# Supplementary material for: A genome-wide landscape of mRNAs, lncRNAs, and circRNAs during subcutaneous adipogenesis in pigs
Source: J Anim Sci Biotechnol. 2018 Nov 1;9:76. doi: 10.1186/s40104-018-0292-7 (PMC6211446; doi:10.1186/s40104-018-0292-7)
Supplement: Supplementary file 1 — Primers of quantitative real-time RT-PCR. (XLSX 71 kb) [file 40104_2018_292_MOESM1_ESM.xlsx]

## Sheet: Primers for mRNAs
Additional file 1. Primers of quantitative real-time RT-PCR. Primers of quantitative real-time RT-PCR for 12 DE mRNAs.
Gene	Sequence	Product size (bp)	GeneBank
CCND1	CAACCTCCTCAACGATCGGG	93	XM_021082686.1
	TCCTTCTGCACGCACTTGAA
CCNA2	CTAACATTGCAGCAGACGGC	177	NM_001177926.1
	ATCCTTAAGAGGCGCAACCC
ARPC2	ACACGTATGCGGGCAAAAAC	100	NM_001190239.1
	ACGTCTTCCCCGTGATTGTT
ARPC3	ACCCCGACACCAAACTCATT	77	NM_001185135.1
	TTCTCTAGGGGCAGGTCCTT
PPARG	ATTCCCGAGAGCTGATCCAA	204	XM_005669788.3
	TGGAACCCCGAGGCTTTAT
CEBPA	CGTGGAGACTCAACAGAAGG	95	XM_003127015.4
	GCAGCGTGTCCAGTTCGCGG
PLIN1	GTTCACAGCTGCCAATGAGC	188	NM_001038638.1
	CAGCACCGAGGACTTTGTCT
SCD	GCCACCTTTCTTCGTTACGC	142	NM_213781.1
	CCTCACCCACAGCTCCCAAT
ELOVL6	GCTGATCTTCCTGCACTGGT	114	XM_021100708.1
	TGCACGCCATAGTTCATGGT
FABP4	TGGTACAGGTGCAGAAGTGG	109	NM_001002817.1
	ATTCTGGTAGCCGTGACACC
IL11	TTCCCAGCTGACGGAGATCA	133	XM_021095008.1
	CGTGCCTCAGGTAGGAAAACA
ATF3	GAGGTAGCCCCTGAAGAGGA	157	XM_003482749.4
	TTTGGGCCTTCAGTTCAGCA
RPLP0	GGCAAGAACACCATGATGCG	200	NM_001098598.1
	GTGACTTCGCATGGGGCTAT
PPIA	CTGAGCACTGGGGAGAAAGG	84	XM_021078519.1
	GTCACCACCCTGGCACATAA
HPRT1	GGGAGGCCATCACATCGTAG	167	XM_021079504.1
	CGCCCGTTGACTGGTCATTA

## Sheet: Primers for lncRNAs
Additional file 1. Primers of quantitative real-time RT-PCR. Primers of quantitative real-time RT-PCR for 6 DE lncRNAs.
Gene	Sequence	Product size (bp)	GeneBank
MSTRG.131380	ACACCAGGCTTCAAACGGAA	226	-
	GCACTAGCTGTCAAGGCTGA
MSTRG.146410	TGTTCTCGTGATGGTGCGAA	155	-
	ATTGCCCAAGCTCATCGGAA
LOC100513133	CTCGTGAGCCCTCATGTGTT	159	-
	AACTGTGCTGGGGATCAAGG
MSTRG.28	AGCTAGGACCCAAACTGGGA	194	-
	TGGCAAGGGTTGGTAAGGTC
MSTRG.42239	GGTTCTGCCGGACCTTTCTT	116	-
	GGCCCACGTCCTACTTCAAA
MSTRG.62128	TCTTGCCCGGTGGTACTTTC	235	-
	ACGTAGTCCAGTTGCTGCTC
