# Supplementary material for: A genome-wide landscape of mRNAs, lncRNAs, and circRNAs during subcutaneous adipogenesis in pigs
Source: J Anim Sci Biotechnol. 2018 Nov 1;9:76. doi: 10.1186/s40104-018-0292-7 (PMC6211446; doi:10.1186/s40104-018-0292-7)
Supplement: Supplementary file 2 — List of expressed genes during porcine preadipocyte differentiation. Gene ID, FPKM or SRPBM value, gene name, biotype, position and description of all acquired genes with FPKM or SRPBM ≥1 in more than 50% of samples during porcine preadipocyte differentiation. (XLSX 2094 kb) [file 40104_2018_292_MOESM2_ESM.xlsx]

## Sheet: mRNAs
Additional file 2 List of expressed genes during porcine preadipocyte differentiation. List of expressed mRNAs during porcine preadipocyte differentiation.
name	D0	D2	D4	D8	GeneName	Biotype	Position	NR:Seq-id	NR:Description	NT:Seq-id	NT:Description	Uniprot:UniProtKB-AC	Uniprot:Description
gene0	1.25838	2.57768	2.42399	1.98974	LOC100125545	protein_coding	chrNC_010443.5:18-3870:+	gi|830244758|ref|XP_012590299.1|	PREDICTED: TATA-box-binding protein [Condylura cristata]	gi|371910206|dbj|AK394772.1|	Sus scrofa mRNA, clone: OVR010004B06, expressed in ovary	P20226	TATA-box-binding protein
gene1	2.56812	4.21245	3.74274	2.82629	TBP	protein_coding	chrNC_010443.5:5669-23675:-	gi|16741283|gb|AAH16476.1|	TATA box binding protein [Mus musculus]	gi|478538370|ref|XM_004443236.1|	PREDICTED: Ceratotherium simum simum TATA box binding protein, transcript variant 1 (TBP), mRNA	P29037	TATA-box-binding protein
gene100	22.5978	28.2955	21.0803	22.002	GTF2H5	protein_coding	chrNC_010443.5:8928280-8935030:-	gi|731218455|ref|XP_010623524.1|	PREDICTED: general transcription factor IIH subunit 5 isoform X1 [Fukomys damarensis]	gi|545797530|ref|XM_003480221.2|	PREDICTED: Sus scrofa general transcription factor IIH, polypeptide 5 (GTF2H5), transcript variant 1, mRNA	Q6ZYL4	General transcription factor IIH subunit 5
gene1000	1.31147	2.4322	3.43504	1.32623	LCMT2	protein_coding	chrNC_010443.5:128125674-128131064:+	gi|335279782|ref|XP_003353428.1|	PREDICTED: leucine carboxyl methyltransferase 2 [Sus scrofa]	gi|159147668|emb|CU210852.10|	Pig DNA sequence from clone CH242-452O20 on chromosome 1, complete sequence	O60294	tRNA wybutosine-synthesizing protein 4
gene10004	53.1926	19.0169	22.8014	34.0588	PPP1R12A	protein_coding	chrNC_010447.5:101490282-101639456:+	gi|560950737|ref|XP_006197914.1|	PREDICTED: protein phosphatase 1 regulatory subunit 12A isoform X1 [Vicugna pacos]	gi|594695640|ref|XM_007194967.1|	PREDICTED: Balaenoptera acutorostrata scammoni protein phosphatase 1, regulatory subunit 12A (PPP1R12A), transcript variant X4, mRNA	O14974	Protein phosphatase 1 regulatory subunit 12A
gene10005	23.9867	4.34649	4.63901	12.8582	PAWR	protein_coding	chrNC_010447.5:101693145-101797842:+	gi|593708914|ref|XP_007101069.1|	PREDICTED: PRKC apoptosis WT1 regulator protein [Physeter catodon]	gi|594695858|ref|XM_007195069.1|	PREDICTED: Balaenoptera acutorostrata scammoni PRKC, apoptosis, WT1, regulator (PAWR), mRNA	Q96IZ0	PRKC apoptosis WT1 regulator protein
gene10016	3.54858	3.77276	3.92261	5.21015	CSRP2	protein_coding	chrNC_010447.5:104271717-104295142:+	gi|350584744|ref|XP_003481816.1|	PREDICTED: cysteine and glycine-rich protein 2 isoform X1 [Sus scrofa]	gi|545828717|ref|XM_003481768.2|	PREDICTED: Sus scrofa cysteine and glycine-rich protein 2-like (LOC100153630), transcript variant X1, mRNA	Q16527	Cysteine and glycine-rich protein 2
gene10017	8.80456	8.75834	7.27777	6.90312	ZDHHC17	protein_coding	chrNC_010447.5:104300869-104394255:-	gi|817344043|ref|XP_012297503.1|	PREDICTED: palmitoyltransferase ZDHHC17 [Aotus nancymaae]	gi|602726710|ref|XM_007448750.1|	PREDICTED: Lipotes vexillifer zinc finger, DHHC-type containing 17 (ZDHHC17), mRNA	Q8IUH5	Palmitoyltransferase ZDHHC17
gene10023	1.13511	2.05469	1.89884	0.911506	GAS8	protein_coding	chrNC_010448.4:86817-105987:-	gi|545828906|ref|XP_005653267.1|	PREDICTED: growth arrest-specific protein 8-like [Sus scrofa]	gi|545828905|ref|XM_005653210.1|	PREDICTED: Sus scrofa growth arrest-specific protein 8-like (LOC100522374), mRNA	A5D7M3	Growth arrest-specific protein 8
gene10025	3.95329	2.27247	1.9321	3.18508	LOC100738955	protein_coding	chrNC_010448.4:119787-139901:-	gi|634843560|ref|XP_007937377.1|	PREDICTED: AFG3-like protein 1 [Orycteropus afer afer]	gi|545828986|ref|XR_297374.1|	PREDICTED: Sus scrofa AFG3-like protein 1-like (LOC100738955), misc_RNA	Q920A7	AFG3-like protein 1
gene10027	2.2935	2.72755	2.59512	1.96791	DEF8	protein_coding	chrNC_010448.4:140854-160936:-	gi|545828925|ref|XP_005653271.1|	PREDICTED: differentially expressed in FDCP 8 homolog isoform X1 [Sus scrofa]	gi|545828924|ref|XM_005653214.1|	PREDICTED: Sus scrofa differentially expressed in FDCP 8 homolog (mouse) (DEF8), transcript variant X1, mRNA	A5PJM7	Differentially expressed in FDCP 8 homolog
gene10029	21.9029	35.0234	36.3664	24.2168	TCF25	protein_coding	chrNC_010448.4:186068-208841:-	gi|664774413|ref|XP_008506463.1|	PREDICTED: transcription factor 25 isoform X2 [Equus przewalskii]	gi|371920006|dbj|AK390476.1|	Sus scrofa mRNA, clone: BFLT10079G11, expressed in brain (frontal lobe)	Q8R3L2	Transcription factor 25
gene10033	3.34086	2.9825	3.04775	2.66362	ZNF276	protein_coding	chrNC_010448.4:298034-316451:-	gi|335289002|ref|XP_003355762.1|	PREDICTED: zinc finger protein 276 isoform X1 [Sus scrofa]	gi|545828975|ref|XM_003355714.2|	PREDICTED: Sus scrofa zinc finger protein 276 (ZNF276), transcript variant X1, mRNA	Q8N554	Zinc finger protein 276
gene10035	2.07429	3.07716	3.47261	2.26674	SPATA2L	protein_coding	chrNC_010448.4:328534-331334:+	gi|295444937|ref|NP_001171389.1|	spermatogenesis-associated protein 2-like protein [Sus scrofa]	gi|545828885|ref|XM_005653206.1|	PREDICTED: Sus scrofa spermatogenesis associated 2-like (SPATA2L), transcript variant X1, mRNA	Q0IIA6	Spermatogenesis-associated protein 2-like protein
gene10036	13.7807	14.326	12.6638	10.747	CDK10	protein_coding	chrNC_010448.4:332239-339130:-	gi|219521978|ref|NP_001137176.1|	cell division protein kinase 10 [Sus scrofa]	gi|545828876|ref|XM_005653203.1|	PREDICTED: Sus scrofa cyclin-dependent kinase 10 (CDK10), transcript variant X4, mRNA	Q2TBL8	Cyclin-dependent kinase 10
gene10038	30.6239	25.1086	25.5693	23.3771	CHMP1A	protein_coding	chrNC_010448.4:351878-358655:+	gi|343403821|ref|NP_001230289.1|	chromatin modifying protein 1A [Sus scrofa]	gi|343403820|ref|NM_001243360.1|	Sus scrofa charged multivesicular body protein 1A (CHMP1A), mRNA	Q5R605	Charged multivesicular body protein 1a
gene10041	482.978	569.692	643.764	632.509	RPL13	protein_coding	chrNC_010448.4:410923-413396:-	gi|343403779|ref|NP_001230274.1|	ribosomal protein L13 [Sus scrofa]	gi|343403778|ref|NM_001243345.1|	Sus scrofa ribosomal protein L13 (RPL13), mRNA	Q56JZ1	60S ribosomal protein L13
gene10042	9.95234	6.47397	8.19118	8.29036	SPG7	protein_coding	chrNC_010448.4:414930-439206:-	gi|803322179|ref|XP_012019291.1|	PREDICTED: paraplegin isoform X2 [Ovis aries musimon]	gi|470595072|ref|XM_004332460.1|	PREDICTED: Tursiops truncatus spastic paraplegia 7 (pure and complicated autosomal recessive) (SPG7), mRNA	Q9UQ90	Paraplegin
gene10044	2.34277	2.48174	3.09174	1.93131	ANKRD11	protein_coding	chrNC_010448.4:455856-612878:+	gi|73956911|ref|XP_546778.2|	PREDICTED: ankyrin repeat domain-containing protein 11 isoform X7 [Canis lupus familiaris]	gi|593740085|ref|XM_007125522.1|	PREDICTED: Physeter catodon ankyrin repeat domain 11 (ANKRD11), mRNA	Q6UB99	Ankyrin repeat domain-containing protein 11
gene10046	0.624422	1.46959	2.4204	1.22623	ACSF3	protein_coding	chrNC_010448.4:663201-708800:-	gi|803313401|ref|XP_012015029.1|	PREDICTED: acyl-CoA synthetase family member 3, mitochondrial isoform X3 [Ovis aries musimon]	gi|545829006|ref|XR_303678.1|	PREDICTED: Sus scrofa uncharacterized LOC102158029 (LOC102158029), misc_RNA	Q58DN7	Acyl-CoA synthetase family member 3, mitochondrial
gene1005	8.53867	8.12137	6.91564	7.78765	CCNDBP1	protein_coding	chrNC_010443.5:128253111-128269534:-	gi|594648968|ref|XP_007173647.1|	PREDICTED: cyclin-D1-binding protein 1 [Balaenoptera acutorostrata scammoni]	gi|115553031|dbj|AK239617.1|	Sus scrofa mRNA, clone:THY010116G03, expressed in thymus	Q2KIZ9	Cyclin-D1-binding protein 1
gene10051	40.3866	39.5264	27.617	36.1953	TRAPPC2L	protein_coding	chrNC_010448.4:865498-869253:-	gi|311256884|ref|XP_003126850.1|	PREDICTED: trafficking protein particle complex subunit 2-like protein isoform 1 [Sus scrofa]	gi|545829016|ref|XM_003126802.2|	PREDICTED: Sus scrofa trafficking protein particle complex 2-like (TRAPPC2L), transcript variant 1, mRNA	A6H7F7	Trafficking protein particle complex subunit 2-like protein
gene10052	1.29728	1.94262	3.52829	1.46011	GALNS	protein_coding	chrNC_010448.4:869284-890137:+	gi|47522740|ref|NP_999120.1|	N-acetylgalactosamine-6-sulfatase precursor [Sus scrofa]	gi|47522739|ref|NM_213955.1|	Sus scrofa galactosamine (N-acetyl)-6-sulfate sulfatase (GALNS), mRNA	Q8WNQ7	N-acetylgalactosamine-6-sulfatase
gene10053	15.8088	7.98286	9.84046	13.8664	APRT	protein_coding	chrNC_010448.4:890272-893278:+	gi|545829024|ref|XP_005653294.1|	PREDICTED: adenine phosphoribosyltransferase isoform X2 [Sus scrofa]	gi|545829023|ref|XM_005653237.1|	PREDICTED: Sus scrofa adenine phosphoribosyltransferase (APRT), transcript variant X2, mRNA	P36972	Adenine phosphoribosyltransferase
gene10055	2.66066	1.41856	2.30096	1.13872	PIEZO1	protein_coding	chrNC_010448.4:914480-967113:+	gi|521023619|gb|EPQ05407.1|	Protein PIEZO1 [Myotis brandtii]	gi|594037149|ref|XM_006043153.1|	PREDICTED: Bubalus bubalis piezo-type mechanosensitive ion channel component 1 (PIEZO1), mRNA	Q0KL00	Piezo-type mechanosensitive ion channel component 1
gene10056	4.25543	5.62415	5.41037	3.98605	CTU2	protein_coding	chrNC_010448.4:964551-976881:-	gi|641698986|ref|XP_008137979.1|	PREDICTED: cytoplasmic tRNA 2-thiolation protein 2 [Eptesicus fuscus]	gi|288784778|dbj|AK345996.1|	Sus scrofa mRNA, clone:LVR010095G06, expressed in liver	Q3SZG9	Cytoplasmic tRNA 2-thiolation protein 2
gene10057	3.66267	2.20276	3.92949	3.88159	RNF166	protein_coding	chrNC_010448.4:976957-982997:+	gi|641698982|ref|XP_008137977.1|	PREDICTED: RING finger protein 166 isoform X1 [Eptesicus fuscus]	gi|149642682|ref|NM_001099134.1|	Bos taurus ring finger protein 166 (RNF166), mRNA	Q96A37	RING finger protein 166
gene10059	11.0143	9.76224	13.3396	7.06482	MVD	protein_coding	chrNC_010448.4:1008100-1014303:+	gi|466059714|ref|XP_004280113.1|	PREDICTED: diphosphomevalonate decarboxylase [Orcinus orca]	gi|593740063|ref|XM_007125511.1|	PREDICTED: Physeter catodon mevalonate (diphospho) decarboxylase (MVD), transcript variant X2, mRNA	Q0P570	Diphosphomevalonate decarboxylase
gene1006	1.82206	1.98141	1.80858	2.49783	TMEM62	protein_coding	chrNC_010443.5:128269590-128306128:-	gi|466029428|ref|XP_004273986.1|	PREDICTED: transmembrane protein 62 [Orcinus orca]	gi|594648971|ref|XM_007173587.1|	PREDICTED: Balaenoptera acutorostrata scammoni transmembrane protein 62 (TMEM62), transcript variant X2, mRNA	Q0P6H9	Transmembrane protein 62
gene10060	101.091	107.403	102.687	93.8414	CYBA	protein_coding	chrNC_010448.4:1015212-1021422:+	gi|47523608|ref|NP_999432.1|	cytochrome b-245 light chain [Sus scrofa]	gi|371911171|dbj|AK391574.1|	Sus scrofa mRNA, clone: HTMT10002A04, expressed in hypothalamus	P52650	Cytochrome b-245 light chain
gene10062	3.64639	4.4579	3.99155	2.64424	ZC3H18	protein_coding	chrNC_010448.4:1030416-1081541:-	gi|594037171|ref|XP_006043225.1|	PREDICTED: zinc finger CCCH domain-containing protein 18 isoform X2 [Bubalus bubalis]	gi|594037170|ref|XM_006043163.1|	PREDICTED: Bubalus bubalis zinc finger CCCH-type containing 18 (ZC3H18), transcript variant X2, mRNA	Q86VM9	Zinc finger CCCH domain-containing protein 18
gene10067	1.29501	1.78374	2.12277	1.55079	BANP	protein_coding	chrNC_010448.4:1421460-1495484:-	gi|880897052|ref|XP_005073175.2|	PREDICTED: protein BANP isoform X9 [Mesocricetus auratus]	gi|347582645|ref|NM_001244650.1|	Sus scrofa BTG3 associated nuclear protein (BANP), mRNA	Q0VCW3	Protein BANP
gene10072	8.29208	6.60124	8.27242	5.82717	KLHDC4	protein_coding	chrNC_010448.4:1627054-1672328:+	gi|345110563|ref|NP_001230769.1|	kelch domain containing 4 [Sus scrofa]	gi|345110562|ref|NM_001243840.1|	Sus scrofa kelch domain containing 4 (KLHDC4), mRNA	Q921I2	Kelch domain-containing protein 4
gene10076	2.05604	3.90629	5.1061	1.50838	ZCCHC14	protein_coding	chrNC_010448.4:1849974-1917601:+	gi|594043348|ref|XP_006046193.1|	PREDICTED: LOW QUALITY PROTEIN: zinc finger CCHC domain-containing protein 14 [Bubalus bubalis]	gi|545829039|ref|XM_003126814.4|	PREDICTED: Sus scrofa zinc finger, CCHC domain containing 14 (ZCCHC14), transcript variant X1, mRNA	Q8WYQ9	Zinc finger CCHC domain-containing protein 14
gene10077	30.3608	43.8607	39.3174	37.4198	MAP1LC3B	protein_coding	chrNC_010448.4:1919879-1941069:-	gi|744619030|ref|XP_010996729.1|	PREDICTED: microtubule-associated proteins 1A/1B light chain 3B [Camelus dromedarius]	gi|298231136|ref|NM_001190290.1|	Sus scrofa microtubule-associated protein 1 light chain 3 beta (MAP1LC3B), mRNA	O41515	Microtubule-associated proteins 1A/1B light chain 3B
gene10078	2.26778	2.64273	2.90703	1.77784	FBXO31	protein_coding	chrNC_010448.4:1949254-1995459:+	gi|803329243|ref|XP_012022765.1|	PREDICTED: F-box only protein 31 isoform X2 [Ovis aries musimon]	gi|545829042|ref|XM_003126816.3|	PREDICTED: Sus scrofa F-box protein 31 (FBXO31), mRNA	Q5XUX0	F-box only protein 31
gene1008	9.13527	7.54007	8.6351	8.33111	UBR1	protein_coding	chrNC_010443.5:128319311-128474330:+	gi|594648976|ref|XP_007173651.1|	PREDICTED: E3 ubiquitin-protein ligase UBR1 isoform X1 [Balaenoptera acutorostrata scammoni]	gi|593761962|ref|XM_007119577.1|	PREDICTED: Physeter catodon ubiquitin protein ligase E3 component n-recognin 1 (UBR1), transcript variant X2, mRNA	Q8IWV7	E3 ubiquitin-protein ligase UBR1
gene1009	1.41208	2.29388	2.67999	1.58384	TTBK2	protein_coding	chrNC_010443.5:128489676-128640094:+	gi|335279788|ref|XP_003353431.1|	PREDICTED: tau-tubulin kinase 2 isoform X1 [Sus scrofa]	gi|594648989|ref|XM_007173596.1|	PREDICTED: Balaenoptera acutorostrata scammoni tau tubulin kinase 2 (TTBK2), transcript variant X4, mRNA	Q6IQ55	Tau-tubulin kinase 2
gene10091	201.745	203.203	245.744	226.744	LOC100624067	protein_coding	chrNC_010448.4:3131017-3137619:-	gi|545829078|ref|XP_005664363.1|	PREDICTED: cytochrome c oxidase subunit 4 isoform 1, mitochondrial-like isoform X1 [Sus scrofa]	gi|371922327|dbj|AK399746.1|	Sus scrofa mRNA, clone: BMWN10059C08, expressed in bone marrow	P00423	Cytochrome c oxidase subunit 4 isoform 1, mitochondrial
gene10092	15.7625	16.0303	17.2215	13.0695	EMC8	protein_coding	chrNC_010448.4:3137630-3152291:+	gi|350584802|ref|XP_003481825.1|	PREDICTED: ER membrane protein complex subunit 8 [Sus scrofa]	gi|545829076|ref|XM_003481777.2|	PREDICTED: Sus scrofa ER membrane protein complex subunit 8 (EMC8), mRNA	Q32KL5	ER membrane protein complex subunit 8
gene101	1.79755	0.93776	1.24659	1.38362	SERAC1	protein_coding	chrNC_010443.5:8935081-9002774:+	gi|545797532|ref|XP_005654409.1|	PREDICTED: protein SERAC1 [Sus scrofa]	gi|312004710|emb|FP339573.5|	Pig DNA sequence from clone CH242-228K17 on chromosome X, complete sequence	Q2TBM9	Protein SERAC1
gene1010	1.54867	2.82266	3.83493	1.44215	CDAN1	protein_coding	chrNC_010443.5:128641411-128655556:+	gi|335279790|ref|XP_003353432.1|	PREDICTED: LOW QUALITY PROTEIN: codanin-1 [Sus scrofa]	gi|545801074|ref|XM_003353384.3|	PREDICTED: Sus scrofa codanin 1 (CDAN1), mRNA	Q8IWY9	Codanin-1
gene10101	4.10712	4.77988	4.15328	2.60243	KIAA0513	protein_coding	chrNC_010448.4:3724784-3786285:-	gi|545829092|ref|XP_005664368.1|	PREDICTED: uncharacterized protein KIAA0513 homolog isoform X1 [Sus scrofa]	gi|545829091|ref|XM_005664311.1|	PREDICTED: Sus scrofa KIAA0513 ortholog (KIAA0513), transcript variant X1, mRNA	O60268	Uncharacterized protein KIAA0513
gene10102	8.95354	6.99412	7.28204	7.41062	ZDHHC7	protein_coding	chrNC_010448.4:3786330-3817960:+	gi|311256927|ref|XP_003126871.1|	PREDICTED: palmitoyltransferase ZDHHC7-like [Sus scrofa]	gi|545829095|ref|XM_003126823.4|	PREDICTED: Sus scrofa zinc finger, DHHC-type containing 7 (ZDHHC7), mRNA	Q91WU6	Palmitoyltransferase ZDHHC7
gene10104	7.0291	15.7466	20.9853	4.72094	CRISPLD2	protein_coding	chrNC_010448.4:3881715-3944592:-	gi|431838530|gb|ELK00462.1|	Cysteine-rich secretory protein LCCL domain-containing 2 [Pteropus alecto]	gi|115552442|dbj|AK236447.1|	Sus scrofa mRNA, clone:OVRM10193D12, expressed in ovary	Q9H0B8	Cysteine-rich secretory protein LCCL domain-containing 2
gene10106	2.66845	4.1702	7.50771	2.90003	USP10	protein_coding	chrNC_010448.4:3977235-4043539:-	gi|803258428|ref|XP_011989032.1|	PREDICTED: ubiquitin carboxyl-terminal hydrolase 10 isoform X2 [Ovis aries musimon]	gi|545829106|ref|XM_003126825.4|	PREDICTED: Sus scrofa ubiquitin specific peptidase 10 (USP10), mRNA	A5PJS6	Ubiquitin carboxyl-terminal hydrolase 10
gene10107	1.48444	1.50027	1.79825	1.47108	KLHL36	protein_coding	chrNC_010448.4:4062563-4080183:-	gi|301755202|ref|XP_002913434.1|	PREDICTED: kelch-like protein 36 [Ailuropoda melanoleuca]	gi|116004458|ref|NM_001077118.1|	Bos taurus kelch-like family member 36 (KLHL36), mRNA	Q3B7M1	Kelch-like protein 36
gene10108	5.97167	4.44608	8.95828	3.36265	COTL1	protein_coding	chrNC_010448.4:4099341-4146281:+	gi|594042480|ref|XP_006045774.1|	PREDICTED: coactosin-like protein [Bubalus bubalis]	gi|371917069|dbj|AK400695.1|	Sus scrofa mRNA, clone: OVRT10133B05, expressed in ovary	Q2HJ57	Coactosin-like protein
gene10112	113.381	112.129	22.8188	118.511	WFDC1	protein_coding	chrNC_010448.4:4333729-4365122:-	gi|350529353|ref|NP_001231916.1|	WAP four-disulfide core domain 1 precursor [Sus scrofa]	gi|545829107|ref|XM_005655748.1|	PREDICTED: Sus scrofa WAP four-disulfide core domain 1 (WFDC1), transcript variant X1, mRNA	Q9HC57	WAP four-disulfide core domain protein 1
gene10117	0.632753	1.37748	1.61348	1.00946	TAF1C	protein_coding	chrNC_010448.4:4448672-4457109:+	gi|350584827|ref|XP_003126881.2|	PREDICTED: TATA box-binding protein-associated factor RNA polymerase I subunit C [Sus scrofa]	gi|545829128|ref|XM_003126833.3|	PREDICTED: Sus scrofa TATA box binding protein (TBP)-associated factor, RNA polymerase I, C, 110kDa (TAF1C), mRNA	Q15572	TATA box-binding protein-associated factor RNA polymerase I subunit C
gene10121	6.50388	6.03025	4.61238	4.40983	HSDL1	protein_coding	chrNC_010448.4:4479916-4501245:+	gi|311256955|ref|XP_003126882.1|	PREDICTED: inactive hydroxysteroid dehydrogenase-like protein 1 isoform X1 [Sus scrofa]	gi|545829131|ref|XM_003126834.2|	PREDICTED: Sus scrofa hydroxysteroid dehydrogenase like 1 (HSDL1), transcript variant X1, mRNA	A5PJF6	Inactive hydroxysteroid dehydrogenase-like protein 1
gene10122	15.6131	27.5169	30.4757	13.761	MBTPS1	protein_coding	chrNC_010448.4:4503530-4558601:+	gi|311256957|ref|XP_003126883.1|	PREDICTED: membrane-bound transcription factor site-1 protease isoform X1 [Sus scrofa]	gi|545829138|ref|XM_005664321.1|	PREDICTED: Sus scrofa membrane-bound transcription factor peptidase, site 1 (MBTPS1), transcript variant X2, mRNA	Q14703	Membrane-bound transcription factor site-1 protease
gene10127	1.19201	1.98845	2.10148	1.47209	MLYCD	protein_coding	chrNC_010448.4:4683386-4698698:-	gi|222090428|gb|ACM42422.1|	malonyl-CoA decarboxylase [Sus scrofa]	gi|115548861|dbj|AK235264.1|	Sus scrofa mRNA, clone:OVRM10063E09, expressed in ovary	O95822	Malonyl-CoA decarboxylase, mitochondrial
gene10128	777.545	439.578	298.552	448.108	HSBP1	protein_coding	chrNC_010448.4:4795203-4798158:-	gi|795458397|ref|XP_011765639.1|	PREDICTED: heat shock factor-binding protein 1 [Macaca nemestrina]	gi|148233297|ref|NM_001097485.1|	Sus scrofa heat shock factor binding protein 1 (HSBP1), mRNA	Q5RDI2	Heat shock factor-binding protein 1
gene10129	9.2767	11.6485	6.21559	5.91673	CDH13	protein_coding	chrNC_010448.4:4809752-5832188:-	gi|158262677|ref|NP_001103415.1|	cadherin-13 precursor [Sus scrofa]	gi|158262676|ref|NM_001109945.1|	Sus scrofa cadherin 13, H-cadherin (heart) (CDH13), mRNA	Q3B7N0	Cadherin-13
gene10135	18.6238	17.3916	22.32	19.4161	MPHOSPH6	protein_coding	chrNC_010448.4:6254522-6271021:+	gi|742167775|ref|XP_010849109.1|	PREDICTED: M-phase phosphoprotein 6 [Bison bison bison]	gi|288778668|dbj|AK348493.1|	Sus scrofa mRNA, clone:OVRM10182H09, expressed in ovary	Q99547	M-phase phosphoprotein 6
gene1014	14.5361	11.3429	10.765	14.1064	HAUS2	protein_coding	chrNC_010443.5:128820551-128839027:-	gi|345199294|ref|NP_001230834.1|	HAUS augmin-like complex, subunit 2 [Sus scrofa]	gi|345199293|ref|NM_001243905.1|	Sus scrofa HAUS augmin-like complex, subunit 2 (HAUS2), mRNA	Q5RE16	HAUS augmin-like complex subunit 2
gene10143	1.53175	1.13547	1.28569	0.812414	GAN	protein_coding	chrNC_010448.4:6921446-6989670:-	gi|297699300|ref|XP_002826727.1|	PREDICTED: gigaxonin isoform X1 [Pongo abelii]	gi|545829157|ref|XM_003126840.4|	PREDICTED: Sus scrofa gigaxonin (GAN), mRNA	Q9H2C0	Gigaxonin
gene10146	27.2045	29.5312	34.5124	23.9909	GCSH	protein_coding	chrNC_010448.4:7171186-7184732:+	gi|743699834|ref|XP_010965849.1|	PREDICTED: glycine cleavage system H protein, mitochondrial [Camelus bactrianus]	gi|371912958|dbj|AK392615.1|	Sus scrofa mRNA, clone: HTMT10090A04, expressed in hypothalamus	P20821	Glycine cleavage system H protein, mitochondrial
gene10148	7.38111	6.91296	8.43165	6.42455	ATMIN	protein_coding	chrNC_010448.4:7209512-7223195:-	gi|344292850|ref|XP_003418138.1|	PREDICTED: ATM interactor [Loxodonta africana]	gi|545871350|ref|XR_307739.1|	PREDICTED: Sus scrofa ATM interactor-like (LOC102166602), misc_RNA	O43313	ATM interactor
gene10149	10.0863	1.34602	6.28016	5.66635	CENPN	protein_coding	chrNC_010448.4:7227981-7254927:-	gi|594669311|ref|XP_007182660.1|	PREDICTED: centromere protein N [Balaenoptera acutorostrata scammoni]	gi|288782218|dbj|AK344429.1|	Sus scrofa mRNA, clone:DCI010046C01, expressed in dendritic cells (immature)	Q32LL9	Centromere protein N
gene1015	15.5441	13.6587	14.3546	15.6367	LRRC57	protein_coding	chrNC_010443.5:128839137-128845749:+	gi|545801054|ref|XP_005659758.1|	PREDICTED: leucine rich repeat containing 57 isoform X1 [Sus scrofa]	gi|348605224|ref|NM_001244811.1|	Sus scrofa leucine rich repeat containing 57 (LRRC57), mRNA	Q5FVI3	Leucine-rich repeat-containing protein 57
gene10150	8.55006	6.57102	6.26596	5.81799	CMC2	protein_coding	chrNC_010448.4:7254937-7278714:+	gi|594089234|ref|XP_006068046.1|	PREDICTED: COX assembly mitochondrial protein 2 homolog isoform X2 [Bubalus bubalis]	gi|115546054|dbj|AK237496.1|	Sus scrofa mRNA, clone:SPL010053A05, expressed in spleen	Q2NKR3	COX assembly mitochondrial protein 2 homolog
gene10154	0.74018	1.52216	2.96218	1.65485	DYNLRB2	protein_coding	chrNC_010448.4:7650444-7661380:-	gi|390477960|ref|XP_002761251.2|	PREDICTED: dynein light chain roadblock-type 2 [Callithrix jacchus]	gi|52351903|gb|AY610321.1|	Sus scrofa clone rfhi4023b_o22.y1.abd, mRNA sequence	Q32P85	Dynein light chain roadblock-type 2
gene10158	8.07252	8.63314	7.25615	5.23138	MAF	protein_coding	chrNC_010448.4:8468736-8910012:+	gi|767989917|ref|XP_011521386.1|	PREDICTED: transcription factor Maf isoform X1 [Homo sapiens]	gi|602734473|ref|XM_007452550.1|	PREDICTED: Lipotes vexillifer v-maf avian musculoaponeurotic fibrosarcoma oncogene homolog (MAF), mRNA	P23091	Transforming protein Maf
gene1016	38.9095	36.8852	31.1262	37.9993	SNAP23	protein_coding	chrNC_010443.5:128849465-128888972:-	gi|545801048|ref|XP_005659756.1|	PREDICTED: synaptosomal-associated protein, 23kDa isoform X1 [Sus scrofa]	gi|347800626|ref|NM_001244718.1|	Sus scrofa synaptosomal-associated protein, 23kDa (SNAP23), transcript variant 1, mRNA	O09044	Synaptosomal-associated protein 23
gene10165	9.63863	14.1766	17.516	11.6322	NUDT7	protein_coding	chrNC_010448.4:10161959-10174006:-	gi|311256977|ref|XP_003126893.1|	PREDICTED: peroxisomal coenzyme A diphosphatase NUDT7 isoformX2 [Sus scrofa]	gi|545889797|ref|XM_003126845.3|	PREDICTED: Sus scrofa nudix (nucleoside diphosphate linked moiety X)-type motif 7 (NUDT7), transcript variant X2, mRNA	P0C024	Peroxisomal coenzyme A diphosphatase NUDT7
gene10167	0.19573	3.06816	11.8106	3.43218	ADAMTS18	protein_coding	chrNC_010448.4:10488504-10652508:+	gi|744574452|ref|XP_010981678.1|	PREDICTED: LOW QUALITY PROTEIN: A disintegrin and metalloproteinase with thrombospondin motifs 18 [Camelus dromedarius]	gi|594669403|ref|XM_007182638.1|	PREDICTED: Balaenoptera acutorostrata scammoni ADAM metallopeptidase with thrombospondin type 1 motif, 18 (ADAMTS18), mRNA	Q8TE60	A disintegrin and metalloproteinase with thrombospondin motifs 18
gene1017	23.742	13.0394	21.7813	15.7038	ZNF106	protein_coding	chrNC_010443.5:128893965-128957334:+	gi|545801077|ref|XP_005659765.1|	PREDICTED: zinc finger protein 106 isoform X2 [Sus scrofa]	gi|545801082|ref|XM_003353388.3|	PREDICTED: Sus scrofa zinc finger protein 106 (ZNF106), transcript variant X1, mRNA	Q9H2Y7	Zinc finger protein 106
gene10171	1.66854	2.61876	2.83387	1.29244	MON1B	protein_coding	chrNC_010448.4:10713721-10725474:-	gi|311256981|ref|XP_003126899.1|	PREDICTED: vacuolar fusion protein MON1 homolog B isoform X1 [Sus scrofa]	gi|545829196|ref|XM_005655760.1|	PREDICTED: Sus scrofa MON1 secretory trafficking family member B (MON1B), transcript variant X2, mRNA	Q7L1V2	Vacuolar fusion protein MON1 homolog B
gene10177	30.4701	33.9778	31.4698	29.3536	TERF2IP	protein_coding	chrNC_010448.4:12047409-12057451:-	gi|311256987|ref|XP_003126905.1|	PREDICTED: telomeric repeat-binding factor 2-interacting protein 1 [Sus scrofa]	gi|545829212|ref|XM_003126857.2|	PREDICTED: Sus scrofa telomeric repeat binding factor 2, interacting protein (TERF2IP), mRNA	Q9NYB0	Telomeric repeat-binding factor 2-interacting protein 1
gene10178	165.259	235.599	272.715	192.748	KARS	protein_coding	chrNC_010448.4:12057475-12073749:+	gi|335289114|ref|XP_003355791.1|	PREDICTED: lysine--tRNA ligase isoform 2 [Sus scrofa]	gi|335289113|ref|XM_003355743.1|	PREDICTED: Sus scrofa lysyl-tRNA synthetase (KARS), transcript variant 2, mRNA	Q15046	Lysine--tRNA ligase
gene10181	93.3307	60.1532	52.5168	59.2629	GABARAPL2	protein_coding	chrNC_010448.4:12122219-12132986:-	gi|426382957|ref|XP_004058063.1|	PREDICTED: uncharacterized protein LOC101141496 [Gorilla gorilla gorilla]	gi|115548870|dbj|AK235273.1|	Sus scrofa mRNA, clone:OVRM10064B06, expressed in ovary	P60522	Gamma-aminobutyric acid receptor-associated protein-like 2
gene10182	2.57011	1.55722	1.39089	1.23454	TMEM231	protein_coding	chrNC_010448.4:12140317-12163894:+	gi|545829235|ref|XP_005664394.1|	PREDICTED: transmembrane protein 231 isoform X3 [Sus scrofa]	gi|545829234|ref|XM_005664337.1|	PREDICTED: Sus scrofa transmembrane protein 231 (TMEM231), transcript variant X3, mRNA	A7MB75	Transmembrane protein 231
gene10183	5.11935	1.85505	1.99712	2.74355	LOC100522551	protein_coding	chrNC_010448.4:12166178-12188165:+	gi|545829238|ref|XP_005664395.1|	PREDICTED: carbohydrate sulfotransferase 6 isoform X1 [Sus scrofa]	gi|545829237|ref|XM_005664338.1|	PREDICTED: Sus scrofa carbohydrate (N-acetylglucosamine 6-O) sulfotransferase 6 (CHST6), transcript variant X1, mRNA	Q9GZX3	Carbohydrate sulfotransferase 6
gene10184	3.39531	4.72605	3.14249	2.98398	TMEM170A	protein_coding	chrNC_010448.4:12195123-12215753:+	gi|338723251|ref|XP_001501531.3|	PREDICTED: transmembrane protein 170A isoform 1 [Equus caballus]	gi|545829242|ref|XM_003126863.4|	PREDICTED: Sus scrofa transmembrane protein 170A (TMEM170A), transcript variant X1, mRNA	Q8WVE7	Transmembrane protein 170A
gene10185	45.6429	34.6793	36.1813	36.7138	CFDP1	protein_coding	chrNC_010448.4:12223701-12354180:+	gi|350584858|ref|XP_003126900.3|	PREDICTED: craniofacial development protein 1, partial [Sus scrofa]	gi|545829247|ref|XM_003126852.4|	PREDICTED: Sus scrofa craniofacial development protein 1 (CFDP1), partial mRNA	Q9UEE9	Craniofacial development protein 1
gene10186	4.62798	1.89533	3.76621	3.3823	BCAR1	protein_coding	chrNC_010448.4:12369332-12404822:+	gi|545829249|ref|XP_005664399.1|	PREDICTED: LOW QUALITY PROTEIN: breast cancer anti-estrogen resistance protein 1 [Sus scrofa]	gi|545829248|ref|XM_005664342.1|	PREDICTED: Sus scrofa breast cancer anti-estrogen resistance 1 (BCAR1), mRNA	P56945	Breast cancer anti-estrogen resistance protein 1
gene10191	1.50454	2.13461	2.13549	1.76865	ZFP1	protein_coding	chrNC_010448.4:12480298-12549476:-	gi|545829257|ref|XP_005664402.1|	PREDICTED: LOW QUALITY PROTEIN: zinc finger protein 1 homolog [Sus scrofa]	gi|545829256|ref|XM_005664345.1|	PREDICTED: Sus scrofa ZFP1 zinc finger protein (ZFP1), mRNA	Q6P2D0	Zinc finger protein 1 homolog
gene10196	1.66743	2.67109	3.03857	1.84697	WDR59	protein_coding	chrNC_010448.4:12682166-12769339:+	gi|594627459|ref|XP_007198335.1|	PREDICTED: WD repeat-containing protein 59 isoform X1 [Balaenoptera acutorostrata scammoni]	gi|594627458|ref|XM_007198273.1|	PREDICTED: Balaenoptera acutorostrata scammoni WD repeat domain 59 (WDR59), transcript variant X1, mRNA	Q6PJI9	WD repeat-containing protein 59
gene10198	7.75282	5.29474	5.86095	5.61298	MLKL	protein_coding	chrNC_010448.4:12923846-12951176:+	gi|594079431|ref|XP_006063383.1|	PREDICTED: mixed lineage kinase domain-like protein isoform X2 [Bubalus bubalis]	gi|545829263|ref|XM_005664347.1|	PREDICTED: Sus scrofa mixed lineage kinase domain-like (MLKL), mRNA	Q8NB16	Mixed lineage kinase domain-like protein
gene10199	2.36793	5.66513	6.48938	2.5992	RFWD3	protein_coding	chrNC_010448.4:12952243-12994053:+	gi|545829267|ref|XP_005664405.1|	PREDICTED: E3 ubiquitin-protein ligase RFWD3 isoform X2 [Sus scrofa]	gi|545829265|ref|XM_003481788.2|	PREDICTED: Sus scrofa ring finger and WD repeat domain 3 (RFWD3), transcript variant X1, mRNA	D2HWM5	E3 ubiquitin-protein ligase RFWD3
gene10200	9.92506	16.5547	20.7655	8.5538	GLG1	protein_coding	chrNC_010448.4:13011829-13165487:+	gi|350584868|ref|XP_003481837.1|	PREDICTED: Golgi apparatus protein 1 isoformX2 [Sus scrofa]	gi|545829275|ref|XM_005664351.1|	PREDICTED: Sus scrofa golgi glycoprotein 1 (GLG1), transcript variant X3, mRNA	Q61543	Golgi apparatus protein 1
gene10202	4.30132	5.09044	5.53294	3.20853	PDPR	protein_coding	chrNC_010448.4:13187377-13230601:+	gi|466026390|ref|XP_004273311.1|	PREDICTED: pyruvate dehydrogenase phosphatase regulatory subunit, mitochondrial isoform X1 [Orcinus orca]	gi|545829298|ref|XM_005653244.1|	PREDICTED: Sus scrofa pyruvate dehydrogenase phosphatase regulatory subunit, mitochondrial-like (LOC100525224), mRNA	O46504	Pyruvate dehydrogenase phosphatase regulatory subunit, mitochondrial
gene10208	4.1011	8.33967	6.47547	4.49569	EXOSC6	protein_coding	chrNC_010448.4:13295591-13296942:-	gi|395836960|ref|XP_003791414.1|	PREDICTED: exosome complex component MTR3 [Otolemur garnettii]	gi|288783645|dbj|AK345260.1|	Sus scrofa mRNA, clone:ITT010093F03, expressed in small intestine	Q8BTW3	Exosome complex component MTR3
gene10209	209.291	135.576	91.9668	170.72	AARS	protein_coding	chrNC_010448.4:13298336-13321423:-	gi|545829295|ref|XP_003126924.4|	PREDICTED: alanine--tRNA ligase, cytoplasmic isoform X1 [Sus scrofa]	gi|371911695|dbj|AK391705.1|	Sus scrofa mRNA, clone: HTMT10017A04, expressed in hypothalamus	P49588	Alanine--tRNA ligase, cytoplasmic
gene10211	6.41674	6.15703	5.31192	5.14874	DDX19B	protein_coding	chrNC_010448.4:13328241-13358139:+	gi|587015338|ref|XP_006941786.1|	PREDICTED: ATP-dependent RNA helicase DDX19B isoform X1 [Felis catus]	gi|545829290|ref|XM_005653242.1|	PREDICTED: Sus scrofa DEAD (Asp-Glu-Ala-Asp) box polypeptide 19B (DDX19B), transcript variant X4, mRNA	Q9UMR2	ATP-dependent RNA helicase DDX19B
gene10212	15.6974	17.0842	18.1937	14.4202	DDX19A	protein_coding	chrNC_010448.4:13368638-13391344:+	gi|594627426|ref|XP_007198319.1|	PREDICTED: ATP-dependent RNA helicase DDX19A [Balaenoptera acutorostrata scammoni]	gi|545829282|ref|XM_003126869.3|	PREDICTED: Sus scrofa ATP-dependent RNA helicase DDX19A-like (LOC100524144), transcript variant X1, mRNA	Q3ZBV2	ATP-dependent RNA helicase DDX19A
gene10214	5.14195	7.15659	11.6858	3.76146	ST3GAL2	protein_coding	chrNC_010448.4:13402336-13456495:-	gi|585193102|ref|XP_006747772.1|	PREDICTED: CMP-N-acetylneuraminate-beta-galactosamide-alpha-2,3-sialyltransferase 2 [Leptonychotes weddellii]	gi|594627427|ref|XM_007198258.1|	PREDICTED: Balaenoptera acutorostrata scammoni ST3 beta-galactoside alpha-2,3-sialyltransferase 2 (ST3GAL2), mRNA	Q16842	CMP-N-acetylneuraminate-beta-galactosamide-alpha-2,3-sialyltransferase 2
gene10216	19.1268	18.9611	19.1286	14.9569	COG4	protein_coding	chrNC_010448.4:13492876-13524442:-	gi|346716250|ref|NP_001231266.1|	conserved oligomeric Golgi complex subunit 4 [Sus scrofa]	gi|371917878|dbj|AK393772.1|	Sus scrofa mRNA, clone: LNG010004B07, expressed in lung	Q3MHG0	Conserved oligomeric Golgi complex subunit 4
gene10217	48.2952	40.8962	56.0414	41.0066	SF3B3	protein_coding	chrNC_010448.4:13524519-13578681:+	gi|40788938|dbj|BAA32662.2|	KIAA0017 protein [Homo sapiens]	gi|593712148|ref|XM_007102553.1|	PREDICTED: Physeter catodon splicing factor 3b, subunit 3, 130kDa (SF3B3), transcript variant X1, mRNA	Q15393	Splicing factor 3B subunit 3
gene10218	0.855032	1.2561	1.88736	1.29735	IL34	protein_coding	chrNC_010448.4:13588748-13679864:+	gi|552953793|ref|NP_001272904.1|	interleukin-34 precursor [Sus scrofa]	gi|371923347|dbj|AK399975.1|	Sus scrofa mRNA, clone: HTMT10111C06, expressed in hypothalamus	A6QL48	Interleukin-34
gene1022	30.4198	31.6441	27.103	27.1207	TMEM87A	protein_coding	chrNC_010443.5:129098388-129142168:+	gi|545801086|ref|XP_005659767.1|	PREDICTED: transmembrane protein 87A isoform X2 [Sus scrofa]	gi|545801085|ref|XM_005659710.1|	PREDICTED: Sus scrofa transmembrane protein 87A (TMEM87A), transcript variant X2, mRNA	Q8NBN3	Transmembrane protein 87A
gene10220	3.19743	1.10058	1.33985	1.54019	MTSS1L	protein_coding	chrNC_010448.4:13660388-13682311:-	gi|470621557|ref|XP_004318819.1|	PREDICTED: MTSS1-like protein [Tursiops truncatus]	gi|470621556|ref|XM_004318771.1|	PREDICTED: Tursiops truncatus metastasis suppressor 1-like (MTSS1L), mRNA	Q6P9S0	MTSS1-like protein
gene10221	4.49987	2.76856	3.27659	3.69256	VAC14	protein_coding	chrNC_010448.4:13683800-13791246:-	gi|602702874|ref|XP_007463025.1|	PREDICTED: protein VAC14 homolog [Lipotes vexillifer]	gi|594627405|ref|XM_007198247.1|	PREDICTED: Balaenoptera acutorostrata scammoni Vac14 homolog (S. cerevisiae) (VAC14), mRNA	A2VE70	Protein VAC14 homolog
gene1023	6.5728	9.9047	10.0748	7.05484	VPS39	protein_coding	chrNC_010443.5:129144338-129198760:+	gi|560905216|ref|XP_006178960.1|	PREDICTED: vam6/Vps39-like protein [Camelus ferus]	gi|545801100|ref|XM_005659713.1|	PREDICTED: Sus scrofa vacuolar protein sorting 39 homolog (S. cerevisiae) (VPS39), transcript variant X2, mRNA	Q96JC1	Vam6/Vps39-like protein
gene10232	8.49043	7.88996	8.51188	7.81277	CMTR2	protein_coding	chrNC_010448.4:14325869-14334043:-	gi|545894171|ref|XP_005658617.1|	PREDICTED: ftsJ methyltransferase domain-containing protein 1-like [Sus scrofa]	gi|371916165|dbj|AK390093.1|	Sus scrofa mRNA, clone: BFLT10026A01, expressed in brain (frontal lobe)	Q5RAY7	Cap-specific mRNA (nucleoside-2'-O-)-methyltransferase 2
gene10241	1.13258	1.07244	1.15284	0.832875	PHLPP2	protein_coding	chrNC_010448.4:14633756-14715921:-	gi|803211411|ref|XP_011966129.1|	PREDICTED: PH domain leucine-rich repeat-containing protein phosphatase 2 isoform X1 [Ovis aries musimon]	gi|594627356|ref|XM_007198223.1|	PREDICTED: Balaenoptera acutorostrata scammoni PH domain and leucine rich repeat protein phosphatase 2 (PHLPP2), transcript variant X1, mRNA	Q6ZVD8	PH domain leucine-rich repeat-containing protein phosphatase 2
gene10242	13.8869	11.0015	10.759	10.2168	AP1G1	protein_coding	chrNC_010448.4:14719949-14809821:-	gi|664724851|ref|XP_008519558.1|	PREDICTED: AP-1 complex subunit gamma-1 isoform X1 [Equus przewalskii]	gi|545829362|ref|XM_003126897.4|	PREDICTED: Sus scrofa adaptor-related protein complex 1, gamma 1 subunit (AP1G1), transcript variant X1, mRNA	O43747	AP-1 complex subunit gamma-1
gene10243	5.60352	7.11902	7.01299	4.49327	ATXN1L	protein_coding	chrNC_010448.4:14836732-14848474:+	gi|545829367|ref|XP_005664427.1|	PREDICTED: ataxin-1-like [Sus scrofa]	gi|545500027|ref|XM_005620746.1|	PREDICTED: Canis lupus familiaris ataxin 1-like (ATXN1L), transcript variant X1, mRNA	P0C7T5	Ataxin-1-like
gene10244	1.80298	1.6574	1.31829	1.64322	ZNF821	protein_coding	chrNC_010448.4:14850255-14870319:-	gi|335289183|ref|XP_003126947.2|	PREDICTED: zinc finger protein 821 isoform X1 [Sus scrofa]	gi|594073267|ref|XM_006060393.1|	PREDICTED: Bubalus bubalis zinc finger protein 821 (ZNF821), transcript variant X4, mRNA	Q32KS7	Zinc finger protein 821
gene10245	45.4832	32.2759	26.9873	41.1227	IST1	protein_coding	chrNC_010448.4:14868859-14910679:+	gi|560954558|ref|XP_006199775.1|	PREDICTED: IST1 homolog isoform X3 [Vicugna pacos]	gi|371920347|dbj|AK395944.1|	Sus scrofa mRNA, clone: OVRT10090H07, expressed in ovary	P53990	IST1 homolog
gene10248	4.02107	4.26382	6.72812	3.60962	DHODH	protein_coding	chrNC_010448.4:14942898-14956000:+	gi|803211300|ref|XP_011966074.1|	PREDICTED: dihydroorotate dehydrogenase (quinone), mitochondrial isoform X1 [Ovis aries musimon]	gi|371911373|dbj|AK391578.1|	Sus scrofa mRNA, clone: HTMT10002G08, expressed in hypothalamus	Q5E9W3	Dihydroorotate dehydrogenase (quinone), mitochondrial
gene10251	5.38159	6.42918	7.72169	4.60744	DHX38	protein_coding	chrNC_010448.4:14998091-15016380:+	gi|560914982|ref|XP_006183751.1|	PREDICTED: pre-mRNA-splicing factor ATP-dependent RNA helicase PRP16 [Camelus ferus]	gi|466026187|ref|XM_004273222.1|	PREDICTED: Orcinus orca DEAH (Asp-Glu-Ala-His) box polypeptide 38 (DHX38), mRNA	Q17R09	Pre-mRNA-splicing factor ATP-dependent RNA helicase PRP16
gene10259	47.9675	53.6539	46.2838	40.6443	PSMD7	protein_coding	chrNC_010448.4:17047420-17057170:+	gi|383873346|ref|NP_001244743.1|	26S proteasome non-ATPase regulatory subunit 7 [Macaca mulatta]	gi|371916888|dbj|AK398962.1|	Sus scrofa mRNA, clone: LVRM10191F01, expressed in liver	Q3ZBD0	26S proteasome non-ATPase regulatory subunit 7
gene10260	1.38907	1.98343	2.27107	1.43378	WWP2	protein_coding	chrNC_010448.4:17068780-17227982:-	gi|528990432|ref|XP_005218597.1|	PREDICTED: NEDD4-like E3 ubiquitin-protein ligase WWP2 isoform X2 [Bos taurus]	gi|602729103|ref|XM_007449918.1|	PREDICTED: Lipotes vexillifer WW domain containing E3 ubiquitin protein ligase 2 (WWP2), mRNA	O00308	NEDD4-like E3 ubiquitin-protein ligase WWP2
gene10262	11.698	24.7746	28.7402	8.19715	NOB1	protein_coding	chrNC_010448.4:17233863-17245451:+	gi|311257098|ref|XP_003126949.1|	PREDICTED: RNA-binding protein NOB1-like [Sus scrofa]	gi|545829399|ref|XM_003126901.2|	PREDICTED: Sus scrofa RNA-binding protein NOB1-like (LOC100516270), mRNA	Q3T042	RNA-binding protein NOB1
gene10263	22.6571	90.3941	78.2122	35.8293	NQO1	protein_coding	chrNC_010448.4:17292962-17302593:+	gi|227430403|ref|NP_001153085.1|	NAD(P)H dehydrogenase [quinone] 1 [Sus scrofa]	gi|227430402|ref|NM_001159613.1|	Sus scrofa NAD(P)H dehydrogenase, quinone 1 (NQO1), mRNA	Q5RD31	NAD(P)H dehydrogenase [quinone] 1
gene10264	1.42682	1.45121	1.98093	1.37934	NFAT5	protein_coding	chrNC_010448.4:17313511-17434951:-	gi|545829402|ref|XP_005655825.1|	PREDICTED: nuclear factor of activated T-cells 5 isoform X4 [Sus scrofa]	gi|545829404|ref|XM_003355771.2|	PREDICTED: Sus scrofa nuclear factor of activated T-cells 5, tonicity-responsive (NFAT5), transcript variant X3, mRNA	O94916	Nuclear factor of activated T-cells 5
gene10267	86.7337	67.539	88.7967	84.493	CYB5B	protein_coding	chrNC_010448.4:17522587-17558030:-	gi|227430316|ref|NP_001153064.1|	cytochrome b5 type B [Sus scrofa]	gi|288786081|dbj|AK352367.1|	Sus scrofa mRNA, clone:UTR010064A05, expressed in uterus	O43169	Cytochrome b5 type B
gene10269	3.34277	4.64911	3.61919	3.35047	TERF2	protein_coding	chrNC_010448.4:17605748-17631795:+	gi|545829412|ref|XP_003126956.2|	PREDICTED: telomeric repeat-binding factor 2 [Sus scrofa]	gi|545829411|ref|XM_003126908.2|	PREDICTED: Sus scrofa telomeric repeat binding factor 2 (TERF2), mRNA	Q15554	Telomeric repeat-binding factor 2
gene10271	21.2958	22.0035	24.2916	20.5989	NIP7	protein_coding	chrNC_010448.4:17642092-17645404:-	gi|114326181|ref|NP_001041536.1|	60S ribosome subunit biogenesis protein NIP7 homolog [Sus scrofa]	gi|114326180|ref|NM_001048071.1|	Sus scrofa nuclear import 7 homolog (S. cerevisiae) (NIP7), mRNA	Q56P27	60S ribosome subunit biogenesis protein NIP7 homolog
gene10272	9.46393	7.59784	8.0819	10.1167	COG8	protein_coding	chrNC_010448.4:17645544-17652301:+	gi|545829422|ref|XP_003126953.2|	PREDICTED: conserved oligomeric Golgi complex subunit 8 [Sus scrofa]	gi|545829421|ref|XM_003126905.4|	PREDICTED: Sus scrofa component of oligomeric golgi complex 8 (COG8), mRNA	Q2TBH9	Conserved oligomeric Golgi complex subunit 8
gene10274	9.56965	12.4297	13.5411	7.10626	VPS4A	protein_coding	chrNC_010448.4:17657792-17669560:-	gi|676263289|gb|KFO20028.1|	Vacuolar protein sorting-associated protein 4A [Fukomys damarensis]	gi|545829397|ref|XM_005655767.1|	PREDICTED: Sus scrofa vacuolar protein sorting 4 homolog A (S. cerevisiae) (VPS4A), transcript variant X1, mRNA	Q793F9	Vacuolar protein sorting-associated protein 4A
gene10275	2.96119	4.22367	5.34878	4.04609	SNTB2	protein_coding	chrNC_010448.4:17674587-17774550:-	gi|545829428|ref|XP_003481850.2|	PREDICTED: beta-2-syntrophin isoform 2 [Sus scrofa]	gi|545500111|ref|XM_536806.4|	PREDICTED: Canis lupus familiaris syntrophin, beta 2 (dystrophin-associated protein A1, 59kDa, basic component 2) (SNTB2), mRNA	Q13425	Beta-2-syntrophin
gene10277	22.4091	26.4655	26.967	23.3055	UTP4	protein_coding	chrNC_010448.4:17784908-17818417:-	gi|594627276|ref|XP_007198248.1|	PREDICTED: cirhin isoform X1 [Balaenoptera acutorostrata scammoni]	gi|371915770|dbj|AK393452.1|	Sus scrofa mRNA, clone: KDN010058A09, expressed in kidney	Q969X6	U3 small nucleolar RNA-associated protein 4 homolog
gene10279	19.6165	18.7151	20.9818	17.7477	CHTF8	protein_coding	chrNC_010448.4:17818184-17844355:+	gi|593730270|ref|XP_007110832.1|	PREDICTED: chromosome transmission fidelity protein 8 homolog isoform 2-like [Physeter catodon]	gi|594627271|ref|XM_007198184.1|	PREDICTED: Balaenoptera acutorostrata scammoni chromosome transmission fidelity protein 8 homolog (LOC103000453), mRNA	P0CG10	Chromosome transmission fidelity protein 8 homolog isoform 2
gene1028	18.7221	4.32661	4.96572	13.9864	EHD4	protein_coding	chrNC_010443.5:129374515-129460206:+	gi|586531235|ref|XP_006920525.1|	PREDICTED: EH domain-containing protein 4 [Pteropus alecto]	gi|545801139|ref|XM_003480399.2|	PREDICTED: Sus scrofa EH-domain containing 4 (EHD4), partial mRNA	Q9H223	EH domain-containing protein 4
gene10281	3.12274	2.83701	4.75581	2.25533	TANGO6	protein_coding	chrNC_010448.4:17870050-18071555:-	gi|560908812|ref|XP_006180719.1|	PREDICTED: transport and Golgi organization protein 6 homolog [Camelus ferus]	gi|594627267|ref|XM_007198182.1|	PREDICTED: Balaenoptera acutorostrata scammoni transport and golgi organization 6 homolog (Drosophila) (TANGO6), mRNA	Q9C0B7	Transport and Golgi organization protein 6 homolog
gene10285	2.59274	2.33258	2.10044	2.27316	ZFP90	protein_coding	chrNC_010448.4:18312931-18335458:-	gi|470605442|ref|XP_004313870.1|	PREDICTED: zinc finger protein 90 homolog [Tursiops truncatus]	gi|478515152|ref|XM_004431767.1|	PREDICTED: Ceratotherium simum simum ZFP90 zinc finger protein (ZFP90), mRNA	Q8TF47	Zinc finger protein 90 homolog
gene10288	5.03094	9.78909	9.91065	5.48365	BBS2	protein_coding	chrNC_010448.4:18542383-18575338:-	gi|466088619|ref|XP_004286421.1|	PREDICTED: Bardet-Biedl syndrome 2 protein [Orcinus orca]	gi|350585013|ref|XM_003355810.2|	PREDICTED: Sus scrofa Bardet-Biedl syndrome 2 protein homolog (LOC100622382), mRNA	Q9CWF6	Bardet-Biedl syndrome 2 protein homolog
gene10292	5.40533	38.7567	25.3218	4.93235	MT-2B	protein_coding	chrNC_010448.4:18645125-18646034:+	gi|30387810|gb|AAP32010.1|	HLC [Rattus sp.]	gi|545829714|ref|XM_003355808.2|	PREDICTED: Sus scrofa metallothionein isoform (MT-2B), mRNA	.	.
gene10296	0.526018	22.0425	5.19382	2.2297	LOC102166944	protein_coding	chrNC_010448.4:18660665-18662000:+	gi|432101739|gb|ELK29743.1|	hypothetical protein MDA_GLEAN10003273 [Myotis davidii]	gi|371923365|dbj|AK399993.1|	Sus scrofa mRNA, clone: HTMT10116D10, expressed in hypothalamus	.	.
gene10297	0.458624	11.3178	6.00881	2.55501	MT1A	protein_coding	chrNC_010448.4:18672016-18673673:+	gi|685613325|ref|XP_009194740.1|	PREDICTED: uncharacterized protein LOC101024326 isoform X1 [Papio anubis]	gi|371912877|dbj|AK392534.1|	Sus scrofa mRNA, clone: HTMT10084D09, expressed in hypothalamus	.	.
gene10298	8.70529	5.78388	7.45756	7.08102	NUP93	protein_coding	chrNC_010448.4:18711869-18827705:+	gi|346421413|ref|NP_001231081.1|	nuclear pore complex protein Nup93 [Sus scrofa]	gi|346421412|ref|NM_001244152.1|	Sus scrofa nucleoporin 93kDa (NUP93), mRNA	A5PJZ5	Nuclear pore complex protein Nup93
gene10300	40.8078	53.576	38.4843	45.7338	HERPUD1	protein_coding	chrNC_010448.4:18901171-18913427:+	gi|593748816|ref|XP_007129656.1|	PREDICTED: homocysteine-responsive endoplasmic reticulum-resident ubiquitin-like domain member 1 protein isoform X1 [Physeter catodon]	gi|560984750|ref|XM_006214522.1|	PREDICTED: Vicugna pacos homocysteine-inducible, endoplasmic reticulum stress-inducible, ubiquitin-like domain member 1 (HERPUD1), transcript variant X1, mRNA	Q15011	Homocysteine-responsive endoplasmic reticulum-resident ubiquitin-like domain member 1 protein
gene10303	2.19693	1.12568	2.91914	1.31355	CPNE2	protein_coding	chrNC_010448.4:19046795-19096111:+	gi|635032603|ref|XP_007991605.1|	PREDICTED: copine-2 isoform X1 [Chlorocebus sabaeus]	gi|593748809|ref|XM_007129591.1|	PREDICTED: Physeter catodon copine II (CPNE2), transcript variant X1, mRNA	Q96FN4	Copine-2
gene10304	13.9889	9.11465	8.1886	10.7908	FAM192A	protein_coding	chrNC_010448.4:19098097-19154288:-	gi|675751335|ref|XP_008984171.1|	PREDICTED: protein FAM192A [Callithrix jacchus]	gi|52351480|gb|AY609910.1|	Sus scrofa clone Clu_42733.scr.msk.p1.Contig1, mRNA sequence	Q91WE2	Protein FAM192A
gene10305	3.96364	4.8549	5.54367	3.37251	RSPRY1	protein_coding	chrNC_010448.4:19154413-19204827:+	gi|311257229|ref|XP_003127018.1|	PREDICTED: RING finger and SPRY domain-containing protein 1 [Sus scrofa]	gi|545829443|ref|XM_003126970.3|	PREDICTED: Sus scrofa ring finger and SPRY domain containing 1 (RSPRY1), mRNA	Q95LP3	RING finger and SPRY domain-containing protein 1
gene10306	21.833	33.4875	37.0052	23.4647	ARL2BP	protein_coding	chrNC_010448.4:19207013-19215014:+	gi|311257227|ref|XP_003127017.1|	PREDICTED: ADP-ribosylation factor-like protein 2-binding protein isoformX2 [Sus scrofa]	gi|545829447|ref|XM_003126968.2|	PREDICTED: Sus scrofa ADP-ribosylation factor-like 2 binding protein (ARL2BP), transcript variant X1, mRNA	Q5R9K8	ADP-ribosylation factor-like protein 2-binding protein
gene1031	1.29969	2.27153	2.1123	1.6858	JMJD7	protein_coding	chrNC_010443.5:129525369-129533286:-	gi|324123891|ref|NP_001191173.1|	jmjC domain-containing protein 7 [Sus scrofa]	gi|324123890|ref|NM_001204244.1|	Sus scrofa jumonji domain containing 7 (JMJD7), mRNA	P0C870	JmjC domain-containing protein 7
gene10315	63.4651	52.2646	44.68	37.8673	CIAPIN1	protein_coding	chrNC_010448.4:19356065-19373085:-	gi|350584942|ref|XP_003355851.2|	PREDICTED: anamorsin [Sus scrofa]	gi|371911645|dbj|AK391655.1|	Sus scrofa mRNA, clone: HTMT10013G05, expressed in hypothalamus	Q5EAC7	Anamorsin
gene10316	21.9574	30.8828	29.2498	27.2401	COQ9	protein_coding	chrNC_010448.4:19373052-19390738:+	gi|335289328|ref|XP_003355850.1|	PREDICTED: ubiquinone biosynthesis protein COQ9, mitochondrial [Sus scrofa]	gi|545829453|ref|XM_003355802.2|	PREDICTED: Sus scrofa coenzyme Q9 homolog (S. cerevisiae) (COQ9), mRNA	O75208	Ubiquinone biosynthesis protein COQ9, mitochondrial
gene10317	10.5905	13.9763	15.7425	9.16836	POLR2C	protein_coding	chrNC_010448.4:19393569-19401119:+	gi|444725635|gb|ELW66196.1|	DNA-directed RNA polymerase II subunit RPB3 [Tupaia chinensis]	gi|545829459|ref|XM_003355801.2|	PREDICTED: Sus scrofa polymerase (RNA) II (DNA directed) polypeptide C, 33kDa (POLR2C), mRNA	Q3T0Q3	DNA-directed RNA polymerase II subunit RPB3
gene10319	4.9743	2.46305	2.61913	3.85203	CCDC102A	protein_coding	chrNC_010448.4:19436379-19456995:-	gi|335289322|ref|XP_003355847.1|	PREDICTED: coiled-coil domain-containing protein 102A isoform X1 [Sus scrofa]	gi|545829462|ref|XM_005655789.1|	PREDICTED: Sus scrofa coiled-coil domain containing 102A (CCDC102A), transcript variant X2, mRNA	A0JNH6	Coiled-coil domain-containing protein 102A
gene10325	2.30801	2.17042	2.38217	1.81613	KATNB1	protein_coding	chrNC_010448.4:19630355-19659039:+	gi|478514920|ref|XP_004431708.1|	PREDICTED: katanin p80 WD40 repeat-containing subunit B1 isoform 2 [Ceratotherium simum simum]	gi|593721709|ref|XM_007107033.1|	PREDICTED: Physeter catodon katanin p80 (WD repeat containing) subunit B 1 (KATNB1), transcript variant X1, mRNA	Q9BVA0	Katanin p80 WD40 repeat-containing subunit B1
gene10326	13.3409	1.41531	1.30826	4	KIFC3	protein_coding	chrNC_010448.4:19659987-19696104:-	gi|545829478|ref|XP_005664439.1|	PREDICTED: LOW QUALITY PROTEIN: kinesin family member C3 [Sus scrofa]	gi|545829477|ref|XM_005664382.1|	PREDICTED: Sus scrofa kinesin family member C3 (KIFC3), mRNA	Q9BVG8	Kinesin-like protein KIFC3
gene1033	3.93554	5.50162	6.26534	4.76748	MGA	protein_coding	chrNC_010443.5:129590645-129697434:-	gi|466029578|ref|XP_004274015.1|	PREDICTED: MAX gene-associated protein isoform X1 [Orcinus orca]	gi|585169287|ref|XM_006736630.1|	PREDICTED: Leptonychotes weddellii MGA, MAX dimerization protein (MGA), transcript variant X1, mRNA	Q8IWI9	MAX gene-associated protein
gene10333	10.1656	10.0177	8.2952	8.57209	USB1	protein_coding	chrNC_010448.4:19852020-19874016:+	gi|348605198|ref|NP_001231732.1|	chromosome 16 open reading frame 57 [Sus scrofa]	gi|348605197|ref|NM_001244803.1|	Sus scrofa chromosome 16 open reading frame 57 (C6H16orf57), mRNA	Q0II50	U6 snRNA phosphodiesterase
gene10334	2.58574	1.46948	1.15727	1.56451	MMP15	protein_coding	chrNC_010448.4:19890867-19912941:+	gi|300794469|ref|NP_001178363.1|	matrix metalloproteinase-15 precursor [Bos taurus]	gi|465980814|ref|XM_004264942.1|	PREDICTED: Orcinus orca matrix metallopeptidase 15 (membrane-inserted) (MMP15), mRNA	P51511	Matrix metalloproteinase-15
gene10335	14.3866	17.3888	18.6118	15.635	CFAP20	protein_coding	chrNC_010448.4:19954698-19969383:-	gi|51491831|ref|NP_001003905.1|	cilia- and flagella-associated protein 20 [Bos taurus]	gi|348605131|ref|NM_001244786.1|	Sus scrofa chromosome 16 open reading frame 80 (C6H16orf80), mRNA	Q8BTU1	Cilia- and flagella-associated protein 20
gene10336	8.34551	11.0274	11.9745	6.74163	CSNK2A2	protein_coding	chrNC_010448.4:19975030-20016768:-	gi|507971036|ref|XP_004690576.1|	PREDICTED: casein kinase II subunit alpha' [Condylura cristata]	gi|545829493|ref|XM_005664389.1|	PREDICTED: Sus scrofa casein kinase 2, alpha prime polypeptide (CSNK2A2), transcript variant X5, mRNA	P19784	Casein kinase II subunit alpha'
gene10343	4.34907	4.76923	4.90774	3.6052	NDRG4	protein_coding	chrNC_010448.4:20222876-20265581:+	gi|545829505|ref|XP_005664450.1|	PREDICTED: protein NDRG4-A-like isoform X4 [Sus scrofa]	gi|545829504|ref|XM_005664393.1|	PREDICTED: Sus scrofa protein NDRG4-A-like (LOC100513927), transcript variant X4, mRNA	Q640Z1	Protein NDRG4-A
gene10344	4.10235	3.52337	5.54277	3.71272	SETD6	protein_coding	chrNC_010448.4:20266540-20270709:+	gi|545829514|ref|XP_005664453.1|	PREDICTED: N-lysine methyltransferase SETD6 isoform X2 [Sus scrofa]	gi|545829541|ref|XM_003355790.3|	PREDICTED: Sus scrofa N-lysine methyltransferase SETD6-like (LOC100626287), transcript variant X1, mRNA	E1BI64	N-lysine methyltransferase SETD6
gene10345	13.2235	13.8913	16.4859	11.4742	CNOT1	protein_coding	chrNC_010448.4:20271593-20372300:-	gi|545829531|ref|XP_005664458.1|	PREDICTED: CCR4-NOT transcription complex subunit 1 isoform X2 [Sus scrofa]	gi|545829532|ref|XM_005664402.1|	PREDICTED: Sus scrofa CCR4-NOT transcription complex, subunit 1 (CNOT1), transcript variant X3, mRNA	A5YKK6	CCR4-NOT transcription complex subunit 1
gene10346	3.78495	3.50576	3.11027	2.29472	SLC38A7	protein_coding	chrNC_010448.4:20387113-20401733:-	gi|465980909|ref|XP_004265005.1|	PREDICTED: putative sodium-coupled neutral amino acid transporter 7 isoform X1 [Orcinus orca]	gi|288782387|dbj|AK350859.1|	Sus scrofa mRNA, clone:TCH010045A07, expressed in trachea	Q9NVC3	Putative sodium-coupled neutral amino acid transporter 7
gene10347	28.1562	32.2784	42.7068	25.1615	GOT2	protein_coding	chrNC_010448.4:20407203-20431849:-	gi|47522630|ref|NP_999093.1|	aspartate aminotransferase, mitochondrial precursor [Sus scrofa]	gi|47522629|ref|NM_213928.1|	Sus scrofa glutamic-oxaloacetic transaminase 2, mitochondrial (aspartate aminotransferase 2) (GOT2), mRNA	P00506	Aspartate aminotransferase, mitochondrial
gene1035	3.93235	1.27372	1.34417	3.31124	TYRO3	protein_coding	chrNC_010443.5:129811540-129829395:-	gi|311244940|ref|XP_003121628.1|	PREDICTED: tyrosine-protein kinase receptor TYRO3 [Sus scrofa]	gi|545801142|ref|XM_003121580.3|	PREDICTED: Sus scrofa TYRO3 protein tyrosine kinase (TYRO3), mRNA	Q06418	Tyrosine-protein kinase receptor TYRO3
gene10357	40.5904	42.57	55.7262	65.9433	CDH11	protein_coding	chrNC_010448.4:25782746-25933753:-	gi|347300196|ref|NP_001231411.1|	cadherin-11 preproprotein [Sus scrofa]	gi|545829559|ref|XM_005655781.1|	PREDICTED: Sus scrofa cadherin 11, type 2, OB-cadherin (osteoblast) (CDH11), transcript variant X2, mRNA	P55287	Cadherin-11
gene1036	2.26717	3.09341	3.84276	1.81242	RPAP1	protein_coding	chrNC_010443.5:129838556-129857038:+	gi|311244942|ref|XP_003121629.1|	PREDICTED: RNA polymerase II-associated protein 1 [Sus scrofa]	gi|545801144|ref|XM_003121581.2|	PREDICTED: Sus scrofa RNA polymerase II associated protein 1 (RPAP1), mRNA	A0JN53	RNA polymerase II-associated protein 1
gene10366	6.7756	7.68131	8.0192	4.85293	TK2	protein_coding	chrNC_010448.4:27226421-27255645:-	gi|593728964|ref|XP_007110303.1|	PREDICTED: LOW QUALITY PROTEIN: thymidine kinase 2, mitochondrial [Physeter catodon]	gi|371918500|dbj|AK399187.1|	Sus scrofa mRNA, clone: PTG010101E06, expressed in pituitary gland	Q9N0C5	Thymidine kinase 2, mitochondrial
gene10370	5.13286	4.64962	5.89044	2.96059	CMTM3	protein_coding	chrNC_010448.4:27308146-27320449:+	gi|742168763|ref|XP_010849390.1|	PREDICTED: CKLF-like MARVEL transmembrane domain-containing protein 3 isoform X1 [Bison bison bison]	gi|115550125|dbj|AK235604.1|	Sus scrofa mRNA, clone:OVRM10097B08, expressed in ovary	Q96MX0	CKLF-like MARVEL transmembrane domain-containing protein 3
gene10371	2.72303	1.68105	1.61444	1.7176	CMTM4	protein_coding	chrNC_010448.4:27319074-27391478:-	gi|478514986|ref|XP_004431741.1|	PREDICTED: CKLF-like MARVEL transmembrane domain-containing protein 4 isoform 1 [Ceratotherium simum simum]	gi|115546787|dbj|AK237633.1|	Sus scrofa mRNA, clone:SPL010072D06, expressed in spleen	Q8CJ61	CKLF-like MARVEL transmembrane domain-containing protein 4
gene10372	84.3015	76.388	67.0201	70.9667	DYNC1LI2	protein_coding	chrNC_010448.4:27416475-27446172:-	gi|343791007|ref|NP_001230549.1|	dynein, cytoplasmic 1, light intermediate chain 2 [Sus scrofa]	gi|470635575|ref|XM_004323256.1|	PREDICTED: Tursiops truncatus dynein, cytoplasmic 1, light intermediate chain 2 (DYNC1LI2), mRNA	Q6PDL0	Cytoplasmic dynein 1 light intermediate chain 2
gene10375	23.1426	28.6191	25.607	24.1234	NAE1	protein_coding	chrNC_010448.4:27511541-27540142:-	gi|560962584|ref|XP_006203724.1|	PREDICTED: NEDD8-activating enzyme E1 regulatory subunit isoform X1 [Vicugna pacos]	gi|371917642|dbj|AK395710.1|	Sus scrofa mRNA, clone: OVRT10051C02, expressed in ovary	Q13564	NEDD8-activating enzyme E1 regulatory subunit
gene10378	2.15383	4.42359	8.42173	3.01138	PDP2	protein_coding	chrNC_010448.4:27565423-27572868:+	gi|545895125|ref|XP_005659101.1|	PREDICTED: [Pyruvate dehydrogenase [acetyl-transferring]]-phosphatase 2, mitochondrial [Sus scrofa]	gi|288780158|dbj|AK343342.1|	Sus scrofa mRNA, clone:ADR010042D07, expressed in adrenal gland	Q9P2J9	[Pyruvate dehydrogenase [acetyl-transferring]]-phosphatase 2, mitochondrial
gene10381	34.9084	30.1842	25.325	28.5319	FAM96B	protein_coding	chrNC_010448.4:27610469-27612617:-	gi|556726986|ref|XP_005959249.1|	PREDICTED: mitotic spindle-associated MMXD complex subunit MIP18 [Pantholops hodgsonii]	gi|371923314|dbj|AK399942.1|	Sus scrofa mRNA, clone: HTMT10101G03, expressed in hypothalamus	Q9Y3D0	Mitotic spindle-associated MMXD complex subunit MIP18
gene10386	34.7062	41.1702	45.593	31.1383	CBFB	protein_coding	chrNC_010448.4:27684320-27750856:+	gi|148679302|gb|EDL11249.1|	core binding factor beta, isoform CRA_a, partial [Mus musculus]	gi|594627530|ref|XM_007198305.1|	PREDICTED: Balaenoptera acutorostrata scammoni core-binding factor, beta subunit (CBFB), mRNA	Q08024	Core-binding factor subunit beta
gene10388	2.86004	3.78145	5.02913	2.39946	C6H16orf70	protein_coding	chrNC_010448.4:27757576-27792564:+	gi|545211486|ref|XP_001496896.2|	PREDICTED: UPF0183 protein C16orf70 homolog isoform X1 [Equus caballus]	gi|545895193|ref|XM_003362191.2|	PREDICTED: Sus scrofa chromosome unknown open reading frame, human C16orf70 (LOC100620536), partial mRNA	Q9BSU1	UPF0183 protein C16orf70
gene10389	7.79361	4.75694	4.3632	4.96272	B3GNT9	protein_coding	chrNC_010448.4:27791387-27797458:-	gi|466063984|ref|XP_004280956.1|	PREDICTED: UDP-GlcNAc:betaGal beta-1,3-N-acetylglucosaminyltransferase 9 [Orcinus orca]	gi|115548478|dbj|AK235095.1|	Sus scrofa mRNA, clone:OVRM10049C06, expressed in ovary	Q17QZ8	UDP-GlcNAc:betaGal beta-1,3-N-acetylglucosaminyltransferase 9
gene1039	5.30277	7.06242	7.13511	4.34517	RTF1	protein_coding	chrNC_010443.5:129886798-129942845:-	gi|594085531|ref|XP_006066295.1|	PREDICTED: RNA polymerase-associated protein RTF1 homolog [Bubalus bubalis]	gi|593732576|ref|XM_007111710.1|	PREDICTED: Physeter catodon Rtf1, Paf1/RNA polymerase II complex component, homolog (S. cerevisiae) (RTF1), mRNA	A2AQ19	RNA polymerase-associated protein RTF1 homolog
gene10391	13.023	9.63032	10.364	9.164	TRADD	protein_coding	chrNC_010448.4:27797594-27804654:-	gi|545895190|ref|XP_005659125.1|	PREDICTED: tumor necrosis factor receptor type 1-associated DEATH domain protein, partial [Sus scrofa]	gi|371912454|dbj|AK395259.1|	Sus scrofa mRNA, clone: OVRM10152F05, expressed in ovary	Q2KI74	Tumor necrosis factor receptor type 1-associated DEATH domain protein
gene10393	7.14942	3.23727	1.97148	4.40104	LOC100523672	protein_coding	chrNC_010448.4:27808658-27818256:+	gi|311257176|ref|XP_003126987.1|	PREDICTED: heat shock factor protein 4 isoform 1 [Sus scrofa]	gi|545829578|ref|XM_003126939.3|	PREDICTED: Sus scrofa heat shock transcription factor 4 (HSF4), transcript variant 1, mRNA	Q1HGE8	Heat shock factor protein 4
gene10396	6.34902	7.64801	10.3687	4.62976	E2F4	protein_coding	chrNC_010448.4:27834356-27841419:+	gi|664706917|ref|XP_008507455.1|	PREDICTED: transcription factor E2F4 isoform X1 [Equus przewalskii]	gi|545829609|ref|XM_003126933.4|	PREDICTED: Sus scrofa E2F transcription factor 4, p107/p130-binding (E2F4), mRNA	Q16254	Transcription factor E2F4
gene104	3.21243	1.16337	1.63867	2.48137	SYNJ2	protein_coding	chrNC_010443.5:9014206-9109050:-	gi|545797541|ref|XP_005654412.1|	PREDICTED: synaptojanin-2 [Sus scrofa]	gi|545797536|ref|XR_297923.1|	PREDICTED: Sus scrofa synaptojanin-2-like (LOC100627356), misc_RNA	O15056	Synaptojanin-2
gene1040	4.5555	10.6127	9.10758	5.13041	NDUFAF1	protein_coding	chrNC_010443.5:129968480-129993534:+	gi|602696329|ref|XP_007460216.1|	PREDICTED: complex I intermediate-associated protein 30, mitochondrial [Lipotes vexillifer]	gi|593732571|ref|XM_007111708.1|	PREDICTED: Physeter catodon NADH dehydrogenase (ubiquinone) complex I, assembly factor 1 (NDUFAF1), transcript variant X1, mRNA	Q0MQ84	Complex I intermediate-associated protein 30, mitochondrial
gene10400	86.6171	94.3183	83.9822	88.5029	TMEM208	protein_coding	chrNC_010448.4:27864337-27867229:+	gi|795368607|ref|XP_011787456.1|	PREDICTED: transmembrane protein 208 [Colobus angolensis palliatus]	gi|545829588|ref|XM_003126937.2|	PREDICTED: Sus scrofa transmembrane protein 208-like (LOC100523188), transcript variant X2, mRNA	Q9BTX3	Transmembrane protein 208
gene1041	29.3589	20.3466	23.8416	23.0099	NUSAP1	protein_coding	chrNC_010443.5:129992797-130065641:-	gi|548482358|ref|XP_005685561.1|	PREDICTED: nucleolar and spindle-associated protein 1 isoform X1 [Capra hircus]	gi|115551503|dbj|AK238967.1|	Sus scrofa mRNA, clone:THY010052E09, expressed in thymus	Q2YDJ0	Nucleolar and spindle-associated protein 1
gene10411	23.5697	35.7276	39.7336	24.8328	ATP6V0D1	protein_coding	chrNC_010448.4:28090180-28132080:-	gi|655790980|ref|XP_002711660.2|	PREDICTED: V-type proton ATPase subunit d 1 [Oryctolagus cuniculus]	gi|545829650|ref|XM_003126946.2|	PREDICTED: Sus scrofa ATPase, H+ transporting, lysosomal 38kDa, V0 subunit d1 (ATP6V0D1), mRNA	Q5R6I1	V-type proton ATPase subunit d 1
gene10415	2.04023	2.26576	2.52576	1.5257	CTCF	protein_coding	chrNC_010448.4:28188002-28261009:+	gi|823393388|ref|XP_012421292.1|	PREDICTED: transcriptional repressor CTCF isoform X1 [Odobenus rosmarus divergens]	gi|347582669|ref|NM_001244660.1|	Sus scrofa CCCTC-binding factor (zinc finger protein) (CTCF), mRNA	P49711	Transcriptional repressor CTCF
gene10417	3.41922	3.31745	3.49318	2.7596	ACD	protein_coding	chrNC_010448.4:28277649-28280409:-	gi|335310546|ref|XP_003362082.1|	PREDICTED: adrenocortical dysplasia protein homolog, partial [Sus scrofa]	gi|371924768|dbj|AK391073.1|	Sus scrofa mRNA, clone: CLNT10056C02, expressed in colon	Q96AP0	Adrenocortical dysplasia protein homolog
gene1042	1.20705	0.753157	1.04154	1.02075	OIP5	protein_coding	chrNC_010443.5:130036478-130054058:+	gi|335279810|ref|XP_003121631.2|	PREDICTED: protein Mis18-beta-like isoform X1 [Sus scrofa]	gi|545801149|ref|XR_301020.1|	PREDICTED: Sus scrofa uncharacterized LOC100625808 (LOC100625808), misc_RNA	O43482	Protein Mis18-beta
gene10421	9.25414	7.06325	5.18501	7.00298	GFOD2	protein_coding	chrNC_010448.4:28293957-28348197:-	gi|823386291|ref|XP_004371537.2|	PREDICTED: glucose-fructose oxidoreductase domain-containing protein 2 [Trichechus manatus latirostris]	gi|371922474|dbj|AK399893.1|	Sus scrofa mRNA, clone: HTMT10052E04, expressed in hypothalamus	Q3B7J2	Glucose-fructose oxidoreductase domain-containing protein 2
gene10422	3.27906	5.46577	5.95432	3.57427	RANBP10	protein_coding	chrNC_010448.4:28352001-28428383:-	gi|545829689|ref|XP_003355828.3|	PREDICTED: ran-binding protein 10 [Sus scrofa]	gi|545829688|ref|XM_003355780.3|	PREDICTED: Sus scrofa RAN binding protein 10 (RANBP10), mRNA	A3KMV8	Ran-binding protein 10
gene10424	1.90091	0.13529	1.943	1.47566	CENPT	protein_coding	chrNC_010448.4:28450568-28456620:-	gi|311257132|ref|XP_003126972.1|	PREDICTED: centromere protein T isoform X1 [Sus scrofa]	gi|545829680|ref|XM_003126924.2|	PREDICTED: Sus scrofa centromere protein T (CENPT), transcript variant X1, mRNA	Q4R5U8	Centromere protein T
gene10425	17.2728	12.5541	13.4627	11.9191	THAP11	protein_coding	chrNC_010448.4:28465458-28466387:+	gi|350537715|ref|NP_001233111.1|	THAP domain-containing protein 11 [Sus scrofa]	gi|115552018|dbj|AK239211.1|	Sus scrofa mRNA, clone:THY010075G01, expressed in thymus	Q96EK4	THAP domain-containing protein 11
gene10426	28.2994	17.5735	20.1208	18.2778	NUTF2	protein_coding	chrNC_010448.4:28469274-28489007:+	gi|594689477|ref|XP_007192124.1|	PREDICTED: nuclear transport factor 2-like [Balaenoptera acutorostrata scammoni]	gi|545829679|ref|XM_003126922.3|	PREDICTED: Sus scrofa nuclear transport factor 2-like (LOC100520245), mRNA	P61972	Nuclear transport factor 2
gene10427	5.31691	5.54989	7.69309	4.25721	EDC4	protein_coding	chrNC_010448.4:28489427-28501511:+	gi|335289255|ref|XP_003126974.2|	PREDICTED: enhancer of mRNA-decapping protein 4 [Sus scrofa]	gi|545829678|ref|XM_003126926.3|	PREDICTED: Sus scrofa enhancer of mRNA decapping 4 (EDC4), mRNA	Q6P2E9	Enhancer of mRNA-decapping protein 4
gene1043	13.5491	13.542	16.4818	12.0055	CHP1	protein_coding	chrNC_010443.5:130073919-130112461:-	gi|350578792|ref|XP_003480452.1|	PREDICTED: calcineurin B homologous protein 1-like isoformX1 [Sus scrofa]	gi|115549937|dbj|AK232172.1|	Sus scrofa mRNA, clone:LNG010095F07, expressed in lung	Q3SYS6	Calcineurin B homologous protein 1
gene10431	15.3159	13.1168	22.1493	16.3321	PSMB10	protein_coding	chrNC_010448.4:28544910-28547609:-	gi|113205704|ref|NP_001038030.1|	proteasome subunit beta type-10 [Sus scrofa]	gi|113205703|ref|NM_001044565.1|	Sus scrofa proteasome (prosome, macropain) subunit, beta type, 10 (PSMB10), mRNA	Q3T0T1	Proteasome subunit beta type-10
gene10433	15.913	11.1583	8.85433	9.01096	SLC12A4	protein_coding	chrNC_010448.4:28554162-28576458:-	gi|47522728|ref|NP_999114.1|	solute carrier family 12 member 4 [Sus scrofa]	gi|47522727|ref|NM_213949.1|	Sus scrofa solute carrier family 12 (potassium/chloride transporters), member 4 (SLC12A4), mRNA	Q28677	Solute carrier family 12 member 4
gene10439	4.55539	7.71271	8.95874	6.13028	DDX28	protein_coding	chrNC_010448.4:28615461-28617443:-	gi|335289245|ref|XP_003355824.1|	PREDICTED: probable ATP-dependent RNA helicase DDX28 [Sus scrofa]	gi|545829691|ref|XM_003355776.2|	PREDICTED: Sus scrofa DEAD (Asp-Glu-Ala-Asp) box polypeptide 28 (DDX28), mRNA	Q9NUL7	Probable ATP-dependent RNA helicase DDX28
gene10440	21.2935	14.57	23.0542	18.6599	DUS2	protein_coding	chrNC_010448.4:28617350-28661313:+	gi|545829693|ref|XP_005655835.1|	PREDICTED: tRNA-dihydrouridine(20) synthase [NAD(P)+]-like [Sus scrofa]	gi|545829692|ref|XM_005655778.1|	PREDICTED: Sus scrofa dihydrouridine synthase 2 (DUS2), mRNA	Q9NX74	tRNA-dihydrouridine(20) synthase [NAD(P)+]-like
gene10441	2.09794	2.4645	2.7769	2.1477	NFATC3	protein_coding	chrNC_010448.4:28666458-28806432:+	gi|742168860|ref|XP_010849414.1|	PREDICTED: nuclear factor of activated T-cells, cytoplasmic 3 [Bison bison bison]	gi|548504337|ref|XM_005692466.1|	PREDICTED: Capra hircus nuclear factor of activated T-cells, cytoplasmic, calcineurin-dependent 3 (NFATC3), partial mRNA	Q12968	Nuclear factor of activated T-cells, cytoplasmic 3
gene10444	3.11136	4.6473	5.40754	3.23847	SLC7A6	protein_coding	chrNC_010448.4:28834797-28876154:+	gi|602729164|ref|XP_007450010.1|	PREDICTED: Y+L amino acid transporter 2 isoform X2 [Lipotes vexillifer]	gi|556722130|ref|XM_005956844.1|	PREDICTED: Pantholops hodgsonii solute carrier family 7 (amino acid transporter light chain, y+L system), member 6 (SLC7A6), mRNA	Q8BGK6	Y+L amino acid transporter 2
gene10445	7.56461	9.28149	8.60917	6.83222	SLC7A6OS	protein_coding	chrNC_010448.4:28874220-28883572:-	gi|466026046|ref|XP_004273241.1|	PREDICTED: probable RNA polymerase II nuclear localization protein SLC7A6OS [Orcinus orca]	gi|115549516|dbj|AK235538.1|	Sus scrofa mRNA, clone:OVRM10091D09, expressed in ovary	Q96CW6	Probable RNA polymerase II nuclear localization protein SLC7A6OS
gene10446	27.5176	26.8069	26.552	25.1625	PRMT7	protein_coding	chrNC_010448.4:28883148-28945904:+	gi|743733226|ref|XP_010960822.1|	PREDICTED: protein arginine N-methyltransferase 7 isoform X1 [Camelus bactrianus]	gi|371914886|dbj|AK398744.1|	Sus scrofa mRNA, clone: ADR010037H08, expressed in adrenal gland	A6QQV6	Protein arginine N-methyltransferase 7
gene10450	12.2679	14.8197	17.263	12.1472	OGFOD1	protein_coding	chrNC_010448.4:29312741-29339701:-	gi|346716208|ref|NP_001231248.1|	2-oxoglutarate and iron-dependent oxygenase domain-containing protein 1 [Sus scrofa]	gi|346716207|ref|NM_001244319.1|	Sus scrofa 2-oxoglutarate and iron-dependent oxygenase domain containing 1 (OGFOD1), mRNA	Q3MI03	Prolyl 3-hydroxylase OGFOD1
gene10451	70.0997	73.3605	74.8718	75.3788	NUDT21	protein_coding	chrNC_010448.4:29339893-29359596:+	gi|346716318|ref|NP_001231176.1|	cleavage and polyadenylation specificity factor subunit 5 [Sus scrofa]	gi|346716317|ref|NM_001244247.1|	Sus scrofa nudix (nucleoside diphosphate linked moiety X)-type motif 21 (NUDT21), mRNA	Q4KM65	Cleavage and polyadenylation specificity factor subunit 5
gene10452	32.0206	25.692	22.682	20.2741	AMFR	protein_coding	chrNC_010448.4:29366812-29417800:+	gi|743742205|ref|XP_010965633.1|	PREDICTED: E3 ubiquitin-protein ligase AMFR [Camelus bactrianus]	gi|545829729|ref|XM_003126972.4|	PREDICTED: Sus scrofa autocrine motility factor receptor, E3 ubiquitin protein ligase (AMFR), mRNA	Q9UKV5	E3 ubiquitin-protein ligase AMFR
gene10459	5.39827	23.6878	16.0601	3.47377	LPCAT2	protein_coding	chrNC_010448.4:29999504-30056858:-	gi|545829758|ref|XP_005653311.1|	PREDICTED: lysophosphatidylcholine acyltransferase 2 isoform X2 [Sus scrofa]	gi|545829757|ref|XM_005653254.1|	PREDICTED: Sus scrofa lysophosphatidylcholine acyltransferase 2 (LPCAT2), transcript variant X2, mRNA	Q7L5N7	Lysophosphatidylcholine acyltransferase 2
gene1046	3.63848	3.2837	4.15538	3.05609	INO80	protein_coding	chrNC_010443.5:130201705-130341627:+	gi|311244967|ref|XP_003121636.1|	PREDICTED: DNA helicase INO80 [Sus scrofa]	gi|545801239|ref|XM_003121588.3|	PREDICTED: Sus scrofa INO80 complex subunit (INO80), mRNA	Q9ULG1	DNA helicase INO80
gene10461	99.2557	371.449	481.305	96.7687	MMP2	protein_coding	chrNC_010448.4:30059247-30087031:-	gi|47523462|ref|NP_999357.1|	72 kDa type IV collagenase precursor [Sus scrofa]	gi|224466301|gb|FJ394382.1|	Sus scrofa matrix metalloproteinase-2 (MMP-2) mRNA, complete cds	P08253	72 kDa type IV collagenase
gene10465	1.30997	1.28491	1.86257	0.637825	IRX5	protein_coding	chrNC_010448.4:30511263-30515015:-	gi|759198286|ref|XP_011385433.1|	PREDICTED: iroquois-class homeodomain protein IRX-5, partial [Pteropus vampyrus]	gi|635032426|ref|XM_007993322.1|	PREDICTED: Chlorocebus sabaeus iroquois homeobox 5 (IRX5), mRNA	P78411	Iroquois-class homeodomain protein IRX-5
gene10469	1.79025	2.02594	2.80466	1.64434	IRX3	protein_coding	chrNC_010448.4:31044919-31049067:+	gi|311257251|ref|XP_003127029.1|	PREDICTED: LOW QUALITY PROTEIN: iroquois-class homeodomain protein IRX-3 [Sus scrofa]	gi|545829780|ref|XM_003126981.2|	PREDICTED: Sus scrofa iroquois homeobox 3 (IRX3), mRNA	P81067	Iroquois-class homeodomain protein IRX-3
gene1047	12.078	11.8162	3.7034	14.1608	CHAC1	protein_coding	chrNC_010443.5:130360510-130363332:-	gi|545801291|ref|XP_005659810.1|	PREDICTED: cation transport regulator-like protein 1 [Sus scrofa]	gi|545801290|ref|XM_005659753.1|	PREDICTED: Sus scrofa ChaC, cation transport regulator homolog 1 (E. coli) (CHAC1), mRNA	Q9BUX1	Glutathione-specific gamma-glutamylcyclotransferase 1
gene10471	5.35066	8.51504	10.7447	6.31398	FTO	protein_coding	chrNC_010448.4:31177112-31564674:-	gi|167215652|emb|CAP91069.1|	FTO protein [Sus scrofa]	gi|167215651|emb|AM939779.1|	Sus scrofa mRNA for FTO protein, minipig C-G allele	Q5R7X0	Alpha-ketoglutarate-dependent dioxygenase FTO
gene10472	2.61236	3.235	2.87112	2.1813	RPGRIP1L	protein_coding	chrNC_010448.4:31564937-31660540:+	gi|594628126|ref|XP_007167661.1|	PREDICTED: protein fantom [Balaenoptera acutorostrata scammoni]	gi|593728492|ref|XM_007110039.1|	PREDICTED: Physeter catodon RPGRIP1-like (RPGRIP1L), transcript variant X2, mRNA	Q68CZ1	Protein fantom
gene10474	45.4874	29.3742	16.3839	33.4048	AKTIP	protein_coding	chrNC_010448.4:31706253-31757878:+	gi|655780478|ref|XP_008255518.1|	PREDICTED: AKT-interacting protein isoform X1 [Oryctolagus cuniculus]	gi|343478252|ref|NM_001243463.1|	Sus scrofa AKT interacting protein (AKTIP), mRNA	Q4R5E1	AKT-interacting protein
gene10475	1.74362	4.96545	6.35042	2.72936	RBL2	protein_coding	chrNC_010448.4:31757718-31802047:-	gi|594628128|ref|XP_007167662.1|	PREDICTED: retinoblastoma-like protein 2 [Balaenoptera acutorostrata scammoni]	gi|594628127|ref|XM_007167600.1|	PREDICTED: Balaenoptera acutorostrata scammoni retinoblastoma-like 2 (RBL2), mRNA	Q08999	Retinoblastoma-like protein 2
gene10476	3.94724	4.34682	7.58796	4.43653	CHD9	protein_coding	chrNC_010448.4:31829870-32071975:-	gi|743735327|ref|XP_010961948.1|	PREDICTED: chromodomain-helicase-DNA-binding protein 9 [Camelus bactrianus]	gi|560919642|ref|XM_006185979.1|	PREDICTED: Camelus ferus chromodomain helicase DNA binding protein 9 (CHD9), transcript variant X1, mRNA	Q3L8U1	Chromodomain-helicase-DNA-binding protein 9
gene1049	5.00113	7.2423	7.58249	4.88938	VPS18	protein_coding	chrNC_010443.5:130409121-130420467:-	gi|194034883|ref|XP_001929396.1|	PREDICTED: vacuolar protein sorting-associated protein 18 homolog [Sus scrofa]	gi|545801241|ref|XM_001929361.2|	PREDICTED: Sus scrofa vacuolar protein sorting 18 homolog (S. cerevisiae) (VPS18), mRNA	Q9P253	Vacuolar protein sorting-associated protein 18 homolog
gene10492	3.9921	3.18438	4.15045	3.40969	CYLD	protein_coding	chrNC_010448.4:34058091-34121939:-	gi|593730287|ref|XP_007110839.1|	PREDICTED: ubiquitin carboxyl-terminal hydrolase CYLD isoform X1 [Physeter catodon]	gi|594037386|ref|XM_006043269.1|	PREDICTED: Bubalus bubalis cylindromatosis (turban tumor syndrome) (CYLD), transcript variant X3, mRNA	Q1RMU2	Ubiquitin carboxyl-terminal hydrolase CYLD
gene10496	17.3546	18.3886	19.9994	12.1606	BRD7	protein_coding	chrNC_010448.4:34478008-34519622:+	gi|593736883|ref|XP_007113827.1|	PREDICTED: bromodomain-containing protein 7 isoform X1 [Physeter catodon]	gi|593736884|ref|XM_007113766.1|	PREDICTED: Physeter catodon bromodomain containing 7 (BRD7), transcript variant X2, mRNA	Q9NPI1	Bromodomain-containing protein 7
gene10497	7.44851	2.03043	2.69218	3.01757	ADCY7	protein_coding	chrNC_010448.4:34521503-34586384:-	gi|470636661|ref|XP_004323661.1|	PREDICTED: LOW QUALITY PROTEIN: adenylate cyclase type 7 [Tursiops truncatus]	gi|594628153|ref|XM_007167612.1|	PREDICTED: Balaenoptera acutorostrata scammoni adenylate cyclase 7 (ADCY7), mRNA	P51828	Adenylate cyclase type 7
gene10498	4.04586	5.04256	4.34326	3.15466	PAPD5	protein_coding	chrNC_010448.4:34603157-34669779:-	gi|820974494|ref|XP_003263083.3|	PREDICTED: non-canonical poly(A) RNA polymerase PAPD5 isoform X1 [Nomascus leucogenys]	gi|426382136|ref|XM_004057629.1|	PREDICTED: Gorilla gorilla gorilla PAP associated domain containing 5, transcript variant 1 (PAPD5), mRNA	Q68ED3	Non-canonical poly(A) RNA polymerase PAPD5
gene10500	14.5556	21.8117	20.5594	16.436	HEATR3	protein_coding	chrNC_010448.4:34706561-34759172:-	gi|465980442|ref|XP_004264930.1|	PREDICTED: HEAT repeat-containing protein 3 [Orcinus orca]	gi|602694964|ref|XM_007459480.1|	PREDICTED: Lipotes vexillifer HEAT repeat containing 3 (HEATR3), mRNA	Q7Z4Q2	HEAT repeat-containing protein 3
gene10501	13.3373	9.85274	10.2753	8.94977	CNEP1R1	protein_coding	chrNC_010448.4:34775444-34788308:-	gi|77735559|ref|NP_001029475.1|	nuclear envelope phosphatase-regulatory subunit 1 [Bos taurus]	gi|288782557|dbj|AK344568.1|	Sus scrofa mRNA, clone:DCI010076G09, expressed in dendritic cells (immature)	Q5R7J7	Nuclear envelope phosphatase-regulatory subunit 1
gene10508	2.40439	2.7081	3.10706	2.10712	N4BP1	protein_coding	chrNC_010448.4:36122189-36177965:+	gi|335289374|ref|XP_003127038.2|	PREDICTED: NEDD4-binding protein 1 isoform X1 [Sus scrofa]	gi|545829840|ref|XM_003126990.3|	PREDICTED: Sus scrofa NEDD4 binding protein 1 (N4BP1), transcript variant X1, mRNA	O75113	NEDD4-binding protein 1
gene10513	41.5187	93.6371	92.7275	55.2017	LONP2	protein_coding	chrNC_010448.4:36372596-36466185:-	gi|744572113|ref|XP_010980927.1|	PREDICTED: lon protease homolog 2, peroxisomal [Camelus dromedarius]	gi|371911168|dbj|AK391571.1|	Sus scrofa mRNA, clone: HTMT10001H09, expressed in hypothalamus	Q3SX23	Lon protease homolog 2, peroxisomal
gene10516	13.7275	12.1726	13.2539	14.9985	PHKB	protein_coding	chrNC_010448.4:36994424-37193631:-	gi|803335339|ref|XP_012025771.1|	PREDICTED: phosphorylase b kinase regulatory subunit beta isoform X3 [Ovis aries musimon]	gi|594628205|ref|XM_007167636.1|	PREDICTED: Balaenoptera acutorostrata scammoni phosphorylase kinase, beta (PHKB), transcript variant X3, mRNA	P12798	Phosphorylase b kinase regulatory subunit beta
gene10517	15.2024	23.3606	20.253	12.0034	ITFG1	protein_coding	chrNC_010448.4:37193632-37430910:+	gi|426242312|ref|XP_004015018.1|	PREDICTED: T-cell immunomodulatory protein isoform X1 [Ovis aries]	gi|593725991|ref|XM_007109007.1|	PREDICTED: Physeter catodon integrin alpha FG-GAP repeat containing 1 (ITFG1), mRNA	Q8TB96	T-cell immunomodulatory protein
gene10518	0.471722	3.52852	2.53279	2.29685	NETO2	protein_coding	chrNC_010448.4:37443534-37506589:+	gi|545829894|ref|XP_005664517.1|	PREDICTED: neuropilin and tolloid-like protein 2-like isoform X1 [Sus scrofa]	gi|545829893|ref|XM_005664460.1|	PREDICTED: Sus scrofa neuropilin and tolloid-like protein 2-like (LOC100626670), transcript variant X1, mRNA	Q8NC67	Neuropilin and tolloid-like protein 2
gene10519	10.099	9.85302	8.99818	8.32218	DNAJA2	protein_coding	chrNC_010448.4:37584012-37606198:+	gi|95147672|ref|NP_001035581.1|	dnaJ homolog subfamily A member 2 [Bos taurus]	gi|545829906|ref|XM_003126994.3|	PREDICTED: Sus scrofa DnaJ (Hsp40) homolog, subfamily A, member 2 (DNAJA2), mRNA	Q2HJ94	DnaJ homolog subfamily A member 2
gene10520	4.46547	4.08699	3.59014	4.57391	GPT2	protein_coding	chrNC_010448.4:37625428-37669695:-	gi|311257284|ref|XP_003127043.1|	PREDICTED: alanine aminotransferase 2 isoform X1 [Sus scrofa]	gi|545829901|ref|XM_003126995.2|	PREDICTED: Sus scrofa glutamic pyruvate transaminase (alanine aminotransferase) 2 (GPT2), transcript variant X1, mRNA	Q8TD30	Alanine aminotransferase 2
gene10522	4.81955	3.09917	3.52457	3.67184	LOC100626752	protein_coding	chrNC_010448.4:37784499-37817907:+	gi|594628216|ref|XP_007167703.1|	PREDICTED: UPF0547 protein C16orf87 homolog [Balaenoptera acutorostrata scammoni]	gi|371917067|dbj|AK400693.1|	Sus scrofa mRNA, clone: OVRT10132F09, expressed in ovary	Q32KT0	UPF0547 protein C16orf87 homolog
gene10525	5.35875	4.55522	4.81962	3.74952	ORC6	protein_coding	chrNC_010448.4:37934903-37943950:-	gi|594628224|ref|XP_007167707.1|	PREDICTED: origin recognition complex subunit 6 [Balaenoptera acutorostrata scammoni]	gi|371911829|dbj|AK394994.1|	Sus scrofa mRNA, clone: OVR010093B11, expressed in ovary	Q2HJF3	Origin recognition complex subunit 6
gene10526	91.9186	58.1537	54.3554	68.9263	VPS35	protein_coding	chrNC_010448.4:37944099-37977091:+	gi|17999541|ref|NP_060676.2|	vacuolar protein sorting-associated protein 35 [Homo sapiens]	gi|115546492|dbj|AK231011.1|	Sus scrofa mRNA, clone:AMP010081D07, expressed in alveolar macrophage	Q96QK1	Vacuolar protein sorting-associated protein 35
gene10527	17.2717	1.33022	5.96133	10.2227	SHCBP1	protein_coding	chrNC_010448.4:38029869-38063773:+	gi|593768293|ref|XP_007122613.1|	PREDICTED: SHC SH2 domain-binding protein 1 [Physeter catodon]	gi|593768292|ref|XM_007122551.1|	PREDICTED: Physeter catodon SHC SH2-domain binding protein 1 (SHCBP1), mRNA	Q8NEM2	SHC SH2 domain-binding protein 1
gene10532	55.9396	63.4837	65.7813	61.4415	LOC100522678	protein_coding	chrNC_010448.4:39366761-39373876:-	gi|311257294|ref|XP_003127050.1|	PREDICTED: cytochrome b-c1 complex subunit Rieske, mitochondrial-like [Sus scrofa]	gi|545829934|ref|XM_003127002.2|	PREDICTED: Sus scrofa cytochrome b-c1 complex subunit Rieske, mitochondrial-like (LOC100522678), mRNA	P13272	Cytochrome b-c1 complex subunit Rieske, mitochondrial
gene10534	5.967	3.95201	4.28144	4.80435	POP4	protein_coding	chrNC_010448.4:39734523-39745972:+	gi|311257298|ref|XP_003127052.1|	PREDICTED: ribonuclease P protein subunit p29 [Sus scrofa]	gi|545829952|ref|XM_003127004.2|	PREDICTED: Sus scrofa processing of precursor 4, ribonuclease P/MRP subunit (S. cerevisiae) (POP4), mRNA	Q2KIB9	Ribonuclease P protein subunit p29
gene10535	11.2073	6.08332	9.13409	7.64894	PLEKHF1	protein_coding	chrNC_010448.4:39786201-39797578:+	gi|311257296|ref|XP_003127051.1|	PREDICTED: pleckstrin homology domain-containing family F member 1 isoform X1 [Sus scrofa]	gi|545829956|ref|XM_003127003.4|	PREDICTED: Sus scrofa pleckstrin homology domain containing, family F (with FYVE domain) member 1 (PLEKHF1), transcript variant X1, mRNA	Q3TB82	Pleckstrin homology domain-containing family F member 1
gene10536	5.17563	3.9999	3.48464	4.54213	C6H19orf12	protein_coding	chrNC_010448.4:39813644-39825069:-	gi|593767573|ref|XP_007122281.1|	PREDICTED: protein C19orf12 homolog [Physeter catodon]	gi|115555665|dbj|AK237298.1|	Sus scrofa mRNA, clone:SPL010022A11, expressed in spleen	Q08DM5	Protein C19orf12 homolog
gene10537	1.34031	2.21029	2.86761	1.15591	CCNE1	protein_coding	chrNC_010448.4:39919541-39933224:+	gi|545829974|ref|XP_005653322.1|	PREDICTED: G1/S-specific cyclin-E1 isoform X2 [Sus scrofa]	gi|545829973|ref|XM_005653265.1|	PREDICTED: Sus scrofa cyclin E1 (CCNE1), transcript variant X2, mRNA	P24864	G1/S-specific cyclin-E1
gene10538	13.3773	20.2728	18.8839	12.2085	URI1	protein_coding	chrNC_010448.4:40043320-40110540:+	gi|335289420|ref|XP_003355879.1|	PREDICTED: unconventional prefoldin RPB5 interactor-like [Sus scrofa]	gi|545829978|ref|XM_003355831.2|	PREDICTED: Sus scrofa unconventional prefoldin RPB5 interactor-like (LOC100627684), mRNA	Q3B7M7	Unconventional prefoldin RPB5 interactor
gene10545	5.93663	7.60081	8.73942	5.61659	ZNF507	protein_coding	chrNC_010448.4:42274192-42316764:+	gi|335289445|ref|XP_003127060.2|	PREDICTED: LOW QUALITY PROTEIN: zinc finger protein 507 [Sus scrofa]	gi|545830000|ref|XM_003127012.3|	PREDICTED: Sus scrofa zinc finger protein 507 (ZNF507), mRNA	Q8TCN5	Zinc finger protein 507
gene10546	19.8412	14.8824	17.5921	12.0297	DPY19L3	protein_coding	chrNC_010448.4:42335462-42414834:+	gi|593760271|ref|XP_007118866.1|	PREDICTED: probable C-mannosyltransferase DPY19L3 isoform X1 [Physeter catodon]	gi|545830063|ref|XM_003355841.3|	PREDICTED: Sus scrofa dpy-19-like 3 (C. elegans) (DPY19L3), mRNA	Q6ZPD9	Probable C-mannosyltransferase DPY19L3
gene10548	198.166	104.036	107.8	122.131	PDCD5	protein_coding	chrNC_010448.4:42483653-42491589:+	gi|545830024|ref|XP_005655861.1|	PREDICTED: programmed cell death protein 5 [Sus scrofa]	gi|545830023|ref|XM_005655804.1|	PREDICTED: Sus scrofa programmed cell death 5 (PDCD5), mRNA	Q2HJH9	Programmed cell death protein 5
gene10549	9.65298	5.60714	5.56921	7.53004	ANKRD27	protein_coding	chrNC_010448.4:42501167-42559926:-	gi|350585062|ref|XP_003127057.2|	PREDICTED: ankyrin repeat domain-containing protein 27 [Sus scrofa]	gi|545830031|ref|XM_003127009.4|	PREDICTED: Sus scrofa ankyrin repeat domain 27 (VPS9 domain) (ANKRD27), mRNA	Q5REW9	Ankyrin repeat domain-containing protein 27
gene1055	2.23738	1.42438	1.10876	2.04357	ZFYVE19	protein_coding	chrNC_010443.5:130510718-130517943:-	gi|194034889|ref|XP_001929437.1|	PREDICTED: zinc finger FYVE domain-containing protein 19 isoform X1 [Sus scrofa]	gi|545801247|ref|XM_001929402.3|	PREDICTED: Sus scrofa zinc finger, FYVE domain containing 19 (ZFYVE19), transcript variant X1, mRNA	Q96K21	Abscission/NoCut checkpoint regulator
gene10551	3.35884	4.68624	5.10418	3.61439	NUDT19	protein_coding	chrNC_010448.4:42574064-42583473:+	gi|744591687|ref|XP_010987403.1|	PREDICTED: nucleoside diphosphate-linked moiety X motif 19, mitochondrial [Camelus dromedarius]	gi|371915831|dbj|AK393513.1|	Sus scrofa mRNA, clone: KDN010065C05, expressed in kidney	A8MXV4	Nucleoside diphosphate-linked moiety X motif 19
gene10552	2.2108	2.92195	3.13834	1.34019	TDRD12	protein_coding	chrNC_010448.4:42589557-42667946:+	gi|545830058|ref|XP_005655868.1|	PREDICTED: tudor domain-containing protein 12-like [Sus scrofa]	gi|545830057|ref|XM_005655811.1|	PREDICTED: Sus scrofa tudor domain containing 12 (TDRD12), mRNA	Q587J7	Putative ATP-dependent RNA helicase TDRD12
gene10555	2.08318	2.01485	1.65632	1.76864	CEP89	protein_coding	chrNC_010448.4:42733675-42815286:-	gi|545830038|ref|XP_005655863.1|	PREDICTED: centrosomal protein of 89 kDa isoform X2 [Sus scrofa]	gi|545830037|ref|XM_005655806.1|	PREDICTED: Sus scrofa centrosomal protein 89kDa (CEP89), transcript variant X2, mRNA	Q96ST8	Centrosomal protein of 89 kDa
gene10556	4.66975	1.28573	2.5289	4.08005	FAAP24	protein_coding	chrNC_010448.4:42815475-42819116:+	gi|335289453|ref|XP_003355891.1|	PREDICTED: Fanconi anemia-associated protein of 24 kDa isoform 1 [Sus scrofa]	gi|545830035|ref|XM_003355844.2|	PREDICTED: Sus scrofa chromosome 6 open reading frame, human C19orf40 (C6H19orf40), transcript variant 2, mRNA	Q2KHY5	Fanconi anemia core complex-associated protein 24
gene10558	1.93177	1.60671	2.60261	1.12403	GPATCH1	protein_coding	chrNC_010448.4:42895488-42941560:+	gi|548503859|ref|XP_005692303.1|	PREDICTED: G patch domain-containing protein 1 [Capra hircus]	gi|466079740|ref|XM_004284138.1|	PREDICTED: Orcinus orca G patch domain containing 1 (GPATCH1), transcript variant X1, mRNA	Q24K12	G patch domain-containing protein 1
gene1056	14.313	6.26016	6.40046	17.2665	DNAJC17	protein_coding	chrNC_010443.5:130516725-130559233:+	gi|194034887|ref|XP_001929418.1|	PREDICTED: dnaJ homolog subfamily C member 17 [Sus scrofa]	gi|115548599|dbj|AK231583.1|	Sus scrofa mRNA, clone:ITT010100H11, expressed in intestine	Q2KI83	DnaJ homolog subfamily C member 17
gene10561	7.48567	9.1119	8.96864	5.38309	LRP3	protein_coding	chrNC_010448.4:42988446-43001424:+	gi|545830068|ref|XP_005653323.1|	PREDICTED: low-density lipoprotein receptor-related protein 3 isoform X2 [Sus scrofa]	gi|545830067|ref|XM_005653266.1|	PREDICTED: Sus scrofa low density lipoprotein receptor-related protein 3 (LRP3), transcript variant X2, mRNA	O88204	Low-density lipoprotein receptor-related protein 3
gene10563	15.3595	95.3386	162.056	37.1145	CEBPA	protein_coding	chrNC_010448.4:43083200-43085884:-	gi|512994734|ref|XP_004858973.1|	PREDICTED: CCAAT/enhancer-binding protein alpha [Heterocephalus glaber]	gi|545830075|ref|XM_003127015.2|	PREDICTED: Sus scrofa CCAAT/enhancer binding protein (C/EBP), alpha (CEBPA), mRNA	P05554	CCAAT/enhancer-binding protein alpha
gene10565	9.80484	10.8624	12.5976	9.8873	CEBPG	protein_coding	chrNC_010448.4:43164902-43175002:+	gi|311257328|ref|XP_003127065.1|	PREDICTED: CCAAT/enhancer-binding protein gamma isoform X1 [Sus scrofa]	gi|545830095|ref|XM_005653271.1|	PREDICTED: Sus scrofa CCAAT/enhancer binding protein (C/EBP), gamma (CEBPG), transcript variant X7, mRNA	Q3T0B9	CCAAT/enhancer-binding protein gamma
gene10566	42.0762	62.0319	60.9089	43.1344	PEPD	protein_coding	chrNC_010448.4:43177063-43290389:-	gi|560979993|ref|XP_006212248.1|	PREDICTED: xaa-Pro dipeptidase isoform X1 [Vicugna pacos]	gi|115547910|dbj|AK234886.1|	Sus scrofa mRNA, clone:OVRM10026G10, expressed in ovary	P12955	Xaa-Pro dipeptidase
gene10570	12.5104	6.80035	5.12215	8.62096	KCTD15	protein_coding	chrNC_010448.4:43528677-43545834:+	gi|194377604|dbj|BAG57750.1|	unnamed protein product [Homo sapiens]	gi|593742085|ref|XM_007126425.1|	PREDICTED: Physeter catodon potassium channel tetramerization domain containing 15 (KCTD15), transcript variant X2, mRNA	Q0VD00	BTB/POZ domain-containing protein KCTD15
gene10574	79.2553	57.0006	54.2665	65.2321	LSM14A	protein_coding	chrNC_010448.4:43847882-43901697:+	gi|488443472|gb|AGK93046.1|	LSm14A protein [Sus scrofa]	gi|488443471|gb|KC414024.1|	Sus scrofa LSm14A protein (LSm14A) mRNA, complete cds	Q5R4R4	Protein LSM14 homolog A
gene10575	1.65451	2.21647	2.38423	1.31225	KIAA0355	protein_coding	chrNC_010448.4:43933704-44030663:+	gi|311257344|ref|XP_003127074.1|	PREDICTED: uncharacterized protein KIAA0355 homolog [Sus scrofa]	gi|545830127|ref|XM_003127026.3|	PREDICTED: Sus scrofa KIAA0355 ortholog (KIAA0355), mRNA	O15063	Uncharacterized protein KIAA0355
gene10576	67.5668	61.2708	74.3285	87.0304	GPI	protein_coding	chrNC_010448.4:44038374-44069331:+	gi|47523720|ref|NP_999495.1|	glucose-6-phosphate isomerase [Sus scrofa]	gi|47523719|ref|NM_214330.1|	Sus scrofa glucose-6-phosphate isomerase (GPI), mRNA	P08059	Glucose-6-phosphate isomerase
gene10578	6.59924	3.44016	2.70086	3.44861	PDCD2L	protein_coding	chrNC_010448.4:44074107-44097070:+	gi|545830130|ref|XP_005653334.1|	PREDICTED: programmed cell death protein 2-like isoform X2 [Sus scrofa]	gi|545830129|ref|XM_005653277.1|	PREDICTED: Sus scrofa programmed cell death 2-like (PDCD2L), transcript variant X2, mRNA	Q9BRP1	Programmed cell death protein 2-like
gene10579	35.4102	27.3756	33.9788	32.865	UBA2	protein_coding	chrNC_010448.4:44103150-44141396:+	gi|560989862|ref|XP_006217089.1|	PREDICTED: SUMO-activating enzyme subunit 2 [Vicugna pacos]	gi|115551358|dbj|AK236036.1|	Sus scrofa mRNA, clone:OVRM10147C11, expressed in ovary	Q9UBT2	SUMO-activating enzyme subunit 2
gene1058	5.40469	7.59781	9.76287	5.31123	GCHFR	protein_coding	chrNC_010443.5:130559223-130563598:-	gi|343478212|ref|NP_001230372.1|	GTP cyclohydrolase 1 feedback regulatory protein [Sus scrofa]	gi|343478211|ref|NM_001243443.1|	Sus scrofa GTP cyclohydrolase I feedback regulator (GCHFR), mRNA	Q32L41	GTP cyclohydrolase 1 feedback regulatory protein
gene10581	10.2601	5.60503	6.20935	5.43887	WTIP	protein_coding	chrNC_010448.4:44150875-44178378:+	gi|329663289|ref|NP_001192491.1|	Wilms tumor protein 1-interacting protein [Bos taurus]	gi|329663288|ref|NM_001205562.1|	Bos taurus Wilms tumor 1 interacting protein (WTIP), mRNA	A6NIX2	Wilms tumor protein 1-interacting protein
gene10585	2.16031	2.13744	2.52805	2.59983	ZNF181	protein_coding	chrNC_010448.4:44345408-44357775:+	gi|348605239|ref|NP_001231747.1|	zinc finger protein 181 [Sus scrofa]	gi|348605238|ref|NM_001244818.1|	Sus scrofa zinc finger protein 181 (ZNF181), mRNA	Q2KI58	Zinc finger protein 181
gene1059	2.466	2.45277	4.43374	3.18013	RMDN3	protein_coding	chrNC_010443.5:130574283-130591580:+	gi|311244988|ref|XP_003121641.1|	PREDICTED: regulator of microtubule dynamics protein 3 isoform X1 [Sus scrofa]	gi|545801255|ref|XM_003121593.2|	PREDICTED: Sus scrofa regulator of microtubule dynamics 3 (RMDN3), transcript variant X1, mRNA	Q1JQC5	Regulator of microtubule dynamics protein 3
gene10593	3.24853	2.55749	3.26851	1.8509	GRAMD1A	protein_coding	chrNC_010448.4:44573889-44594168:+	gi|545830176|ref|XP_005664531.1|	PREDICTED: GRAM domain-containing protein 1A isoform X3 [Sus scrofa]	gi|545830172|ref|XM_005664473.1|	PREDICTED: Sus scrofa GRAM domain containing 1A (GRAMD1A), transcript variant X2, mRNA	Q96CP6	GRAM domain-containing protein 1A
gene10597	0.590463	1.22369	1.80981	1.37699	FXYD3	protein_coding	chrNC_010448.4:44647771-44654377:+	gi|545830152|ref|XP_005664526.1|	PREDICTED: FXYD domain-containing ion transport regulator 3 isoform X1 [Sus scrofa]	gi|545830151|ref|XM_005664469.1|	PREDICTED: Sus scrofa FXYD domain containing ion transport regulator 3 (FXYD3), transcript variant X1, mRNA	O97797	FXYD domain-containing ion transport regulator 3
gene10599	2.65441	2.50565	1.9632	2.63635	FXYD7	protein_coding	chrNC_010448.4:44668591-44681846:+	gi|667293494|ref|XP_008578586.1|	PREDICTED: FXYD domain-containing ion transport regulator 7 isoform X1 [Galeopterus variegatus]	gi|371923396|dbj|AK400024.1|	Sus scrofa mRNA, clone: HTMT10131C10, expressed in hypothalamus	P58549	FXYD domain-containing ion transport regulator 7
gene1060	6.91974	2.75346	6.39679	5.18182	RAD51	protein_coding	chrNC_010443.5:130592414-130640326:-	gi|444706842|gb|ELW48160.1|	Protein CASC5 [Tupaia chinensis]	gi|178056767|ref|NM_001123181.1|	Sus scrofa RAD51 homolog (S. cerevisiae) (RAD51), mRNA	Q06609	DNA repair protein RAD51 homolog 1
gene10600	10.093	1.33372	1.09929	3.57074	FXYD5	protein_coding	chrNC_010448.4:44682245-44696088:+	gi|545830261|ref|XP_005664552.1|	PREDICTED: FXYD domain-containing ion transport regulator 5 [Sus scrofa]	gi|288786407|dbj|AK352494.1|	Sus scrofa mRNA, clone:UTR010104G10, expressed in uterus	Q96DB9	FXYD domain-containing ion transport regulator 5
gene10604	9.51784	9.17729	7.7293	8.3517	USF2	protein_coding	chrNC_010448.4:44774417-44783594:+	gi|311257380|ref|XP_003127089.1|	PREDICTED: upstream stimulatory factor 2 isoformX1 [Sus scrofa]	gi|115549311|dbj|AK235232.1|	Sus scrofa mRNA, clone:OVRM10060C04, expressed in ovary	Q15853	Upstream stimulatory factor 2
gene1061	3.86564	0.706227	2.89856	2.952	KNL1	protein_coding	chrNC_010443.5:130652493-130728989:-	gi|593732491|ref|XP_007111737.1|	PREDICTED: LOW QUALITY PROTEIN: protein CASC5 [Physeter catodon]	gi|555953686|ref|XM_005888953.1|	PREDICTED: Bos mutus cancer susceptibility candidate 5 (CASC5), mRNA	Q8NG31	Protein CASC5
gene10617	92.9616	105.309	90.3537	82.4056	TMEM147	protein_coding	chrNC_010448.4:44979195-44981051:+	gi|84042519|ref|NP_001033583.1|	transmembrane protein 147 [Rattus norvegicus]	gi|371912042|dbj|AK391856.1|	Sus scrofa mRNA, clone: HTMT10028D03, expressed in hypothalamus	Q2TA63	Transmembrane protein 147
gene10619	1.48665	1.24577	2.53631	1.26155	HAUS5	protein_coding	chrNC_010448.4:45057801-45071604:+	gi|335289504|ref|XP_003127112.2|	PREDICTED: HAUS augmin-like complex, subunit 5 isoform X1 [Sus scrofa]	gi|545830314|ref|XM_003127064.3|	PREDICTED: Sus scrofa HAUS augmin-like complex, subunit 5 (HAUS5), transcript variant X1, mRNA	O94927	HAUS augmin-like complex subunit 5
gene10620	47.4918	35.7276	32.2949	35.0953	RBM42	protein_coding	chrNC_010448.4:45074527-45083124:+	gi|880945046|ref|XP_012977226.1|	PREDICTED: RNA-binding protein 42 [Mesocricetus auratus]	gi|545830319|ref|XM_003127066.2|	PREDICTED: Sus scrofa RNA binding motif protein 42 (RBM42), transcript variant X2, mRNA	Q0P5L0	RNA-binding protein 42
gene10622	234.048	217.309	230.119	224.783	COX6B	protein_coding	chrNC_010448.4:45091829-45102785:+	gi|743709903|ref|XP_010948401.1|	PREDICTED: cytochrome c oxidase subunit 6B1 [Camelus bactrianus]	gi|545830271|ref|XM_005664498.1|	PREDICTED: Sus scrofa COX6B protein (COX6B), transcript variant X2, mRNA	P00429	Cytochrome c oxidase subunit 6B1
gene10627	6.31203	4.12125	3.40008	4.71835	U2AF1L4	protein_coding	chrNC_010448.4:45167556-45172382:-	gi|594621038|ref|XP_007165213.1|	PREDICTED: splicing factor U2AF 26 kDa subunit isoform X1 [Balaenoptera acutorostrata scammoni]	gi|545830341|ref|XR_303809.1|	PREDICTED: Sus scrofa U2 small nuclear RNA auxiliary factor 1-like 4 (U2AF1L4), transcript variant X4, misc_RNA	Q7TP17	Splicing factor U2AF 26 kDa subunit
gene10629	37.7379	26.9263	21.3609	34.9443	PSENEN	protein_coding	chrNC_010448.4:45171825-45174112:+	gi|545175389|ref|XP_001492780.2|	PREDICTED: gamma-secretase subunit PEN-2 [Equus caballus]	gi|545830337|ref|XM_003127056.2|	PREDICTED: Sus scrofa presenilin enhancer gamma secretase subunit (PSENEN), transcript variant 1, mRNA	Q9NZ42	Gamma-secretase subunit PEN-2
gene1063	5.12037	6.20436	8.47967	5.84916	RPUSD2	protein_coding	chrNC_010443.5:130741191-130746974:-	gi|545549440|ref|XP_544620.3|	PREDICTED: RNA pseudouridylate synthase domain-containing protein 2 [Canis lupus familiaris]	gi|594664664|ref|XM_007180404.1|	PREDICTED: Balaenoptera acutorostrata scammoni RNA pseudouridylate synthase domain containing 2 (RPUSD2), mRNA	Q8IZ73	RNA pseudouridylate synthase domain-containing protein 2
gene10630	5.12704	7.6163	10.0255	7.35127	LIN37	protein_coding	chrNC_010448.4:45175454-45181383:+	gi|343403753|ref|NP_001230306.1|	lin-37 homolog [Sus scrofa]	gi|343403752|ref|NM_001243377.1|	Sus scrofa lin-37 homolog (C. elegans) (LIN37), mRNA	Q1RMQ5	Protein lin-37 homolog
gene10631	6.72252	4.57117	3.63615	7.31708	HSPB6	protein_coding	chrNC_010448.4:45181439-45184011:-	gi|311257410|ref|XP_003127107.1|	PREDICTED: heat shock protein beta-6 [Sus scrofa]	gi|545830355|ref|XM_003127059.2|	PREDICTED: Sus scrofa heat shock protein 20kDa (LOC494560), mRNA	O14558	Heat shock protein beta-6
gene10637	2.5526	2.21341	1.65892	1.26861	APLP1	protein_coding	chrNC_010448.4:45285698-45295355:+	gi|803231444|ref|XP_011975922.1|	PREDICTED: amyloid-like protein 1 isoform X3 [Ovis aries musimon]	gi|371922493|dbj|AK399912.1|	Sus scrofa mRNA, clone: HTMT10069E08, expressed in hypothalamus	P51693	Amyloid-like protein 1
gene1064	18.8918	20.6176	19.9748	21.4775	C1H15orf57	protein_coding	chrNC_010443.5:130753107-130764747:+	gi|530666993|gb|EQB77294.1|	hypothetical protein CB1_000277018 [Camelus ferus]	gi|115552847|dbj|AK239441.1|	Sus scrofa mRNA, clone:THY010104G12, expressed in thymus	Q9BV29	Uncharacterized protein C15orf57
gene10642	10.0725	16.4263	14.6177	10.001	SDHAF1	protein_coding	chrNC_010448.4:45374714-45376346:+	gi|311257436|ref|XP_003127119.1|	PREDICTED: succinate dehydrogenase assembly factor 1, mitochondrial [Sus scrofa]	gi|545830374|ref|XM_003127071.2|	PREDICTED: Sus scrofa succinate dehydrogenase complex assembly factor 1 (SDHAF1), mRNA	A8PU71	Succinate dehydrogenase assembly factor 1, mitochondrial
gene10644	8.78313	11.185	16.2378	8.68511	ALKBH6	protein_coding	chrNC_010448.4:45384955-45390247:-	gi|803231482|ref|XP_011975941.1|	PREDICTED: alpha-ketoglutarate-dependent dioxygenase alkB homolog 6 isoform X6 [Ovis aries musimon]	gi|545830378|ref|XM_003127080.4|	PREDICTED: Sus scrofa alkB, alkylation repair homolog 6 (E. coli) (ALKBH6), transcript variant X1, mRNA	Q8K2U2	Alpha-ketoglutarate-dependent dioxygenase alkB homolog 6
gene10649	33.5006	25.8231	16.4749	25.6974	POLR2I	protein_coding	chrNC_010448.4:45480785-45482318:-	gi|148692091|gb|EDL24038.1|	mCG22814 [Mus musculus]	gi|329663931|ref|NM_001205404.1|	Sus scrofa polymerase (RNA) II (DNA directed) polypeptide I, 14.5kDa (POLR2I), transcript variant 1, mRNA	P60899	DNA-directed RNA polymerase II subunit RPB9
gene10650	96.4676	45.0987	47.5339	64.3086	TBCB	protein_coding	chrNC_010448.4:45482542-45492627:+	gi|329663924|ref|NP_001192332.1|	tubulin-folding cofactor B-like [Sus scrofa]	gi|329663923|ref|NM_001205403.1|	Sus scrofa tubulin folding cofactor B (TBCB), mRNA	Q5E951	Tubulin-folding cofactor B
gene10651	47.765	25.4039	22.1629	35.14	CAPNS1	protein_coding	chrNC_010448.4:45511410-45518610:+	gi|47523694|ref|NP_999483.1|	calpain small subunit 1 [Sus scrofa]	gi|371923673|dbj|AK400300.1|	Sus scrofa mRNA, clone: BFLT10138G05, expressed in brain (frontal lobe)	P04574	Calpain small subunit 1
gene10652	15.5295	45.7419	39.6888	37.3436	COX7A1	protein_coding	chrNC_010448.4:45519225-45520721:-	gi|47523880|ref|NP_999576.1|	cytochrome c oxidase subunit 7A1, mitochondrial precursor [Sus scrofa]	gi|47523879|ref|NM_214411.1|	Sus scrofa cytochrome c oxidase polypeptide VIIa-muscle/heart (COX7A1), mRNA	Q8SPJ9	Cytochrome c oxidase subunit 7A1, mitochondrial
gene10653	5.08238	7.61183	8.49969	5.36697	ZNF146	protein_coding	chrNC_010448.4:45520885-45600561:+	gi|821421376|ref|XP_012393838.1|	PREDICTED: LOW QUALITY PROTEIN: zinc finger protein 181-like [Orcinus orca]	gi|545830415|ref|XM_003355870.3|	PREDICTED: Sus scrofa zinc finger protein 146 (ZNF146), transcript variant 1, mRNA	Q28151	Zinc finger protein OZF
gene1066	4.62153	5.05499	6.02324	2.84023	CHST14	protein_coding	chrNC_010443.5:130845103-130847203:-	gi|311244994|ref|XP_003121642.1|	PREDICTED: carbohydrate sulfotransferase 14 [Sus scrofa]	gi|545801260|ref|XM_003121594.2|	PREDICTED: Sus scrofa carbohydrate (N-acetylgalactosamine 4-0) sulfotransferase 14 (CHST14), mRNA	Q8NCH0	Carbohydrate sulfotransferase 14
gene10662	1.44765	1.83713	2.49322	1.45306	ZNF260	protein_coding	chrNC_010448.4:45858074-45882107:+	gi|593752830|ref|XP_007115342.1|	PREDICTED: zinc finger protein 658-like [Physeter catodon]	gi|594621135|ref|XM_007165198.1|	PREDICTED: Balaenoptera acutorostrata scammoni zinc finger protein 260 (ZNF260), mRNA	Q3ZCT1	Zinc finger protein 260
gene10665	1.02757	1.95543	1.24255	1.34544	ZFP14	protein_coding	chrNC_010448.4:45987660-46015668:+	gi|478531440|ref|XP_004439874.1|	PREDICTED: uncharacterized protein LOC101394340 [Ceratotherium simum simum]	gi|593752827|ref|XM_007130952.1|	PREDICTED: Physeter catodon ZFP14 zinc finger protein (ZFP14), mRNA	Q9HCL3	Zinc finger protein 14 homolog
gene10667	1.88525	2.87928	3.1388	1.8285	LOC102159768	protein_coding	chrNC_010448.4:46046097-46079342:-	gi|545830698|ref|XP_005664648.1|	PREDICTED: zinc finger protein 420-like [Sus scrofa]	gi|545830697|ref|XM_005664591.1|	PREDICTED: Sus scrofa zinc finger protein 420-like (LOC102159768), mRNA	A2VDQ7	Zinc finger protein 420
gene10668	0.870814	3.11869	3.16027	1.70787	ZNF568	protein_coding	chrNC_010448.4:46093193-46121506:-	gi|545830477|ref|XP_005664601.1|	PREDICTED: zinc finger protein 568 [Sus scrofa]	gi|545830476|ref|XM_005664544.1|	PREDICTED: Sus scrofa zinc finger protein 568 (ZNF568), mRNA	Q3ZCX4	Zinc finger protein 568
gene1067	1.86241	1.42759	2.42652	1.33122	BAHD1	protein_coding	chrNC_010443.5:130849835-130874735:-	gi|545801268|ref|XP_005659805.1|	PREDICTED: bromo adjacent homology domain-containing 1 protein [Sus scrofa]	gi|545801267|ref|XM_005659748.1|	PREDICTED: Sus scrofa bromo adjacent homology domain containing 1 (BAHD1), mRNA	Q8TBE0	Bromo adjacent homology domain-containing 1 protein
gene10676	0.78634	1.87377	2.11009	1.02999	LOC102164889	protein_coding	chrNC_010448.4:46375449-46436379:-	gi|545830536|ref|XP_005664612.1|	PREDICTED: zinc finger protein 569-like isoform X1 [Sus scrofa]	gi|545830535|ref|XM_005664555.1|	PREDICTED: Sus scrofa zinc finger protein 569 (ZNF569), transcript variant X1, mRNA	Q5MCW4	Zinc finger protein 569
gene10677	1.96374	2.66812	3.03844	2.12179	ZNF570	protein_coding	chrNC_010448.4:46442557-46468679:+	gi|545830531|ref|XP_003481887.2|	PREDICTED: zinc finger protein 850 [Sus scrofa]	gi|593757476|ref|XM_007117486.1|	PREDICTED: Physeter catodon zinc finger protein 570 (ZNF570), transcript variant X2, mRNA	Q96NI8	Zinc finger protein 570
gene10686	3.83681	2.66862	2.78557	3.18303	LOC100739425	protein_coding	chrNC_010448.4:46761838-46786290:-	gi|594624423|ref|XP_007166818.1|	PREDICTED: zinc finger protein 30 homolog isoform X1 [Balaenoptera acutorostrata scammoni]	gi|371910103|dbj|AK391314.1|	Sus scrofa mRNA, clone: DCI010037A04, expressed in dendritic cells (immature)	Q9Y2G7	Zinc finger protein 30 homolog
gene10688	2.35753	3.54921	3.57764	2.66002	LOC102165762	protein_coding	chrNC_010448.4:46823849-46843085:+	gi|803253468|ref|XP_011986695.1|	PREDICTED: zinc finger protein 607-like isoform X4 [Ovis aries musimon]	gi|545830557|ref|XM_005664557.1|	PREDICTED: Sus scrofa zinc finger protein 607-like (LOC102165762), mRNA	Q96SK3	Zinc finger protein 607
gene1069	11.9187	19.6055	30.2455	22.6571	IVD	protein_coding	chrNC_010443.5:130896488-130910582:-	gi|264681456|ref|NP_001161107.1|	isovaleryl-CoA dehydrogenase, mitochondrial [Sus scrofa]	gi|115549070|dbj|AK238259.1|	Sus scrofa mRNA, clone:TCH010069C09, expressed in trachea	Q3SZI8	Isovaleryl-CoA dehydrogenase, mitochondrial
gene10693	6.04771	1.05885	0.83167	4.08388	PPP1R14A	protein_coding	chrNC_010448.4:47167105-47174299:-	gi|47523734|ref|NP_999502.1|	protein phosphatase 1 regulatory subunit 14A [Sus scrofa]	gi|545830448|ref|XM_005664539.1|	PREDICTED: Sus scrofa protein phosphatase 1, regulatory (inhibitor) subunit 14A (PPP1R14A), transcript variant X1, mRNA	O18734	Protein phosphatase 1 regulatory subunit 14A
gene10694	0.938902	1.32841	2.53583	1.86211	SPINT2	protein_coding	chrNC_010448.4:47181772-47210564:+	gi|311257507|ref|XP_003127156.1|	PREDICTED: kunitz-type protease inhibitor 2 isoformX1 [Sus scrofa]	gi|545830598|ref|XM_003127108.3|	PREDICTED: Sus scrofa serine peptidase inhibitor, Kunitz type, 2 (SPINT2), transcript variant X1, mRNA	O43291	Kunitz-type protease inhibitor 2
gene10696	16.1343	6.97281	5.08666	26.8026	C6H19orf33	protein_coding	chrNC_010448.4:47223077-47224230:+	gi|311257505|ref|XP_003127155.1|	PREDICTED: immortalization up-regulated protein [Sus scrofa]	gi|545830605|ref|XM_003127107.2|	PREDICTED: Sus scrofa chromosome 6 open reading frame, human C19orf33 (C6H19orf33), mRNA	.	.
gene10697	19.1853	11.4487	11.6248	13.3751	YIF1B	protein_coding	chrNC_010448.4:47224345-47234342:-	gi|545830438|ref|XP_005664593.1|	PREDICTED: Yip1 interacting factor homolog B isoform X1 [Sus scrofa]	gi|350529402|ref|NM_001245006.1|	Sus scrofa Yip1 interacting factor homolog B (S. cerevisiae) (YIF1B), mRNA	Q5BJH7	Protein YIF1B
gene107	6.49749	6.46517	8.8519	6.90787	SNX9	protein_coding	chrNC_010443.5:9130360-9239023:-	gi|335278852|ref|XP_003353219.1|	PREDICTED: sorting nexin-9 isoform X1 [Sus scrofa]	gi|545797539|ref|XM_003353171.2|	PREDICTED: Sus scrofa sorting nexin 9 (SNX9), transcript variant X1, mRNA	Q9Y5X1	Sorting nexin-9
gene1070	4.00222	2.44299	3.22066	3.80594	KNSTRN	protein_coding	chrNC_010443.5:130916956-130930172:-	gi|545801279|ref|XP_005659808.1|	PREDICTED: small kinetochore-associated protein isoform X4 [Sus scrofa]	gi|545801278|ref|XM_005659751.1|	PREDICTED: Sus scrofa kinetochore-localized astrin/SPAG5 binding protein (KNSTRN), transcript variant X4, mRNA	Q9Y448	Small kinetochore-associated protein
gene10700	115.616	75.113	65.3275	85.5023	PSMD8	protein_coding	chrNC_010448.4:47289891-47297059:+	gi|545830671|ref|XP_005664641.1|	PREDICTED: 26S proteasome non-ATPase regulatory subunit 8 [Sus scrofa]	gi|545830670|ref|XM_005664584.1|	PREDICTED: Sus scrofa proteasome (prosome, macropain) 26S subunit, non-ATPase, 8 (PSMD8), mRNA	Q3SYT7	26S proteasome non-ATPase regulatory subunit 8
gene10703	28.0884	15.7136	7.15796	21.1281	FAM98C	protein_coding	chrNC_010448.4:47315406-47319486:+	gi|311257519|ref|XP_003127161.1|	PREDICTED: protein FAM98C [Sus scrofa]	gi|545830695|ref|XM_003127113.3|	PREDICTED: Sus scrofa family with sequence similarity 98, member C (FAM98C), mRNA	Q17RN3	Protein FAM98C
gene10707	171.991	194.086	201.023	193.9	EIF3K	protein_coding	chrNC_010448.4:47476184-47488933:+	gi|545830717|ref|XP_005664652.1|	PREDICTED: eukaryotic translation initiation factor 3 subunit K isoform X2 [Sus scrofa]	gi|545830716|ref|XM_005664595.1|	PREDICTED: Sus scrofa eukaryotic translation initiation factor 3, subunit K (EIF3K), transcript variant X2, mRNA	Q3T0V3	Eukaryotic translation initiation factor 3 subunit K
gene10708	22.7676	10.3944	17.1098	13.8683	ACTN4	protein_coding	chrNC_010448.4:47493834-47565999:+	gi|545830724|ref|XP_005664653.1|	PREDICTED: alpha-actinin-4 isoform X5 [Sus scrofa]	gi|545830721|ref|XM_003127120.3|	PREDICTED: Sus scrofa actinin, alpha 4 (ACTN4), transcript variant X1, mRNA	A5D7D1	Alpha-actinin-4
gene10714	11.6685	32.2812	37.9943	30.6764	ECH1	protein_coding	chrNC_010448.4:47627056-47638961:-	gi|113205878|ref|NP_001038072.1|	delta(3,5)-Delta(2,4)-dienoyl-CoA isomerase, mitochondrial [Sus scrofa]	gi|371923141|dbj|AK398159.1|	Sus scrofa mRNA, clone: TES010020D08, expressed in testis	Q13011	Delta(3,5)-Delta(2,4)-dienoyl-CoA isomerase, mitochondrial
gene10715	54.1885	42.1719	47.0115	44.6026	HNRNPL	protein_coding	chrNC_010448.4:47643561-47655856:-	gi|670991829|ref|XP_008686900.1|	PREDICTED: heterogeneous nuclear ribonucleoprotein L [Ursus maritimus]	gi|371912329|dbj|AK392150.1|	Sus scrofa mRNA, clone: HTMT10053D06, expressed in hypothalamus	Q8R081	Heterogeneous nuclear ribonucleoprotein L
gene10717	12.648	15.3406	15.339	15.9683	SIRT2	protein_coding	chrNC_010448.4:47682427-47703408:-	gi|594090707|ref|XP_006068754.1|	PREDICTED: NAD-dependent protein deacetylase sirtuin-2 [Bubalus bubalis]	gi|166796034|ref|NM_001114271.1|	Sus scrofa sirtuin 2 (SIRT2), mRNA	Q8VDQ8	NAD-dependent protein deacetylase sirtuin-2
gene10718	12.9123	10.256	10.2203	12.7359	NFKBIB	protein_coding	chrNC_010448.4:47703644-47712661:+	gi|350585175|ref|XP_003355945.2|	PREDICTED: NF-kappa-B inhibitor beta-like [Sus scrofa]	gi|545830739|ref|XM_003355897.3|	PREDICTED: Sus scrofa nuclear factor of kappa light polypeptide gene enhancer in B-cells inhibitor, beta (NFKBIB), mRNA	Q15653	NF-kappa-B inhibitor beta
gene10720	1.63539	1.32865	1.60342	1.29351	SARS2	protein_coding	chrNC_010448.4:47717363-47728394:-	gi|594090689|ref|XP_006068745.1|	PREDICTED: serine--tRNA ligase, mitochondrial isoform X1 [Bubalus bubalis]	gi|594663830|ref|XM_007180007.1|	PREDICTED: Balaenoptera acutorostrata scammoni seryl-tRNA synthetase 2, mitochondrial (SARS2), transcript variant X3, mRNA	Q9N0F3	Serine--tRNA ligase, mitochondrial
gene10722	6.91803	7.83169	8.34256	6.20866	FBXO17	protein_coding	chrNC_010448.4:47733064-47759646:-	gi|594090675|ref|XP_006068738.1|	PREDICTED: F-box only protein 17 isoform X1 [Bubalus bubalis]	gi|545830777|ref|XM_005664603.1|	PREDICTED: Sus scrofa F-box protein 17 (FBXO17), mRNA	Q96EF6	F-box only protein 17
gene1073	10.0971	2.27141	2.44832	4.53745	C1H15orf52	protein_coding	chrNC_010443.5:130974635-130983973:+	gi|335279819|ref|XP_003353441.1|	PREDICTED: LOW QUALITY PROTEIN: uncharacterized protein C15orf52 homolog [Sus scrofa]	gi|545801288|ref|XM_003353393.2|	PREDICTED: Sus scrofa chromosome 1 open reading frame, human C15orf52 (C1H15orf52), mRNA	Q5RCJ6	Uncharacterized protein C15orf52 homolog
gene10736	2.03204	1.29744	1.99352	1.38029	SAMD4B	protein_coding	chrNC_010448.4:48002726-48046563:+	gi|655771130|ref|XP_002711499.2|	PREDICTED: protein Smaug homolog 2 [Oryctolagus cuniculus]	gi|545488558|ref|XM_003432584.3|	PREDICTED: Canis lupus familiaris sterile alpha motif domain containing 4B (SAMD4B), transcript variant X1, mRNA	Q5PRF9	Protein Smaug homolog 2
gene10737	9.17792	8.49858	10.5295	7.56533	PAF1	protein_coding	chrNC_010448.4:48046487-48053631:-	gi|731289453|ref|XP_010612826.1|	PREDICTED: RNA polymerase II-associated factor 1 homolog [Fukomys damarensis]	gi|545872434|ref|XM_003359387.2|	PREDICTED: Sus scrofa RNA polymerase II-associated factor 1 homolog-like (LOC100514194), transcript variant X1, mRNA	Q5RAX0	RNA polymerase II-associated factor 1 homolog
gene10738	8.08809	9.57947	8.41972	7.93209	MED29	protein_coding	chrNC_010448.4:48051985-48059035:+	gi|560903259|ref|XP_006178005.1|	PREDICTED: mediator of RNA polymerase II transcription subunit 29 [Camelus ferus]	gi|545830854|ref|XM_005655830.1|	PREDICTED: Sus scrofa mediator of RNA polymerase II transcription subunit 29-like (LOC100514373), mRNA	A1A4Q8	Mediator of RNA polymerase II transcription subunit 29
gene10739	0.690304	1.24752	2.33019	1.37659	ZFP36	protein_coding	chrNC_010448.4:48063732-48066235:+	gi|270289752|ref|NP_001161891.1|	tristetraprolin [Sus scrofa]	gi|545830852|ref|XM_003355907.2|	PREDICTED: Sus scrofa tristetraprolin-like (LOC100623625), mRNA	P26651	mRNA decay activator protein ZFP36
gene1074	5.07648	4.93489	6.50754	4.52811	INAFM2	protein_coding	chrNC_010443.5:130989737-130992592:-	gi|594100047|ref|XP_006073134.1|	PREDICTED: uncharacterized protein LOC102401784 [Bubalus bubalis]	gi|13775293|gb|AC013356.8|AC013356	Homo sapiens chromosome 15 clone RP11-64K12 map 15q14, complete sequence	P0DMQ5	Putative transmembrane protein INAFM2
gene10742	2358.09	2895.48	3212.02	2887.59	RPS16	protein_coding	chrNC_010448.4:48085684-48088368:-	gi|402905506|ref|XP_003915560.1|	PREDICTED: 40S ribosomal protein S16 [Papio anubis]	gi|545830838|ref|XM_003355904.2|	PREDICTED: Sus scrofa 40S ribosomal protein S16-like (LOC100623279), transcript variant 1, mRNA	P62250	40S ribosomal protein S16
gene10744	7.71777	12.3567	17.2569	6.64129	SUPT5H	protein_coding	chrNC_010448.4:48095001-48125120:+	gi|670991870|ref|XP_008686921.1|	PREDICTED: transcription elongation factor SPT5 [Ursus maritimus]	gi|545830820|ref|XM_005655822.1|	PREDICTED: Sus scrofa suppressor of Ty 5 homolog (S. cerevisiae) (SUPT5H), transcript variant X1, mRNA	O00267	Transcription elongation factor SPT5
gene10745	14.5821	15.0109	17.0599	13.8683	TIMM50	protein_coding	chrNC_010448.4:48126470-48134664:+	gi|545830909|ref|XP_003355956.2|	PREDICTED: LOW QUALITY PROTEIN: mitochondrial import inner membrane translocase subunit TIM50 [Sus scrofa]	gi|545830908|ref|XM_003355908.2|	PREDICTED: Sus scrofa translocase of inner mitochondrial membrane 50 homolog (S. cerevisiae) (TIMM50), mRNA	Q3SZB3	Mitochondrial import inner membrane translocase subunit TIM50
gene10748	1.71781	1.50832	3.03797	2.15728	LOC100520248	protein_coding	chrNC_010448.4:48182580-48185328:-	gi|311257557|ref|XP_003127179.1|	PREDICTED: EP300-interacting inhibitor of differentiation 2 [Sus scrofa]	gi|288780271|dbj|AK343455.1|	Sus scrofa mRNA, clone:ADR010071E12, expressed in adrenal gland	Q17QW4	EP300-interacting inhibitor of differentiation 2
gene10752	1.09409	1.25363	1.05254	0.600622	DYRK1B	protein_coding	chrNC_010448.4:48305837-48314523:-	gi|545488520|ref|XP_005616637.1|	PREDICTED: dual specificity tyrosine-phosphorylation-regulated kinase 1B isoform X2 [Canis lupus familiaris]	gi|594051515|ref|XM_006050029.1|	PREDICTED: Bubalus bubalis dual-specificity tyrosine-(Y)-phosphorylation regulated kinase 1B (DYRK1B), transcript variant X2, mRNA	Q9Y463	Dual specificity tyrosine-phosphorylation-regulated kinase 1B
gene10753	22.5559	22.9001	37.9784	16.1277	FBL	protein_coding	chrNC_010448.4:48314782-48326433:-	gi|593767119|ref|XP_007122064.1|	PREDICTED: rRNA 2'-O-methyltransferase fibrillarin isoform X1 [Physeter catodon]	gi|115548334|dbj|AK231707.1|	Sus scrofa mRNA, clone:LNG010014D07, expressed in lung	P22509	rRNA 2'-O-methyltransferase fibrillarin
gene10755	118.757	88.7648	81.8553	108.984	PSMC4	protein_coding	chrNC_010448.4:48406237-48414470:+	gi|731510508|ref|XP_003420823.2|	PREDICTED: 26S protease regulatory subunit 6B [Loxodonta africana]	gi|371918672|dbj|AK400911.1|	Sus scrofa mRNA, clone: SKNB10038D02, expressed in skin	Q4R7L3	26S protease regulatory subunit 6B
gene10758	1.28081	1.28641	1.48662	0.849696	MAP3K10	protein_coding	chrNC_010448.4:48526619-48545160:+	gi|743704542|ref|XP_010945550.1|	PREDICTED: mitogen-activated protein kinase kinase kinase 10 [Camelus bactrianus]	gi|466016458|ref|XM_004271287.1|	PREDICTED: Orcinus orca mitogen-activated protein kinase kinase kinase 10 (MAP3K10), mRNA	Q02779	Mitogen-activated protein kinase kinase kinase 10
gene10759	8.24897	6.2246	6.4599	5.77292	AKT2	protein_coding	chrNC_010448.4:48555785-48620472:-	gi|377542875|ref|NP_001243708.1|	RAC-beta serine/threonine-protein kinase [Sus scrofa]	gi|545830809|ref|XM_005655819.1|	PREDICTED: Sus scrofa v-akt murine thymoma viral oncogene homolog 2 (AKT2), transcript variant X2, mRNA	P31751	RAC-beta serine/threonine-protein kinase
gene10761	10.1796	22.0371	27.5222	12.098	PLD3	protein_coding	chrNC_010448.4:48645347-48667394:+	gi|347300241|ref|NP_001231429.1|	phospholipase D3 [Sus scrofa]	gi|371912758|dbj|AK392415.1|	Sus scrofa mRNA, clone: HTMT10072D06, expressed in hypothalamus	Q2KJJ8	Phospholipase D3
gene10764	43.2865	27.6361	31.2255	32.639	SERTAD1	protein_coding	chrNC_010448.4:48698881-48702448:-	gi|335289699|ref|XP_003355962.1|	PREDICTED: SERTA domain-containing protein 1 isoform 1 [Sus scrofa]	gi|545830900|ref|XM_003355914.2|	PREDICTED: Sus scrofa SERTA domain containing 1 (SERTAD1), transcript variant 1, mRNA	Q9UHV2	SERTA domain-containing protein 1
gene10765	19.8517	8.38196	9.49128	12.798	SERTAD3	protein_coding	chrNC_010448.4:48709064-48713113:-	gi|528991635|ref|XP_005219092.1|	PREDICTED: SERTA domain-containing protein 3 isoform X2 [Bos taurus]	gi|346986238|ref|NM_001244464.1|	Sus scrofa SERTA domain containing 3 (SERTAD3), mRNA	Q9ERC3	SERTA domain-containing protein 3
gene10767	4.29682	8.25615	7.90396	4.94169	BLVRB	protein_coding	chrNC_010448.4:48715540-48728433:-	gi|743704570|ref|XP_010945565.1|	PREDICTED: flavin reductase (NADPH) [Camelus bactrianus]	gi|545830902|ref|XM_003355917.2|	PREDICTED: Sus scrofa biliverdin reductase B (flavin reductase (NADPH)) (BLVRB), mRNA	P30043	Flavin reductase (NADPH)
gene10769	1.94311	1.68616	2.36854	1.27492	SHKBP1	protein_coding	chrNC_010448.4:48813163-48826461:+	gi|160333397|ref|NP_001076076.1|	SH3KBP1-binding protein 1 [Bos taurus]	gi|466016366|ref|XM_004271269.1|	PREDICTED: Orcinus orca SH3KBP1 binding protein 1 (SHKBP1), mRNA	A3KMV1	SH3KBP1-binding protein 1
gene10774	6.25043	1.47899	2.22965	2.85019	NUMBL	protein_coding	chrNC_010448.4:48890056-48918195:-	gi|545830992|ref|XP_005655913.1|	PREDICTED: LOW QUALITY PROTEIN: numb-like protein [Sus scrofa]	gi|545830991|ref|XM_005655856.1|	PREDICTED: Sus scrofa numb homolog (Drosophila)-like (NUMBL), mRNA	Q9Y6R0	Numb-like protein
gene10775	4.0823	2.71071	3.03113	4.16404	COQ8B	protein_coding	chrNC_010448.4:48919000-48939194:-	gi|556735916|ref|XP_005963563.1|	PREDICTED: uncharacterized aarF domain-containing protein kinase 4 isoform X1 [Pantholops hodgsonii]	gi|594055756|ref|XM_006052035.1|	PREDICTED: Bubalus bubalis aarF domain containing kinase 4 (ADCK4), transcript variant X1, mRNA	Q96D53	Atypical kinase COQ8B, mitochondrial
gene10778	7.43017	6.58379	7.86598	4.46617	SNRPA	protein_coding	chrNC_010448.4:48971868-48982369:+	gi|116175267|ref|NP_001070690.1|	U1 small nuclear ribonucleoprotein A [Sus scrofa]	gi|288781624|dbj|AK350494.1|	Sus scrofa mRNA, clone:SPL010077D12, expressed in spleen	Q06AA4	U1 small nuclear ribonucleoprotein A
gene1078	10.3953	0.999276	4.15035	6.60831	BUB1B	protein_coding	chrNC_010443.5:131093026-131143840:-	gi|594664683|ref|XP_007180475.1|	PREDICTED: mitotic checkpoint serine/threonine-protein kinase BUB1 beta [Balaenoptera acutorostrata scammoni]	gi|594664682|ref|XM_007180413.1|	PREDICTED: Balaenoptera acutorostrata scammoni BUB1 mitotic checkpoint serine/threonine kinase B (BUB1B), mRNA	O60566	Mitotic checkpoint serine/threonine-protein kinase BUB1 beta
gene10790	36.0139	3.09077	4.07572	18.804	AXL	protein_coding	chrNC_010448.4:49245802-49277917:+	gi|190360643|ref|NP_001121930.1|	tyrosine-protein kinase receptor UFO precursor [Sus scrofa]	gi|190360642|ref|NM_001128458.1|	Sus scrofa AXL receptor tyrosine kinase (AXL), mRNA	P30530	Tyrosine-protein kinase receptor UFO
gene10791	24.862	16.9057	21.2314	17.5082	HNRNPUL1	protein_coding	chrNC_010448.4:49280296-49315967:+	gi|545175637|ref|XP_005596314.1|	PREDICTED: heterogeneous nuclear ribonucleoprotein U-like 1 isoform X1 [Equus caballus]	gi|602693179|ref|XM_007458620.1|	PREDICTED: Lipotes vexillifer heterogeneous nuclear ribonucleoprotein U-like 1 (HNRNPUL1), transcript variant X1, mRNA	Q9BUJ2	Heterogeneous nuclear ribonucleoprotein U-like protein 1
gene10795	11.3447	10.0306	8.16821	9.57817	B9D2	protein_coding	chrNC_010448.4:49349704-49358420:-	gi|743704633|ref|XP_010945598.1|	PREDICTED: B9 domain-containing protein 2 isoform X1 [Camelus bactrianus]	gi|545831028|ref|XM_003127154.3|	PREDICTED: Sus scrofa B9 protein domain 2 (B9D2), mRNA	Q56JY9	B9 domain-containing protein 2
gene10797	9.56276	10.9087	11.2175	9.25186	EXOSC5	protein_coding	chrNC_010448.4:49373378-49381875:-	gi|347582673|ref|NP_001231590.1|	exosome component 5 [Sus scrofa]	gi|371919947|dbj|AK390417.1|	Sus scrofa mRNA, clone: BFLT10070C01, expressed in brain (frontal lobe)	Q9CRA8	Exosome complex component RRP46
gene10798	15.6879	27.4858	30.4917	24.8585	BCKDHA	protein_coding	chrNC_010448.4:49381995-49398745:+	gi|178056466|ref|NP_001116555.1|	2-oxoisovalerate dehydrogenase subunit alpha, mitochondrial [Sus scrofa]	gi|545831014|ref|XM_005655860.1|	PREDICTED: Sus scrofa branched chain keto acid dehydrogenase E1, alpha polypeptide (BCKDHA), transcript variant X2, mRNA	P11178	2-oxoisovalerate dehydrogenase subunit alpha, mitochondrial
gene10801	11.8003	14.8472	15.4037	9.01103	ATP5SL	protein_coding	chrNC_010448.4:49404218-49562755:-	gi|545831045|ref|XP_005655924.1|	PREDICTED: ATP synthase subunit s-like protein-like isoform X3 [Sus scrofa]	gi|545831044|ref|XM_005655867.1|	PREDICTED: Sus scrofa ATP synthase subunit s-like protein-like (LOC100511568), transcript variant X3, mRNA	A6QNS9	ATP synthase subunit s-like protein
gene10804	0.109717	1.92037	13.7152	1.53828	CEACAM1	protein_coding	chrNC_010448.4:49437308-49460614:+	gi|545831036|ref|XP_005655921.1|	PREDICTED: carcinoembryonic antigen-related cell adhesion molecule 6-like isoform X1 [Sus scrofa]	gi|545831035|ref|XM_005655864.1|	PREDICTED: Sus scrofa carcinoembryonic antigen-related cell adhesion molecule 6-like (LOC100738786), transcript variant X1, mRNA	P40199	Carcinoembryonic antigen-related cell adhesion molecule 6
gene10806	0.807759	7.15493	31.9419	10.3257	LIPE	protein_coding	chrNC_010448.4:49543671-49560126:+	gi|545831021|ref|XP_005655919.1|	PREDICTED: hormone-sensitive lipase isoform X1 [Sus scrofa]	gi|47523695|ref|NM_214315.1|	Sus scrofa lipase, hormone-sensitive (LIPE), mRNA	Q68J42	Hormone-sensitive lipase
gene1081	67.6724	56.9029	48.7441	49.8556	SRP14	protein_coding	chrNC_010443.5:131241561-131247693:+	gi|311245031|ref|XP_003121650.1|	PREDICTED: signal recognition particle 14 kDa protein-like [Sus scrofa]	gi|115546404|dbj|AK230923.1|	Sus scrofa mRNA, clone:AMP010065C03, expressed in alveolar macrophage	A6QQL9	Signal recognition particle 14 kDa protein
gene10811	19.4551	12.6874	10.2156	10.7726	PAFAH1B3	protein_coding	chrNC_010448.4:49635625-49638172:+	gi|544511666|ref|XP_005589439.1|	PREDICTED: platelet-activating factor acetylhydrolase IB subunit gamma isoform X1 [Macaca fascicularis]	gi|545831129|ref|XM_003127172.3|	PREDICTED: Sus scrofa platelet-activating factor acetylhydrolase IB subunit gamma-like (LOC100514845), transcript variant X1, mRNA	Q29460	Platelet-activating factor acetylhydrolase IB subunit gamma
gene10813	18.2532	5.72034	5.09697	7.46472	ERF	protein_coding	chrNC_010448.4:49678858-49686422:+	gi|335289773|ref|XP_003127225.2|	PREDICTED: ETS domain-containing transcription factor ERF [Sus scrofa]	gi|602693144|ref|XM_007458603.1|	PREDICTED: Lipotes vexillifer Ets2 repressor factor (ERF), mRNA	P70459	ETS domain-containing transcription factor ERF
gene10814	2.7939	2.28285	2.32674	1.5895	GSK3A	protein_coding	chrNC_010448.4:49690319-49700735:+	gi|311257645|ref|XP_003127221.1|	PREDICTED: glycogen synthase kinase-3 alpha [Sus scrofa]	gi|545831140|ref|XM_003127173.3|	PREDICTED: Sus scrofa glycogen synthase kinase 3 alpha (GSK3A), mRNA	P49840	Glycogen synthase kinase-3 alpha
gene1082	4.77393	7.47635	10.8641	4.78753	EIF2AK4	protein_coding	chrNC_010443.5:131244818-131355240:-	gi|194206809|ref|XP_001501317.2|	PREDICTED: eukaryotic translation initiation factor 2-alpha kinase 4 [Equus caballus]	gi|602696396|ref|XM_007460187.1|	PREDICTED: Lipotes vexillifer eukaryotic translation initiation factor 2 alpha kinase 4 (EIF2AK4), mRNA	Q9P2K8	eIF-2-alpha kinase GCN2
gene10821	242.018	307.856	243.406	288.888	RABAC1	protein_coding	chrNC_010448.4:49933439-49936376:+	gi|533199737|ref|XP_005412459.1|	PREDICTED: prenylated Rab acceptor protein 1 [Chinchilla lanigera]	gi|115550708|dbj|AK235782.1|	Sus scrofa mRNA, clone:OVRM10115A11, expressed in ovary	Q52NJ0	Prenylated Rab acceptor protein 1
gene10823	3.06111	2.81291	4.23274	2.88056	ARHGEF1	protein_coding	chrNC_010448.4:49975957-49995442:-	gi|545831230|ref|XP_005655964.1|	PREDICTED: LOW QUALITY PROTEIN: rho guanine nucleotide exchange factor 1 [Sus scrofa]	gi|545831229|ref|XM_005655907.1|	PREDICTED: Sus scrofa Rho guanine nucleotide exchange factor (GEF) 1 (ARHGEF1), mRNA	Q61210	Rho guanine nucleotide exchange factor 1
gene10826	2443.76	2896.39	2946.92	2712.9	RPS19	protein_coding	chrNC_010448.4:50003198-50010135:-	gi|545831221|ref|XP_005655963.1|	PREDICTED: 40S ribosomal protein S19 isoform X5 [Sus scrofa]	gi|545831225|ref|XM_003481873.2|	PREDICTED: Sus scrofa ribosomal protein S19 (RPS19), transcript variant X2, mRNA	Q5R8M9	40S ribosomal protein S19
gene10827	0.863992	2.85678	1.55866	1.07946	LYPD4	protein_coding	chrNC_010448.4:50010272-50023571:+	gi|305855190|ref|NP_001182280.1|	ly6/PLAUR domain-containing protein 4 precursor [Sus scrofa]	gi|545831167|ref|XM_005655892.1|	PREDICTED: Sus scrofa LY6/PLAUR domain containing 4 (LYPD4), transcript variant X1, mRNA	Q32LD3	Ly6/PLAUR domain-containing protein 4
gene1083	1.0481	1.89484	2.37739	1.04908	GPR176	protein_coding	chrNC_010443.5:131355332-131494967:+	gi|470623139|ref|XP_004319305.1|	PREDICTED: probable G-protein coupled receptor 176-like isoform 1 [Tursiops truncatus]	gi|545801331|ref|XM_005659757.1|	PREDICTED: Sus scrofa G protein-coupled receptor 176 (GPR176), mRNA	Q14439	Probable G-protein coupled receptor 176
gene10840	14.3508	14.9954	15.2571	12.3936	ETHE1	protein_coding	chrNC_010448.4:50375836-50395769:-	gi|674084872|ref|XP_008850190.1|	PREDICTED: persulfide dioxygenase ETHE1, mitochondrial [Nannospalax galili]	gi|288785219|dbj|AK346226.1|	Sus scrofa mRNA, clone:LVRM10106E08, expressed in liver	Q9DCM0	Persulfide dioxygenase ETHE1, mitochondrial
gene10844	6.21068	4.65305	4.25518	3.24686	IRGQ	protein_coding	chrNC_010448.4:50433858-50442106:-	gi|545831302|ref|XP_005655982.1|	PREDICTED: immunity-related GTPase family Q protein isoform X1 [Sus scrofa]	gi|545831301|ref|XM_005655925.1|	PREDICTED: Sus scrofa immunity-related GTPase family, Q (IRGQ), transcript variant X1, mRNA	Q8WZA9	Immunity-related GTPase family Q protein
gene10845	4.47108	3.51669	4.7376	2.66287	ZNF576	protein_coding	chrNC_010448.4:50442180-50446062:+	gi|311257700|ref|XP_003127241.1|	PREDICTED: zinc finger protein 576 isoformX1 [Sus scrofa]	gi|371917833|dbj|AK390374.1|	Sus scrofa mRNA, clone: BFLT10064F05, expressed in brain (frontal lobe)	Q9H609	Zinc finger protein 576
gene10846	8.57523	14.6121	14.9611	7.46452	ZNF428	protein_coding	chrNC_010448.4:50444057-50460643:-	gi|311257704|ref|XP_003127240.1|	PREDICTED: zinc finger protein 428 isoform 2 [Sus scrofa]	gi|545831287|ref|XM_003127192.2|	PREDICTED: Sus scrofa zinc finger protein 428 (ZNF428), transcript variant 2, mRNA	Q96B54	Zinc finger protein 428
gene10848	60.6365	15.9237	15.5978	24.971	PLAUR	protein_coding	chrNC_010448.4:50489773-50505453:-	gi|311257716|ref|XP_003127246.1|	PREDICTED: urokinase plasminogen activator surface receptor isoformX1 [Sus scrofa]	gi|545831325|ref|XM_003127198.3|	PREDICTED: Sus scrofa plasminogen activator, urokinase receptor (PLAUR), transcript variant X1, mRNA	Q05588	Urokinase plasminogen activator surface receptor
gene10858	3.06939	3.57449	3.3352	2.60925	ZNF283	protein_coding	chrNC_010448.4:50650477-50682470:+	gi|594629121|ref|XP_007168142.1|	PREDICTED: zinc finger protein 283-like isoform X1 [Balaenoptera acutorostrata scammoni]	gi|545831362|ref|XM_003355946.3|	PREDICTED: Sus scrofa zinc finger protein 283 (ZNF283), mRNA	Q8N7M2	Zinc finger protein 283
gene10859	0.648158	1.889	1.07867	1.08441	ZNF404	protein_coding	chrNC_010448.4:50697485-50721533:-	gi|545831385|ref|XP_005655996.1|	PREDICTED: zinc finger protein 404 [Sus scrofa]	gi|545831384|ref|XM_005655939.1|	PREDICTED: Sus scrofa zinc finger protein 404 (ZNF404), mRNA	Q494X3	Zinc finger protein 404
gene1086	1689.18	191.249	212.059	620.717	THBS1	protein_coding	chrNC_010443.5:131728781-131746098:-	gi|347300340|ref|NP_001231465.1|	thrombospondin 1 precursor [Sus scrofa]	gi|347300339|ref|NM_001244536.1|	Sus scrofa thrombospondin 1 (THBS1), mRNA	P07996	Thrombospondin-1
gene10860	1.91056	2.23266	1.83997	1.55495	ZNF45	protein_coding	chrNC_010448.4:50721610-50759779:+	gi|350585282|ref|XP_003127263.3|	PREDICTED: zinc finger protein 45 [Sus scrofa]	gi|545831378|ref|XM_003127215.4|	PREDICTED: Sus scrofa zinc finger protein 45 (ZNF45), mRNA	Q02386	Zinc finger protein 45
gene10863	2.2206	4.13248	3.58964	2.79502	LOC100737582	protein_coding	chrNC_010448.4:50772885-50807359:+	gi|545831376|ref|XP_005655995.1|	PREDICTED: LOW QUALITY PROTEIN: zinc finger protein 226 [Sus scrofa]	gi|371915693|dbj|AK393375.1|	Sus scrofa mRNA, clone: KDN010044A08, expressed in kidney	Q9NYT6	Zinc finger protein 226
gene10864	1.06699	1.36921	2.0207	1.64655	LOC100627091	protein_coding	chrNC_010448.4:50819356-50829113:+	gi|545831371|ref|XP_003355995.2|	PREDICTED: zinc finger protein 227 [Sus scrofa]	gi|545831370|ref|XM_003355947.2|	PREDICTED: Sus scrofa zinc finger protein 227 (ZNF227), mRNA	Q86WZ6	Zinc finger protein 227
gene1087	8.10949	6.09901	5.17965	9.37449	LOC110259514	protein_coding	chrNC_010443.5:132021037-132022658:+	gi|545845029|ref|XP_005666732.1|	PREDICTED: uncharacterized protein LOC102157505, partial [Sus scrofa]	gi|193735644|gb|EU789636.1|	Sus scrofa endogenous virus PERV-A, complete sequence	Q9TTC2	Gag polyprotein
gene10876	4.77085	2.87723	2.89106	2.03489	LOC100525346	protein_coding	chrNC_010448.4:51161320-51178464:+	gi|545831443|ref|XP_005653339.1|	PREDICTED: poliovirus receptor homolog isoform X1 [Sus scrofa]	gi|545831442|ref|XM_005653282.1|	PREDICTED: Sus scrofa poliovirus receptor (PVR), transcript variant X1, mRNA	P15151	Poliovirus receptor
gene10883	2.00716	1.6539	2.23134	1.21965	NECTIN2	protein_coding	chrNC_010448.4:51317386-51358665:+	gi|545831429|ref|XP_005653335.1|	PREDICTED: poliovirus receptor related 2 isoform X1 [Sus scrofa]	gi|545831428|ref|XM_005653278.1|	PREDICTED: Sus scrofa poliovirus receptor related 2 (PRR2), transcript variant X1, mRNA	Q92692	Nectin-2
gene10884	38.1249	31.2609	34.7569	32.5749	TOMM40	protein_coding	chrNC_010448.4:51359948-51369932:+	gi|803147479|ref|XP_004015361.2|	PREDICTED: mitochondrial import receptor subunit TOM40 homolog isoform X1 [Ovis aries]	gi|545831470|ref|XM_005674642.1|	PREDICTED: Sus scrofa translocase of outer mitochondrial membrane 40 homolog (yeast) (TOMM40), partial mRNA	Q1LZB5	Mitochondrial import receptor subunit TOM40 homolog
gene10885	33.337	147.555	735.581	718.546	APOE	protein_coding	chrNC_010448.4:51373113-51375333:+	gi|47523674|ref|NP_999473.1|	apolipoprotein E precursor [Sus scrofa]	gi|371922454|dbj|AK399873.1|	Sus scrofa mRNA, clone: HTMT10033B05, expressed in hypothalamus	P18650	Apolipoprotein E
gene10888	2.16423	4.72487	7.12131	2.6327	CLPTM1	protein_coding	chrNC_010448.4:51411774-51441644:+	gi|2059326|dbj|BAA19836.1|	thymic epithelial cell surface antigen [Mus musculus domesticus]	gi|545831467|ref|XM_003127223.4|	PREDICTED: Sus scrofa cleft lip and palate associated transmembrane protein 1 (CLPTM1), mRNA	O96005	Cleft lip and palate transmembrane protein 1
gene10890	2.91124	1.86362	1.95236	2.90294	RELB	protein_coding	chrNC_010448.4:51444670-51480350:+	gi|296477625|tpg|DAA19740.1|	TPA: reticuloendotheliosis viral oncogene homolog B-like [Bos taurus]	gi|602693028|ref|XM_007458548.1|	PREDICTED: Lipotes vexillifer v-rel avian reticuloendotheliosis viral oncogene homolog B (RELB), mRNA	Q01201	Transcription factor RelB
gene10892	1.99207	1.58243	2.26316	1.29747	CLASRP	protein_coding	chrNC_010448.4:51480479-51503887:+	gi|664771702|ref|XP_008505043.1|	PREDICTED: CLK4-associating serine/arginine rich protein, partial [Equus przewalskii]	gi|115550000|dbj|AK232235.1|	Sus scrofa mRNA, clone:LNG010110B06, expressed in lung	Q8N2M8	CLK4-associating serine/arginine rich protein
gene10895	2.02351	2.26625	2.95961	1.63312	PPP1R37	protein_coding	chrNC_010448.4:51522958-51564399:+	gi|795109177|ref|XP_011830475.1|	PREDICTED: protein phosphatase 1 regulatory subunit 37 [Mandrillus leucophaeus]	gi|602693016|ref|XM_007458542.1|	PREDICTED: Lipotes vexillifer protein phosphatase 1, regulatory subunit 37 (PPP1R37), mRNA	A7Z026	Protein phosphatase 1 regulatory subunit 37
gene10897	4.18365	16.3422	15.0978	6.7517	TRAPPC6A	protein_coding	chrNC_010448.4:51578906-51589496:-	gi|743703700|ref|XP_010945103.1|	PREDICTED: trafficking protein particle complex subunit 6A [Camelus bactrianus]	gi|593709469|ref|XM_007101275.1|	PREDICTED: Physeter catodon trafficking protein particle complex 6A (TRAPPC6A), transcript variant X3, mRNA	Q3T086	Trafficking protein particle complex subunit 6A
gene10898	1.6444	1.9789	2.50071	0.508944	BLOC1S3	protein_coding	chrNC_010448.4:51590497-51591222:+	gi|148747512|ref|NP_001092056.1|	biogenesis of lysosome-related organelles complex 1 subunit 3 [Sus scrofa]	gi|148747511|ref|NM_001098586.1|	Sus scrofa biogenesis of lysosomal organelles complex-1, subunit 3 (BLOC1S3), mRNA	A5A769	Biogenesis of lysosome-related organelles complex 1 subunit 3
gene10905	1.03593	2.02952	3.33411	1.31901	ERCC2	protein_coding	chrNC_010448.4:51734318-51757508:-	gi|146741362|dbj|BAF62336.1|	DNA-repair protein complementing XP-D cells [Sus scrofa]	gi|146741361|dbj|AB271961.1|	Sus scrofa ERCC2 mRNA for DNA-repair protein complementing XP-D cells, partial cds	P18074	TFIIH basal transcription factor complex helicase XPD subunit
gene10907	6.67818	8.57238	10.7291	7.93593	CD3EAP	protein_coding	chrNC_010448.4:51780709-51783696:+	gi|545894448|ref|XP_005658777.1|	PREDICTED: DNA-directed RNA polymerase I subunit RPA34 [Sus scrofa]	gi|115548322|dbj|AK231695.1|	Sus scrofa mRNA, clone:LNG010013B02, expressed in lung	O15446	DNA-directed RNA polymerase I subunit RPA34
gene10908	3.10252	2.74503	2.92042	2.45978	ERCC1	protein_coding	chrNC_010448.4:51783537-51808898:-	gi|226533697|ref|NP_001152781.1|	DNA excision repair protein ERCC-1 [Sus scrofa]	gi|115551296|dbj|AK235974.1|	Sus scrofa mRNA, clone:OVRM10131D12, expressed in ovary	P07992	DNA excision repair protein ERCC-1
gene10911	7.61084	3.01943	1.55933	3.77137	RTN2	protein_coding	chrNC_010448.4:51855844-51864753:-	gi|194018680|ref|NP_001123432.1|	reticulon-2 [Sus scrofa]	gi|371912257|dbj|AK392078.1|	Sus scrofa mRNA, clone: HTMT10048C03, expressed in hypothalamus	O70622	Reticulon-2
gene10914	34.9574	6.62598	7.66969	17.2786	VASP	protein_coding	chrNC_010448.4:51872810-51886729:+	gi|560972556|ref|XP_006208623.1|	PREDICTED: vasodilator-stimulated phosphoprotein [Vicugna pacos]	gi|115547875|dbj|AK234851.1|	Sus scrofa mRNA, clone:OVRM10022E05, expressed in ovary	Q2TA49	Vasodilator-stimulated phosphoprotein
gene10915	1.94832	1.74372	2.31818	1.84992	OPA3	protein_coding	chrNC_010448.4:51917956-51967624:-	gi|560972552|ref|XP_006208621.1|	PREDICTED: optic atrophy 3 protein-like [Vicugna pacos]	gi|594088231|ref|XM_006067508.1|	PREDICTED: Bubalus bubalis optic atrophy 3 (autosomal recessive, with chorea and spastic paraplegia) (OPA3), transcript variant X2, mRNA	Q9H6K4	Optic atrophy 3 protein
gene10917	2.84768	3.48145	3.79595	3.4068	EML2	protein_coding	chrNC_010448.4:51988084-52013394:-	gi|345784911|ref|XP_003432617.1|	PREDICTED: echinoderm microtubule associated protein like 2 isoform X4 [Canis lupus familiaris]	gi|371913132|dbj|AK392788.1|	Sus scrofa mRNA, clone: HTMT10099H07, expressed in hypothalamus	O95834	Echinoderm microtubule-associated protein-like 2
gene10919	141.327	146.666	170.297	143.294	SNRPD2	protein_coding	chrNC_010448.4:52035900-52042474:-	gi|817277638|ref|XP_012308924.1|	PREDICTED: small nuclear ribonucleoprotein Sm D2 [Aotus nancymaae]	gi|403044494|ref|NM_001243653.2|	Sus scrofa small nuclear ribonucleoprotein D2 polypeptide 16.5kDa (SNRPD2), mRNA	P62317	Small nuclear ribonucleoprotein Sm D2
gene10920	2.8267	4.87729	8.41566	2.55419	QPCTL	protein_coding	chrNC_010448.4:52043171-52050292:+	gi|343790854|ref|NP_001230565.1|	glutaminyl-peptide cyclotransferase-like [Sus scrofa]	gi|371914005|dbj|AK389527.1|	Sus scrofa mRNA, clone: ADR010087D02, expressed in adrenal gland	Q4R942	Glutaminyl-peptide cyclotransferase-like protein
gene10925	7.46772	1.03985	1.09416	3.30404	DMPK	protein_coding	chrNC_010448.4:52100259-52110822:-	gi|560972524|ref|XP_006208607.1|	PREDICTED: myotonin-protein kinase isoform X4 [Vicugna pacos]	gi|560972523|ref|XM_006208545.1|	PREDICTED: Vicugna pacos dystrophia myotonica-protein kinase (DMPK), transcript variant X4, mRNA	Q09013	Myotonin-protein kinase
gene10927	1.61189	1.08128	1.62419	1.37994	DMWD	protein_coding	chrNC_010448.4:52111225-52117921:-	gi|466015837|ref|XP_004271198.1|	PREDICTED: dystrophia myotonica WD repeat-containing protein [Orcinus orca]	gi|593712487|ref|XM_007102715.1|	PREDICTED: Physeter catodon dystrophia myotonica, WD repeat containing (DMWD), mRNA	Q09019	Dystrophia myotonica WD repeat-containing protein
gene10929	1.58504	1.31742	1.87814	1.38893	SYMPK	protein_coding	chrNC_010448.4:52135580-52180382:-	gi|545831481|ref|XP_005664665.1|	PREDICTED: symplekin [Sus scrofa]	gi|545831480|ref|XM_005664608.1|	PREDICTED: Sus scrofa symplekin (SYMPK), mRNA	Q92797	Symplekin
gene10931	6.01121	7.01054	6.65502	4.41029	IRF2BP1	protein_coding	chrNC_010448.4:52196709-52200210:-	gi|311257751|ref|XP_003127276.1|	PREDICTED: interferon regulatory factor 2-binding protein 1 [Sus scrofa]	gi|545831485|ref|XM_003127228.2|	PREDICTED: Sus scrofa interferon regulatory factor 2 binding protein 1 (IRF2BP1), mRNA	Q8IU81	Interferon regulatory factor 2-binding protein 1
gene10936	2.88311	5.42746	7.27894	3.45801	CCDC61	protein_coding	chrNC_010448.4:52294518-52318006:+	gi|545831497|ref|XP_005664667.1|	PREDICTED: coiled-coil domain-containing protein 61 isoform X1 [Sus scrofa]	gi|545831499|ref|XM_005664611.1|	PREDICTED: Sus scrofa coiled-coil domain containing 61 (CCDC61), transcript variant X2, mRNA	Q9Y6R9	Coiled-coil domain-containing protein 61
gene1094	3.11111	2.43987	2.41809	2.29975	FAM98B	protein_coding	chrNC_010443.5:132786198-132819291:-	gi|545801372|ref|XP_005659821.1|	PREDICTED: protein FAM98B [Sus scrofa]	gi|545801371|ref|XM_005659764.1|	PREDICTED: Sus scrofa family with sequence similarity 98, member B (FAM98B), mRNA	Q80VD1	Protein FAM98B
gene10940	2.61355	3.03544	3.99794	2.04505	LOC100513542	protein_coding	chrNC_010448.4:52373266-52402048:+	gi|533202691|ref|XP_005413883.1|	PREDICTED: serine/threonine-protein phosphatase 5 isoform X1 [Chinchilla lanigera]	gi|545831508|ref|XM_003127234.4|	PREDICTED: Sus scrofa protein phosphatase 5, catalytic subunit (PPP5C), transcript variant 1, mRNA	P53041	Serine/threonine-protein phosphatase 5
gene10943	6.40956	7.31314	7.68525	4.79849	CCDC8	protein_coding	chrNC_010448.4:52474508-52478257:+	gi|311257761|ref|XP_003127281.1|	PREDICTED: coiled-coil domain-containing protein 8-like [Sus scrofa]	gi|545831512|ref|XM_003127233.2|	PREDICTED: Sus scrofa coiled-coil domain-containing protein 8-like (LOC100513356), mRNA	Q9H0W5	Coiled-coil domain-containing protein 8
gene10945	39.2398	24.0267	28.5118	21.4497	CALM3	protein_coding	chrNC_010448.4:52506979-52516704:+	gi|744616901|ref|XP_010996006.1|	PREDICTED: calmodulin [Camelus dromedarius]	gi|346644742|ref|NM_001244209.1|	Sus scrofa calmodulin 3 (phosphorylase kinase, delta) (CALM3), mRNA	P62155	Calmodulin
gene10948	5.77349	2.21347	3.23003	2.79429	DACT3	protein_coding	chrNC_010448.4:52543737-52554258:-	gi|545831557|ref|XP_003356003.2|	PREDICTED: dapper homolog 3 [Sus scrofa]	gi|545831556|ref|XM_003355955.2|	PREDICTED: Sus scrofa dishevelled-binding antagonist of beta-catenin 3 (DACT3), mRNA	Q96B18	Dapper homolog 3
gene1095	8.31884	8.01589	10.9693	6.66116	SPRED1	protein_coding	chrNC_010443.5:132903103-133016725:-	gi|350578821|ref|XP_003121670.3|	PREDICTED: sprouty-related, EVH1 domain-containing protein 1 [Sus scrofa]	gi|545801374|ref|XM_003121622.4|	PREDICTED: Sus scrofa sprouty-related, EVH1 domain containing 1 (SPRED1), mRNA	Q7Z699	Sprouty-related, EVH1 domain-containing protein 1
gene10950	9.48147	7.65104	8.16567	6.40442	STRN4	protein_coding	chrNC_010448.4:52601934-52627910:-	gi|311257775|ref|XP_003127284.1|	PREDICTED: LOW QUALITY PROTEIN: striatin-4 [Sus scrofa]	gi|545831571|ref|XM_003127236.2|	PREDICTED: Sus scrofa striatin, calmodulin binding protein 4 (STRN4), mRNA	P58404	Striatin-4
gene10952	51.3038	66.8057	60.0245	44.7653	SLC1A5	protein_coding	chrNC_010448.4:52647432-52661464:-	gi|594629333|ref|XP_007168244.1|	PREDICTED: neutral amino acid transporter B(0) [Balaenoptera acutorostrata scammoni]	gi|288779319|dbj|AK349144.1|	Sus scrofa mRNA, clone:PTG010009E05, expressed in pituitary gland	Q95JC7	Neutral amino acid transporter B(0)
gene10953	64.0593	79.2425	84.7684	65.9446	AP2S1	protein_coding	chrNC_010448.4:52695640-52703263:-	gi|731252728|ref|XP_010639139.1|	PREDICTED: AP-2 complex subunit sigma [Fukomys damarensis]	gi|346986459|ref|NM_001244452.1|	Sus scrofa adaptor-related protein complex 2, sigma 1 subunit (AP2S1), transcript variant 1, mRNA	P62744	AP-2 complex subunit sigma
gene10954	5.27744	6.80311	8.76648	5.02209	ARHGAP35	protein_coding	chrNC_010448.4:52711463-52841295:+	gi|410982664|ref|XP_003997669.1|	PREDICTED: rho GTPase-activating protein 35 [Felis catus]	gi|545831631|ref|XM_005664632.1|	PREDICTED: Sus scrofa rho GTPase-activating protein 35-like (LOC100514580), mRNA	P83509	Rho GTPase-activating protein 35
gene10956	43.7896	38.4618	34.1093	41.3667	TMEM160	protein_coding	chrNC_010448.4:52874823-52877261:-	gi|507980785|ref|XP_004694024.1|	PREDICTED: transmembrane protein 160 [Condylura cristata]	gi|545831594|ref|XM_003127241.3|	PREDICTED: Sus scrofa transmembrane protein 160 (TMEM160), mRNA	Q24JY6	Transmembrane protein 160
gene10958	43.313	30.4991	33.9212	31.0456	SAE1	protein_coding	chrNC_010448.4:52957474-53027138:+	gi|311257796|ref|XP_003127291.1|	PREDICTED: SUMO-activating enzyme subunit 1 isoform 1 [Sus scrofa]	gi|371923350|dbj|AK399978.1|	Sus scrofa mRNA, clone: HTMT10112A08, expressed in hypothalamus	A2VE14	SUMO-activating enzyme subunit 1
gene10960	1.14305	1.01273	1.34895	0.899822	CCDC9	protein_coding	chrNC_010448.4:53065172-53080992:+	gi|545831615|ref|XP_005664685.1|	PREDICTED: coiled-coil domain-containing protein 9 isoform X2 [Sus scrofa]	gi|545831614|ref|XM_005664628.1|	PREDICTED: Sus scrofa coiled-coil domain containing 9 (CCDC9), transcript variant X2, mRNA	Q9Y3X0	Coiled-coil domain-containing protein 9
gene10965	3.70803	3.45898	2.89894	2.84308	MEIS3	protein_coding	chrNC_010448.4:53175920-53188455:-	gi|545831653|ref|XP_005664693.1|	PREDICTED: homeobox protein Meis3 isoform X1 [Sus scrofa]	gi|545831652|ref|XM_005664636.1|	PREDICTED: Sus scrofa Meis homeobox 3 (MEIS3), transcript variant X1, mRNA	Q99687	Homeobox protein Meis3
gene10967	2.25262	2.16573	1.93688	1.94596	KPTN	protein_coding	chrNC_010448.4:53238650-53246458:-	gi|335289879|ref|XP_003127312.2|	PREDICTED: kaptin [Sus scrofa]	gi|545831645|ref|XM_003127264.3|	PREDICTED: Sus scrofa kaptin (actin binding protein) (KPTN), mRNA	Q9Y664	Kaptin
gene10968	5.62849	7.333	9.74973	5.10384	NAPA	protein_coding	chrNC_010448.4:53249330-53275304:-	gi|593712552|ref|XP_007102809.1|	PREDICTED: alpha-soluble NSF attachment protein [Physeter catodon]	gi|371917945|dbj|AK393839.1|	Sus scrofa mRNA, clone: LNG010043H02, expressed in lung	Q9DB05	Alpha-soluble NSF attachment protein
gene10972	14.8428	16.0282	21.2885	14.469	EHD2	protein_coding	chrNC_010448.4:53423489-53442007:+	gi|528765339|gb|EPY84998.1|	EH domain-containing protein 2, partial [Camelus ferus]	gi|545831666|ref|XM_003355959.2|	PREDICTED: Sus scrofa EH-domain containing 2 (EHD2), mRNA	Q9NZN4	EH domain-containing protein 2
gene10973	71.3094	113.449	140.623	94.9633	NOP53	protein_coding	chrNC_010448.4:53443453-53451707:+	gi|545831669|ref|XP_005664697.1|	PREDICTED: glioma tumor suppressor candidate region gene 2 protein isoform X2 [Sus scrofa]	gi|545831671|ref|XM_003355960.2|	PREDICTED: Sus scrofa glioma tumor suppressor candidate region gene 2 (GLTSCR2), transcript variant X1, mRNA	Q9NZM5	Glioma tumor suppressor candidate region gene 2 protein
gene10974	2.79579	1.854	0.801043	2.22204	SELENOW	protein_coding	chrNC_010448.4:53470563-53474662:+	gi|4506887|ref|NP_003000.1|	selenoprotein W [Homo sapiens]	gi|371910232|dbj|AK394798.1|	Sus scrofa mRNA, clone: OVR010013F01, expressed in ovary	Q5NVB2	Selenoprotein W
gene10976	0.0523783	4.52402	6.69095	1.73257	SULT2A1	protein_coding	chrNC_010448.4:53525496-53536723:-	gi|80971512|ref|NP_001032227.1|	bile salt sulfotransferase [Sus scrofa]	gi|371923129|dbj|AK398147.1|	Sus scrofa mRNA, clone: TES010017A02, expressed in testis	P52842	Bile salt sulfotransferase
gene10982	4.25547	3.70842	5.98565	3.65459	LIG1	protein_coding	chrNC_010448.4:53620483-53660020:-	gi|545831697|ref|XP_005664704.1|	PREDICTED: DNA ligase 1 isoform X2 [Sus scrofa]	gi|545831696|ref|XM_005664647.1|	PREDICTED: Sus scrofa ligase I, DNA, ATP-dependent (LIG1), transcript variant X2, mRNA	P18858	DNA ligase 1
gene1099	1.47508	3.58195	3.32482	1.89144	MEIS2	protein_coding	chrNC_010443.5:134013642-134223013:+	gi|148695936|gb|EDL27883.1|	myeloid ecotropic viral integration site-related gene 1, isoform CRA_b, partial [Mus musculus]	gi|555984581|ref|XM_005904114.1|	PREDICTED: Bos mutus Meis homeobox 2 (MEIS2), transcript variant X3, mRNA	O14770	Homeobox protein Meis2
gene10990	40.489	5.77524	4.08901	29.5064	EMP3	protein_coding	chrNC_010448.4:53757513-53761833:+	gi|530667592|gb|EQB77893.1|	epithelial membrane protein 3-like protein [Camelus ferus]	gi|347300320|ref|NM_001244530.1|	Sus scrofa epithelial membrane protein 3 (EMP3), mRNA	Q58DR6	Epithelial membrane protein 3
gene10991	1.28993	1.27478	1.29143	1.1528	TMEM143	protein_coding	chrNC_010448.4:53763059-53784343:-	gi|335289990|ref|XP_003356041.1|	PREDICTED: transmembrane protein 143 [Sus scrofa]	gi|545831741|ref|XM_003355993.2|	PREDICTED: Sus scrofa transmembrane protein 143 (TMEM143), mRNA	Q96AN5	Transmembrane protein 143
gene10994	13.5983	15.6436	16.3012	12.7544	KDELR1	protein_coding	chrNC_010448.4:53795401-53803620:-	gi|562864031|ref|XP_006160261.1|	PREDICTED: ER lumen protein retaining receptor 1 [Tupaia chinensis]	gi|545831790|ref|XM_003127269.3|	PREDICTED: Sus scrofa KDEL (Lys-Asp-Glu-Leu) endoplasmic reticulum protein retention receptor 1 (KDELR1), transcript variant 1, mRNA	Q99JH8	ER lumen protein-retaining receptor 1
gene10996	13.521	12.1072	12.2982	9.86165	GRWD1	protein_coding	chrNC_010448.4:53849673-53856229:+	gi|311257842|ref|XP_003127319.1|	PREDICTED: glutamate-rich WD repeat-containing protein 1 [Sus scrofa]	gi|545831783|ref|XM_003127271.2|	PREDICTED: Sus scrofa glutamate-rich WD repeat containing 1 (GRWD1), mRNA	Q5XI13	Glutamate-rich WD repeat-containing protein 1
gene10998	5.46669	6.20066	5.49834	4.80797	CYTH2	protein_coding	chrNC_010448.4:53869475-53878856:+	gi|545831747|ref|XP_005664718.1|	PREDICTED: cytohesin-2 isoform X1 [Sus scrofa]	gi|295007474|emb|FP102301.7|	Pig DNA sequence from clone CH242-20J11 on chromosome 6, complete sequence	Q2KI41	Cytohesin-2
gene11003	595.644	700.573	800.694	774.237	RPL18	protein_coding	chrNC_010448.4:53974353-53978681:-	gi|62752012|ref|NP_001015556.1|	60S ribosomal protein L18 [Bos taurus]	gi|545831853|ref|XM_005664681.1|	PREDICTED: Sus scrofa ribosomal protein L18 (RPL18), transcript variant X1, mRNA	Q5E973	60S ribosomal protein L18
gene11004	1.22444	1.76943	2.5946	1.35967	SPHK2	protein_coding	chrNC_010448.4:53982911-53986779:+	gi|350585358|ref|XP_003481943.1|	PREDICTED: sphingosine kinase 2-like isoformX1 [Sus scrofa]	gi|545831842|ref|XM_005664678.1|	PREDICTED: Sus scrofa sphingosine kinase 2-like (LOC100738292), transcript variant X5, mRNA	Q9NRA0	Sphingosine kinase 2
gene1101	1.17199	0.714705	1.20749	1.02284	C1H15orf41	protein_coding	chrNC_010443.5:134301076-134538874:-	gi|560933230|ref|XP_006192721.1|	PREDICTED: uncharacterized protein C15orf41 homolog [Camelus ferus]	gi|593746486|ref|XM_007128496.1|	PREDICTED: Physeter catodon chromosome unknown open reading frame, human C15orf41 (LOC102992757), transcript variant X1, mRNA	Q5E9S8	Uncharacterized protein C15orf41 homolog
gene11018	5.08842	7.24612	9.0971	5.49752	BCAT2	protein_coding	chrNC_010448.4:54107682-54123595:-	gi|335289923|ref|XP_003127326.2|	PREDICTED: branched-chain-amino-acid aminotransferase, mitochondrial isoformX2 [Sus scrofa]	gi|545831892|ref|XM_005664688.1|	PREDICTED: Sus scrofa branched chain amino-acid transaminase 2, mitochondrial (BCAT2), transcript variant X4, mRNA	Q5EA40	Branched-chain-amino-acid aminotransferase, mitochondrial
gene11020	10.4156	13.0064	14.4647	21.0908	HSD17B14	protein_coding	chrNC_010448.4:54125229-54144143:-	gi|743703939|ref|XP_010945231.1|	PREDICTED: 17-beta-hydroxysteroid dehydrogenase 14 [Camelus bactrianus]	gi|115555374|dbj|AK233987.1|	Sus scrofa mRNA, clone:MLN010086E01, expressed in mesenteric lymph node	Q9MYP6	17-beta-hydroxysteroid dehydrogenase 14
gene11021	3.01354	2.71056	3.79254	3.60881	PLEKHA4	protein_coding	chrNC_010448.4:54144016-54170661:-	gi|545831888|ref|XP_005664744.1|	PREDICTED: pleckstrin homology domain-containing family A member 4 [Sus scrofa]	gi|545831887|ref|XM_005664687.1|	PREDICTED: Sus scrofa pleckstrin homology domain containing, family A (phosphoinositide binding specific) member 4 (PLEKHA4), mRNA	Q9H4M7	Pleckstrin homology domain-containing family A member 4
gene11022	15.3267	7.70307	8.53002	8.47952	PPP1R15A	protein_coding	chrNC_010448.4:54172038-54175461:+	gi|311257846|ref|XP_003127323.1|	PREDICTED: protein phosphatase 1 regulatory subunit 15A isoform X1 [Sus scrofa]	gi|545831897|ref|XM_005664689.1|	PREDICTED: Sus scrofa protein phosphatase 1, regulatory subunit 15A (PPP1R15A), transcript variant X2, mRNA	Q2KI51	Protein phosphatase 1 regulatory subunit 15A
gene11024	16.3359	24.9326	27.0279	10.384	NUCB1	protein_coding	chrNC_010448.4:54186610-54209457:+	gi|545831927|ref|XP_005664754.1|	PREDICTED: nucleobindin-1 isoform X1 [Sus scrofa]	gi|545831926|ref|XM_005664697.1|	PREDICTED: Sus scrofa nucleobindin 1 (NUCB1), transcript variant X1, mRNA	Q0P569	Nucleobindin-1
gene11025	39.6102	46.7997	57.0085	43.2909	DHDH	protein_coding	chrNC_010448.4:54210693-54217250:+	gi|47523420|ref|NP_999331.1|	trans-1,2-dihydrobenzene-1,2-diol dehydrogenase [Sus scrofa]	gi|371923137|dbj|AK398155.1|	Sus scrofa mRNA, clone: TES010019B11, expressed in testis	Q9TV69	Trans-1,2-dihydrobenzene-1,2-diol dehydrogenase
gene11026	14.475	17.902	17.5328	11.9986	BAX	protein_coding	chrNC_010448.4:54222341-54228150:+	gi|335289929|ref|XP_003127338.2|	PREDICTED: apoptosis regulator BAX isoformX1 [Sus scrofa]	gi|545831970|ref|XM_003127290.3|	PREDICTED: Sus scrofa BCL2-associated X protein (BAX), transcript variant X1, mRNA	O02703	Apoptosis regulator BAX
gene11027	1217.13	3145.65	3988.84	1463.41	FTL	protein_coding	chrNC_010448.4:54231121-54232756:+	gi|545831933|ref|XP_005664756.1|	PREDICTED: ferritin, light polypeptide isoform X1 [Sus scrofa]	gi|346421371|ref|NM_001244131.1|	Sus scrofa ferritin, light polypeptide (FTL), mRNA	Q53VB8	Ferritin light chain
gene11028	6.32779	5.38555	12.2509	5.09108	GYS1	protein_coding	chrNC_010448.4:54234600-54250211:-	gi|306782595|ref|NP_001182437.1|	glycogen [starch] synthase, muscle [Sus scrofa]	gi|306782594|ref|NM_001195508.1|	Sus scrofa glycogen synthase 1 (muscle) (GYS1), mRNA	A7MB78	Glycogen [starch] synthase, muscle
gene11030	29.8255	23.4002	24.7431	27.7513	RUVBL2	protein_coding	chrNC_010448.4:54250494-54263492:+	gi|594629505|ref|XP_007168328.1|	PREDICTED: ruvB-like 2 [Balaenoptera acutorostrata scammoni]	gi|545831917|ref|XM_005664694.1|	PREDICTED: Sus scrofa RuvB-like 2 (E. coli) (RUVBL2), transcript variant X1, mRNA	Q9Y230	RuvB-like 2
gene11035	33.7817	39.1929	38.7084	26.5187	SNRNP70	protein_coding	chrNC_010448.4:54288354-54304272:+	gi|225734047|pdb|3CW1|K	Chain K, Crystal Structure Of Human Spliceosomal U1 Snrnp	gi|545831958|ref|XM_005664707.1|	PREDICTED: Sus scrofa small nuclear ribonucleoprotein 70kDa (U1) (SNRNP70), transcript variant X3, mRNA	P08621	U1 small nuclear ribonucleoprotein 70 kDa
gene11037	1.62691	2.27565	1.91198	1.27231	PPFIA3	protein_coding	chrNC_010448.4:54313981-54337345:+	gi|859865231|ref|XP_012919436.1|	PREDICTED: liprin-alpha-3 isoform X4 [Mustela putorius furo]	gi|545831946|ref|XM_005664703.1|	PREDICTED: Sus scrofa protein tyrosine phosphatase, receptor type, f polypeptide (PTPRF), interacting protein (liprin), alpha 3 (PPFIA3), transcript variant X1, mRNA	O75145	Liprin-alpha-3
gene11039	2.95963	2.93115	2.85391	1.63995	TRPM4	protein_coding	chrNC_010448.4:54342774-54377557:+	gi|560972768|ref|XP_006208725.1|	PREDICTED: transient receptor potential cation channel subfamily M member 4 [Vicugna pacos]	gi|560972767|ref|XM_006208663.1|	PREDICTED: Vicugna pacos transient receptor potential cation channel, subfamily M, member 4 (TRPM4), mRNA	Q8TD43	Transient receptor potential cation channel subfamily M member 4
gene11043	14.8186	12.8963	13.2993	10.5935	TEAD2	protein_coding	chrNC_010448.4:54448183-54462325:-	gi|594629547|ref|XP_007168349.1|	PREDICTED: transcriptional enhancer factor TEF-4 isoform X1 [Balaenoptera acutorostrata scammoni]	gi|466015311|ref|XM_004271050.1|	PREDICTED: Orcinus orca TEA domain family member 2 (TEAD2), transcript variant X1, mRNA	Q15562	Transcriptional enhancer factor TEF-4
gene11049	18.3693	24.5704	21.5469	20.5487	PIH1D1	protein_coding	chrNC_010448.4:54524172-54529700:-	gi|545831992|ref|XP_005664772.1|	PREDICTED: PIH1 domain containing 1 isoform X1 [Sus scrofa]	gi|350276264|ref|NM_001244978.1|	Sus scrofa PIH1 domain containing 1 (PIH1D1), mRNA	Q0VCI6	PIH1 domain-containing protein 1
gene11050	3.82322	4.50147	5.23499	3.50697	ALDH16A1	protein_coding	chrNC_010448.4:54528905-54551645:+	gi|545832060|ref|XP_005664790.1|	PREDICTED: aldehyde dehydrogenase family 16 member A1 isoform X3 [Sus scrofa]	gi|545832059|ref|XM_005664733.1|	PREDICTED: Sus scrofa aldehyde dehydrogenase 16 family, member A1 (ALDH16A1), transcript variant X3, mRNA	A6QR56	Aldehyde dehydrogenase family 16 member A1
gene11051	453.435	477.358	434.329	543.378	RPL13A	protein_coding	chrNC_010448.4:54551772-54568752:+	gi|545832044|ref|XP_005664787.1|	PREDICTED: fms-related tyrosine kinase 3 ligand isoform X3 [Sus scrofa]	gi|271279381|emb|FP102665.5|	Pig DNA sequence from clone CH242-289C15 on chromosome 6, complete sequence	P40429	60S ribosomal protein L13a
gene11052	1871.56	1952.19	1763.71	1955.57	RPS11	protein_coding	chrNC_010448.4:54577414-54579797:+	gi|744603787|ref|XP_010991488.1|	PREDICTED: 40S ribosomal protein S11 [Camelus dromedarius]	gi|545831988|ref|XM_005664714.1|	PREDICTED: Sus scrofa ribosomal protein S11 (RPS11), transcript variant X1, mRNA	P62282	40S ribosomal protein S11
gene11054	90.0724	93.8543	95.7539	99.4307	FCGRT	protein_coding	chrNC_010448.4:54581103-54599193:+	gi|317016894|gb|ADU85975.1|	neonatal Fc receptor [Sus scrofa]	gi|115552500|dbj|AK236505.1|	Sus scrofa mRNA, clone:OVRM10198D10, expressed in ovary	Q8SPV9	IgG receptor FcRn large subunit p51
gene11055	289.049	335.45	213.964	304.444	RCN3	protein_coding	chrNC_010448.4:54599347-54611275:+	gi|311257971|ref|XP_003127376.1|	PREDICTED: reticulocalbin-3 [Sus scrofa]	gi|545832074|ref|XM_003127328.3|	PREDICTED: Sus scrofa reticulocalbin 3, EF-hand calcium binding domain (RCN3), mRNA	Q2KJ39	Reticulocalbin-3
gene11056	15.1526	9.02872	8.0792	14.2298	NOSIP	protein_coding	chrNC_010448.4:54618977-54636031:-	gi|311257969|ref|XP_003127375.1|	PREDICTED: nitric oxide synthase-interacting protein [Sus scrofa]	gi|545832084|ref|XM_003127327.3|	PREDICTED: Sus scrofa nitric oxide synthase interacting protein (NOSIP), mRNA	Q3SWY5	Nitric oxide synthase-interacting protein
gene11059	24.8189	8.43931	5.00401	17.713	RRAS	protein_coding	chrNC_010448.4:54680596-54684714:-	gi|335290008|ref|XP_003356046.1|	PREDICTED: ras-related protein R-Ras [Sus scrofa]	gi|545832086|ref|XM_003355998.2|	PREDICTED: Sus scrofa related RAS viral (r-ras) oncogene homolog (RRAS), mRNA	P10301	Ras-related protein R-Ras
gene11061	22.7156	11.4257	11.5576	16.479	IRF3	protein_coding	chrNC_010448.4:54701733-54706079:-	gi|545832004|ref|XP_005664776.1|	PREDICTED: interferon regulatory factor 3 isoform X1 [Sus scrofa]	gi|545832006|ref|XM_005664720.1|	PREDICTED: Sus scrofa interferon regulatory factor 3 (IRF3), transcript variant X2, mRNA	Q764M6	Interferon regulatory factor 3
gene11062	4.19067	5.02717	6.11597	4.65201	BCL2L12	protein_coding	chrNC_010448.4:54706453-54715127:+	gi|545832184|ref|XP_005664812.1|	PREDICTED: LOW QUALITY PROTEIN: bcl-2-like protein 12 [Sus scrofa]	gi|545832183|ref|XM_005664755.1|	PREDICTED: Sus scrofa BCL2-like 12 (proline rich) (BCL2L12), mRNA	Q9HB09	Bcl-2-like protein 12
gene11063	76.8221	45.4579	46.2583	50.8873	PRMT1	protein_coding	chrNC_010448.4:54718845-54730411:+	gi|335290016|ref|XP_003356049.1|	PREDICTED: protein arginine N-methyltransferase 1 isoformX3 [Sus scrofa]	gi|545832101|ref|XM_003355999.2|	PREDICTED: Sus scrofa protein arginine methyltransferase 1 (PRMT1), transcript variant X1, mRNA	Q63009	Protein arginine N-methyltransferase 1
gene11068	14.6077	21.0866	26.4078	13.7428	AP2A1	protein_coding	chrNC_010448.4:54786537-54823906:+	gi|311258002|ref|XP_003127387.1|	PREDICTED: AP-2 complex subunit alpha-1 isoform 2 [Sus scrofa]	gi|545832124|ref|XM_003127338.2|	PREDICTED: Sus scrofa adaptor-related protein complex 2, alpha 1 subunit (AP2A1), transcript variant 1, mRNA	O95782	AP-2 complex subunit alpha-1
gene11071	2.009	2.34854	2.596	1.18043	PTOV1	protein_coding	chrNC_010448.4:54865591-54873751:+	gi|297277657|ref|XP_001113684.2|	PREDICTED: prostate tumor-overexpressed gene 1 protein-like [Macaca mulatta]	gi|545832150|ref|XM_003127351.3|	PREDICTED: Sus scrofa prostate tumor overexpressed 1 (PTOV1), transcript variant X1, mRNA	A4IFC9	Prostate tumor-overexpressed gene 1 protein homolog
gene11072	4.12442	5.4883	6.08911	2.97241	PNKP	protein_coding	chrNC_010448.4:54870359-54880814:-	gi|545832139|ref|XP_005664804.1|	PREDICTED: bifunctional polynucleotide phosphatase/kinase isoform X2 [Sus scrofa]	gi|298231494|emb|CU694867.8|	Pig DNA sequence from clone CH242-269H19 on chromosome 6, complete sequence	Q96T60	Bifunctional polynucleotide phosphatase/kinase
gene11073	1.32135	1.43341	1.51521	0.745955	AKT1S1	protein_coding	chrNC_010448.4:54881581-54890917:-	gi|545832160|ref|XP_003127383.3|	PREDICTED: proline-rich AKT1 substrate 1 isoform X1 [Sus scrofa]	gi|298231494|emb|CU694867.8|	Pig DNA sequence from clone CH242-269H19 on chromosome 6, complete sequence	Q96B36	Proline-rich AKT1 substrate 1
gene11074	3.67009	3.7693	5.02948	2.9303	TBC1D17	protein_coding	chrNC_010448.4:54890002-54906144:+	gi|311257986|ref|XP_003127381.1|	PREDICTED: TBC1 domain family member 17 isoform 1 [Sus scrofa]	gi|545832154|ref|XM_003127333.2|	PREDICTED: Sus scrofa TBC1 domain family, member 17 (TBC1D17), transcript variant 1, mRNA	Q9HA65	TBC1 domain family member 17
gene11076	2.45193	1.56595	2.41637	1.1666	NUP62	protein_coding	chrNC_010448.4:54921627-54945705:-	gi|466087838|ref|XP_004286201.1|	PREDICTED: nuclear pore glycoprotein p62 [Orcinus orca]	gi|594674264|ref|XM_007184931.1|	PREDICTED: Balaenoptera acutorostrata scammoni nucleoporin 62kDa (NUP62), transcript variant X1, mRNA	P37198	Nuclear pore glycoprotein p62
gene11077	6.29298	17.9159	8.7407	4.40594	ATF5	protein_coding	chrNC_010448.4:54945067-54950142:+	gi|545832187|ref|XP_005664813.1|	PREDICTED: cyclic AMP-dependent transcription factor ATF-5 [Sus scrofa]	gi|545832186|ref|XM_005664756.1|	PREDICTED: Sus scrofa activating transcription factor 5 (ATF5), mRNA	Q6P788	Cyclic AMP-dependent transcription factor ATF-5
gene11079	1.31619	1.74125	2.29833	1.52679	VRK3	protein_coding	chrNC_010448.4:54973734-55041607:-	gi|311258010|ref|XP_003127401.1|	PREDICTED: inactive serine/threonine-protein kinase VRK3 isoformX1 [Sus scrofa]	gi|545832230|ref|XM_005664767.1|	PREDICTED: Sus scrofa vaccinia related kinase 3 (VRK3), transcript variant X5, mRNA	Q2YDN8	Inactive serine/threonine-protein kinase VRK3
gene11088	15.2125	13.061	10.4864	12.6871	NR1H2	protein_coding	chrNC_010448.4:55238536-55245457:+	gi|545832284|ref|XP_005664839.1|	PREDICTED: oxysterols receptor LXR-beta isoform X2 [Sus scrofa]	gi|545832283|ref|XM_005664782.1|	PREDICTED: Sus scrofa nuclear receptor subfamily 1, group H, member 2 (NR1H2), transcript variant X2, mRNA	Q5BIS6	Oxysterols receptor LXR-beta
gene11089	1.75548	0.994193	2.91167	1.45497	POLD1	protein_coding	chrNC_010448.4:55247799-55272087:+	gi|335290039|ref|XP_003127412.2|	PREDICTED: DNA polymerase delta catalytic subunit isoform X1 [Sus scrofa]	gi|545832286|ref|XM_003127364.3|	PREDICTED: Sus scrofa polymerase (DNA directed), delta 1, catalytic subunit (POLD1), transcript variant X1, mRNA	P28339	DNA polymerase delta catalytic subunit
gene11092	9.59195	3.8286	2.10803	4.90403	FAM71E1	protein_coding	chrNC_010448.4:55310616-55316269:-	gi|545832304|ref|XP_005664843.1|	PREDICTED: protein FAM71E1 [Sus scrofa]	gi|545832303|ref|XM_005664786.1|	PREDICTED: Sus scrofa family with sequence similarity 71, member E1 (FAM71E1), mRNA	Q32L49	Protein FAM71E1
gene11093	52.6697	69.5493	54.4074	45.6392	EMC10	protein_coding	chrNC_010448.4:55316384-55322251:+	gi|311258042|ref|XP_003127414.1|	PREDICTED: ER membrane protein complex subunit 10 isoform X1 [Sus scrofa]	gi|545832300|ref|XM_005664785.1|	PREDICTED: Sus scrofa ER membrane protein complex subunit 10 (EMC10), transcript variant X2, mRNA	A1A4M2	ER membrane protein complex subunit 10
gene11094	42.2527	34.5925	35.2717	37.4707	JOSD2	protein_coding	chrNC_010448.4:55335466-55341019:-	gi|744603646|ref|XP_010991442.1|	PREDICTED: josephin-2 [Camelus dromedarius]	gi|371923597|dbj|AK400224.1|	Sus scrofa mRNA, clone: BFLT10106F05, expressed in brain (frontal lobe)	Q8TAC2	Josephin-2
gene11102	6.12785	3.63918	5.27849	8.23926	CLEC11A	protein_coding	chrNC_010448.4:55502892-55505690:+	gi|545832336|ref|XP_005664849.1|	PREDICTED: C-type lectin domain family 11 member A isoform X2 [Sus scrofa]	gi|545832338|ref|XM_003356010.2|	PREDICTED: Sus scrofa C-type lectin domain family 11, member A (CLEC11A), transcript variant X1, mRNA	Q9Y240	C-type lectin domain family 11 member A
gene11104	6.8818	5.24268	4.815	5.88975	ACPT	protein_coding	chrNC_010448.4:55535406-55541929:+	gi|545832344|ref|XP_003356059.2|	PREDICTED: testicular acid phosphatase isoform X1 [Sus scrofa]	gi|545832343|ref|XM_003356011.2|	PREDICTED: Sus scrofa acid phosphatase, testicular (ACPT), transcript variant X1, mRNA	Q9BZG2	Testicular acid phosphatase
gene11105	3.39248	2.98812	4.20259	2.61063	LOC100620498	protein_coding	chrNC_010448.4:55543070-55555582:-	gi|585193913|ref|XP_006748144.1|	PREDICTED: uncharacterized protein LOC102743353 [Leptonychotes weddellii]	gi|545832361|ref|XR_303882.1|	PREDICTED: Sus scrofa uncharacterized LOC100620498 (LOC100620498), misc_RNA	P31796	Envelope glycoprotein
gene1111	1.87064	4.56656	4.69034	3.35974	ZNF770	protein_coding	chrNC_010443.5:136121105-136129838:+	gi|335279918|ref|XP_003121680.2|	PREDICTED: LOW QUALITY PROTEIN: zinc finger protein 770-like [Sus scrofa]	gi|545801447|ref|XM_003121632.3|	PREDICTED: Sus scrofa zinc finger protein 770-like (LOC100514616), mRNA	Q6IQ21	Zinc finger protein 770
gene11119	4.94391	4.79277	5.75729	5.02692	CTU1	protein_coding	chrNC_010448.4:55738216-55745743:-	gi|594114687|ref|XP_006080061.1|	PREDICTED: cytoplasmic tRNA 2-thiolation protein 1 [Bubalus bubalis]	gi|288783706|dbj|AK345321.1|	Sus scrofa mRNA, clone:LNG010001F01, expressed in lung	Q0VC66	Cytoplasmic tRNA 2-thiolation protein 1
gene1112	8.68257	9.45307	11.1575	7.50981	AQR	protein_coding	chrNC_010443.5:136135854-136235538:+	gi|743738034|ref|XP_010963406.1|	PREDICTED: intron-binding protein aquarius [Camelus bactrianus]	gi|602701425|ref|XM_007462507.1|	PREDICTED: Lipotes vexillifer aquarius intron-binding spliceosomal factor (AQR), mRNA	O60306	Intron-binding protein aquarius
gene11126	1330.3	1305.62	1334.9	1353.19	RPS9	protein_coding	chrNC_010448.4:55920930-55927280:-	gi|545487328|ref|XP_533590.3|	PREDICTED: 40S ribosomal protein S9 [Canis lupus familiaris]	gi|371912078|dbj|AK391892.1|	Sus scrofa mRNA, clone: HTMT10031D02, expressed in hypothalamus	P29314	40S ribosomal protein S9
gene11128	12.4036	11.9545	8.17326	10.2785	TSEN34	protein_coding	chrNC_010448.4:55930726-55939487:-	gi|594666759|ref|XP_007181454.1|	PREDICTED: LOW QUALITY PROTEIN: tRNA-splicing endonuclease subunit Sen34 [Balaenoptera acutorostrata scammoni]	gi|115546522|dbj|AK234360.1|	Sus scrofa mRNA, clone:OVR010047B02, expressed in ovary	Q9BSV6	tRNA-splicing endonuclease subunit Sen34
gene11129	6.02476	7.60757	9.35351	6.93611	MBOAT7	protein_coding	chrNC_010448.4:55939456-55955746:+	gi|311258152|ref|XP_003127465.1|	PREDICTED: lysophospholipid acyltransferase 7 isoform 1 [Sus scrofa]	gi|545832651|ref|XM_003127417.3|	PREDICTED: Sus scrofa membrane bound O-acyltransferase domain containing 7 (MBOAT7), transcript variant 1, mRNA	Q96N66	Lysophospholipid acyltransferase 7
gene11131	3.60578	3.77713	4.18642	2.88923	LENG1	protein_coding	chrNC_010448.4:55970585-55976740:+	gi|335290167|ref|XP_003127463.2|	PREDICTED: leukocyte receptor cluster member 1 [Sus scrofa]	gi|545832644|ref|XM_003127415.3|	PREDICTED: Sus scrofa leukocyte receptor cluster (LRC) member 1 (LENG1), mRNA	Q3T0Z5	Leukocyte receptor cluster member 1 homolog
gene11133	15.1598	14.0661	16.3681	12.3606	PRPF31	protein_coding	chrNC_010448.4:55995087-56011507:-	gi|335290158|ref|XP_003127461.2|	PREDICTED: U4/U6 small nuclear ribonucleoprotein Prp31 [Sus scrofa]	gi|545832641|ref|XM_003127413.3|	PREDICTED: Sus scrofa pre-mRNA processing factor 31 (PRPF31), mRNA	Q8CCF0	U4/U6 small nuclear ribonucleoprotein Prp31
gene11134	24.5731	18.2881	15.9194	19.7217	TFPT	protein_coding	chrNC_010448.4:56011496-56018166:+	gi|829796882|ref|XP_012626289.1|	PREDICTED: TCF3 fusion partner isoform X1 [Microcebus murinus]	gi|335290159|ref|XM_003127411.2|	PREDICTED: Sus scrofa TCF3 (E2A) fusion partner (in childhood Leukemia) (TFPT), transcript variant 1, mRNA	P0C1Z6	TCF3 fusion partner
gene11135	61.7324	90.0633	97.4139	56.8113	NDUFA3	protein_coding	chrNC_010448.4:56018221-56021318:-	gi|311258138|ref|XP_003127458.1|	PREDICTED: NADH dehydrogenase [ubiquinone] 1 alpha subcomplex subunit 3 isoform X1 [Sus scrofa]	gi|545832639|ref|XM_003127410.3|	PREDICTED: Sus scrofa NADH dehydrogenase (ubiquinone) 1 alpha subcomplex, 3, 9kDa (NDUFA3), transcript variant X1, mRNA	Q02371	NADH dehydrogenase [ubiquinone] 1 alpha subcomplex subunit 3
gene11146	4.8884	1.16511	2.06032	2.18197	MYADM	protein_coding	chrNC_010448.4:56236306-56278577:-	gi|311258112|ref|XP_003127453.1|	PREDICTED: myeloid-associated differentiation marker isoformX2 [Sus scrofa]	gi|545832599|ref|XM_005664815.1|	PREDICTED: Sus scrofa myeloid-associated differentiation marker (MYADM), transcript variant X3, mRNA	Q96S97	Myeloid-associated differentiation marker
gene1117	3.51447	1.61372	3.68156	2.59273	ARHGAP11A	protein_coding	chrNC_010443.5:136497436-136522355:+	gi|470633681|ref|XP_004322537.1|	PREDICTED: LOW QUALITY PROTEIN: rho GTPase-activating protein 11A [Tursiops truncatus]	gi|545801473|ref|XM_001924579.4|	PREDICTED: Sus scrofa Rho GTPase activating protein 11A (ARHGAP11A), mRNA	Q6P4F7	Rho GTPase-activating protein 11A
gene11170	2.26158	4.91377	4.21871	3.04001	LOC100624495	protein_coding	chrNC_010448.4:56855948-56872870:-	gi|664700519|ref|XP_008513726.1|	PREDICTED: LOW QUALITY PROTEIN: uncharacterized protein LOC103547976 [Equus przewalskii]	gi|545894256|ref|XM_005658610.1|	PREDICTED: Sus scrofa zinc finger protein 677-like (LOC100624495), mRNA	Q86XU0	Zinc finger protein 677
gene11177	1.54298	1.76283	1.96449	1.49097	LOC110261296	protein_coding	chrNC_010448.4:56998805-57020873:+	gi|741895175|ref|XP_010825793.1|	PREDICTED: zinc finger protein 677-like isoform X2 [Bos taurus]	gi|594663498|ref|XM_007179853.1|	PREDICTED: Balaenoptera acutorostrata scammoni zinc finger protein 208-like (LOC103012792), mRNA	Q86XU0	Zinc finger protein 677
gene11178	3.18968	4.86983	4.86811	3.11972	LOC100627241	protein_coding	chrNC_010448.4:57008838-57052907:+	gi|545891806|ref|XP_005658855.1|	PREDICTED: zinc finger protein 160-like isoform X1 [Sus scrofa]	gi|545891807|ref|XM_005658799.1|	PREDICTED: Sus scrofa zinc finger protein 160-like (LOC100627241), transcript variant X2, mRNA	Q9HCG1	Zinc finger protein 160
gene11184	10.8322	10.6892	9.83327	9.43039	LOC100624467	protein_coding	chrNC_010448.4:57240490-57258545:-	gi|545893487|ref|XP_005658233.1|	PREDICTED: zinc finger protein 347-like [Sus scrofa]	gi|371911143|dbj|AK391546.1|	Sus scrofa mRNA, clone: DCI010110D06, expressed in dendritic cells (immature)	Q6ZNA1	Zinc finger protein 836
gene11188	1.57578	1.36071	1.68819	1.04821	LOC110261291	protein_coding	chrNC_010448.4:57316781-57330923:-	gi|296477336|tpg|DAA19451.1|	TPA: zinc finger protein 107 [Bos taurus]	gi|115545585|dbj|AK230700.1|	Sus scrofa mRNA, clone:AMP010027E11, expressed in alveolar macrophage	Q5R8X1	Zinc finger protein 665
gene1119	3.00278	2.09304	0.789267	1.19691	GREM1	protein_coding	chrNC_010443.5:136617041-136629293:+	gi|744567762|ref|XP_010979470.1|	PREDICTED: gremlin-1 [Camelus dromedarius]	gi|545801466|ref|XM_005659770.1|	PREDICTED: Sus scrofa gremlin 1, DAN family BMP antagonist (GREM1), transcript variant X1, mRNA	Q8WNY1	Gremlin-1
gene11196	0.904337	1.49028	1.64849	1.10838	LOC102163603	protein_coding	chrNC_010448.4:57581526-57594099:+	gi|823400061|ref|XP_012412581.1|	PREDICTED: zinc finger protein 160-like isoform X1 [Trichechus manatus latirostris]	gi|545805027|ref|XM_005652712.1|	PREDICTED: Sus scrofa zinc finger protein 836-like (LOC102163721), transcript variant X2, mRNA	A8MQ14	Zinc finger protein 850
gene11199	1.42616	1.37182	1.47309	0.838302	LOC110261292	protein_coding	chrNC_010448.4:57707240-57724732:-	gi|821426984|ref|XP_012394829.1|	PREDICTED: zinc finger protein 160-like [Orcinus orca]	gi|313006871|emb|FP067404.12|	Pig DNA sequence from clone CH242-247J8 on chromosome X, complete sequence	Q9HCG1	Zinc finger protein 160
gene11208	41.4322	32.9954	40.7539	33.4607	PPP2R1A	protein_coding	chrNC_010448.4:57929520-57964948:-	gi|478529814|ref|XP_004439075.1|	PREDICTED: serine/threonine-protein phosphatase 2A 65 kDa regulatory subunit A alpha isoform-like isoform 1 [Ceratotherium simum simum]	gi|115552844|dbj|AK239438.1|	Sus scrofa mRNA, clone:THY010103H03, expressed in thymus	P54612	Serine/threonine-protein phosphatase 2A 65 kDa regulatory subunit A alpha isoform
gene11210	1.60643	2.37923	3.06116	1.60046	LOC100737585	protein_coding	chrNC_010448.4:58020536-58053556:-	gi|545832534|ref|XP_005664860.1|	PREDICTED: zinc finger protein 350 [Sus scrofa]	gi|545832536|ref|XM_003481903.2|	PREDICTED: Sus scrofa zinc finger protein 350-like (LOC100737413), mRNA	Q9GZX5	Zinc finger protein 350
gene11215	1.41279	1.50722	1.6572	1.65876	LOC100625971	protein_coding	chrNC_010448.4:58166640-58189111:-	gi|335290136|ref|XP_003356083.1|	PREDICTED: zinc finger protein 613-like isoform X1 [Sus scrofa]	gi|545832421|ref|XM_005653297.1|	PREDICTED: Sus scrofa zinc finger protein 613 (ZNF613), transcript variant X2, mRNA	Q6PF04	Zinc finger protein 613
gene11218	3.04383	4.91988	4.61751	3.30855	ZNF577	protein_coding	chrNC_010448.4:58242424-58254088:+	gi|594663563|ref|XP_007179944.1|	PREDICTED: zinc finger protein 613-like isoform X1 [Balaenoptera acutorostrata scammoni]	gi|288784371|dbj|AK345787.1|	Sus scrofa mRNA, clone:LNG010110B02, expressed in lung	Q9BSK1	Zinc finger protein 577
gene11237	9.43858	8.07689	7.12936	6.98164	LOC100513863	protein_coding	chrNC_010448.4:58466741-58474972:+	gi|545832407|ref|XP_005653352.1|	PREDICTED: sialic acid binding Ig-like lectin 10 isoform X4 [Sus scrofa]	gi|545832413|ref|XM_005653296.1|	PREDICTED: Sus scrofa sialic acid binding Ig-like lectin 10 (SIGLEC10), transcript variant X5, mRNA	Q96LC7	Sialic acid-binding Ig-like lectin 10
gene1124	2.15659	1.21416	1.35168	1.47714	IGF1R	protein_coding	chrNC_010443.5:137383623-137691038:-	gi|47523430|ref|NP_999337.1|	insulin-like growth factor 1 receptor precursor [Sus scrofa]	gi|168983556|dbj|AB425196.1|	Homo sapiens IGF1R mRNA for insulin-like growth factor 1 receptor, partial cds	P08069	Insulin-like growth factor 1 receptor
gene11242	92.5101	175.668	166.368	110.951	ETFB	protein_coding	chrNC_010448.4:58501892-58517580:+	gi|328550534|ref|NP_001192208.1|	electron transfer flavoprotein subunit beta [Sus scrofa]	gi|545832381|ref|XM_005653290.1|	PREDICTED: Sus scrofa electron-transfer-flavoprotein, beta polypeptide (ETFB), transcript variant X2, mRNA	Q6UAQ8	Electron transfer flavoprotein subunit beta
gene1125	4.49927	5.15109	4.78183	4.60299	SYNM	protein_coding	chrNC_010443.5:137855644-137883914:+	gi|350578838|ref|XP_003353468.2|	PREDICTED: synemin [Sus scrofa]	gi|545801512|ref|XM_003353420.3|	PREDICTED: Sus scrofa synemin, intermediate filament protein (SYNM), mRNA	Q70IV5	Synemin
gene1126	1.95347	1.20217	1.24742	1.79155	TTC23	protein_coding	chrNC_010443.5:137870897-137997201:-	gi|545801492|ref|XP_005659834.1|	PREDICTED: tetratricopeptide repeat protein 23 isoform X3 [Sus scrofa]	gi|545801494|ref|XM_003121643.4|	PREDICTED: Sus scrofa tetratricopeptide repeat domain 23 (TTC23), transcript variant X1, mRNA	Q2KHY7	Tetratricopeptide repeat protein 23
gene11261	32.3722	37.7067	35.4087	26.0996	CDC42EP5	protein_coding	chrNC_010448.4:58852426-58857622:+	gi|821419265|ref|XP_012393501.1|	PREDICTED: cdc42 effector protein 5 isoform X1 [Orcinus orca]	gi|545832686|ref|XM_003127433.3|	PREDICTED: Sus scrofa CDC42 effector protein (Rho GTPase binding) 5 (CDC42EP5), mRNA	Q9Z0X0	Cdc42 effector protein 5
gene11262	2.27507	1.5265	2.06709	1.42991	LENG9	protein_coding	chrNC_010448.4:58857625-58860471:+	gi|311258157|ref|XP_003127477.1|	PREDICTED: leukocyte receptor cluster member 9 [Sus scrofa]	gi|545832684|ref|XM_003127429.3|	PREDICTED: Sus scrofa leukocyte receptor cluster (LRC) member 9 (LENG9), mRNA	Q8BTN6	Leukocyte receptor cluster member 9
gene11263	0.871079	1.16143	2.51594	1.04989	LENG8	protein_coding	chrNC_010448.4:58860193-58871138:-	gi|755794063|ref|XP_011287884.1|	PREDICTED: leukocyte receptor cluster member 8 isoform X2 [Felis catus]	gi|426390152|ref|XM_004061425.1|	PREDICTED: Gorilla gorilla gorilla leukocyte receptor cluster (LRC) member 8 (LENG8), mRNA	Q8CBY3	Leukocyte receptor cluster member 8 homolog
gene1127	7.02901	8.67366	11.0874	7.75546	LRRC28	protein_coding	chrNC_010443.5:137998540-138194848:+	gi|350578832|ref|XP_001925131.4|	PREDICTED: leucine-rich repeat-containing protein 28 [Sus scrofa]	gi|545801507|ref|XM_001925096.5|	PREDICTED: Sus scrofa leucine rich repeat containing 28 (LRRC28), mRNA	Q32KX5	Leucine-rich repeat-containing protein 28
gene11281	3.45599	2.05508	3.43142	2.97417	RDH13	protein_coding	chrNC_010448.4:59274383-59293139:-	gi|744598706|ref|XP_010989775.1|	PREDICTED: retinol dehydrogenase 13 [Camelus dromedarius]	gi|594666745|ref|XM_007181386.1|	PREDICTED: Balaenoptera acutorostrata scammoni retinol dehydrogenase 13 (all-trans/9-cis) (RDH13), transcript variant X6, mRNA	Q8NBN7	Retinol dehydrogenase 13
gene11284	6.17739	5.99499	5.57087	5.39203	PPP1R12C	protein_coding	chrNC_010448.4:59325532-59347177:-	gi|545832823|ref|XP_005656028.1|	PREDICTED: protein phosphatase 1 regulatory subunit 12C isoform X3 [Sus scrofa]	gi|545832822|ref|XM_005655971.1|	PREDICTED: Sus scrofa protein phosphatase 1, regulatory subunit 12C (PPP1R12C), transcript variant X3, mRNA	Q3UMT1	Protein phosphatase 1 regulatory subunit 12C
gene11290	1.45084	1.27567	1.46196	1.62759	TMEM86B	protein_coding	chrNC_010448.4:59424127-59428641:-	gi|343098463|ref|NP_001230205.1|	lysoplasmalogenase [Sus scrofa]	gi|545832790|ref|XM_005655962.1|	PREDICTED: Sus scrofa transmembrane protein 86B (TMEM86B), transcript variant X1, mRNA	F1RMN2	Lysoplasmalogenase
gene11291	6.30506	5.32047	8.53264	4.209	PPP6R1	protein_coding	chrNC_010448.4:59427901-59447692:-	gi|545832839|ref|XP_005656032.1|	PREDICTED: serine/threonine-protein phosphatase 6 regulatory subunit 1 isoform X2 [Sus scrofa]	gi|545832841|ref|XM_005655976.1|	PREDICTED: Sus scrofa protein phosphatase 6, regulatory subunit 1 (PPP6R1), transcript variant X3, mRNA	Q9UPN7	Serine/threonine-protein phosphatase 6 regulatory subunit 1
gene11292	7.0001	3.7475	4.48042	5.87479	HSPBP1	protein_coding	chrNC_010448.4:59452934-59464533:-	gi|335290248|ref|XP_003127516.2|	PREDICTED: hsp70-binding protein 1 isoform X1 [Sus scrofa]	gi|545832833|ref|XM_003127468.3|	PREDICTED: Sus scrofa HSPA (heat shock 70kDa) binding protein, cytoplasmic cochaperone 1 (HSPBP1), transcript variant X1, mRNA	Q6IMX7	Hsp70-binding protein 1
gene11295	1.05155	0.86349	1.44922	1.31962	KMT5C	protein_coding	chrNC_010448.4:59517058-59524551:+	gi|743732053|ref|XP_010960206.1|	PREDICTED: histone-lysine N-methyltransferase SUV420H2 [Camelus bactrianus]	gi|545176443|ref|XM_005596545.1|	PREDICTED: Equus caballus suppressor of variegation 4-20 homolog 2 (Drosophila) (SUV420H2), transcript variant X4, mRNA	P0C2N6	Histone-lysine N-methyltransferase KMT5C
gene11298	26.0512	1.25549	0.678996	1.11362	IL11	protein_coding	chrNC_010448.4:59540482-59544909:-	gi|744598894|ref|XP_010989838.1|	PREDICTED: interleukin-11 [Camelus dromedarius]	gi|602715743|ref|XM_007468010.1|	PREDICTED: Lipotes vexillifer interleukin 11 (IL11), transcript variant X1, mRNA	P20809	Interleukin-11
gene1130	19.0679	12.4437	13.6666	14.9174	MEF2A	protein_coding	chrNC_010443.5:138398270-138508639:+	gi|153792118|ref|NP_001093168.1|	myocyte-specific enhancer factor 2A isoform 2 [Sus scrofa]	gi|148237120|ref|NM_001097421.1|	Sus scrofa myocyte enhancer factor 2A (MEF2A), transcript variant 1, mRNA	A2ICN5	Myocyte-specific enhancer factor 2A
gene11301	292.465	422.271	429.382	300.088	RPL28	protein_coding	chrNC_010448.4:59556586-59559337:+	gi|803150799|ref|XP_011950156.1|	PREDICTED: 60S ribosomal protein L28 isoform X1 [Ovis aries]	gi|115547159|dbj|AK231214.1|	Sus scrofa mRNA, clone:ITT010018D11, expressed in intestine	P46779	60S ribosomal protein L28
gene11302	40.7756	14.1504	25.3947	20.6986	UBE2S	protein_coding	chrNC_010448.4:59565001-59570484:-	gi|345829|pir||B42856	ubiquitin carrier protein E2 - human	gi|52351419|gb|AY609849.1|	Sus scrofa clone Clu_35267.scr.msk.p1.Contig1, mRNA sequence	Q16763	Ubiquitin-conjugating enzyme E2 S
gene11304	14.8909	20.6137	20.37	15.5895	ISOC2	protein_coding	chrNC_010448.4:59602100-59609659:-	gi|593713578|ref|XP_007103294.1|	PREDICTED: isochorismatase domain-containing protein 2, mitochondrial isoform X1 [Physeter catodon]	gi|288778798|dbj|AK348623.1|	Sus scrofa mRNA, clone:OVRM10214H02, expressed in ovary	Q32KX0	Isochorismatase domain-containing protein 2
gene11306	2.37066	2.13367	0.825611	1.87771	NAT14	protein_coding	chrNC_010448.4:59638174-59641072:+	gi|301782063|ref|XP_002926433.1|	PREDICTED: N-acetyltransferase 14 [Ailuropoda melanoleuca]	gi|371912750|dbj|AK392407.1|	Sus scrofa mRNA, clone: HTMT10071G09, expressed in hypothalamus	Q3MHZ1	N-acetyltransferase 14
gene1131	6.08079	11.2247	11.4623	9.35227	LYSMD4	protein_coding	chrNC_010443.5:138560985-138567570:-	gi|545801524|ref|XP_001928273.2|	PREDICTED: lysM and putative peptidoglycan-binding domain-containing protein 4-like isoform X1 [Sus scrofa]	gi|545801523|ref|XM_001928238.5|	PREDICTED: Sus scrofa lysM and putative peptidoglycan-binding domain-containing protein 4-like (LOC100152655), transcript variant X1, mRNA	Q5REP3	LysM and putative peptidoglycan-binding domain-containing protein 4
gene11312	1.66882	1.64509	1.71745	1.79761	ZNF524	protein_coding	chrNC_010448.4:59720756-59724167:+	gi|545832865|ref|XP_005664903.1|	PREDICTED: zinc finger protein 524-like isoform X3 [Sus scrofa]	gi|545832864|ref|XM_005664846.1|	PREDICTED: Sus scrofa zinc finger protein 524-like (LOC100620279), transcript variant X3, mRNA	Q96C55	Zinc finger protein 524
gene11314	3.49327	3.47879	2.9002	2.85405	ZNF784	protein_coding	chrNC_010448.4:59738062-59741365:-	gi|335290266|ref|XP_003356119.1|	PREDICTED: zinc finger protein 784-like [Sus scrofa]	gi|545832881|ref|XM_003356071.2|	PREDICTED: Sus scrofa zinc finger protein 784 (ZNF784), mRNA	Q8NCA9	Zinc finger protein 784
gene11318	5.28394	2.5621	2.5262	3.14376	CCDC106	protein_coding	chrNC_010448.4:59767390-59772594:+	gi|671034333|ref|XP_008708000.1|	PREDICTED: coiled-coil domain-containing protein 106 [Ursus maritimus]	gi|288779951|dbj|AK349686.1|	Sus scrofa mRNA, clone:SKNB10026H02, expressed in skin	Q1LZ89	Coiled-coil domain-containing protein 106
gene11319	25.252	25.4913	32.9841	19.1792	U2AF2	protein_coding	chrNC_010448.4:59773205-59789403:+	gi|1334149|emb|CAA45875.1|	unnamed protein product [Mus musculus]	gi|466075379|ref|XM_004283273.1|	PREDICTED: Orcinus orca U2 small nuclear RNA auxiliary factor 2 (U2AF2), transcript variant X2, mRNA	P26368	Splicing factor U2AF 65 kDa subunit
gene11320	6.3461	5.94911	6.16757	5.09974	EPN1	protein_coding	chrNC_010448.4:59789952-59802302:+	gi|338709960|ref|XP_003362286.1|	PREDICTED: epsin-1 isoformX2 [Equus caballus]	gi|602715703|ref|XM_007467991.1|	PREDICTED: Lipotes vexillifer epsin 1 (EPN1), transcript variant X1, mRNA	Q9Y6I3	Epsin-1
gene11337	1.23256	1.23889	1.25648	0.821726	ZNF787	protein_coding	chrNC_010448.4:60422389-60446122:-	gi|545832934|ref|XP_005664929.1|	PREDICTED: LOW QUALITY PROTEIN: zinc finger protein 787 [Sus scrofa]	gi|545832933|ref|XM_005664872.1|	PREDICTED: Sus scrofa zinc finger protein 787 (ZNF787), mRNA	Q6DD87	Zinc finger protein 787
gene11338	4.90642	2.27796	2.07184	3.43596	ZNF444	protein_coding	chrNC_010448.4:60458007-60471159:+	gi|821419151|ref|XP_012393471.1|	PREDICTED: zinc finger protein 444 [Orcinus orca]	gi|602690724|ref|XM_007457459.1|	PREDICTED: Lipotes vexillifer zinc finger protein 444 (ZNF444), transcript variant X2, mRNA	Q8N0Y2	Zinc finger protein 444
gene1134	5.01641	5.45905	4.56949	5.07663	LINS1	protein_coding	chrNC_010443.5:139168859-139191238:-	gi|335279946|ref|XP_003353470.1|	PREDICTED: LOW QUALITY PROTEIN: protein Lines homolog [Sus scrofa]	gi|545801557|ref|XM_003353422.2|	PREDICTED: Sus scrofa lines homolog (Drosophila) (LINS), mRNA	Q8NG48	Protein Lines homolog 1
gene11348	1.90402	4.09738	3.78446	2.89166	ZNF667	protein_coding	chrNC_010448.4:60638748-60665161:+	gi|335290282|ref|XP_003356127.1|	PREDICTED: zinc finger protein 667 isoform X1 [Sus scrofa]	gi|545832966|ref|XM_005664886.1|	PREDICTED: Sus scrofa zinc finger protein 667 (ZNF667), transcript variant X9, mRNA	Q5HYK9	Zinc finger protein 667
gene1135	1.51857	2.13162	2.3608	1.56479	ASB7	protein_coding	chrNC_010443.5:139191407-139240206:+	gi|637346758|ref|XP_003226537.2|	PREDICTED: ankyrin repeat and SOCS box protein 7 isoform X1 [Anolis carolinensis]	gi|545801563|ref|XM_005659791.1|	PREDICTED: Sus scrofa ankyrin repeat and SOCS box containing 7 (ASB7), transcript variant X2, mRNA	Q9H672	Ankyrin repeat and SOCS box protein 7
gene11350	1.86089	2.42042	3.80404	2.187	ZNF583	protein_coding	chrNC_010448.4:60686773-60721295:-	gi|335290278|ref|XP_003356125.1|	PREDICTED: zinc finger protein 583 [Sus scrofa]	gi|545832993|ref|XM_003356077.2|	PREDICTED: Sus scrofa zinc finger protein 583 (ZNF583), mRNA	Q96ND8	Zinc finger protein 583
gene11352	1.07777	1.32984	1.27759	1.15467	LOC110261070	protein_coding	chrNC_010448.4:60730057-60759295:-	.	.	gi|545832985|ref|XR_303903.1|	PREDICTED: Sus scrofa uncharacterized LOC100623627 (LOC100623627), misc_RNA	.	.
gene11354	1.69044	2.087	1.87559	1.66969	LOC100623035	protein_coding	chrNC_010448.4:60759413-60770864:+	gi|545832983|ref|XP_005664949.1|	PREDICTED: zinc finger protein 420-like [Sus scrofa]	gi|545832982|ref|XM_005664892.1|	PREDICTED: Sus scrofa zinc finger protein 420-like (LOC100623035), mRNA	A2VDQ7	Zinc finger protein 420
gene1138	6.01979	8.19772	17.3236	3.745	ALDH1A3	protein_coding	chrNC_010443.5:139451080-139491514:+	gi|744580289|ref|XP_010983636.1|	PREDICTED: aldehyde dehydrogenase family 1 member A3 [Camelus dromedarius]	gi|545801577|ref|XM_005659793.1|	PREDICTED: Sus scrofa aldehyde dehydrogenase family 1 member A3-like (LOC102162530), mRNA	P47895	Aldehyde dehydrogenase family 1 member A3
gene1139	2.65772	2.39448	4.29188	2.74926	LRRK1	protein_coding	chrNC_010443.5:139494126-139624609:+	gi|350578851|ref|XP_003353473.2|	PREDICTED: leucine-rich repeat serine/threonine-protein kinase 1 [Sus scrofa]	gi|545801583|ref|XM_003353425.3|	PREDICTED: Sus scrofa leucine-rich repeat kinase 1 (LRRK1), mRNA	Q38SD2	Leucine-rich repeat serine/threonine-protein kinase 1
gene11397	2.61777	3.17172	2.89186	2.23146	LOC110261322	protein_coding	chrNC_010448.4:61929542-61941954:+	gi|593744222|ref|XP_007127491.1|	PREDICTED: LOW QUALITY PROTEIN: zinc finger protein 419 [Physeter catodon]	gi|594654168|ref|XM_007175434.1|	PREDICTED: Balaenoptera acutorostrata scammoni zinc finger protein 419 (ZNF419), mRNA	Q96HQ0	Zinc finger protein 419
gene1140	9.02159	9.17339	8.3903	5.61646	CHSY1	protein_coding	chrNC_010443.5:139730703-139804458:-	gi|821396256|ref|XP_012389164.1|	PREDICTED: chondroitin sulfate synthase 1 [Orcinus orca]	gi|346986442|ref|NM_001244442.1|	Sus scrofa chondroitin sulfate synthase 1 (CHSY1), mRNA	Q86X52	Chondroitin sulfate synthase 1
gene11401	2.58912	2.44747	3.64374	2.7004	LOC110261383	protein_coding	chrNC_010448.4:62025040-62029560:+	gi|694977385|ref|XP_009434816.1|	PREDICTED: zinc finger protein 211 isoform X6 [Pan troglodytes]	gi|288780020|dbj|AK349755.1|	Sus scrofa mRNA, clone:SKNB10042B10, expressed in skin	Q8TAU3	Zinc finger protein 417
gene11404	5.26074	9.88201	12.6248	6.51783	ZNF134	protein_coding	chrNC_010448.4:62082810-62121795:+	gi|311259563|ref|XP_003128163.1|	PREDICTED: zinc finger protein 134 isoformX1 [Sus scrofa]	gi|545833033|ref|XM_003128115.2|	PREDICTED: Sus scrofa zinc finger protein 134 (ZNF134), transcript variant X1, mRNA	P52741	Zinc finger protein 134
gene11409	5.15166	9.45917	11.1071	5.3714	LOC100513362	protein_coding	chrNC_010448.4:62204719-62230976:-	gi|545833043|ref|XP_005664970.1|	PREDICTED: zinc finger protein 418-like isoform X1 [Sus scrofa]	gi|545833042|ref|XM_005664913.1|	PREDICTED: Sus scrofa zinc finger protein 418-like (LOC100513362), transcript variant X1, mRNA	Q13398	Zinc finger protein 211
gene1141	143.35	82.9597	66.7728	153.416	SELENOS	protein_coding	chrNC_010443.5:139829002-139836923:-	gi|255759927|ref|NP_001157585.1|	selenoprotein S [Sus scrofa]	gi|255759926|ref|NM_001164113.1|	Sus scrofa VCP-interacting membrane protein (VIMP), mRNA	F1SR90	Selenoprotein S
gene11410	3.3102	2.93766	3.83819	2.82373	LOC100513741	protein_coding	chrNC_010448.4:62268496-62283202:-	gi|803292316|ref|XP_012005815.1|	PREDICTED: zinc finger protein 211-like isoform X2 [Ovis aries musimon]	gi|545833041|ref|XR_303907.1|	PREDICTED: Sus scrofa zinc finger protein 211-like (LOC100513741), misc_RNA	Q13398	Zinc finger protein 211
gene11412	1.03402	1.60217	1.78029	1.30805	LOC100514110	protein_coding	chrNC_010448.4:62300641-62330238:+	gi|545833116|ref|XP_005664999.1|	PREDICTED: zinc finger and SCAN domain-containing protein 4 [Sus scrofa]	gi|545833059|ref|XM_005674488.1|	PREDICTED: Sus scrofa zinc finger protein 211 (ZNF211), mRNA	D2HQI1	Zinc finger and SCAN domain-containing protein 4
gene11416	4.38841	7.96502	8.47749	5.42132	LOC100514656	protein_coding	chrNC_010448.4:62388319-62417101:-	gi|545833055|ref|XP_005664975.1|	PREDICTED: zinc finger protein 418-like [Sus scrofa]	gi|545833054|ref|XM_005664918.1|	PREDICTED: Sus scrofa zinc finger protein 418 (ZNF418), mRNA	Q13398	Zinc finger protein 211
gene11417	1.23489	1.88786	2.66724	1.64513	LOC100514469	protein_coding	chrNC_010448.4:62440232-62456557:-	gi|586540872|ref|XP_006905586.1|	PREDICTED: putative uncharacterized zinc finger protein 814-like [Pteropus alecto]	gi|545833052|ref|XM_003128120.4|	PREDICTED: Sus scrofa zinc finger protein 211-like (LOC100514469), transcript variant X1, mRNA	B7Z6K7	Putative uncharacterized zinc finger protein 814
gene11418	2.47166	3.64976	4.68363	2.95978	LOC100737756	protein_coding	chrNC_010448.4:62465108-62486701:-	gi|594654129|ref|XP_007175478.1|	PREDICTED: zinc finger protein 850-like [Balaenoptera acutorostrata scammoni]	gi|545833048|ref|XM_005664916.1|	PREDICTED: Sus scrofa zinc finger protein 850-like (LOC100737756), mRNA	A8MQ14	Zinc finger protein 850
gene11420	0.909623	2.16635	2.08041	1.02373	ZNF671	protein_coding	chrNC_010448.4:62496310-62517124:+	gi|594654127|ref|XP_007175477.1|	PREDICTED: LOW QUALITY PROTEIN: zinc finger protein 671-like [Balaenoptera acutorostrata scammoni]	gi|594654126|ref|XM_007175415.1|	PREDICTED: Balaenoptera acutorostrata scammoni zinc finger protein 671-like (LOC103005154), mRNA	Q8TAW3	Zinc finger protein 671
gene11430	1.98322	2.25094	2.03949	2.03199	ZNF329	protein_coding	chrNC_010448.4:62799478-62818501:-	gi|545833090|ref|XP_005664986.1|	PREDICTED: zinc finger protein 329 [Sus scrofa]	gi|545833089|ref|XM_005664929.1|	PREDICTED: Sus scrofa zinc finger protein 329 (ZNF329), mRNA	Q86UD4	Zinc finger protein 329
gene11433	1.56008	2.69563	4.31483	1.79573	ZNF8	protein_coding	chrNC_010448.4:62894617-62914448:+	gi|545833086|ref|XP_005664985.1|	PREDICTED: zinc finger protein 8-like [Sus scrofa]	gi|545833122|ref|XM_005664944.1|	PREDICTED: Sus scrofa zinc finger protein 8 (ZNF8), mRNA	P17098	Zinc finger protein 8
gene11436	427.412	531.862	632.01	500.021	RPS5	protein_coding	chrNC_010448.4:62967955-62974353:+	gi|724938358|ref|XP_010385257.1|	PREDICTED: 40S ribosomal protein S5 [Rhinopithecus roxellana]	gi|545833129|ref|XM_003128133.2|	PREDICTED: Sus scrofa ribosomal protein S5 (RPS5), transcript variant 1, mRNA	P46782	40S ribosomal protein S5
gene11439	1.56149	1.43615	1.81379	1.45349	ZNF584	protein_coding	chrNC_010448.4:62991214-63004841:+	gi|545833137|ref|XP_005665005.1|	PREDICTED: zinc finger protein 584 [Sus scrofa]	gi|545833136|ref|XM_005664948.1|	PREDICTED: Sus scrofa zinc finger protein 584 (ZNF584), mRNA	Q8IVC4	Zinc finger protein 584
gene11443	1.68417	2.5429	2.84471	1.69432	LOC110261334	protein_coding	chrNC_010448.4:63043264-63049273:+	gi|744592018|ref|XP_010987517.1|	PREDICTED: zinc finger protein 324A-like isoform X2 [Camelus dromedarius]	gi|594654062|ref|XM_007175389.1|	PREDICTED: Balaenoptera acutorostrata scammoni zinc finger protein 324 (ZNF324), mRNA	O75467	Zinc finger protein 324A
gene11447	17.2543	18.997	25.5954	13.9605	TRIM28	protein_coding	chrNC_010448.4:63094382-63101532:+	gi|602690810|ref|XP_007457548.1|	PREDICTED: transcription intermediary factor 1-beta [Lipotes vexillifer]	gi|288576775|dbj|AK347368.1|	Sus scrofa mRNA, clone:OVR010018C11, expressed in ovary	Q13263	Transcription intermediary factor 1-beta
gene11448	172.683	127.037	111.101	126.959	CHMP2A	protein_coding	chrNC_010448.4:63102155-63105032:-	gi|594654053|ref|XP_007175446.1|	PREDICTED: charged multivesicular body protein 2a isoform X1 [Balaenoptera acutorostrata scammoni]	gi|371918376|dbj|AK397453.1|	Sus scrofa mRNA, clone: SMG010014C10, expressed in submaxillary gland	Q9DB34	Charged multivesicular body protein 2a
gene11449	65.294	31.0292	26.4532	40.6714	UBE2M	protein_coding	chrNC_010448.4:63105532-63108615:-	gi|795351870|ref|XP_011931728.1|	PREDICTED: NEDD8-conjugating enzyme Ubc12 [Cercocebus atys]	gi|466075264|ref|XM_004283250.1|	PREDICTED: Orcinus orca ubiquitin-conjugating enzyme E2M (UBE2M), mRNA	P61082	NEDD8-conjugating enzyme Ubc12
gene11450	2.66453	2.70673	2.20489	2.17507	MZF1	protein_coding	chrNC_010448.4:63112996-63124025:-	gi|466075227|ref|XP_004283290.1|	PREDICTED: myeloid zinc finger 1 [Orcinus orca]	gi|470618447|ref|XM_004317785.1|	PREDICTED: Tursiops truncatus myeloid zinc finger 1 (MZF1), mRNA	P28698	Myeloid zinc finger 1
gene11455	14.7501	20.0326	24.613	14.8406	NOC2L	protein_coding	chrNC_010448.4:63307703-63320799:-	gi|742164915|ref|XP_010848335.1|	PREDICTED: nucleolar complex protein 2 homolog isoform X5 [Bison bison bison]	gi|288778327|dbj|AK348152.1|	Sus scrofa mRNA, clone:OVRM10081D05, expressed in ovary	Q3SYU1	Nucleolar complex protein 2 homolog
gene1146	1.70445	0.519926	2.05056	2.86393	ATP10A	protein_coding	chrNC_010443.5:141493551-141667346:+	gi|545801613|ref|XP_005659852.1|	PREDICTED: probable phospholipid-transporting ATPase VA [Sus scrofa]	gi|545801612|ref|XM_005659795.1|	PREDICTED: Sus scrofa ATPase, class V, type 10A (ATP10A), mRNA	O54827	Probable phospholipid-transporting ATPase VA
gene11460	29.6661	92.9897	77.0903	154.684	ISG15	protein_coding	chrNC_010448.4:63363201-63364211:+	gi|545892076|ref|XP_005658912.1|	PREDICTED: interferon-induced 17 kDa protein isoform X1 [Sus scrofa]	gi|545892075|ref|XM_005658855.1|	PREDICTED: Sus scrofa ISG15 ubiquitin-like modifier (ISG15), transcript variant X1, mRNA	O02741	Ubiquitin-like protein ISG15
gene11471	52.0442	77.1068	92.8613	49.9603	SDF4	protein_coding	chrNC_010448.4:63529853-63539979:-	gi|335290365|ref|XP_003356156.1|	PREDICTED: LOW QUALITY PROTEIN: 45 kDa calcium-binding protein [Sus scrofa]	gi|545833165|ref|XM_003356108.2|	PREDICTED: Sus scrofa stromal cell derived factor 4 (SDF4), mRNA	A5YVD9	45 kDa calcium-binding protein
gene11473	4.44025	3.76755	4.608	2.88271	B3GALT6	protein_coding	chrNC_010448.4:63540066-63541962:+	gi|311258285|ref|XP_003127536.1|	PREDICTED: beta-1,3-galactosyltransferase 6 [Sus scrofa]	gi|545833164|ref|XM_003127488.2|	PREDICTED: Sus scrofa UDP-Gal:betaGal beta 1,3-galactosyltransferase polypeptide 6 (B3GALT6), mRNA	Q96L58	Beta-1,3-galactosyltransferase 6
gene11475	14.0829	10.0009	11.9376	8.93892	UBE2J2	protein_coding	chrNC_010448.4:63556134-63568080:-	gi|311258293|ref|XP_003127539.1|	PREDICTED: ubiquitin-conjugating enzyme E2 J2 isoformX1 [Sus scrofa]	gi|371915189|dbj|AK400599.1|	Sus scrofa mRNA, clone: OVRT10048B03, expressed in ovary	Q2TA03	Ubiquitin-conjugating enzyme E2 J2
gene11477	1.95058	1.19776	1.504	1.99083	ACAP3	protein_coding	chrNC_010448.4:63579291-63593429:-	gi|545833172|ref|XP_005653393.1|	PREDICTED: arf-GAP with coiled-coil, ANK repeat and PH domain-containing protein 3 [Sus scrofa]	gi|545833171|ref|XM_005653336.1|	PREDICTED: Sus scrofa ArfGAP with coiled-coil, ankyrin repeat and PH domains 3 (ACAP3), mRNA	Q96P50	Arf-GAP with coiled-coil, ANK repeat and PH domain-containing protein 3
gene11478	0.927309	1.15345	1.27012	1.61653	PUSL1	protein_coding	chrNC_010448.4:63593539-63596921:+	gi|545833179|ref|XP_005653396.1|	PREDICTED: tRNA pseudouridine synthase-like 1 [Sus scrofa]	gi|545833178|ref|XM_005653339.1|	PREDICTED: Sus scrofa pseudouridylate synthase-like 1 (PUSL1), mRNA	Q8N0Z8	tRNA pseudouridine synthase-like 1
gene11479	21.9117	24.8009	25.8574	17.8292	INTS11	protein_coding	chrNC_010448.4:63596809-63607915:-	gi|350585498|ref|XP_003127541.3|	PREDICTED: integrator complex subunit 11 isoform X1 [Sus scrofa]	gi|545833173|ref|XM_003127493.4|	PREDICTED: Sus scrofa cleavage and polyadenylation specific factor 3-like (CPSF3L), transcript variant X1, mRNA	Q2YDM2	Integrator complex subunit 11
gene11482	21.5495	14.2108	9.86467	14.5671	DVL1	protein_coding	chrNC_010448.4:63617787-63628965:-	gi|350585500|ref|XP_003127548.3|	PREDICTED: LOW QUALITY PROTEIN: segment polarity protein dishevelled homolog DVL-1 [Sus scrofa]	gi|545833185|ref|XM_003127500.4|	PREDICTED: Sus scrofa dishevelled segment polarity protein 1 (DVL1), mRNA	P51141	Segment polarity protein dishevelled homolog DVL-1
gene11483	10.4838	9.40692	9.34462	8.6124	MXRA8	protein_coding	chrNC_010448.4:63630936-63635623:-	gi|350585502|ref|XP_003356164.2|	PREDICTED: matrix-remodeling-associated protein 8 isoform X1 [Sus scrofa]	gi|545833186|ref|XM_003356116.3|	PREDICTED: Sus scrofa matrix-remodelling associated 8 (MXRA8), transcript variant X1, mRNA	Q148M6	Matrix-remodeling-associated protein 8
gene11484	56.2497	45.6581	43.0196	55.0139	AURKAIP1	protein_coding	chrNC_010448.4:63656120-63657568:-	gi|810516709|pdb|5AJ3|NN	Chain n, Structure Of The Small Subunit Of The Mammalian Mitoribosome	gi|115547136|dbj|AK231191.1|	Sus scrofa mRNA, clone:ITT010013D11, expressed in intestine	Q9NWT8	Aurora kinase A-interacting protein
gene11486	9.56014	10.9148	11.9946	7.0899	CCNL2	protein_coding	chrNC_010448.4:63659053-63668077:-	gi|556741559|ref|XP_005966311.1|	PREDICTED: cyclin-L2 isoform X1 [Pantholops hodgsonii]	gi|371918619|dbj|AK399306.1|	Sus scrofa mRNA, clone: TCH010012A08, expressed in trachea	Q96S94	Cyclin-L2
gene11487	105.301	86.2577	87.9338	107.313	MRPL20	protein_coding	chrNC_010448.4:63670750-63675834:-	gi|350585506|ref|XP_003127555.3|	PREDICTED: 39S ribosomal protein L20, mitochondrial [Sus scrofa]	gi|545833211|ref|XM_003127507.4|	PREDICTED: Sus scrofa mitochondrial ribosomal protein L20 (MRPL20), mRNA	Q2TBR2	39S ribosomal protein L20, mitochondrial
gene1149	8.31074	9.42586	9.78803	8.53232	UBE3A	protein_coding	chrNC_010443.5:141887179-142001595:+	gi|823433917|ref|XP_012423008.1|	PREDICTED: ubiquitin-protein ligase E3A isoform X1 [Odobenus rosmarus divergens]	gi|384871691|ref|NM_001243181.2|	Sus scrofa ubiquitin protein ligase E3A (UBE3A), transcript variant 1, mRNA	Q05086	Ubiquitin-protein ligase E3A
gene11490	2.09701	3.81843	2.94456	2.07538	VWA1	protein_coding	chrNC_010448.4:63695195-63700296:+	gi|311258307|ref|XP_003127549.1|	PREDICTED: von Willebrand factor A domain-containing protein 1 isoform X1 [Sus scrofa]	gi|545833218|ref|XM_003127501.2|	PREDICTED: Sus scrofa von Willebrand factor A domain containing 1 (VWA1), transcript variant X1, mRNA	A6QLN9	von Willebrand factor A domain-containing protein 1
gene11491	11.0151	12.3446	14.9168	10.671	LOC100525876	protein_coding	chrNC_010448.4:63706155-63721574:+	gi|335290398|ref|XP_003127552.2|	PREDICTED: ATPase family AAA domain-containing protein 3-like isoform X1 [Sus scrofa]	gi|545833221|ref|XM_003127504.3|	PREDICTED: Sus scrofa ATPase family AAA domain-containing protein 3-like (LOC100525876), transcript variant X1, mRNA	A7YWC4	ATPase family AAA domain-containing protein 3
gene11492	1.91405	1.48904	1.3358	1.74827	TMEM240	protein_coding	chrNC_010448.4:63721655-63727457:-	gi|332688262|ref|NP_001193892.1|	transmembrane protein 240 [Bos taurus]	gi|332688261|ref|NM_001206963.1|	Bos taurus transmembrane protein 240 (TMEM240), mRNA	Q5SV17	Transmembrane protein 240
gene11493	5.53009	6.48118	7.41043	4.44093	SSU72	protein_coding	chrNC_010448.4:63728318-63757460:-	gi|311258315|ref|XP_003127550.1|	PREDICTED: RNA polymerase II subunit A C-terminal domain phosphatase SSU72 [Sus scrofa]	gi|545833189|ref|XM_003127502.3|	PREDICTED: Sus scrofa SSU72 RNA polymerase II CTD phosphatase homolog (S. cerevisiae) (SSU72), mRNA	Q4KLK9	RNA polymerase II subunit A C-terminal domain phosphatase SSU72
gene11496	11.2705	13.2778	11.7448	8.75742	MIB2	protein_coding	chrNC_010448.4:63787200-63800425:+	gi|545833193|ref|XP_005653400.1|	PREDICTED: E3 ubiquitin-protein ligase MIB2 isoform X1 [Sus scrofa]	gi|545833192|ref|XM_005653343.1|	PREDICTED: Sus scrofa mindbomb E3 ubiquitin protein ligase 2 (MIB2), transcript variant X1, mRNA	Q96AX9	E3 ubiquitin-protein ligase MIB2
gene11497	13.4609	6.5801	3.751	11.5764	MMP23B	protein_coding	chrNC_010448.4:63801668-63804275:+	gi|545833205|ref|XP_003127551.2|	PREDICTED: matrix metalloproteinase-23 isoform X1 [Sus scrofa]	gi|545833204|ref|XM_003127503.2|	PREDICTED: Sus scrofa matrix metallopeptidase 23B (MMP23B), transcript variant X1, mRNA	Q2TBM7	Matrix metalloproteinase-23
gene11498	4.05626	4.87132	6.0342	2.67141	CDK11B	protein_coding	chrNC_010448.4:63804914-63819960:-	gi|410989886|ref|XP_004001185.1|	PREDICTED: cyclin-dependent kinase 11B isoform X1 [Felis catus]	gi|594623344|ref|XM_007166242.1|	PREDICTED: Balaenoptera acutorostrata scammoni cyclin-dependent kinase 11B-like (LOC103007992), mRNA	P21127	Cyclin-dependent kinase 11B
gene115	2.89977	6.83014	6.12175	4.6116	TMEM242	protein_coding	chrNC_010443.5:9667865-9718226:+	gi|297632420|ref|NP_001172094.1|	uncharacterized protein LOC100152509 [Sus scrofa]	gi|297632419|ref|NM_001185165.1|	Sus scrofa chromosome 6 open reading frame 35 (C1H6orf35), mRNA	Q5R987	Transmembrane protein 242
gene11500	2.7112	3.60612	5.03491	2.40847	SLC35E2B	protein_coding	chrNC_010448.4:63820804-63842400:-	gi|350585504|ref|XP_003481975.1|	PREDICTED: LOW QUALITY PROTEIN: solute carrier family 35 member E2 [Sus scrofa]	gi|545833208|ref|XM_003481927.2|	PREDICTED: Sus scrofa solute carrier family 35, member E2B (SLC35E2B), mRNA	Q8C811	Solute carrier family 35 member E2
gene11501	48.5266	50.3287	51.8992	35.1694	NADK	protein_coding	chrNC_010448.4:63846650-63864137:-	gi|744621818|ref|XP_010997658.1|	PREDICTED: NAD kinase [Camelus dromedarius]	gi|470619615|ref|XM_004318157.1|	PREDICTED: Tursiops truncatus NAD kinase (NADK), mRNA	O95544	NAD kinase
gene11503	70.8009	31.3521	31.7712	43.498	GNB1	protein_coding	chrNC_010448.4:63867155-63957514:-	gi|545209281|ref|XP_005607641.1|	PREDICTED: guanine nucleotide-binding protein G(I)/G(S)/G(T) subunit beta-1 isoform X2 [Equus caballus]	gi|115549258|dbj|AK235178.1|	Sus scrofa mRNA, clone:OVRM10055H08, expressed in ovary	P54311	Guanine nucleotide-binding protein G(I)/G(S)/G(T) subunit beta-1
gene11509	4.98277	2.85256	2.82785	4.09221	FAAP20	protein_coding	chrNC_010448.4:64160760-64169663:-	gi|593732349|ref|XP_007111677.1|	PREDICTED: Fanconi anemia-associated protein of 20 kDa-like [Physeter catodon]	gi|115551764|dbj|AK234151.1|	Sus scrofa mRNA, clone:OVR010013B01, expressed in ovary	A5PKK9	Fanconi anemia core complex-associated protein 20
gene11511	6.33875	5.53482	7.19888	4.39943	SKI	protein_coding	chrNC_010448.4:64188265-64242596:+	gi|803268530|ref|XP_011993993.1|	PREDICTED: ski oncogene isoform X2 [Ovis aries musimon]	gi|594040293|ref|XM_006044653.1|	PREDICTED: Bubalus bubalis v-ski avian sarcoma viral oncogene homolog (SKI), mRNA	Q9TUG2	Ski oncogene
gene11514	39.1362	31.7083	30.8906	35.8654	RER1	protein_coding	chrNC_010448.4:64301139-64311526:+	gi|545833270|ref|XP_005656043.1|	PREDICTED: protein RER1-like [Sus scrofa]	gi|545833269|ref|XM_005655986.1|	PREDICTED: Sus scrofa protein RER1-like (LOC100624036), mRNA	A5PJ65	Protein RER1
gene11515	4.69093	5.69569	4.80556	3.87262	PEX10	protein_coding	chrNC_010448.4:64311743-64317693:-	gi|545833277|ref|XP_005665007.1|	PREDICTED: peroxisome biogenesis factor 10-like isoform X2 [Sus scrofa]	gi|545833278|ref|XM_003481931.2|	PREDICTED: Sus scrofa peroxisome biogenesis factor 10-like (LOC100736805), transcript variant X1, mRNA	Q8HXW8	Peroxisome biogenesis factor 10
gene11517	1.30854	0.797993	1.1181	1.35314	PANK4	protein_coding	chrNC_010448.4:64393092-64407443:-	gi|335290413|ref|XP_003356172.1|	PREDICTED: pantothenate kinase 4 [Sus scrofa]	gi|545833252|ref|XM_003356124.3|	PREDICTED: Sus scrofa pantothenate kinase 4 (PANK4), mRNA	Q9NVE7	Pantothenate kinase 4
gene11519	10.1287	22.7565	18.5182	9.7784	FAM213B	protein_coding	chrNC_010448.4:64432187-64435328:+	gi|164664450|ref|NP_001106912.1|	prostamide/prostaglandin F synthase [Sus scrofa]	gi|545833273|ref|XM_005664949.1|	PREDICTED: Sus scrofa family with sequence similarity 213, member B (FAM213B), transcript variant X1, mRNA	A9CQL8	Prostamide/prostaglandin F synthase
gene11529	26.5025	27.0866	23.7797	19.4066	TPRG1L	protein_coding	chrNC_010448.4:65150897-65154311:+	gi|346986255|ref|NP_001231284.1|	tumor protein p63-regulated gene 1-like protein isoform 1 [Sus scrofa]	gi|346986254|ref|NM_001244355.1|	Sus scrofa tumor protein p63 regulated 1-like (TPRG1L), transcript variant 1, mRNA	Q32LJ4	Tumor protein p63-regulated gene 1-like protein
gene1153	24.3595	27.1858	36.7421	21.6482	NDN	protein_coding	chrNC_010443.5:142412688-142413665:+	gi|178056490|ref|NP_001116616.1|	necdin [Sus scrofa]	gi|239615964|gb|GQ142067.1|	Sus scrofa necdin (NDN) gene, complete cds	Q99608	Necdin
gene11530	4.02074	4.21125	3.89273	3.82409	WRAP73	protein_coding	chrNC_010448.4:65155201-65167091:-	gi|347800641|ref|NP_001231650.1|	WD repeat containing, antisense to TP73 [Sus scrofa]	gi|347800640|ref|NM_001244721.1|	Sus scrofa WD repeat containing, antisense to TP73 (WRAP73), mRNA	Q9JM98	WD repeat-containing protein WRAP73
gene11533	2.04074	1.31464	0.984629	3.04772	SMIM1	protein_coding	chrNC_010448.4:65255792-65259129:+	gi|311276569|ref|XP_003135261.1|	PREDICTED: small integral membrane protein 1-like [Sus scrofa]	gi|371913934|dbj|AK389456.1|	Sus scrofa mRNA, clone: ADR010074H06, expressed in adrenal gland	B2RUZ4	Small integral membrane protein 1
gene11534	5.95035	7.75478	10.0624	6.51855	LRRC47	protein_coding	chrNC_010448.4:65261990-65271745:-	gi|803268079|ref|XP_011993764.1|	PREDICTED: leucine-rich repeat-containing protein 47 isoform X2 [Ovis aries musimon]	gi|115548215|dbj|AK231525.1|	Sus scrofa mRNA, clone:ITT010086D02, expressed in intestine	Q8N1G4	Leucine-rich repeat-containing protein 47
gene11536	1.75635	1.738	1.73624	1.18777	CEP104	protein_coding	chrNC_010448.4:65274092-65310735:-	gi|478502528|ref|XP_004425573.1|	PREDICTED: centrosomal protein of 104 kDa [Ceratotherium simum simum]	gi|594623288|ref|XM_007166215.1|	PREDICTED: Balaenoptera acutorostrata scammoni centrosomal protein 104kDa (CEP104), transcript variant X1, mRNA	O60308	Centrosomal protein of 104 kDa
gene11538	1.81605	1.46253	1.57079	1.68032	DFFB	protein_coding	chrNC_010448.4:65310868-65323816:+	gi|466022898|ref|XP_004272600.1|	PREDICTED: DNA fragmentation factor subunit beta [Orcinus orca]	gi|115547279|dbj|AK234652.1|	Sus scrofa mRNA, clone:OVRM10003B03, expressed in ovary	Q58CZ0	DNA fragmentation factor subunit beta
gene11539	10.5161	6.48067	5.08797	9.78839	C6H1orf174	protein_coding	chrNC_010448.4:65326980-65333891:-	gi|348605246|ref|NP_001231749.1|	chromosome 1 open reading frame 174 [Sus scrofa]	gi|348605245|ref|NM_001244820.1|	Sus scrofa chromosome 1 open reading frame 174 (C6H1orf174), mRNA	Q32PF7	UPF0688 protein C1orf174 homolog
gene11544	3.51036	1.07768	0.391645	1.76217	CHD5	protein_coding	chrNC_010448.4:67017410-67086685:-	gi|803259050|ref|XP_011989276.1|	PREDICTED: chromodomain-helicase-DNA-binding protein 5 isoform X3 [Ovis aries musimon]	gi|545833408|ref|XM_005656019.1|	PREDICTED: Sus scrofa chromodomain helicase DNA binding protein 5 (CHD5), mRNA	A2A8L1	Chromodomain-helicase-DNA-binding protein 5
gene11545	1343.77	1199.95	1086.55	1383.38	RPL22	protein_coding	chrNC_010448.4:67092892-67102086:-	gi|635112121|ref|XP_007978994.1|	PREDICTED: 60S ribosomal protein L22 isoform X2 [Chlorocebus sabaeus]	gi|371912794|dbj|AK392451.1|	Sus scrofa mRNA, clone: HTMT10075D05, expressed in hypothalamus	P67985	60S ribosomal protein L22
gene11547	10.6276	14.3767	15.5992	7.64785	ICMT	protein_coding	chrNC_010448.4:67116943-67125908:-	gi|817316823|ref|XP_012329079.1|	PREDICTED: protein-S-isoprenylcysteine O-methyltransferase [Aotus nancymaae]	gi|347300193|ref|NM_001244481.1|	Sus scrofa isoprenylcysteine carboxyl methyltransferase (ICMT), mRNA	O60725	Protein-S-isoprenylcysteine O-methyltransferase
gene11549	3.2469	3.97092	6.67407	5.21001	GPR153	protein_coding	chrNC_010448.4:67136992-67149319:-	gi|831231790|ref|XP_003793274.2|	PREDICTED: probable G-protein coupled receptor 153 [Otolemur garnettii]	gi|466021833|ref|XM_004272330.1|	PREDICTED: Orcinus orca G protein-coupled receptor 153 (GPR153), mRNA	Q6NV75	Probable G-protein coupled receptor 153
gene11550	3.42966	1.13773	1.59723	1.39057	ACOT7	protein_coding	chrNC_010448.4:67152428-67254097:-	gi|545833351|ref|XP_003127573.4|	PREDICTED: cytosolic acyl coenzyme A thioester hydrolase isoform X1 [Sus scrofa]	gi|545833350|ref|XM_003127525.4|	PREDICTED: Sus scrofa acyl-CoA thioesterase 7 (ACOT7), transcript variant X1, mRNA	Q91V12	Cytosolic acyl coenzyme A thioester hydrolase
gene11555	7.34452	8.27326	9.6004	4.85822	NOL9	protein_coding	chrNC_010448.4:67375212-67396442:-	gi|335290452|ref|XP_003127589.2|	PREDICTED: polynucleotide 5'-hydroxyl-kinase NOL9 [Sus scrofa]	gi|545833374|ref|XM_003127541.3|	PREDICTED: Sus scrofa nucleolar protein 9 (NOL9), mRNA	E1BPN0	Polynucleotide 5'-hydroxyl-kinase NOL9
gene11558	1.99493	2.49719	3.25948	2.23887	ZBTB48	protein_coding	chrNC_010448.4:67410558-67418295:+	gi|335290456|ref|XP_003127591.2|	PREDICTED: zinc finger and BTB domain-containing protein 48 isoform X1 [Sus scrofa]	gi|545833397|ref|XM_003127543.3|	PREDICTED: Sus scrofa zinc finger and BTB domain containing 48 (ZBTB48), transcript variant X1, mRNA	P10074	Zinc finger and BTB domain-containing protein 48
gene11559	3.90794	3.29815	4.26294	1.95568	KLHL21	protein_coding	chrNC_010448.4:67420618-67434812:-	gi|803258920|ref|XP_011989208.1|	PREDICTED: kelch-like protein 21 [Ovis aries musimon]	gi|545833385|ref|XM_005656009.1|	PREDICTED: Sus scrofa kelch-like family member 21 (KLHL21), mRNA	Q08DS0	Kelch-like protein 21
gene11562	5.02447	3.78391	3.1247	4.80328	THAP3	protein_coding	chrNC_010448.4:67452272-67463400:+	gi|545833388|ref|XP_005656067.1|	PREDICTED: THAP domain-containing protein 3 [Sus scrofa]	gi|371909970|dbj|AK391181.1|	Sus scrofa mRNA, clone: CLNT10096B09, expressed in colon	Q0P5B4	THAP domain-containing protein 3
gene11563	15.6154	13.492	15.8049	11.7638	DNAJC11	protein_coding	chrNC_010448.4:67463366-67529958:-	gi|511898267|ref|XP_004768703.1|	PREDICTED: dnaJ homolog subfamily C member 11 isoform X1 [Mustela putorius furo]	gi|371910217|dbj|AK394783.1|	Sus scrofa mRNA, clone: OVR010009C11, expressed in ovary	Q9NVH1	DnaJ homolog subfamily C member 11
gene11566	30.8701	19.8547	18.8782	19.9053	VAMP3	protein_coding	chrNC_010448.4:68473921-68482438:+	gi|795071988|ref|XP_011837022.1|	PREDICTED: vesicle-associated membrane protein 3 [Mandrillus leucophaeus]	gi|371923119|dbj|AK398137.1|	Sus scrofa mRNA, clone: TES010014E08, expressed in testis	P63025	Vesicle-associated membrane protein 3
gene11570	375.947	367.765	321.178	290.238	PARK7	protein_coding	chrNC_010448.4:68629327-68645147:+	gi|118403904|ref|NP_001072131.1|	protein DJ-1 [Sus scrofa]	gi|371912218|dbj|AK392039.1|	Sus scrofa mRNA, clone: HTMT10046B06, expressed in hypothalamus	Q5E946	Protein deglycase DJ-1
gene11572	14.576	6.55645	10.3766	6.64285	ERRFI1	protein_coding	chrNC_010448.4:68667651-68682629:-	gi|478502578|ref|XP_004425598.1|	PREDICTED: ERBB receptor feedback inhibitor 1 [Ceratotherium simum simum]	gi|545833423|ref|XM_003481942.2|	PREDICTED: Sus scrofa uncharacterized LOC100738544 (LOC100738544), mRNA	P05432	ERBB receptor feedback inhibitor 1
gene11576	1.12778	1.09767	1.01421	1.09831	RERE	protein_coding	chrNC_010448.4:68954766-69258855:-	gi|743724336|ref|XP_010956102.1|	PREDICTED: LOW QUALITY PROTEIN: arginine-glutamic acid dipeptide repeats protein [Camelus bactrianus]	gi|545209183|ref|XM_001915530.2|	PREDICTED: Equus caballus arginine-glutamic acid dipeptide (RE) repeats (RERE), mRNA	Q9P2R6	Arginine-glutamic acid dipeptide repeats protein
gene11578	551.334	476.95	583.39	552.631	ENO1	protein_coding	chrNC_010448.4:69385879-69401664:-	gi|803258816|ref|XP_011989158.1|	PREDICTED: alpha-enolase isoform X6 [Ovis aries musimon]	gi|371917641|dbj|AK393738.1|	Sus scrofa mRNA, clone: KDN010097F06, expressed in kidney	Q9XSJ4	Alpha-enolase
gene11583	2.72971	0.585869	1.51194	2.18635	GPR157	protein_coding	chrNC_010448.4:69558940-69581656:-	gi|478503668|ref|XP_004426139.1|	PREDICTED: probable G-protein coupled receptor 157, partial [Ceratotherium simum simum]	gi|371922076|dbj|AK396277.1|	Sus scrofa mRNA, clone: PCT010036C01, expressed in placenta	Q5UAW9	Probable G-protein coupled receptor 157
gene11585	2.14262	2.07771	2.78618	1.44923	H6PD	protein_coding	chrNC_010448.4:69666348-69700303:+	gi|671004267|ref|XP_008692982.1|	PREDICTED: GDH/6PGL endoplasmic bifunctional protein isoform X2 [Ursus maritimus]	gi|371913844|dbj|AK393111.1|	Sus scrofa mRNA, clone: KDN010004H02, expressed in kidney	O95479	GDH/6PGL endoplasmic bifunctional protein
gene11586	2.98256	3.3625	4.28838	1.80471	SPSB1	protein_coding	chrNC_010448.4:69720538-69789566:+	gi|545499357|ref|XP_005620557.1|	PREDICTED: SPRY domain-containing SOCS box protein 1 isoform X1 [Canis lupus familiaris]	gi|556779942|ref|XM_005984950.1|	PREDICTED: Pantholops hodgsonii splA/ryanodine receptor domain and SOCS box containing 1 (SPSB1), mRNA	Q96BD6	SPRY domain-containing SOCS box protein 1
gene11588	6.56653	7.60517	14.4536	11.1737	SLC25A33	protein_coding	chrNC_010448.4:69934810-69969091:+	gi|744546778|ref|XP_010999102.1|	PREDICTED: solute carrier family 25 member 33 [Camelus dromedarius]	gi|115548731|dbj|AK231797.1|	Sus scrofa mRNA, clone:LNG010024H12, expressed in lung	Q1LZB3	Solute carrier family 25 member 33
gene1159	6.67013	7.94467	7.78746	8.80647	KLF13	protein_coding	chrNC_010443.5:143499136-143540233:-	gi|58332858|ref|NP_001011505.1|	Krueppel-like factor 13 [Sus scrofa]	gi|254036301|gb|GQ274321.1|	Sus scrofa Kruppel-like factor 13 (KLF13) mRNA, complete cds	Q9Y2Y9	Krueppel-like factor 13
gene11591	8.30947	13.6634	14.2526	9.03829	CLSTN1	protein_coding	chrNC_010448.4:70086245-70165240:-	gi|545833471|ref|XP_005665036.1|	PREDICTED: calsyntenin-1 [Sus scrofa]	gi|545833470|ref|XM_005664979.1|	PREDICTED: Sus scrofa calsyntenin 1 (CLSTN1), mRNA	O94985	Calsyntenin-1
gene11592	1.78774	1.25591	2.1316	1.21403	CTNNBIP1	protein_coding	chrNC_010448.4:70184935-70241560:-	gi|554558105|ref|XP_005873462.1|	PREDICTED: beta-catenin-interacting protein 1 isoform X1 [Myotis brandtii]	gi|371911597|dbj|AK391607.1|	Sus scrofa mRNA, clone: HTMT10006E12, expressed in hypothalamus	Q5E9N2	Beta-catenin-interacting protein 1
gene11593	19.9441	13.6158	12.5162	15.2954	LZIC	protein_coding	chrNC_010448.4:70261447-70271710:-	gi|560948247|ref|XP_006196693.1|	PREDICTED: protein LZIC isoform X1 [Vicugna pacos]	gi|371914223|dbj|AK389738.1|	Sus scrofa mRNA, clone: AMP010057A10, expressed in alveolar macrophage	Q8WZA0	Protein LZIC
gene11594	2.31714	1.99989	1.79056	2.6052	NMNAT1	protein_coding	chrNC_010448.4:70271296-70307403:+	gi|594633189|ref|XP_007170083.1|	PREDICTED: nicotinamide mononucleotide adenylyltransferase 1 isoform X1 [Balaenoptera acutorostrata scammoni]	gi|115554627|dbj|AK237038.1|	Sus scrofa mRNA, clone:PBL010081B08, expressed in periphral blood mononuclear cell	Q0VD50	Nicotinamide/nicotinic acid mononucleotide adenylyltransferase 1
gene11596	2.68959	3.68739	5.82061	2.35494	UBE4B	protein_coding	chrNC_010448.4:70345789-70462434:+	gi|34328018|dbj|BAA31659.3|	KIAA0684 protein [Homo sapiens]	gi|478502619|ref|XM_004425562.1|	PREDICTED: Ceratotherium simum simum ubiquitination factor E4B, transcript variant 3 (UBE4B), mRNA	O95155	Ubiquitin conjugation factor E4 B
gene11597	23.9819	11.7837	14.0938	15.6655	KIF1B	protein_coding	chrNC_010448.4:70495143-70663464:+	gi|545833506|ref|XP_005665047.1|	PREDICTED: kinesin family member 1B isoform X5 [Sus scrofa]	gi|545833505|ref|XM_005664990.1|	PREDICTED: Sus scrofa kinesin family member 1B (KIF1B), transcript variant X5, mRNA	O43896	Kinesin-like protein KIF1C
gene11599	72.8072	88.6003	152.923	61.3758	PGD	protein_coding	chrNC_010448.4:70675751-70692697:+	gi|675767622|ref|XP_008973882.1|	PREDICTED: 6-phosphogluconate dehydrogenase, decarboxylating isoform X1 [Pan paniscus]	gi|545833510|ref|XM_003127557.2|	PREDICTED: Sus scrofa phosphogluconate dehydrogenase (PGD), mRNA	P52209	6-phosphogluconate dehydrogenase, decarboxylating
gene11600	5.79534	2.29003	2.52299	3.54999	APITD1	protein_coding	chrNC_010448.4:70700802-70711719:+	gi|326319986|ref|NP_001191864.1|	centromere protein S [Sus scrofa]	gi|326319985|ref|NM_001204935.1|	Sus scrofa apoptosis-inducing, TAF9-like domain 1 (APITD1), mRNA	Q2TBR7	Centromere protein S
gene11602	23.7647	17.9651	18.1889	19.6251	DFFA	protein_coding	chrNC_010448.4:70725403-70736264:-	gi|311258431|ref|XP_003127611.1|	PREDICTED: DNA fragmentation factor subunit alpha [Sus scrofa]	gi|545833513|ref|XM_003127563.2|	PREDICTED: Sus scrofa DNA fragmentation factor, 45kDa, alpha polypeptide (DFFA), mRNA	O54786	DNA fragmentation factor subunit alpha
gene11603	5.94116	3.12007	4.21921	6.86259	PEX14	protein_coding	chrNC_010448.4:70737871-70872074:+	gi|311258435|ref|XP_003127609.1|	PREDICTED: peroxisomal membrane protein PEX14 isoform 1 [Sus scrofa]	gi|371924738|dbj|AK391043.1|	Sus scrofa mRNA, clone: CLNT10050F01, expressed in colon	O75381	Peroxisomal membrane protein PEX14
gene11609	12.3535	13.5697	22.6514	12.1737	TARDBP	protein_coding	chrNC_010448.4:71213584-71227707:+	gi|444728185|gb|ELW68649.1|	TAR DNA-binding protein 43 [Tupaia chinensis]	gi|545833518|ref|XM_005674507.1|	PREDICTED: Sus scrofa TAR DNA binding protein (TARDBP), mRNA	Q921F2	TAR DNA-binding protein 43
gene11611	2.90628	4.32706	6.88205	2.26941	SRM	protein_coding	chrNC_010448.4:71246895-71253534:-	gi|350585594|ref|XP_003481998.1|	PREDICTED: spermidine synthase [Sus scrofa]	gi|545833521|ref|XM_003481950.2|	PREDICTED: Sus scrofa spermidine synthase (SRM), mRNA	P19623	Spermidine synthase
gene11613	4.4787	3.64863	4.29922	3.79967	EXOSC10	protein_coding	chrNC_010448.4:71258988-71282802:-	gi|335290492|ref|XP_003127631.2|	PREDICTED: exosome component 10 isoform 1 [Sus scrofa]	gi|545833523|ref|XM_003127583.3|	PREDICTED: Sus scrofa exosome component 10 (EXOSC10), transcript variant 1, mRNA	Q01780	Exosome component 10
gene11614	2.98823	4.64222	5.69582	2.22051	MTOR	protein_coding	chrNC_010448.4:71286989-71412913:-	gi|350585597|ref|XP_003127632.3|	PREDICTED: serine/threonine-protein kinase mTOR [Sus scrofa]	gi|545833525|ref|XM_003127584.4|	PREDICTED: Sus scrofa mechanistic target of rapamycin (serine/threonine kinase) (MTOR), mRNA	P42345	Serine/threonine-protein kinase mTOR
gene11616	1.50863	1.68705	2.23433	0.929543	UBIAD1	protein_coding	chrNC_010448.4:71419559-71431275:+	gi|311258446|ref|XP_003127612.1|	PREDICTED: ubiA prenyltransferase domain-containing protein 1 [Sus scrofa]	gi|545833527|ref|XM_003127564.2|	PREDICTED: Sus scrofa UbiA prenyltransferase domain containing 1 (UBIAD1), mRNA	D2HKB0	UbiA prenyltransferase domain-containing protein 1
gene11621	5.61886	4.82003	4.62405	3.87315	FBXO44	protein_coding	chrNC_010448.4:71747210-71754519:+	gi|594107832|ref|XP_006076806.1|	PREDICTED: F-box only protein 44 isoform X2 [Bubalus bubalis]	gi|545833538|ref|XM_003481951.2|	PREDICTED: Sus scrofa F-box protein 44 (FBXO44), transcript variant X1, mRNA	Q9H4M3	F-box only protein 44
gene11622	5.71024	5.41525	4.39552	5.05076	FBXO6	protein_coding	chrNC_010448.4:71755335-71774264:+	gi|545833477|ref|XP_005665038.1|	PREDICTED: F-box protein 6 isoform X1 [Sus scrofa]	gi|347543808|ref|NM_001244632.1|	Sus scrofa F-box protein 6 (FBXO6), mRNA	Q3SX24	F-box only protein 6
gene11623	21.7694	25.214	25.7469	16.9447	MAD2L2	protein_coding	chrNC_010448.4:71773680-71779192:-	gi|675668063|ref|XP_008998653.1|	PREDICTED: mitotic spindle assembly checkpoint protein MAD2B isoform X1 [Callithrix jacchus]	gi|545833546|ref|XM_003481953.2|	PREDICTED: Sus scrofa MAD2 mitotic arrest deficient-like 2 (yeast) (MAD2L2), mRNA	Q2KIP7	Mitotic spindle assembly checkpoint protein MAD2B
gene11626	9.84253	14.9041	9.20244	10.5285	AGTRAP	protein_coding	chrNC_010448.4:71825319-71836812:+	gi|311258468|ref|XP_003127620.1|	PREDICTED: type-1 angiotensin II receptor-associated protein isoformX1 [Sus scrofa]	gi|371921086|dbj|AK397890.1|	Sus scrofa mRNA, clone: TCH010022F05, expressed in trachea	Q5RER2	Type-1 angiotensin II receptor-associated protein
gene11633	23.4365	34.3527	29.7994	23.141	KIAA2013	protein_coding	chrNC_010448.4:71976011-71981674:-	gi|545833594|ref|XP_005665058.1|	PREDICTED: uncharacterized protein KIAA2013 homolog isoform X2 [Sus scrofa]	gi|545833593|ref|XM_005665001.1|	PREDICTED: Sus scrofa KIAA2013 ortholog (KIAA2013), transcript variant X2, mRNA	Q2KHV9	Uncharacterized protein KIAA2013 homolog
gene11634	22.5557	29.0113	27.6709	30.2788	PLOD1	protein_coding	chrNC_010448.4:71987938-72019712:+	gi|311258478|ref|XP_003127625.1|	PREDICTED: procollagen-lysine,2-oxoglutarate 5-dioxygenase 1 [Sus scrofa]	gi|371917105|dbj|AK400731.1|	Sus scrofa mRNA, clone: OVRT10148E02, expressed in ovary	O77588	Procollagen-lysine,2-oxoglutarate 5-dioxygenase 1
gene11635	5.13553	6.02097	7.87269	4.87858	MFN2	protein_coding	chrNC_010448.4:72026512-72056439:+	gi|431906314|gb|ELK10511.1|	Mitofusin-2 [Pteropus alecto]	gi|545833626|ref|XM_003481959.2|	PREDICTED: Sus scrofa mitofusin-2-like (LOC100737484), partial mRNA	O95140	Mitofusin-2
gene11636	10.5662	9.10271	7.75918	9.74445	MIIP	protein_coding	chrNC_010448.4:72064634-72074981:+	gi|545833619|ref|XP_005665064.1|	PREDICTED: migration and invasion-inhibitory protein isoform X2 [Sus scrofa]	gi|545833621|ref|XM_005665008.1|	PREDICTED: Sus scrofa migration and invasion inhibitory protein (MIIP), transcript variant X3, mRNA	Q5JXC2	Migration and invasion-inhibitory protein
gene11637	1.06823	1.86365	1.2758	0.317176	TNFRSF8	protein_coding	chrNC_010448.4:72103309-72174882:+	gi|470638520|ref|XP_004324433.1|	PREDICTED: tumor necrosis factor receptor superfamily member 8-like, partial [Tursiops truncatus]	gi|594633297|ref|XM_007170067.1|	PREDICTED: Balaenoptera acutorostrata scammoni tumor necrosis factor receptor superfamily, member 8 (TNFRSF8), mRNA	P28908	Tumor necrosis factor receptor superfamily member 8
gene11638	1.61201	1.8441	3.54633	1.30599	TNFRSF1B	protein_coding	chrNC_010448.4:72195420-72231146:+	gi|330688515|gb|AEC32946.1|	tumor necrosis factor receptor 2 isoform 1 [Sus scrofa]	gi|330688516|gb|HQ222880.1|	Sus scrofa tumor necrosis factor receptor 2 isoform 3 (TNFR2) mRNA, complete cds, alternatively spliced	P20333	Tumor necrosis factor receptor superfamily member 1B
gene11639	2.20729	2.35849	4.64785	1.68837	VPS13D	protein_coding	chrNC_010448.4:72256865-72514256:+	gi|466022225|ref|XP_004272460.1|	PREDICTED: vacuolar protein sorting-associated protein 13D [Orcinus orca]	gi|545833659|ref|XM_005665014.1|	PREDICTED: Sus scrofa vacuolar protein sorting 13 homolog D (S. cerevisiae) (VPS13D), mRNA	Q5THJ4	Vacuolar protein sorting-associated protein 13D
gene1164	4.05144	2.74991	3.82736	4.09233	MTMR10	protein_coding	chrNC_010443.5:143867746-143917881:+	gi|311245146|ref|XP_003121713.1|	PREDICTED: myotubularin-related protein 10 [Sus scrofa]	gi|545801676|ref|XM_003121665.2|	PREDICTED: Sus scrofa myotubularin related protein 10 (MTMR10), mRNA	Q7TPM9	Myotubularin-related protein 10
gene11640	0.396715	1.63167	3.00802	1.05836	DHRS3	protein_coding	chrNC_010448.4:72556234-72599233:-	gi|586471705|ref|XP_006866435.1|	PREDICTED: short-chain dehydrogenase/reductase 3 [Chrysochloris asiatica]	gi|371918417|dbj|AK397494.1|	Sus scrofa mRNA, clone: SMG010031B04, expressed in submaxillary gland	O75911	Short-chain dehydrogenase/reductase 3
gene1165	3.8441	5.15853	6.48275	3.99252	FAN1	protein_coding	chrNC_010443.5:143919695-143961678:-	gi|545801679|ref|XP_005659859.1|	PREDICTED: fanconi-associated nuclease 1 isoform X2 [Sus scrofa]	gi|545801678|ref|XM_005659802.1|	PREDICTED: Sus scrofa FANCD2/FANCI-associated nuclease 1 (FAN1), transcript variant X2, mRNA	D2HNY3	Fanconi-associated nuclease 1
gene11657	3.3836	6.91681	6.13568	3.78535	PDPN	protein_coding	chrNC_010448.4:73019063-73050000:+	gi|545833678|ref|XP_005665074.1|	PREDICTED: podoplanin isoform X2 [Sus scrofa]	gi|545833677|ref|XM_005665017.1|	PREDICTED: Sus scrofa podoplanin (PDPN), transcript variant X2, mRNA	Q86YL7	Podoplanin
gene1166	12.7164	15.5236	16.8753	9.78513	MPHOSPH10	protein_coding	chrNC_010443.5:143972587-143994036:-	gi|545801690|ref|XP_005659861.1|	PREDICTED: U3 small nucleolar ribonucleoprotein protein MPP10 isoform X2 [Sus scrofa]	gi|545801689|ref|XM_005659804.1|	PREDICTED: Sus scrofa M-phase phosphoprotein 10 (U3 small nucleolar ribonucleoprotein) (MPHOSPH10), transcript variant X2, mRNA	O00566	U3 small nucleolar ribonucleoprotein protein MPP10
gene11663	2.69102	1.11053	1.18499	1.77932	TMEM51	protein_coding	chrNC_010448.4:74433612-74486784:+	gi|545833712|ref|XP_005665081.1|	PREDICTED: uncharacterized protein LOC100626319 isoform X1 [Sus scrofa]	gi|545833711|ref|XM_005665024.1|	PREDICTED: Sus scrofa transmembrane protein 51-like (LOC100626319), transcript variant X1, mRNA	Q9NW97	Transmembrane protein 51
gene11665	6.29755	9.61373	23.9981	8.11255	EFHD2	protein_coding	chrNC_010448.4:74651814-74668352:+	gi|311258550|ref|XP_003127676.1|	PREDICTED: EF-hand domain-containing protein D2 [Sus scrofa]	gi|545833737|ref|XM_003127628.4|	PREDICTED: Sus scrofa EF-hand domain family, member D2 (EFHD2), mRNA	A5D7A0	EF-hand domain-containing protein D2
gene11669	3.67875	6.42499	5.20526	4.03205	CASP9	protein_coding	chrNC_010448.4:74707597-74730033:-	gi|311258554|ref|XP_003127666.1|	PREDICTED: caspase-9 isoform 1 [Sus scrofa]	gi|545833741|ref|XM_003127618.2|	PREDICTED: Sus scrofa caspase 9, apoptosis-related cysteine peptidase (CASP9), transcript variant 1, mRNA	Q8C3Q9	Caspase-9
gene1167	17.4734	20.9661	17.5743	19.7128	MCEE	protein_coding	chrNC_010443.5:143993714-144022372:+	gi|148232463|ref|NP_001090940.1|	methylmalonyl-CoA epimerase, mitochondrial [Sus scrofa]	gi|545801658|ref|XM_005659800.1|	PREDICTED: Sus scrofa methylmalonyl CoA epimerase (MCEE), transcript variant X1, mRNA	Q2KIZ3	Methylmalonyl-CoA epimerase, mitochondrial
gene11670	1.90805	3.29743	2.80788	1.90265	DNAJC16	protein_coding	chrNC_010448.4:74732130-74771404:+	gi|335290551|ref|XP_003127671.2|	PREDICTED: dnaJ homolog subfamily C member 16 [Sus scrofa]	gi|545833749|ref|XM_003127623.3|	PREDICTED: Sus scrofa DnaJ (Hsp40) homolog, subfamily C, member 16 (DNAJC16), mRNA	Q9Y2G8	DnaJ homolog subfamily C member 16
gene11672	3.91426	5.6706	9.63805	4.06095	RSC1A1	protein_coding	chrNC_010448.4:74846976-74865376:+	gi|47523258|ref|NP_998958.1|	regulatory solute carrier protein family 1 member 1 [Sus scrofa]	gi|47523257|ref|NM_213793.1|	Sus scrofa regulatory solute carrier protein, family 1, member 1 (RSC1A1), mRNA	Q29106	Regulatory solute carrier protein family 1 member 1
gene11673	20.7044	16.7359	18.3018	13.4178	PLEKHM2	protein_coding	chrNC_010448.4:74865116-74907769:+	gi|545833768|ref|XP_003356211.3|	PREDICTED: LOW QUALITY PROTEIN: pleckstrin homology domain-containing family M member 2 [Sus scrofa]	gi|545833767|ref|XM_003356163.3|	PREDICTED: Sus scrofa pleckstrin homology domain containing, family M (with RUN domain) member 2 (PLEKHM2), mRNA	Q8IWE5	Pleckstrin homology domain-containing family M member 2
gene11676	6.67759	1.94215	2.86002	4.12287	FBLIM1	protein_coding	chrNC_010448.4:74929830-74964166:+	gi|350585670|ref|XP_003127678.3|	PREDICTED: filamin-binding LIM protein 1 isoformX1 [Sus scrofa]	gi|545833758|ref|XM_005656021.1|	PREDICTED: Sus scrofa filamin binding LIM protein 1 (FBLIM1), transcript variant X2, mRNA	Q1JQB5	Filamin-binding LIM protein 1
gene11678	2.09732	1.43329	1.70998	1.65915	SPEN	protein_coding	chrNC_010448.4:75015565-75107468:+	gi|602694543|ref|XP_007459340.1|	PREDICTED: msx2-interacting protein [Lipotes vexillifer]	gi|594653215|ref|XM_007174980.1|	PREDICTED: Balaenoptera acutorostrata scammoni spen family transcriptional repressor (SPEN), transcript variant X3, mRNA	Q96T58	Msx2-interacting protein
gene11679	5.93771	4.21102	4.10625	4.54565	ZBTB17	protein_coding	chrNC_010448.4:75108728-75144103:-	gi|593746199|ref|XP_007128417.1|	PREDICTED: zinc finger and BTB domain-containing protein 17 isoform X3 [Physeter catodon]	gi|466022340|ref|XM_004272437.1|	PREDICTED: Orcinus orca zinc finger and BTB domain containing 17 (ZBTB17), transcript variant X1, mRNA	Q60821	Zinc finger and BTB domain-containing protein 17
gene11684	2.48598	0.628285	1.11061	1.45139	EPHA2	protein_coding	chrNC_010448.4:75251465-75279364:-	gi|545833782|ref|XP_005665094.1|	PREDICTED: ephrin type-A receptor 2 [Sus scrofa]	gi|545833781|ref|XM_005665037.1|	PREDICTED: Sus scrofa EPH receptor A2 (EPHA2), mRNA	Q1KL86	Ephrin type-A receptor 2
gene11688	3.89639	2.80705	3.54768	3.84183	FBXO42	protein_coding	chrNC_010448.4:75365130-75446121:-	gi|311258583|ref|XP_003127683.1|	PREDICTED: F-box only protein 42 [Sus scrofa]	gi|545833797|ref|XM_003127635.3|	PREDICTED: Sus scrofa F-box protein 42 (FBXO42), mRNA	Q6P3S6	F-box only protein 42
gene11690	58.9854	57.8439	61.2594	35.5266	SZRD1	protein_coding	chrNC_010448.4:75459124-75485326:+	gi|831248716|ref|XP_012669158.1|	PREDICTED: SUZ domain-containing protein 1-like [Otolemur garnettii]	gi|545833810|ref|XM_005665044.1|	PREDICTED: Sus scrofa SUZ RNA binding domain containing 1 (SZRD1), transcript variant X6, mRNA	Q5XIA2	SUZ domain-containing protein 1
gene11693	26.7576	23.1525	23.6735	20.7915	NECAP2	protein_coding	chrNC_010448.4:75527071-75543187:+	gi|311258593|ref|XP_003127690.1|	PREDICTED: adaptin ear-binding coat-associated protein 2 isoform X1 [Sus scrofa]	gi|545833821|ref|XM_003127642.2|	PREDICTED: Sus scrofa NECAP endocytosis associated 2 (NECAP2), transcript variant X1, mRNA	Q5E9Q4	Adaptin ear-binding coat-associated protein 2
gene11696	1.94974	3.59277	3.84955	1.14143	ATP13A2	protein_coding	chrNC_010448.4:75618317-75638591:-	gi|545833834|ref|XP_005665106.1|	PREDICTED: probable cation-transporting ATPase 13A2 isoform X1 [Sus scrofa]	gi|545833833|ref|XM_005665049.1|	PREDICTED: Sus scrofa ATPase type 13A2 (ATP13A2), transcript variant X1, mRNA	Q9NQ11	Probable cation-transporting ATPase 13A2
gene11697	74.9312	79.8193	77.9458	82.38	SDHB	protein_coding	chrNC_010448.4:75648362-75678111:-	gi|157279735|ref|NP_001098423.1|	succinate dehydrogenase [ubiquinone] iron-sulfur subunit, mitochondrial precursor [Sus scrofa]	gi|371911815|dbj|AK394980.1|	Sus scrofa mRNA, clone: OVR010085E01, expressed in ovary	Q007T0	Succinate dehydrogenase [ubiquinone] iron-sulfur subunit, mitochondrial
gene11703	10.5002	9.44768	12.827	7.2552	RCC2	protein_coding	chrNC_010448.4:75988271-76014200:-	gi|7959201|dbj|BAA95994.1|	KIAA1470 protein [Homo sapiens]	gi|545833865|ref|XM_005665056.1|	PREDICTED: Sus scrofa regulator of chromosome condensation 2 (RCC2), transcript variant X1, mRNA	Q9P258	Protein RCC2
gene11704	4.53608	2.76185	2.95138	3.11068	ARHGEF10L	protein_coding	chrNC_010448.4:76064212-76229310:+	gi|743723689|ref|XP_010955766.1|	PREDICTED: rho guanine nucleotide exchange factor 10-like protein isoform X5 [Camelus bactrianus]	gi|594653275|ref|XM_007175009.1|	PREDICTED: Balaenoptera acutorostrata scammoni Rho guanine nucleotide exchange factor (GEF) 10-like (ARHGEF10L), transcript variant X1, mRNA	Q5R5M3	Rho guanine nucleotide exchange factor 10-like protein
gene1171	4.10277	5.0475	5.27868	4.19765	NSMCE3	protein_coding	chrNC_010443.5:144469617-144474026:-	gi|545801709|ref|XP_005659866.1|	PREDICTED: melanoma-associated antigen G1 [Sus scrofa]	gi|545801708|ref|XM_005659809.1|	PREDICTED: Sus scrofa necdin-like 2 (NDNL2), mRNA	Q9CPR8	Non-structural maintenance of chromosomes element 3 homolog
gene11711	5.88618	6.6937	12.386	7.18017	ALDH4A1	protein_coding	chrNC_010448.4:77373999-77404015:-	gi|356582295|ref|NP_001239142.1|	delta-1-pyrroline-5-carboxylate dehydrogenase, mitochondrial [Sus scrofa]	gi|356582294|ref|NM_001252213.1|	Sus scrofa aldehyde dehydrogenase 4 family, member A1 (ALDH4A1), mRNA	P30038	Delta-1-pyrroline-5-carboxylate dehydrogenase, mitochondrial
gene11712	4.56881	1.72064	2.57608	1.88817	IFFO2	protein_coding	chrNC_010448.4:77406367-77458234:-	gi|545833896|ref|XP_005656079.1|	PREDICTED: intermediate filament family orphan 2-like [Sus scrofa]	gi|545833895|ref|XM_005656022.1|	PREDICTED: Sus scrofa intermediate filament family orphan 2 (IFFO2), mRNA	Q8R2V2	Intermediate filament family orphan 2
gene11714	4.24197	3.86646	6.00132	3.15065	UBR4	protein_coding	chrNC_010448.4:77568409-77707991:-	gi|560924281|ref|XP_006188331.1|	PREDICTED: E3 ubiquitin-protein ligase UBR4 [Camelus ferus]	gi|594653319|ref|XM_007175031.1|	PREDICTED: Balaenoptera acutorostrata scammoni ubiquitin protein ligase E3 component n-recognin 4 (UBR4), transcript variant X8, mRNA	Q5T4S7	E3 ubiquitin-protein ligase UBR4
gene11717	12.5511	9.4472	11.1379	9.7549	MRTO4	protein_coding	chrNC_010448.4:77747799-77753924:+	gi|343962640|ref|NP_001230644.1|	mRNA turnover 4 homolog [Sus scrofa]	gi|343962639|ref|NM_001243715.1|	Sus scrofa mRNA turnover 4 homolog (S. cerevisiae) (MRTO4), mRNA	A4FV84	mRNA turnover protein 4 homolog
gene11718	9.04548	17.3409	21.4846	10.7758	AKR7A2	protein_coding	chrNC_010448.4:77754172-77761609:-	gi|345091067|ref|NP_001230751.1|	aldo-keto reductase family 7, member A2 (aflatoxin aldehyde reductase) [Sus scrofa]	gi|371913591|dbj|AK389301.1|	Sus scrofa mRNA, clone: ADR010040C08, expressed in adrenal gland	Q8CG76	Aflatoxin B1 aldehyde reductase member 2
gene11720	37.8349	19.1306	18.7024	27.592	CAPZB	protein_coding	chrNC_010448.4:77780682-77912653:-	gi|55732943|emb|CAH93159.1|	hypothetical protein [Pongo abelii]	gi|115551430|dbj|AK236108.1|	Sus scrofa mRNA, clone:OVRM10153A11, expressed in ovary	P47756	F-actin-capping protein subunit beta
gene11722	166.963	142.934	180.512	129.411	MINOS1	protein_coding	chrNC_010448.4:78011486-78045919:+	gi|545833936|ref|XP_005656091.1|	PREDICTED: uncharacterized protein LOC100623381 isoform X2 [Sus scrofa]	gi|545833935|ref|XM_005656034.1|	PREDICTED: Sus scrofa uncharacterized LOC100623381 (LOC100623381), transcript variant X2, mRNA	Q5TGZ0	MICOS complex subunit MIC10
gene11723	18.2685	11.0035	8.78574	9.73934	NBL1	protein_coding	chrNC_010448.4:78046084-78071609:+	gi|795125198|ref|XP_011789402.1|	PREDICTED: neuroblastoma suppressor of tumorigenicity 1 isoform X2 [Colobus angolensis palliatus]	gi|545833942|ref|XM_005656035.1|	PREDICTED: Sus scrofa neuroblastoma 1, DAN family BMP antagonist (NBL1), mRNA	P41271	Neuroblastoma suppressor of tumorigenicity 1
gene11725	1.42671	1.86934	1.89045	1.58462	TMCO4	protein_coding	chrNC_010448.4:78093653-78179078:-	gi|545833948|ref|XP_003356223.2|	PREDICTED: transmembrane and coiled-coil domain-containing protein 4 isoform X1 [Sus scrofa]	gi|545833947|ref|XM_003356175.2|	PREDICTED: Sus scrofa transmembrane and coiled-coil domains 4 (TMCO4), transcript variant X1, mRNA	Q5TGY1	Transmembrane and coiled-coil domain-containing protein 4
gene11727	1.23619	2.31661	2.3141	1.02833	OTUD3	protein_coding	chrNC_010448.4:78241604-78273544:+	gi|466022553|ref|XP_004272531.1|	PREDICTED: OTU domain-containing protein 3 [Orcinus orca]	gi|593766231|ref|XM_007121577.1|	PREDICTED: Physeter catodon OTU deubiquitinase 3 (OTUD3), transcript variant X1, mRNA	Q5T2D3	OTU domain-containing protein 3
gene11739	2.59027	0.919848	1.02591	1.11063	CAMK2N1	protein_coding	chrNC_010448.4:78730204-78734232:-	gi|31324543|ref|NP_061054.2|	calcium/calmodulin-dependent protein kinase II inhibitor 1 [Homo sapiens]	gi|545833970|ref|XM_003127675.4|	PREDICTED: Sus scrofa calcium/calmodulin-dependent protein kinase II inhibitor 1 (CAMK2N1), mRNA	Q7Z7J9	Calcium/calmodulin-dependent protein kinase II inhibitor 1
gene1174	6.25458	5.62551	8.67335	4.20271	TJP1	protein_coding	chrNC_010443.5:144930387-145195857:-	gi|821406060|ref|XP_012391633.1|	PREDICTED: tight junction protein ZO-1 [Orcinus orca]	gi|585155461|ref|XM_006730004.1|	PREDICTED: Leptonychotes weddellii tight junction protein 1 (TJP1), transcript variant X2, mRNA	O97758	Tight junction protein ZO-1
gene11740	8.42533	7.20002	7.53997	6.48069	MUL1	protein_coding	chrNC_010448.4:78747687-78758821:-	gi|335290618|ref|XP_003356224.1|	PREDICTED: mitochondrial ubiquitin ligase activator of NFKB 1 [Sus scrofa]	gi|371923575|dbj|AK400202.1|	Sus scrofa mRNA, clone: BFLT10089D02, expressed in brain (frontal lobe)	Q969V5	Mitochondrial ubiquitin ligase activator of NFKB 1
gene11743	10.8866	28.0027	30.2782	15.9157	PINK1	protein_coding	chrNC_010448.4:78863195-78884663:+	gi|759112450|ref|XP_011355816.1|	PREDICTED: serine/threonine-protein kinase PINK1, mitochondrial isoform X1 [Pteropus vampyrus]	gi|545834069|ref|XM_005665091.1|	PREDICTED: Sus scrofa PTEN induced putative kinase 1 (PINK1), mRNA	Q9BXM7	Serine/threonine-protein kinase PINK1, mitochondrial
gene11744	66.3905	83.2151	83.3187	65.0781	DDOST	protein_coding	chrNC_010448.4:78885268-78895720:-	gi|47523464|ref|NP_999353.1|	dolichyl-diphosphooligosaccharide--protein glycosyltransferase 48 kDa subunit precursor [Sus scrofa]	gi|371917218|dbj|AK400844.1|	Sus scrofa mRNA, clone: PST010061A10, expressed in prostate	Q29381	Dolichyl-diphosphooligosaccharide--protein glycosyltransferase 48 kDa subunit
gene11746	12.1036	8.59218	12.1714	9.0093	HP1BP3	protein_coding	chrNC_010448.4:78975551-79007921:-	gi|545833996|ref|XP_005665126.1|	PREDICTED: LOW QUALITY PROTEIN: heterochromatin protein 1-binding protein 3 [Sus scrofa]	gi|545833995|ref|XM_005665069.1|	PREDICTED: Sus scrofa heterochromatin protein 1, binding protein 3 (HP1BP3), mRNA	Q5SSJ5	Heterochromatin protein 1-binding protein 3
gene11747	9.87641	11.2428	14.1308	6.12707	EIF4G3	protein_coding	chrNC_010448.4:79022222-79382062:-	gi|744563728|ref|XP_010978114.1|	PREDICTED: eukaryotic translation initiation factor 4 gamma 3 [Camelus dromedarius]	gi|478502847|ref|XM_004425676.1|	PREDICTED: Ceratotherium simum simum eukaryotic translation initiation factor 4 gamma, 3, transcript variant 2 (EIF4G3), mRNA	O43432	Eukaryotic translation initiation factor 4 gamma 3
gene11748	1.78379	2.13791	3.96249	1.93846	ECE1	protein_coding	chrNC_010448.4:79408322-79465827:-	gi|545834067|ref|XP_005665147.1|	PREDICTED: endothelin-converting enzyme 1 isoform X4 [Sus scrofa]	gi|545834066|ref|XM_005665090.1|	PREDICTED: Sus scrofa endothelin converting enzyme 1 (ECE1), transcript variant X4, mRNA	P42891	Endothelin-converting enzyme 1
gene11752	5.83949	6.93037	7.07895	5.32154	USP48	protein_coding	chrNC_010448.4:79744928-79810241:-	gi|560948461|ref|XP_006196799.1|	PREDICTED: ubiquitin carboxyl-terminal hydrolase 48 isoform X1 [Vicugna pacos]	gi|593732746|ref|XM_007111794.1|	PREDICTED: Physeter catodon ubiquitin specific peptidase 48 (USP48), transcript variant X1, mRNA	Q86UV5	Ubiquitin carboxyl-terminal hydrolase 48
gene11755	3.93045	3.8787	4.94573	2.66623	HSPG2	protein_coding	chrNC_010448.4:79849691-79958283:-	gi|744563864|ref|XP_010978162.1|	PREDICTED: LOW QUALITY PROTEIN: basement membrane-specific heparan sulfate proteoglycan core protein [Camelus dromedarius]	gi|594653615|ref|XM_007175175.1|	PREDICTED: Balaenoptera acutorostrata scammoni heparan sulfate proteoglycan 2 (HSPG2), mRNA	P98160	Basement membrane-specific heparan sulfate proteoglycan core protein
gene11758	18.1448	9.92213	13.6579	16.1131	LOC100627283	protein_coding	chrNC_010448.4:80012212-80017671:+	gi|343790899|ref|NP_001230507.1|	SCAN domain-containing 1-like [Sus scrofa]	gi|343790898|ref|NM_001243578.1|	Sus scrofa SCAN domain-containing 1-like (LOC100627283), mRNA	P57086	SCAN domain-containing protein 1
gene11759	223.808	106.612	101.714	180.753	CDC42	protein_coding	chrNC_010448.4:80035034-80089243:+	gi|704584573|ref|XP_010189524.1|	PREDICTED: cell division control protein 42 homolog isoform X1 [Mesitornis unicolor]	gi|545834083|ref|XM_005656039.1|	PREDICTED: Sus scrofa cell division cycle 42 (GTP binding protein, 25kDa) (CDC42), transcript variant X1, mRNA	Q8CFN2	Cell division control protein 42 homolog
gene11763	1.64233	1.57544	1.86707	1.23966	ZBTB40	protein_coding	chrNC_010448.4:80419831-80488033:+	gi|545893951|ref|XP_005658508.1|	PREDICTED: LOW QUALITY PROTEIN: zinc finger and BTB domain-containing protein 40 [Sus scrofa]	gi|593732732|ref|XM_007111787.1|	PREDICTED: Physeter catodon zinc finger and BTB domain containing 40 (ZBTB40), transcript variant X4, mRNA	Q9NUA8	Zinc finger and BTB domain-containing protein 40
gene11766	1.04542	1.28053	0.582064	1.37247	C1QA	protein_coding	chrNC_010448.4:80586259-80589213:+	gi|51491906|ref|NP_001003924.1|	complement C1q subcomponent subunit A precursor [Sus scrofa]	gi|51491905|ref|NM_001003924.1|	Sus scrofa complement component 1, q subcomponent, A chain (C1QA), mRNA	Q69DL0	Complement C1q subcomponent subunit A
gene11767	0.684701	2.77411	1.08788	1.19559	C1QC	protein_coding	chrNC_010448.4:80592591-80597464:+	gi|346716114|ref|NP_001231215.1|	complement C1q subcomponent subunit C precursor [Sus scrofa]	gi|346716113|ref|NM_001244286.1|	Sus scrofa complement component 1, q subcomponent, C chain (C1QC), mRNA	P31722	Complement C1q subcomponent subunit C
gene11773	30.0032	21.0045	25.6156	19.0712	KDM1A	protein_coding	chrNC_010448.4:80903407-80971875:+	gi|3043726|dbj|BAA25527.1|	KIAA0601 protein [Homo sapiens]	gi|162951804|ref|NM_001112687.1|	Sus scrofa lysine (K)-specific demethylase 1A (KDM1A), mRNA	O60341	Lysine-specific histone demethylase 1A
gene11774	8.24533	5.37642	8.26131	4.7008	LUZP1	protein_coding	chrNC_010448.4:80973263-81112206:-	gi|545834167|ref|XP_005653428.1|	PREDICTED: leucine zipper protein 1 isoform X2 [Sus scrofa]	gi|545834166|ref|XM_005653371.1|	PREDICTED: Sus scrofa leucine zipper protein 1 (LUZP1), transcript variant X2, mRNA	Q86V48	Leucine zipper protein 1
gene11776	29.2631	23.868	33.1957	25.4766	HNRNPR	protein_coding	chrNC_010448.4:81203067-81239823:-	gi|544408350|ref|XP_005544535.1|	PREDICTED: heterogeneous nuclear ribonucleoprotein R isoform X1 [Macaca fascicularis]	gi|371915674|dbj|AK393356.1|	Sus scrofa mRNA, clone: KDN010041G12, expressed in kidney	O43390	Heterogeneous nuclear ribonucleoprotein R
gene11777	2.38536	2.75701	4.06636	3.30243	ZNF436	protein_coding	chrNC_010448.4:81250203-81262346:-	gi|444728032|gb|ELW68496.1|	Zinc finger protein 436 [Tupaia chinensis]	gi|478502917|ref|XM_004425710.1|	PREDICTED: Ceratotherium simum simum zinc finger protein 436, transcript variant 2 (ZNF436), mRNA	Q5R5Y7	Zinc finger protein 436
gene11778	7.9598	3.17531	2.09288	6.40685	TCEA3	protein_coding	chrNC_010448.4:81267351-81304902:-	gi|743723509|ref|XP_010955674.1|	PREDICTED: transcription elongation factor A protein 3 [Camelus bactrianus]	gi|545893221|ref|XM_005658065.1|	PREDICTED: Sus scrofa transcription elongation factor A (SII), 3 (TCEA3), partial mRNA	Q2KI09	Transcription elongation factor A protein 3
gene11779	4.96132	5.49513	7.18873	4.59952	ASAP3	protein_coding	chrNC_010448.4:81309748-81360054:-	gi|742228910|ref|XP_010828335.1|	PREDICTED: LOW QUALITY PROTEIN: arf-GAP with SH3 domain, ANK repeat and PH domain-containing protein 3 [Bison bison bison]	gi|545893498|ref|XM_005658188.1|	PREDICTED: Sus scrofa ArfGAP with SH3 domain, ankyrin repeat and PH domain 3 (ASAP3), mRNA	Q8TDY4	Arf-GAP with SH3 domain, ANK repeat and PH domain-containing protein 3
gene1178	6.94753	10.7448	10.0956	7.57988	TM2D3	protein_coding	chrNC_010443.5:145359693-145371218:+	gi|545805188|ref|XP_005652534.1|	PREDICTED: TM2 domain-containing protein 3 isoform X3 [Sus scrofa]	gi|545805187|ref|XM_005652477.1|	PREDICTED: Sus scrofa TM2 domain containing 3 (TM2D3), transcript variant X3, mRNA	Q9BRN9	TM2 domain-containing protein 3
gene11783	792.929	484.096	546.387	344.642	ID3	protein_coding	chrNC_010448.4:81422541-81424169:-	gi|295148214|ref|NP_001171149.1|	DNA-binding protein inhibitor ID-3 [Ovis aries]	gi|343790948|ref|NM_001243602.1|	Sus scrofa inhibitor of DNA binding 3, dominant negative helix-loop-helix protein (ID3), mRNA	Q712G9	DNA-binding protein inhibitor ID-3
gene11786	2203	2283.04	2186.81	2660.45	RPL11	protein_coding	chrNC_010448.4:81523510-81526925:+	gi|431891271|gb|ELK02148.1|	60S ribosomal protein L11 [Pteropus alecto]	gi|371912167|dbj|AK391988.1|	Sus scrofa mRNA, clone: HTMT10040D05, expressed in hypothalamus	P62914	60S ribosomal protein L11
gene11787	11.8173	16.4683	19.0088	9.60704	ELOA	protein_coding	chrNC_010448.4:81564792-81582049:+	gi|335290681|ref|XP_003356245.1|	PREDICTED: transcription elongation factor B polypeptide 3 [Sus scrofa]	gi|545834212|ref|XM_003356197.2|	PREDICTED: Sus scrofa transcription elongation factor B (SIII), polypeptide 3 (110kDa, elongin A) (TCEB3), mRNA	Q14241	Transcription elongation factor B polypeptide 3
gene11788	36.2713	50.1489	46.7214	36.5432	PITHD1	protein_coding	chrNC_010448.4:81590868-81598874:+	gi|119615480|gb|EAW95074.1|	chromosome 1 open reading frame 128, isoform CRA_a [Homo sapiens]	gi|545834210|ref|XM_003356196.2|	PREDICTED: Sus scrofa PITH (C-terminal proteasome-interacting domain of thioredoxin-like) domain containing 1 (PITHD1), mRNA	Q9GZP4	PITH domain-containing protein 1
gene11789	5.90168	5.54006	8.59039	5.31661	LYPLA2	protein_coding	chrNC_010448.4:81601492-81605914:+	gi|545834207|ref|XP_003356251.2|	PREDICTED: acyl-protein thioesterase 2 isoform X1 [Sus scrofa]	gi|545834206|ref|XM_003356203.2|	PREDICTED: Sus scrofa lysophospholipase II (LYPLA2), transcript variant X1, mRNA	O95372	Acyl-protein thioesterase 2
gene1179	9.92685	4.32915	2.16786	2.74869	PCSK6	protein_coding	chrNC_010443.5:145508658-145697017:+	gi|602733277|ref|XP_007452024.1|	PREDICTED: proprotein convertase subtilisin/kexin type 6 [Lipotes vexillifer]	gi|478515652|ref|XM_004432011.1|	PREDICTED: Ceratotherium simum simum proprotein convertase subtilisin/kexin type 6 (PCSK6), mRNA	P29122	Proprotein convertase subtilisin/kexin type 6
gene11790	23.5922	9.60244	13.0932	16.3943	GALE	protein_coding	chrNC_010448.4:81605968-81610535:-	gi|528941012|ref|XP_005203236.1|	PREDICTED: UDP-glucose 4-epimerase isoform X2 [Bos taurus]	gi|545834198|ref|XM_003356202.2|	PREDICTED: Sus scrofa UDP-galactose-4-epimerase (GALE), transcript variant X1, mRNA	Q3T105	UDP-glucose 4-epimerase
gene11791	17.0168	30.372	29.624	18.135	HMGCL	protein_coding	chrNC_010448.4:81611516-81630454:-	gi|335290688|ref|XP_003356248.1|	PREDICTED: hydroxymethylglutaryl-CoA lyase, mitochondrial isoformX1 [Sus scrofa]	gi|545834182|ref|XM_003356200.2|	PREDICTED: Sus scrofa 3-hydroxymethyl-3-methylglutaryl-CoA lyase (HMGCL), transcript variant X1, mRNA	Q29448	Hydroxymethylglutaryl-CoA lyase, mitochondrial
gene11792	20.5619	22.0714	15.7514	18.0779	FUCA1	protein_coding	chrNC_010448.4:81638213-81655993:-	gi|403238746|gb|AEI59128.2|	fucosidase alpha-L-1 [Sus scrofa]	gi|545834180|ref|XM_003356199.2|	PREDICTED: Sus scrofa fucosidase, alpha-L- 1, tissue (FUCA1), mRNA	Q2KIM0	Tissue alpha-L-fucosidase
gene11794	130.112	159.706	158.067	117.094	PNRC2	protein_coding	chrNC_010448.4:81722926-81726492:+	gi|560905716|ref|XP_006179208.1|	PREDICTED: proline-rich nuclear receptor coactivator 2 [Camelus ferus]	gi|347300260|ref|NM_001244508.1|	Sus scrofa proline-rich nuclear receptor coactivator 2 (PNRC2), mRNA	Q0VCW6	Proline-rich nuclear receptor coactivator 2
gene11795	20.2052	18.1108	20.306	18.2686	SRSF10	protein_coding	chrNC_010448.4:81727893-81741516:-	gi|744593722|ref|XP_010988111.1|	PREDICTED: serine/arginine-rich splicing factor 10 isoform X5 [Camelus dromedarius]	gi|594653504|ref|XM_007175121.1|	PREDICTED: Balaenoptera acutorostrata scammoni serine/arginine-rich splicing factor 10 (SRSF10), transcript variant X2, mRNA	Q9R0U0	Serine/arginine-rich splicing factor 10
gene1180	21.4637	14.2562	18.6969	21.3217	SNRPA1	protein_coding	chrNC_010443.5:145707393-145719287:+	gi|350579773|ref|XP_001925384.4|	PREDICTED: U2 small nuclear ribonucleoprotein A' [Sus scrofa]	gi|52351632|gb|AY610062.1|	Sus scrofa clone Clu_6098.scr.msk.p1.Contig2, mRNA sequence	Q4R8Y8	U2 small nuclear ribonucleoprotein A'
gene11803	2.17514	2.84296	3.66344	1.63455	NIPAL3	protein_coding	chrNC_010448.4:82111528-82166299:+	gi|350585744|ref|XP_003127748.3|	PREDICTED: NIPA-like protein 3 isoform X1 [Sus scrofa]	gi|545834227|ref|XM_003127700.4|	PREDICTED: Sus scrofa NIPA-like domain containing 3 (NIPAL3), transcript variant X1, mRNA	Q5RD30	NIPA-like protein 3
gene11807	3.298	3.86023	5.66464	3.16938	SRRM1	protein_coding	chrNC_010448.4:82309192-82348076:+	gi|478502986|ref|XP_004425801.1|	PREDICTED: uncharacterized protein LOC101387536 isoform 3 [Ceratotherium simum simum]	gi|545834244|ref|XM_005665098.1|	PREDICTED: Sus scrofa serine/arginine repetitive matrix 1 (SRRM1), transcript variant X3, mRNA	Q52KI8	Serine/arginine repetitive matrix protein 1
gene11808	116.272	43.6337	44.2215	99.3504	CLIC4	protein_coding	chrNC_010448.4:82401041-82483038:+	gi|122692293|ref|NP_001073687.1|	chloride intracellular channel protein 4 [Bos taurus]	gi|545834304|ref|XM_003356207.3|	PREDICTED: Sus scrofa chloride intracellular channel protein 4-like (LOC100622787), mRNA	Q9XSA7	Chloride intracellular channel protein 4
gene11811	45.5909	52.4399	47.7616	46.0626	SYF2	protein_coding	chrNC_010448.4:82836894-82843484:-	gi|426222778|ref|XP_004005559.1|	PREDICTED: pre-mRNA-splicing factor SYF2 [Ovis aries]	gi|371921254|dbj|AK399668.1|	Sus scrofa mRNA, clone: BMWN10003E06, expressed in bone marrow	O95926	Pre-mRNA-splicing factor SYF2
gene11812	5.71056	9.73603	8.27905	5.87417	RSRP1	protein_coding	chrNC_010448.4:82850947-82861578:-	gi|343790866|ref|NP_001230571.1|	uncharacterized protein LOC100626780 [Sus scrofa]	gi|115545794|dbj|AK234227.1|	Sus scrofa mRNA, clone:OVR010030B04, expressed in ovary	Q4R626	Arginine/serine-rich protein 1
gene11813	98.7951	108.657	90.7112	102.72	TMEM50A	protein_coding	chrNC_010448.4:82861618-82879061:+	gi|343791019|ref|NP_001230555.1|	transmembrane protein 50A [Sus scrofa]	gi|343791018|ref|NM_001243626.1|	Sus scrofa transmembrane protein 50A (TMEM50A), mRNA	O95807	Transmembrane protein 50A
gene11815	13.3618	17.6542	18.3107	12.4144	TMEM57	protein_coding	chrNC_010448.4:82934083-82995688:+	gi|119628283|gb|EAX07878.1|	transmembrane protein 57, isoform CRA_c [Homo sapiens]	gi|84579920|ref|NM_001038646.1|	Sus scrofa transmembrane protein 57 (TMEM57), mRNA	Q2TLZ2	Macoilin
gene11817	18.0351	10.9255	9.65844	14.3692	LDLRAP1	protein_coding	chrNC_010448.4:83030629-83054387:+	gi|311258732|ref|XP_003127756.1|	PREDICTED: low density lipoprotein receptor adapter protein 1 [Sus scrofa]	gi|545834330|ref|XM_003127708.2|	PREDICTED: Sus scrofa low density lipoprotein receptor adaptor protein 1 (LDLRAP1), mRNA	Q5SW96	Low density lipoprotein receptor adapter protein 1
gene11818	3.55758	7.22954	8.36188	4.01354	MAN1C1	protein_coding	chrNC_010448.4:83089942-83228648:+	gi|594661003|ref|XP_007178749.1|	PREDICTED: mannosyl-oligosaccharide 1,2-alpha-mannosidase IC [Balaenoptera acutorostrata scammoni]	gi|545834343|ref|XM_005665115.1|	PREDICTED: Sus scrofa mannosidase, alpha, class 1C, member 1 (MAN1C1), mRNA	Q9NR34	Mannosyl-oligosaccharide 1,2-alpha-mannosidase IC
gene11819	6.10823	5.10731	5.72209	4.32099	SELENON	protein_coding	chrNC_010448.4:83246934-83262748:+	gi|197717773|gb|ABL61083.2|	selenoprotein N [Sus scrofa]	gi|197717772|gb|EF113595.2|	Sus scrofa selenoprotein N (Sepn1) mRNA, partial cds	Q9NZV5	Selenoprotein N
gene1182	4.66042	6.28825	6.81138	3.97179	CTDP1	protein_coding	chrNC_010443.5:145769763-145811673:-	gi|821410666|ref|XP_012392253.1|	PREDICTED: RNA polymerase II subunit A C-terminal domain phosphatase isoform X2 [Orcinus orca]	gi|545805208|ref|XM_005660586.1|	PREDICTED: Sus scrofa CTD (carboxy-terminal domain, RNA polymerase II, polypeptide A) phosphatase, subunit 1 (CTDP1), mRNA	Q9Y5B0	RNA polymerase II subunit A C-terminal domain phosphatase
gene11820	12.1073	13.9401	14.155	8.73222	MTFR1L	protein_coding	chrNC_010448.4:83265351-83277774:+	gi|311258736|ref|XP_003127758.1|	PREDICTED: mitochondrial fission regulator 1-like [Sus scrofa]	gi|545834335|ref|XM_003127710.2|	PREDICTED: Sus scrofa mitochondrial fission regulator 1-like (MTFR1L), mRNA	Q9H019	Mitochondrial fission regulator 1-like
gene11823	4.83642	4.32996	3.04426	3.30233	PAQR7	protein_coding	chrNC_010448.4:83318408-83329567:-	gi|47523358|ref|NP_998904.1|	membrane progestin receptor alpha [Sus scrofa]	gi|47523357|ref|NM_213739.1|	Sus scrofa progestin and adipoQ receptor family member VII (PAQR7), mRNA	Q865K8	Membrane progestin receptor alpha
gene11824	64.4579	17.3109	30.0007	28.6346	STMN1	protein_coding	chrNC_010448.4:83356404-83362546:-	gi|640795240|ref|XP_008053666.1|	PREDICTED: stathmin-like [Tarsius syrichta]	gi|545834321|ref|XM_005665112.1|	PREDICTED: Sus scrofa stathmin 1 (STMN1), transcript variant X1, mRNA	Q6DUB7	Stathmin
gene11825	9.1814	4.74995	6.53905	8.24159	PAFAH2	protein_coding	chrNC_010448.4:83413513-83446967:-	gi|335290721|ref|XP_003356259.1|	PREDICTED: platelet-activating factor acetylhydrolase 2, cytoplasmic isoform X1 [Sus scrofa]	gi|545834387|ref|XM_005665128.1|	PREDICTED: Sus scrofa platelet-activating factor acetylhydrolase 2, 40kDa (PAFAH2), transcript variant X4, mRNA	P79106	Platelet-activating factor acetylhydrolase 2, cytoplasmic
gene11828	1.20074	2.17423	4.8694	8.12507	TRIM63	protein_coding	chrNC_010448.4:83493200-83507471:-	gi|296080820|ref|NP_001171685.1|	E3 ubiquitin-protein ligase TRIM63 [Sus scrofa]	gi|296080819|ref|NM_001184756.1|	Sus scrofa tripartite motif containing 63, E3 ubiquitin protein ligase (TRIM63), mRNA	Q969Q1	E3 ubiquitin-protein ligase TRIM63
gene11830	1.61385	2.03487	1.56553	1.38201	PDIK1L	protein_coding	chrNC_010448.4:83542734-83561244:+	gi|545834410|ref|XP_005665191.1|	PREDICTED: serine/threonine-protein kinase PDIK1L isoform X2 [Sus scrofa]	gi|545834409|ref|XM_005665134.1|	PREDICTED: Sus scrofa PDLIM1 interacting kinase 1 like (PDIK1L), transcript variant X2, mRNA	Q8QZR7	Serine/threonine-protein kinase PDIK1L
gene11832	3.15413	7.17008	6.61039	3.19487	ZNF593	protein_coding	chrNC_010448.4:83590840-83593284:+	gi|545208473|ref|XP_001504147.2|	PREDICTED: zinc finger protein 593 [Equus caballus]	gi|371911909|dbj|AK395074.1|	Sus scrofa mRNA, clone: OVRM10041F02, expressed in ovary	O00488	Zinc finger protein 593
gene11835	2.22799	3.05749	3.19326	2.0288	CEP85	protein_coding	chrNC_010448.4:83651011-83689074:+	gi|335310653|ref|XP_003362132.1|	PREDICTED: centrosomal protein of 85 kDa isoform X1 [Sus scrofa]	gi|350597189|ref|XM_003362084.2|	PREDICTED: Sus scrofa centrosomal protein 85kDa (CEP85), transcript variant X1, mRNA	Q6P2H3	Centrosomal protein of 85 kDa
gene11842	20.8595	14.0778	19.5356	15.7781	DHDDS	protein_coding	chrNC_010448.4:83823262-83855101:+	gi|346421339|ref|NP_001231052.1|	dehydrodolichyl diphosphate synthase [Sus scrofa]	gi|346421338|ref|NM_001244123.1|	Sus scrofa dehydrodolichyl diphosphate synthase (DHDDS), mRNA	Q86SQ9	Dehydrodolichyl diphosphate synthase complex subunit DHDDS
gene11843	193.393	227.573	282.445	145.315	HMGN2	protein_coding	chrNC_010448.4:83857114-83861907:+	gi|119573509|gb|EAW53124.1|	hCG2040565, partial [Homo sapiens]	gi|346421369|ref|NM_001244112.1|	Sus scrofa high mobility group nucleosomal binding domain 2 (HMGN2), transcript variant 1, mRNA	Q86SG4	Putative Dresden prostate carcinoma protein 2
gene11846	5.03082	5.79405	5.50828	4.41322	PIGV	protein_coding	chrNC_010448.4:84129911-84139252:+	gi|335290743|ref|XP_003356269.1|	PREDICTED: GPI mannosyltransferase 2-like isoformX1 [Sus scrofa]	gi|545834430|ref|XM_005656059.1|	PREDICTED: Sus scrofa GPI mannosyltransferase 2-like (LOC100624784), transcript variant X2, mRNA	Q9NUD9	GPI mannosyltransferase 2
gene11847	2.12347	1.28549	1.78938	0.729769	ZDHHC18	protein_coding	chrNC_010448.4:84153854-84183772:+	gi|744605511|ref|XP_010992049.1|	PREDICTED: palmitoyltransferase ZDHHC18 [Camelus dromedarius]	gi|545834551|ref|XM_003127734.3|	PREDICTED: Sus scrofa zinc finger, DHHC-type containing 18 (ZDHHC18), mRNA	Q9NUE0	Palmitoyltransferase ZDHHC18
gene11848	2.55327	4.16992	9.37461	9.97406	SFN	protein_coding	chrNC_010448.4:84188521-84189824:+	gi|664721299|ref|XP_008517696.1|	PREDICTED: 14-3-3 protein sigma [Equus przewalskii]	gi|113205699|ref|NM_001044564.1|	Sus scrofa stratifin (SFN), mRNA	O77642	14-3-3 protein sigma
gene1185	1.92862	3.31461	3.56339	2.14051	ATP9B	protein_coding	chrNC_010443.5:146022975-146228847:-	gi|350578882|ref|XP_003480472.1|	PREDICTED: LOW QUALITY PROTEIN: probable phospholipid-transporting ATPase IIB [Sus scrofa]	gi|466059482|ref|XM_004280018.1|	PREDICTED: Orcinus orca ATPase, class II, type 9B (ATP9B), transcript variant X3, mRNA	A1A4J6	Probable phospholipid-transporting ATPase IIB
gene11850	3.50687	4.79386	4.67376	4.16818	GPATCH3	protein_coding	chrNC_010448.4:84200727-84218710:-	gi|545834496|ref|XP_003127767.3|	PREDICTED: G patch domain-containing protein 3 isoform X1 [Sus scrofa]	gi|545834495|ref|XM_003127719.3|	PREDICTED: Sus scrofa G patch domain containing 3 (GPATCH3), transcript variant X1, mRNA	Q96I76	G patch domain-containing protein 3
gene11852	119.801	87.9574	107.042	108.175	NUDC	protein_coding	chrNC_010448.4:84238695-84252046:+	gi|345091002|ref|NP_001230732.1|	nuclear distribution gene C homolog [Sus scrofa]	gi|345091001|ref|NM_001243803.1|	Sus scrofa nuclear distribution C homolog (A. nidulans) (NUDC), mRNA	Q17QG2	Nuclear migration protein nudC
gene11854	1.31102	2.46104	3.96701	1.85402	TRNP1	protein_coding	chrNC_010448.4:84293613-84300015:+	gi|345091080|ref|NP_001230757.1|	TMF1-regulated nuclear protein 1 [Sus scrofa]	gi|545834474|ref|XM_005656071.1|	PREDICTED: Sus scrofa TMF1-regulated nuclear protein 1 (TRNP1), transcript variant X1, mRNA	Q6NT89	TMF-regulated nuclear protein 1
gene11855	5.54434	3.61631	6.13016	9.33978	FAM46B	protein_coding	chrNC_010448.4:84303495-84310957:-	gi|545834511|ref|XP_003127772.2|	PREDICTED: protein FAM46B [Sus scrofa]	gi|545834510|ref|XM_003127724.2|	PREDICTED: Sus scrofa family with sequence similarity 46, member B (FAM46B), mRNA	Q29RH2	Protein FAM46B
gene11859	2.39371	1.69016	2.28104	1.58741	WDTC1	protein_coding	chrNC_010448.4:84467532-84537069:+	gi|209863045|ref|NP_001129436.1|	WD and tetratricopeptide repeats protein 1 [Sus scrofa]	gi|545834463|ref|XM_005656068.1|	PREDICTED: Sus scrofa WD and tetratricopeptide repeats 1 (WDTC1), transcript variant X6, mRNA	Q8N5D0	WD and tetratricopeptide repeats protein 1
gene11861	8.55874	10.7684	12.7427	7.96223	TMEM222	protein_coding	chrNC_010448.4:84546894-84559380:+	gi|350585786|ref|XP_003482051.1|	PREDICTED: transmembrane protein 222 [Sus scrofa]	gi|545834515|ref|XM_003482003.2|	PREDICTED: Sus scrofa transmembrane protein 222 (TMEM222), mRNA	Q9H0R3	Transmembrane protein 222
gene11863	0.994276	1.18272	1.3727	1.36442	MAP3K6	protein_coding	chrNC_010448.4:84573327-84585428:-	gi|545834529|ref|XP_003127776.2|	PREDICTED: mitogen-activated protein kinase kinase kinase 6 [Sus scrofa]	gi|545834528|ref|XM_003127728.2|	PREDICTED: Sus scrofa mitogen-activated protein kinase kinase kinase 6 (MAP3K6), mRNA	O95382	Mitogen-activated protein kinase kinase kinase 6
gene11866	2.96064	1.5747	1.88755	2.37936	WASF2	protein_coding	chrNC_010448.4:84621742-84697428:-	gi|385862190|ref|NP_001245373.1|	WAS protein family, member 2 [Sus scrofa]	gi|385862189|ref|NM_001258444.1|	Sus scrofa WAS protein family, member 2 (WASF2), mRNA	Q9Y6W5	Wiskott-Aldrich syndrome protein family member 2
gene11872	118.341	250.477	303.47	498.34	IFI6	protein_coding	chrNC_010448.4:84852782-84858072:-	gi|42627777|tpe|CAE00380.1|	TPA: putative 6-16 protein [Sus scrofa]	gi|371912855|dbj|AK392512.1|	Sus scrofa mRNA, clone: HTMT10082A05, expressed in hypothalamus	Q6IED8	Interferon alpha-inducible protein 6
gene11873	6.56778	3.96438	4.47057	5.9196	FAM76A	protein_coding	chrNC_010448.4:84880040-84910384:+	gi|545834555|ref|XP_005653432.1|	PREDICTED: family with sequence similarity 76, member A isoform X1 [Sus scrofa]	gi|545834554|ref|XM_005653375.1|	PREDICTED: Sus scrofa family with sequence similarity 76, member A (FAM76A), transcript variant X1, mRNA	Q8TAV0	Protein FAM76A
gene11874	35.7933	21.9343	22.7331	28.8381	STX12	protein_coding	chrNC_010448.4:84918827-84960235:+	gi|343478210|ref|NP_001230371.1|	syntaxin 12 [Sus scrofa]	gi|343478209|ref|NM_001243442.1|	Sus scrofa syntaxin 12 (STX12), mRNA	Q86Y82	Syntaxin-12
gene11875	27.1744	26.6895	27.1024	23.1557	PPP1R8	protein_coding	chrNC_010448.4:84966746-84990664:+	gi|676285859|gb|KFO37676.1|	Nuclear inhibitor of protein phosphatase 1 [Fukomys damarensis]	gi|343432657|ref|NM_001243414.1|	Sus scrofa protein phosphatase 1, regulatory subunit 8 (PPP1R8), mRNA	Q12972	Nuclear inhibitor of protein phosphatase 1
gene11877	18.6509	7.86221	12.8916	15.3187	RPA2	protein_coding	chrNC_010448.4:85032604-85045899:-	gi|349732264|ref|NP_001231871.1|	replication protein A 32 kDa subunit [Sus scrofa]	gi|349732263|ref|NM_001244942.1|	Sus scrofa replication protein A2, 32kDa (RPA2), mRNA	P15927	Replication protein A 32 kDa subunit
gene11880	3.13372	4.83062	6.39296	3.43576	EYA3	protein_coding	chrNC_010448.4:85095409-85185856:-	gi|528940913|ref|XP_005203187.1|	PREDICTED: eyes absent homolog 3 isoform X2 [Bos taurus]	gi|545834571|ref|XM_005653379.1|	PREDICTED: Sus scrofa eyes absent homolog 3 (Drosophila) (EYA3), partial mRNA	Q99504	Eyes absent homolog 3
gene11883	39.9004	38.2775	41.4571	36.2288	DNAJC8	protein_coding	chrNC_010448.4:85278149-85307022:-	gi|34784000|gb|AAH57191.1|	Dnajc8 protein, partial [Mus musculus]	gi|545834585|ref|XM_003356239.2|	PREDICTED: Sus scrofa DnaJ (Hsp40) homolog, subfamily C, member 8 (DNAJC8), mRNA	Q642C0	DnaJ homolog subfamily C member 8
gene11884	509.648	428.382	388.217	561.669	ATPIF1	protein_coding	chrNC_010448.4:85307242-85309211:+	gi|148222591|ref|NP_001090955.1|	ATPase inhibitor, mitochondrial precursor [Sus scrofa]	gi|371917127|dbj|AK400753.1|	Sus scrofa mRNA, clone: PCT010009C08, expressed in placenta	Q29307	ATPase inhibitor, mitochondrial
gene11885	2.03556	2.62241	2.12796	3.65136	SESN2	protein_coding	chrNC_010448.4:85321982-85348044:+	gi|335290804|ref|XP_003356286.1|	PREDICTED: sestrin-2 isoform X1 [Sus scrofa]	gi|545834586|ref|XM_003356238.2|	PREDICTED: Sus scrofa sestrin 2 (SESN2), transcript variant X1, mRNA	Q58CN8	Sestrin-2
gene11886	8.6169	11.3411	9.39262	7.31714	MED18	protein_coding	chrNC_010448.4:85384085-85392296:+	gi|297282705|ref|XP_002802313.1|	PREDICTED: mediator of RNA polymerase II transcription subunit 18-like isoform 3 [Macaca mulatta]	gi|545834589|ref|XM_005665139.1|	PREDICTED: Sus scrofa mediator complex subunit 18 (MED18), transcript variant X2, mRNA	Q9CZ82	Mediator of RNA polymerase II transcription subunit 18
gene11891	2.29583	2.95652	4.37482	2.15259	RCC1	protein_coding	chrNC_010448.4:85540766-85565869:+	gi|335290816|ref|XP_003356291.1|	PREDICTED: regulator of chromosome condensation isoformX1 [Sus scrofa]	gi|545834594|ref|XM_005665141.1|	PREDICTED: Sus scrofa regulator of chromosome condensation 1 (RCC1), transcript variant X3, mRNA	P18754	Regulator of chromosome condensation
gene11892	14.5889	19.3905	19.8307	15.0379	TRNAU1AP	protein_coding	chrNC_010448.4:85567430-85592649:+	gi|8923460|ref|NP_060316.1|	tRNA selenocysteine 1-associated protein 1 [Homo sapiens]	gi|545834614|ref|XM_003356244.2|	PREDICTED: Sus scrofa tRNA selenocysteine 1 associated protein 1 (TRNAU1AP), transcript variant X1, mRNA	Q9NX07	tRNA selenocysteine 1-associated protein 1
gene11894	4.72112	1.33627	2.13073	3.18163	RAB42	protein_coding	chrNC_010448.4:85603039-85605045:+	gi|335290820|ref|XP_003356293.1|	PREDICTED: ras-related protein Rab-39A [Sus scrofa]	gi|545834623|ref|XM_003356245.3|	PREDICTED: Sus scrofa RAB42, member RAS oncogene family (RAB42), mRNA	Q14964	Ras-related protein Rab-39A
gene11895	11.0671	15.5724	14.8219	10.7952	TAF12	protein_coding	chrNC_010448.4:85618679-85643087:-	gi|296207258|ref|XP_002750565.1|	PREDICTED: transcription initiation factor TFIID subunit 12 isoform X1 [Callithrix jacchus]	gi|371916762|dbj|AK397226.1|	Sus scrofa mRNA, clone: SKNB10032B11, expressed in skin	Q3T174	Transcription initiation factor TFIID subunit 12
gene11897	1.05858	1.30418	1.86408	0.834568	GMEB1	protein_coding	chrNC_010448.4:85657519-85701211:+	gi|667259405|ref|XP_008566897.1|	PREDICTED: glucocorticoid modulatory element-binding protein 1 isoform X1 [Galeopterus variegatus]	gi|593708636|ref|XM_007100874.1|	PREDICTED: Physeter catodon glucocorticoid modulatory element binding protein 1 (GMEB1), transcript variant X1, mRNA	Q2HJ87	Glucocorticoid modulatory element-binding protein 1
gene11898	2.36891	2.64511	3.3656	1.85745	YTHDF2	protein_coding	chrNC_010448.4:85717147-85756750:+	gi|545834628|ref|XP_005665209.1|	PREDICTED: LOW QUALITY PROTEIN: YTH domain family protein 2 [Sus scrofa]	gi|593708634|ref|XM_007100873.1|	PREDICTED: Physeter catodon YTH domain family, member 2 (YTHDF2), mRNA	Q0VCZ3	YTH domain-containing family protein 2
gene119	3.15976	1.30384	2.14821	1.55538	ARID1B	protein_coding	chrNC_010443.5:9791627-10227381:-	gi|635077740|ref|XP_008005861.1|	PREDICTED: AT-rich interactive domain-containing protein 1B isoform X3 [Chlorocebus sabaeus]	gi|635077735|ref|XM_008007667.1|	PREDICTED: Chlorocebus sabaeus AT rich interactive domain 1B (SWI1-like) (ARID1B), transcript variant X1, mRNA	Q8NFD5	AT-rich interactive domain-containing protein 1B
gene1190	1.10327	1.19065	1.60073	0.763053	ZNF236	protein_coding	chrNC_010443.5:147690545-147782162:-	gi|545225303|ref|XP_005613039.1|	PREDICTED: zinc finger protein 236 isoform X3 [Equus caballus]	gi|545801773|ref|XR_301094.1|	PREDICTED: Sus scrofa zinc finger protein 236-like (LOC100621373), misc_RNA	Q9UL36	Zinc finger protein 236
gene11902	2.30193	1.23795	1.72888	2.21384	EPB41	protein_coding	chrNC_010448.4:85842538-86029522:+	gi|545834642|ref|XP_005653446.1|	PREDICTED: protein 4.1 isoform X2 [Sus scrofa]	gi|545834643|ref|XM_005653390.1|	PREDICTED: Sus scrofa erythrocyte membrane protein band 4.1 (elliptocytosis 1, RH-linked) (EPB41), transcript variant X3, mRNA	P11171	Protein 4.1
gene11904	5.79735	4.38413	7.07253	4.59263	TMEM200B	protein_coding	chrNC_010448.4:86027778-86033355:-	gi|528941239|ref|XP_005203348.1|	PREDICTED: transmembrane protein 200B isoform X3 [Bos taurus]	gi|545834636|ref|XM_005653387.1|	PREDICTED: Sus scrofa transmembrane protein 200B (TMEM200B), transcript variant X1, mRNA	Q69YZ2	Transmembrane protein 200B
gene11905	1.99904	3.66388	6.07577	1.89348	SRSF4	protein_coding	chrNC_010448.4:86064776-86092769:-	gi|524959278|ref|XP_005079590.1|	PREDICTED: serine/arginine-rich splicing factor 4 [Mesocricetus auratus]	gi|545834630|ref|XM_005653384.1|	PREDICTED: Sus scrofa serine/arginine-rich splicing factor 4 (SRSF4), transcript variant X1, mRNA	Q08170	Serine/arginine-rich splicing factor 4
gene11906	3.0968	4.23771	5.58941	3.08001	MECR	protein_coding	chrNC_010448.4:86094383-86131691:-	gi|346421308|ref|NP_001231011.1|	trans-2-enoyl-CoA reductase, mitochondrial [Sus scrofa]	gi|371921980|dbj|AK396181.1|	Sus scrofa mRNA, clone: PBL010099C05, expressed in peripheral blood lymphocytes	Q9BV79	Trans-2-enoyl-CoA reductase, mitochondrial
gene11907	1.31534	2.00524	2.00095	1.64643	PTPRU	protein_coding	chrNC_010448.4:86137743-86228148:+	gi|744569286|ref|XP_010979988.1|	PREDICTED: receptor-type tyrosine-protein phosphatase U [Camelus dromedarius]	gi|594634334|ref|XM_007170557.1|	PREDICTED: Balaenoptera acutorostrata scammoni protein tyrosine phosphatase, receptor type, U (PTPRU), transcript variant X1, mRNA	Q92729	Receptor-type tyrosine-protein phosphatase U
gene11913	12.1032	13.1384	16.7702	10.6889	PUM1	protein_coding	chrNC_010448.4:87546388-87687483:-	gi|593746441|ref|XP_007128535.1|	PREDICTED: pumilio homolog 1 isoform X1 [Physeter catodon]	gi|371913084|dbj|AK392741.1|	Sus scrofa mRNA, clone: HTMT10097G03, expressed in hypothalamus	Q14671	Pumilio homolog 1
gene11914	2.52325	4.76267	3.96333	1.82519	NKAIN1	protein_coding	chrNC_010448.4:87773636-87825816:-	gi|641714227|ref|XP_008146427.1|	PREDICTED: sodium/potassium-transporting ATPase subunit beta-1-interacting protein 1 [Eptesicus fuscus]	gi|545834666|ref|XM_003127748.3|	PREDICTED: Sus scrofa Na+/K+ transporting ATPase interacting 1 (NKAIN1), mRNA	Q6PHL4	Sodium/potassium-transporting ATPase subunit beta-1-interacting protein 1
gene11915	8.36344	7.35078	10.3261	7.64812	SNRNP40	protein_coding	chrNC_010448.4:87838894-87879623:-	gi|562859597|ref|XP_006158215.1|	PREDICTED: U5 small nuclear ribonucleoprotein 40 kDa protein [Tupaia chinensis]	gi|545834667|ref|XM_003356266.2|	PREDICTED: Sus scrofa small nuclear ribonucleoprotein 40kDa (U5) (SNRNP40), mRNA	Q2HJH6	U5 small nuclear ribonucleoprotein 40 kDa protein
gene11916	24.212	35.6728	30.9033	22.2004	ZCCHC17	protein_coding	chrNC_010448.4:87879727-87942857:+	gi|521031426|gb|EPQ13212.1|	Nucleolar protein of 40 kDa [Myotis brandtii]	gi|115549225|dbj|AK231901.1|	Sus scrofa mRNA, clone:LNG010044A07, expressed in lung	Q9NP64	Nucleolar protein of 40 kDa
gene11917	152.649	638.132	3254.15	3804.87	FABP3	protein_coding	chrNC_010448.4:87943003-87950708:-	gi|172073181|ref|NP_001093401.1|	fatty acid-binding protein, heart [Sus scrofa]	gi|371922439|dbj|AK399858.1|	Sus scrofa mRNA, clone: HTMT10012H07, expressed in hypothalamus	O02772	Fatty acid-binding protein, heart
gene11922	27.3556	5.09555	2.85135	13.3974	TINAGL1	protein_coding	chrNC_010448.4:88095650-88106092:+	gi|545834675|ref|XP_005665215.1|	PREDICTED: tubulointerstitial nephritis antigen-like 1 isoform X1 [Sus scrofa]	gi|545834674|ref|XM_005665158.1|	PREDICTED: Sus scrofa tubulointerstitial nephritis antigen-like 1 (TINAGL1), transcript variant X1, mRNA	Q9GZM7	Tubulointerstitial nephritis antigen-like
gene11925	14.9619	7.76493	7.56821	16.4566	PEF1	protein_coding	chrNC_010448.4:88152232-88170327:-	gi|528767630|gb|EPY87289.1|	peflin [Camelus ferus]	gi|545834680|ref|XM_003127768.3|	PREDICTED: Sus scrofa penta-EF-hand domain containing 1 (PEF1), transcript variant 1, mRNA	Q9UBV8	Peflin
gene11926	54.5806	49.2019	48.8214	43.5259	COL16A1	protein_coding	chrNC_010448.4:88177798-88243718:-	gi|350585813|ref|XP_003127801.2|	PREDICTED: LOW QUALITY PROTEIN: collagen alpha-1(XVI) chain-like [Sus scrofa]	gi|594634461|ref|XM_007170619.1|	PREDICTED: Balaenoptera acutorostrata scammoni collagen, type XVI, alpha 1 (COL16A1), mRNA	Q07092	Collagen alpha-1(XVI) chain
gene11929	88.5815	57.1289	49.4139	75.0289	PTP4A2	protein_coding	chrNC_010448.4:88419444-88452757:-	gi|440896935|gb|ELR48726.1|	Protein tyrosine phosphatase type IVA 2, partial [Bos mutus]	gi|545834710|ref|XM_005665174.1|	PREDICTED: Sus scrofa protein tyrosine phosphatase type IVA, member 2 (PTP4A2), transcript variant X2, mRNA	Q6P9X4	Protein tyrosine phosphatase type IVA 2
gene11931	20.2757	13.7101	20.4088	16.6911	KHDRBS1	protein_coding	chrNC_010448.4:88530364-88572467:+	gi|478503255|ref|XP_004425935.1|	PREDICTED: KH domain-containing, RNA-binding, signal transduction-associated protein 1 isoform 1 [Ceratotherium simum simum]	gi|343790935|ref|NM_001243596.1|	Sus scrofa KH domain containing, RNA binding, signal transduction associated 1 (KHDRBS1), mRNA	Q07666	KH domain-containing, RNA-binding, signal transduction-associated protein 1
gene11933	1.6892	1.2836	2.03118	1.28575	TMEM39B	protein_coding	chrNC_010448.4:88585291-88606910:+	gi|676280591|gb|KFO34426.1|	Transmembrane protein 39B [Fukomys damarensis]	gi|371923085|dbj|AK396495.1|	Sus scrofa mRNA, clone: PST010040F05, expressed in prostate	Q9GZU3	Transmembrane protein 39B
gene11934	10.3257	11.4286	12.8531	8.95271	KPNA6	protein_coding	chrNC_010448.4:88611128-88656281:+	gi|465990342|ref|XP_004266580.1|	PREDICTED: importin subunit alpha-7 isoform X2 [Orcinus orca]	gi|594634413|ref|XM_007170596.1|	PREDICTED: Balaenoptera acutorostrata scammoni karyopherin alpha 6 (importin alpha 7) (KPNA6), transcript variant X2, mRNA	Q0V7M0	Importin subunit alpha-7
gene11935	18.6408	22.0087	24.5173	12.2171	TXLNA	protein_coding	chrNC_010448.4:88660051-88675359:+	gi|350585841|ref|XP_003127822.3|	PREDICTED: alpha-taxilin isoform X1 [Sus scrofa]	gi|545834734|ref|XM_003127774.4|	PREDICTED: Sus scrofa taxilin alpha (TXLNA), transcript variant X1, mRNA	P40222	Alpha-taxilin
gene11936	9.7634	2.79782	3.41521	5.08102	CCDC28B	protein_coding	chrNC_010448.4:88678166-88682825:+	gi|594061213|ref|XP_006054690.1|	PREDICTED: coiled-coil domain-containing protein 28B isoform X2 [Bubalus bubalis]	gi|288576751|dbj|AK347344.1|	Sus scrofa mRNA, clone:OVR010013A12, expressed in ovary	Q8CEG5	Coiled-coil domain-containing protein 28B
gene11937	5.72248	6.11887	5.04398	6.29315	IQCC	protein_coding	chrNC_010448.4:88682922-88685797:+	gi|311258842|ref|XP_003127804.1|	PREDICTED: IQ domain-containing protein C isoform X1 [Sus scrofa]	gi|545834731|ref|XM_003127756.2|	PREDICTED: Sus scrofa IQ motif containing C (IQCC), transcript variant X1, mRNA	Q2TBI7	IQ domain-containing protein C
gene11940	147.974	100.835	95.2435	112.033	EIF3I	protein_coding	chrNC_010448.4:88695926-88705083:+	gi|545208261|ref|XP_001503867.4|	PREDICTED: LOW QUALITY PROTEIN: eukaryotic translation initiation factor 3 subunit I [Equus caballus]	gi|347543779|ref|NM_001244624.1|	Sus scrofa eukaryotic translation initiation factor 3, subunit I (EIF3I), mRNA	Q5E966	Eukaryotic translation initiation factor 3 subunit I
gene11944	36.4111	25.4516	29.5293	25.9254	HDAC1	protein_coding	chrNC_010448.4:88749611-88785220:+	gi|504161253|ref|XP_004591679.1|	PREDICTED: histone deacetylase 1 [Ochotona princeps]	gi|115545543|dbj|AK230658.1|	Sus scrofa mRNA, clone:AMP010021H04, expressed in alveolar macrophage	O09106	Histone deacetylase 1
gene11945	10.1813	6.50634	11.9231	6.86434	MARCKSL1	protein_coding	chrNC_010448.4:88785412-88787772:-	gi|311258852|ref|XP_003127806.1|	PREDICTED: MARCKS-related protein isoform 2 [Sus scrofa]	gi|545834717|ref|XM_003127758.2|	PREDICTED: Sus scrofa MARCKS-like 1 (MARCKSL1), transcript variant 2, mRNA	P28667	MARCKS-related protein
gene11947	4.80299	4.34794	4.46829	3.71823	BSDC1	protein_coding	chrNC_010448.4:88808662-88839208:-	gi|335290928|ref|XP_003356332.1|	PREDICTED: BSD domain-containing protein 1 isoformX1 [Sus scrofa]	gi|545834749|ref|XM_005665183.1|	PREDICTED: Sus scrofa BSD domain containing 1 (BSDC1), transcript variant X6, mRNA	Q3SX22	BSD domain-containing protein 1
gene1195	2.23143	1.55791	1.99563	1.01999	ZNF516	protein_coding	chrNC_010443.5:147987660-148100788:+	gi|545801782|ref|XP_005654531.1|	PREDICTED: zinc finger protein 516 [Sus scrofa]	gi|545801781|ref|XM_005654474.1|	PREDICTED: Sus scrofa zinc finger protein 516 (ZNF516), mRNA	Q92618	Zinc finger protein 516
gene11950	1.98826	1.67774	1.2945	1.36795	ZBTB8A	protein_coding	chrNC_010448.4:88922246-88962855:+	gi|335290938|ref|XP_003356337.1|	PREDICTED: zinc finger and BTB domain-containing protein 8A isoform X1 [Sus scrofa]	gi|115553485|dbj|AK236688.1|	Sus scrofa mRNA, clone:OVRM10215E09, expressed in ovary	Q0VCJ6	Zinc finger and BTB domain-containing protein 8A
gene11951	33.574	35.2119	33.2143	27.7082	ZBTB8OS	protein_coding	chrNC_010448.4:88970973-88986999:-	gi|560899689|ref|XP_006176270.1|	PREDICTED: LOW QUALITY PROTEIN: protein archease [Camelus ferus]	gi|115550976|dbj|AK238837.1|	Sus scrofa mRNA, clone:THY010035H12, expressed in thymus	Q2YDE7	Protein archease
gene11952	84.9817	71.5663	78.6279	74.2051	RBBP4	protein_coding	chrNC_010448.4:88987092-89006815:+	gi|544482803|ref|XP_005576572.1|	PREDICTED: histone-binding protein RBBP4-like [Macaca fascicularis]	gi|545834767|ref|XM_005665189.1|	PREDICTED: Sus scrofa retinoblastoma binding protein 4 (RBBP4), transcript variant X2, mRNA	Q60972	Histone-binding protein RBBP4
gene11955	81.6243	51.7162	41.7926	67.5123	YARS	protein_coding	chrNC_010448.4:89088122-89118837:-	gi|545834779|ref|XP_003356343.2|	PREDICTED: LOW QUALITY PROTEIN: tyrosine--tRNA ligase, cytoplasmic [Sus scrofa]	gi|371923337|dbj|AK399965.1|	Sus scrofa mRNA, clone: HTMT10108D07, expressed in hypothalamus	P54577	Tyrosine--tRNA ligase, cytoplasmic
gene11956	4.43382	3.60703	3.55711	4.4528	S100PBP	protein_coding	chrNC_010448.4:89119003-89160050:+	gi|545834777|ref|XP_005665250.1|	PREDICTED: S100P-binding protein [Sus scrofa]	gi|545834776|ref|XM_005665193.1|	PREDICTED: Sus scrofa S100P binding protein (S100PBP), mRNA	Q3MHH3	S100P-binding protein
gene11959	7.50047	3.91798	2.56111	3.55909	TMEM54	protein_coding	chrNC_010448.4:89196995-89203954:-	gi|744552852|ref|XP_010974360.1|	PREDICTED: LOW QUALITY PROTEIN: transmembrane protein 54 [Camelus dromedarius]	gi|545834784|ref|XM_005665196.1|	PREDICTED: Sus scrofa transmembrane protein 54 (TMEM54), transcript variant X4, mRNA	Q3ZCD2	Transmembrane protein 54
gene11960	3.14246	1.69965	2.7389	2.97268	RNF19B	protein_coding	chrNC_010448.4:89220156-89250358:-	gi|335290958|ref|XP_003356347.1|	PREDICTED: E3 ubiquitin-protein ligase RNF19B isoformX1 [Sus scrofa]	gi|545834793|ref|XM_003356300.2|	PREDICTED: Sus scrofa ring finger protein 19B (RNF19B), transcript variant X2, mRNA	A2A7Q9	E3 ubiquitin-protein ligase RNF19B
gene11961	22.8112	20.1984	26.9466	23.6879	AK2	protein_coding	chrNC_010448.4:89295164-89318169:-	gi|465990094|ref|XP_004266546.1|	PREDICTED: adenylate kinase 2, mitochondrial isoform X1 [Orcinus orca]	gi|288781127|dbj|AK350266.1|	Sus scrofa mRNA, clone:SPL010023H04, expressed in spleen	P08166	Adenylate kinase 2, mitochondrial
gene11969	26.3778	24.2581	23.3242	19.6066	PHC2	protein_coding	chrNC_010448.4:89574030-89685275:-	gi|558149672|ref|XP_006094264.1|	PREDICTED: LOW QUALITY PROTEIN: polyhomeotic-like protein 2 [Myotis lucifugus]	gi|593739096|ref|XM_007125055.1|	PREDICTED: Physeter catodon polyhomeotic homolog 2 (Drosophila) (PHC2), transcript variant X1, mRNA	Q8IXK0	Polyhomeotic-like protein 2
gene1198	1.08262	1.46377	1.50893	0.835702	TSHZ1	protein_coding	chrNC_010443.5:148905179-148984984:-	gi|545801797|ref|XP_005659871.1|	PREDICTED: teashirt homolog 1-like [Sus scrofa]	gi|545801796|ref|XM_005659814.1|	PREDICTED: Sus scrofa teashirt homolog 1-like (LOC100152487), mRNA	Q6ZSZ6	Teashirt homolog 1
gene11981	31.4639	32.225	34.2539	28.5962	SMIM12	protein_coding	chrNC_010448.4:91109044-91113686:-	gi|685513844|ref|XP_009202763.1|	PREDICTED: small integral membrane protein 12 isoform X1 [Papio anubis]	gi|288779213|dbj|AK349038.1|	Sus scrofa mRNA, clone:PBL010107C11, expressed in peripheral blood mononuclear cells	D2H617	Small integral membrane protein 12
gene11985	1.29869	3.19324	2.75265	1.91627	ZMYM6	protein_coding	chrNC_010448.4:91238923-91293534:-	gi|593724308|ref|XP_007108289.1|	PREDICTED: zinc finger MYM-type protein 6 isoform X1 [Physeter catodon]	gi|470621172|ref|XM_004318654.1|	PREDICTED: Tursiops truncatus zinc finger, MYM-type 6 (ZMYM6), mRNA	O95789	Zinc finger MYM-type protein 6
gene11986	2.71118	3.10584	3.73381	2.81243	ZMYM1	protein_coding	chrNC_010448.4:91312154-91346276:+	gi|602683282|ref|XP_007453905.1|	PREDICTED: zinc finger MYM-type protein 1 isoform X1 [Lipotes vexillifer]	gi|594669092|ref|XM_007182495.1|	PREDICTED: Balaenoptera acutorostrata scammoni zinc finger, MYM-type 1 (ZMYM1), mRNA	Q5SVZ6	Zinc finger MYM-type protein 1
gene11987	1.04526	1.31685	1.52318	1.53091	LOC110261142	protein_coding	chrNC_010448.4:91357619-91363097:-	gi|591320090|ref|XP_007099368.1|	PREDICTED: LOW QUALITY PROTEIN: phenylalanyl-tRNA synthetase, beta subunit [Panthera tigris altaica]	gi|52351254|gb|AY609686.1|	Sus scrofa clone Clu_25517.scr.msk.p1.Contig1, mRNA sequence	Q9WUA2	Phenylalanine--tRNA ligase beta subunit
gene11988	12.891	14.1003	20.6482	11.2095	SFPQ	protein_coding	chrNC_010448.4:91391552-91408236:-	gi|431891104|gb|ELK01981.1|	Splicing factor, proline- and glutamine-rich [Pteropus alecto]	gi|594054868|ref|XM_006051621.1|	PREDICTED: Bubalus bubalis splicing factor proline/glutamine-rich (SFPQ), mRNA	P23246	Splicing factor, proline- and glutamine-rich
gene11989	2.6425	2.74761	2.65252	2.5471	ZMYM4	protein_coding	chrNC_010448.4:91453647-91623787:+	gi|478503364|ref|XP_004425989.1|	PREDICTED: zinc finger MYM-type protein 4 isoform 1 [Ceratotherium simum simum]	gi|560981039|ref|XM_006212702.1|	PREDICTED: Vicugna pacos zinc finger, MYM-type 4 (ZMYM4), transcript variant X1, mRNA	Q5VZL5	Zinc finger MYM-type protein 4
gene1199	19.8414	12.7058	9.93483	14.9461	ZADH2	protein_coding	chrNC_010443.5:148987197-148995138:+	gi|466059466|ref|XP_004280061.1|	PREDICTED: zinc-binding alcohol dehydrogenase domain-containing protein 2 [Orcinus orca]	gi|371920356|dbj|AK395953.1|	Sus scrofa mRNA, clone: OVRT10092F06, expressed in ovary	Q24K16	Zinc-binding alcohol dehydrogenase domain-containing protein 2
gene11990	5.30938	9.59371	9.50303	4.5025	KIAA0319L	protein_coding	chrNC_010448.4:91630664-91747790:-	gi|594669103|ref|XP_007182562.1|	PREDICTED: dyslexia-associated protein KIAA0319-like protein homolog isoform X1 [Balaenoptera acutorostrata scammoni]	gi|545208140|ref|XM_001503679.4|	PREDICTED: Equus caballus KIAA0319-like ortholog (KIAA0319L), transcript variant X1, mRNA	Q8IZA0	Dyslexia-associated protein KIAA0319-like protein
gene11992	1.573	2.82846	3.34124	1.00139	NCDN	protein_coding	chrNC_010448.4:91747550-91756812:+	gi|560920299|ref|XP_006186364.1|	PREDICTED: neurochondrin isoform X1 [Camelus ferus]	gi|371911737|dbj|AK391747.1|	Sus scrofa mRNA, clone: HTMT10019H05, expressed in hypothalamus	Q2KJ97	Neurochondrin
gene11995	80.3817	51.6102	53.3449	71.4354	PSMB2	protein_coding	chrNC_010448.4:91792055-91829942:-	gi|675669600|ref|XP_002750652.2|	PREDICTED: proteasome subunit beta type-2 [Callithrix jacchus]	gi|115555157|dbj|AK233772.1|	Sus scrofa mRNA, clone:MLN010023D02, expressed in mesenteric lymph node	P49721	Proteasome subunit beta type-2
gene11996	1.61173	1.60463	2.84658	1.40742	C6H1orf216	protein_coding	chrNC_010448.4:91885865-91890503:-	gi|759113720|ref|XP_011356267.1|	PREDICTED: UPF0500 protein C1orf216 homolog [Pteropus vampyrus]	gi|545208131|ref|XM_005607203.1|	PREDICTED: Equus caballus chromosome 2 open reading frame, human C1orf216 (C2H1orf216), mRNA	Q8TAB5	UPF0500 protein C1orf216
gene11997	3.41862	1.31711	3.80954	2.40382	CLSPN	protein_coding	chrNC_010448.4:91906325-91968070:-	gi|350597171|ref|XP_003484374.1|	PREDICTED: claspin isoform 1 [Sus scrofa]	gi|288784566|dbj|AK351657.1|	Sus scrofa mRNA, clone:THY010055F07, expressed in thymus	Q9HAW4	Claspin
gene11998	3.12197	1.57081	1.49211	2.96284	AGO4	protein_coding	chrNC_010448.4:91967499-92013030:+	gi|558149939|ref|XP_006094324.1|	PREDICTED: protein argonaute-4 [Myotis lucifugus]	gi|593764785|ref|XM_007120902.1|	PREDICTED: Physeter catodon argonaute RISC catalytic component 4 (AGO4), mRNA	Q9HCK5	Protein argonaute-4
gene12	2.09599	3.64791	4.11757	2.90102	ERMARD	protein_coding	chrNC_010443.5:513364-540948:-	gi|545797220|ref|XP_005659159.1|	PREDICTED: transmembrane protein C6orf70 homolog isoform X1 [Sus scrofa]	gi|545797222|ref|XM_005659103.1|	PREDICTED: Sus scrofa ER membrane-associated RNA degradation (ERMARD), transcript variant X2, mRNA	Q5T6L9	Endoplasmic reticulum membrane-associated RNA degradation protein
gene12000	2.50384	2.60386	3.26549	1.87839	AGO1	protein_coding	chrNC_010448.4:92038104-92076477:+	gi|545834849|ref|XP_005665266.1|	PREDICTED: protein argonaute-1 isoform X1 [Sus scrofa]	gi|545834848|ref|XM_005665209.1|	PREDICTED: Sus scrofa eukaryotic translation initiation factor 2C, 1 (EIF2C1), transcript variant X1, mRNA	Q8CJG1	Protein argonaute-1
gene12001	2.60124	3.79031	4.62619	2.27936	AGO3	protein_coding	chrNC_010448.4:92081763-92225811:+	gi|395830206|ref|XP_003788225.1|	PREDICTED: protein argonaute-3 isoform X1 [Otolemur garnettii]	gi|465989974|ref|XM_004266469.1|	PREDICTED: Orcinus orca argonaute RISC catalytic component 3 (AGO3), transcript variant X1, mRNA	Q9H9G7	Protein argonaute-3
gene12004	12.3139	8.90824	8.91732	9.1049	ADPRHL2	protein_coding	chrNC_010448.4:92238467-92244515:+	gi|311258899|ref|XP_003127836.1|	PREDICTED: poly(ADP-ribose) glycohydrolase ARH3 [Sus scrofa]	gi|545834868|ref|XM_003127788.2|	PREDICTED: Sus scrofa ADP-ribosylhydrolase like 2 (ADPRHL2), mRNA	Q3SYV9	Poly(ADP-ribose) glycohydrolase ARH3
gene12006	30.0932	24.663	27.8382	31.1145	TRAPPC3	protein_coding	chrNC_010448.4:92283146-92293712:-	gi|354459836|pdb|2J3R|A	Chain A, The Crystal Structure Of The Bet3-Trs31 Heterodimer.	gi|545834878|ref|XM_005665219.1|	PREDICTED: Sus scrofa trafficking protein particle complex subunit 3-like (LOC100525755), transcript variant X5, mRNA	O43617	Trafficking protein particle complex subunit 3
gene12007	7.41789	4.14037	5.21695	5.54495	MAP7D1	protein_coding	chrNC_010448.4:92297992-92322694:+	gi|545834895|ref|XP_005665284.1|	PREDICTED: MAP7 domain-containing protein 1 isoform X1 [Sus scrofa]	gi|545834894|ref|XM_005665227.1|	PREDICTED: Sus scrofa MAP7 domain containing 1 (MAP7D1), transcript variant X1, mRNA	Q3KQU3	MAP7 domain-containing protein 1
gene12008	35.5649	32.1244	40.9706	34.2475	THRAP3	protein_coding	chrNC_010448.4:92350021-92412335:+	gi|548461542|ref|XP_005678752.1|	PREDICTED: thyroid hormone receptor-associated protein 3 isoform X1 [Capra hircus]	gi|594669146|ref|XM_007182522.1|	PREDICTED: Balaenoptera acutorostrata scammoni thyroid hormone receptor associated protein 3 (THRAP3), transcript variant X1, mRNA	Q9Y2W1	Thyroid hormone receptor-associated protein 3
gene1201	2.17252	2.29302	2.76479	1.44043	ZNF407	protein_coding	chrNC_010443.5:149090502-149517494:-	gi|466059460|ref|XP_004280060.1|	PREDICTED: zinc finger protein 407 [Orcinus orca]	gi|545801820|ref|XM_005659818.1|	PREDICTED: Sus scrofa zinc finger protein 407-like (LOC100737356), mRNA	Q9C0G0	Zinc finger protein 407
gene12010	19.0139	10.2903	9.52207	22.4782	EVA1B	protein_coding	chrNC_010448.4:92430468-92432164:-	gi|594109583|ref|XP_006077643.1|	PREDICTED: protein eva-1 homolog B [Bubalus bubalis]	gi|371913550|dbj|AK389260.1|	Sus scrofa mRNA, clone: ADR010029F03, expressed in adrenal gland	Q9NVM1	Protein eva-1 homolog B
gene12012	2.11368	1.60238	1.82248	2.04968	STK40	protein_coding	chrNC_010448.4:92441231-92484363:-	gi|585169096|ref|XP_006736602.1|	PREDICTED: serine/threonine-protein kinase 40 isoform X2 [Leptonychotes weddellii]	gi|594669164|ref|XM_007182531.1|	PREDICTED: Balaenoptera acutorostrata scammoni serine/threonine kinase 40 (STK40), transcript variant X1, mRNA	Q8N2I9	Serine/threonine-protein kinase 40
gene12013	4.40466	4.69162	6.02854	4.42401	LSM10	protein_coding	chrNC_010448.4:92489921-92496886:-	gi|545208112|ref|XP_005607256.1|	PREDICTED: U7 snRNA-associated Sm-like protein LSm10 isoform X2 [Equus caballus]	gi|371912290|dbj|AK392111.1|	Sus scrofa mRNA, clone: HTMT10050D12, expressed in hypothalamus	Q8QZX5	U7 snRNA-associated Sm-like protein LSm10
gene12014	0.873514	2.75936	2.41941	1.49879	OSCP1	protein_coding	chrNC_010448.4:92501124-92537526:-	gi|560920347|ref|XP_006186388.1|	PREDICTED: protein OSCP1 isoform X1 [Camelus ferus]	gi|115554220|dbj|AK240015.1|	Sus scrofa mRNA, clone:UTR010021C04, expressed in uterus	Q29S00	Protein OSCP1
gene12015	17.4354	10.9274	11.5103	13.1501	MRPS15	protein_coding	chrNC_010448.4:92541506-92547839:-	gi|810516691|pdb|5AJ3|O	Chain O, Structure Of The Small Subunit Of The Mammalian Mitoribosome	gi|288779671|dbj|AK343256.1|	Sus scrofa mRNA, clone:ADR010012D12, expressed in adrenal gland	P82914	28S ribosomal protein S15, mitochondrial
gene12020	1.70712	2.05263	2.9836	1.78734	ZC3H12A	protein_coding	chrNC_010448.4:93541334-93551200:+	gi|748016301|gb|AJE29618.1|	MCPIP1 [Sus scrofa]	gi|593709990|ref|XM_007101521.1|	PREDICTED: Physeter catodon zinc finger CCCH-type containing 12A (ZC3H12A), mRNA	A6QQJ8	Ribonuclease ZC3H12A
gene12021	5.71009	6.33921	5.96998	4.79963	MEAF6	protein_coding	chrNC_010448.4:93559259-93589030:-	gi|472366330|ref|XP_004402704.1|	PREDICTED: chromatin modification-related protein MEAF6 isoform X1 [Odobenus rosmarus divergens]	gi|371920946|dbj|AK397750.1|	Sus scrofa mRNA, clone: SPL010067B08, expressed in spleen	Q9HAF1	Chromatin modification-related protein MEAF6
gene12022	3.391	3.77822	4.78965	2.70504	SNIP1	protein_coding	chrNC_010448.4:93597050-93612169:-	gi|470644468|ref|XP_004326559.1|	PREDICTED: smad nuclear-interacting protein 1 [Tursiops truncatus]	gi|593709996|ref|XM_007101524.1|	PREDICTED: Physeter catodon Smad nuclear interacting protein 1 (SNIP1), mRNA	Q8TAD8	Smad nuclear-interacting protein 1
gene12024	26.7908	19.8315	21.9387	18.2425	GNL2	protein_coding	chrNC_010448.4:93621443-93645980:-	gi|602683198|ref|XP_007453863.1|	PREDICTED: nucleolar GTP-binding protein 2 [Lipotes vexillifer]	gi|288782180|dbj|AK344391.1|	Sus scrofa mRNA, clone:DCI010032G11, expressed in dendritic cells (immature)	Q13823	Nucleolar GTP-binding protein 2
gene12026	13.7941	16.227	13.603	11.2521	C6H1orf109	protein_coding	chrNC_010448.4:93741085-93750596:-	gi|602683194|ref|XP_007453861.1|	PREDICTED: uncharacterized protein C1orf109 homolog [Lipotes vexillifer]	gi|594669205|ref|XM_007182550.1|	PREDICTED: Balaenoptera acutorostrata scammoni chromosome unknown open reading frame, human C1orf109 (LOC103003881), mRNA	Q9NX04	Uncharacterized protein C1orf109
gene12027	5.27071	0.651794	2.81462	3.24533	CDCA8	protein_coding	chrNC_010448.4:93750694-93764845:+	gi|465989757|ref|XP_004266487.1|	PREDICTED: borealin [Orcinus orca]	gi|593710002|ref|XM_007101527.1|	PREDICTED: Physeter catodon cell division cycle associated 8 (CDCA8), mRNA	Q5RBS5	Borealin
gene12029	1.33076	1.52501	1.05468	0.903192	MANEAL	protein_coding	chrNC_010448.4:93821638-93832122:+	gi|164698460|ref|NP_001106954.1|	glycoprotein endo-alpha-1,2-mannosidase-like protein isoform 3 precursor [Homo sapiens]	gi|602683185|ref|XM_007453795.1|	PREDICTED: Lipotes vexillifer mannosidase, endo-alpha-like (MANEAL), transcript variant X1, mRNA	Q5VSG8	Glycoprotein endo-alpha-1,2-mannosidase-like protein
gene1203	45.0719	48.4096	53.3447	49.8228	CNDP2	protein_coding	chrNC_010443.5:149565327-149584319:-	gi|343962597|ref|NP_001230636.1|	cytosolic non-specific dipeptidase [Sus scrofa]	gi|371911540|dbj|AK396869.1|	Sus scrofa mRNA, clone: PTG010014E03, expressed in pituitary gland	Q3ZC84	Cytosolic non-specific dipeptidase
gene12030	6.60278	5.00901	5.95329	4.93269	YRDC	protein_coding	chrNC_010448.4:93829320-93833776:-	gi|291408762|ref|XP_002720685.1|	PREDICTED: yrdC domain-containing protein, mitochondrial [Oryctolagus cuniculus]	gi|470639181|ref|XM_004324661.1|	PREDICTED: Tursiops truncatus yrdC domain containing (E. coli) (YRDC), mRNA	Q0VC80	YrdC domain-containing protein, mitochondrial
gene12031	21.6972	20.0533	13.4976	22.9014	C6H1orf122	protein_coding	chrNC_010448.4:93833766-93834925:+	gi|119627719|gb|EAX07314.1|	chromosome 1 open reading frame 122, isoform CRA_b, partial [Homo sapiens]	gi|371912075|dbj|AK391889.1|	Sus scrofa mRNA, clone: HTMT10031B06, expressed in hypothalamus	Q6ZSJ8	Uncharacterized protein C1orf122
gene12033	16.7328	11.2644	9.98126	12.6833	INPP5B	protein_coding	chrNC_010448.4:93885471-93944398:-	gi|335291007|ref|XP_003127842.2|	PREDICTED: type II inositol 1,4,5-trisphosphate 5-phosphatase isoform X1 [Sus scrofa]	gi|545834920|ref|XM_005665237.1|	PREDICTED: Sus scrofa inositol polyphosphate-5-phosphatase, 75kDa (INPP5B), transcript variant X6, mRNA	P32019	Type II inositol 1,4,5-trisphosphate 5-phosphatase
gene12035	72.4061	60.4221	57.2188	64.642	SF3A3	protein_coding	chrNC_010448.4:93951599-93976324:-	gi|431891067|gb|ELK01944.1|	Type II inositol-1,4,5-trisphosphate 5-phosphatase [Pteropus alecto]	gi|545834923|ref|XM_003127795.2|	PREDICTED: Sus scrofa splicing factor 3a, subunit 3, 60kDa (SF3A3), transcript variant 1, mRNA	Q12874	Splicing factor 3A subunit 3
gene12036	12.1788	4.12402	7.27903	7.02254	FHL3	protein_coding	chrNC_010448.4:93980637-93988568:-	gi|545208084|ref|XP_001503598.2|	PREDICTED: four and a half LIM domains protein 3 isoform 1 [Equus caballus]	gi|371914638|dbj|AK395477.1|	Sus scrofa mRNA, clone: OVRT10015B12, expressed in ovary	Q3ZBI6	Four and a half LIM domains protein 3
gene12037	40.2746	28.5405	25.2536	29.2864	UTP11	protein_coding	chrNC_010448.4:93993686-94006889:+	gi|347922102|ref|NP_001231671.1|	UTP11-like, U3 small nucleolar ribonucleoprotein [Sus scrofa]	gi|347922101|ref|NM_001244742.1|	Sus scrofa UTP11-like, U3 small nucleolar ribonucleoprotein, (yeast) (UTP11L), mRNA	Q9Y3A2	Probable U3 small nucleolar RNA-associated protein 11
gene12040	36.3193	20.9837	17.5512	28.6629	RRAGC	protein_coding	chrNC_010448.4:94785906-94803017:-	gi|617620085|ref|XP_007527165.1|	PREDICTED: ras-related GTP-binding protein C isoform X1 [Erinaceus europaeus]	gi|545834939|ref|XM_003127801.2|	PREDICTED: Sus scrofa Ras-related GTP binding C (RRAGC), transcript variant X1, mRNA	Q9HB90	Ras-related GTP-binding protein C
gene12041	6.71927	7.83052	10.6653	7.77945	MYCBP	protein_coding	chrNC_010448.4:94805649-94814443:-	gi|511832257|ref|XP_004740787.1|	PREDICTED: C-Myc-binding protein [Mustela putorius furo]	gi|115547063|dbj|AK231118.1|	Sus scrofa mRNA, clone:AMP010096B04, expressed in alveolar macrophage	Q2TBP7	C-Myc-binding protein
gene12043	11.9234	1.60992	1.39657	9.6179	RHBDL2	protein_coding	chrNC_010448.4:94822017-94864106:-	gi|560980950|ref|XP_006212719.1|	PREDICTED: LOW QUALITY PROTEIN: rhomboid-related protein 2 [Vicugna pacos]	gi|371915781|dbj|AK393463.1|	Sus scrofa mRNA, clone: KDN010059D01, expressed in kidney	Q9NX52	Rhomboid-related protein 2
gene12045	20.3303	28.3099	30.8094	24.2097	AKIRIN1	protein_coding	chrNC_010448.4:94891409-94902700:+	gi|821006430|ref|XP_012366301.1|	PREDICTED: akirin-1 [Nomascus leucogenys]	gi|190360646|ref|NM_001128455.1|	Sus scrofa mighty (LOC100144621), mRNA	Q9H9L7	Akirin-1
gene12046	158.208	212.53	224.302	177.073	NDUFS5	protein_coding	chrNC_010448.4:94913406-94919458:+	gi|350529356|ref|NP_001231917.1|	NADH dehydrogenase (ubiquinone) Fe-S protein 5, 15kDa (NADH-coenzyme Q reductase) [Sus scrofa]	gi|350529355|ref|NM_001244988.1|	Sus scrofa NADH dehydrogenase (ubiquinone) Fe-S protein 5, 15kDa (NADH-coenzyme Q reductase) (NDUFS5), mRNA	Q02379	NADH dehydrogenase [ubiquinone] iron-sulfur protein 5
gene12048	25.0067	11.0125	14.2687	13.0824	MACF1	protein_coding	chrNC_010448.4:94960385-95318126:+	gi|545834958|ref|XP_003127855.4|	PREDICTED: microtubule-actin cross-linking factor 1 isoformX1 [Sus scrofa]	gi|545834957|ref|XM_003127807.4|	PREDICTED: Sus scrofa microtubule-actin cross-linking factor 1-like (LOC100514848), transcript variant X1, mRNA	D3ZHV2	Microtubule-actin cross-linking factor 1
gene12051	3.47491	2.14466	3.15651	2.38601	KIAA0754	protein_coding	chrNC_010448.4:95248150-95252516:+	gi|470649630|ref|XP_004328332.1|	PREDICTED: LOW QUALITY PROTEIN: uncharacterized protein KIAA0754-like [Tursiops truncatus]	gi|106880606|emb|CR956425.14|	Pig DNA sequence from clone CH242-30J21 on chromosome 6, complete sequence	O94854	Uncharacterized protein KIAA0754
gene12055	8.40573	14.634	18.6284	8.84375	PABPC4	protein_coding	chrNC_010448.4:95382295-95399452:-	gi|545834964|ref|XP_005665306.1|	PREDICTED: polyadenylate-binding protein 4 isoform X3 [Sus scrofa]	gi|545834962|ref|XM_003482030.2|	PREDICTED: Sus scrofa poly(A) binding protein, cytoplasmic 4 (inducible form) (PABPC4), transcript variant X2, mRNA	Q13310	Polyadenylate-binding protein 4
gene12059	6.46279	9.10495	10.2167	7.05834	PPIE	protein_coding	chrNC_010448.4:95548582-95566470:+	gi|545834980|ref|XP_005665312.1|	PREDICTED: peptidyl-prolyl cis-trans isomerase E-like isoform X2 [Sus scrofa]	gi|74035874|emb|CR956427.7|	Pig DNA sequence from clone CH242-51O7 on chromosome 6, complete sequence	Q9QZH3	Peptidyl-prolyl cis-trans isomerase E
gene1206	32.4195	55.4723	50.2292	44.3532	CYB5A	protein_coding	chrNC_010443.5:149737584-149773222:+	gi|48976129|ref|NP_001001770.1|	cytochrome b5 [Sus scrofa]	gi|52351392|gb|AY609822.1|	Sus scrofa clone Clu_3292.scr.msk.p1.Contig4, mRNA sequence	P00172	Cytochrome b5
gene12067	43.4161	19.4026	34.1231	34.1668	CAP1	protein_coding	chrNC_010448.4:95811485-95840576:+	gi|148698452|gb|EDL30399.1|	CAP, adenylate cyclase-associated protein 1 (yeast), isoform CRA_b, partial [Mus musculus]	gi|115547068|dbj|AK231123.1|	Sus scrofa mRNA, clone:AMP010096E07, expressed in alveolar macrophage	Q08163	Adenylyl cyclase-associated protein 1
gene12069	28.6829	31.9924	31.0879	29.5098	PPT1	protein_coding	chrNC_010448.4:95840906-95860858:-	gi|311258974|ref|XP_003127871.1|	PREDICTED: palmitoyl-protein thioesterase 1 isoform 1 [Sus scrofa]	gi|545835025|ref|XM_003356331.2|	PREDICTED: Sus scrofa palmitoyl-protein thioesterase 1-like (LOC100621457), transcript variant X1, mRNA	P45478	Palmitoyl-protein thioesterase 1
gene1207	10.6536	14.8048	14.248	12.2617	TIMM21	protein_coding	chrNC_010443.5:149845189-149855903:-	gi|335280023|ref|XP_003353490.1|	PREDICTED: LOW QUALITY PROTEIN: mitochondrial import inner membrane translocase subunit Tim21 [Sus scrofa]	gi|371911096|dbj|AK391499.1|	Sus scrofa mRNA, clone: DCI010091G09, expressed in dendritic cells (immature)	Q3SZV6	Mitochondrial import inner membrane translocase subunit Tim21
gene12070	4.66349	4.9285	5.9683	4.58736	RLF	protein_coding	chrNC_010448.4:95900074-95994045:+	gi|335291054|ref|XP_003356375.1|	PREDICTED: zinc finger protein Rlf isoform X1 [Sus scrofa]	gi|545835030|ref|XM_003356327.2|	PREDICTED: Sus scrofa rearranged L-myc fusion (RLF), transcript variant X1, mRNA	Q13129	Zinc finger protein Rlf
gene12072	30.3333	26.728	25.2039	22.158	ZMPSTE24	protein_coding	chrNC_010448.4:96008307-96057131:+	gi|560987482|ref|XP_006215922.1|	PREDICTED: CAAX prenyl protease 1 homolog [Vicugna pacos]	gi|470614282|ref|XM_004316605.1|	PREDICTED: Tursiops truncatus zinc metallopeptidase STE24 (ZMPSTE24), mRNA	O75844	CAAX prenyl protease 1 homolog
gene12077	14.725	17.3559	17.0208	13.5099	RNMT	protein_coding	chrNC_010448.4:96338283-96362814:-	gi|466039512|ref|XP_004276026.1|	PREDICTED: mRNA cap guanine-N7 methyltransferase [Orcinus orca]	gi|52351264|gb|AY609696.1|	Sus scrofa clone Clu_26373.scr.msk.p1.Contig2, mRNA sequence	O43148	mRNA cap guanine-N7 methyltransferase
gene12078	9.72468	7.80322	8.08146	7.03609	FAM210A	protein_coding	chrNC_010448.4:96363440-96394001:+	gi|335308033|ref|XP_003361077.1|	PREDICTED: protein FAM210A-like isoform X1 [Sus scrofa]	gi|545889728|ref|XM_005658297.1|	PREDICTED: Sus scrofa protein FAM210A-like (LOC100626126), transcript variant X4, mRNA	Q05B67	Protein FAM210A
gene12079	1.0104	1.0962	0.680806	1.36592	LDLRAD4	protein_coding	chrNC_010448.4:96401650-96578162:-	gi|350585937|ref|XP_003356384.2|	PREDICTED: low-density lipoprotein receptor class A domain-containing protein 4 isoform X1 [Sus scrofa]	gi|545835049|ref|XM_005665263.1|	PREDICTED: Sus scrofa low density lipoprotein receptor class A domain containing 4 (LDLRAD4), transcript variant X3, mRNA	Q8BWJ4	Low-density lipoprotein receptor class A domain-containing protein 4
gene12081	7.48205	5.81234	5.8437	5.80805	CEP192	protein_coding	chrNC_010448.4:96611560-96733800:-	gi|545835059|ref|XP_005665324.1|	PREDICTED: nucleoporin SEH1 isoform X3 [Sus scrofa]	gi|545835058|ref|XM_005665267.1|	PREDICTED: Sus scrofa SEH1-like (S. cerevisiae) (SEH1L), transcript variant X3, mRNA	Q8TEP8	Centrosomal protein of 192 kDa
gene12082	6.59022	5.5343	5.5558	5.69641	PTPN2	protein_coding	chrNC_010448.4:96769862-96847136:+	gi|545835081|ref|XP_005665329.1|	PREDICTED: tyrosine-protein phosphatase non-receptor type 2 [Sus scrofa]	gi|545835080|ref|XM_005665272.1|	PREDICTED: Sus scrofa protein tyrosine phosphatase, non-receptor type 2 (PTPN2), mRNA	P17706	Tyrosine-protein phosphatase non-receptor type 2
gene12084	26.4844	24.4392	23.1903	25.7731	PSMG2	protein_coding	chrNC_010448.4:96879009-96893551:-	gi|335291091|ref|XP_003356390.1|	PREDICTED: proteasome assembly chaperone 2 [Sus scrofa]	gi|545835082|ref|XM_003356342.3|	PREDICTED: Sus scrofa proteasome (prosome, macropain) assembly chaperone 2 (PSMG2), mRNA	Q2NL24	Proteasome assembly chaperone 2
gene12085	2.96622	2.28796	2.47887	1.77604	CEP76	protein_coding	chrNC_010448.4:96893529-96913226:+	gi|545835084|ref|XP_005665330.1|	PREDICTED: centrosomal protein of 76 kDa isoform X1 [Sus scrofa]	gi|545835085|ref|XM_005665274.1|	PREDICTED: Sus scrofa centrosomal protein 76kDa (CEP76), transcript variant X2, mRNA	Q8TAP6	Centrosomal protein of 76 kDa
gene12086	5.99284	3.89429	4.67506	4.28265	SPIRE1	protein_coding	chrNC_010448.4:96934023-97114591:+	gi|528925063|ref|XP_005196820.1|	PREDICTED: protein spire homolog 1 isoform X1 [Bos taurus]	gi|545835099|ref|XM_003356347.3|	PREDICTED: Sus scrofa spire homolog 1 (Drosophila) (SPIRE1), partial mRNA	Q08AE8	Protein spire homolog 1
gene12088	12.2199	12.829	12.7051	11.4575	AFG3L2	protein_coding	chrNC_010448.4:97200890-97234577:+	gi|478493518|ref|XP_004421113.1|	PREDICTED: AFG3-like protein 2 [Ceratotherium simum simum]	gi|545835123|ref|XM_003482036.2|	PREDICTED: Sus scrofa AFG3 ATPase family gene 3-like 2 (S. cerevisiae) (AFG3L2), partial mRNA	Q2KJI7	AFG3-like protein 2
gene12089	236.427	16.9145	31.465	123.743	TUBB6	protein_coding	chrNC_010448.4:97233639-97240692:-	gi|410977316|ref|XP_003995053.1|	PREDICTED: tubulin beta-6 chain isoform X1 [Felis catus]	gi|115550674|dbj|AK232504.1|	Sus scrofa mRNA, clone:LVR010057G12, expressed in liver	Q2HJ81	Tubulin beta-6 chain
gene12090	2.75363	9.74242	40.1748	54.3106	CIDEA	protein_coding	chrNC_010448.4:97253074-97268355:-	gi|545835117|ref|XP_005656164.1|	PREDICTED: cell death activator CIDE-A-like isoform X1 [Sus scrofa]	gi|545835116|ref|XM_005656107.1|	PREDICTED: Sus scrofa cell death activator CIDE-A-like (LOC102159980), transcript variant X1, mRNA	O70302	Cell death activator CIDE-A
gene12091	13.1094	15.2449	7.02883	13.6106	IMPA2	protein_coding	chrNC_010448.4:97280008-97309729:-	gi|472380188|ref|XP_004409498.1|	PREDICTED: inositol monophosphatase 2 [Odobenus rosmarus divergens]	gi|545835122|ref|XM_003356351.3|	PREDICTED: Sus scrofa inositol(myo)-1(or 4)-monophosphatase 2 (IMPA2), mRNA	O14732	Inositol monophosphatase 2
gene12094	43.2167	41.1108	39.5	39.7309	CHMP1B	protein_coding	chrNC_010448.4:97356924-97359613:-	gi|548519136|ref|XP_005697202.1|	PREDICTED: charged multivesicular body protein 1b [Capra hircus]	gi|371923395|dbj|AK400023.1|	Sus scrofa mRNA, clone: HTMT10131C08, expressed in hypothalamus	Q5E994	Charged multivesicular body protein 1b
gene12099	3.16034	2.96515	2.65914	1.94029	NAPG	protein_coding	chrNC_010448.4:97961307-97974974:-	gi|594085586|ref|XP_006066318.1|	PREDICTED: gamma-soluble NSF attachment protein [Bubalus bubalis]	gi|62956054|gb|DQ020483.1|	Sus scrofa clone BAC KNP_1044G11, complete sequence	Q9CWZ7	Gamma-soluble NSF attachment protein
gene12102	0.243232	1.19095	2.7654	1.79665	APCDD1	protein_coding	chrNC_010448.4:97991418-98026590:-	gi|593743642|ref|XP_007127222.1|	PREDICTED: protein APCDD1 isoform X1 [Physeter catodon]	gi|62956054|gb|DQ020483.1|	Sus scrofa clone BAC KNP_1044G11, complete sequence	Q8J025	Protein APCDD1
gene12106	61.6376	40.1242	35.7425	48.7761	VAPA	protein_coding	chrNC_010448.4:98212335-98254272:-	gi|471408534|ref|XP_004385849.1|	PREDICTED: vesicle-associated membrane protein-associated protein A isoform X1 [Trichechus manatus latirostris]	gi|288576898|dbj|AK347491.1|	Sus scrofa mRNA, clone:OVR010042C03, expressed in ovary	Q0VCY1	Vesicle-associated membrane protein-associated protein A
gene12108	42.6811	68.1187	52.5178	37.3228	RAB31	protein_coding	chrNC_010448.4:98278644-98385857:-	gi|33589861|ref|NP_006859.2|	ras-related protein Rab-31 [Homo sapiens]	gi|545835137|ref|XR_304045.1|	PREDICTED: Sus scrofa uncharacterized LOC100520029 (LOC100520029), misc_RNA	Q13636	Ras-related protein Rab-31
gene12111	18.9651	15.3297	13.2672	11.8078	PPP4R1	protein_coding	chrNC_010448.4:98462833-98539649:+	gi|478493566|ref|XP_004421136.1|	PREDICTED: serine/threonine-protein phosphatase 4 regulatory subunit 1 [Ceratotherium simum simum]	gi|593743654|ref|XM_007127166.1|	PREDICTED: Physeter catodon protein phosphatase 4, regulatory subunit 1 (PPP4R1), transcript variant X1, mRNA	Q8TF05	Serine/threonine-protein phosphatase 4 regulatory subunit 1
gene12113	13.9394	9.82077	9.71895	10.0947	RALBP1	protein_coding	chrNC_010448.4:98550925-98598945:-	gi|350585965|ref|XP_003127878.3|	PREDICTED: ralA-binding protein 1 isoform X1 [Sus scrofa]	gi|545835141|ref|XM_003127830.4|	PREDICTED: Sus scrofa ralA binding protein 1 (RALBP1), transcript variant X1, mRNA	Q15311	RalA-binding protein 1
gene12114	19.4205	21.8116	20.1618	12.5814	TWSG1	protein_coding	chrNC_010448.4:98629116-98678322:-	gi|311258992|ref|XP_003127879.1|	PREDICTED: twisted gastrulation protein homolog 1 [Sus scrofa]	gi|545835153|ref|XM_003127831.2|	PREDICTED: Sus scrofa twisted gastrulation homolog 1 (Drosophila) (TWSG1), mRNA	Q9GZX9	Twisted gastrulation protein homolog 1
gene12115	7.13132	4.24721	4.595	5.42565	ANKRD12	protein_coding	chrNC_010448.4:98697207-98814727:-	gi|311258994|ref|XP_003127880.1|	PREDICTED: LOW QUALITY PROTEIN: ankyrin repeat domain-containing protein 12 [Sus scrofa]	gi|545835156|ref|XM_003127832.3|	PREDICTED: Sus scrofa ankyrin repeat domain 12 (ANKRD12), mRNA	Q6UB98	Ankyrin repeat domain-containing protein 12
gene12116	129.263	100.929	100.831	117.428	NDUFV2	protein_coding	chrNC_010448.4:98819156-98852561:-	gi|291394118|ref|XP_002713628.1|	PREDICTED: NADH dehydrogenase [ubiquinone] flavoprotein 2, mitochondrial [Oryctolagus cuniculus]	gi|371915180|dbj|AK400590.1|	Sus scrofa mRNA, clone: OVRT10042A05, expressed in ovary	Q9D6J6	NADH dehydrogenase [ubiquinone] flavoprotein 2, mitochondrial
gene12119	3.12493	2.31247	1.73584	1.97038	MTCL1	protein_coding	chrNC_010448.4:99062347-99178570:-	gi|529005372|ref|XP_005224355.1|	PREDICTED: microtubule cross-linking factor 1 isoform X1 [Bos taurus]	gi|545835162|ref|XR_304053.1|	PREDICTED: Sus scrofa protein SOGA2-like (LOC100520570), misc_RNA	Q9Y4B5	Microtubule cross-linking factor 1
gene12120	31.0183	28.9083	22.6808	19.3949	RAB12	protein_coding	chrNC_010448.4:99216225-99244627:-	gi|466039368|ref|XP_004275999.1|	PREDICTED: ras-related protein Rab-12 [Orcinus orca]	gi|602692822|ref|XM_007458449.1|	PREDICTED: Lipotes vexillifer RAB12, member RAS oncogene family (RAB12), mRNA	P35283	Ras-related protein Rab-12
gene12121	5.38617	9.21401	13.1631	6.49636	PTPRM	protein_coding	chrNC_010448.4:99350301-100092966:-	gi|803227633|ref|XP_011974120.1|	PREDICTED: receptor-type tyrosine-protein phosphatase mu isoform X15 [Ovis aries musimon]	gi|466039352|ref|XM_004275948.1|	PREDICTED: Orcinus orca protein tyrosine phosphatase, receptor type, M (PTPRM), transcript variant X1, mRNA	O14522	Receptor-type tyrosine-protein phosphatase T
gene12127	2.841	4.33616	5.77885	2.07541	ARHGAP28	protein_coding	chrNC_010448.4:100494385-100681008:-	gi|311258996|ref|XP_003127886.1|	PREDICTED: rho GTPase-activating protein 28 isoform X1 [Sus scrofa]	gi|545835177|ref|XM_003127838.2|	PREDICTED: Sus scrofa Rho GTPase activating protein 28 (ARHGAP28), transcript variant X1, mRNA	Q9P2N2	Rho GTPase-activating protein 28
gene12136	5.58014	2.3942	1.64678	2.32258	EPB41L3	protein_coding	chrNC_010448.4:101420376-101671177:+	gi|741972744|ref|XP_010817181.1|	PREDICTED: band 4.1-like protein 3 isoform X11 [Bos taurus]	gi|288778240|dbj|AK348065.1|	Sus scrofa mRNA, clone:OVRM10056D01, expressed in ovary	Q9WV92	Band 4.1-like protein 3
gene12142	20.6831	17.4447	12.55	14.6333	TGIF1	protein_coding	chrNC_010448.4:103226395-103234591:-	gi|545835195|ref|XP_005665353.1|	PREDICTED: homeobox protein TGIF1 isoform X1 [Sus scrofa]	gi|346716119|ref|NM_001244289.1|	Sus scrofa TGFB-induced factor homeobox 1 (TGIF1), transcript variant 2, mRNA	Q15583	Homeobox protein TGIF1
gene12143	57.9609	38.6876	37.3688	47.363	MRLC2	protein_coding	chrNC_010448.4:103391429-103409077:-	gi|884882468|ref|XP_013002153.1|	PREDICTED: myosin regulatory light chain 12B-like isoform X1 [Cavia porcellus]	gi|545835208|ref|XM_003127841.2|	PREDICTED: Sus scrofa myosin regulatory light chain (MRLC2), transcript variant 1, mRNA	Q3THE2	Myosin regulatory light chain 12B
gene12144	798.871	205.57	190.763	499.928	LOC733637	protein_coding	chrNC_010448.4:103413841-103424790:-	gi|488569683|ref|XP_004474453.1|	PREDICTED: myosin regulatory light polypeptide 9 isoform X1 [Dasypus novemcinctus]	gi|115552226|dbj|AK230535.1|	Sus scrofa mRNA, clone:AMP010007E11, expressed in alveolar macrophage	Q5E9E2	Myosin regulatory light polypeptide 9
gene12146	2.11547	4.09611	5.48322	2.39682	LPIN2	protein_coding	chrNC_010448.4:103625725-103728151:+	gi|213983059|ref|NP_001135459.1|	phosphatidate phosphatase LPIN2 [Sus scrofa]	gi|169248249|gb|EU344905.1|	Sus scrofa lipin 2 (Lpin2) mRNA, complete cds	Q92539	Phosphatidate phosphatase LPIN2
gene12147	22.5157	68.6935	44.036	13.6005	EMILIN2	protein_coding	chrNC_010448.4:103730618-103786921:-	gi|545835213|ref|XP_005665358.1|	PREDICTED: EMILIN-2 [Sus scrofa]	gi|545835212|ref|XM_005665301.1|	PREDICTED: Sus scrofa elastin microfibril interfacer 2 (EMILIN2), mRNA	Q8K482	EMILIN-2
gene12148	9.60985	7.87619	9.02595	8.16121	SMCHD1	protein_coding	chrNC_010448.4:103809732-103986057:-	gi|593742782|ref|XP_007126804.1|	PREDICTED: structural maintenance of chromosomes flexible hinge domain-containing protein 1 isoform X1 [Physeter catodon]	gi|593742781|ref|XM_007126742.1|	PREDICTED: Physeter catodon structural maintenance of chromosomes flexible hinge domain containing 1 (SMCHD1), transcript variant X1, mRNA	A6NHR9	Structural maintenance of chromosomes flexible hinge domain-containing protein 1
gene12150	12.3077	1.52835	7.20362	7.03386	NDC80	protein_coding	chrNC_010448.4:104000794-104055785:-	gi|744538794|ref|XP_010974840.1|	PREDICTED: kinetochore protein NDC80 homolog [Camelus dromedarius]	gi|288781891|dbj|AK344301.1|	Sus scrofa mRNA, clone:DCI010002E03, expressed in dendritic cells (immature)	O14777	Kinetochore protein NDC80 homolog
gene12152	0.881534	1.02666	1.03193	1.03031	METTL4	protein_coding	chrNC_010448.4:104055813-104384416:+	gi|470627749|ref|XP_004320794.1|	PREDICTED: LOW QUALITY PROTEIN: methyltransferase-like protein 4 [Tursiops truncatus]	gi|593766793|ref|XM_007121845.1|	PREDICTED: Physeter catodon methyltransferase like 4 (METTL4), mRNA	Q8N3J2	Methyltransferase-like protein 4
gene12159	44.1943	34.3491	31.6591	34.0363	YES1	protein_coding	chrNC_010448.4:105505944-105600694:+	gi|593723437|ref|XP_007107909.1|	PREDICTED: tyrosine-protein kinase Yes isoform X1 [Physeter catodon]	gi|593723438|ref|XM_007107848.1|	PREDICTED: Physeter catodon v-yes-1 Yamaguchi sarcoma viral oncogene homolog 1 (YES1), transcript variant X2, mRNA	P07947	Tyrosine-protein kinase Yes
gene12160	5.51507	7.58071	7.53017	7.83079	ENOSF1	protein_coding	chrNC_010448.4:105613211-105642533:+	gi|343791001|ref|NP_001230546.1|	enolase superfamily member 1 [Sus scrofa]	gi|343791000|ref|NM_001243617.1|	Sus scrofa enolase superfamily member 1 (ENOSF1), mRNA	Q2KIA9	Mitochondrial enolase superfamily member 1
gene12161	58.1311	44.6391	57.7485	54.7507	TYMS	protein_coding	chrNC_010448.4:105642730-105660279:-	gi|343790902|ref|NP_001230508.1|	thymidylate synthetase [Sus scrofa]	gi|343790901|ref|NM_001243579.1|	Sus scrofa thymidylate synthetase (TYMS), mRNA	P04818	Thymidylate synthase
gene12164	9.58256	39.4953	44.5264	9.06234	COLEC12	protein_coding	chrNC_010448.4:105808157-106000197:+	gi|744538840|ref|XP_010974997.1|	PREDICTED: collectin-12, partial [Camelus dromedarius]	gi|594688455|ref|XM_007191581.1|	PREDICTED: Balaenoptera acutorostrata scammoni collectin sub-family member 12 (COLEC12), mRNA	A6QP79	Collectin-12
gene12166	11.1286	13.3046	11.9326	9.51254	THOC1	protein_coding	chrNC_010448.4:106039262-106088125:+	gi|664757382|ref|XP_008536215.1|	PREDICTED: THO complex subunit 1 [Equus przewalskii]	gi|371911119|dbj|AK391522.1|	Sus scrofa mRNA, clone: DCI010098G08, expressed in dendritic cells (immature)	Q96FV9	THO complex subunit 1
gene12167	8.12095	7.6955	8.57643	7.56058	USP14	protein_coding	chrNC_010448.4:106087921-106139717:-	gi|73961834|ref|XP_537306.2|	PREDICTED: ubiquitin carboxyl-terminal hydrolase 14 isoformX2 [Canis lupus familiaris]	gi|115551283|dbj|AK232717.1|	Sus scrofa mRNA, clone:LVRM10011E06, expressed in liver	Q0IIF7	Ubiquitin carboxyl-terminal hydrolase 14
gene12168	20.1703	10.5793	13.1468	12.7785	ROCK1	protein_coding	chrNC_010448.4:106163899-106314998:-	gi|545835237|ref|XP_005653457.1|	PREDICTED: LOW QUALITY PROTEIN: rho-associated protein kinase 1 [Sus scrofa]	gi|602726426|ref|XM_007448612.1|	PREDICTED: Lipotes vexillifer rho-associated protein kinase 1-like (LOC103082455), mRNA	O77819	Rho-associated protein kinase 1
gene1217	3.91756	3.75241	4.50489	3.39139	SOCS6	protein_coding	chrNC_010443.5:152593647-152636645:-	gi|281427384|ref|NP_001163989.1|	suppressor of cytokine signaling 6 [Sus scrofa]	gi|472824997|ref|NM_001170518.2|	Sus scrofa suppressor of cytokine signaling 6 (SOCS6), mRNA	Q5RCM6	Suppressor of cytokine signaling 6
gene12175	5.11576	6.09798	5.21709	5.77172	ESCO1	protein_coding	chrNC_010448.4:106697975-106789445:-	gi|311259026|ref|XP_003127900.1|	PREDICTED: N-acetyltransferase ESCO1 isoform X1 [Sus scrofa]	gi|545835244|ref|XM_003127852.2|	PREDICTED: Sus scrofa establishment of sister chromatid cohesion N-acetyltransferase 1 (ESCO1), transcript variant X1, mRNA	Q5FWF5	N-acetyltransferase ESCO1
gene12176	104.909	71.61	91.023	93.3873	SNRPD1	protein_coding	chrNC_010448.4:106798201-106810178:+	gi|148691046|gb|EDL22993.1|	mCG14669, isoform CRA_b, partial [Mus musculus]	gi|371912725|dbj|AK392382.1|	Sus scrofa mRNA, clone: HTMT10069E09, expressed in hypothalamus	P62315	Small nuclear ribonucleoprotein Sm D1
gene12177	5.51301	6.69884	6.54824	7.0157	ABHD3	protein_coding	chrNC_010448.4:106851625-106917720:-	gi|830035238|ref|XP_004683836.2|	PREDICTED: LOW QUALITY PROTEIN: phospholipase ABHD3 [Condylura cristata]	gi|371923368|dbj|AK399996.1|	Sus scrofa mRNA, clone: HTMT10117E07, expressed in hypothalamus	Q0VC00	Phospholipase ABHD3
gene12178	22.4079	21.3114	24.2664	18.9404	MIB1	protein_coding	chrNC_010448.4:106917995-107043144:+	gi|291394188|ref|XP_002713497.1|	PREDICTED: E3 ubiquitin-protein ligase MIB1 [Oryctolagus cuniculus]	gi|545835254|ref|XM_003356369.2|	PREDICTED: Sus scrofa mindbomb E3 ubiquitin protein ligase 1 (MIB1), mRNA	Q86YT6	E3 ubiquitin-protein ligase MIB1
gene12189	8.14414	7.76785	8.72788	9.32363	RBBP8	protein_coding	chrNC_010448.4:107923921-108020067:+	gi|545835268|ref|XP_005665365.1|	PREDICTED: DNA endonuclease RBBP8 isoform X2 [Sus scrofa]	gi|545835269|ref|XM_005665309.1|	PREDICTED: Sus scrofa retinoblastoma binding protein 8 (RBBP8), transcript variant X3, mRNA	Q99708	DNA endonuclease RBBP8
gene12192	1.24744	1.41257	1.03493	0.899198	TMEM241	protein_coding	chrNC_010448.4:108227575-108329745:-	gi|593743732|ref|XP_007127265.1|	PREDICTED: transmembrane protein 241 isoform X3 [Physeter catodon]	gi|545835290|ref|XM_005665318.1|	PREDICTED: Sus scrofa uncharacterized LOC102167268 (LOC102167268), mRNA	Q24JQ0	Transmembrane protein 241
gene12193	44.1286	40.8974	30.4438	33.0487	RIOK3	protein_coding	chrNC_010448.4:108338986-108363872:+	gi|593743739|ref|XP_007127268.1|	PREDICTED: serine/threonine-protein kinase RIO3 isoform X1 [Physeter catodon]	gi|115548500|dbj|AK235117.1|	Sus scrofa mRNA, clone:OVRM10051E09, expressed in ovary	Q1RMT7	Serine/threonine-protein kinase RIO3
gene12194	2.21297	3.51486	3.23145	1.80344	C6H18orf8	protein_coding	chrNC_010448.4:108376763-108403175:+	gi|744538931|ref|XP_010975270.1|	PREDICTED: uncharacterized protein C18orf8 homolog [Camelus dromedarius]	gi|602726402|ref|XM_007448600.1|	PREDICTED: Lipotes vexillifer chromosome unknown open reading frame, human C18orf8 (LOC103079261), transcript variant X1, mRNA	Q96DM3	Uncharacterized protein C18orf8
gene12195	3.24661	5.73286	8.28861	3.75899	NPC1	protein_coding	chrNC_010448.4:108403126-108450486:-	gi|47523702|ref|NP_999487.1|	Niemann-Pick C1 protein precursor [Sus scrofa]	gi|47523701|ref|NM_214322.1|	Sus scrofa Niemann-Pick disease, type C1 (NPC1), mRNA	P56941	Niemann-Pick C1 protein
gene12196	8.62917	6.8419	5.642	7.99393	ANKRD29	protein_coding	chrNC_010448.4:108461111-108517594:-	gi|544506638|ref|XP_005587083.1|	PREDICTED: LOW QUALITY PROTEIN: ankyrin repeat domain-containing protein 29 [Macaca fascicularis]	gi|371911412|dbj|AK396741.1|	Sus scrofa mRNA, clone: PST010084B05, expressed in prostate	Q8N6D5	Ankyrin repeat domain-containing protein 29
gene12197	1.00231	1.46262	2.7068	2.96394	LAMA3	protein_coding	chrNC_010448.4:108548818-108805700:+	gi|555973925|ref|XP_005898958.1|	PREDICTED: laminin subunit alpha-3 [Bos mutus]	gi|602726442|ref|XM_007448619.1|	PREDICTED: Lipotes vexillifer laminin, alpha 3 (LAMA3), mRNA	Q16787	Laminin subunit alpha-3
gene12198	2.03606	2.21933	2.57443	2.32759	TTC39C	protein_coding	chrNC_010448.4:108859792-108968236:+	gi|545835305|ref|XP_003356432.3|	PREDICTED: tetratricopeptide repeat protein 39C isoform X1 [Sus scrofa]	gi|545835304|ref|XM_003356384.3|	PREDICTED: Sus scrofa tetratricopeptide repeat domain 39C (TTC39C), transcript variant X1, mRNA	Q8N584	Tetratricopeptide repeat protein 39C
gene12200	7.38609	9.76059	11.9054	8.10286	OSBPL1A	protein_coding	chrNC_010448.4:108997730-109241950:-	gi|560925277|ref|XP_006188823.1|	PREDICTED: oxysterol-binding protein-related protein 1 isoform X1 [Camelus ferus]	gi|602726386|ref|XM_007448592.1|	PREDICTED: Lipotes vexillifer oxysterol binding protein-like 1A (OSBPL1A), transcript variant X1, mRNA	Q9BXW6	Oxysterol-binding protein-related protein 1
gene12203	6.28999	9.75497	10.4182	4.1332	IMPACT	protein_coding	chrNC_010448.4:109235590-109272801:+	gi|545835325|ref|XP_005665384.1|	PREDICTED: protein IMPACT isoform X2 [Sus scrofa]	gi|545835324|ref|XM_005665327.1|	PREDICTED: Sus scrofa Impact homolog (mouse) (IMPACT), transcript variant X2, mRNA	A7YY45	Protein IMPACT
gene12206	2.17523	2.06922	1.67615	1.53627	ZNF521	protein_coding	chrNC_010448.4:109833610-110122920:-	gi|744538972|ref|XP_010975393.1|	PREDICTED: zinc finger protein 521 [Camelus dromedarius]	gi|466028606|ref|XM_004273740.1|	PREDICTED: Orcinus orca zinc finger protein 521 (ZNF521), transcript variant X2, mRNA	Q96K83	Zinc finger protein 521
gene12208	24.0753	24.1636	23.4513	21.9743	SS18	protein_coding	chrNC_010448.4:110711438-110789805:-	gi|54035529|gb|AAH83824.1|	Ss18 protein, partial [Rattus norvegicus]	gi|348605200|ref|NM_001244804.1|	Sus scrofa synovial sarcoma translocation, chromosome 18 (SS18), mRNA	Q62280	Protein SSXT
gene12210	2.35758	5.35167	5.01267	2.95672	TAF4B	protein_coding	chrNC_010448.4:110855636-110972798:+	gi|311259074|ref|XP_003127923.1|	PREDICTED: transcription initiation factor TFIID subunit 4B [Sus scrofa]	gi|545835352|ref|XM_003127875.2|	PREDICTED: Sus scrofa TAF4b RNA polymerase II, TATA box binding protein (TBP)-associated factor, 105kDa (TAF4B), mRNA	Q92750	Transcription initiation factor TFIID subunit 4B
gene12222	1.51689	0.682904	2.31729	2.76191	DSC3	protein_coding	chrNC_010448.4:114916759-114963688:-	gi|859762796|ref|XP_012906929.1|	PREDICTED: LOW QUALITY PROTEIN: desmocollin-3 [Mustela putorius furo]	gi|350596337|ref|XM_003361009.2|	PREDICTED: Sus scrofa desmocollin-3-like (LOC100623437), mRNA	Q28060	Desmocollin-3
gene12223	9.83776	1.47685	1.89978	3.54839	DSC2	protein_coding	chrNC_010448.4:114982259-115021332:-	gi|545889661|ref|XP_005674251.1|	PREDICTED: desmocollin-2, partial [Sus scrofa]	gi|545889660|ref|XM_005674194.1|	PREDICTED: Sus scrofa desmocollin 2 (DSC2), partial mRNA	Q02487	Desmocollin-2
gene12233	13.1194	10.1203	11.9203	10.3159	TRAPPC8	protein_coding	chrNC_010448.4:115692509-115786668:-	gi|560965479|ref|XP_006205135.1|	PREDICTED: trafficking protein particle complex subunit 8 isoform X1 [Vicugna pacos]	gi|466028560|ref|XM_004273717.1|	PREDICTED: Orcinus orca trafficking protein particle complex 8 (TRAPPC8), transcript variant X2, mRNA	Q9Y2L5	Trafficking protein particle complex subunit 8
gene12235	3.05741	8.00249	9.61262	3.8404	RNF125	protein_coding	chrNC_010448.4:115857697-115905550:+	gi|545835378|ref|XP_003127936.3|	PREDICTED: E3 ubiquitin-protein ligase RNF125 isoform X1 [Sus scrofa]	gi|545835377|ref|XM_003127888.3|	PREDICTED: Sus scrofa ring finger protein 125, E3 ubiquitin protein ligase (RNF125), transcript variant X1, mRNA	Q95KF1	E3 ubiquitin-protein ligase RNF125
gene12236	6.91525	5.82779	5.77661	5.50929	RNF138	protein_coding	chrNC_010448.4:115927021-115975754:+	gi|311259098|ref|XP_003127930.1|	PREDICTED: E3 ubiquitin-protein ligase RNF138 isoformX1 [Sus scrofa]	gi|602685973|ref|XM_007455165.1|	PREDICTED: Lipotes vexillifer ring finger protein 138, E3 ubiquitin protein ligase (RNF138), transcript variant X1, mRNA	Q32LN5	E3 ubiquitin-protein ligase RNF138
gene1224	24.1032	35.1406	25.6846	23.8574	TMX3	protein_coding	chrNC_010443.5:153988020-154031124:+	gi|545801935|ref|XP_005654535.1|	PREDICTED: protein disulfide-isomerase TMX3 [Sus scrofa]	gi|545801934|ref|XM_005654478.1|	PREDICTED: Sus scrofa thioredoxin-related transmembrane protein 3 (TMX3), mRNA	Q5R875	Protein disulfide-isomerase TMX3
gene12252	0.808429	1.88215	1.86295	1.14072	ZNF397	protein_coding	chrNC_010448.4:119076683-119130735:+	gi|803194230|ref|XP_011958735.1|	PREDICTED: zinc finger protein 397 isoform X1 [Ovis aries]	gi|545835426|ref|XM_005665341.1|	PREDICTED: Sus scrofa zinc finger protein 271-like (LOC102164512), transcript variant X1, mRNA	Q1LZ87	Zinc finger protein 397
gene12258	10.4489	15.5085	13.839	12.1962	ZNF24	protein_coding	chrNC_010448.4:119156507-119167240:-	gi|343403747|ref|NP_001230304.1|	zinc finger protein 24 [Sus scrofa]	gi|545835432|ref|XM_005665344.1|	PREDICTED: Sus scrofa zinc finger protein 24 (ZNF24), transcript variant X1, mRNA	Q5RAE6	Zinc finger protein 24
gene12260	12.4801	4.06407	4.29335	9.62765	INO80C	protein_coding	chrNC_010448.4:119262488-119285852:-	gi|335291283|ref|XP_003356456.1|	PREDICTED: INO80 complex subunit C [Sus scrofa]	gi|545835436|ref|XM_003356408.2|	PREDICTED: Sus scrofa INO80 complex subunit C (INO80C), mRNA	Q6PI98	INO80 complex subunit C
gene12261	70.481	48.6073	57.3356	66.9606	GALNT1	protein_coding	chrNC_010448.4:119295896-119493901:+	gi|667287162|ref|XP_008576394.1|	PREDICTED: polypeptide N-acetylgalactosaminyltransferase 1 isoform X2 [Galeopterus variegatus]	gi|545835450|ref|XM_003482057.2|	PREDICTED: Sus scrofa UDP-N-acetyl-alpha-D-galactosamine:polypeptide N-acetylgalactosaminyltransferase 1 (GalNAc-T1) (GALNT1), mRNA	Q07537	Polypeptide N-acetylgalactosaminyltransferase 1
gene12263	20.2573	29.6473	33.3296	28.2009	C6H18orf21	protein_coding	chrNC_010448.4:119735388-119745729:+	gi|335291290|ref|XP_003356458.1|	PREDICTED: UPF0711 protein C18orf21 homolog [Sus scrofa]	gi|545835453|ref|XM_003356410.2|	PREDICTED: Sus scrofa chromosome 6 open reading frame, human C18orf21 (C6H18orf21), mRNA	Q05B49	UPF0711 protein C18orf21 homolog
gene12264	6.02606	6.09184	5.54867	4.52043	RPRD1A	protein_coding	chrNC_010448.4:119762810-119834022:-	gi|149017087|gb|EDL76138.1|	similar to hypothetical protein MGC36325 (predicted) [Rattus norvegicus]	gi|545835454|ref|XM_003356411.3|	PREDICTED: Sus scrofa regulation of nuclear pre-mRNA domain containing 1A (RPRD1A), transcript variant X1, mRNA	Q5R8Y3	Regulation of nuclear pre-mRNA domain-containing protein 1A
gene12265	18.3228	13.6383	13.9282	13.0568	SLC39A6	protein_coding	chrNC_010448.4:119861853-119885836:-	gi|545835461|ref|XP_003356460.2|	PREDICTED: zinc transporter ZIP6 [Sus scrofa]	gi|545835460|ref|XM_003356412.2|	PREDICTED: Sus scrofa solute carrier family 39 (zinc transporter), member 6 (SLC39A6), mRNA	Q5R9M9	Zinc transporter ZIP6
gene12266	9.73112	14.0009	14.0454	11.3443	ELP2	protein_coding	chrNC_010448.4:119885409-119932126:+	gi|335291296|ref|XP_003356461.1|	PREDICTED: elongator complex protein 2 isoform 1 [Sus scrofa]	gi|545835456|ref|XM_003356413.2|	PREDICTED: Sus scrofa elongator acetyltransferase complex subunit 2 (ELP2), transcript variant 1, mRNA	Q6IA86	Elongator complex protein 2
gene12267	1.1333	1.5482	1.15306	3.74661	MOCOS	protein_coding	chrNC_010448.4:119945076-120018332:+	gi|335291298|ref|XP_003356462.1|	PREDICTED: molybdenum cofactor sulfurase [Sus scrofa]	gi|545835462|ref|XM_003356414.2|	PREDICTED: Sus scrofa molybdenum cofactor sulfurase (MOCOS), mRNA	Q9N0E7	Molybdenum cofactor sulfurase
gene12271	2.54851	2.58414	3.55516	2.20405	TPGS2	protein_coding	chrNC_010448.4:120605477-120670286:-	gi|545835472|ref|XP_003356464.3|	PREDICTED: tubulin polyglutamylase complex subunit 2, partial [Sus scrofa]	gi|545835471|ref|XM_003356416.3|	PREDICTED: Sus scrofa tubulin polyglutamylase complex subunit 2 (TPGS2), partial mRNA	Q68CL5	Tubulin polyglutamylase complex subunit 2
gene12272	9.77167	9.77372	10.879	8.78422	KIAA1328	protein_coding	chrNC_010448.4:120670317-121035937:+	gi|545224909|ref|XP_005612907.1|	PREDICTED: uncharacterized protein KIAA1328 homolog isoform X2 [Equus caballus]	gi|545835475|ref|XM_005665354.1|	PREDICTED: Sus scrofa KIAA1328 ortholog (KIAA1328), mRNA	Q86T90	Protein hinderin
gene1228	4.80263	9.20884	9.21064	4.94768	DSEL	protein_coding	chrNC_010443.5:154919331-154937484:+	gi|465999642|ref|XP_004268124.1|	PREDICTED: dermatan-sulfate epimerase-like protein [Orcinus orca]	gi|594684968|ref|XM_007189937.1|	PREDICTED: Balaenoptera acutorostrata scammoni dermatan sulfate epimerase-like (DSEL), transcript variant X2, mRNA	Q8IZU8	Dermatan-sulfate epimerase-like protein
gene12285	7.31403	9.3734	9.32682	7.48704	PIK3C3	protein_coding	chrNC_010448.4:125890598-126038753:+	gi|426253557|ref|XP_004020459.1|	PREDICTED: phosphatidylinositol 3-kinase catalytic subunit type 3 isoform X2 [Ovis aries]	gi|402743766|ref|NM_001012956.2|	Sus scrofa phosphatidylinositol 3-kinase, catalytic subunit type 3 (PIK3C3), mRNA	Q5D891	Phosphatidylinositol 3-kinase catalytic subunit type 3
gene12289	9.74605	8.40421	7.54324	9.93054	PQLC1	protein_coding	chrNC_010448.4:127894111-127952268:-	gi|350579756|ref|XP_003480676.1|	PREDICTED: PQ-loop repeat-containing protein 1 isoform X1 [Sus scrofa]	gi|545805125|ref|XM_005660572.1|	PREDICTED: Sus scrofa PQ-loop repeat-containing protein 1-like (LOC100738811), transcript variant X4, mRNA	Q5M880	PQ-loop repeat-containing protein 1
gene12290	4.1878	0.254545	1.1294	1.86758	HSBP1L1	protein_coding	chrNC_010448.4:127960330-127972241:+	gi|209969768|ref|NP_001129656.1|	heat shock factor binding protein 1-like [Sus scrofa]	gi|209969767|ref|NM_001136184.1|	Sus scrofa heat shock factor binding protein 1-like (LOC100192206), mRNA	C9JCN9	Heat shock factor-binding protein 1-like protein 1
gene12291	59.9046	37.8854	32.6213	46.7469	TXNL4A	protein_coding	chrNC_010448.4:127975164-127991112:-	gi|676284727|gb|KFO37224.1|	Thioredoxin-like protein 4A [Fukomys damarensis]	gi|545805114|ref|XM_001924851.2|	PREDICTED: Sus scrofa thioredoxin-like 4A (TXNL4A), mRNA	P83877	Thioredoxin-like protein 4A
gene12293	9.84317	8.80383	9.68083	8.94365	RBFA	protein_coding	chrNC_010448.4:128030397-128048061:+	gi|194033752|ref|XP_001924560.1|	PREDICTED: putative ribosome-binding factor A, mitochondrial [Sus scrofa]	gi|545805075|ref|XM_001924525.2|	PREDICTED: Sus scrofa ribosome binding factor A (putative) (RBFA), mRNA	Q8N0V3	Putative ribosome-binding factor A, mitochondrial
gene12294	2.69977	2.15409	3.41846	2.11407	ADNP2	protein_coding	chrNC_010448.4:128071503-128113292:+	gi|350579752|ref|XP_003122343.3|	PREDICTED: ADNP homeobox protein 2 isoform X1 [Sus scrofa]	gi|545805068|ref|XM_005660559.1|	PREDICTED: Sus scrofa ADNP homeobox 2 (ADNP2), transcript variant X2, mRNA	Q6IQ32	ADNP homeobox protein 2
gene12295	4.63421	4.85915	3.78975	3.13721	PARD6G	protein_coding	chrNC_010448.4:128161610-128250708:-	gi|350579750|ref|XP_003122342.2|	PREDICTED: partitioning defective 6 homolog gamma [Sus scrofa]	gi|371920325|dbj|AK395922.1|	Sus scrofa mRNA, clone: OVRT10087C04, expressed in ovary	Q9JK84	Partitioning defective 6 homolog gamma
gene12304	2.35137	2.17011	2.673	2.91812	SSX2IP	protein_coding	chrNC_010448.4:129049186-129113622:+	gi|335291312|ref|XP_003127955.2|	PREDICTED: afadin- and alpha-actinin-binding protein isoform X1 [Sus scrofa]	gi|545835509|ref|XM_005656120.1|	PREDICTED: Sus scrofa synovial sarcoma, X breakpoint 2 interacting protein (SSX2IP), transcript variant X3, mRNA	Q9Y2D8	Afadin- and alpha-actinin-binding protein
gene12308	60.4952	37.9831	41.3906	45.0341	GNG5	protein_coding	chrNC_010448.4:129247324-129254973:+	gi|440898437|gb|ELR49935.1|	Guanine nucleotide-binding protein G(I)/G(S)/G(O) subunit gamma-5, partial [Bos mutus]	gi|371921270|dbj|AK399684.1|	Sus scrofa mRNA, clone: BMWN10011F06, expressed in bone marrow	P63219	Guanine nucleotide-binding protein G(I)/G(S)/G(O) subunit gamma-5
gene12309	35.8395	31.0056	30.1291	28.6229	RPF1	protein_coding	chrNC_010448.4:129256040-129271038:-	gi|822476287|ref|NP_001296106.1|	ribosome production factor 1 homolog [Equus caballus]	gi|371918097|dbj|AK395765.1|	Sus scrofa mRNA, clone: OVRT10060F03, expressed in ovary	Q7TND5	Ribosome production factor 1
gene12317	12.6236	8.27116	6.73639	7.28426	PRKACB	protein_coding	chrNC_010448.4:129520397-129636207:-	gi|465968233|ref|XP_004262996.1|	PREDICTED: cAMP-dependent protein kinase catalytic subunit beta isoform X1 [Orcinus orca]	gi|322803701|emb|FN674825.1|	Sus scrofa contig sequence, clone KNP_1722G11_Contig3	P05131	cAMP-dependent protein kinase catalytic subunit beta
gene12320	3.01036	4.64117	6.15089	4.16558	ADGRL2	protein_coding	chrNC_010448.4:131727082-132366106:-	gi|545835532|ref|XP_005656183.1|	PREDICTED: latrophilin-2 isoform X3 [Sus scrofa]	gi|545835531|ref|XM_005656126.1|	PREDICTED: Sus scrofa latrophilin 2 (LPHN2), transcript variant X3, mRNA	O95490	Adhesion G protein-coupled receptor L2
gene12330	10.0879	25.596	30.3162	33.5302	IFI44	protein_coding	chrNC_010448.4:134634679-134649857:-	gi|545835544|ref|XP_005665415.1|	PREDICTED: interferon-induced protein 44 isoform X1 [Sus scrofa]	gi|545835543|ref|XM_005665358.1|	PREDICTED: Sus scrofa interferon-induced protein 44 (IFI44), transcript variant X1, mRNA	P27473	Interferon-induced protein 44
gene12331	6.63399	13.1205	18.3284	14.1564	IFI44L	protein_coding	chrNC_010448.4:134660230-134679212:-	gi|545835553|ref|XP_003127967.2|	PREDICTED: interferon-induced protein 44-like [Sus scrofa]	gi|545835552|ref|XM_003127919.2|	PREDICTED: Sus scrofa interferon-induced protein 44-like (IFI44L), mRNA	Q53G44	Interferon-induced protein 44-like
gene12332	11.4024	40.0678	65.0442	30.2066	PTGFR	protein_coding	chrNC_010448.4:134727334-134777067:-	gi|47522934|ref|NP_999224.1|	prostaglandin F2-alpha receptor [Sus scrofa]	gi|545835545|ref|XM_005665359.1|	PREDICTED: Sus scrofa prostaglandin F receptor (FP) (PTGFR), transcript variant X1, mRNA	Q28905	Prostaglandin F2-alpha receptor
gene12337	23.9852	5.2657	5.57979	15.8746	DNAJB4	protein_coding	chrNC_010448.4:135243927-135281376:-	gi|440898066|gb|ELR49639.1|	DnaJ-like protein subfamily B member 4, partial [Bos mutus]	gi|322487399|emb|FN673766.1|	Sus scrofa BAC clone KNP_964E3	Q2KIT4	DnaJ homolog subfamily B member 4
gene12338	14.1007	10.0599	14.0328	11.6818	FUBP1	protein_coding	chrNC_010448.4:135281474-135319055:+	gi|593735726|ref|XP_007113280.1|	PREDICTED: far upstream element-binding protein 1 isoform X1 [Physeter catodon]	gi|556743649|ref|XM_005967270.1|	PREDICTED: Pantholops hodgsonii far upstream element (FUSE) binding protein 1 (FUBP1), transcript variant X4, mRNA	Q96AE4	Far upstream element-binding protein 1
gene12339	17.7678	2.21136	2.3382	7.4399	NEXN	protein_coding	chrNC_010448.4:135315000-135382911:-	gi|655848689|ref|XP_008263254.1|	PREDICTED: nexilin isoform X1 [Oryctolagus cuniculus]	gi|635107101|ref|XM_007978215.1|	PREDICTED: Chlorocebus sabaeus nexilin (F actin binding protein) (NEXN), transcript variant X10, mRNA	Q0ZGT2	Nexilin
gene12341	2.02322	2.1524	2.2288	2.23538	MIGA1	protein_coding	chrNC_010448.4:135423409-135512567:-	gi|350586107|ref|XP_003356470.2|	PREDICTED: protein FAM73A [Sus scrofa]	gi|322487384|emb|FN673751.1|	Sus scrofa BAC clone KNP_619A9	Q8NAN2	Mitoguardin 1
gene12342	8.39758	6.38785	7.32067	8.21515	USP33	protein_coding	chrNC_010448.4:135524372-135589742:+	gi|440905214|gb|ELR55625.1|	Ubiquitin carboxyl-terminal hydrolase 33, partial [Bos mutus]	gi|593770051|ref|XM_007123355.1|	PREDICTED: Physeter catodon ubiquitin carboxyl-terminal hydrolase 33-like (LOC102991903), transcript variant X1, mRNA	A6QNM7	Ubiquitin carboxyl-terminal hydrolase 33
gene12343	4.84876	4.6702	4.34949	4.13792	ZZZ3	protein_coding	chrNC_010448.4:135605712-135746019:+	gi|545835598|ref|XP_005653471.1|	PREDICTED: ZZ-type zinc finger-containing protein 3 isoform X1 [Sus scrofa]	gi|322487428|emb|FN673795.1|	Sus scrofa BAC clone KNP_1265C9	Q8IYH5	ZZ-type zinc finger-containing protein 3
gene12346	28.0474	45.1746	40.1583	25.4699	PIGK	protein_coding	chrNC_010448.4:136057996-136175236:+	gi|73853894|ref|NP_001027529.1|	GPI-anchor transamidase precursor [Sus scrofa]	gi|52351107|gb|AY609512.1|	Sus scrofa clone Clu_14607.scr.msk.p1.Contig3, mRNA sequence	Q4KRV1	GPI-anchor transamidase
gene12352	40.1563	38.6045	36.0216	45.7813	RABGGTB	protein_coding	chrNC_010448.4:137525063-137534132:-	gi|586995863|ref|XP_003990286.2|	PREDICTED: geranylgeranyl transferase type-2 subunit beta isoform X1 [Felis catus]	gi|402693131|ref|NM_001044620.2|	Sus scrofa rab geranylgeranyltransferase, beta subunit (LOC733698), mRNA	Q5E9B3	Geranylgeranyl transferase type-2 subunit beta
gene12353	117.941	63.253	78.6688	124.729	ACADM	protein_coding	chrNC_010448.4:137541481-137575544:-	gi|148872486|sp|P41367.3|ACADM_PIG	RecName: Full=Medium-chain specific acyl-CoA dehydrogenase, mitochondrial; Short=MCAD; Flags: Precursor	gi|115551886|dbj|AK236293.1|	Sus scrofa mRNA, clone:OVRM10173G02, expressed in ovary	P41367	Medium-chain specific acyl-CoA dehydrogenase, mitochondrial
gene1236	14.7119	3.27808	2.36074	6.48616	LOC100156248	protein_coding	chrNC_010443.5:157820641-157836922:-	gi|335280049|ref|XP_003353495.1|	PREDICTED: serpin B8 isoform X1 [Sus scrofa]	gi|545801972|ref|XM_005652694.1|	PREDICTED: Sus scrofa serpin peptidase inhibitor, clade B (ovalbumin), member 8 (SERPINB8), transcript variant X3, mRNA	Q5BIR5	Serpin B8
gene12360	5.58142	5.37182	4.86207	5.25818	TYW3	protein_coding	chrNC_010448.4:138418652-138435300:-	gi|113205768|ref|NP_001038048.1|	tRNA wybutosine-synthesizing protein 3 homolog [Sus scrofa]	gi|113205767|ref|NM_001044583.1|	Sus scrofa tRNA-yW synthesizing protein 3 homolog (S. cerevisiae) (TYW3), mRNA	Q19QT9	tRNA wybutosine-synthesizing protein 3 homolog
gene12361	10.0159	12.0427	15.3595	12.5612	CRYZ	protein_coding	chrNC_010448.4:138434960-138461042:+	gi|113205780|ref|NP_001038049.1|	quinone oxidoreductase [Sus scrofa]	gi|371912243|dbj|AK392064.1|	Sus scrofa mRNA, clone: HTMT10047E06, expressed in hypothalamus	Q0MVN8	Quinone oxidoreductase
gene12364	1.37785	2.17837	2.164	2.05213	FPGT	protein_coding	chrNC_010448.4:138941832-138950340:-	gi|325652015|ref|NP_001191781.1|	fucose-1-phosphate guanylyltransferase [Sus scrofa]	gi|325652014|ref|NM_001204852.1|	Sus scrofa fucose-1-phosphate guanylyltransferase (FPGT), mRNA	O14772	Fucose-1-phosphate guanylyltransferase
gene12372	32.3399	41.9256	40.1376	30.5657	ZRANB2	protein_coding	chrNC_010448.4:141927233-141947766:+	gi|431896994|gb|ELK06258.1|	Zinc finger Ran-binding domain-containing protein 2 [Pteropus alecto]	gi|160420270|ref|NM_001044582.1|	Sus scrofa zinc finger protein 265 (LOC733651), mRNA	Q5R580	Zinc finger Ran-binding domain-containing protein 2
gene12377	88.6392	24.2736	15.438	34.157	CTH	protein_coding	chrNC_010448.4:142454922-142486352:-	gi|113205776|ref|NP_001038050.1|	cystathionine gamma-lyase [Sus scrofa]	gi|113205775|ref|NM_001044585.1|	Sus scrofa cystathionase (cystathionine gamma-lyase) (CTH), mRNA	Q19QT7	Cystathionine gamma-lyase
gene12379	10.7632	13.0032	13.2823	8.40931	ANKRD13C	protein_coding	chrNC_010448.4:142516190-142615899:+	gi|311259183|ref|XP_003127975.1|	PREDICTED: ankyrin repeat domain-containing protein 13C [Sus scrofa]	gi|545835682|ref|XM_003127927.3|	PREDICTED: Sus scrofa ankyrin repeat domain 13C (ANKRD13C), mRNA	Q8N6S4	Ankyrin repeat domain-containing protein 13C
gene12380	32.2873	31.2849	35.1994	30.51	SRSF11	protein_coding	chrNC_010448.4:142621904-142668107:-	gi|752425158|ref|XP_011231400.1|	PREDICTED: serine/arginine-rich splicing factor 11, partial [Ailuropoda melanoleuca]	gi|113205797|ref|NM_001044587.1|	Sus scrofa serine/arginine-rich splicing factor 11 (SRSF11), mRNA	Q05519	Serine/arginine-rich splicing factor 11
gene12381	12.1417	7.1381	8.08082	10.4614	LRRC40	protein_coding	chrNC_010448.4:142668173-142715698:+	gi|311259185|ref|XP_003127976.1|	PREDICTED: leucine-rich repeat-containing protein 40 [Sus scrofa]	gi|545835683|ref|XM_003127928.2|	PREDICTED: Sus scrofa leucine rich repeat containing 40 (LRRC40), mRNA	Q4R3P6	Leucine-rich repeat-containing protein 40
gene12383	2.00025	0.419875	1.27432	2.07051	DEPDC1	protein_coding	chrNC_010448.4:144157569-144183977:+	gi|593755496|ref|XP_007116605.1|	PREDICTED: DEP domain-containing protein 1A isoform X6 [Physeter catodon]	gi|593755495|ref|XM_007116543.1|	PREDICTED: Physeter catodon DEP domain containing 1 (DEPDC1), transcript variant X6, mRNA	Q5TB30	DEP domain-containing protein 1A
gene12386	25.451	17.4223	17.8762	18.5336	WLS	protein_coding	chrNC_010448.4:144242639-144529659:+	gi|350586129|ref|XP_003482121.1|	PREDICTED: protein wntless homolog isoform X2 [Sus scrofa]	gi|545835691|ref|XM_003482073.2|	PREDICTED: Sus scrofa wntless homolog (Drosophila) (WLS), transcript variant X2, mRNA	Q5T9L3	Protein wntless homolog
gene12390	44.795	21.2859	22.6494	46.93	GNG12	protein_coding	chrNC_010448.4:144782478-144918556:+	gi|223950631|ref|NP_001138859.1|	guanine nucleotide-binding protein G(I)/G(S)/G(O) subunit gamma-12 [Sus scrofa]	gi|322487353|emb|FN673720.1|	Sus scrofa BAC clone KNP_175E3	Q28024	Guanine nucleotide-binding protein G(I)/G(S)/G(O) subunit gamma-12
gene12391	77.3796	95.127	77.0372	92.1563	GADD45A	protein_coding	chrNC_010448.4:144940702-144944089:-	gi|77735449|ref|NP_001029419.1|	growth arrest and DNA damage-inducible protein GADD45 alpha [Bos taurus]	gi|113205835|ref|NM_001044599.1|	Sus scrofa growth arrest and DNA-damage-inducible, alpha (GADD45A), mRNA	Q3ZBN6	Growth arrest and DNA damage-inducible protein GADD45 alpha
gene12393	151.804	136.93	163.79	125.931	SERBP1	protein_coding	chrNC_010448.4:145186551-145201781:+	gi|426329947|ref|XP_004025992.1|	PREDICTED: plasminogen activator inhibitor 1 RNA-binding protein isoform 3 [Gorilla gorilla gorilla]	gi|545835698|ref|XM_003127936.2|	PREDICTED: Sus scrofa SERPINE1 mRNA binding protein 1 (SERBP1), transcript variant X3, mRNA	Q6AXS5	Plasminogen activator inhibitor 1 RNA-binding protein
gene12398	3.1987	2.57478	3.03029	2.55075	SLC35D1	protein_coding	chrNC_010448.4:145532600-145596069:+	gi|511886472|ref|XP_004763024.1|	PREDICTED: UDP-glucuronic acid/UDP-N-acetylgalactosamine transporter isoform X1 [Mustela putorius furo]	gi|323097800|emb|FN677040.1|	Sus scrofa BAC clone CHORI242_74A1_Contig66	A2VE55	UDP-N-acetylglucosamine/UDP-glucose/GDP-mannose transporter
gene12399	16.554	10.6201	10.1254	13.7615	MIER1	protein_coding	chrNC_010448.4:145609619-145680063:-	gi|830011965|ref|XP_012577871.1|	PREDICTED: mesoderm induction early response protein 1 isoform X1 [Condylura cristata]	gi|545835709|ref|XM_003482075.2|	PREDICTED: Sus scrofa mesoderm induction early response protein 1-like (LOC100739104), mRNA	Q5REE1	Mesoderm induction early response protein 1
gene12406	1.7227	7.02597	5.84355	1.67332	PDE4B	protein_coding	chrNC_010448.4:146167262-146720105:-	gi|194097391|ref|NP_001123491.1|	cAMP-specific 3',5'-cyclic phosphodiesterase 4B isoform 1 [Sus scrofa]	gi|322487432|emb|FN673799.1|	Sus scrofa BAC clone KNP_1295F6	Q07343	cAMP-specific 3',5'-cyclic phosphodiesterase 4B
gene12409	79.6967	82.9365	64.0707	58.0835	LEPROT	protein_coding	chrNC_010448.4:146974641-146987261:-	gi|743696544|ref|XP_010947845.1|	PREDICTED: leptin receptor gene-related protein [Camelus bactrianus]	gi|223950632|ref|NM_001145388.1|	Sus scrofa leptin receptor overlapping transcript (LEPROT), mRNA	B9TRX0	Leptin receptor gene-related protein
gene12411	5.95475	5.32538	7.44913	9.68056	AK4	protein_coding	chrNC_010448.4:147177029-147257799:-	gi|594070184|ref|XP_006058980.1|	PREDICTED: adenylate kinase 4, mitochondrial [Bubalus bubalis]	gi|322487378|emb|FN673745.1|	Sus scrofa BAC clone KNP_466E2	Q0VCP1	Adenylate kinase 4, mitochondrial
gene12412	26.7585	46.1605	54.9188	28.6872	JAK1	protein_coding	chrNC_010448.4:147320288-147567188:+	gi|47523036|ref|NP_999279.1|	tyrosine-protein kinase JAK1 [Sus scrofa]	gi|6635249|dbj|AB036335.1|	Sus scrofa JAK1 mRNA for Janus kinase 1, complete cds	P23458	Tyrosine-protein kinase JAK1
gene12415	1.00212	1.39517	3.47952	0.704032	CACHD1	protein_coding	chrNC_010448.4:147774934-148010916:-	gi|395730402|ref|XP_002810776.2|	PREDICTED: VWFA and cache domain-containing protein 1 [Pongo abelii]	gi|545835748|ref|XM_003121657.4|	PREDICTED: Sus scrofa cache domain containing 1 (CACHD1), mRNA	Q5VU97	VWFA and cache domain-containing protein 1
gene12417	0.454495	2.25455	2.15758	1.12058	ROR1	protein_coding	chrNC_010448.4:148314575-148834659:-	gi|594620174|ref|XP_007164806.1|	PREDICTED: tyrosine-protein kinase transmembrane receptor ROR1 [Balaenoptera acutorostrata scammoni]	gi|545835765|ref|XM_003127944.3|	PREDICTED: Sus scrofa receptor tyrosine kinase-like orphan receptor 1 (ROR1), mRNA	Q01973	Inactive tyrosine-protein kinase transmembrane receptor ROR1
gene12418	4.95403	6.11858	7.57261	4.84987	PGM1	protein_coding	chrNC_010448.4:148851183-148918891:-	gi|545835769|ref|XP_005656214.1|	PREDICTED: phosphoglucomutase-1 isoform X1 [Sus scrofa]	gi|545835768|ref|XM_005656157.1|	PREDICTED: Sus scrofa phosphoglucomutase 1 (PGM1), transcript variant X1, mRNA	Q08DP0	Phosphoglucomutase-1
gene12420	3.07081	3.88577	2.7576	2.53649	EFCAB7	protein_coding	chrNC_010448.4:148939050-148997790:-	gi|350586143|ref|XP_003127999.3|	PREDICTED: EF-hand calcium-binding domain-containing protein 7 isoform X1 [Sus scrofa]	gi|545835775|ref|XM_003127951.4|	PREDICTED: Sus scrofa EF-hand calcium binding domain 7 (EFCAB7), transcript variant X1, mRNA	A8K855	EF-hand calcium-binding domain-containing protein 7
gene12422	3.09119	1.56584	2.07357	3.03445	ALG6	protein_coding	chrNC_010448.4:149026253-149112706:-	gi|350586145|ref|XP_003127995.3|	PREDICTED: dolichyl pyrophosphate Man9GlcNAc2 alpha-1,3-glucosyltransferase isoform X1 [Sus scrofa]	gi|545835779|ref|XM_003127947.4|	PREDICTED: Sus scrofa ALG6, alpha-1,3-glucosyltransferase (ALG6), transcript variant X1, mRNA	Q9Y672	Dolichyl pyrophosphate Man9GlcNAc2 alpha-1,3-glucosyltransferase
gene12427	4.94171	7.92957	5.60815	3.88188	ATG4C	protein_coding	chrNC_010448.4:149560318-149691959:-	gi|298231125|ref|NP_001177213.1|	cysteine protease ATG4C [Sus scrofa]	gi|298231124|ref|NM_001190284.1|	Sus scrofa autophagy related 4C, cysteine peptidase (ATG4C), mRNA	Q96DT6	Cysteine protease ATG4C
gene12429	23.531	5.93146	6.504	11.2136	DOCK7	protein_coding	chrNC_010448.4:149745375-149971853:+	gi|544405528|ref|XP_005543249.1|	PREDICTED: dedicator of cytokinesis protein 7 isoform X7 [Macaca fascicularis]	gi|545835794|ref|XM_003356443.2|	PREDICTED: Sus scrofa dedicator of cytokinesis 7 (DOCK7), partial mRNA	Q96N67	Dedicator of cytokinesis protein 7
gene12431	14.9506	12.2414	13.6816	11.7427	USP1	protein_coding	chrNC_010448.4:149971471-149985946:-	gi|335309699|ref|XP_003128001.2|	PREDICTED: ubiquitin carboxyl-terminal hydrolase 1 [Sus scrofa]	gi|545894497|ref|XM_003127953.3|	PREDICTED: Sus scrofa ubiquitin specific peptidase 1 (USP1), mRNA	O94782	Ubiquitin carboxyl-terminal hydrolase 1
gene12439	0.847154	1.04188	1.04833	1.09312	PATJ	protein_coding	chrNC_010448.4:150248714-150605565:-	gi|744590066|ref|XP_010986867.1|	PREDICTED: inaD-like protein isoform X1 [Camelus dromedarius]	gi|594619359|ref|XM_007164354.1|	PREDICTED: Balaenoptera acutorostrata scammoni InaD-like (Drosophila) (INADL), transcript variant X3, mRNA	Q8NI35	InaD-like protein
gene12440	7.68148	13.6297	11.3568	7.83507	TM2D1	protein_coding	chrNC_010448.4:150615311-150654931:+	gi|118601784|ref|NP_001073061.1|	TM2 domain-containing protein 1 [Bos taurus]	gi|52351659|gb|AY610089.1|	Sus scrofa clone Clu_6770.scr.msk.p1.Contig4, mRNA sequence	Q9BX74	TM2 domain-containing protein 1
gene12443	0.756279	4.92689	4.95347	1.93613	NFIA	protein_coding	chrNC_010448.4:150834002-151229773:-	gi|403257927|ref|XP_003921540.1|	PREDICTED: nuclear factor 1 A-type isoform X1 [Saimiri boliviensis boliviensis]	gi|545835817|ref|XM_005656158.1|	PREDICTED: Sus scrofa nuclear factor I/A (NFIA), transcript variant X2, mRNA	P09414	Nuclear factor 1 A-type
gene12454	2.1397	1.40376	1.73011	2.89781	LOC100525112	protein_coding	chrNC_010448.4:152506600-152530868:+	gi|545835850|ref|XP_005653492.1|	PREDICTED: cytochrome P450 2J2-like, partial [Sus scrofa]	gi|545835849|ref|XM_005653435.1|	PREDICTED: Sus scrofa cytochrome P450 2J2-like (LOC100525112), partial mRNA	P51589	Cytochrome P450 2J2
gene12458	1.55079	3.12951	3.73207	2.10478	FGGY	protein_coding	chrNC_010448.4:152754923-153213179:-	gi|602701612|ref|XP_007462637.1|	PREDICTED: FGGY carbohydrate kinase domain-containing protein isoform X1 [Lipotes vexillifer]	gi|115554793|dbj|AK233605.1|	Sus scrofa mRNA, clone:LVRM10185C05, expressed in liver	Q96C11	FGGY carbohydrate kinase domain-containing protein
gene12460	9.4201	2.05736	2.8318	7.91772	JUN	protein_coding	chrNC_010448.4:153686425-153687635:+	gi|585175249|ref|XP_006739433.1|	PREDICTED: transcription factor AP-1 [Leptonychotes weddellii]	gi|115551593|dbj|AK239057.1|	Sus scrofa mRNA, clone:THY010059H10, expressed in thymus	O77627	Transcription factor AP-1
gene12461	5.15529	3.65936	4.75707	4.32261	MYSM1	protein_coding	chrNC_010448.4:153755209-153798412:+	gi|602701608|ref|XP_007462635.1|	PREDICTED: histone H2A deubiquitinase MYSM1 [Lipotes vexillifer]	gi|545835895|ref|XM_003127968.4|	PREDICTED: Sus scrofa Myb-like, SWIRM and MPN domains 1 (MYSM1), partial mRNA	Q5VVJ2	Histone H2A deubiquitinase MYSM1
gene12463	1.76385	2.19937	2.60146	2.13982	OMA1	protein_coding	chrNC_010448.4:153882398-153950460:+	gi|335291424|ref|XP_003356493.1|	PREDICTED: metalloendopeptidase OMA1, mitochondrial isoform X1 [Sus scrofa]	gi|545835899|ref|XM_005665385.1|	PREDICTED: Sus scrofa OMA1 zinc metallopeptidase (OMA1), transcript variant X2, mRNA	Q3SZN3	Metalloendopeptidase OMA1, mitochondrial
gene12469	1.58269	1.96159	2.53448	1.32178	PRKAA2	protein_coding	chrNC_010448.4:155683392-155754283:-	gi|47523598|ref|NP_999431.1|	5'-AMP-activated protein kinase catalytic subunit alpha-2 [Sus scrofa]	gi|220682615|gb|EU853704.1|	Sus scrofa clone CH242-189G19 protein kinase AMP-activated alpha 2 catalytic subunit (PRKAA2) gene, complete cds	Q13131	5'-AMP-activated protein kinase catalytic subunit alpha-1
gene12471	6.30145	47.6037	44.9158	10.8046	PLPP3	protein_coding	chrNC_010448.4:155800838-155894919:+	gi|350586166|ref|XP_003128019.3|	PREDICTED: lipid phosphate phosphohydrolase 3 isoform X1 [Sus scrofa]	gi|545835944|ref|XM_003127971.4|	PREDICTED: Sus scrofa phosphatidic acid phosphatase type 2B (PPAP2B), transcript variant X1, mRNA	Q3SZE3	Phospholipid phosphatase 3
gene1248	0.751019	1.79038	3.35116	4.40381	SERPINB5	protein_coding	chrNC_010443.5:158167756-158195896:-	gi|311245228|ref|XP_001924663.2|	PREDICTED: serpin B5 [Sus scrofa]	gi|545801991|ref|XM_001924628.5|	PREDICTED: Sus scrofa serpin peptidase inhibitor, clade B (ovalbumin), member 5 (SERPINB5), mRNA	P36952	Serpin B5
gene12481	7.50794	7.40166	11.2244	6.8644	USP24	protein_coding	chrNC_010448.4:157220521-157385329:+	gi|635107888|ref|XP_007976789.1|	PREDICTED: ubiquitin carboxyl-terminal hydrolase 24 isoform X1 [Chlorocebus sabaeus]	gi|593728562|ref|XM_007110068.1|	PREDICTED: Physeter catodon ubiquitin specific peptidase 24 (USP24), transcript variant X1, mRNA	Q9UPU5	Ubiquitin carboxyl-terminal hydrolase 24
gene12485	6.48829	10.4844	18.0803	3.8948	DHCR24	protein_coding	chrNC_010448.4:157483794-157519060:+	gi|343403802|ref|NP_001230283.1|	24-dehydrocholesterol reductase [Sus scrofa]	gi|343403801|ref|NM_001243354.1|	Sus scrofa 24-dehydrocholesterol reductase (DHCR24), mRNA	Q8VCH6	Delta(24)-sterol reductase
gene1249	13.9334	13.1943	13.8126	15.3644	VPS4B	protein_coding	chrNC_010443.5:158233039-158273533:+	gi|115495611|ref|NP_001069624.1|	vacuolar protein sorting-associated protein 4B [Bos taurus]	gi|545801993|ref|XR_297994.1|	PREDICTED: Sus scrofa uncharacterized LOC100625338 (LOC100625338), misc_RNA	Q0VD48	Vacuolar protein sorting-associated protein 4B
gene12490	2.24784	4.08066	3.9449	1.85682	PARS2	protein_coding	chrNC_010448.4:157588985-157595175:+	gi|311259273|ref|XP_003128020.1|	PREDICTED: probable proline--tRNA ligase, mitochondrial [Sus scrofa]	gi|545835989|ref|XM_003127972.2|	PREDICTED: Sus scrofa prolyl-tRNA synthetase 2, mitochondrial (putative) (PARS2), mRNA	Q7L3T8	Probable proline--tRNA ligase, mitochondrial
gene12491	17.2351	17.4215	16.7715	14.3872	TTC4	protein_coding	chrNC_010448.4:157616499-157651676:-	gi|311259275|ref|XP_003128021.1|	PREDICTED: tetratricopeptide repeat protein 4 isoform X1 [Sus scrofa]	gi|545835991|ref|XM_003127973.2|	PREDICTED: Sus scrofa tetratricopeptide repeat domain 4 (TTC4), transcript variant X1, mRNA	Q5EA11	Tetratricopeptide repeat protein 4
gene12497	3.20546	4.79766	5.85045	2.83794	SSBP3	protein_coding	chrNC_010448.4:157911583-158081478:+	gi|21955170|ref|NP_663768.1|	single-stranded DNA-binding protein 3 isoform a [Homo sapiens]	gi|503774469|ref|NM_001009955.3|	Homo sapiens single stranded DNA binding protein 3 (SSBP3), transcript variant 3, mRNA	Q9D032	Single-stranded DNA-binding protein 3
gene12499	72.9199	74.8755	73.7615	72.7265	MRPL37	protein_coding	chrNC_010448.4:158091873-158143529:-	gi|720066241|pdb|4V1A|AA	Chain a, Structure Of The Large Subunit Of The Mammalian Mitochondrial Ribosome, Part 2 Of 2	gi|115546807|dbj|AK237653.1|	Sus scrofa mRNA, clone:SPL010074H07, expressed in spleen	A4FUC0	39S ribosomal protein L37, mitochondrial
gene1250	5.27515	5.98943	7.40545	5.10339	KDSR	protein_coding	chrNC_010443.5:158288544-158329898:+	gi|194034586|ref|XP_001925948.1|	PREDICTED: 3-ketodihydrosphingosine reductase isoform X1 [Sus scrofa]	gi|545801994|ref|XM_001925913.4|	PREDICTED: Sus scrofa 3-ketodihydrosphingosine reductase (KDSR), transcript variant X1, mRNA	Q06136	3-ketodihydrosphingosine reductase
gene12500	4.13717	3.68153	2.40265	3.30629	LOC100622386	protein_coding	chrNC_010448.4:158143597-158168509:+	gi|560907738|ref|XP_006180191.1|	PREDICTED: NADH-cytochrome b5 reductase-like [Camelus ferus]	gi|545891716|ref|XR_300381.1|	PREDICTED: Sus scrofa NADH-cytochrome b5 reductase-like (LOC100621173), misc_RNA	Q6IPT4	NADH-cytochrome b5 reductase-like
gene12503	2.05238	2.19936	2.45119	2.05142	TCEANC2	protein_coding	chrNC_010448.4:158218839-158261832:-	gi|148645276|gb|ABR01162.1|	endonuclease/reverse transcriptase [Sus scrofa]	gi|545836081|ref|XM_003356456.2|	PREDICTED: Sus scrofa transcription elongation factor A (SII) N-terminal and central domain containing 2 (TCEANC2), transcript variant X1, mRNA	A5PKE4	Transcription elongation factor A N-terminal and central domain-containing protein 2
gene12504	32.5777	41.3964	32.1906	35.2701	TMEM59	protein_coding	chrNC_010448.4:158261936-158290465:+	gi|560956194|ref|XP_006200581.1|	PREDICTED: transmembrane protein 59 isoform X1 [Vicugna pacos]	gi|371921795|dbj|AK394222.1|	Sus scrofa mRNA, clone: LVRM10102A03, expressed in liver	Q2F7Z7	Transmembrane protein 59
gene12506	18.6807	9.51104	9.23508	16.2155	LRRC42	protein_coding	chrNC_010448.4:158316225-158338302:-	gi|335291452|ref|XP_003356505.1|	PREDICTED: leucine-rich repeat-containing protein 42 [Sus scrofa]	gi|545836068|ref|XM_003356457.3|	PREDICTED: Sus scrofa leucine rich repeat containing 42 (LRRC42), mRNA	Q9Y546	Leucine-rich repeat-containing protein 42
gene12507	6.09883	4.65658	3.23992	4.73054	HSPB11	protein_coding	chrNC_010448.4:158338584-158397121:+	gi|545836087|ref|XP_005665467.1|	PREDICTED: heat shock protein beta-11 isoform X2 [Sus scrofa]	gi|545836089|ref|XM_003356458.2|	PREDICTED: Sus scrofa heat shock protein family B (small), member 11 (HSPB11), transcript variant X1, mRNA	Q9Y547	Intraflagellar transport protein 25 homolog
gene12510	1.62782	2.05553	2.39613	1.83512	YIPF1	protein_coding	chrNC_010448.4:158400008-158445516:+	gi|335291456|ref|XP_003356507.1|	PREDICTED: protein YIPF1 isoform X1 [Sus scrofa]	gi|545836099|ref|XM_005665413.1|	PREDICTED: Sus scrofa Yip1 domain family, member 1 (YIPF1), transcript variant X2, mRNA	Q9Y548	Protein YIPF1
gene12511	3.15121	3.16691	4.62727	2.84823	NDC1	protein_coding	chrNC_010448.4:158458597-158515057:+	gi|545836103|ref|XP_003356508.2|	PREDICTED: nucleoporin NDC1 isoform 1 [Sus scrofa]	gi|545836102|ref|XM_003356460.2|	PREDICTED: Sus scrofa NDC1 transmembrane nucleoporin (NDC1), transcript variant 1, mRNA	Q9BTX1	Nucleoporin NDC1
gene12516	1.28806	1.30835	1.16504	0.597983	LRP8	protein_coding	chrNC_010448.4:158905464-158984743:+	gi|545836024|ref|XP_005665448.1|	PREDICTED: low-density lipoprotein receptor-related protein 8 isoform X1 [Sus scrofa]	gi|545836023|ref|XM_005665391.1|	PREDICTED: Sus scrofa low density lipoprotein receptor-related protein 8, apolipoprotein e receptor (LRP8), transcript variant X1, mRNA	Q14114	Low-density lipoprotein receptor-related protein 8
gene12517	21.303	15.056	15.0928	16.2825	MAGOH	protein_coding	chrNC_010448.4:158988172-158998987:+	gi|562840612|ref|XP_006149435.1|	PREDICTED: protein mago nashi homolog [Tupaia chinensis]	gi|545836113|ref|XM_003127999.3|	PREDICTED: Sus scrofa mago-nashi homolog, proliferation-associated (Drosophila) (MAGOH), mRNA	Q0VC92	Protein mago nashi homolog 2
gene12518	68.0997	74.5811	66.2531	60.9519	C6H1orf123	protein_coding	chrNC_010448.4:159002581-159018247:+	gi|560956306|ref|XP_006200635.1|	PREDICTED: UPF0587 protein C1orf123 homolog [Vicugna pacos]	gi|371912763|dbj|AK392420.1|	Sus scrofa mRNA, clone: HTMT10072F08, expressed in hypothalamus	Q32P66	UPF0587 protein C1orf123 homolog
gene12520	4.37616	10.8536	12.1596	5.01683	CPT2	protein_coding	chrNC_010448.4:159038129-159061327:-	gi|350536125|ref|NP_001233172.1|	carnitine O-palmitoyltransferase 2, mitochondrial precursor [Sus scrofa]	gi|350536124|ref|NM_001246243.1|	Sus scrofa carnitine palmitoyltransferase 2 (CPT2), mRNA	Q2KJB7	Carnitine O-palmitoyltransferase 2, mitochondrial
gene12524	55.4993	80.0739	80.5652	69.3599	SCP2	protein_coding	chrNC_010448.4:159191045-159314985:-	gi|270289750|ref|NP_001161887.1|	non-specific lipid-transfer protein [Sus scrofa]	gi|371922501|dbj|AK399920.1|	Sus scrofa mRNA, clone: HTMT10072H07, expressed in hypothalamus	O62742	Non-specific lipid-transfer protein
gene12525	2.32674	8.24674	8.22623	4.22596	ECHDC2	protein_coding	chrNC_010448.4:159326146-159347178:+	gi|594619542|ref|XP_007164504.1|	PREDICTED: enoyl-CoA hydratase domain-containing protein 2, mitochondrial isoform X1 [Balaenoptera acutorostrata scammoni]	gi|371920990|dbj|AK397794.1|	Sus scrofa mRNA, clone: SPL010087B07, expressed in spleen	Q2TBT3	Enoyl-CoA hydratase domain-containing protein 2, mitochondrial
gene12527	7.78826	12.1725	11.117	7.96284	ZYG11B	protein_coding	chrNC_010448.4:159407921-159480617:-	gi|12698005|dbj|BAB21821.1|	KIAA1730 protein [Homo sapiens]	gi|545836146|ref|XM_003482079.2|	PREDICTED: Sus scrofa zyg-11 family member B, cell cycle regulator (ZYG11B), mRNA	Q9C0D3	Protein zyg-11 homolog B
gene12528	2.66857	4.50367	5.52962	2.55385	SELRC1	protein_coding	chrNC_010448.4:159511862-159528982:+	gi|343790932|ref|NP_001230523.1|	Sel1 repeat containing 1 [Sus scrofa]	gi|343790931|ref|NM_001243594.1|	Sus scrofa Sel1 repeat containing 1 (SELRC1), mRNA	Q921H9	Cytochrome c oxidase assembly factor 7
gene12530	9.63533	11.2509	8.97843	8.53496	GPX7	protein_coding	chrNC_010448.4:159590479-159598768:-	gi|817326741|ref|XP_012290312.1|	PREDICTED: glutathione peroxidase 7 isoform X1 [Aotus nancymaae]	gi|115551910|dbj|AK236317.1|	Sus scrofa mRNA, clone:OVRM10179G07, expressed in ovary	A6QLY2	Glutathione peroxidase 7
gene12532	1.59914	1.71053	2.13648	1.17612	ZCCHC11	protein_coding	chrNC_010448.4:159655658-159794450:+	gi|594619558|ref|XP_007164511.1|	PREDICTED: terminal uridylyltransferase 4 isoform X1 [Balaenoptera acutorostrata scammoni]	gi|594619565|ref|XM_007164453.1|	PREDICTED: Balaenoptera acutorostrata scammoni zinc finger, CCHC domain containing 11 (ZCCHC11), transcript variant X5, mRNA	Q5TAX3	Terminal uridylyltransferase 4
gene12534	1.70242	0.609303	2.40552	1.82311	ORC1	protein_coding	chrNC_010448.4:159819302-159852306:+	gi|545836151|ref|XP_005665476.1|	PREDICTED: origin recognition complex subunit 1-like isoform X2 [Sus scrofa]	gi|545836150|ref|XM_005665419.1|	PREDICTED: Sus scrofa origin recognition complex subunit 1-like (LOC100520746), transcript variant X2, mRNA	Q58DC8	Origin recognition complex subunit 1
gene12536	6.85624	3.21692	4.02442	5.28901	CC2D1B	protein_coding	chrNC_010448.4:159854280-159872363:+	gi|593748027|ref|XP_007129286.1|	PREDICTED: coiled-coil and C2 domain-containing protein 1B isoform X2 [Physeter catodon]	gi|545836190|ref|XM_003482080.2|	PREDICTED: Sus scrofa coiled-coil and C2 domain-containing protein 1B-like (LOC100622838), transcript variant X1, mRNA	Q5T0F9	Coiled-coil and C2 domain-containing protein 1B
gene12537	5.62085	7.08294	6.40218	5.28776	ZFYVE9	protein_coding	chrNC_010448.4:159872735-160074476:-	gi|311259320|ref|XP_003128037.1|	PREDICTED: zinc finger FYVE domain-containing protein 9 isoform 1 [Sus scrofa]	gi|545836188|ref|XM_003127989.3|	PREDICTED: Sus scrofa zinc finger, FYVE domain containing 9 (ZFYVE9), transcript variant 1, mRNA	O95405	Zinc finger FYVE domain-containing protein 9
gene12540	46.2468	47.7492	37.1512	41.1459	BTF3L4	protein_coding	chrNC_010448.4:160109492-160136207:-	gi|795354850|ref|XP_011932265.1|	PREDICTED: transcription factor BTF3 homolog 4-like isoform X1 [Cercocebus atys]	gi|288781308|dbj|AK343917.1|	Sus scrofa mRNA, clone:AMP010082C07, expressed in alveolar macrophages	Q5ZJG3	Transcription factor BTF3 homolog 4
gene12541	62.5722	86.2693	64.1166	58.8943	TXNDC12	protein_coding	chrNC_010448.4:160136744-160168225:+	gi|297273815|ref|XP_001110583.2|	PREDICTED: thioredoxin domain-containing protein 12 [Macaca mulatta]	gi|371913507|dbj|AK389217.1|	Sus scrofa mRNA, clone: ADR010017A07, expressed in adrenal gland	O95881	Thioredoxin domain-containing protein 12
gene12542	8.95511	8.09463	8.57347	5.89924	KTI12	protein_coding	chrNC_010448.4:160154914-160157600:+	gi|466029042|ref|XP_004273906.1|	PREDICTED: protein KTI12 homolog [Orcinus orca]	gi|115552855|dbj|AK239449.1|	Sus scrofa mRNA, clone:THY010104E05, expressed in thymus	Q148I5	Protein KTI12 homolog
gene12544	14.748	20.5527	21.6579	12.3987	NRDC	protein_coding	chrNC_010448.4:160299101-160388511:+	gi|350586196|ref|XP_003482130.1|	PREDICTED: nardilysin isoform X2 [Sus scrofa]	gi|545836216|ref|XM_003482082.2|	PREDICTED: Sus scrofa nardilysin (N-arginine dibasic convertase) (NRD1), transcript variant X2, mRNA	O43847	Nardilysin
gene12545	52.5409	17.4698	21.3143	39.0539	OSBPL9	protein_coding	chrNC_010448.4:160388713-160566381:-	gi|545836223|ref|XP_005665492.1|	PREDICTED: oxysterol-binding protein-related protein 9 isoform X5 [Sus scrofa]	gi|545836222|ref|XM_005665435.1|	PREDICTED: Sus scrofa oxysterol binding protein-like 9 (OSBPL9), transcript variant X5, mRNA	A2A8Z1	Oxysterol-binding protein-related protein 9
gene12546	3.29844	1.8645	1.63602	1.25803	LOC100736720	protein_coding	chrNC_010448.4:160603845-160623270:+	gi|664721593|ref|XP_008517848.1|	PREDICTED: calreticulin-like [Equus przewalskii]	gi|532080838|ref|XM_005326117.1|	PREDICTED: Spermophilus tridecemlineatus calreticulin-like (LOC101960961), mRNA	Q2HWU3	Calreticulin
gene12548	11.8968	7.72353	8.20399	9.18693	EPS15	protein_coding	chrNC_010448.4:160653818-160792516:+	gi|545836240|ref|XP_005665495.1|	PREDICTED: epidermal growth factor receptor substrate 15 isoform X1 [Sus scrofa]	gi|545836239|ref|XM_005665438.1|	PREDICTED: Sus scrofa epidermal growth factor receptor pathway substrate 15 (EPS15), transcript variant X1, mRNA	P42566	Epidermal growth factor receptor substrate 15
gene12551	41.3799	32.2405	31.5178	22.546	RNF11	protein_coding	chrNC_010448.4:160875868-160911713:-	gi|12004970|gb|AAG44245.1|	Nedd4 WW domain-binding protein 2 [Mus musculus]	gi|545836249|ref|XM_003482086.2|	PREDICTED: Sus scrofa RING finger protein 11-like (LOC100736575), mRNA	Q9Y3C5	RING finger protein 11
gene12553	2.97229	1.2429	3.12772	2.48758	CDKN2C	protein_coding	chrNC_010448.4:161160290-161166681:-	gi|311259344|ref|XP_003128028.1|	PREDICTED: cyclin-dependent kinase 4 inhibitor C-like [Sus scrofa]	gi|545836272|ref|XM_003127980.2|	PREDICTED: Sus scrofa cyclin-dependent kinase 4 inhibitor C-like (LOC100515210), mRNA	P42773	Cyclin-dependent kinase 4 inhibitor C
gene12554	4.59107	4.60807	4.45413	4.00893	FAF1	protein_coding	chrNC_010448.4:161173915-161603731:+	gi|795440944|ref|XP_011762462.1|	PREDICTED: FAS-associated factor 1 [Macaca nemestrina]	gi|545836289|ref|XM_005656165.1|	PREDICTED: Sus scrofa Fas (TNFRSF6) associated factor 1 (FAF1), transcript variant X2, mRNA	Q9UNN5	FAS-associated factor 1
gene1256	1.56516	1.95103	4.03785	1.48404	ZCCHC2	protein_coding	chrNC_010443.5:158964816-159022143:-	gi|602690901|ref|XP_007457590.1|	PREDICTED: zinc finger CCHC domain-containing protein 2 [Lipotes vexillifer]	gi|478496782|ref|XM_004422673.1|	PREDICTED: Ceratotherium simum simum zinc finger, CCHC domain containing 2 (ZCCHC2), mRNA	Q9C0B9	Zinc finger CCHC domain-containing protein 2
gene12572	18.5619	22.4514	24.3946	21.3165	CMPK1	protein_coding	chrNC_010448.4:164161439-164197429:-	gi|350586231|ref|XP_003128059.3|	PREDICTED: UMP-CMP kinase isoform X1 [Sus scrofa]	gi|545836354|ref|XM_003128011.4|	PREDICTED: Sus scrofa cytidine monophosphate (UMP-CMP) kinase 1, cytosolic (CMPK1), transcript variant X1, mRNA	Q29561	UMP-CMP kinase
gene1258	11.4943	9.33631	10.6286	9.24723	KIAA1468	protein_coding	chrNC_010443.5:159207951-159317675:-	gi|545802004|ref|XP_005654538.1|	PREDICTED: lisH domain and HEAT repeat-containing protein KIAA1468 homolog isoform X2 [Sus scrofa]	gi|545802003|ref|XM_005654481.1|	PREDICTED: Sus scrofa KIAA1468 ortholog (KIAA1468), transcript variant X2, mRNA	Q9P260	LisH domain and HEAT repeat-containing protein KIAA1468
gene1259	3.48179	5.37317	5.32914	3.74228	PIGN	protein_coding	chrNC_010443.5:159317734-159417335:+	gi|545802009|ref|XP_005654540.1|	PREDICTED: GPI ethanolamine phosphate transferase 1 [Sus scrofa]	gi|545802008|ref|XM_005654483.1|	PREDICTED: Sus scrofa phosphatidylinositol glycan anchor biosynthesis, class N (PIGN), mRNA	O95427	GPI ethanolamine phosphate transferase 1
gene12590	1.99403	3.37995	4.5624	2.26594	EFCAB14	protein_coding	chrNC_010448.4:164777972-164821371:+	gi|530667129|gb|EQB77430.1|	hypothetical protein CB1_000365020 [Camelus ferus]	gi|545836448|ref|XM_003128031.4|	PREDICTED: Sus scrofa EF-hand calcium binding domain 14 (EFCAB14), mRNA	O75071	EF-hand calcium-binding domain-containing protein 14
gene12592	12.6258	15.1478	14.2807	12.259	ATPAF1	protein_coding	chrNC_010448.4:164830623-164858741:+	gi|350586238|ref|XP_003482139.1|	PREDICTED: ATP synthase mitochondrial F1 complex assembly factor 1 isoform 1 [Sus scrofa]	gi|545836416|ref|XM_003482091.2|	PREDICTED: Sus scrofa ATP synthase mitochondrial F1 complex assembly factor 1 (ATPAF1), transcript variant 1, mRNA	Q5TC12	ATP synthase mitochondrial F1 complex assembly factor 1
gene12593	2.67502	2.20707	1.63211	2.80865	MOB3C	protein_coding	chrNC_010448.4:164874591-164884327:+	gi|617594255|ref|XP_007521455.1|	PREDICTED: LOW QUALITY PROTEIN: MOB kinase activator 3C [Erinaceus europaeus]	gi|545836423|ref|XM_005665456.1|	PREDICTED: Sus scrofa MOB kinase activator 3C (MOB3C), mRNA	Q5EAA4	MOB kinase activator 3C
gene12594	3.87206	6.76242	7.21428	5.11979	MKNK1	protein_coding	chrNC_010448.4:164887707-164933526:+	gi|219522008|ref|NP_001137191.1|	MAP kinase-interacting serine/threonine-protein kinase 1 [Sus scrofa]	gi|545836389|ref|XM_005665448.1|	PREDICTED: Sus scrofa MAP kinase interacting serine/threonine kinase 1 (MKNK1), transcript variant X1, mRNA	O08605	MAP kinase-interacting serine/threonine-protein kinase 1
gene126	11.6716	8.56561	9.47358	14.1456	TFB1M	protein_coding	chrNC_010443.5:11566193-11650656:+	gi|190360597|ref|NP_001121947.1|	dimethyladenosine transferase 1, mitochondrial [Sus scrofa]	gi|602732000|ref|XM_007451337.1|	PREDICTED: Lipotes vexillifer mitochondrial dimethyladenosine transferase 1-like (LOC103080562), transcript variant X1, mRNA	Q2TBQ0	Mitochondrial dimethyladenosine transferase 1
gene12600	4.4621	5.53455	5.51858	3.96955	NSUN4	protein_coding	chrNC_010448.4:165093511-165119285:-	gi|311259386|ref|XP_003128070.1|	PREDICTED: 5-methylcytosine rRNA methyltransferase NSUN4 isoform X1 [Sus scrofa]	gi|545836429|ref|XM_003128022.2|	PREDICTED: Sus scrofa NOP2/Sun domain family, member 4 (NSUN4), transcript variant X1, mRNA	Q0V8R7	5-methylcytosine rRNA methyltransferase NSUN4
gene12601	363.266	488.544	501.019	467.412	LOC100524873	protein_coding	chrNC_010448.4:165123915-165134375:-	gi|544482443|ref|XP_005576422.1|	PREDICTED: cytochrome b-c1 complex subunit 6, mitochondrial-like [Macaca fascicularis]	gi|545836441|ref|XM_005665459.1|	PREDICTED: Sus scrofa cytochrome b-c1 complex subunit 6, mitochondrial-like (LOC100524873), mRNA	P00126	Cytochrome b-c1 complex subunit 6, mitochondrial
gene12602	7.78334	7.66237	7.84559	6.68007	LRRC41	protein_coding	chrNC_010448.4:165134682-165156915:+	gi|545836439|ref|XP_005665515.1|	PREDICTED: leucine-rich repeat-containing protein 41 isoform X2 [Sus scrofa]	gi|545836436|ref|XM_003128024.3|	PREDICTED: Sus scrofa leucine rich repeat containing 41 (LRRC41), transcript variant X1, mRNA	Q5M9H1	Leucine-rich repeat-containing protein 41
gene12606	17.2174	15.2744	17.3531	12.4185	POMGNT1	protein_coding	chrNC_010448.4:165212828-165222412:+	gi|545836403|ref|XP_005665509.1|	PREDICTED: N-acetylglucosaminyltransferase I.2 isoform X1 [Sus scrofa]	gi|545836402|ref|XM_005665452.1|	PREDICTED: Sus scrofa N-acetylglucosaminyltransferase I.2 (LOC780413), transcript variant X1, mRNA	Q5EAB6	Protein O-linked-mannose beta-1,2-N-acetylglucosaminyltransferase 1
gene12609	2.47197	1.14292	1.035	1.49325	MAST2	protein_coding	chrNC_010448.4:165406876-165620029:-	gi|544406254|ref|XP_005543558.1|	PREDICTED: microtubule-associated serine/threonine-protein kinase 2 isoform X1 [Macaca fascicularis]	gi|545836483|ref|XM_005665470.1|	PREDICTED: Sus scrofa microtubule associated serine/threonine kinase 2 (MAST2), mRNA	Q6P0Q8	Microtubule-associated serine/threonine-protein kinase 2
gene12610	2.808	3.55868	4.17406	2.45941	IPP	protein_coding	chrNC_010448.4:165671053-165702078:+	gi|560904237|ref|XP_006178482.1|	PREDICTED: actin-binding protein IPP [Camelus ferus]	gi|594619739|ref|XM_007164539.1|	PREDICTED: Balaenoptera acutorostrata scammoni intracisternal A particle-promoted polypeptide (IPP), transcript variant X1, mRNA	Q9Y573	Actin-binding protein IPP
gene12611	3.99985	5.10603	6.24828	4.02179	TMEM69	protein_coding	chrNC_010448.4:165704599-165708983:-	gi|556740953|ref|XP_005966014.1|	PREDICTED: transmembrane protein 69 isoform X1 [Pantholops hodgsonii]	gi|371922914|dbj|AK396324.1|	Sus scrofa mRNA, clone: PST010010C04, expressed in prostate	Q5SWH9	Transmembrane protein 69
gene12612	17.2656	12.9842	12.2337	12.7137	GPBP1L1	protein_coding	chrNC_010448.4:165708964-165762392:+	gi|507935834|ref|XP_004679004.1|	PREDICTED: vasculin-like protein 1 [Condylura cristata]	gi|470631379|ref|XM_004321882.1|	PREDICTED: Tursiops truncatus GC-rich promoter binding protein 1-like 1 (GPBP1L1), mRNA	Q5R9C3	Vasculin-like protein 1
gene12614	30.3138	30.5986	50.2178	32.0545	NASP	protein_coding	chrNC_010448.4:165773964-165804978:-	gi|545894545|ref|XP_003361787.2|	PREDICTED: nuclear autoantigenic sperm protein isoform X1 [Sus scrofa]	gi|545894544|ref|XM_003361739.2|	PREDICTED: Sus scrofa nuclear autoantigenic sperm protein (histone-binding) (NASP), transcript variant X1, mRNA	P49321	Nuclear autoantigenic sperm protein
gene12615	6.46045	6.84779	7.42311	8.06672	AKR1A1	protein_coding	chrNC_010448.4:165811245-165825168:-	gi|210060948|pdb|3CV7|A	Chain A, Crystal Structure Of Porcine Aldehyde Reductase Ternary Complex	gi|371924240|dbj|AK390941.1|	Sus scrofa mRNA, clone: CLNT10026D12, expressed in colon	P50578	Alcohol dehydrogenase [NADP(+)]
gene12617	413.575	279.866	230.605	273.276	PRDX1	protein_coding	chrNC_010448.4:165847390-165859918:+	gi|803254335|ref|XP_011987125.1|	PREDICTED: peroxiredoxin-1 isoform X1 [Ovis aries musimon]	gi|545836498|ref|XM_003128042.2|	PREDICTED: Sus scrofa peroxiredoxin 1 (PRDX1), transcript variant X5, mRNA	Q5E947	Peroxiredoxin-1
gene12622	5.12791	3.56978	5.32005	3.4507	TOE1	protein_coding	chrNC_010448.4:165999920-166003570:-	gi|311259424|ref|XP_003128093.1|	PREDICTED: target of EGR1 protein 1 isoform 1 [Sus scrofa]	gi|545836507|ref|XM_003128045.2|	PREDICTED: Sus scrofa target of EGR1, member 1 (nuclear) (TOE1), transcript variant 1, mRNA	Q96GM8	Target of EGR1 protein 1
gene12623	2.52831	3.17608	4.24034	2.45674	MUTYH	protein_coding	chrNC_010448.4:166002853-166012191:+	gi|545836505|ref|XP_005665530.1|	PREDICTED: A/G-specific adenine DNA glycosylase [Sus scrofa]	gi|288785357|dbj|AK352039.1|	Sus scrofa mRNA, clone:THY010201D01, expressed in thymus	Q9UIF7	Adenine DNA glycosylase
gene12629	64.875	49.1324	38.6158	61.5098	UROD	protein_coding	chrNC_010448.4:166327243-166330558:-	gi|349732258|ref|NP_001231869.1|	uroporphyrinogen decarboxylase [Sus scrofa]	gi|371918542|dbj|AK399229.1|	Sus scrofa mRNA, clone: SMG010046B02, expressed in submaxillary gland	Q8HY31	Uroporphyrinogen decarboxylase
gene12630	4.81101	4.39039	5.9068	4.30937	HECTD3	protein_coding	chrNC_010448.4:166333284-166341769:+	gi|537238295|gb|ERE86272.1|	E3 ubiquitin-protein ligase [Cricetulus griseus]	gi|593730031|ref|XM_007110672.1|	PREDICTED: Physeter catodon HECT domain containing E3 ubiquitin protein ligase 3 (HECTD3), mRNA	Q5T447	E3 ubiquitin-protein ligase HECTD3
gene12631	11.2012	11.866	10.4651	10.8064	EIF2B3	protein_coding	chrNC_010448.4:166353918-166487581:+	gi|335291572|ref|XP_003356532.1|	PREDICTED: translation initiation factor eIF-2B subunit gamma [Sus scrofa]	gi|288780516|dbj|AK343502.1|	Sus scrofa mRNA, clone:ADR010080D08, expressed in adrenal gland	A5PJI7	Translation initiation factor eIF-2B subunit gamma
gene12636	1.5841	1.90876	3.05643	1.8093	PLK3	protein_coding	chrNC_010448.4:166528760-166533734:-	gi|311259448|ref|XP_003128106.1|	PREDICTED: serine/threonine-protein kinase PLK3 [Sus scrofa]	gi|545836570|ref|XM_003128058.2|	PREDICTED: Sus scrofa polo-like kinase 3 (PLK3), mRNA	Q9H4B4	Serine/threonine-protein kinase PLK3
gene12639	3285.85	3703.69	3696.32	3640.79	RPS8	protein_coding	chrNC_010448.4:166550574-166553289:-	gi|4506743|ref|NP_001003.1|	40S ribosomal protein S8 [Homo sapiens]	gi|545836566|ref|XM_003128060.2|	PREDICTED: Sus scrofa ribosomal protein S8 (RPS8), mRNA	P62243	40S ribosomal protein S8
gene12640	3.52938	0.337585	2.39933	2.2101	KIF2C	protein_coding	chrNC_010448.4:166556765-166577904:-	gi|350586279|ref|XP_003128104.3|	PREDICTED: kinesin family member 2C isoformX1 [Sus scrofa]	gi|545836548|ref|XM_003128056.4|	PREDICTED: Sus scrofa kinesin family member 2C (KIF2C), transcript variant X1, mRNA	Q99661	Kinesin-like protein KIF2C
gene12643	14.0003	11.1824	12.2355	11.1996	RNF220	protein_coding	chrNC_010448.4:166666140-166910728:-	gi|350586281|ref|XP_003482150.1|	PREDICTED: E3 ubiquitin-protein ligase RNF220 [Sus scrofa]	gi|545836613|ref|XM_003482102.2|	PREDICTED: Sus scrofa ring finger protein 220 (RNF220), mRNA	Q08DV5	E3 ubiquitin-protein ligase RNF220
gene12646	5.55823	8.69967	7.7479	5.36059	ERI3	protein_coding	chrNC_010448.4:166957241-167082631:+	gi|2852640|gb|AAC19158.1|	unknown [Homo sapiens]	gi|371923929|dbj|AK396546.1|	Sus scrofa mRNA, clone: PST010050D06, expressed in prostate	A6QLH5	ERI1 exoribonuclease 3
gene12647	9.62881	9.47418	9.19107	8.51113	DMAP1	protein_coding	chrNC_010448.4:167083053-167091654:-	gi|7243231|dbj|BAA92663.1|	KIAA1425 protein [Homo sapiens]	gi|343790861|ref|NM_001243640.1|	Sus scrofa DNA methyltransferase 1 associated protein 1 (DMAP1), mRNA	Q9NPF5	DNA methyltransferase 1-associated protein 1
gene1265	13.6217	23.7192	18.4259	12.0822	PMAIP1	protein_coding	chrNC_010443.5:161184458-161188138:-	gi|11276046|gb|AAG33869.1|AF319660_1	TN3 [Sus scrofa]	gi|355390335|ref|NM_214147.2|	Sus scrofa phorbol-12-myristate-13-acetate-induced protein 1 (PMAIP1), mRNA	Q1PCT2	Phorbol-12-myristate-13-acetate-induced protein 1
gene12651	2.17595	1.96789	0.761849	1.71702	SLC6A9	protein_coding	chrNC_010448.4:167267193-167301598:+	gi|641719674|ref|XP_008149449.1|	PREDICTED: sodium- and chloride-dependent glycine transporter 1 isoform X3 [Eptesicus fuscus]	gi|560955919|ref|XM_006200384.1|	PREDICTED: Vicugna pacos solute carrier family 6 (neurotransmitter transporter, glycine), member 9 (SLC6A9), transcript variant X5, mRNA	P28571	Sodium- and chloride-dependent glycine transporter 1
gene12652	1.98542	1.28598	2.00496	2.38418	CCDC24	protein_coding	chrNC_010448.4:167301560-167305471:-	gi|335310160|ref|XP_003361909.1|	PREDICTED: coiled-coil domain-containing protein 24-like [Sus scrofa]	gi|115547859|dbj|AK234835.1|	Sus scrofa mRNA, clone:OVRM10021C09, expressed in ovary	Q8N4L8	Coiled-coil domain-containing protein 24
gene12653	11.2163	7.85625	6.76938	8.00263	B4GALT2	protein_coding	chrNC_010448.4:167305903-167316009:-	gi|752424240|ref|XP_002925595.2|	PREDICTED: beta-1,4-galactosyltransferase 2 [Ailuropoda melanoleuca]	gi|472362205|ref|XM_004400633.1|	PREDICTED: Odobenus rosmarus divergens UDP-Gal:betaGlcNAc beta 1,4- galactosyltransferase, polypeptide 2 (B4GALT2), transcript variant X2, mRNA	O60909	Beta-1,4-galactosyltransferase 2
gene12654	187.565	127.284	121.148	142.588	ATP6V0B	protein_coding	chrNC_010448.4:167316945-167320355:-	gi|795270251|ref|XP_011857213.1|	PREDICTED: V-type proton ATPase 21 kDa proteolipid subunit isoform X2 [Mandrillus leucophaeus]	gi|371922435|dbj|AK399854.1|	Sus scrofa mRNA, clone: HTMT10012C09, expressed in hypothalamus	Q2TA24	V-type proton ATPase 21 kDa proteolipid subunit
gene12655	2.10299	1.35137	2.13776	1.34943	DPH2	protein_coding	chrNC_010448.4:167322197-167327760:-	gi|465988964|ref|XP_004266367.1|	PREDICTED: diphthamide biosynthesis protein 2 [Orcinus orca]	gi|594619860|ref|XM_007164596.1|	PREDICTED: Balaenoptera acutorostrata scammoni DPH2 homolog (S. cerevisiae) (DPH2), mRNA	Q08DM2	Diphthamide biosynthesis protein 2
gene12656	2.58808	3.16212	4.07677	1.81222	IPO13	protein_coding	chrNC_010448.4:167327587-167347805:-	gi|335291586|ref|XP_003356535.1|	PREDICTED: importin-13 isoform X1 [Sus scrofa]	gi|545836639|ref|XM_003356487.2|	PREDICTED: Sus scrofa importin 13 (IPO13), transcript variant X1, mRNA	A7YWD2	Importin-13
gene12658	1.03068	1.51196	2.04459	0.837365	ST3GAL3	protein_coding	chrNC_010448.4:167363348-167596892:-	gi|47523326|ref|NP_998924.1|	CMP-N-acetylneuraminate-beta-1,4-galactoside alpha-2,3-sialyltransferase [Sus scrofa]	gi|594619870|ref|XM_007164601.1|	PREDICTED: Balaenoptera acutorostrata scammoni ST3 beta-galactoside alpha-2,3-sialyltransferase 3 (ST3GAL3), transcript variant X2, mRNA	P61132	CMP-N-acetylneuraminate-beta-1,4-galactoside alpha-2,3-sialyltransferase
gene12661	8.54197	12.2747	19.1951	7.20892	KDM4A	protein_coding	chrNC_010448.4:167597954-167642381:-	gi|410967062|ref|XP_003990041.1|	PREDICTED: lysine-specific demethylase 4A [Felis catus]	gi|548461005|ref|XM_005678567.1|	PREDICTED: Capra hircus lysine (K)-specific demethylase 4A (KDM4A), transcript variant X3, mRNA	O75164	Lysine-specific demethylase 4A
gene12662	4.13858	1.53331	1.36364	1.99225	PTPRF	protein_coding	chrNC_010448.4:167656674-167743750:-	gi|594619885|ref|XP_007164670.1|	PREDICTED: receptor-type tyrosine-protein phosphatase F isoform X1 [Balaenoptera acutorostrata scammoni]	gi|465989058|ref|XM_004266335.1|	PREDICTED: Orcinus orca protein tyrosine phosphatase, receptor type, F (PTPRF), transcript variant X2, mRNA	A7MBJ4	Receptor-type tyrosine-protein phosphatase F
gene12663	29.2586	20.8104	17.4539	22.3511	HYI	protein_coding	chrNC_010448.4:167809063-167811588:+	gi|311259466|ref|XP_003128111.1|	PREDICTED: putative hydroxypyruvate isomerase isoformX1 [Sus scrofa]	gi|371922959|dbj|AK396369.1|	Sus scrofa mRNA, clone: PST010017F11, expressed in prostate	Q5T013	Putative hydroxypyruvate isomerase
gene12666	31.8247	19.7373	17.1785	27.358	MED8	protein_coding	chrNC_010448.4:167861349-167868560:+	gi|545836697|ref|XP_005665542.1|	PREDICTED: mediator of RNA polymerase II transcription subunit 8 isoform X3 [Sus scrofa]	gi|545836704|ref|XM_005665487.1|	PREDICTED: Sus scrofa mediator complex subunit 8 (MED8), transcript variant X5, mRNA	Q96G25	Mediator of RNA polymerase II transcription subunit 8
gene12667	8.72548	5.36414	7.69125	6.29325	ELOVL1	protein_coding	chrNC_010448.4:167881357-167886125:+	gi|262072953|dbj|BAI47784.1|	elongation of very long chain fatty acids-like 1 [Sus scrofa]	gi|545836679|ref|XM_005665482.1|	PREDICTED: Sus scrofa ELOVL fatty acid elongase 1 (ELOVL1), transcript variant X3, mRNA	Q9BW60	Elongation of very long chain fatty acids protein 1
gene12668	11.274	1.49324	6.93256	8.35831	CDC20	protein_coding	chrNC_010448.4:167886266-167890587:-	gi|586995291|ref|XP_006934717.1|	PREDICTED: cell division cycle protein 20 homolog isoform X1 [Felis catus]	gi|115549647|dbj|AK238455.1|	Sus scrofa mRNA, clone:TES010029E12, expressed in testis	Q5H7C0	Cell division cycle protein 20 homolog
gene1267	4.89303	1.10413	0.818487	2.62361	CCBE1	protein_coding	chrNC_010443.5:161320627-161556539:+	gi|545802018|ref|XP_005659897.1|	PREDICTED: collagen and calcium-binding EGF domain-containing protein 1 isoform X2 [Sus scrofa]	gi|545802017|ref|XM_005659840.1|	PREDICTED: Sus scrofa collagen and calcium binding EGF domains 1 (CCBE1), transcript variant X2, mRNA	Q6UXH8	Collagen and calcium-binding EGF domain-containing protein 1
gene12676	25.104	17.8672	19.2062	26.0825	EBNA1BP2	protein_coding	chrNC_010448.4:168049486-168057761:+	gi|311259504|ref|XP_003128129.1|	PREDICTED: probable rRNA-processing protein EBP2 [Sus scrofa]	gi|545836739|ref|XM_003128081.2|	PREDICTED: Sus scrofa EBNA1 binding protein 2 (EBNA1BP2), mRNA	Q99848	Probable rRNA-processing protein EBP2
gene1269	38.0637	44.441	34.932	31.2973	LMAN1	protein_coding	chrNC_010443.5:161607122-161631650:+	gi|311245256|ref|XP_003121758.1|	PREDICTED: LOW QUALITY PROTEIN: protein ERGIC-53 [Sus scrofa]	gi|545802020|ref|XM_003121710.2|	PREDICTED: Sus scrofa lectin, mannose-binding, 1 (LMAN1), mRNA	P49257	Protein ERGIC-53
gene12690	20.1136	3.46264	7.81085	18.0562	SLC2A1	protein_coding	chrNC_010448.4:168535398-168561170:+	gi|677286723|sp|P20303.2|GTR1_PIG	RecName: Full=Solute carrier family 2, facilitated glucose transporter member 1; AltName: Full=Glucose transporter type 1, erythrocyte/brain; Short=GLUT-1	gi|1955|emb|X17058.1|	Sus scrofa mRNA for glucose transporte protein	P20303	Solute carrier family 2, facilitated glucose transporter member 1
gene12693	22.1998	12.3223	12.3428	18.9023	SVBP	protein_coding	chrNC_010448.4:168629009-168633984:+	gi|524968056|ref|XP_005083914.1|	PREDICTED: coiled-coil domain-containing protein 23 isoform X2 [Mesocricetus auratus]	gi|115545812|dbj|AK234245.1|	Sus scrofa mRNA, clone:OVR010032F09, expressed in ovary	Q32LJ0	Small vasohibin-binding protein
gene12695	3.16057	5.2093	3.97921	2.92178	C6H1orf50	protein_coding	chrNC_010448.4:168656998-168668079:-	gi|350586329|ref|XP_003356547.2|	PREDICTED: uncharacterized protein C1orf50-like isoform X1 [Sus scrofa]	gi|545836836|ref|XM_003356499.3|	PREDICTED: Sus scrofa uncharacterized LOC100620609 (LOC100620609), transcript variant X1, mRNA	Q9BV19	Uncharacterized protein C1orf50
gene12696	15.7484	27.0881	24.9469	15.671	P3H1	protein_coding	chrNC_010448.4:168668275-168687832:+	gi|555978992|ref|XP_005901431.1|	PREDICTED: prolyl 3-hydroxylase 1 [Bos mutus]	gi|545836899|ref|XM_003356498.3|	PREDICTED: Sus scrofa leucine proline-enriched proteoglycan (leprecan) 1 (LEPRE1), mRNA	Q32P28	Prolyl 3-hydroxylase 1
gene12698	495.518	482.752	440.501	383.949	YBX1	protein_coding	chrNC_010448.4:168716782-168736475:-	gi|426329192|ref|XP_004025626.1|	PREDICTED: nuclease-sensitive element-binding protein 1 [Gorilla gorilla gorilla]	gi|88319934|ref|NM_174815.2|	Bos taurus Y box binding protein 1 (YBX1), mRNA	P62961	Nuclease-sensitive element-binding protein 1
gene12699	4.66065	4.75033	4.97625	4.36151	PPIH	protein_coding	chrNC_010448.4:168741999-168760350:-	gi|528944776|ref|XP_005204783.1|	PREDICTED: peptidyl-prolyl cis-trans isomerase H isoform X1 [Bos taurus]	gi|545836854|ref|XM_003128100.2|	PREDICTED: Sus scrofa peptidylprolyl isomerase H (cyclophilin H) (PPIH), transcript variant X3, mRNA	O43447	Peptidyl-prolyl cis-trans isomerase H
gene12701	3.44581	4.48289	4.03352	3.5969	PPCS	protein_coding	chrNC_010448.4:168833945-168876831:-	gi|311259534|ref|XP_003128149.1|	PREDICTED: phosphopantothenate--cysteine ligase [Sus scrofa]	gi|545836880|ref|XM_003128101.3|	PREDICTED: Sus scrofa phosphopantothenoylcysteine synthetase (PPCS), mRNA	Q9HAB8	Phosphopantothenate--cysteine ligase
gene12705	4.00487	4.49587	4.94011	3.40564	FOXJ3	protein_coding	chrNC_010448.4:168994432-169135038:+	gi|602680547|ref|XP_007453081.1|	PREDICTED: forkhead box protein J3, partial [Lipotes vexillifer]	gi|545894915|ref|XR_300516.1|	PREDICTED: Sus scrofa uncharacterized LOC102163970 (LOC102163970), misc_RNA	Q9UPW0	Forkhead box protein J3
gene12707	14.7402	13.3023	14.5398	15.1981	LOC110261249	protein_coding	chrNC_010448.4:169121757-169122754:+	gi|148645276|gb|ABR01162.1|	endonuclease/reverse transcriptase [Sus scrofa]	gi|371920571|dbj|AK397577.1|	Sus scrofa mRNA, clone: SMG010077B04, expressed in submaxillary gland	O00370	LINE-1 retrotransposable element ORF2 protein
gene12719	2.41493	2.14872	2.42378	2.60207	SCMH1	protein_coding	chrNC_010448.4:169999763-170189357:+	gi|591300981|ref|XP_007077437.1|	PREDICTED: polycomb protein SCMH1 isoform X4 [Panthera tigris altaica]	gi|371913548|dbj|AK389258.1|	Sus scrofa mRNA, clone: ADR010029B04, expressed in adrenal gland	Q96GD3	Polycomb protein SCMH1
gene12722	11.8237	12.6673	15.4707	8.84926	CTPS1	protein_coding	chrNC_010448.4:170201749-170233105:-	gi|465989370|ref|XP_004266423.1|	PREDICTED: CTP synthase 1 [Orcinus orca]	gi|545836920|ref|XM_003128105.2|	PREDICTED: Sus scrofa CTP synthase 1 (CTPS1), transcript variant X1, mRNA	P70698	CTP synthase 1
gene1273	69.2112	46.236	43.3065	63.5769	SEC11C	protein_coding	chrNC_010443.5:161754857-161769622:-	gi|545802024|ref|XP_003121761.2|	PREDICTED: signal peptidase complex catalytic subunit SEC11C-like isoform X1 [Sus scrofa]	gi|371923446|dbj|AK400074.1|	Sus scrofa mRNA, clone: HTMT10147G08, expressed in hypothalamus	Q9D8V7	Signal peptidase complex catalytic subunit SEC11C
gene12736	0.82771	1.25531	1.03482	1.02139	LOC102167697	protein_coding	chrNC_010448.4:170615455-170637495:-	gi|545893751|ref|XP_005658398.1|	PREDICTED: zinc finger protein 684-like isoform X1 [Sus scrofa]	gi|545893750|ref|XM_005658341.1|	PREDICTED: Sus scrofa zinc finger protein 684 (ZNF684), transcript variant X1, mRNA	Q5T5D7	Zinc finger protein 684
gene12737	3.44771	6.65569	6.81089	5.82575	EXO5	protein_coding	chrNC_010448.4:170651217-170657125:-	gi|311259559|ref|XP_003128160.1|	PREDICTED: exonuclease V [Sus scrofa]	gi|545836972|ref|XM_003128112.2|	PREDICTED: Sus scrofa exonuclease 5 (EXO5), mRNA	Q9H790	Exonuclease V
gene12739	2.46761	2.40275	1.90396	2.36151	ZNF643	protein_coding	chrNC_010448.4:170660307-170701755:-	gi|545836960|ref|XP_005665579.1|	PREDICTED: zinc finger protein ZFP69B isoform X2 [Sus scrofa]	gi|545836965|ref|XM_005665524.1|	PREDICTED: Sus scrofa zinc finger protein 643 (ZNF643), transcript variant X4, mRNA	A7MBI1	Zinc finger protein ZFP69
gene12740	14.4611	5.71588	6.86757	5.89938	SMAP2	protein_coding	chrNC_010448.4:170715106-170763818:-	gi|444518785|gb|ELV12382.1|	Stromal membrane-associated protein 2 [Tupaia chinensis]	gi|545836953|ref|XM_005665520.1|	PREDICTED: Sus scrofa small ArfGAP2 (SMAP2), transcript variant X1, mRNA	Q8WU79	Stromal membrane-associated protein 2
gene12744	3.62394	3.58616	3.10363	3.32966	DUSP22	protein_coding	chrNC_010449.5:43437-96270:+	gi|664738781|ref|XP_008526682.1|	PREDICTED: dual specificity protein phosphatase 22 isoform X6 [Equus przewalskii]	gi|288779579|dbj|AK349404.1|	Sus scrofa mRNA, clone:PTG010064H03, expressed in pituitary gland	Q9NRW4	Dual specificity protein phosphatase 22
gene12746	7.14831	6.63331	7.05713	5.8734	EXOC2	protein_coding	chrNC_010449.5:195079-341470:-	gi|311259627|ref|XP_003128194.1|	PREDICTED: exocyst complex component 2 isoform X1 [Sus scrofa]	gi|545836978|ref|XM_005656207.1|	PREDICTED: Sus scrofa exocyst complex component 2 (EXOC2), transcript variant X2, mRNA	Q96KP1	Exocyst complex component 2
gene12756	10.2598	10.2265	12.0602	10.0298	GMDS	protein_coding	chrNC_010449.5:849088-1285563:-	gi|472378098|ref|XP_004408471.1|	PREDICTED: GDP-mannose 4,6 dehydratase [Odobenus rosmarus divergens]	gi|371911637|dbj|AK391647.1|	Sus scrofa mRNA, clone: HTMT10012H05, expressed in hypothalamus	O60547	GDP-mannose 4,6 dehydratase
gene1276	1.25069	1.2301	1.48851	1.50997	MALT1	protein_coding	chrNC_010443.5:162076933-162144915:-	gi|465999451|ref|XP_004268098.1|	PREDICTED: mucosa-associated lymphoid tissue lymphoma translocation protein 1 isoform X2 [Orcinus orca]	gi|545802044|ref|XM_003353453.3|	PREDICTED: Sus scrofa mucosa associated lymphoid tissue lymphoma translocation gene 1 (MALT1), mRNA	Q9UDY8	Mucosa-associated lymphoid tissue lymphoma translocation protein 1
gene12763	12.1853	16.5034	16.9898	12.0139	WRNIP1	protein_coding	chrNC_010449.5:1656952-1667885:+	gi|545837036|ref|XP_005665589.1|	PREDICTED: ATPase WRNIP1 [Sus scrofa]	gi|545837035|ref|XM_005665532.1|	PREDICTED: Sus scrofa Werner helicase interacting protein 1 (WRNIP1), mRNA	Q91XU0	ATPase WRNIP1
gene12764	6.6535	9.20447	9.53172	6.74019	SERPINB1	protein_coding	chrNC_010449.5:1684212-1693313:-	gi|350586352|ref|XP_003482167.1|	PREDICTED: serpin peptidase inhibitor, clade B (ovalbumin), member 1 isoform X1 [Sus scrofa]	gi|545837030|ref|XM_003482119.2|	PREDICTED: Sus scrofa serpin peptidase inhibitor, clade B (ovalbumin), member 1 (SERPINB1), transcript variant X1, mRNA	P80229	Leukocyte elastase inhibitor
gene12768	7.80059	9.54398	8.068	7.099	NQO2	protein_coding	chrNC_010449.5:1792745-1805916:+	gi|555990600|ref|XP_005907090.1|	PREDICTED: ribosyldihydronicotinamide dehydrogenase [quinone] [Bos mutus]	gi|115551126|dbj|AK232559.1|	Sus scrofa mRNA, clone:LVR010074B06, expressed in liver	Q5RBB9	Ribosyldihydronicotinamide dehydrogenase [quinone]
gene12769	5.05983	4.5834	5.31275	4.70157	RIPK1	protein_coding	chrNC_010449.5:1841143-1880705:+	gi|311259672|ref|XP_003128209.1|	PREDICTED: receptor-interacting serine/threonine-protein kinase 1 isoform X1 [Sus scrofa]	gi|545837052|ref|XM_005665537.1|	PREDICTED: Sus scrofa receptor (TNFRSF)-interacting serine-threonine kinase 1 (RIPK1), transcript variant X3, mRNA	Q13546	Receptor-interacting serine/threonine-protein kinase 1
gene12770	7.58472	6.36582	5.37017	3.34334	BPHL	protein_coding	chrNC_010449.5:1882731-1909854:+	gi|343488509|ref|NP_001230414.1|	valacyclovir hydrolase precursor [Sus scrofa]	gi|343488508|ref|NM_001243485.1|	Sus scrofa biphenyl hydrolase-like (serine hydrolase) (BPHL), mRNA	Q86WA6	Valacyclovir hydrolase
gene12771	81.7213	12.7056	11.4754	43.0699	LOC100624785	protein_coding	chrNC_010449.5:1910585-1914668:-	gi|532083652|ref|XP_005327564.1|	PREDICTED: tubulin beta-2A chain isoform X1 [Ictidomys tridecemlineatus]	gi|371921518|dbj|AK390592.1|	Sus scrofa mRNA, clone: BFLT10097D04, expressed in brain (frontal lobe)	P85108	Tubulin beta-2A chain
gene12773	12.1411	1.41134	1.22692	5.08929	TUBB2B	protein_coding	chrNC_010449.5:1952705-1955780:-	gi|21746161|ref|NP_076205.1|	tubulin beta-2B chain [Mus musculus]	gi|343478188|ref|NM_001243434.1|	Sus scrofa tubulin, beta 2B class IIb (TUBB2B), mRNA	P32882	Tubulin beta-2 chain
gene12775	27.1577	20.8035	23.0506	21.9737	PSMG4	protein_coding	chrNC_010449.5:1980295-1987946:+	gi|311259660|ref|XP_001927702.2|	PREDICTED: proteasome assembly chaperone 4 [Sus scrofa]	gi|545837061|ref|XM_001927667.3|	PREDICTED: Sus scrofa proteasome (prosome, macropain) assembly chaperone 4 (PSMG4), mRNA	Q5JS54	Proteasome assembly chaperone 4
gene12778	10.8916	3.77588	3.67232	8.67196	PXDC1	protein_coding	chrNC_010449.5:2231277-2248986:-	gi|194037931|ref|XP_001928887.1|	PREDICTED: PX domain-containing protein 1 [Sus scrofa]	gi|545837066|ref|XM_001928852.3|	PREDICTED: Sus scrofa PX domain containing 1 (PXDC1), mRNA	Q5TGL8	PX domain-containing protein 1
gene12783	7.8733	7.91585	10.4031	6.67577	PRPF4B	protein_coding	chrNC_010449.5:2382498-2417085:+	gi|338718530|ref|XP_001489270.3|	PREDICTED: serine/threonine-protein kinase PRP4 homolog isoform X1 [Equus caballus]	gi|545837079|ref|XR_304247.1|	PREDICTED: Sus scrofa PRP4 pre-mRNA processing factor 4 homolog B (yeast) (PRPF4B), transcript variant X4, misc_RNA	Q13523	Serine/threonine-protein kinase PRP4 homolog
gene12784	44.4073	63.8718	72.0345	42.4548	ECI2	protein_coding	chrNC_010449.5:2426126-2446172:-	gi|164664454|ref|NP_001106914.1|	enoyl-CoA delta isomerase 2, mitochondrial [Sus scrofa]	gi|164664453|ref|NM_001113443.1|	Sus scrofa enoyl-CoA delta isomerase 2 (ECI2), mRNA	O75521	Enoyl-CoA delta isomerase 2, mitochondrial
gene12789	6.00036	6.1964	4.98206	4.98902	CDYL	protein_coding	chrNC_010449.5:2845903-2967537:+	gi|731503852|ref|XP_010595855.1|	PREDICTED: chromodomain Y-like protein [Loxodonta africana]	gi|594650601|ref|XM_007174081.1|	PREDICTED: Balaenoptera acutorostrata scammoni chromodomain protein, Y-like (CDYL), mRNA	Q9Y232	Chromodomain Y-like protein
gene12791	2.93949	3.08752	3.71612	2.55444	RPP40	protein_coding	chrNC_010449.5:2990405-3042423:-	gi|311259647|ref|XP_003128203.1|	PREDICTED: ribonuclease P protein subunit p40 isoform X1 [Sus scrofa]	gi|545837128|ref|XM_005653447.1|	PREDICTED: Sus scrofa ribonuclease P/MRP 40kDa subunit (RPP40), transcript variant X2, mRNA	Q8R1F9	Ribonuclease P protein subunit p40
gene12792	1.61964	1.45918	1.34647	1.12466	LYRM4	protein_coding	chrNC_010449.5:3034846-3193112:-	gi|291409405|ref|XP_002721006.1|	PREDICTED: LYR motif-containing protein 4 isoform X3 [Oryctolagus cuniculus]	gi|545837142|ref|XR_297451.1|	PREDICTED: Sus scrofa uncharacterized LOC100522622 (LOC100522622), misc_RNA	Q8K215	LYR motif-containing protein 4
gene12793	1.60349	1.84275	1.68481	1.48482	PPP1R3G	protein_coding	chrNC_010449.5:3049153-3059840:+	gi|311259645|ref|XP_003128202.1|	PREDICTED: protein phosphatase 1 regulatory subunit 3G [Sus scrofa]	gi|545837137|ref|XM_003128154.2|	PREDICTED: Sus scrofa protein phosphatase 1, regulatory subunit 3G (PPP1R3G), mRNA	B7ZBB8	Protein phosphatase 1 regulatory subunit 3G
gene12794	9.36926	7.80044	7.99992	8.34079	FARS2	protein_coding	chrNC_010449.5:3193433-3557413:+	gi|594100208|ref|XP_006073209.1|	PREDICTED: phenylalanine--tRNA ligase, mitochondrial isoform X1 [Bubalus bubalis]	gi|288786073|dbj|AK352359.1|	Sus scrofa mRNA, clone:UTR010062E09, expressed in uterus	Q99M01	Phenylalanine--tRNA ligase, mitochondrial
gene12805	1.08631	1.26068	1.60223	1.14612	RREB1	protein_coding	chrNC_010449.5:4512286-4639961:+	gi|545837197|ref|XP_005665611.1|	PREDICTED: ras-responsive element-binding protein 1 isoform X8 [Sus scrofa]	gi|545837188|ref|XM_005665552.1|	PREDICTED: Sus scrofa ras responsive element binding protein 1 (RREB1), transcript variant X6, mRNA	Q92766	Ras-responsive element-binding protein 1
gene12806	58.5456	63.7693	64.7738	53.3012	SSR1	protein_coding	chrNC_010449.5:4662949-4685892:-	gi|742100822|ref|XP_010834140.1|	PREDICTED: translocon-associated protein subunit alpha [Bison bison bison]	gi|297632425|ref|NM_001185167.1|	Sus scrofa signal sequence receptor, alpha (SSR1), mRNA	P16967	Translocon-associated protein subunit alpha
gene12809	10.0649	11.7275	13.9666	7.72912	RIOK1	protein_coding	chrNC_010449.5:4750766-4776678:+	gi|343887432|ref|NP_001230616.1|	serine/threonine-protein kinase RIO1 [Sus scrofa]	gi|371914847|dbj|AK397095.1|	Sus scrofa mRNA, clone: PTG010084B12, expressed in pituitary gland	Q9BRS2	Serine/threonine-protein kinase RIO1
gene1281	1.62927	1.42332	1.22888	1.12363	NEDD4L	protein_coding	chrNC_010443.5:162364053-162736515:-	gi|511842267|ref|XP_004745609.1|	PREDICTED: E3 ubiquitin-protein ligase NEDD4-like isoform X1 [Mustela putorius furo]	gi|545802038|ref|XM_001926056.5|	PREDICTED: Sus scrofa E3 ubiquitin-protein ligase NEDD4-like (LOC100154192), mRNA	Q5RBF2	E3 ubiquitin-protein ligase NEDD4-like
gene12812	1.79379	2.40214	3.10688	1.26689	SNRNP48	protein_coding	chrNC_010449.5:4919343-4940359:+	gi|350586375|ref|XP_001925765.4|	PREDICTED: U11/U12 small nuclear ribonucleoprotein 48 kDa protein [Sus scrofa]	gi|545837217|ref|XM_001925730.5|	PREDICTED: Sus scrofa small nuclear ribonucleoprotein 48kDa (U11/U12) (SNRNP48), mRNA	Q6IEG0	U11/U12 small nuclear ribonucleoprotein 48 kDa protein
gene12815	23.5849	36.881	38.9164	23.6044	TXNDC5	protein_coding	chrNC_010449.5:5210192-5236857:-	gi|694914469|ref|XP_003311145.2|	PREDICTED: thioredoxin domain-containing protein 5 [Pan troglodytes]	gi|545837209|ref|XM_005656211.1|	PREDICTED: Sus scrofa thioredoxin domain containing 5 (endoplasmic reticulum) (TXNDC5), partial mRNA	Q8NBS9	Thioredoxin domain-containing protein 5
gene12817	8.17305	6.14184	4.18736	4.4741	BLOC1S5	protein_coding	chrNC_010449.5:5324467-5363346:-	gi|148747379|ref|NP_001092061.1|	biogenesis of lysosome-related organelles complex 1 subunit 5 [Sus scrofa]	gi|371910705|dbj|AK400460.1|	Sus scrofa mRNA, clone: CLNT10136G10, expressed in colon	A5A777	Biogenesis of lysosome-related organelles complex 1 subunit 5
gene12818	30.2523	25.0082	20.6115	20.6121	EEF1E1	protein_coding	chrNC_010449.5:5368341-5390665:-	gi|343780909|ref|NP_001230474.1|	eukaryotic translation elongation factor 1 epsilon-1 [Sus scrofa]	gi|545837219|ref|XM_005665556.1|	PREDICTED: Sus scrofa eukaryotic translation elongation factor 1 epsilon 1 (EEF1E1), transcript variant X1, mRNA	O43324	Eukaryotic translation elongation factor 1 epsilon-1
gene12819	9.657	11.9194	8.95177	10.8997	LOC100627410	protein_coding	chrNC_010449.5:5546740-5553283:+	gi|335291702|ref|XP_003356567.1|	PREDICTED: histone H3-like centromeric protein cpar-1-like [Sus scrofa]	gi|545837250|ref|XM_003356519.3|	PREDICTED: Sus scrofa histone H3-like centromeric protein cpar-1-like (LOC100627410), mRNA	Q6P823	Histone H3.3
gene12820	2.782	3.46421	3.03183	3.05116	SLC35B3	protein_coding	chrNC_010449.5:5577410-5606575:-	gi|335291700|ref|XP_001928842.2|	PREDICTED: adenosine 3'-phospho 5'-phosphosulfate transporter 2 [Sus scrofa]	gi|545837230|ref|XM_001928807.3|	PREDICTED: Sus scrofa solute carrier family 35 (adenosine 3'-phospho 5'-phosphosulfate transporter), member B3 (SLC35B3), mRNA	Q5R831	Adenosine 3'-phospho 5'-phosphosulfate transporter 2
gene1283	3.50996	1.3424	1.55533	1.96785	ATP8B1	protein_coding	chrNC_010443.5:162936209-163063040:+	gi|335308997|ref|XP_003121763.2|	PREDICTED: probable phospholipid-transporting ATPase IC [Sus scrofa]	gi|545894190|ref|XM_003121715.3|	PREDICTED: Sus scrofa ATPase, aminophospholipid transporter, class I, type 8B, member 1 (ATP8B1), mRNA	O43520	Phospholipid-transporting ATPase IC
gene12834	25.2725	28.4984	26.7085	23.3158	PAK1IP1	protein_coding	chrNC_010449.5:7444519-7456719:+	gi|821413769|ref|XP_012392648.1|	PREDICTED: p21-activated protein kinase-interacting protein 1 isoform X1 [Orcinus orca]	gi|545837272|ref|XM_001926200.3|	PREDICTED: Sus scrofa PAK1 interacting protein 1 (PAK1IP1), transcript variant X1, mRNA	Q5EA99	p21-activated protein kinase-interacting protein 1
gene12835	78.5913	74.2589	69.7926	71.145	LOC100517166	protein_coding	chrNC_010449.5:7462187-7530881:+	gi|545837278|ref|XP_005665622.1|	PREDICTED: transmembrane protein 14C [Sus scrofa]	gi|545837277|ref|XM_005665565.1|	PREDICTED: Sus scrofa transmembrane protein 14C (TMEM14C), mRNA	Q924P2	Transmembrane protein 14C
gene12842	4.92693	2.02602	3.51174	2.34463	SMIM13	protein_coding	chrNC_010449.5:7774547-7784038:+	gi|119575702|gb|EAW55298.1|	hCG2040263, isoform CRA_b [Homo sapiens]	gi|594650068|ref|XM_007173944.1|	PREDICTED: Balaenoptera acutorostrata scammoni small integral membrane protein 13 (SMIM13), mRNA	P0DJ93	Small integral membrane protein 13
gene12843	6.78055	0.908811	1.79521	5.1254	NEDD9	protein_coding	chrNC_010449.5:7807042-8093553:-	gi|545837311|ref|XP_005665630.1|	PREDICTED: enhancer of filamentation 1 isoform X2 [Sus scrofa]	gi|545837307|ref|XM_003482131.2|	PREDICTED: Sus scrofa neural precursor cell expressed, developmentally down-regulated 9 (NEDD9), transcript variant X1, mRNA	Q14511	Enhancer of filamentation 1
gene12847	3.12121	2.01499	1.93252	1.81237	TMEM170B	protein_coding	chrNC_010449.5:8093820-8132393:+	gi|759158209|ref|XP_011371544.1|	PREDICTED: transmembrane protein 170B [Pteropus vampyrus]	gi|545837322|ref|XM_003482132.2|	PREDICTED: Sus scrofa transmembrane protein 170B (TMEM170B), mRNA	Q5T4T1	Transmembrane protein 170B
gene12858	5.87595	8.16958	6.45201	4.24143	TBC1D7	protein_coding	chrNC_010449.5:9685273-9708781:-	gi|194038018|ref|XP_001928344.1|	PREDICTED: TBC1 domain family member 7 isoformX1 [Sus scrofa]	gi|52351105|gb|AY609510.1|	Sus scrofa clone Clu_144928.scr.msk.p1.Contig2, mRNA sequence	Q5E9C4	TBC1 domain family member 7
gene1286	32.0467	4.25469	6.4838	10.0778	RASL12	protein_coding	chrNC_010443.5:163089440-163104027:-	gi|528762051|gb|EPY81710.1|	ras-like protein family member 12 [Camelus ferus]	gi|545894197|ref|XM_005674514.1|	PREDICTED: Sus scrofa RAS-like, family 12 (RASL12), mRNA	Q08E00	Ras-like protein family member 12
gene12861	5.09537	9.10255	5.12316	6.66652	SIRT5	protein_coding	chrNC_010449.5:9951024-9968004:+	gi|164653933|gb|ABY65335.1|	sirtuin 5 [Sus scrofa]	gi|164653932|gb|EU357901.1|	Sus scrofa sirtuin 5 (SIRT5) mRNA, complete cds	Q3ZBQ0	NAD-dependent protein deacylase sirtuin-5, mitochondrial
gene12862	24.4082	19.3968	22.3392	18.6449	NOL7	protein_coding	chrNC_010449.5:9969483-9978117:+	gi|602681942|ref|XP_007446467.1|	PREDICTED: nucleolar protein 7 [Lipotes vexillifer]	gi|371917862|dbj|AK393756.1|	Sus scrofa mRNA, clone: KDN010099G09, expressed in kidney	Q9UMY1	Nucleolar protein 7
gene12863	9.72052	11.1651	8.91721	7.52455	RANBP9	protein_coding	chrNC_010449.5:9976094-10057757:-	gi|634826449|ref|XP_007950050.1|	PREDICTED: ran-binding protein 9 [Orycteropus afer afer]	gi|635097212|ref|XM_007973652.1|	PREDICTED: Chlorocebus sabaeus RAN binding protein 9 (RANBP9), mRNA	Q96S59	Ran-binding protein 9
gene12865	4.94375	5.01862	4.37013	3.31894	MCUR1	protein_coding	chrNC_010449.5:10115997-10142897:-	gi|311259740|ref|XP_003128231.1|	PREDICTED: mitochondrial calcium uniporter regulator 1 isoform X1 [Sus scrofa]	gi|545837379|ref|XM_003128183.2|	PREDICTED: Sus scrofa mitochondrial calcium uniporter regulator 1 (MCUR1), transcript variant X1, mRNA	Q96AQ8	Mitochondrial calcium uniporter regulator 1
gene12881	7.62555	5.0551	3.24055	4.881	DTNBP1	protein_coding	chrNC_010449.5:11602470-11720156:-	gi|148747439|ref|NP_001092070.1|	dysbindin [Sus scrofa]	gi|148747438|ref|NM_001098600.1|	Sus scrofa dystrobrevin binding protein 1 (DTNBP1), mRNA	Q2HJA5	Dysbindin
gene12886	1.67867	6.892	11.4127	3.23401	MYLIP	protein_coding	chrNC_010449.5:12117240-12137934:+	gi|194038036|ref|XP_001929111.1|	PREDICTED: E3 ubiquitin-protein ligase MYLIP [Sus scrofa]	gi|112806926|emb|CT827817.8|	Pig DNA sequence from clone CH242-113C19 on chromosome 7, complete sequence	Q8WY64	E3 ubiquitin-protein ligase MYLIP
gene1290	13.9259	14.9557	21.1729	18.3754	CLPX	protein_coding	chrNC_010443.5:163173887-163222067:-	gi|731253381|ref|XP_010639439.1|	PREDICTED: ATP-dependent Clp protease ATP-binding subunit clpX-like, mitochondrial [Fukomys damarensis]	gi|545802055|ref|XM_003121718.4|	PREDICTED: Sus scrofa caseinolytic mitochondrial matrix peptidase chaperone subunit (CLPX), mRNA	Q5R7N3	ATP-dependent Clp protease ATP-binding subunit clpX-like, mitochondrial
gene12900	12.8332	20.7182	17.2242	10.8158	FAM8A1	protein_coding	chrNC_010449.5:13378129-13390895:+	gi|311259766|ref|XP_003128237.1|	PREDICTED: LOW QUALITY PROTEIN: protein FAM8A1 [Sus scrofa]	gi|371912968|dbj|AK392625.1|	Sus scrofa mRNA, clone: HTMT10090H12, expressed in hypothalamus	Q9UBU6	Protein FAM8A1
gene12901	6.68139	6.05229	7.027	4.74643	NUP153	protein_coding	chrNC_010449.5:13393542-13466577:-	gi|194038051|ref|XP_001926686.1|	PREDICTED: nuclear pore complex protein Nup153 isoform X1 [Sus scrofa]	gi|545837501|ref|XM_001926651.4|	PREDICTED: Sus scrofa nucleoporin 153kDa (NUP153), transcript variant X1, mRNA	P49790	Nuclear pore complex protein Nup153
gene12903	7.19326	3.36673	3.70853	4.71488	KIF13A	protein_coding	chrNC_010449.5:13498354-13716844:-	gi|803221853|ref|XP_011971226.1|	PREDICTED: kinesin-like protein KIF13A isoform X14 [Ovis aries musimon]	gi|545837532|ref|XR_304306.1|	PREDICTED: Sus scrofa kinesin-like protein KIF13A-like (LOC100625286), misc_RNA	Q9H1H9	Kinesin-like protein KIF13A
gene12907	1.08806	2.84073	2.19662	1.34409	NHLRC1	protein_coding	chrNC_010449.5:13816243-13817644:-	gi|385137154|ref|NP_001245231.1|	NHL repeat containing 1 [Sus scrofa]	gi|385137153|ref|NM_001258302.1|	Sus scrofa NHL repeat containing 1 (NHLRC1), mRNA	Q6VVB1	E3 ubiquitin-protein ligase NHLRC1
gene12908	19.5628	5.50247	6.38506	6.46877	TPMT	protein_coding	chrNC_010449.5:13821656-13846107:-	gi|343887407|ref|NP_001230604.1|	thiopurine S-methyltransferase [Sus scrofa]	gi|343887406|ref|NM_001243675.1|	Sus scrofa thiopurine S-methyltransferase (TPMT), mRNA	Q8HX86	Thiopurine S-methyltransferase
gene12909	1.87164	1.53783	2.43781	1.21508	KDM1B	protein_coding	chrNC_010449.5:13846283-13902912:+	gi|194038063|ref|XP_001927879.1|	PREDICTED: lysine-specific histone demethylase 1B isoform 1 [Sus scrofa]	gi|545837537|ref|XM_001927844.3|	PREDICTED: Sus scrofa lysine (K)-specific demethylase 1B (KDM1B), transcript variant 1, mRNA	Q8NB78	Lysine-specific histone demethylase 1B
[truncated: 8,069 more rows]

## Sheet: lncRNAs
Additional file 2 List of expressed genes during porcine preadipocyte differentiation. List of expressed lncRNAs during porcine preadipocyte differentiation.
[truncated: 431 more rows]

[truncated: 1 more sheets: circRNAs]
