# Supplementary material for: A genome-wide landscape of mRNAs, lncRNAs, and circRNAs during subcutaneous adipogenesis in pigs
Source: J Anim Sci Biotechnol. 2018 Nov 1;9:76. doi: 10.1186/s40104-018-0292-7 (PMC6211446; doi:10.1186/s40104-018-0292-7)
Supplement: Supplementary file 3 — List of differentially expressed (DE) genes for D2 vs D0. Gene ID, fold change, gene name, biotype, and position of differentially expressed mRNAs, lncRNAs, and circRNAs between D2 versus D0. (XLSX 345 kb) [file 40104_2018_292_MOESM3_ESM.xlsx]

## Sheet: DE mRNAs
Additional file 3 List of differentially expressed (DE) genes for D2 versus D0. List of differentially expressed (DE) mRNAs for D2 versus D0.
Gene	D2_count	D2_normalize	D0_count	D0_normalize	FoldChange	Log2FoldChange	pval	padj	Up/Down	Significant	GeneName	Biotype	Position
gene1086	60995	1109.25	738588	9797.23	0.11322	-3.14279	0	0	down	yes	THBS1	protein_coding	chrNC_010443.5:131728781-131746098:-
gene5364	35743	650.017	435398	5775.47	0.112548	-3.15139	0	0	down	yes	SERPINE1	protein_coding	chrNC_010445.4:8863738-8871572:+
gene17961	142083	2583.9	649920	8621.07	0.299719	-1.73832	0	0	down	yes	VIM	protein_coding	chrNC_010452.4:43516441-43526172:+
gene16575	24167	439.497	308350	4090.2	0.107451	-3.21825	0	0	down	yes	TAGLN	protein_coding	chrNC_010451.4:44561756-44567385:+
gene23234	25002	454.683	307460	4078.4	0.111486	-3.16507	0	0	down	yes	ACTA2	protein_coding	chrNC_010456.5:100868145-100886732:-
gene3680	80765	1468.78	456718	6058.28	0.242442	-2.04429	0	0	down	yes	TPM4	protein_coding	chrNC_010444.4:61453721-61476781:-
gene26475	110301	2005.92	470075	6235.46	0.321695	-1.63623	0	0	down	yes	CALD1	protein_coding	chrNC_010460.4:14267955-14486641:-
gene821	27389	498.092	225881	2996.27	0.166238	-2.58868	0	0	down	yes	TPM1	protein_coding	chrNC_010443.5:108986981-109016090:-
gene26961	28572	519.606	215301	2855.93	0.18194	-2.45847	0	0	down	yes	TMSB4X	protein_coding	chrNC_010461.5:9649516-9651662:+
gene24339	337083	6130.14	176368	2339.49	2.62029	1.38973	0	0	up	yes	COL3A1	protein_coding	chrNC_010457.5:93556914-93595678:+
gene8782	43820	796.904	223898	2969.96	0.268321	-1.89797	0	0	down	yes	LGALS1	protein_coding	chrNC_010447.5:10149069-10152514:-
gene5184	25680	467.013	169171	2244.02	0.208114	-2.26455	0	0	down	yes	ACTB	protein_coding	chrNC_010445.4:4084275-4090383:-
gene18705	116744	2123.09	33127	439.423	4.83153	2.27248	0	0	up	yes	COL4A1	protein_coding	chrNC_010453.5:76858332-76997409:-
gene23386	81770	1487.06	14167	187.923	7.91314	2.98425	0	0	up	yes	SCD	protein_coding	chrNC_010456.5:111461560-111478033:+
gene2096	35754	650.217	179537	2381.52	0.273026	-1.87289	0	0	down	yes	TNC	protein_coding	chrNC_010443.5:255533235-255630381:-
gene9133	27467	499.511	150521	1996.63	0.250177	-1.99898	0	0	down	yes	MYL6	protein_coding	chrNC_010447.5:21559226-21562418:+
gene24596	5057	91.9659	80193	1063.75	0.0864548	-3.53191	0	0	down	yes	DES	protein_coding	chrNC_010457.5:121428539-121435426:+
gene17228	97583	1774.63	33559	445.154	3.98655	1.99514	0	0	up	yes	LAMB1	protein_coding	chrNC_010451.4:107670120-107747242:-
gene11027	161902	2944.33	85884	1139.24	2.58448	1.36987	0	0	up	yes	FTL	protein_coding	chrNC_010448.4:54231121-54232756:+
gene6316	3415	62.1047	62744	832.287	0.0746193	-3.74431	0	0	down	yes	ACTG2	protein_coding	chrNC_010445.4:69097366-69121542:-
gene17376	53794	978.29	9079	120.431	8.12322	3.02205	0	0	up	yes	GLUL	protein_coding	chrNC_010451.4:123751551-123762575:-
gene5583	61634	1120.87	14525	192.671	5.81751	2.5404	0	0	up	yes	NUPR1	protein_coding	chrNC_010445.4:18402781-18404411:+
gene835	40628	738.855	159226	2112.1	0.34982	-1.51532	0	0	down	yes	ANXA2	protein_coding	chrNC_010443.5:111588721-111635064:+
gene23830	13309	242.036	90265	1197.35	0.202143	-2.30655	0	0	down	yes	ACTR3	protein_coding	chrNC_010457.5:20104808-20171721:+
gene26622	4697	85.4189	61753	819.142	0.104279	-3.26149	0	0	down	yes	CAV1	protein_coding	chrNC_010460.4:29648120-29682451:-
gene18070	54095	983.764	187419	2486.08	0.395709	-1.33749	0	0	down	yes	ITGB1	protein_coding	chrNC_010452.4:56078393-56130608:-
gene3156	45747	831.948	7226	95.8515	8.67955	3.11762	0	0	up	yes	CAT	protein_coding	chrNC_010444.4:26493664-26533881:-
gene1857	14607	265.641	91737	1216.87	0.218298	-2.19563	0	0	down	yes	TPM2	protein_coding	chrNC_010443.5:236402249-236410390:-
gene13777	14214	258.494	90622	1202.08	0.215038	-2.21734	0	0	down	yes	IQGAP1	protein_coding	chrNC_010449.5:53020479-53129964:+
gene24976	40764	741.328	6426	85.2397	8.69698	3.12052	0	0	up	yes	SELENOP	protein_coding	chrNC_010458.4:27537885-27547863:-
gene18825	11719	213.12	74886	993.349	0.214547	-2.22063	0	0	down	yes	ACTG1	protein_coding	chrNC_010454.4:1320355-1323219:+
gene10461	62930	1144.44	23054	305.807	3.74235	1.90394	0	0	up	yes	MMP2	protein_coding	chrNC_010448.4:30059247-30087031:-
gene12144	15588	283.481	83050	1101.64	0.257326	-1.95833	0	0	down	yes	LOC733637	protein_coding	chrNC_010448.4:103413841-103424790:-
gene3292	25083	456.156	618	8.19765	55.6447	5.79817	0	0	up	yes	SPON1	protein_coding	chrNC_010444.4:44967982-45299677:-
gene6251	4799	87.2739	48054	637.427	0.136916	-2.86864	0	0	down	yes	CAPG	protein_coding	chrNC_010445.4:59335483-59366855:+
gene8135	57968	1054.2	21667	287.409	3.66794	1.87497	0	0	up	yes	TXNIP	protein_coding	chrNC_010446.5:99348589-99351760:+
gene3250	28821	524.134	109497	1452.46	0.360861	-1.47049	0	0	down	yes	LDHA	protein_coding	chrNC_010444.4:40814163-40827284:-
gene17146	2598	47.2468	39108	518.76	0.0910765	-3.45678	0	0	down	yes	SEMA3D	protein_coding	chrNC_010451.4:95280637-95486109:+
gene19251	24305	442.007	98478	1306.29	0.338368	-1.56334	0	0	down	yes	CAVIN1	protein_coding	chrNC_010454.4:20372476-20390250:+
gene8874	2785	50.6476	39518	524.199	0.0966191	-3.37155	0	0	down	yes	TUBA1A	protein_coding	chrNC_010447.5:15186059-15190211:-
gene8872	19250	350.078	83398	1106.26	0.316452	-1.65994	0	0	down	yes	TUBA1B	protein_coding	chrNC_010447.5:15150229-15153620:-
gene12089	1703	30.9705	32635	432.897	0.0715424	-3.80506	0	0	down	yes	TUBB6	protein_coding	chrNC_010448.4:97233639-97240692:-
gene27388	10677	194.17	60545	803.118	0.241771	-2.04829	0	0	down	yes	MSN	protein_coding	chrNC_010461.5:51844197-51967674:+
gene13292	2638	47.9743	33581	445.446	0.1077	-3.21492	0	0	down	yes	CLIC1	protein_coding	chrNC_010449.5:23842829-23851162:-
gene9412	27182	494.328	5226	69.3219	7.1309	2.83408	0	0	up	yes	ABCC9	protein_coding	chrNC_010447.5:51536531-51673583:+
gene27715	8392	152.616	48533	643.781	0.237061	-2.07667	0	0	down	yes	PLS3	protein_coding	chrNC_010461.5:94885098-94971664:+
gene22808	26622	484.144	6010	79.7215	6.07294	2.60239	0	0	up	yes	NID1	protein_coding	chrNC_010456.5:55239327-55346948:+
gene15054	65787	1196.39	36157	479.616	2.49448	1.31874	0	0	up	yes	PDGFRA	protein_coding	chrNC_010450.4:40966568-41021440:+
gene7283	5529	100.55	39565	524.822	0.191588	-2.38392	0	0	down	yes	SDC2	protein_coding	chrNC_010446.5:40003618-40129483:-
gene22273	3058	55.6123	31565	418.704	0.13282	-2.91245	0	0	down	yes	PALLD	protein_coding	chrNC_010456.5:20678456-21020125:-
gene21146	17851	324.636	1610	21.3563	15.2009	3.92608	0	0	up	yes	PTX3	protein_coding	chrNC_010455.5:97273594-97279570:+
gene15348	6272	114.062	41232	546.935	0.208547	-2.26155	0	0	down	yes	SFRP2	protein_coding	chrNC_010450.4:75337311-75345926:+
gene6668	2542	46.2284	28924	383.671	0.12049	-3.05302	0	0	down	yes	LBH	protein_coding	chrNC_010445.4:109078285-109113536:-
gene5580	14944	271.769	634	8.40989	32.3154	5.01415	0	0	up	yes	SULT1A3	protein_coding	chrNC_010445.4:18351205-18354653:+
gene8814	7808	141.995	43180	572.775	0.247908	-2.01213	0	0	down	yes	MYH9	protein_coding	chrNC_010447.5:11365603-11456475:+
gene18706	33129	602.479	12006	159.257	3.78305	1.91955	0	0	up	yes	COL4A2	protein_coding	chrNC_010453.5:76996885-77161617:+
gene21766	5815	105.751	37311	494.923	0.213671	-2.22654	0	0	down	yes	VGLL3	protein_coding	chrNC_010455.5:168790024-168839962:+
gene13447	16569	301.321	1813	24.0491	12.5294	3.64725	0	0	up	yes	FKBP5	protein_coding	chrNC_010449.5:31441764-31550704:-
gene612	65549	1192.06	39398	522.607	2.281	1.18966	0	0	up	yes	LAMA4	protein_coding	chrNC_010443.5:78071990-78224564:-
gene13241	22811	414.837	76027	1008.48	0.411348	-1.28157	0	0	down	yes	TUBB	protein_coding	chrNC_010449.5:23247827-23252240:+
gene815	53550	973.852	29677	393.66	2.47384	1.30675	0	0	up	yes	CA12	protein_coding	chrNC_010443.5:108649277-108710658:+
gene23014	38695	703.702	17357	230.237	3.05642	1.61184	0	0	up	yes	DDIT4	protein_coding	chrNC_010456.5:75117708-75119907:+
gene7246	27778	505.167	85901	1139.46	0.443338	-1.17352	0	0	down	yes	YWHAZ	protein_coding	chrNC_010446.5:35975513-36009909:+
gene14602	27199	494.637	84060	1115.04	0.443605	-1.17265	0	0	down	yes	CALM1	protein_coding	chrNC_010449.5:112160823-112171754:+
gene8276	5589	101.641	33441	443.589	0.229133	-2.12574	0	0	down	yes	RHOC	protein_coding	chrNC_010446.5:107731713-107737705:+
gene14112	60729	1104.41	38370	508.971	2.16989	1.11762	0	0	up	yes	MMP14	protein_coding	chrNC_010449.5:76174502-76185931:-
gene27266	29034	528.008	84965	1127.04	0.468489	-1.09391	0	0	down	yes	RBM3	protein_coding	chrNC_010461.5:42704019-42707587:+
gene14840	9175	166.855	41994	557.042	0.299538	-1.73919	0	0	down	yes	WDR1	protein_coding	chrNC_010450.4:6413338-6452383:-
gene8550	4110	74.7439	28444	377.304	0.1981	-2.3357	0	0	down	yes	CYR61	protein_coding	chrNC_010446.5:130392404-130395179:-
gene5691	27345	497.292	10336	137.105	3.62709	1.85881	0	0	up	yes	ARL6IP1	protein_coding	chrNC_010445.4:26759365-26770325:+
gene17636	31659	575.746	89413	1186.05	0.485433	-1.04266	0	0	down	yes	ENAH	protein_coding	chrNC_010452.4:13439772-13609347:-
gene7997	5710	103.841	31946	423.758	0.245049	-2.02886	0	0	down	yes	S100A6	protein_coding	chrNC_010446.5:96098264-96099686:+
gene17982	2405	43.737	22032	292.25	0.149656	-2.74028	0	0	down	yes	ITGA8	protein_coding	chrNC_010452.4:46132887-46303659:+
gene7642	21384	388.886	6672	88.5028	4.39405	2.13555	0	0	up	yes	ALDH9A1	protein_coding	chrNC_010446.5:85029914-85057650:+
gene7777	5062	92.0568	29424	390.304	0.235859	-2.084	0	0	down	yes	TAGLN2	protein_coding	chrNC_010446.5:90566272-90574762:+
gene6141	21770	395.906	7247	96.1301	4.11844	2.0421	0	0	up	yes	IL1R1	protein_coding	chrNC_010445.4:52192912-52334734:-
gene4300	2567	46.6831	21859	289.956	0.161001	-2.63486	0	0	down	yes	CNN2	protein_coding	chrNC_010444.4:77376020-77385594:-
gene19800	11880	216.048	1325	17.5759	12.2923	3.61968	0	0	up	yes	RFLNB	protein_coding	chrNC_010454.4:47307657-47316652:+
gene18420	28116	511.313	12246	162.441	3.14769	1.65429	0	0	up	yes	ITM2B	protein_coding	chrNC_010453.5:19349088-19377931:-
gene23340	24358	442.971	71524	948.752	0.466898	-1.09882	0	0	down	yes	PGAM1	protein_coding	chrNC_010456.5:108822782-108832818:+
gene15654	13130	238.78	47901	635.398	0.375796	-1.41198	0	0	down	yes	H2AFZ	protein_coding	chrNC_010450.4:120563752-120566023:+
gene21374	8576	155.962	37394	496.024	0.314424	-1.66922	0	0	down	yes	LPP	protein_coding	chrNC_010455.5:125782373-126478927:+
gene25035	10697	194.534	42247	560.398	0.347135	-1.52643	0	0	down	yes	SNX18	protein_coding	chrNC_010458.4:33776964-33801391:+
gene26541	3533	64.2506	24120	319.947	0.200816	-2.31605	0	0	down	yes	FLNC	protein_coding	chrNC_010460.4:19759734-19787616:-
gene7898	19760	359.352	61749	819.089	0.438722	-1.18862	0	0	down	yes	LMNA	protein_coding	chrNC_010446.5:93899019-93927255:-
gene25348	11051	200.972	42807	567.827	0.353932	-1.49846	0	0	down	yes	ANXA6	protein_coding	chrNC_010458.4:71857229-71913723:+
gene2472	7825	142.304	35204	466.974	0.304737	-1.71436	0	0	down	yes	CD151	protein_coding	chrNC_010444.4:525000-529568:+
gene6611	16042	291.737	4005	53.1256	5.49147	2.45719	0	0	up	yes	LOC100625479	protein_coding	chrNC_010445.4:102195743-102205687:+
gene2250	22513	409.418	8476	112.433	3.64146	1.86452	0	0	up	yes	ANGPTL2	protein_coding	chrNC_010443.5:267639636-267672918:-
gene17160	16320	296.793	4265	56.5744	5.24607	2.39124	0	0	up	yes	CD36	protein_coding	chrNC_010451.4:99685748-99782296:-
gene14433	6384	116.098	31268	414.764	0.279914	-1.83694	0	0	down	yes	ACTN1	protein_coding	chrNC_010449.5:92550132-92644842:-
rna78603	28015	509.477	12810	169.922	2.99829	1.58414	0	0	up	yes	rna78603	protein_coding	chrNC_000845.1:2274-3844:+
gene23276	3146	57.2127	22342	296.362	0.19305	-2.37296	0	0	down	yes	MYOF	protein_coding	chrNC_010456.5:104770514-104941212:-
gene9593	25330	460.648	71801	952.427	0.483657	-1.04794	0	0	down	yes	TPI1	protein_coding	chrNC_010447.5:63839473-63842853:-
gene23975	15673	285.027	3998	53.0327	5.37455	2.42614	0	0	up	yes	ACSL1	protein_coding	chrNC_010457.5:45866858-45936327:-
gene1460	17678	321.489	56184	745.27	0.431373	-1.21299	0	0	down	yes	FERMT2	protein_coding	chrNC_010443.5:182519681-182606890:-
gene10563	14076	255.984	3109	41.2403	6.20713	2.63393	0	0	up	yes	CEBPA	protein_coding	chrNC_010448.4:43083200-43085884:-
gene9444	12794	232.67	2394	31.756	7.32681	2.87318	0	0	up	yes	MGST1	protein_coding	chrNC_010447.5:56259566-56283823:-
gene15452	6265	113.934	30223	400.902	0.284195	-1.81505	0	0	down	yes	PCDH18	protein_coding	chrNC_010450.4:89321487-89335406:+
gene9840	32290	587.221	16928	224.547	2.61514	1.38689	0	0	up	yes	IGF1	protein_coding	chrNC_010447.5:81762027-81909253:+
gene4852	14534	264.313	3609	47.8727	5.52117	2.46497	0	0	up	yes	CXCL14	protein_coding	chrNC_010444.4:137803988-137813118:-
gene23046	8377	152.343	34872	462.57	0.32934	-1.60235	0	0	down	yes	VCL	protein_coding	chrNC_010456.5:76700143-76811875:+
gene22100	15624	284.136	4345	57.6356	4.92986	2.30155	0	0	up	yes	LPL	protein_coding	chrNC_010456.5:4104761-4134964:+
gene360	22064	401.253	63616	843.854	0.4755	-1.07248	0	0	down	yes	GJA1	protein_coding	chrNC_010443.5:40988818-41002129:-
gene4814	9330	169.674	36804	488.198	0.347552	-1.5247	0	0	down	yes	HSPA4	protein_coding	chrNC_010444.4:135345724-135391112:+
gene19067	10053	182.822	1249	16.5677	11.0348	3.46399	0	0	up	yes	PITPNC1	protein_coding	chrNC_010454.4:13741195-14019694:+
gene4035	374	6.80151	11469	152.134	0.0447073	-4.48335	0	0	down	yes	CNN1	protein_coding	chrNC_010444.4:70183370-70190756:+
gene7906	1734	31.5343	16434	217.994	0.144657	-2.7893	0	0	down	yes	ARHGEF2	protein_coding	chrNC_010446.5:94026391-94082206:+
gene11808	10629	193.297	38831	515.086	0.375272	-1.41399	0	0	down	yes	CLIC4	protein_coding	chrNC_010448.4:82401041-82483038:+
gene19940	10608	192.916	38701	513.361	0.375789	-1.41201	0	0	down	yes	PFN1	protein_coding	chrNC_010454.4:51962642-51965570:+
gene19378	4690	85.2916	24551	325.664	0.2619	-1.93291	0	0	down	yes	LASP1	protein_coding	chrNC_010454.4:23222706-23267209:-
gene4474	11005	200.135	1978	26.2378	7.62775	2.93126	0	0	up	yes	F2RL2	protein_coding	chrNC_010444.4:85534188-85542062:-
gene16999	12268	223.104	42001	557.135	0.400449	-1.32031	0	0	down	yes	PEG10	protein_coding	chrNC_010451.4:74474121-74486983:+
gene262	12409	225.668	2868	38.0435	5.93185	2.56848	0	0	up	yes	SGK1	protein_coding	chrNC_010443.5:29625786-29753619:+
gene20692	3130	56.9217	20037	265.787	0.214163	-2.22322	0	0	down	yes	SLMAP	protein_coding	chrNC_010455.5:39571930-39720229:+
gene26660	550	10.0022	11516	152.758	0.0654777	-3.93285	0	0	down	yes	ANLN	protein_coding	chrNC_010460.4:37647952-37710939:-
gene24932	12538	228.014	3008	39.9006	5.71456	2.51464	0	0	up	yes	SLC1A3	protein_coding	chrNC_010458.4:21873691-21965315:+
gene11917	15685	285.245	5144	68.2342	4.18038	2.06364	0	0	up	yes	FABP3	protein_coding	chrNC_010448.4:87943003-87950708:-
gene25291	11435	207.955	2507	33.2549	6.25337	2.64463	0	0	up	yes	EBF1	protein_coding	chrNC_010458.4:64357999-64753188:+
gene13730	18902	343.749	54728	725.957	0.473512	-1.07853	0	0	down	yes	CEMIP	protein_coding	chrNC_010449.5:49622534-49792547:+
gene16339	8024	145.923	716	9.4976	15.3642	3.9415	0	0	up	yes	FZD4	protein_coding	chrNC_010451.4:20714995-20721460:-
gene28142	1682	30.5886	15111	200.445	0.152604	-2.71214	0	0	down	yes	LOC110257905	protein_coding	chrNC_010462.3:10163547-10165732:+
gene12429	3985	72.4706	21674	287.502	0.25207	-1.9881	0	0	down	yes	DOCK7	protein_coding	chrNC_010448.4:149745375-149971853:+
gene7971	6270	114.025	27325	362.461	0.314586	-1.66847	0	0	down	yes	TPM3	protein_coding	chrNC_010446.5:95542329-95572946:+
gene599	19414	353.06	8288	109.939	3.21143	1.68321	0	0	up	yes	REV3L	protein_coding	chrNC_010443.5:77196592-77400551:-
gene10790	715	13.0029	11422	151.511	0.0858216	-3.54252	0	0	down	yes	AXL	protein_coding	chrNC_010448.4:49245802-49277917:+
gene22854	2610	47.4651	17583	233.235	0.203507	-2.29685	0	0	down	yes	C14H1orf198	protein_coding	chrNC_010456.5:59516754-59553705:+
gene24756	24654	448.354	12622	167.428	2.67788	1.42109	0	0	up	yes	COL6A3	protein_coding	chrNC_010457.5:137011549-137103687:-
gene17156	3216	58.4857	19091	253.239	0.230951	-2.11434	0	0	down	yes	SEMA3C	protein_coding	chrNC_010451.4:99114649-99432683:+
gene27204	19158	348.405	8303	110.138	3.16335	1.66145	0	0	up	yes	MAOA	protein_coding	chrNC_010461.5:38930452-39006220:+
gene11759	17763	323.035	51123	678.137	0.476357	-1.06988	0	0	down	yes	CDC42	protein_coding	chrNC_010448.4:80035034-80089243:+
gene13978	3183	57.8856	18801	249.392	0.232107	-2.10714	0	0	down	yes	CFL2	protein_coding	chrNC_010449.5:65090170-65094521:+
gene12910	4586	83.4003	22390	296.999	0.28081	-1.83233	0	0	down	yes	DEK	protein_coding	chrNC_010449.5:13901562-13935477:-
gene27670	8236	149.779	1100	14.5913	10.2649	3.35965	0	0	up	yes	TSC22D3	protein_coding	chrNC_010461.5:88171325-88233583:-
gene17951	13143	239.017	41474	550.145	0.434461	-1.2027	0	0	down	yes	KIF5B	protein_coding	chrNC_010452.4:42637105-42693551:-
gene13291	406	7.38346	9707	128.762	0.0573421	-4.12426	0	0	down	yes	DDAH2	protein_coding	chrNC_010449.5:23838993-23842514:-
gene1800	900	16.3673	11562	153.368	0.106719	-3.22811	0	0	down	yes	OSTF1	protein_coding	chrNC_010443.5:228142159-228196808:+
gene7401	4616	83.9459	22301	295.819	0.283775	-1.81718	0	0	down	yes	PKIA	protein_coding	chrNC_010446.5:57872114-57879184:-
gene12471	9180	166.946	1666	22.0992	7.5544	2.91732	0	0	up	yes	PLPP3	protein_coding	chrNC_010448.4:155800838-155894919:+
gene4537	38503	700.21	25929	343.943	2.03583	1.02562	0	0	up	yes	VCAN	protein_coding	chrNC_010444.4:91682177-91811674:+
gene16449	439	7.98359	9659	128.125	0.062311	-4.00437	0	0	down	yes	MMP1	protein_coding	chrNC_010451.4:33411738-33420205:-
gene26623	1328	24.1508	12780	169.524	0.142462	-2.81135	0	0	down	yes	CAV2	protein_coding	chrNC_010460.4:29699012-29707277:-
gene24072	9981	181.513	34306	455.063	0.398875	-1.32599	0	0	down	yes	PLEKHB2	protein_coding	chrNC_010457.5:57428259-57489051:+
gene24906	2216	40.2998	15314	203.137	0.198387	-2.33361	0	0	down	yes	RAI14	protein_coding	chrNC_010458.4:20268728-20435846:+
gene9948	13676	248.71	4770	63.2731	3.93073	1.9748	0	0	up	yes	LUM	protein_coding	chrNC_010447.5:91748871-91756381:+
gene21905	9319	169.474	1937	25.6939	6.59587	2.72156	0	0	up	yes	SLC5A3	protein_coding	chrNC_010455.5:197688632-197723323:+
gene17424	458	8.32912	9227	122.394	0.0680515	-3.87723	0	0	down	yes	CENPF	protein_coding	chrNC_010451.4:128948386-129012241:-
gene15686	2852	51.866	16667	221.085	0.234598	-2.09174	0	0	down	yes	PDLIM5	protein_coding	chrNC_010450.4:125044027-125259969:-
gene21110	11588	210.738	36607	485.585	0.433987	-1.20428	0	0	down	yes	MBNL1	protein_coding	chrNC_010455.5:92491778-92696235:+
gene7728	6635	120.663	670	8.88742	13.5768	3.76308	0	0	up	yes	ADAMTS4	protein_coding	chrNC_010446.5:89260354-89269238:+
gene20693	2878	52.3389	16454	218.259	0.239801	-2.06009	0	0	down	yes	FLNB	protein_coding	chrNC_010455.5:39789259-39938751:+
gene7766	5942	108.06	24056	319.098	0.338643	-1.56216	0	0	down	yes	PEA15	protein_coding	chrNC_010446.5:90263600-90276142:-
gene290	260	4.72832	7883	104.567	0.0452183	-4.46695	0	0	down	yes	CTGF	protein_coding	chrNC_010443.5:31674398-31677697:+
gene1479	9461	172.056	31528	418.213	0.411408	-1.28136	0	0	down	yes	LGALS3	protein_coding	chrNC_010443.5:184478639-184496155:+
gene8491	8161	148.415	1615	21.4227	6.92793	2.79242	0	0	up	yes	TGFBR3	protein_coding	chrNC_010446.5:125109939-125310788:+
gene4194	1790	32.5527	13009	172.562	0.188643	-2.40627	0	0	down	yes	DAPK3	protein_coding	chrNC_010444.4:74758962-74776355:+
gene6631	1281	23.2961	11396	151.166	0.154109	-2.69797	0	0	down	yes	CRIM1	protein_coding	chrNC_010445.4:103612231-103815493:-
gene12147	15978	290.574	7180	95.2413	3.05092	1.60924	0	0	up	yes	EMILIN2	protein_coding	chrNC_010448.4:103730618-103786921:-
gene13052	1883	34.244	13140	174.3	0.196466	-2.34765	0	0	down	yes	LOC110261666	protein_coding	chrNC_010449.5:21220803-21221687:+
gene12332	13323	242.29	5198	68.9505	3.51397	1.8131	0	0	up	yes	PTGFR	protein_coding	chrNC_010448.4:134727334-134777067:-
gene8003	5377	97.7853	288	3.82027	25.5965	4.67787	0	0	up	yes	S100A9	protein_coding	chrNC_010446.5:96236114-96238989:-
gene12339	898	16.3309	9892	131.216	0.124459	-3.00626	0	0	down	yes	NEXN	protein_coding	chrNC_010448.4:135315000-135382911:-
gene15534	1524	27.7152	11894	157.772	0.175667	-2.50909	0	0	down	yes	USP53	protein_coding	chrNC_010450.4:104500204-104560711:-
gene1471	2316	42.1184	14196	188.307	0.223669	-2.16056	0	0	down	yes	SAMD4A	protein_coding	chrNC_010443.5:183915337-184140122:+
gene20932	5775	105.023	533	7.07014	14.8545	3.89283	0	0	up	yes	ACKR4	protein_coding	chrNC_010455.5:73773862-73777770:+
gene12337	2222	40.409	13876	184.063	0.219539	-2.18745	0	0	down	yes	DNAJB4	protein_coding	chrNC_010448.4:135243927-135281376:-
gene12048	10691	194.425	33283	441.493	0.440381	-1.18318	0	0	down	yes	MACF1	protein_coding	chrNC_010448.4:94960385-95318126:+
gene7875	302	5.49213	7472	99.1147	0.0554119	-4.17366	0	0	down	yes	NES	protein_coding	chrNC_010446.5:93412660-93421899:+
gene15919	3334	60.6316	16717	221.748	0.273426	-1.87078	0	0	down	yes	CAVIN3	protein_coding	chrNC_010451.4:3378144-3379851:+
gene19785	22047	400.943	12724	168.781	2.37552	1.24824	0	0	up	yes	CPD	protein_coding	chrNC_010454.4:46462203-46533032:+
gene1990	14059	255.675	6029	79.9735	3.19699	1.67672	0	0	up	yes	ABCA1	protein_coding	chrNC_010443.5:246144277-246278492:-
gene19935	6807	123.791	24804	329.02	0.376241	-1.41027	0	0	down	yes	KIF1C	protein_coding	chrNC_010454.4:51899762-51924465:-
gene9581	18909	343.876	10043	133.218	2.5813	1.3681	0	0	up	yes	C1S	protein_coding	chrNC_010447.5:63670309-63681466:-
gene5242	10095	183.586	31775	421.489	0.435565	-1.19904	0	0	down	yes	ARPC1B	protein_coding	chrNC_010445.4:6329737-6342641:+
gene4352	30046	546.412	20438	271.106	2.01549	1.01113	0	0	up	yes	SQSTM1	protein_coding	chrNC_010444.4:78752768-78763998:-
gene7571	26587	483.507	17134	227.279	2.12737	1.08907	0	0	up	yes	CEBPD	protein_coding	chrNC_010446.5:79872863-79874481:+
gene2658	7843	142.632	26854	356.213	0.400411	-1.32045	0	0	down	yes	CFL1	protein_coding	chrNC_010444.4:6471558-6475019:+
gene8114	3264	59.3586	16254	215.606	0.27531	-1.86087	0	0	down	yes	LOC100621389	protein_coding	chrNC_010446.5:99208554-99208961:-
gene26664	12834	233.397	36954	490.188	0.476138	-1.07055	0	0	down	yes	SEPT7	protein_coding	chrNC_010460.4:38082626-38183354:-
gene10004	5721	104.041	21939	291.017	0.35751	-1.48395	0	0	down	yes	PPP1R12A	protein_coding	chrNC_010447.5:101490282-101639456:+
gene8849	4732	86.0555	19617	260.216	0.330708	-1.59637	0	0	down	yes	NUAK1	protein_coding	chrNC_010447.5:14089584-14177584:+
gene12771	1143	20.7864	10079	133.696	0.155475	-2.68524	0	0	down	yes	LOC100624785	protein_coding	chrNC_010449.5:1910585-1914668:-
gene13574	18225	331.437	9952	132.011	2.51067	1.32807	0	0	up	yes	PTK7	protein_coding	chrNC_010449.5:38135675-38205662:+
gene3148	3323	60.4316	15867	210.473	0.287123	-1.80026	0	0	down	yes	CD44	protein_coding	chrNC_010444.4:25788699-25884209:-
gene20682	4468	81.2544	161	2.13563	38.047	5.24971	0	0	up	yes	IL17RD	protein_coding	chrNC_010455.5:38935631-39006721:-
gene21606	6171	112.225	22460	297.928	0.376685	-1.40857	0	0	down	yes	NECTIN3	protein_coding	chrNC_010455.5:148448581-148578920:-
gene5853	1535	27.9153	10973	145.555	0.191785	-2.38244	0	0	down	yes	TNFRSF12A	protein_coding	chrNC_010445.4:39166288-39168294:-
gene10885	8917	162.163	2762	36.6374	4.42617	2.14606	0	0	up	yes	APOE	protein_coding	chrNC_010448.4:51373113-51375333:+
gene21041	6051	110.043	1007	13.3577	8.23816	3.04232	0	0	up	yes	PLSCR4	protein_coding	chrNC_010455.5:86542279-86573665:-
gene1785	4309	78.3628	108	1.4326	54.6997	5.77346	0	0	up	yes	ALDH1A1	protein_coding	chrNC_010443.5:226163347-226217342:-
gene20071	8221	149.506	26544	352.101	0.424611	-1.23579	0	0	down	yes	MYH10	protein_coding	chrNC_010454.4:53647579-53781552:-
gene25593	12586	228.887	35313	468.42	0.488636	-1.03317	0	0	down	yes	DSTN	protein_coding	chrNC_010459.5:25998830-26050354:+
gene25141	347	6.31049	6758	89.6436	0.0703953	-3.82838	0	0	down	yes	CCNB1	protein_coding	chrNC_010458.4:47338239-47348385:+
gene24531	8276	150.506	2452	32.5253	4.62735	2.21019	0	0	up	yes	PECR	protein_coding	chrNC_010457.5:118296359-118335886:-
gene20816	10656	193.788	31136	413.013	0.469206	-1.09171	0	0	down	yes	ARPC4	protein_coding	chrNC_010455.5:66075926-66093986:+
gene25454	622	11.3116	7500	99.4861	0.1137	-3.13669	0	0	down	yes	ZDHHC2	protein_coding	chrNC_010459.5:4855129-4928109:+
gene567	6415	116.662	1392	18.4646	6.31815	2.6595	0	0	up	yes	SESN1	protein_coding	chrNC_010443.5:75056731-75170374:-
gene24362	12329	224.213	34153	453.033	0.494916	-1.01474	0	0	down	yes	GLS	protein_coding	chrNC_010457.5:95513414-95606029:+
gene13849	642	11.6753	7536	99.9636	0.116796	-3.09794	0	0	down	yes	PRC1	protein_coding	chrNC_010449.5:55869749-55900640:+
gene2754	10543	191.733	30558	405.346	0.473012	-1.08005	0	0	down	yes	ATL3	protein_coding	chrNC_010444.4:8361579-8408920:+
gene24547	6571	119.499	22358	296.575	0.402931	-1.31139	0	0	down	yes	ARPC2	protein_coding	chrNC_010457.5:120297122-120328795:+
gene24736	872	15.8581	8242	109.329	0.14505	-2.78538	0	0	down	yes	ARL4C	protein_coding	chrNC_010457.5:134618490-134622211:-
gene12164	8598	156.362	2860	37.9374	4.12158	2.0432	0	0	up	yes	COLEC12	protein_coding	chrNC_010448.4:105808157-106000197:+
gene2734	3914	71.1794	16305	216.283	0.329104	-1.60339	0	0	down	yes	PPP1R14B	protein_coding	chrNC_010444.4:7865445-7867878:+
gene8552	1935	35.1896	11310	150.025	0.234558	-2.09198	0	0	down	yes	DDAH1	protein_coding	chrNC_010446.5:130485305-130617534:+
gene14349	10497	190.897	4300	57.0387	3.3468	1.74278	0	0	up	yes	ARRDC4	protein_coding	chrNC_010449.5:81656760-81669584:-
gene1808	2414	43.9006	12460	165.28	0.265615	-1.91259	0	0	down	yes	PRUNE2	protein_coding	chrNC_010443.5:229578444-229849222:-
gene9253	8219	149.47	25416	337.138	0.443348	-1.17349	0	0	down	yes	MSRB3	protein_coding	chrNC_010447.5:29695824-29863601:+
gene26075	5642	102.605	1092	14.4852	7.08342	2.82445	0	0	up	yes	RIPOR3	protein_coding	chrNC_010459.5:52088049-52163964:-
gene4765	6229	113.28	1442	19.1279	5.92224	2.56614	0	0	up	yes	ISOC1	protein_coding	chrNC_010444.4:131857126-131877873:+
gene10263	8445	153.58	2902	38.4945	3.98965	1.99626	0	0	up	yes	NQO1	protein_coding	chrNC_010448.4:17292962-17302593:+
gene12377	2508	45.6101	12556	166.553	0.273848	-1.86856	0	0	down	yes	CTH	protein_coding	chrNC_010448.4:142454922-142486352:-
gene19336	863	15.6944	7808	103.572	0.151532	-2.72231	0	0	down	yes	TOP2A	protein_coding	chrNC_010454.4:22001300-22028452:+
gene19481	9070	164.946	26841	356.041	0.463277	-1.11005	0	0	down	yes	LRRC59	protein_coding	chrNC_010454.4:26678207-26694277:-
gene17395	7643	138.994	23902	317.056	0.438392	-1.18971	0	0	down	yes	ARPC5	protein_coding	chrNC_010451.4:124839062-124847906:-
gene17756	550	10.0022	6711	89.0201	0.112359	-3.15381	0	0	down	yes	LMOD1	protein_coding	chrNC_010452.4:24165293-24194823:-
rna78601	10638	193.461	4655	61.7477	3.13309	1.64759	0	0	up	yes	rna78601	protein_coding	chrNC_000845.1:1246-2205:+
gene3113	16585	301.612	9718	128.907	2.33976	1.22636	0	0	up	yes	HSD17B12	protein_coding	chrNC_010444.4:18461487-18611761:-
gene17751	1528	27.788	9776	129.677	0.214286	-2.22239	0	0	down	yes	CSRP1	protein_coding	chrNC_010452.4:23843130-23864020:-
gene4208	2418	43.9734	12156	161.247	0.272708	-1.87457	0	0	down	yes	HMG20B	protein_coding	chrNC_010444.4:75093071-75098566:-
gene18172	1327	24.1326	9177	121.731	0.198245	-2.33464	0	0	down	yes	KLF6	protein_coding	chrNC_010452.4:66488445-66497830:+
gene4345	6804	123.737	1924	25.5215	4.84833	2.27749	0	0	up	yes	GFPT2	protein_coding	chrNC_010444.4:78285208-78328288:+
gene10914	1210	22.0049	8752	116.094	0.189544	-2.39939	0	0	down	yes	VASP	protein_coding	chrNC_010448.4:51872810-51886729:+
gene22550	3250	59.104	14087	186.861	0.316299	-1.66064	0	0	down	yes	CORO1C	protein_coding	chrNC_010456.5:42062468-42145130:+
gene17700	4962	90.2382	17985	238.568	0.37825	-1.40259	0	0	down	yes	CAPN2	protein_coding	chrNC_010452.4:19758824-19820241:+
gene20429	6870	124.937	1997	26.4898	4.71641	2.23769	0	0	up	yes	ABHD5	protein_coding	chrNC_010455.5:27006331-27053760:+
gene4673	465	8.45642	6253	82.9449	0.101952	-3.29403	0	0	down	yes	CCDC112	protein_coding	chrNC_010444.4:119443404-119480805:-
gene22552	6201	112.77	20627	273.613	0.412153	-1.27875	0	0	down	yes	TMEM119	protein_coding	chrNC_010456.5:42190958-42197384:+
gene23045	3711	67.4877	15116	200.511	0.336579	-1.57098	0	0	down	yes	PLAU	protein_coding	chrNC_010456.5:76629313-76635173:+
gene14616	2925	53.1936	13234	175.547	0.303017	-1.72253	0	0	down	yes	NDUFB1	protein_coding	chrNC_010449.5:113652772-113659937:-
gene8854	1864	33.8984	10503	139.32	0.243313	-2.03912	0	0	down	yes	C5H12orf75	protein_coding	chrNC_010447.5:14720117-14755750:-
gene9760	184	3.3462	5133	68.0883	0.049145	-4.34681	0	0	down	yes	AMIGO2	protein_coding	chrNC_010447.5:77642144-77645748:-
gene9220	7118	129.447	2248	29.8193	4.34104	2.11804	0	0	up	yes	SLC16A7	protein_coding	chrNC_010447.5:24713009-24871891:+
gene21900	9742	177.167	4183	55.4867	3.19296	1.67489	0	0	up	yes	ITSN1	protein_coding	chrNC_010455.5:197301515-197492537:+
gene13711	18545	337.257	11884	157.639	2.13942	1.09722	0	0	up	yes	CTSH	protein_coding	chrNC_010449.5:48084882-48106072:-
gene4393	4697	85.4189	17115	227.027	0.37625	-1.41024	0	0	down	yes	PDLIM7	protein_coding	chrNC_010444.4:80453013-80472660:+
gene5350	1203	21.8776	8477	112.446	0.194561	-2.3617	0	0	down	yes	TRIP6	protein_coding	chrNC_010445.4:8713221-8716891:+
gene12843	660	12.0027	6751	89.5507	0.134032	-2.89935	0	0	down	yes	NEDD9	protein_coding	chrNC_010449.5:7807042-8093553:-
gene27763	18290	332.619	11736	155.676	2.13661	1.09533	0	0	up	yes	LAMP2	protein_coding	chrNC_010461.5:98586718-98623939:-
gene577	920	16.731	7531	99.8973	0.167482	-2.57792	0	0	down	yes	MICAL1	protein_coding	chrNC_010443.5:75511692-75522760:-
gene1480	324	5.89222	5462	72.4524	0.0813253	-3.62015	0	0	down	yes	DLGAP5	protein_coding	chrNC_010443.5:184500791-184550028:-
gene1968	1708	31.0614	9780	129.73	0.239432	-2.06231	0	0	down	yes	SMC2	protein_coding	chrNC_010443.5:245409559-245459032:+
gene11597	9895	179.949	27609	366.228	0.491358	-1.02515	0	0	down	yes	KIF1B	protein_coding	chrNC_010448.4:70495143-70663464:+
gene21260	1606	29.2065	9459	125.472	0.232773	-2.103	0	0	down	yes	GNB4	protein_coding	chrNC_010455.5:117442594-117513387:-
gene19619	12364	224.85	6499	86.208	2.60822	1.38307	0	0	up	yes	ACACA	protein_coding	chrNC_010454.4:38580916-38875067:-
gene20954	1816	33.0255	9997	132.608	0.249046	-2.00552	0	0	down	yes	AMOTL2	protein_coding	chrNC_010455.5:75490936-75507360:-
gene26691	2016	36.6627	10452	138.644	0.264438	-1.919	0	0	down	yes	PDE1C	protein_coding	chrNC_010460.4:40818316-41410555:+
gene13053	4917	89.4198	17221	228.433	0.391448	-1.35311	0	0	down	yes	LOC110261674	protein_coding	chrNC_010449.5:21224973-21225379:+
gene22914	8107	147.433	23817	315.928	0.466665	-1.09954	0	0	down	yes	ARID5B	protein_coding	chrNC_010456.5:65408603-65598485:+
gene21269	17180	312.433	10943	145.157	2.15238	1.10593	0	0	up	yes	TTC14	protein_coding	chrNC_010455.5:118614392-118638229:+
gene7297	10647	193.625	5158	68.4199	2.82995	1.50078	0	0	up	yes	TP53INP1	protein_coding	chrNC_010446.5:41747654-41766688:+
gene8941	13650	248.237	7737	102.63	2.41876	1.27427	0	0	up	yes	KRT5	protein_coding	chrNC_010447.5:17862047-17868397:-
gene18542	1607	29.2247	9293	123.27	0.237079	-2.07656	0	0	down	yes	LMO7	protein_coding	chrNC_010453.5:47911076-48133449:+
gene23349	1694	30.8068	9494	125.936	0.244623	-2.03137	0	0	down	yes	AVPI1	protein_coding	chrNC_010456.5:109044500-109052228:-
gene23360	2989	54.3575	12737	168.954	0.32173	-1.63608	0	0	down	yes	LOXL4	protein_coding	chrNC_010456.5:109571942-109593408:-
gene94	1899	34.5349	9993	132.555	0.260532	-1.94047	0	0	down	yes	EZR	protein_coding	chrNC_010443.5:8403362-8452750:+
gene20852	4191	76.2169	642	8.51601	8.94984	3.16186	0	0	up	yes	PPARG	protein_coding	chrNC_010455.5:68301566-68433951:+
gene12545	3196	58.122	13178	174.804	0.332499	-1.58858	0	0	down	yes	OSBPL9	protein_coding	chrNC_010448.4:160388713-160566381:-
gene13139	1634	29.7157	9281	123.111	0.241374	-2.05066	0	0	down	yes	LOC110261661	protein_coding	chrNC_010449.5:21621863-21622646:-
gene27059	6932	126.064	2363	31.3447	4.02186	2.00786	0	0	up	yes	SAT1	protein_coding	chrNC_010461.5:19908037-19910553:+
gene5735	3612	65.6873	14086	186.848	0.351554	-1.50818	0	0	down	yes	LITAF	protein_coding	chrNC_010445.4:31482605-31576211:+
gene16439	422	7.67443	5523	73.2616	0.104754	-3.25492	0	0	down	yes	C9H11orf70	protein_coding	chrNC_010451.4:32753274-32795303:+
gene13051	1475	26.8241	8768	116.306	0.230634	-2.11632	0	0	down	yes	LOC110261670	protein_coding	chrNC_010449.5:21219729-21220563:-
gene28785	9846	179.058	4632	61.4426	2.91423	1.54311	0	0	up	yes	HMOX1	protein_coding	chrNW_018084968.1:1954828-1963836:+
gene10513	14973	272.297	9102	120.736	2.2553	1.17332	0	0	up	yes	LONP2	protein_coding	chrNC_010448.4:36372596-36466185:-
gene4062	7222	131.338	2627	34.8467	3.76903	1.91419	0	0	up	yes	ANGPTL4	protein_coding	chrNC_010444.4:70905767-70912892:-
gene6614	1309	23.8053	8229	109.156	0.218085	-2.19704	0	0	down	yes	CDC42EP3	protein_coding	chrNC_010445.4:102537662-102567669:+
gene16281	3002	54.5939	68	0.902007	60.5249	5.91946	0	0	up	yes	THRSP	protein_coding	chrNC_010451.4:12479913-12484323:+
gene12990	1444	26.2604	8584	113.865	0.230627	-2.11637	0	0	down	yes	LOC110261669	protein_coding	chrNC_010449.5:20897783-20898253:+
gene7272	3649	66.3602	13990	185.575	0.357593	-1.48361	0	0	down	yes	RIDA	protein_coding	chrNC_010446.5:38656270-38665863:+
gene1286	576	10.4751	5948	78.8991	0.132765	-2.91305	0	0	down	yes	RASL12	protein_coding	chrNC_010443.5:163089440-163104027:-
gene20289	1010	18.3677	7324	97.1515	0.189063	-2.40306	0	0	down	yes	NGLY1	protein_coding	chrNC_010455.5:12616564-12683637:-
gene14988	2832	51.5023	12077	160.199	0.321489	-1.63716	0	0	down	yes	UCHL1	protein_coding	chrNC_010450.4:32353766-32367288:+
gene25163	2189	39.8088	10459	138.737	0.286938	-1.80119	0	0	down	yes	MAP1B	protein_coding	chrNC_010458.4:48403338-48501453:+
gene26248	4927	89.6017	16570	219.798	0.407655	-1.29458	0	0	down	yes	ESYT2	protein_coding	chrNC_010460.4:565137-643308:+
gene19076	4208	76.5261	14989	198.826	0.384889	-1.37749	0	0	down	yes	KPNA2	protein_coding	chrNC_010454.4:14283092-14296749:+
gene8002	3429	62.3593	381	5.05389	12.3389	3.62514	0	0	up	yes	S100A12	protein_coding	chrNC_010446.5:96225691-96227030:+
gene17396	4606	83.764	1020	13.5301	6.19094	2.63016	0	0	up	yes	RGL1	protein_coding	chrNC_010451.4:124848358-125143014:+
gene15609	10716	194.88	5635	74.7472	2.60718	1.38249	0	0	up	yes	HADH	protein_coding	chrNC_010450.4:113952561-114005510:-
gene1419	5923	107.715	18533	245.837	0.438156	-1.19048	0	0	down	yes	ARF6	protein_coding	chrNC_010443.5:179697582-179717299:+
gene1691	5754	104.641	1778	23.5848	4.43681	2.14952	0	0	up	yes	NFIB	protein_coding	chrNC_010443.5:208182397-208427504:+
gene4423	2643	48.0652	11312	150.052	0.320325	-1.64239	0	0	down	yes	CLTB	protein_coding	chrNC_010444.4:81464887-81484712:+
gene15530	3265	59.3768	12760	169.259	0.350804	-1.51126	0	0	down	yes	PDE5A	protein_coding	chrNC_010450.4:104270858-104420955:+
gene8001	2805	51.0113	108	1.4326	35.6075	5.15411	0	0	up	yes	S100A8	protein_coding	chrNC_010446.5:96209670-96210603:+
gene23269	527	9.58394	5503	72.9963	0.131294	-2.92913	0	0	down	yes	KIF11	protein_coding	chrNC_010456.5:104125839-104177381:+
gene13828	3127	56.8672	271	3.59476	15.8194	3.98363	0	0	up	yes	PLIN1	protein_coding	chrNC_010449.5:55237517-55250797:-
gene16959	3031	55.1213	12141	161.048	0.342266	-1.54681	0	0	down	yes	CDK14	protein_coding	chrNC_010451.4:70678012-71310253:+
gene10005	864	15.7126	6537	86.7121	0.181204	-2.46431	0	0	down	yes	PAWR	protein_coding	chrNC_010447.5:101693145-101797842:+
gene24474	1041	18.9315	7048	93.4904	0.202496	-2.30403	0	0	down	yes	KLF7	protein_coding	chrNC_010457.5:110282399-110380165:-
gene26624	457	8.31093	5201	68.9903	0.120465	-3.05331	0	0	down	yes	TES	protein_coding	chrNC_010460.4:29895878-29936248:-
gene4887	380	6.91062	4893	64.9047	0.106473	-3.23144	0	0	down	yes	KIF20A	protein_coding	chrNC_010444.4:140202316-140213144:+
gene27162	6565	119.39	2445	32.4325	3.68119	1.88017	0	0	up	yes	SRPX	protein_coding	chrNC_010461.5:34075577-34198462:-
gene16865	1067	19.4043	7046	93.4639	0.207613	-2.26803	0	0	down	yes	ATP2B4	protein_coding	chrNC_010451.4:64336354-64445669:+
gene15786	5563	101.168	17470	231.736	0.436565	-1.19573	0	0	down	yes	HNRNPDL	protein_coding	chrNC_010450.4:135802530-135809871:+
gene9277	6925	125.937	20207	268.042	0.469841	-1.08976	0	0	down	yes	RAP1B	protein_coding	chrNC_010447.5:32910181-32961972:+
gene26055	5196	94.4937	1508	20.0033	4.7239	2.23998	0	0	up	yes	PTGIS	protein_coding	chrNC_010459.5:51153151-51200515:-
gene22414	4552	82.782	15301	202.965	0.407864	-1.29384	0	0	down	yes	ARPC3	protein_coding	chrNC_010456.5:31814382-31823452:-
gene9448	800	14.5487	6214	82.4275	0.176503	-2.50224	0	0	down	yes	EPS8	protein_coding	chrNC_010447.5:56817445-57005117:+
gene2329	2516	45.7556	10732	142.358	0.321412	-1.6375	0	0	down	yes	PRRX2	protein_coding	chrNC_010443.5:269853134-269902808:+
gene25700	5973	108.624	2074	27.5112	3.94836	1.98125	0	0	up	yes	CPXM1	protein_coding	chrNC_010459.5:32845154-32852065:+
gene4394	1612	29.3156	8433	111.862	0.262069	-1.93198	0	0	down	yes	DBN1	protein_coding	chrNC_010444.4:80480603-80495797:+
gene5484	1846	33.5711	9031	119.795	0.280239	-1.83527	0	0	down	yes	PSPH	protein_coding	chrNC_010445.4:16877904-16903062:+
gene9553	2458	44.7008	10512	139.44	0.320575	-1.64127	0	0	down	yes	MFAP5	protein_coding	chrNC_010447.5:62742520-62757522:+
gene11298	134	2.4369	3812	50.5655	0.0481931	-4.37503	0	0	down	yes	IL11	protein_coding	chrNC_010448.4:59540482-59544909:-
gene2969	5273	95.894	16636	220.673	0.434552	-1.2024	0	0	down	yes	CTNND1	protein_coding	chrNC_010444.4:13143604-13209251:-
gene17659	2893	52.6117	260	3.44885	15.2548	3.9312	0	0	up	yes	COQ8A	protein_coding	chrNC_010452.4:14597237-14643394:+
gene1028	1230	22.3686	7297	96.7933	0.231096	-2.11343	0	0	down	yes	EHD4	protein_coding	chrNC_010443.5:129374515-129460206:+
gene251	4956	90.1291	1441	19.1146	4.7152	2.23732	0	0	up	yes	PDE7B	protein_coding	chrNC_010443.5:27958261-28425754:-
gene2033	14978	272.388	9956	132.064	2.06254	1.04442	0	0	up	yes	SVEP1	protein_coding	chrNC_010443.5:251367401-251571799:-
gene17851	2520	45.8283	54	0.7163	63.9793	5.99953	0	0	up	yes	CCL19	protein_coding	chrNC_010452.4:32110366-32112529:+
gene9373	1688	30.6977	8456	112.167	0.273678	-1.86945	0	0	down	yes	PPFIBP1	protein_coding	chrNC_010447.5:46031398-46222915:-
gene7379	9610	174.766	5090	67.5179	2.58844	1.37208	0	0	up	yes	FABP4	protein_coding	chrNC_010446.5:55096400-55101209:+
gene11503	5384	97.9126	16669	221.111	0.442821	-1.1752	0	0	down	yes	GNB1	protein_coding	chrNC_010448.4:63867155-63957514:-
gene18076	12635	229.778	7821	103.744	2.21486	1.14721	0	0	up	yes	NRP1	protein_coding	chrNC_010452.4:56280673-56430832:-
gene24223	5148	93.6208	16177	214.585	0.436288	-1.19665	0	0	down	yes	DYNC1I2	protein_coding	chrNC_010457.5:77803601-77859559:+
gene15476	960	17.4584	6446	85.505	0.20418	-2.29209	0	0	down	yes	JADE1	protein_coding	chrNC_010450.4:96208217-96564132:-
gene14514	13478	245.109	8706	115.483	2.12246	1.08574	0	0	up	yes	NEK9	protein_coding	chrNC_010449.5:98275973-98322072:-
gene15910	3952	71.8705	13532	179.499	0.400394	-1.32051	0	0	down	yes	ILK	protein_coding	chrNC_010451.4:3145647-3152097:-
gene21296	14409	262.04	9599	127.329	2.05798	1.04123	0	0	up	yes	KLHL24	protein_coding	chrNC_010455.5:121564833-121608146:+
gene11824	1563	28.4245	7979	105.84	0.268561	-1.89668	0	0	down	yes	STMN1	protein_coding	chrNC_010448.4:83356404-83362546:-
gene26846	5988	108.897	17662	234.283	0.464809	-1.10529	0	0	down	yes	STK17A	protein_coding	chrNC_010460.4:51325438-51362181:-
gene18025	991	18.0222	6372	84.5234	0.213221	-2.22958	0	0	down	yes	PRTFDC1	protein_coding	chrNC_010452.4:50365654-50458487:+
gene10527	216	3.92814	3845	51.0032	0.0770176	-3.69867	0	0	down	yes	SHCBP1	protein_coding	chrNC_010448.4:38029869-38063773:+
gene19809	1965	35.7352	8881	117.805	0.303342	-1.72098	0	0	down	yes	MYO1C	protein_coding	chrNC_010454.4:47691252-47715670:-
gene6483	7088	128.901	19736	261.794	0.492376	-1.02217	0	0	down	yes	RTN4	protein_coding	chrNC_010445.4:86180022-86252126:+
gene1446	1750	31.8252	8343	110.668	0.287573	-1.798	0	0	down	yes	GNG2	protein_coding	chrNC_010443.5:181485257-181651972:+
gene20364	6514	118.463	2727	36.1731	3.27488	1.71144	0	0	up	yes	ACAA1	protein_coding	chrNC_010455.5:22964844-23020138:-
gene24356	842	15.3125	5895	78.1961	0.195822	-2.35239	0	0	down	yes	INPP1	protein_coding	chrNC_010457.5:94956535-94987286:+
gene19632	2958	53.7937	385	5.10695	10.5334	3.3969	0	0	up	yes	LOC110256043	protein_coding	chrNC_010454.4:39364414-39433654:-
gene683	2285	41.5547	9622	127.634	0.325577	-1.61893	0	0	down	yes	CD109	protein_coding	chrNC_010443.5:92081675-92241079:-
gene17238	4724	85.91	14949	198.296	0.433242	-1.20676	0	0	down	yes	EPDR1	protein_coding	chrNC_010451.4:108417997-108447180:+
gene20580	6258	113.807	18012	238.926	0.476328	-1.06997	0	0	down	yes	GNAI2	protein_coding	chrNC_010455.5:32705326-32733804:+
gene8896	725	13.1847	5497	72.9167	0.180819	-2.46738	0	0	down	yes	RACGAP1	protein_coding	chrNC_010447.5:15894314-15943619:+
gene24334	679	12.3482	5356	71.0463	0.173805	-2.52446	0	0	down	yes	GULP1	protein_coding	chrNC_010457.5:92988094-93252188:+
gene12991	1506	27.3879	7638	101.317	0.27032	-1.88726	0	0	down	yes	LOC110261665	protein_coding	chrNC_010449.5:20906299-20906810:-
gene3291	2524	45.9011	10082	133.736	0.343222	-1.54279	0	0	down	yes	RRAS2	protein_coding	chrNC_010444.4:44890129-44961003:+
gene13131	746	13.5666	5510	73.0891	0.185618	-2.42959	0	0	down	yes	LOC100154071	protein_coding	chrNC_010449.5:21592937-21593433:-
gene12970	2378	43.246	9698	128.642	0.336173	-1.57273	0	0	down	yes	LOC110261486	protein_coding	chrNC_010449.5:20735437-20736010:-
gene26344	5497	99.9676	2049	27.1796	3.67804	1.87894	0	0	up	yes	GSTK1	protein_coding	chrNC_010460.4:6992623-6999068:-
gene16441	6439	117.099	18193	241.327	0.485229	-1.04326	0	0	down	yes	YAP1	protein_coding	chrNC_010451.4:32811629-32924926:+
gene10326	312	5.67399	4032	53.4837	0.106088	-3.23667	0	0	down	yes	KIFC3	protein_coding	chrNC_010448.4:19659987-19696104:-
gene309	7537	137.067	3667	48.6421	2.81786	1.4946	0	0	up	yes	LAMA2	protein_coding	chrNC_010443.5:33765412-34359741:-
gene24419	1223	22.2413	6772	89.8293	0.247595	-2.01395	0	0	down	yes	CASP10	protein_coding	chrNC_010457.5:104858082-104895941:+
gene1541	5619	102.186	16517	219.095	0.466402	-1.10035	0	0	down	yes	HIF1A	protein_coding	chrNC_010443.5:190625436-190673926:+
gene6122	392	7.12885	4292	56.9326	0.125216	-2.99751	0	0	down	yes	FHL2	protein_coding	chrNC_010445.4:49389900-49448459:+
gene24314	6779	123.282	18771	248.994	0.49512	-1.01415	0	0	down	yes	NCKAP1	protein_coding	chrNC_010457.5:88425861-88528417:-
gene15558	2114	38.4449	8966	118.932	0.32325	-1.62928	0	0	down	yes	CAMK2D	protein_coding	chrNC_010450.4:108916019-109221317:+
gene17641	4076	74.1255	1114	14.777	5.01628	2.32662	0	0	up	yes	EPHX1	protein_coding	chrNC_010452.4:13757489-13773071:+
gene7414	2367	43.0459	17	0.225502	190.889	7.57659	0	0	up	yes	PI15	protein_coding	chrNC_010446.5:61114490-61142869:-
gene26868	2953	53.7028	10861	144.069	0.372757	-1.42369	0	0	down	yes	RALA	protein_coding	chrNC_010460.4:54548523-54630746:-
gene9188	695	12.6392	5195	68.9107	0.183414	-2.44683	0	0	down	yes	ARHGEF25	protein_coding	chrNC_010447.5:22873502-22880830:+
gene26760	6163	112.079	17454	231.524	0.484094	-1.04664	0	0	down	yes	CBX3	protein_coding	chrNC_010460.4:46193138-46205114:-
gene6225	7878	143.268	4045	53.6562	2.67012	1.4169	0	0	up	yes	RMND5A	protein_coding	chrNC_010445.4:58038024-58096852:-
gene14503	2974	54.0847	10848	143.897	0.375858	-1.41174	0	0	down	yes	LTBP2	protein_coding	chrNC_010449.5:97744974-97852848:-
gene22499	6370	115.844	2816	37.3537	3.10127	1.63286	0	0	up	yes	ALDH2	protein_coding	chrNC_010456.5:39902317-39933113:-
gene8549	1774	32.2617	8023	106.424	0.303144	-1.72192	0	0	down	yes	ZNHIT6	protein_coding	chrNC_010446.5:130298109-130409569:+
gene9145	10285	187.041	6261	83.051	2.25213	1.17129	0	0	up	yes	STAT2	protein_coding	chrNC_010447.5:21733030-21748960:-
gene15045	505	9.18386	4502	59.7182	0.153787	-2.701	0	0	down	yes	RASL11B	protein_coding	chrNC_010450.4:39703399-39708174:+
gene12406	4611	83.855	1550	20.5605	4.07846	2.02802	0	0	up	yes	PDE4B	protein_coding	chrNC_010448.4:146167262-146720105:-
gene3594	2424	44.0825	239	3.17029	13.9049	3.79752	0	0	up	yes	COMP	protein_coding	chrNC_010444.4:59061409-59068951:+
gene4321	659	11.9845	4976	66.0057	0.181567	-2.46142	0	0	down	yes	FSTL3	protein_coding	chrNC_010444.4:77656655-77662608:-
gene15615	186	3.38257	3362	44.5963	0.0758486	-3.72073	0	0	down	yes	DKK2	protein_coding	chrNC_010450.4:114862056-114974327:+
gene2790	5940	108.024	16818	223.088	0.484222	-1.04626	0	0	down	yes	LRRN4CL	protein_coding	chrNC_010444.4:9065340-9067639:+
gene17557	5412	98.4218	15765	209.12	0.470648	-1.08728	0	0	down	yes	KCTD3	protein_coding	chrNC_010452.4:5754180-5815126:+
gene25134	7395	134.484	3738	49.5839	2.71226	1.4395	0	0	up	yes	PIK3R1	protein_coding	chrNC_010458.4:46434757-46523626:+
gene3328	2540	46.1921	9716	128.881	0.358409	-1.48032	0	0	down	yes	SWAP70	protein_coding	chrNC_010444.4:49721120-49805262:-
gene25535	5447	99.0583	2192	29.0765	3.40682	1.76843	0	0	up	yes	CDS2	protein_coding	chrNC_010459.5:14151810-14220841:+
gene1489	523	9.5112	4496	59.6386	0.159481	-2.64855	0	0	down	yes	PELI2	protein_coding	chrNC_010443.5:185397807-185604160:+
gene16518	106	1.9277	2996	39.7414	0.0485061	-4.36569	0	0	down	yes	CRYAB	protein_coding	chrNC_010451.4:39638505-39643530:-
gene8407	2887	52.5026	497	6.59261	7.96385	2.99347	0	0	up	yes	S1PR1	protein_coding	chrNC_010446.5:117064632-117069724:-
gene10848	1260	22.9142	6578	87.2559	0.262609	-1.92901	0	0	down	yes	PLAUR	protein_coding	chrNC_010448.4:50489773-50505453:-
gene18712	6419	116.735	2973	39.4363	2.96009	1.56564	0	0	up	yes	ANKRD10	protein_coding	chrNC_010453.5:77323355-77356049:-
gene27110	3268	59.4314	718	9.52413	6.24008	2.64156	0	0	up	yes	GK	protein_coding	chrNC_010461.5:26470422-26558892:+
gene26674	2093	38.063	106	1.40607	27.0705	4.75865	0	0	up	yes	BMPER	protein_coding	chrNC_010460.4:39417830-39664010:-
gene8453	3093	56.2488	10849	143.91	0.390861	-1.35527	0	0	down	yes	CNN3	protein_coding	chrNC_010446.5:122504450-122528351:+
gene893	5060	92.0204	14927	198.004	0.464741	-1.1055	0	0	down	yes	MYO5A	protein_coding	chrNC_010443.5:119165751-119398591:+
gene9486	10304	187.387	6413	85.0672	2.20281	1.13935	0	0	up	yes	LRP6	protein_coding	chrNC_010447.5:60149041-60318719:+
gene27733	5507	100.149	2288	30.3499	3.29983	1.72239	0	0	up	yes	IL13RA1	protein_coding	chrNC_010461.5:97300960-97353754:+
gene24632	822	14.9488	5330	70.7014	0.211435	-2.24171	0	0	down	yes	SERPINE2	protein_coding	chrNC_010457.5:125748383-125777788:-
gene20931	4807	87.4194	1787	23.7042	3.68793	1.88281	0	0	up	yes	ACAD11	protein_coding	chrNC_010455.5:73733508-73831496:-
gene9818	2424	44.0825	9265	122.898	0.35869	-1.47919	0	0	down	yes	SLC41A2	protein_coding	chrNC_010447.5:79593913-79721599:+
gene2541	606	11.0206	4645	61.615	0.178863	-2.48308	0	0	down	yes	CCND1	protein_coding	chrNC_010444.4:3621242-3633380:-
gene15028	3440	62.5593	11470	152.147	0.411176	-1.28217	0	0	down	yes	FRYL	protein_coding	chrNC_010450.4:38395780-38745838:-
gene21058	814	14.8033	5252	69.6668	0.212487	-2.23455	0	0	down	yes	AGTR1	protein_coding	chrNC_010455.5:88934873-88980317:+
gene3305	615	11.1843	4664	61.8671	0.180779	-2.4677	0	0	down	yes	MICAL2	protein_coding	chrNC_010444.4:47042475-47302087:-
gene19077	2178	39.6088	8681	115.152	0.34397	-1.53964	0	0	down	yes	SMURF2	protein_coding	chrNC_010454.4:14368683-14492129:+
gene15489	1906	34.6622	8044	106.702	0.32485	-1.62215	0	0	down	yes	FAT4	protein_coding	chrNC_010450.4:99141967-99312131:-
gene17660	2332	42.4094	9029	119.768	0.354096	-1.49779	0	0	down	yes	CDC42BPA	protein_coding	chrNC_010452.4:14649278-14940988:-
gene21475	1354	24.6236	6689	88.7283	0.277517	-1.84935	0	0	down	yes	MYLK	protein_coding	chrNC_010455.5:136509878-136809674:+
gene24942	3917	71.234	1182	15.679	4.54327	2.18373	0	0	up	yes	LOC102167255	protein_coding	chrNC_010458.4:23627700-23672724:-
gene16546	2043	37.1537	121	1.60504	23.1481	4.53282	0	0	up	yes	ZBTB16	protein_coding	chrNC_010451.4:41639536-41839254:+
gene16443	5424	98.6401	15455	205.008	0.481153	-1.05543	0	0	down	yes	LOC100622859	protein_coding	chrNC_010451.4:33041592-33062865:+
gene4018	179	3.25527	3153	41.8239	0.0778326	-3.68348	0	0	down	yes	SPC24	protein_coding	chrNC_010444.4:69884304-69890314:-
gene10459	4004	72.8162	1251	16.5943	4.38803	2.13357	0	0	up	yes	LPCAT2	protein_coding	chrNC_010448.4:29999504-30056858:-
gene8462	2271	41.3001	8844	117.314	0.352047	-1.50616	0	0	down	yes	ARHGAP29	protein_coding	chrNC_010446.5:123082137-123158275:+
gene19531	11893	216.284	8047	106.742	2.02624	1.0188	0	0	up	yes	SCPEP1	protein_coding	chrNC_010454.4:33265509-33296805:+
gene5495	177	3.2189	3128	41.4923	0.0775781	-3.68821	0	0	down	yes	TGFB1I1	protein_coding	chrNC_010445.4:17093275-17099204:-
gene17134	4845	88.1105	14262	189.183	0.465743	-1.1024	0	0	down	yes	CROT	protein_coding	chrNC_010451.4:93263606-93308150:-
gene11872	10688	194.37	6923	91.8323	2.11658	1.08174	0	0	up	yes	IFI6	protein_coding	chrNC_010448.4:84852782-84858072:-
gene19518	3841	69.8519	1161	15.4004	4.5357	2.18133	0	0	up	yes	MMD	protein_coding	chrNC_010454.4:31695843-31723723:-
gene4595	5350	97.2943	15225	201.957	0.481758	-1.05362	0	0	down	yes	CAST	protein_coding	chrNC_010444.4:103255738-103378623:+
gene5552	281	5.11022	3486	46.2411	0.110513	-3.17772	0	0	down	yes	KIF22	protein_coding	chrNC_010445.4:18023104-18041732:+
gene27261	2175	39.5542	8545	113.348	0.348963	-1.51885	0	0	down	yes	SLC38A5	protein_coding	chrNC_010461.5:42590608-42601537:-
gene24478	4434	80.6361	13354	177.138	0.455215	-1.13538	0	0	down	yes	CCNYL1	protein_coding	chrNC_010457.5:110873912-110910929:+
gene12390	5033	91.5294	14521	192.618	0.475185	-1.07344	0	0	down	yes	GNG12	protein_coding	chrNC_010448.4:144782478-144918556:+
gene13132	1005	18.2768	5642	74.8401	0.244211	-2.0338	0	0	down	yes	LOC100156932	protein_coding	chrNC_010449.5:21593656-21594137:+
gene25270	226	4.11	3244	43.031	0.0955125	-3.38817	0	0	down	yes	PTTG1	protein_coding	chrNC_010458.4:63104698-63112382:-
gene22895	587	10.6751	4441	58.909	0.181213	-2.46424	0	0	down	yes	FAM13C	protein_coding	chrNC_010456.5:62622895-62754404:-
gene23178	4687	85.2371	13782	182.816	0.466246	-1.10084	0	0	down	yes	RASSF4	protein_coding	chrNC_010456.5:91103518-91138501:-
gene12223	430	7.81992	3927	52.0909	0.150121	-2.73581	0	0	down	yes	DSC2	protein_coding	chrNC_010448.4:114982259-115021332:-
gene15450	3649	66.3602	11639	154.389	0.429824	-1.21818	0	0	down	yes	SLC7A11	protein_coding	chrNC_010450.4:88608083-88690589:+
gene2050	2081	37.8448	8212	108.931	0.347421	-1.52524	0	0	down	yes	UGCG	protein_coding	chrNC_010443.5:252651850-252690817:+
gene20210	1731	31.4797	7393	98.0667	0.321003	-1.63934	0	0	down	yes	MPRIP	protein_coding	chrNC_010454.4:61077617-61185906:-
gene9563	1966	35.7534	7919	105.044	0.340366	-1.55484	0	0	down	yes	SLC2A3	protein_coding	chrNC_010447.5:62963635-63041955:-
gene19500	2692	48.9563	9548	126.652	0.386541	-1.37131	0	0	down	yes	NME1	protein_coding	chrNC_010454.4:27416308-27435044:+
gene18807	2465	44.8281	9042	119.94	0.373753	-1.41984	0	0	down	yes	ARHGDIA	protein_coding	chrNC_010454.4:1113358-1117319:+
gene19887	2904	52.8117	9984	132.436	0.398772	-1.32636	0	0	down	yes	TAX1BP3	protein_coding	chrNC_010454.4:49754162-49759026:-
gene21233	509	9.2566	4106	54.4653	0.169954	-2.55678	0	0	down	yes	ECT2	protein_coding	chrNC_010455.5:111248215-111310746:+
gene3613	1032	18.7678	5584	74.0707	0.253377	-1.98064	0	0	down	yes	JUND	protein_coding	chrNC_010444.4:59530991-59532846:+
gene8378	1420	25.8239	6573	87.1896	0.296181	-1.75545	0	0	down	yes	SLC25A24	protein_coding	chrNC_010446.5:111580186-111632390:+
gene2517	4235	77.0171	12727	168.821	0.456205	-1.13225	0	0	down	yes	CARS	protein_coding	chrNC_010444.4:2119576-2163378:-
gene13135	748	13.603	4802	63.6976	0.213556	-2.22731	0	0	down	yes	LOC100154508	protein_coding	chrNC_010449.5:21606058-21606567:-
gene84	7326	133.23	4062	53.8817	2.47263	1.30605	0	0	up	yes	SOD2	protein_coding	chrNC_010443.5:7679352-7689564:+
gene28362	3215	58.4675	10578	140.315	0.416687	-1.26296	0	0	down	yes	TUBB4B	protein_coding	chrNW_018084833.1:665653-668282:-
gene25350	2391	43.4824	375	4.9743	8.7414	3.12786	0	0	up	yes	GPX3	protein_coding	chrNC_010458.4:71980467-71989011:-
gene8244	3190	58.0129	10509	139.4	0.416161	-1.26478	0	0	down	yes	NRAS	protein_coding	chrNC_010446.5:105845913-105853769:+
gene10990	376	6.83788	3614	47.939	0.142637	-2.80958	0	0	down	yes	EMP3	protein_coding	chrNC_010448.4:53757513-53761833:+
gene23498	5061	92.0386	2209	29.302	3.14104	1.65124	0	0	up	yes	PDCD4	protein_coding	chrNC_010456.5:121271824-121334767:+
gene18881	412	7.49257	3708	49.1859	0.152332	-2.71471	0	0	down	yes	TK1	protein_coding	chrNC_010454.4:3785997-3794824:+
gene2617	5710	103.841	2733	36.2527	2.86437	1.51822	0	0	up	yes	CTSF	protein_coding	chrNC_010444.4:5855083-5860258:+
gene22171	1253	22.7869	6055	80.3184	0.283707	-1.81753	0	0	down	yes	DPYSL2	protein_coding	chrNC_010456.5:10428598-10545705:+
gene6373	5987	108.879	2970	39.3965	2.76366	1.46658	0	0	up	yes	ANTXR1	protein_coding	chrNC_010445.4:73157744-73398379:-
gene12690	496	9.02018	3950	52.396	0.172154	-2.53823	0	0	down	yes	SLC2A1	protein_coding	chrNC_010448.4:168535398-168561170:+
gene951	5130	93.2934	14318	189.926	0.49121	-1.02559	0	0	down	yes	SQOR	protein_coding	chrNC_010443.5:126078335-126137407:-
gene1344	190	3.45531	2897	38.4282	0.0899161	-3.47528	0	0	down	yes	KIF23	protein_coding	chrNC_010443.5:167239973-167281250:+
gene18486	2654	48.2653	552	7.32218	6.59165	2.72064	0	0	up	yes	RGCC	protein_coding	chrNC_010453.5:25481845-25496548:-
gene15634	440	8.00177	3744	49.6635	0.16112	-2.63379	0	0	down	yes	CENPE	protein_coding	chrNC_010450.4:117888968-117965325:+
gene1236	765	13.9122	4707	62.4375	0.222818	-2.16606	0	0	down	yes	LOC100156248	protein_coding	chrNC_010443.5:157820641-157836922:-
gene21672	508	9.23841	3954	52.4491	0.176141	-2.5052	0	0	down	yes	COL8A1	protein_coding	chrNC_010455.5:159216138-159374718:-
gene1078	206	3.74629	2938	38.972	0.0961276	-3.37891	0	0	down	yes	BUB1B	protein_coding	chrNC_010443.5:131093026-131143840:-
gene17179	3414	62.0865	1040	13.7954	4.50052	2.17009	0	0	up	yes	FGL2	protein_coding	chrNC_010451.4:102869044-102875564:+
gene4209	1018	18.5132	5351	70.98	0.260823	-1.93886	0	0	down	yes	MFSD12	protein_coding	chrNC_010444.4:75098531-75120795:+
gene3976	2725	49.5564	617	8.18439	6.055	2.59813	0	0	up	yes	COL5A3	protein_coding	chrNC_010444.4:68828197-68869914:-
gene17237	344	6.25593	3387	44.9279	0.139244	-2.84432	0	0	down	yes	SFRP4	protein_coding	chrNC_010451.4:108404314-108414335:-
gene5891	3699	67.2695	1262	16.7402	4.01844	2.00664	0	0	up	yes	ECI1	protein_coding	chrNC_010445.4:39750742-39758516:+
gene2671	418	7.60169	3617	47.9788	0.158438	-2.65801	0	0	down	yes	EHBP1L1	protein_coding	chrNC_010444.4:6662460-6678721:-
gene22871	2856	51.9388	9523	126.321	0.411166	-1.28221	0	0	down	yes	RHOU	protein_coding	chrNC_010456.5:60667104-60677582:-
gene20884	2859	51.9934	9527	126.374	0.411425	-1.2813	0	0	down	yes	TMEM43	protein_coding	chrNC_010455.5:70397069-70417213:-
gene5435	1318	23.969	6037	80.0797	0.299314	-1.74027	0	0	down	yes	ELN	protein_coding	chrNC_010445.4:11214194-11245891:+
gene19669	266	4.83744	3070	40.723	0.118789	-3.07353	0	0	down	yes	CCL2	protein_coding	chrNC_010454.4:40798109-40800013:-
gene16341	4315	78.472	1741	23.094	3.39793	1.76466	0	0	up	yes	TMEM135	protein_coding	chrNC_010451.4:20741085-21020899:+
gene25203	5307	96.5123	2537	33.6528	2.86788	1.51999	0	0	up	yes	SH3PXD2B	protein_coding	chrNC_010458.4:51733170-51858774:+
gene2258	4954	90.0927	13706	181.808	0.495539	-1.01293	0	0	down	yes	FAM129B	protein_coding	chrNC_010443.5:268010297-268066022:-
gene12067	3556	64.6689	10909	144.706	0.446899	-1.16198	0	0	down	yes	CAP1	protein_coding	chrNC_010448.4:95811485-95840576:+
gene11922	522	9.49301	3842	50.9634	0.186271	-2.42452	0	0	down	yes	TINAGL1	protein_coding	chrNC_010448.4:88095650-88106092:+
gene20828	875	15.9126	4837	64.1619	0.248007	-2.01155	0	0	down	yes	FANCD2	protein_coding	chrNC_010455.5:66241951-66308601:+
gene18362	385	7.00155	3409	45.2197	0.154834	-2.69121	0	0	down	yes	CKAP2	protein_coding	chrNC_010453.5:15751717-15767068:+
gene14072	1834	33.3529	7148	94.8169	0.351761	-1.50733	0	0	down	yes	PCK2	protein_coding	chrNC_010449.5:75187195-75197613:-
gene25013	1033	18.786	5205	69.0433	0.27209	-1.87785	0	0	down	yes	PARP8	protein_coding	chrNC_010458.4:30304800-30486416:+
gene13128	372	6.76514	3328	44.1453	0.153247	-2.70607	0	0	down	yes	LOC100157763	protein_coding	chrNC_010449.5:21582735-21583552:+
gene163	2186	39.7543	376	4.98757	7.97067	2.9947	0	0	up	yes	LRP11	protein_coding	chrNC_010443.5:16139227-16198974:+
gene7563	6184	112.461	3368	44.6759	2.51727	1.33186	0	0	up	yes	SNAI2	protein_coding	chrNC_010446.5:79264880-79268475:+
gene802	304	5.5285	3087	40.9485	0.135011	-2.88885	0	0	down	yes	PCLAF	protein_coding	chrNC_010443.5:107659509-107669477:+
gene5469	5133	93.348	2485	32.9631	2.8319	1.50177	0	0	up	yes	TPST1	protein_coding	chrNC_010445.4:16407607-16525788:-
gene6096	6299	114.553	3487	46.2544	2.47658	1.30835	0	0	up	yes	CIAO1	protein_coding	chrNC_010445.4:46960880-46967003:-
gene17509	4358	79.2539	12307	163.25	0.485476	-1.04253	0	0	down	yes	CD46	protein_coding	chrNC_010451.4:135025439-135078910:-
gene21605	304	5.5285	3027	40.1526	0.137687	-2.86053	0	0	down	yes	ZBED2	protein_coding	chrNC_010455.5:148156510-148158769:+
gene23872	1492	27.1333	6222	82.5337	0.328754	-1.60492	0	0	down	yes	RALB	protein_coding	chrNC_010457.5:31064341-31118437:-
gene26976	4866	88.4924	2314	30.6948	2.88298	1.52756	0	0	up	yes	GPM6B	protein_coding	chrNC_010461.5:10429496-10582768:-
gene7620	6077	110.515	3346	44.3841	2.48998	1.31613	0	0	up	yes	CREG1	protein_coding	chrNC_010446.5:83458358-83469931:+
gene2019	7272	132.248	4421	58.6437	2.2551	1.17319	0	0	up	yes	TMEM245	protein_coding	chrNC_010443.5:250080364-250181827:-
gene22905	287	5.21934	2943	39.0383	0.133698	-2.90295	0	0	down	yes	CDK1	protein_coding	chrNC_010456.5:64233945-64255290:+
gene24974	2352	42.7731	513	6.80485	6.28568	2.65207	0	0	up	yes	GHR	protein_coding	chrNC_010458.4:27126300-27422618:+
gene13141	537	9.7658	3721	49.3584	0.197855	-2.33748	0	0	down	yes	LOC100622387	protein_coding	chrNC_010449.5:21632867-21633939:-
gene19571	288	5.23753	2939	38.9853	0.134346	-2.89597	0	0	down	yes	SKA2	protein_coding	chrNC_010454.4:35396565-35433294:-
gene7652	246	4.47372	2794	37.0619	0.120709	-3.05039	0	0	down	yes	NUF2	protein_coding	chrNC_010446.5:87162873-87194193:-
gene3802	2260	41.1	7902	104.819	0.392106	-1.35068	0	0	down	yes	DDX39A	protein_coding	chrNC_010444.4:64836040-64844996:+
gene9887	1971	35.8443	7240	96.0372	0.373234	-1.42185	0	0	down	yes	NEDD1	protein_coding	chrNC_010447.5:86693802-86737259:-
gene23738	5922	107.697	3256	43.1902	2.49354	1.3182	0	0	up	yes	TNFAIP6	protein_coding	chrNC_010457.5:862013-881352:-
gene13973	1127	20.4955	5256	69.7198	0.293969	-1.76627	0	0	down	yes	FAM177A1	protein_coding	chrNC_010449.5:64788829-64808640:-
gene13389	2511	45.6647	8367	110.987	0.411443	-1.28124	0	0	down	yes	RAB23	protein_coding	chrNC_010449.5:28632065-28658958:+
gene22661	1310	23.8235	5676	75.2911	0.316418	-1.6601	0	0	down	yes	YWHAH	protein_coding	chrNC_010456.5:48544031-48556496:+
gene27416	145	2.63695	2371	31.4509	0.0838434	-3.57616	0	0	down	yes	KIF4A	protein_coding	chrNC_010461.5:56319453-56447560:+
gene22644	422	7.67443	3307	43.8667	0.174949	-2.515	0	0	down	yes	SMTN	protein_coding	chrNC_010456.5:47879317-47902700:+
gene1803	6908	125.628	4184	55.5	2.26357	1.1786	0	0	up	yes	PCSK5	protein_coding	chrNC_010443.5:228854587-229308054:+
gene18512	200	3.63717	2564	34.011	0.106941	-3.22511	0	0	down	yes	DIAPH3	protein_coding	chrNC_010453.5:32492735-32994854:-
gene21167	1185	21.5502	5341	70.8474	0.304178	-1.71701	0	0	down	yes	SMC4	protein_coding	chrNC_010455.5:100078149-100120907:+
gene22076	386	7.01974	3180	42.1821	0.166415	-2.58714	0	0	down	yes	CKS2	protein_coding	chrNC_010456.5:904762-910292:+
gene1770	2236	40.6636	480	6.36711	6.3865	2.67503	0	0	up	yes	KLF9	protein_coding	chrNC_010443.5:223723613-223747661:-
gene4745	356	6.47416	3080	40.8556	0.158464	-2.65777	0	0	down	yes	LMNB1	protein_coding	chrNC_010444.4:129807228-129862211:+
gene15709	3074	55.9033	1034	13.7158	4.07583	2.02709	0	0	up	yes	FAM13A	protein_coding	chrNC_010450.4:130021581-130327731:+
gene6510	2480	45.1009	8197	108.732	0.414791	-1.26954	0	0	down	yes	STON1	protein_coding	chrNC_010445.4:92091763-92145386:-
gene20961	1430	26.0058	5870	77.8644	0.333988	-1.58213	0	0	down	yes	PPP2R3A	protein_coding	chrNC_010455.5:76945318-77147650:+
gene22186	168	3.05522	2395	31.7692	0.0961693	-3.37828	0	0	down	yes	PBK	protein_coding	chrNC_010456.5:11543657-11577286:-
gene13596	2136	38.845	7443	98.73	0.393447	-1.34576	0	0	down	yes	VEGFA	protein_coding	chrNC_010449.5:38746393-38762282:+
gene22645	2976	54.1211	9207	122.129	0.443147	-1.17414	0	0	down	yes	SELENOM	protein_coding	chrNC_010456.5:47902862-47905350:-
gene20421	1704	30.9887	212	2.81214	11.0196	3.462	0	0	up	yes	FAM198A	protein_coding	chrNC_010455.5:26415637-26473649:+
gene1073	625	11.3662	3809	50.5257	0.224958	-2.15227	0	0	down	yes	C1H15orf52	protein_coding	chrNC_010443.5:130974635-130983973:+
gene24594	3173	57.7037	9564	126.865	0.454845	-1.13655	0	0	down	yes	DNPEP	protein_coding	chrNC_010457.5:121391746-121404138:-
gene17813	5361	97.4944	2904	38.521	2.53094	1.33967	0	0	up	yes	GAS1	protein_coding	chrNC_010452.4:28509168-28511554:+
gene17214	2018	36.699	394	5.22634	7.02195	2.81187	0	0	up	yes	PRKAR2B	protein_coding	chrNC_010451.4:106851044-106957519:+
gene27592	698	12.6937	3972	52.6878	0.240923	-2.05335	0	0	down	yes	CENPI	protein_coding	chrNC_010461.5:82776375-82826651:+
gene7104	934	16.9856	4581	60.7661	0.279524	-1.83896	0	0	down	yes	TMEM65	protein_coding	chrNC_010446.5:15263400-15317350:+
gene9102	2561	46.574	736	9.7629	4.7705	2.25414	0	0	up	yes	ITGA7	protein_coding	chrNC_010447.5:21126565-21150875:-
gene4545	2126	38.6631	7321	97.1117	0.39813	-1.32869	0	0	down	yes	RASA1	protein_coding	chrNC_010444.4:94879615-94992725:+
gene7992	1394	25.3511	5674	75.2645	0.336826	-1.56992	0	0	down	yes	S100A16	protein_coding	chrNC_010446.5:96030930-96038602:+
gene25119	514	9.34753	3431	45.5116	0.205388	-2.28358	0	0	down	yes	ADAMTS6	protein_coding	chrNC_010458.4:43702519-44010820:-
gene14607	391	7.11067	3064	40.6434	0.174953	-2.51496	0	0	down	yes	GPR68	protein_coding	chrNC_010449.5:112885160-112904214:-
gene6579	2628	47.7924	8362	110.92	0.430872	-1.21467	0	0	down	yes	PKDCC	protein_coding	chrNC_010445.4:98258456-98268539:-
gene12043	260	4.72832	2640	35.0191	0.135021	-2.88874	0	0	down	yes	RHBDL2	protein_coding	chrNC_010448.4:94822017-94864106:-
gene17540	1801	32.7527	294	3.89985	8.39845	3.07012	0	0	up	yes	RGS2	protein_coding	chrNC_010452.4:936836-940083:-
gene21330	784	14.2577	4152	55.0755	0.258876	-1.94967	0	0	down	yes	C13H3orf70	protein_coding	chrNC_010455.5:122958339-123058988:-
gene13508	1279	23.2597	5363	71.1392	0.326961	-1.61281	0	0	down	yes	DAAM2	protein_coding	chrNC_010449.5:35127245-35285933:+
gene2814	133	2.41872	2150	28.5193	0.0848097	-3.55963	0	0	down	yes	FADS3	protein_coding	chrNC_010444.4:9607627-9627352:+
gene4638	1571	28.57	6013	79.7613	0.358193	-1.48119	0	0	down	yes	FER	protein_coding	chrNC_010444.4:113774120-114207307:+
gene25006	1362	24.7691	87	1.15404	21.463	4.42378	0	0	up	yes	FGF10	protein_coding	chrNC_010458.4:28695465-28779953:-
gene21884	4164	75.7259	1974	26.1847	2.89199	1.53206	0	0	up	yes	PAXBP1	protein_coding	chrNC_010455.5:196336952-196371258:-
gene17703	116	2.10956	2072	27.4847	0.076754	-3.70361	0	0	down	yes	ASPM	protein_coding	chrNC_010452.4:19971516-20039680:-
gene1431	2394	43.5369	7786	103.28	0.421543	-1.24625	0	0	down	yes	MAP4K5	protein_coding	chrNC_010443.5:180164427-180299491:-
gene17440	2772	50.4112	8566	113.626	0.443657	-1.17248	0	0	down	yes	RPS6KC1	protein_coding	chrNC_010451.4:130222631-130453584:-
gene12740	2004	36.4444	6951	92.2037	0.39526	-1.33913	0	0	down	yes	SMAP2	protein_coding	chrNC_010448.4:170715106-170763818:-
gene5398	962	17.4948	4551	60.3682	0.289802	-1.78686	0	0	down	yes	HSPB1	protein_coding	chrNC_010445.4:10038074-10039441:-
gene9944	7708	140.177	5195	68.9107	2.03418	1.02445	0	0	up	yes	BTG1	protein_coding	chrNC_010447.5:90815194-90817936:+
gene4591	510	9.27478	3336	44.2514	0.209593	-2.25434	0	0	down	yes	GLRX	protein_coding	chrNC_010444.4:102425580-102437851:-
gene6253	5721	104.041	3341	44.3177	2.34762	1.2312	0	0	up	yes	RETSAT	protein_coding	chrNC_010445.4:59401161-59416829:+
gene8886	783	14.2395	4074	54.0408	0.263496	-1.92415	0	0	down	yes	FMNL3	protein_coding	chrNC_010447.5:15592665-15646059:-
gene24404	772	14.0395	4037	53.55	0.262175	-1.9314	0	0	down	yes	SPATS2L	protein_coding	chrNC_010457.5:103879416-104060525:+
gene14480	4072	74.0528	1946	25.8133	2.86878	1.52044	0	0	up	yes	LOC110255331	protein_coding	chrNC_010449.5:96868109-96873604:+
gene22447	2473	44.9736	7848	104.102	0.432014	-1.21085	0	0	down	yes	WSB2	protein_coding	chrNC_010456.5:34608965-34630980:+
gene11743	4758	86.5283	2536	33.6396	2.57222	1.36301	0	0	up	yes	PINK1	protein_coding	chrNC_010448.4:78863195-78884663:+
gene19622	492	8.94744	3232	42.8719	0.208702	-2.26048	0	0	down	yes	DUSP14	protein_coding	chrNC_010454.4:38941052-38978568:+
gene734	1761	32.0253	6318	83.8071	0.382131	-1.38786	0	0	down	yes	SMAD2	protein_coding	chrNC_010443.5:97415360-97511388:-
gene13686	6541	118.954	4156	55.1286	2.15775	1.10953	0	0	up	yes	ELOVL5	protein_coding	chrNC_010449.5:46860768-46932945:-
gene9587	5584	101.55	3283	43.5484	2.33188	1.2215	0	0	up	yes	C5H12orf57	protein_coding	chrNC_010447.5:63779510-63781307:-
gene6716	4104	74.6347	2003	26.5694	2.80905	1.49008	0	0	up	yes	SLC5A6	protein_coding	chrNC_010445.4:111919298-111930944:+
gene24154	6925	125.937	4564	60.5406	2.08021	1.05673	0	0	up	yes	FAP	protein_coding	chrNC_010457.5:68831281-68902416:-
gene18783	501	9.11111	3208	42.5535	0.21411	-2.22358	0	0	down	yes	SLC16A3	protein_coding	chrNC_010454.4:796882-807480:-
gene27832	2088	37.9721	6954	92.2435	0.41165	-1.28051	0	0	down	yes	RAP2C	protein_coding	chrNC_010461.5:108332623-108348432:-
gene19939	58	1.05478	1722	22.842	0.0461772	-4.43668	0	0	down	yes	ENO3	protein_coding	chrNC_010454.4:51954614-51959991:-
gene993	1277	23.2233	5147	68.274	0.340149	-1.55576	0	0	down	yes	MAP1A	protein_coding	chrNC_010443.5:127916639-127936952:-
gene6283	529	9.62032	3266	43.3229	0.222061	-2.17097	0	0	down	yes	HK2	protein_coding	chrNC_010445.4:68155656-68231187:-
gene9347	3258	59.2495	1370	18.1728	3.26034	1.70502	0	0	up	yes	KIAA1551	protein_coding	chrNC_010447.5:42263560-42299596:-
gene12989	529	9.62032	3250	43.1106	0.223154	-2.16389	0	0	down	yes	LOC110261735	protein_coding	chrNC_010449.5:20896316-20905296:-
gene26992	2292	41.682	7326	97.178	0.428924	-1.22121	0	0	down	yes	CXH4orf3	protein_coding	chrNC_010461.5:12139795-12141315:-
gene24845	2021	36.7536	6746	89.4844	0.410726	-1.28375	0	0	down	yes	TRIO	protein_coding	chrNC_010458.4:3690831-3921554:+
gene25772	714	12.9847	3726	49.4247	0.262717	-1.92842	0	0	down	yes	TPX2	protein_coding	chrNC_010459.5:35431271-35484814:+
gene19836	3323	60.4316	9357	124.119	0.486885	-1.03835	0	0	down	yes	PAFAH1B1	protein_coding	chrNC_010454.4:48567329-48735836:+
gene6857	455	8.27456	2998	39.7679	0.208071	-2.26485	0	0	down	yes	RRM2	protein_coding	chrNC_010445.4:126357198-126367145:-
gene19774	2124	38.6267	587	7.78644	4.96077	2.31056	0	0	up	yes	SSH2	protein_coding	chrNC_010454.4:45818103-46085720:-
gene12150	198	3.6008	2186	28.9969	0.124179	-3.00951	0	0	down	yes	NDC80	protein_coding	chrNC_010448.4:104000794-104055785:-
gene9966	2312	42.0457	714	9.47108	4.43938	2.15036	0	0	up	yes	DUSP6	protein_coding	chrNC_010447.5:93303058-93307510:+
gene19183	3548	64.5234	1640	21.7543	2.96601	1.56852	0	0	up	yes	GRN	protein_coding	chrNC_010454.4:18893772-18900444:-
gene22379	462	8.40186	3001	39.8077	0.211061	-2.24427	0	0	down	yes	KNTC1	protein_coding	chrNC_010456.5:30154918-30241988:-
gene7995	1069	19.4407	4560	60.4875	0.3214	-1.63756	0	0	down	yes	S100A4	protein_coding	chrNC_010446.5:96088102-96091160:+
gene15538	412	7.49257	2853	37.8445	0.197983	-2.33655	0	0	down	yes	SYNPO2	protein_coding	chrNC_010450.4:104677580-104844169:-
gene21354	1604	29.1701	282	3.74068	7.79808	2.96312	0	0	up	yes	ADIPOQ	protein_coding	chrNC_010455.5:124633906-124646237:+
gene25657	787	14.3123	3863	51.242	0.279308	-1.84007	0	0	down	yes	NINL	protein_coding	chrNC_010459.5:31082958-31195041:-
gene2036	4482	81.509	2436	32.3131	2.52248	1.33484	0	0	up	yes	LPAR1	protein_coding	chrNC_010443.5:251811583-251979828:-
gene659	81	1.47305	1732	22.9747	0.0641165	-3.96316	0	0	down	yes	TTK	protein_coding	chrNC_010443.5:86076576-86125334:-
gene18627	1687	30.6795	5933	78.7001	0.389828	-1.35909	0	0	down	yes	RAP2A	protein_coding	chrNC_010453.5:66679162-66718565:+
gene18539	2908	52.8845	1158	15.3607	3.44285	1.7836	0	0	up	yes	TBC1D4	protein_coding	chrNC_010453.5:47543808-47760928:-
gene9377	2093	38.063	6780	89.9354	0.423226	-1.2405	0	0	down	yes	STK38L	protein_coding	chrNC_010447.5:46490981-46574716:-
gene287	2075	37.7356	6740	89.4048	0.422076	-1.24442	0	0	down	yes	STX7	protein_coding	chrNC_010443.5:31184905-31237052:+
gene10806	1486	27.0242	230	3.05091	8.85775	3.14694	0	0	up	yes	LIPE	protein_coding	chrNC_010448.4:49543671-49560126:+
gene10925	227	4.12819	2235	29.6469	0.139245	-2.8443	9.64991e-307	3.38719e-306	down	yes	DMPK	protein_coding	chrNC_010448.4:52100259-52110822:-
gene1061	349	6.34686	2619	34.7405	0.182693	-2.4525	4.1221e-306	1.4451e-305	down	yes	KNL1	protein_coding	chrNC_010443.5:130652493-130728989:-
gene6979	1140	20.7319	4659	61.8008	0.335463	-1.57577	1.21407e-304	4.24573e-304	down	yes	GSDMD	protein_coding	chrNC_010446.5:995753-1001964:-
gene25102	1744	31.7161	6002	79.6154	0.398367	-1.32783	1.09499e-303	3.82456e-303	down	yes	KIF2A	protein_coding	chrNC_010458.4:41016680-41101122:+
gene18879	332	6.0377	2552	33.8518	0.178357	-2.48716	3.96245e-303	1.3823e-302	down	yes	BIRC5	protein_coding	chrNC_010454.4:3747276-3755214:-
gene9130	2131	38.7541	6810	90.3334	0.429011	-1.22091	2.53108e-302	8.81882e-302	down	yes	ESYT1	protein_coding	chrNC_010447.5:21517956-21535320:+
gene16272	967	17.5857	4229	56.0969	0.313488	-1.67352	1.58393e-301	5.51197e-301	down	yes	PAK1	protein_coding	chrNC_010451.4:11830095-11973074:-
gene22398	2751	50.0293	1071	14.2066	3.52155	1.81621	1.92205e-301	6.68042e-301	up	yes	TMEM120B	protein_coding	chrNC_010456.5:30901813-30957350:-
gene10497	715	13.0029	3596	47.7003	0.272596	-1.87517	3.48915e-300	1.21123e-299	down	yes	ADCY7	protein_coding	chrNC_010448.4:34521503-34586384:-
gene24727	3520	64.0142	1684	22.3379	2.86572	1.5189	4.62092e-299	1.60215e-298	up	yes	UGT1A6	protein_coding	chrNC_010457.5:133968693-134049027:+
gene20623	341	6.20138	2555	33.8916	0.182977	-2.45027	2.25714e-298	7.81632e-298	down	yes	PCBP4	protein_coding	chrNC_010455.5:34090015-34099959:-
gene18913	2803	50.9749	1121	14.8699	3.42807	1.7774	3.67356e-298	1.27058e-297	up	yes	CYGB	protein_coding	chrNC_010454.4:4977245-4988283:+
gene11460	3114	56.6307	1362	18.0667	3.13454	1.64825	6.7226e-298	2.32232e-297	up	yes	ISG15	protein_coding	chrNC_010448.4:63363201-63364211:+
gene6675	2327	42.3185	7175	95.175	0.444638	-1.1693	1.79055e-297	6.17792e-297	down	yes	CLIP4	protein_coding	chrNC_010445.4:110111015-110181144:-
gene13480	2914	52.9936	8352	110.788	0.478334	-1.06391	2.46126e-297	8.48175e-297	down	yes	MTCH1	protein_coding	chrNC_010449.5:32617426-32635575:-
gene9369	1999	36.3535	6483	85.9958	0.422736	-1.24217	8.92391e-296	3.07154e-295	down	yes	KLHL42	protein_coding	chrNC_010447.5:45929854-45954887:-
gene22027	4363	79.3449	2418	32.0743	2.47378	1.30672	2.54789e-295	8.75901e-295	up	yes	ICOSLG	protein_coding	chrNC_010455.5:207106202-207115886:-
gene23593	4847	88.1468	2855	37.871	2.32755	1.21881	2.89952e-294	9.94372e-294	up	yes	FGFR2	protein_coding	chrNC_010456.5:131183095-131285001:-
gene1740	3223	58.613	8924	118.375	0.495146	-1.01407	1.08665e-293	3.71312e-293	down	yes	VLDLR	protein_coding	chrNC_010443.5:219178501-219210332:-
gene7382	5270	95.8394	3245	43.0443	2.22653	1.1548	1.14466e-293	3.90193e-293	up	yes	FABP5	protein_coding	chrNC_010446.5:55277831-55282585:-
gene12969	855	15.5489	3901	51.746	0.300485	-1.73464	1.25464e-292	4.26658e-292	down	yes	LOC110261483	protein_coding	chrNC_010449.5:20729940-20730466:-
gene6310	2775	50.4657	8023	106.424	0.474197	-1.07644	3.61005e-291	1.22618e-290	down	yes	MTHFD2	protein_coding	chrNC_010445.4:68819171-68833641:-
gene27058	1689	30.7159	5785	76.7369	0.400275	-1.32094	1.83395e-290	6.20686e-290	down	yes	ACOT9	protein_coding	chrNC_010461.5:19835674-19864570:-
gene13792	1466	26.6605	254	3.36926	7.91285	2.9842	2.13131e-289	7.20467e-289	up	yes	KLF15	protein_coding	chrNC_010449.5:53877813-53890558:-
gene1491	2432	44.228	876	11.62	3.8062	1.92835	4.74792e-289	1.60307e-288	up	yes	TMEM260	protein_coding	chrNC_010443.5:185821497-185886579:+
gene7874	35	0.636505	1445	19.1677	0.0332072	-4.91236	5.25822e-289	1.77325e-288	down	yes	CRABP2	protein_coding	chrNC_010446.5:93388198-93393861:+
gene18933	4959	90.1836	2985	39.5955	2.27763	1.18753	5.80205e-289	1.95433e-288	up	yes	ACOX1	protein_coding	chrNC_010454.4:5450913-5479550:+
gene16408	3452	62.7776	1673	22.192	2.82883	1.50021	4.73368e-288	1.59069e-287	up	yes	SESN3	protein_coding	chrNC_010451.4:27207239-27279205:-
gene25255	509	9.2566	2979	39.5159	0.23425	-2.09388	1.58229e-287	5.3045e-287	down	yes	HMMR	protein_coding	chrNC_010458.4:60290684-60332411:-
gene562	2259	41.0818	763	10.1211	4.05905	2.02114	1.22189e-285	4.0818e-285	up	yes	FOXO3	protein_coding	chrNC_010443.5:74626673-74760323:+
gene5927	2089	37.9902	6587	87.3753	0.434794	-1.2016	2.86437e-285	9.54614e-285	down	yes	JPT2	protein_coding	chrNC_010445.4:40245473-40256960:-
gene21150	770	14.0031	3645	48.3502	0.289618	-1.78778	3.44942e-285	1.14825e-284	down	yes	SHOX2	protein_coding	chrNC_010455.5:97879586-97892276:-
gene13127	700	12.7301	3467	45.9891	0.276807	-1.85305	6.49171e-285	2.1559e-284	down	yes	LOC110261671	protein_coding	chrNC_010449.5:21582043-21582522:-
gene21217	1747	31.7707	5863	77.7716	0.408513	-1.29155	2.35918e-284	7.81655e-284	down	yes	SKIL	protein_coding	chrNC_010455.5:109029831-109059176:+
gene17975	2707	49.2291	7812	103.625	0.475071	-1.07378	1.94133e-282	6.40966e-282	down	yes	RSU1	protein_coding	chrNC_010452.4:45079014-45492073:+
gene6299	4620	84.0186	2713	35.9874	2.33467	1.22322	3.59314e-282	1.18221e-281	up	yes	WBP1	protein_coding	chrNC_010445.4:68582151-68584706:-
gene7569	352	6.40142	2498	33.1355	0.193189	-2.37191	5.20607e-281	1.71091e-280	down	yes	MCM4	protein_coding	chrNC_010446.5:79674737-79686964:-
gene12983	488	8.8747	2884	38.2557	0.231984	-2.10791	8.78115e-281	2.88248e-280	down	yes	LOC100158121	protein_coding	chrNC_010449.5:20857026-20858357:-
gene23402	480	8.72921	2859	37.9241	0.230176	-2.11919	3.04116e-280	9.94829e-280	down	yes	SFXN3	protein_coding	chrNC_010456.5:112111483-112119166:+
gene16256	822	14.9488	3743	49.6502	0.301082	-1.73177	3.21125e-280	1.04926e-279	down	yes	LRRC32	protein_coding	chrNC_010451.4:10802228-10815892:-
gene20757	1842	33.4983	6031	80.0001	0.418729	-1.25591	4.70398e-280	1.53523e-279	down	yes	FOXP1	protein_coding	chrNC_010455.5:52346844-52974358:-
gene10708	2368	43.0641	7111	94.3261	0.456545	-1.13117	1.04156e-279	3.39541e-279	down	yes	ACTN4	protein_coding	chrNC_010448.4:47493834-47565999:+
gene13568	5965	108.479	3986	52.8735	2.05166	1.03679	3.13612e-279	1.02118e-278	up	yes	KLHDC3	protein_coding	chrNC_010449.5:38080377-38087170:+
gene15510	248	4.51009	2165	28.7183	0.157046	-2.67074	2.0112e-278	6.54135e-278	down	yes	CCNA2	protein_coding	chrNC_010450.4:102260346-102266274:+
gene23079	4336	78.8539	2479	32.8835	2.39798	1.26182	4.33588e-278	1.40539e-277	up	yes	PLAC9	protein_coding	chrNC_010456.5:81890265-81901909:-
gene28885	390	7.09248	2583	34.263	0.207001	-2.27229	4.40702e-276	1.42357e-275	down	yes	CRIP2	protein_coding	chrNW_018084979.1:3499328-3504407:+
gene2083	3021	54.9395	1375	18.2391	3.01218	1.59081	8.63081e-275	2.76903e-274	up	yes	KIF12	protein_coding	chrNC_010443.5:254711820-254720559:-
gene18742	3548	64.5234	1814	24.0624	2.68151	1.42304	1.01904e-273	3.262e-273	up	yes	GAS6	protein_coding	chrNC_010453.5:78848797-78880733:-
gene1503	1507	27.4061	309	4.09883	6.68632	2.74121	3.40217e-273	1.08783e-272	up	yes	C1H14orf37	protein_coding	chrNC_010443.5:187118498-187259069:-
gene9247	1823	33.1528	5937	78.7532	0.420971	-1.24821	4.24247e-273	1.35498e-272	down	yes	RASSF3	protein_coding	chrNC_010447.5:28949787-29113894:+
gene28786	593	10.7842	3120	41.3862	0.260575	-1.94023	8.1219e-273	2.58238e-272	down	yes	MCM5	protein_coding	chrNW_018084968.1:1966090-1983967:+
gene5188	847	15.4034	3755	49.8094	0.309247	-1.69317	2.09844e-272	6.64968e-272	down	yes	FSCN1	protein_coding	chrNC_010445.4:4134173-4143275:+
gene18874	3042	55.3214	1405	18.6371	2.96835	1.56966	2.11022e-271	6.67212e-271	up	yes	SOCS3	protein_coding	chrNC_010454.4:3643832-3647015:+
gene16953	1068	19.4225	4260	56.5081	0.343712	-1.54073	8.37908e-270	2.64341e-269	down	yes	STEAP2	protein_coding	chrNC_010451.4:70334785-70365687:+
gene14615	3029	55.0849	8321	110.376	0.499064	-1.0027	5.60774e-269	1.76519e-268	down	yes	ATXN3	protein_coding	chrNC_010449.5:113611566-113645835:-
gene27290	426	7.74717	2645	35.0854	0.220809	-2.17913	1.35636e-268	4.26477e-268	down	yes	PLP2	protein_coding	chrNC_010461.5:43215372-43218318:+
gene15833	690	12.5482	3342	44.331	0.283058	-1.82083	2.8014e-268	8.79863e-268	down	yes	ST5	protein_coding	chrNC_010451.4:653814-703383:+
gene22539	2825	51.375	7914	104.978	0.48939	-1.03094	8.27341e-268	2.59564e-267	down	yes	KCTD10	protein_coding	chrNC_010456.5:41442628-41470215:+
gene8161	730	13.2757	3436	45.5779	0.291274	-1.77955	2.89596e-267	9.07555e-267	down	yes	PRKAB2	protein_coding	chrNC_010446.5:100378047-100394346:+
gene23257	1135	20.6409	4395	58.2988	0.354054	-1.49796	4.58326e-267	1.43316e-266	down	yes	PCGF5	protein_coding	chrNC_010456.5:102827140-102961862:+
gene24000	1193	21.6957	4526	60.0365	0.361375	-1.46843	5.21707e-267	1.62956e-266	down	yes	PLEKHA2	protein_coding	chrNC_010457.5:47626107-47697238:-
gene21227	2082	37.8629	693	9.19251	4.11889	2.04226	5.71311e-267	1.78253e-266	up	yes	PLD1	protein_coding	chrNC_010455.5:110152268-110376319:-
gene10813	854	15.5307	3736	49.5573	0.313389	-1.67397	9.92021e-267	3.09177e-266	down	yes	ERF	protein_coding	chrNC_010448.4:49678858-49686422:+
gene8900	1498	27.2424	318	4.21821	6.45829	2.69115	2.27327e-266	7.06944e-266	up	yes	GPD1	protein_coding	chrNC_010447.5:16008179-16021676:+
gene11302	1073	19.5134	4239	56.2295	0.347031	-1.52686	5.69285e-265	1.76843e-264	down	yes	UBE2S	protein_coding	chrNC_010448.4:59565001-59570484:-
gene10650	2403	43.7006	7047	93.4771	0.4675	-1.09696	6.551e-264	2.02834e-263	down	yes	TBCB	protein_coding	chrNC_010448.4:45482542-45492627:+
gene3067	1129	20.5318	4359	57.8213	0.355091	-1.49374	8.45064e-264	2.61366e-263	down	yes	PACSIN3	protein_coding	chrNC_010444.4:15380297-15389893:+
gene26531	3158	57.4309	1531	20.3084	2.82794	1.49975	1.39067e-263	4.29643e-263	up	yes	AHCYL2	protein_coding	chrNC_010460.4:19260226-19441839:-
gene3588	1743	31.6979	5681	75.3574	0.420635	-1.24936	8.62862e-262	2.64849e-261	down	yes	HOMER3	protein_coding	chrNC_010444.4:58913949-58922474:+
gene17147	2199	39.9907	805	10.6782	3.74509	1.905	2.24391e-257	6.85781e-257	up	yes	SEMA3A	protein_coding	chrNC_010451.4:95934937-96387950:+
gene8038	1047	19.0406	4127	54.7439	0.347812	-1.52362	3.15306e-257	9.62596e-257	down	yes	S100A10	protein_coding	chrNC_010446.5:97261752-97272517:+
gene772	413	7.51076	2544	33.7457	0.222569	-2.16767	9.67558e-257	2.95068e-256	down	yes	C1H18orf54	protein_coding	chrNC_010443.5:103861579-103885057:+
gene1710	1100	20.0044	4233	56.1499	0.356268	-1.48896	4.9446e-255	1.50145e-254	down	yes	IL33	protein_coding	chrNC_010443.5:215899830-215941944:-
gene22162	663	12.0572	3192	42.3413	0.284763	-1.81217	1.11828e-254	3.38847e-254	down	yes	KCTD9	protein_coding	chrNC_010456.5:9453086-9517686:-
gene20868	2659	48.3562	1165	15.4535	3.12914	1.64577	3.85058e-254	1.16179e-253	up	yes	TMCC1	protein_coding	chrNC_010455.5:69039173-69223806:-
gene14219	3120	56.7399	1540	20.4278	2.77758	1.47383	7.75374e-254	2.33695e-253	up	yes	RNASE4	protein_coding	chrNC_010449.5:78244284-78244931:-
gene17409	2709	49.2655	7544	100.07	0.492311	-1.02236	6.27709e-252	1.88788e-251	down	yes	IVNS1ABP	protein_coding	chrNC_010451.4:126459542-126480126:-
gene5080	4001	72.7616	2313	30.6815	2.37151	1.24581	9.92756e-252	2.98263e-251	up	yes	SLC26A2	protein_coding	chrNC_010444.4:150996868-151027483:+
gene23248	442	8.03815	2592	34.3824	0.233787	-2.09674	6.93729e-251	2.07763e-250	down	yes	KIF20B	protein_coding	chrNC_010456.5:101512685-101594703:+
gene1762	344	6.25593	2315	30.708	0.203723	-2.29532	1.13882e-250	3.39985e-250	down	yes	TJP2	protein_coding	chrNC_010443.5:222474518-222612989:+
gene21624	2797	50.8658	7697	102.099	0.4982	-1.0052	5.52807e-250	1.64862e-249	down	yes	CD47	protein_coding	chrNC_010455.5:151427933-151488064:+
gene1267	410	7.4562	2491	33.0426	0.225654	-2.14782	1.3998e-248	4.16583e-248	down	yes	CCBE1	protein_coding	chrNC_010443.5:161320627-161556539:+
gene10761	4715	85.7463	2986	39.6087	2.16483	1.11426	2.06889e-248	6.15059e-248	up	yes	PLD3	protein_coding	chrNC_010448.4:48645347-48667394:+
gene8330	854	15.5307	3604	47.8064	0.324867	-1.62208	3.76585e-246	1.11371e-245	down	yes	CSF1	protein_coding	chrNC_010446.5:110178466-110198232:-
gene7046	2792	50.7749	1307	17.3371	2.92868	1.55025	7.95193e-245	2.33466e-244	up	yes	ST3GAL1	protein_coding	chrNC_010446.5:7814492-7911053:+
gene13243	424	7.7108	2505	33.2284	0.232055	-2.10746	4.22419e-244	1.23765e-243	down	yes	IER3	protein_coding	chrNC_010449.5:23265560-23266905:-
gene1311	958	17.422	3831	50.8175	0.342836	-1.54441	1.08466e-243	3.16487e-243	down	yes	MAP2K1	protein_coding	chrNC_010443.5:164381892-164469313:+
gene13490	2503	45.5192	7067	93.7424	0.485577	-1.04223	1.19613e-243	3.48653e-243	down	yes	CCDC167	protein_coding	chrNC_010449.5:33064967-33085733:-
gene11449	2329	42.3548	6719	89.1263	0.475223	-1.07332	4.73694e-243	1.37791e-242	down	yes	UBE2M	protein_coding	chrNC_010448.4:63105532-63108615:-
gene25865	190	3.45531	1792	23.7705	0.145361	-2.78229	6.51063e-241	1.88612e-240	down	yes	MYL9	protein_coding	chrNC_010459.5:39788165-39795240:+
gene17183	4740	86.2009	3058	40.5638	2.12507	1.08751	3.59905e-240	1.04157e-239	up	yes	ARMC10	protein_coding	chrNC_010451.4:103179754-103210658:+
gene5417	4096	74.4892	2466	32.711	2.27719	1.18726	5.84838e-239	1.68909e-238	up	yes	TBL2	protein_coding	chrNC_010445.4:10850347-10892441:-
gene23038	4890	88.9288	3216	42.6596	2.08461	1.05978	1.36495e-237	3.93015e-237	up	yes	FUT11	protein_coding	chrNC_010456.5:76497894-76505776:+
gene2733	1794	32.6254	5590	74.1503	0.43999	-1.18446	5.33828e-237	1.53395e-236	down	yes	PLCB3	protein_coding	chrNC_010444.4:7844931-7860183:-
gene12443	1321	24.0235	278	3.68762	6.51464	2.70369	2.64147e-236	7.55961e-236	up	yes	NFIA	protein_coding	chrNC_010448.4:150834002-151229773:-
gene10167	949	17.2584	83	1.10098	15.6755	3.97044	5.16039e-236	1.47536e-235	up	yes	ADAMTS18	protein_coding	chrNC_010448.4:10488504-10652508:+
gene25524	5304	96.4578	3632	48.1778	2.00212	1.00153	7.10106e-235	2.02612e-234	up	yes	PSD3	protein_coding	chrNC_010459.5:12645743-13267176:+
gene12235	3152	57.3218	1651	21.9002	2.61741	1.38814	1.64817e-234	4.69321e-234	up	yes	RNF125	protein_coding	chrNC_010448.4:115857697-115905550:+
gene2606	1782	32.4072	579	7.68033	4.21951	2.07707	8.61432e-234	2.4505e-233	up	yes	PC	protein_coding	chrNC_010444.4:5566608-5587797:+
gene462	2384	43.3551	1024	13.5832	3.19182	1.67438	1.07711e-233	3.06097e-233	up	yes	PM20D2	protein_coding	chrNC_010443.5:57188019-57219243:+
gene14949	821	14.9306	3441	45.6442	0.327108	-1.61216	4.57644e-233	1.29665e-232	down	yes	RELL1	protein_coding	chrNC_010450.4:29118511-29190591:-
gene23077	4398	79.9814	2782	36.9027	2.16736	1.11594	2.06603e-232	5.8362e-232	up	yes	ZCCHC24	protein_coding	chrNC_010456.5:81699420-81763994:-
gene9996	1122	20.4045	176	2.33461	8.74003	3.12764	6.35248e-232	1.79269e-231	up	yes	ACSS3	protein_coding	chrNC_010447.5:100272255-100429229:-
gene16244	825	15.0033	17	0.225502	66.5331	6.056	9.90464e-232	2.79234e-231	up	yes	DGAT2	protein_coding	chrNC_010451.4:10032163-10066082:+
gene12773	131	2.38235	1545	20.4941	0.116245	-3.10476	2.22717e-231	6.26643e-231	down	yes	TUBB2B	protein_coding	chrNC_010449.5:1952705-1955780:-
gene23277	169	3.07341	1673	22.192	0.138492	-2.85213	8.71932e-231	2.45087e-230	down	yes	CEP55	protein_coding	chrNC_010456.5:104957256-104980690:+
gene19058	1003	18.2404	3834	50.8573	0.358659	-1.47932	5.43241e-229	1.52395e-228	down	yes	PRKCA	protein_coding	chrNC_010454.4:12882287-13268647:+
gene9725	2685	48.829	1286	17.0585	2.86244	1.51724	2.9045e-228	8.13186e-228	up	yes	GXYLT1	protein_coding	chrNC_010447.5:73274165-73408359:-
gene6395	758	13.7849	3256	43.1902	0.319167	-1.64762	1.40237e-227	3.91853e-227	down	yes	MEIS1	protein_coding	chrNC_010445.4:75485024-75625855:-
gene24003	625	11.3662	2930	38.8659	0.292446	-1.77376	3.34568e-227	9.33941e-227	down	yes	TACC1	protein_coding	chrNC_010457.5:47749079-47861200:-
gene24539	318	5.7831	2115	28.0551	0.206134	-2.27835	3.58924e-227	1.00094e-226	down	yes	IGFBP5	protein_coding	chrNC_010457.5:118861816-118877787:-
gene5068	662	12.039	3013	39.9669	0.301225	-1.73109	7.35961e-226	2.05038e-225	down	yes	LOC100514340	protein_coding	chrNC_010444.4:150561382-150578201:+
gene8873	366	6.65602	2243	29.753	0.223709	-2.1603	1.16157e-225	3.23295e-225	down	yes	LOC100127131	protein_coding	chrNC_010447.5:15153516-15269783:+
gene21062	1341	24.3872	4552	60.3814	0.403886	-1.30798	1.39811e-225	3.88748e-225	down	yes	GYG1	protein_coding	chrNC_010455.5:89221086-89259569:+
gene12525	2032	36.9537	786	10.4261	3.54433	1.82551	9.08935e-225	2.51991e-224	up	yes	ECHDC2	protein_coding	chrNC_010448.4:159326146-159347178:+
gene14104	266	4.83744	1948	25.8399	0.187208	-2.41728	1.75066e-224	4.84402e-224	down	yes	AJUBA	protein_coding	chrNC_010449.5:76063009-76072884:+
gene9552	878	15.9672	3513	46.5993	0.342649	-1.5452	8.36395e-224	2.31202e-223	down	yes	RIMKLB	protein_coding	chrNC_010447.5:62676220-62715273:-
gene6065	153	2.78244	1582	20.9849	0.132592	-2.91493	4.11195e-223	1.13555e-222	down	yes	BUB1	protein_coding	chrNC_010445.4:45585188-45623240:+
gene14342	694	12.621	3067	40.6832	0.310226	-1.68861	4.81744e-222	1.32265e-221	down	yes	AVEN	protein_coding	chrNC_010449.5:80447337-80640120:+
gene15254	880	16.0035	3500	46.4268	0.344705	-1.53657	3.54079e-221	9.70259e-221	down	yes	RUFY3	protein_coding	chrNC_010450.4:67494552-67582144:+
gene12668	151	2.74606	1563	20.7329	0.13245	-2.91648	1.42346e-220	3.8856e-220	down	yes	CDC20	protein_coding	chrNC_010448.4:167886266-167890587:-
gene13055	321	5.83766	2088	27.6969	0.210769	-2.24626	1.68526e-220	4.59582e-220	down	yes	LOC110261668	protein_coding	chrNC_010449.5:21226531-21227023:+
gene526	2477	45.0464	6801	90.214	0.499328	-1.00194	5.90227e-220	1.60496e-219	down	yes	HACE1	protein_coding	chrNC_010443.5:70994033-71104998:-
gene656	1762	32.0435	5374	71.2851	0.449512	-1.15357	1.32274e-218	3.58307e-218	down	yes	FAM46A	protein_coding	chrNC_010443.5:84545033-84552138:+
gene24407	2126	38.6631	878	11.6465	3.31972	1.73106	1.47948e-218	4.00383e-218	up	yes	AOX1	protein_coding	chrNC_010457.5:104157748-104234533:+
gene9462	3722	67.6877	2238	29.6866	2.28007	1.18908	7.38106e-218	1.99179e-217	up	yes	LOC100625850	protein_coding	chrNC_010447.5:57777008-57777673:-
gene21381	75	1.36394	1275	16.9126	0.0806462	-3.63225	8.47397e-218	2.28454e-217	down	yes	CLDN1	protein_coding	chrNC_010455.5:127714857-127730628:-
gene5516	1660	30.1885	5159	68.4332	0.441139	-1.1807	8.53984e-218	2.30012e-217	down	yes	HSD3B7	protein_coding	chrNC_010445.4:17459627-17463381:-
gene13591	1996	36.299	5819	77.1879	0.470267	-1.08845	1.41295e-215	3.79481e-215	down	yes	GTPBP2	protein_coding	chrNC_010449.5:38598763-38613217:-
gene8097	630	11.4571	2870	38.07	0.300948	-1.73241	1.80855e-215	4.84813e-215	down	yes	PLEKHO1	protein_coding	chrNC_010446.5:98924115-98934610:-
gene12886	1680	30.5522	561	7.44156	4.10562	2.0376	3.34188e-215	8.94999e-215	up	yes	MYLIP	protein_coding	chrNC_010449.5:12117240-12137934:+
gene8456	452	8.22001	2415	32.0345	0.256598	-1.96242	7.91502e-215	2.11775e-214	down	yes	F3	protein_coding	chrNC_010446.5:122827018-122837673:+
gene18001	3816	69.3972	2341	31.0529	2.2348	1.16015	8.51475e-215	2.27606e-214	up	yes	PHYH	protein_coding	chrNC_010452.4:48404298-48423978:+
gene9261	2327	42.3185	1050	13.9281	3.03836	1.60329	1.53419e-214	4.09715e-214	up	yes	HELB	protein_coding	chrNC_010447.5:30645378-30696488:+
gene26118	143	2.60058	1503	19.937	0.13044	-2.93855	9.42062e-214	2.50875e-213	down	yes	AURKA	protein_coding	chrNC_010459.5:56954838-56972435:-
gene11676	580	10.5478	2734	36.266	0.290845	-1.78168	1.92278e-213	5.11564e-213	down	yes	FBLIM1	protein_coding	chrNC_010448.4:74929830-74964166:+
gene13382	3446	62.6684	2012	26.6888	2.34812	1.2315	3.06961e-213	8.15918e-213	up	yes	GCLC	protein_coding	chrNC_010449.5:27209565-27253535:+
gene24807	1905	34.644	5612	74.4421	0.465382	-1.10351	1.28274e-212	3.4064e-212	down	yes	CAPN10	protein_coding	chrNC_010457.5:139557643-139568764:+
gene16346	4197	76.326	2710	35.9476	2.12326	1.08628	1.64589e-212	4.36668e-212	up	yes	CTSC	protein_coding	chrNC_010451.4:21726628-21761796:-
gene21799	2204	40.0816	6202	82.2684	0.487206	-1.0374	1.78409e-212	4.72891e-212	down	yes	USP25	protein_coding	chrNC_010455.5:180571019-180708966:+
gene14090	2607	47.4105	1288	17.0851	2.77497	1.47247	3.69242e-212	9.77799e-212	up	yes	SLC22A17	protein_coding	chrNC_010449.5:75734724-75741115:+
gene17210	2728	49.611	1391	18.4514	2.68875	1.42693	8.29659e-212	2.19499e-211	up	yes	CCDC71L	protein_coding	chrNC_010451.4:106540924-106545324:-
gene25912	1136	20.6591	224	2.97132	6.95285	2.7976	7.77453e-211	2.05304e-210	up	yes	MAFB	protein_coding	chrNC_010459.5:43408390-43411782:-
gene8764	332	6.0377	2067	27.4184	0.220207	-2.18307	7.84964e-211	2.07095e-210	down	yes	MAFF	protein_coding	chrNC_010447.5:9683651-9696128:-
gene27882	1714	31.1705	5209	69.0964	0.451117	-1.14843	1.84119e-210	4.83955e-210	down	yes	FHL1	protein_coding	chrNC_010461.5:111309989-111367900:+
gene14966	2667	48.5017	1346	17.8544	2.71651	1.44175	2.51309e-210	6.5934e-210	up	yes	WDR19	protein_coding	chrNC_010450.4:30453969-30553699:+
gene24630	4124	74.9985	2655	35.2181	2.12954	1.09054	3.60462e-210	9.44845e-210	up	yes	WDFY1	protein_coding	chrNC_010457.5:125674142-125720187:-
gene24189	158	2.87336	1536	20.3748	0.141026	-2.82597	4.19992e-210	1.09987e-209	down	yes	SPC25	protein_coding	chrNC_010457.5:75339171-75371275:-
gene25584	341	6.20138	2085	27.6571	0.224223	-2.15699	1.62686e-209	4.24863e-209	down	yes	FLRT3	protein_coding	chrNC_010459.5:22940491-22955277:-
gene8070	2191	39.8452	6148	81.5521	0.488586	-1.03332	2.6799e-209	6.99226e-209	down	yes	CDC42SE1	protein_coding	chrNC_010446.5:98171937-98180577:+
gene24776	4679	85.0916	3200	42.4474	2.00464	1.00334	4.64344e-208	1.2071e-207	up	yes	TWIST2	protein_coding	chrNC_010457.5:138228640-138276341:+
gene845	104	1.89133	1337	17.7351	0.106644	-3.22913	1.13354e-207	2.93865e-207	down	yes	CCNB2	protein_coding	chrNC_010443.5:112907047-112942218:-
gene19737	78	1.4185	1236	16.3953	0.0865184	-3.53085	9.34371e-207	2.41569e-206	down	yes	SPAG5	protein_coding	chrNC_010454.4:44827947-44848527:-
gene6927	2570	46.7376	1289	17.0983	2.73346	1.45073	1.25458e-204	3.23469e-204	up	yes	MFSD3	protein_coding	chrNC_010446.5:293707-295955:-
gene26338	248	4.51009	1786	23.691	0.190372	-2.39311	1.29879e-203	3.33353e-203	down	yes	ZYX	protein_coding	chrNC_010460.4:6861072-6870256:-
gene26913	2082	37.8629	5880	77.9971	0.48544	-1.04263	3.32028e-203	8.51427e-203	down	yes	LOC100519997	protein_coding	chrNC_010461.5:486396-517329:-
gene21154	383	6.96518	2162	28.6785	0.242871	-2.04174	1.16998e-202	2.98939e-202	down	yes	LXN	protein_coding	chrNC_010455.5:98435318-98441823:-
gene20427	2735	49.7383	1439	19.0881	2.60573	1.38169	2.44013e-202	6.21235e-202	up	yes	SNRK	protein_coding	chrNC_010455.5:26669208-26724466:+
gene26662	849	15.4398	89	1.18057	13.0783	3.7091	4.88268e-202	1.24086e-201	up	yes	EEPD1	protein_coding	chrNC_010460.4:37824450-37948855:-
gene26286	656	11.9299	2846	37.7517	0.316011	-1.66196	1.22727e-201	3.11056e-201	down	yes	PRKAG2	protein_coding	chrNC_010460.4:5475077-5744660:+
gene24963	919	16.7128	125	1.6581	10.0795	3.33335	3.31686e-201	8.3992e-201	up	yes	C7	protein_coding	chrNC_010458.4:25846860-25902707:+
gene10149	139	2.52783	1428	18.9422	0.13345	-2.90563	5.75609e-201	1.455e-200	down	yes	CENPN	protein_coding	chrNC_010448.4:7227981-7254927:-
gene10714	2478	45.0645	1228	16.2892	2.76653	1.46808	7.06476e-201	1.78421e-200	up	yes	ECH1	protein_coding	chrNC_010448.4:47627056-47638961:-
gene8401	947	17.222	3506	46.5064	0.370314	-1.43318	5.58868e-200	1.40892e-199	down	yes	COL11A1	protein_coding	chrNC_010446.5:115638381-115841679:+
gene25934	146	2.65513	1442	19.1279	0.13881	-2.84882	5.59562e-199	1.40816e-198	down	yes	MYBL2	protein_coding	chrNC_010459.5:46256245-46287929:+
gene13405	95	1.72766	1263	16.7535	0.103122	-3.27757	7.82785e-199	1.96816e-198	down	yes	KIFC1	protein_coding	chrNC_010449.5:29692775-29713716:+
gene17122	491	8.92925	2421	32.1141	0.278048	-1.8466	1.16439e-198	2.92504e-198	down	yes	CCDC126	protein_coding	chrNC_010451.4:92372070-92419241:+
gene14882	302	5.49213	1915	25.4021	0.216207	-2.20951	2.18336e-198	5.47508e-198	down	yes	NCAPG	protein_coding	chrNC_010450.4:12759225-12807164:+
gene27068	2947	53.5937	1646	21.8339	2.45461	1.2955	1.5611e-197	3.90432e-197	up	yes	PDK3	protein_coding	chrNC_010461.5:20486205-20598492:+
gene10296	703	12.7847	23	0.305091	41.9044	5.38903	2.43075e-197	6.07396e-197	up	yes	LOC102166944	protein_coding	chrNC_010448.4:18660665-18662000:+
gene23741	3758	68.3424	2389	31.6896	2.15662	1.10877	7.37757e-197	1.83865e-196	up	yes	RND3	protein_coding	chrNC_010457.5:1715589-1732605:+
gene19352	2849	51.8115	1567	20.786	2.49262	1.31766	4.6504e-196	1.15593e-195	up	yes	ORMDL3	protein_coding	chrNC_010454.4:22411130-22417744:+
gene19919	43	0.781992	1048	13.9015	0.0562522	-4.15195	1.41578e-195	3.51299e-195	down	yes	PIMREG	protein_coding	chrNC_010454.4:50898493-50903238:-
gene25745	2954	53.721	1665	22.0859	2.43237	1.28236	6.39579e-195	1.58423e-194	up	yes	TRIB3	protein_coding	chrNC_010459.5:34808273-34819592:-
gene209	1237	22.4959	4096	54.3327	0.41404	-1.27216	1.05011e-194	2.59882e-194	down	yes	HIVEP2	protein_coding	chrNC_010443.5:22240681-22436945:+
gene15525	1048	19.0588	3690	48.9472	0.389374	-1.36077	1.26927e-194	3.13847e-194	down	yes	MAD2L1	protein_coding	chrNC_010450.4:103927358-103936669:+
gene25237	258	4.69195	1768	23.4522	0.200064	-2.32146	1.55244e-194	3.83532e-194	down	yes	SPDL1	protein_coding	chrNC_010458.4:54276943-54303465:-
gene14431	3221	58.5766	1909	25.3225	2.31322	1.2099	5.07411e-194	1.25247e-193	up	yes	ZFP36L1	protein_coding	chrNC_010449.5:92490069-92495864:-
gene4024	2557	46.5012	1325	17.5759	2.64574	1.40367	7.61976e-194	1.87919e-193	up	yes	TMEM205	protein_coding	chrNC_010444.4:70036929-70039801:-
gene19722	907	16.4946	3373	44.7422	0.368658	-1.43965	9.1715e-194	2.256e-193	down	yes	TNFAIP1	protein_coding	chrNC_010454.4:44616840-44626330:+
gene10104	3402	61.8683	2082	27.6173	2.2402	1.16363	1.25618e-192	3.07926e-192	up	yes	CRISPLD2	protein_coding	chrNC_010448.4:3881715-3944592:-
gene27880	1795	32.6436	5216	69.1893	0.471802	-1.08375	4.10576e-192	1.00471e-191	down	yes	SLC9A6	protein_coding	chrNC_010461.5:111176461-111233108:+
gene1352	1705	31.0069	5032	66.7485	0.464533	-1.10615	1.37244e-191	3.34977e-191	down	yes	UACA	protein_coding	chrNC_010443.5:168353655-168453175:-
gene25407	1483	26.9696	4582	60.7794	0.44373	-1.17225	1.7205e-191	4.19209e-191	down	yes	NKD2	protein_coding	chrNC_010458.4:79400323-79419779:-
gene11544	584	10.6205	2608	34.5946	0.307	-1.70369	1.72616e-191	4.20227e-191	down	yes	CHD5	protein_coding	chrNC_010448.4:67017410-67086685:-
gene7225	58	1.05478	1088	14.4321	0.0730856	-3.77427	2.72361e-191	6.62483e-191	down	yes	CTHRC1	protein_coding	chrNC_010446.5:33759541-33771625:-
gene13705	2828	51.4296	1574	20.8788	2.46324	1.30056	8.87903e-191	2.15417e-190	up	yes	TBC1D2B	protein_coding	chrNC_010449.5:47839380-47927287:+
gene12136	1331	24.2054	4253	56.4152	0.429057	-1.22076	1.45545e-189	3.51906e-189	down	yes	EPB41L3	protein_coding	chrNC_010448.4:101420376-101671177:+
gene4099	1872	34.0439	786	10.4261	3.26525	1.70719	5.15947e-189	1.24536e-188	up	yes	INSR	protein_coding	chrNC_010444.4:71797209-71939923:+
gene6087	2019	36.7172	5619	74.535	0.492618	-1.02146	6.5636e-188	1.57891e-187	down	yes	SEPT10	protein_coding	chrNC_010445.4:46484138-46546677:-
gene23960	3044	55.3577	1782	23.6379	2.34191	1.22768	1.07243e-187	2.57761e-187	up	yes	ING2	protein_coding	chrNC_010457.5:44917595-44925900:+
gene20728	3562	64.778	2259	29.9652	2.16177	1.11222	1.25833e-187	3.0193e-187	up	yes	ADAMTS9	protein_coding	chrNC_010455.5:46033753-46209238:-
gene14856	457	8.31093	2263	30.0183	0.276863	-1.85276	1.15293e-186	2.75706e-186	down	yes	CPEB2	protein_coding	chrNC_010450.4:10401350-10472141:+
gene3295	923	16.7855	3356	44.5167	0.377062	-1.40713	2.40973e-186	5.75765e-186	down	yes	BTBD10	protein_coding	chrNC_010444.4:45793510-45894594:+
gene22504	452	8.22001	2247	29.806	0.275783	-1.85839	4.07504e-186	9.72028e-186	down	yes	PXN	protein_coding	chrNC_010456.5:40227894-40278785:-
gene13484	112	2.03682	1258	16.6871	0.122059	-3.03435	8.06245e-185	1.9151e-184	down	yes	PIM1	protein_coding	chrNC_010449.5:32788246-32793882:+
gene1723	1328	24.1508	4208	55.8183	0.432668	-1.20867	1.09556e-184	2.59795e-184	down	yes	JAK2	protein_coding	chrNC_010443.5:216849744-217002310:-
gene1517	1478	26.8787	4514	59.8774	0.448896	-1.15555	1.87453e-184	4.44146e-184	down	yes	DAAM1	protein_coding	chrNC_010443.5:188335335-188511094:+
gene20791	2408	43.7915	1241	16.4616	2.66022	1.41154	3.33505e-184	7.8954e-184	up	yes	ITPR1	protein_coding	chrNC_010455.5:61068131-61398918:+
gene21619	266	4.83744	1736	23.0277	0.21007	-2.25106	3.75195e-184	8.87496e-184	down	yes	KIAA1524	protein_coding	chrNC_010455.5:150934065-150966326:+
gene8096	1885	34.2803	5318	70.5423	0.485954	-1.04111	1.51938e-183	3.58501e-183	down	yes	ANP32E	protein_coding	chrNC_010446.5:98849114-98869095:+
gene28112	911	16.5673	3308	43.88	0.37756	-1.40522	2.45065e-183	5.77275e-183	down	yes	LOC110257935	protein_coding	chrNC_010462.3:6511350-6524989:-
gene14206	1127	20.4955	3768	49.9818	0.410058	-1.2861	2.60038e-182	6.12038e-182	down	yes	ARHGEF40	protein_coding	chrNC_010449.5:78043995-78067546:-
gene26711	696	12.6574	2801	37.1547	0.340666	-1.55357	2.863e-180	6.72176e-180	down	yes	MTURN	protein_coding	chrNC_010460.4:42767452-42802109:-
gene3045	506	9.20204	2336	30.9866	0.296968	-1.75162	1.84981e-178	4.33223e-178	down	yes	PTPRJ	protein_coding	chrNC_010444.4:14548489-14724823:-
gene24406	134	2.4369	1302	17.2708	0.1411	-2.82521	2.30495e-178	5.3937e-178	down	yes	SGO2	protein_coding	chrNC_010457.5:104099378-104150723:+
gene23374	1236	22.4777	3962	52.5552	0.427697	-1.22534	9.08485e-178	2.12415e-177	down	yes	CUTC	protein_coding	chrNC_010456.5:110895063-110921544:+
gene1847	854	15.5307	3138	41.625	0.373111	-1.42233	3.43139e-177	7.99664e-177	down	yes	RUSC2	protein_coding	chrNC_010443.5:236265915-236322958:+
gene28035	1345	24.46	4175	55.3806	0.44167	-1.17896	3.05851e-176	7.11596e-176	down	yes	EMD	protein_coding	chrNC_010461.5:124883047-124885429:-
gene27736	2741	49.8474	1570	20.8258	2.39355	1.25915	5.46218e-176	1.26772e-175	up	yes	LONRF3	protein_coding	chrNC_010461.5:97494305-97547813:+
gene25666	1102	20.0408	3666	48.6288	0.412118	-1.27887	6.68941e-176	1.55128e-175	down	yes	RNF24	protein_coding	chrNC_010459.5:31705355-31799490:+
gene13261	592	10.766	2527	33.5202	0.32118	-1.63854	1.02708e-175	2.37987e-175	down	yes	LOC100153163	protein_coding	chrNC_010449.5:23596900-23610431:+
gene6158	1865	33.9166	5208	69.0831	0.490954	-1.02634	1.13485e-175	2.62743e-175	down	yes	PDCL3	protein_coding	chrNC_010445.4:53681798-53693034:-
gene23242	784	14.2577	104	1.37954	10.3351	3.36948	1.70032e-173	3.927e-173	up	yes	IFIT1	protein_coding	chrNC_010456.5:101237403-101249486:+
gene22130	321	5.83766	1828	24.2481	0.240747	-2.05441	4.97901e-173	1.14806e-172	down	yes	SORBS3	protein_coding	chrNC_010456.5:6802944-6831152:+
gene10292	910	16.5491	174	2.30808	7.17009	2.84199	5.10726e-172	1.17572e-171	up	yes	MT-2B	protein_coding	chrNC_010448.4:18645125-18646034:+
gene6410	2639	47.9925	1500	19.8972	2.41202	1.27024	7.95791e-172	1.83048e-171	up	yes	PELI1	protein_coding	chrNC_010445.4:77740460-77796911:+
gene14990	1415	25.733	4281	56.7867	0.453152	-1.14193	8.7241e-172	2.00509e-171	down	yes	LIMCH1	protein_coding	chrNC_010450.4:32433035-32792553:+
gene26581	367	6.67421	1943	25.7735	0.258956	-1.94922	9.99776e-172	2.29596e-171	down	yes	TMEM229A	protein_coding	chrNC_010460.4:23531498-23533619:+
gene4663	263	4.78288	1660	22.0196	0.21721	-2.20284	1.30559e-171	2.99583e-171	down	yes	NREP	protein_coding	chrNC_010444.4:117505851-117867805:+
gene27646	1672	30.4067	4792	63.565	0.478357	-1.06384	1.79124e-171	4.10688e-171	down	yes	FAM199X	protein_coding	chrNC_010461.5:84937153-84966438:+
gene22955	1755	31.9162	760	10.0813	3.16589	1.66261	6.96109e-171	1.58703e-170	up	yes	TET1	protein_coding	chrNC_010456.5:71675671-71812732:+
gene21159	68	1.23664	1033	13.7025	0.0902487	-3.46995	8.19487e-171	1.86532e-170	down	yes	LOC100514494	protein_coding	chrNC_010455.5:98858981-99633023:+
gene19279	1833	33.3347	823	10.9169	3.05348	1.61045	1.62553e-170	3.69409e-170	up	yes	LOC110255272	protein_coding	chrNC_010454.4:21037349-21041743:+
gene17906	2555	46.4649	1435	19.035	2.44102	1.28748	6.5779e-170	1.49128e-169	up	yes	C10H9orf72	protein_coding	chrNC_010452.4:38389366-38415903:+
gene15560	1644	29.8975	4720	62.6099	0.477521	-1.06636	1.4216e-169	3.22033e-169	down	yes	ANK2	protein_coding	chrNC_010450.4:109306793-109661970:-
gene18031	451	8.20182	2137	28.3469	0.289337	-1.78918	3.00521e-168	6.74838e-168	down	yes	ARHGAP21	protein_coding	chrNC_010452.4:50541582-50680156:+
gene21981	3644	66.2692	2456	32.5784	2.03415	1.02442	4.34739e-168	9.75459e-168	up	yes	MX1	protein_coding	chrNC_010455.5:204843049-204868927:+
gene9890	1020	18.5496	3432	45.5248	0.40746	-1.29527	4.65648e-168	1.04399e-167	down	yes	CDK17	protein_coding	chrNC_010447.5:87180132-87282391:+
gene24386	1681	30.5704	713	9.45781	3.23229	1.69256	6.51915e-168	1.46045e-167	up	yes	ANKRD44	protein_coding	chrNC_010457.5:100868469-101211172:-
gene10693	177	3.2189	1386	18.385	0.175082	-2.51389	1.38507e-167	3.10043e-167	down	yes	PPP1R14A	protein_coding	chrNC_010448.4:47167105-47174299:-
gene21170	355	6.45598	1886	25.0174	0.258059	-1.95423	2.61589e-167	5.85097e-167	down	yes	TRIM59	protein_coding	chrNC_010455.5:100118824-100133117:-
gene25207	693	12.6028	2703	35.8548	0.351495	-1.50842	9.67864e-167	2.16142e-166	down	yes	STK10	protein_coding	chrNC_010458.4:52003768-52140378:+
gene20545	1386	25.2056	4176	55.3939	0.455025	-1.13598	3.06856e-166	6.83651e-166	down	yes	LAMB2	protein_coding	chrNC_010455.5:31738282-31750623:-
gene28661	482	8.76558	2196	29.1295	0.300917	-1.73256	2.25563e-165	5.0057e-165	down	yes	LOC100523107	protein_coding	chrNW_018084924.1:31679-39950:-
gene11077	1925	35.0078	927	12.2965	2.84697	1.50943	5.22272e-163	1.15361e-162	up	yes	ATF5	protein_coding	chrNC_010448.4:54945067-54950142:+
gene9664	1661	30.2067	4689	62.1987	0.485648	-1.04202	2.62822e-162	5.79178e-162	down	yes	TULP3	protein_coding	chrNC_010447.5:67201680-67238348:-
gene11790	980	17.8221	3301	43.7871	0.407018	-1.29684	5.06857e-162	1.11436e-161	down	yes	GALE	protein_coding	chrNC_010448.4:81605968-81610535:-
gene10475	1911	34.7532	920	12.2036	2.84777	1.50983	6.68791e-162	1.46924e-161	up	yes	RBL2	protein_coding	chrNC_010448.4:31757718-31802047:-
gene17939	2579	46.9013	1497	19.8574	2.3619	1.23995	8.15255e-162	1.78961e-161	up	yes	SVIL	protein_coding	chrNC_010452.4:41176358-41462750:+
gene12417	1071	19.477	296	3.92638	4.96056	2.3105	5.23624e-161	1.14677e-160	up	yes	ROR1	protein_coding	chrNC_010448.4:148314575-148834659:-
gene24330	899	16.3491	191	2.53358	6.45296	2.68996	1.28424e-160	2.80608e-160	up	yes	CALCRL	protein_coding	chrNC_010457.5:92233264-92332459:-
gene26869	1717	31.2251	4781	63.4191	0.492362	-1.02221	2.2119e-160	4.81078e-160	down	yes	YAE1D1	protein_coding	chrNC_010460.4:54656517-54663207:-
gene823	3490	63.4686	2357	31.2652	2.03001	1.02149	2.54264e-160	5.52589e-160	up	yes	TLN2	protein_coding	chrNC_010443.5:109208663-109680663:-
gene24825	289	5.25571	1669	22.139	0.237396	-2.07463	3.91596e-160	8.49749e-160	down	yes	BOK	protein_coding	chrNC_010457.5:140171134-140184126:+
gene6792	191	3.4735	1386	18.385	0.188931	-2.40407	2.60588e-159	5.62882e-159	down	yes	RHOB	protein_coding	chrNC_010445.4:117773400-117777569:-
gene26492	1470	26.7332	585	7.75991	3.44504	1.78452	3.17954e-158	6.85231e-158	up	yes	PLXNA4	protein_coding	chrNC_010460.4:16475250-16977821:+
gene3862	3144	57.1763	2040	27.0602	2.11293	1.07924	4.70159e-158	1.01171e-157	up	yes	MAN2B1	protein_coding	chrNC_010444.4:66329051-66347051:+
gene9522	2570	46.7376	1511	20.0431	2.33185	1.22148	1.53195e-157	3.29154e-157	up	yes	GABARAPL1	protein_coding	chrNC_010447.5:61758127-61767427:-
gene3650	2868	52.157	1787	23.7042	2.20033	1.13772	5.03889e-157	1.07938e-156	up	yes	MRPL34	protein_coding	chrNC_010444.4:60377904-60378967:-
gene11712	773	14.0577	2814	37.3272	0.376607	-1.40887	7.18984e-157	1.53898e-156	down	yes	IFFO2	protein_coding	chrNC_010448.4:77406367-77458234:-
gene23043	1148	20.8774	3609	47.8727	0.436101	-1.19726	2.35041e-156	5.00835e-156	down	yes	CAMK2G	protein_coding	chrNC_010456.5:76535095-76632381:-
gene7596	484	8.80195	2144	28.4398	0.309495	-1.69201	2.78733e-156	5.93489e-156	down	yes	ATP1B1	protein_coding	chrNC_010446.5:81912543-81937015:-
gene20395	2015	36.6445	1031	13.676	2.67947	1.42195	3.57874e-156	7.61426e-156	up	yes	EIF1B	protein_coding	chrNC_010455.5:24575183-24577486:+
gene19003	3268	59.4314	2174	28.8377	2.06089	1.04327	1.7737e-155	3.7625e-155	up	yes	TTYH2	protein_coding	chrNC_010454.4:6838420-6881562:-
gene7137	697	12.6755	91	1.2071	10.5008	3.39243	2.49505e-155	5.28872e-155	up	yes	SNTB1	protein_coding	chrNC_010446.5:18288756-18524362:+
gene22810	1896	34.4804	936	12.4159	2.77712	1.47359	4.94029e-155	1.04562e-154	up	yes	LYST	protein_coding	chrNC_010456.5:55433163-55633804:+
gene26099	1535	27.9153	646	8.56907	3.25768	1.70384	6.21281e-155	1.31398e-154	up	yes	ZNF217	protein_coding	chrNC_010459.5:54605939-54648868:-
gene2451	742	13.4939	2731	36.2262	0.37249	-1.42473	7.31964e-155	1.54691e-154	down	yes	HRAS	protein_coding	chrNC_010444.4:299662-302539:-
gene18863	1127	20.4955	351	4.65595	4.40199	2.13816	4.11481e-154	8.67028e-154	up	yes	LGALS3BP	protein_coding	chrNC_010454.4:3212435-3222651:+
gene16287	999	18.1677	267	3.5417	5.12964	2.35886	5.04862e-154	1.063e-153	up	yes	GAB2	protein_coding	chrNC_010451.4:12663658-12851423:-
gene14344	1455	26.4604	4201	55.7255	0.474835	-1.0745	5.21307e-153	1.09114e-152	down	yes	LOC110261685	protein_coding	chrNC_010449.5:80569216-80571089:-
gene22827	2379	43.2641	1363	18.0799	2.39294	1.25878	6.02079e-153	1.25928e-152	up	yes	IRF2BP2	protein_coding	chrNC_010456.5:56545792-56551131:+
gene8780	1247	22.6778	3779	50.1277	0.4524	-1.14433	2.19384e-152	4.58176e-152	down	yes	TRIOBP	protein_coding	chrNC_010447.5:10066080-10132668:-
gene4532	1729	31.4433	810	10.7445	2.92646	1.54916	3.01946e-152	6.30142e-152	up	yes	ATP6AP1L	protein_coding	chrNC_010444.4:90680982-90741469:+
gene1040	2486	45.21	1463	19.4064	2.32964	1.22011	3.41818e-152	7.12828e-152	up	yes	NDUFAF1	protein_coding	chrNC_010443.5:129968480-129993534:+
gene30259	539	9.80217	11	0.145913	67.1782	6.06992	4.42815e-152	9.2209e-152	up	yes	LOC110259135	protein_coding	chrNW_018085343.1:26620-60650:+
gene7537	2466	44.8463	1446	19.1809	2.33807	1.22532	5.47457e-152	1.13915e-151	up	yes	TMEM68	protein_coding	chrNC_010446.5:75969201-76003917:+
gene25120	476	8.65647	2094	27.7765	0.311647	-1.68202	1.9993e-151	4.14799e-151	down	yes	CENPK	protein_coding	chrNC_010458.4:44008673-44080565:-
gene15315	530	9.6385	2219	29.4346	0.327455	-1.61063	7.92053e-151	1.6385e-150	down	yes	STBD1	protein_coding	chrNC_010450.4:71982987-71987880:+
gene17102	1119	20.35	3499	46.4136	0.438449	-1.18952	4.04903e-150	8.35781e-150	down	yes	CDCA7L	protein_coding	chrNC_010451.4:90766767-90807287:-
gene22297	180	3.27345	1302	17.2708	0.189537	-2.39945	1.90425e-149	3.9221e-149	down	yes	POLE	protein_coding	chrNC_010456.5:22798146-22852818:+
gene26598	314	5.71036	1675	22.2186	0.257008	-1.96011	2.10587e-149	4.33422e-149	down	yes	AASS	protein_coding	chrNC_010460.4:24938366-25039197:+
gene12979	2454	44.6281	1452	19.2605	2.31708	1.21231	9.12855e-149	1.87472e-148	up	yes	HIST1H2BD	protein_coding	chrNC_010449.5:20821090-20829491:+
gene25186	353	6.41961	1768	23.4522	0.273732	-1.86917	5.14573e-148	1.05448e-147	down	yes	STC2	protein_coding	chrNC_010458.4:50989676-51001412:+
gene12903	1342	24.4054	3931	52.144	0.468039	-1.0953	8.984e-148	1.83838e-147	down	yes	KIF13A	protein_coding	chrNC_010449.5:13498354-13716844:-
gene21742	2612	47.5014	1603	21.2635	2.23394	1.15959	1.46215e-147	2.98765e-147	up	yes	RIOX2	protein_coding	chrNC_010455.5:162330541-162354420:+
gene18852	3154	57.3582	2116	28.0683	2.04352	1.03106	2.72613e-147	5.55838e-147	up	yes	TBC1D16	protein_coding	chrNC_010454.4:2384161-2460861:+
gene8520	253	4.60102	1498	19.8707	0.231548	-2.11062	4.43173e-147	9.02947e-147	down	yes	GBP1	protein_coding	chrNC_010446.5:127425699-127442132:+
gene3209	891	16.2036	216	2.8652	5.65531	2.49961	5.276e-147	1.07419e-146	up	yes	FIBIN	protein_coding	chrNC_010444.4:33328250-33331752:-
gene3197	71	1.2912	932	12.3628	0.104442	-3.25923	1.48006e-146	3.00693e-146	down	yes	KIF18A	protein_coding	chrNC_010444.4:32244073-32331392:+
gene18640	1581	28.7518	4377	58.0601	0.495208	-1.01389	4.615e-145	9.35583e-145	down	yes	DOCK9	protein_coding	chrNC_010453.5:67764009-68052352:-
gene20445	159	2.89155	1214	16.1035	0.179561	-2.47746	1.17381e-144	2.37284e-144	down	yes	KIF15	protein_coding	chrNC_010455.5:27966586-28041121:+
gene23075	1381	25.1147	564	7.48135	3.35697	1.74716	1.60785e-144	3.24562e-144	up	yes	PPIF	protein_coding	chrNC_010456.5:81674671-81681977:+
gene9730	677	12.3118	2513	33.3345	0.369342	-1.43697	1.74966e-144	3.52936e-144	down	yes	PRICKLE1	protein_coding	chrNC_010447.5:73707026-73826529:-
gene9413	1530	27.8244	681	9.03334	3.08019	1.62302	3.01871e-144	6.0806e-144	up	yes	KCNJ8	protein_coding	chrNC_010447.5:51695927-51704402:+
gene12662	681	12.3846	2520	33.4273	0.370492	-1.43248	3.27933e-144	6.60089e-144	down	yes	PTPRF	protein_coding	chrNC_010448.4:167656674-167743750:-
gene26074	2925	53.1936	1918	25.4419	2.09079	1.06405	7.16745e-144	1.43965e-143	up	yes	PTPN1	protein_coding	chrNC_010459.5:52017100-52086747:+
gene1467	247	4.49191	1462	19.3932	0.231623	-2.11015	1.48785e-143	2.98215e-143	down	yes	CDKN3	protein_coding	chrNC_010443.5:183792606-183809178:+
gene1321	2888	52.5207	1887	25.0307	2.09825	1.06919	3.50426e-143	6.99901e-143	up	yes	SMAD3	protein_coding	chrNC_010443.5:164998457-165124455:+
gene23974	200	3.63717	1323	17.5493	0.207254	-2.27053	2.74022e-142	5.45379e-142	down	yes	CENPU	protein_coding	chrNC_010457.5:45818562-45851461:-
gene5882	130	2.36416	1111	14.7372	0.160421	-2.64006	3.95185e-142	7.85975e-142	down	yes	CCNF	protein_coding	chrNC_010445.4:39585597-39603088:-
gene10600	96	1.74584	996	13.2118	0.132143	-2.91983	1.84369e-141	3.66175e-141	down	yes	FXYD5	protein_coding	chrNC_010448.4:44682245-44696088:+
gene27812	3074	55.9033	2077	27.551	2.02908	1.02083	2.64615e-141	5.25183e-141	up	yes	AIFM1	protein_coding	chrNC_010461.5:106676596-106708290:-
gene19735	1777	32.3163	895	11.872	2.72206	1.4447	3.01266e-141	5.97506e-141	up	yes	PIGS	protein_coding	chrNC_010454.4:44808326-44821428:-
gene6858	207	3.76447	1334	17.6953	0.212739	-2.23284	1.34721e-140	2.66635e-140	down	yes	CYS1	protein_coding	chrNC_010445.4:126398302-126411951:+
gene7572	1640	29.8248	784	10.3996	2.86788	1.51998	1.36556e-140	2.70078e-140	up	yes	SPIDR	protein_coding	chrNC_010446.5:79874937-80190744:-
gene25664	1095	19.9135	3371	44.7157	0.445336	-1.16703	1.96973e-140	3.89299e-140	down	yes	SMOX	protein_coding	chrNC_010459.5:31552927-31592007:-
gene13781	1497	27.2242	4171	55.3275	0.492056	-1.02311	2.24164e-140	4.42422e-140	down	yes	FES	protein_coding	chrNC_010449.5:53472947-53485084:+
gene11572	1127	20.4955	3435	45.5646	0.449811	-1.15261	2.76514e-140	5.45364e-140	down	yes	ERRFI1	protein_coding	chrNC_010448.4:68667651-68682629:-
gene9392	1520	27.6425	689	9.13945	3.02452	1.59671	5.02054e-140	9.88818e-140	up	yes	ETFRF1	protein_coding	chrNC_010447.5:48549475-48555589:-
gene2744	1544	28.079	4259	56.4948	0.497018	-1.00863	5.13572e-140	1.0108e-139	down	yes	OTUB1	protein_coding	chrNC_010444.4:8088528-8095555:-
gene15091	1556	28.2972	4282	56.7999	0.498191	-1.00523	5.45108e-140	1.07138e-139	down	yes	GUCY1B3	protein_coding	chrNC_010450.4:44544364-44604690:+
gene22131	146	2.65513	1149	15.2413	0.174207	-2.52113	1.01335e-139	1.98756e-139	down	yes	PDLIM2	protein_coding	chrNC_010456.5:6834116-6848536:+
gene23876	1934	35.1714	1036	13.7423	2.55935	1.35578	1.20273e-139	2.35737e-139	up	yes	PTPN4	protein_coding	chrNC_010457.5:31305394-31502978:-
gene26605	2744	49.902	1773	23.5185	2.12182	1.0853	1.90754e-139	3.73364e-139	up	yes	CPED1	protein_coding	chrNC_010460.4:25655730-25937923:-
gene23954	1144	20.8046	3456	45.8432	0.453821	-1.1398	1.1627e-138	2.26951e-138	down	yes	WWC2	protein_coding	chrNC_010457.5:44615731-44802717:+
gene1179	1016	18.4768	3194	42.3678	0.436105	-1.19725	1.32101e-138	2.57673e-138	down	yes	PCSK6	protein_coding	chrNC_010443.5:145508658-145697017:+
gene3586	363	6.60146	1734	23.0012	0.287005	-1.80085	4.07719e-138	7.9365e-138	down	yes	ARMC6	protein_coding	chrNC_010444.4:58808691-58828483:-
gene2702	1431	26.024	4020	53.3245	0.48803	-1.03496	6.48055e-138	1.25803e-137	down	yes	ARL2	protein_coding	chrNC_010444.4:7157963-7167024:-
gene14526	718	13.0574	2553	33.8651	0.385573	-1.37493	2.10898e-137	4.08843e-137	down	yes	TGFB3	protein_coding	chrNC_010449.5:99133873-99162239:-
gene25995	773	14.0577	2672	35.4436	0.396621	-1.33417	2.46399e-137	4.77339e-137	down	yes	SNX21	protein_coding	chrNC_010459.5:48033608-48039633:+
gene20423	2290	41.6456	1364	18.0932	2.30173	1.20272	3.00131e-137	5.81033e-137	up	yes	POMGNT2	protein_coding	chrNC_010455.5:26503610-26526185:+
gene21635	844	15.3489	2821	37.42	0.410178	-1.28568	6.2077e-137	1.19931e-136	down	yes	CBLB	protein_coding	chrNC_010455.5:153480525-153700115:+
gene6143	529	9.62032	41	0.543857	17.689	4.14478	7.64429e-136	1.47185e-135	up	yes	IL1R2	protein_coding	chrNC_010445.4:52367434-52406393:-
gene4454	274	4.98292	1491	19.7778	0.251945	-1.98882	9.55962e-136	1.83689e-135	down	yes	ENC1	protein_coding	chrNC_010444.4:83678518-83691812:-
gene19526	276	5.0193	1496	19.8442	0.252936	-1.98316	1.07861e-135	2.06975e-135	down	yes	C12H17orf67	protein_coding	chrNC_010454.4:33104570-33125799:-
gene2515	165	3.00067	1184	15.7055	0.191058	-2.38792	2.48532e-135	4.75943e-135	down	yes	PHLDA2	protein_coding	chrNC_010444.4:2057679-2058675:-
gene15201	1378	25.0601	3889	51.5869	0.485785	-1.04161	7.11068e-135	1.35896e-134	down	yes	UBA6	protein_coding	chrNC_010450.4:65381058-65470829:-
gene13238	203	3.69173	1290	17.1116	0.215744	-2.21261	1.55857e-134	2.97465e-134	down	yes	PPP1R18	protein_coding	chrNC_010449.5:23211806-23222295:-
gene4927	389	7.0743	1775	23.545	0.300458	-1.73476	2.72193e-134	5.19152e-134	down	yes	CYSTM1	protein_coding	chrNC_010444.4:141945032-142010239:+
gene12980	787	14.3123	2679	35.5364	0.402749	-1.31205	3.0851e-134	5.88023e-134	down	yes	LOC100156127	protein_coding	chrNC_010449.5:20842185-20842659:+
gene17786	1477	26.8605	4074	54.0408	0.497041	-1.00856	5.24662e-134	9.97999e-134	down	yes	HABP4	protein_coding	chrNC_010452.4:25599413-25636000:-
gene5326	800	14.5487	2702	35.8415	0.405917	-1.30074	1.34129e-133	2.54625e-133	down	yes	PPP1R35	protein_coding	chrNC_010445.4:8363005-8378351:-
gene16990	484	8.80195	1997	26.4898	0.332277	-1.58954	2.06365e-133	3.91492e-133	down	yes	GNG11	protein_coding	chrNC_010451.4:73721327-73726229:+
gene6196	1447	26.3149	4010	53.1919	0.494717	-1.01532	2.25942e-133	4.28344e-133	down	yes	ANKRD39	protein_coding	chrNC_010445.4:56762366-56774253:+
gene1665	614	11.1661	2287	30.3366	0.368074	-1.44193	2.41892e-132	4.56751e-132	down	yes	ADAMTSL1	protein_coding	chrNC_010443.5:203936654-204944236:-
gene10518	682	12.4028	125	1.6581	7.48009	2.90306	3.55057e-132	6.69543e-132	up	yes	NETO2	protein_coding	chrNC_010448.4:37443534-37506589:+
gene12027	81	1.47305	898	11.9118	0.123663	-3.01551	9.68385e-132	1.82127e-131	down	yes	CDCA8	protein_coding	chrNC_010448.4:93750694-93764845:+
gene24839	467	8.49279	1946	25.8133	0.329008	-1.6038	1.0123e-131	1.9026e-131	down	yes	ANKRD33B	protein_coding	chrNC_010458.4:149486-233815:+
gene9582	1014	18.4405	336	4.45698	4.13744	2.04874	1.3095e-131	2.4563e-131	up	yes	LPCAT3	protein_coding	chrNC_010447.5:63707674-63746369:+
gene8415	2457	44.6826	1553	20.6003	2.16903	1.11705	5.98251e-131	1.117e-130	up	yes	VCAM1	protein_coding	chrNC_010446.5:117496914-117511211:-
gene10774	233	4.2373	1350	17.9075	0.236622	-2.07935	2.76878e-130	5.15266e-130	down	yes	NUMBL	protein_coding	chrNC_010448.4:48890056-48918195:-
gene27232	2191	39.8452	1315	17.4432	2.28428	1.19174	1.55445e-129	2.87959e-129	up	yes	RP2	protein_coding	chrNC_010461.5:41488866-41534810:+
gene204	2847	51.7751	1934	25.6541	2.0182	1.01307	2.098e-129	3.88396e-129	up	yes	PEX3	protein_coding	chrNC_010443.5:21750194-21801625:-
gene12330	1810	32.9164	978	12.973	2.5373	1.3433	5.22639e-129	9.65026e-129	up	yes	IFI44	protein_coding	chrNC_010448.4:134634679-134649857:-
gene20270	475	8.63828	1946	25.8133	0.334644	-1.5793	7.35178e-129	1.35658e-128	down	yes	ZNF385D	protein_coding	chrNC_010455.5:8234734-9214628:-
gene15483	131	2.38235	1047	13.8883	0.171537	-2.54341	9.68244e-129	1.78549e-128	down	yes	PLK4	protein_coding	chrNC_010450.4:96989011-97013324:-
gene26684	1178	21.4229	3428	45.4718	0.471126	-1.08582	2.43581e-127	4.46851e-127	down	yes	KBTBD2	protein_coding	chrNC_010460.4:40604458-40636401:+
gene9428	1362	24.7691	3786	50.2206	0.493207	-1.01974	6.37188e-127	1.16441e-126	down	yes	AEBP2	protein_coding	chrNC_010447.5:53617362-53691487:-
gene11146	230	4.18275	1323	17.5493	0.238342	-2.06889	6.56331e-127	1.19862e-126	down	yes	MYADM	protein_coding	chrNC_010448.4:56236306-56278577:-
gene22762	156	2.83699	1113	14.7637	0.19216	-2.37962	7.98068e-127	1.45278e-126	down	yes	CDC45	protein_coding	chrNC_010456.5:51133111-51158604:+
gene12908	318	5.7831	1550	20.5605	0.281273	-1.82996	2.24153e-126	4.06997e-126	down	yes	TPMT	protein_coding	chrNC_010449.5:13821656-13846107:-
gene8108	170	3.09159	1151	15.2678	0.202491	-2.30407	3.13712e-126	5.69246e-126	down	yes	LOC102161782	protein_coding	chrNC_010446.5:99187225-99187722:-
gene12640	54	0.982036	774	10.267	0.0956501	-3.38609	5.27731e-126	9.56982e-126	down	yes	KIF2C	protein_coding	chrNC_010448.4:166556765-166577904:-
gene22272	1069	19.4407	392	5.19981	3.73873	1.90255	5.8546e-126	1.06099e-125	up	yes	CBR4	protein_coding	chrNC_010456.5:20621960-20642351:+
gene2979	2125	38.6449	1276	16.9259	2.28318	1.19105	1.40528e-125	2.54021e-125	up	yes	SERPING1	protein_coding	chrNC_010444.4:13324160-13338826:-
gene7525	1337	24.3145	599	7.94562	3.06011	1.61358	2.89687e-125	5.23308e-125	up	yes	PENK	protein_coding	chrNC_010446.5:75525497-75530403:+
gene222	182	3.30983	1180	15.6525	0.211457	-2.24156	3.49232e-125	6.30071e-125	down	yes	ABRACL	protein_coding	chrNC_010443.5:25432314-25447016:-
gene8376	543	9.87492	2069	27.4449	0.359809	-1.4747	6.0526e-124	1.08783e-123	down	yes	FAM102B	protein_coding	chrNC_010446.5:111391672-111467230:-
gene26792	603	10.9661	2201	29.1958	0.375604	-1.41272	1.23658e-123	2.2197e-123	down	yes	HUS1	protein_coding	chrNC_010460.4:48522914-48539267:+
gene12520	1800	32.7345	995	13.1985	2.48017	1.31044	1.40233e-123	2.51404e-123	up	yes	CPT2	protein_coding	chrNC_010448.4:159038129-159061327:-
gene8802	1561	28.3881	790	10.4792	2.709	1.43776	1.9321e-123	3.45942e-123	up	yes	TST	protein_coding	chrNC_010447.5:10749264-10759623:+
gene17118	2171	39.4815	1331	17.6555	2.23622	1.16106	3.13728e-123	5.60666e-123	up	yes	GPNMB	protein_coding	chrNC_010451.4:92037428-92071501:+
gene6092	135	2.45509	1022	13.5566	0.181099	-2.46515	2.06028e-121	3.65432e-121	down	yes	NCAPH	protein_coding	chrNC_010445.4:46852388-46893008:-
gene2631	330	6.00133	1548	20.5339	0.292264	-1.77466	4.41933e-121	7.83366e-121	down	yes	CD248	protein_coding	chrNC_010444.4:6070885-6073518:+
gene19955	523	9.5112	2003	26.5694	0.357976	-1.48207	6.21854e-121	1.10023e-120	down	yes	CXCL16	protein_coding	chrNC_010454.4:52145100-52150267:+
gene22355	1334	24.2599	3675	48.7482	0.497658	-1.00677	9.9705e-121	1.76295e-120	down	yes	DDX55	protein_coding	chrNC_010456.5:29368018-29388785:-
gene15725	1058	19.2406	3130	41.5189	0.463419	-1.10961	1.56465e-120	2.76485e-120	down	yes	SPP1	protein_coding	chrNC_010450.4:131077786-131085334:-
gene1283	614	11.1661	2201	29.1958	0.382455	-1.38664	3.00857e-120	5.30643e-120	down	yes	ATP8B1	protein_coding	chrNC_010443.5:162936209-163063040:+
gene16190	1013	18.4223	3037	40.2852	0.457296	-1.1288	3.11197e-120	5.4854e-120	down	yes	ARHGEF17	protein_coding	chrNC_010451.4:7766701-7826513:+
gene26776	373	6.78332	1648	21.8604	0.310302	-1.68826	3.22752e-120	5.68553e-120	down	yes	DFNA5	protein_coding	chrNC_010460.4:47524637-47583748:+
gene14889	1277	23.2233	3559	47.2095	0.491921	-1.0235	3.80987e-120	6.70722e-120	down	yes	SLIT2	protein_coding	chrNC_010450.4:14758426-15149515:+
gene22814	2424	44.0825	1586	21.038	2.09538	1.06721	3.85812e-120	6.78796e-120	up	yes	B3GALNT2	protein_coding	chrNC_010456.5:55749409-55818738:+
gene7113	482	8.76558	1902	25.2297	0.347431	-1.5252	7.88085e-120	1.38569e-119	down	yes	ATAD2	protein_coding	chrNC_010446.5:16012278-16082343:+
gene23712	257	4.67376	1353	17.9473	0.260416	-1.94111	1.53605e-119	2.6975e-119	down	yes	SPRN	protein_coding	chrNC_010456.5:141384454-141389288:-
gene8153	1253	22.7869	3505	46.4932	0.490112	-1.02882	2.3911e-119	4.19389e-119	down	yes	ACP6	protein_coding	chrNC_010446.5:99930343-99948056:+
gene6760	178	3.23708	1136	15.0688	0.21482	-2.2188	4.10614e-119	7.19309e-119	down	yes	CENPO	protein_coding	chrNC_010445.4:113968735-113979201:-
gene23428	639	11.6208	2243	29.753	0.390575	-1.35633	1.64005e-118	2.85188e-118	down	yes	NFKB2	protein_coding	chrNC_010456.5:113406412-113414177:+
gene15721	101	1.83677	899	11.9251	0.154026	-2.69875	4.22574e-118	7.33464e-118	down	yes	ABCG2	protein_coding	chrNC_010450.4:130853414-130945388:+
gene13669	405	7.36527	1711	22.6961	0.324517	-1.62363	4.31727e-118	7.48892e-118	down	yes	MCM3	protein_coding	chrNC_010449.5:46084648-46104425:-
gene7491	618	11.2389	117	1.55198	7.24161	2.85631	4.68939e-118	8.12946e-118	up	yes	TTPA	protein_coding	chrNC_010446.5:70960580-70980883:+
gene23211	1303	23.6962	3590	47.6207	0.497602	-1.00693	5.1857e-118	8.97886e-118	down	yes	PRKG1	protein_coding	chrNC_010456.5:97558531-98793080:-
gene21916	781	14.2032	2542	33.7192	0.421219	-1.24736	5.62397e-118	9.72584e-118	down	yes	RUNX1	protein_coding	chrNC_010455.5:198371835-198635648:-
gene26155	899	16.3491	2781	36.8894	0.443191	-1.174	2.73366e-117	4.71311e-117	down	yes	PRELID3B	protein_coding	chrNC_010459.5:59175043-59185078:-
gene18321	747	13.5848	2464	32.6845	0.415635	-1.26661	3.8268e-117	6.58977e-117	down	yes	RFC3	protein_coding	chrNC_010453.5:10145927-10524472:+
gene22390	819	14.8942	244	3.23661	4.60179	2.20219	1.09439e-116	1.88112e-116	up	yes	MLXIP	protein_coding	chrNC_010456.5:30575098-30646275:-
gene12536	1064	19.3497	3109	41.2403	0.469195	-1.09174	1.10732e-116	1.90219e-116	down	yes	CC2D1B	protein_coding	chrNC_010448.4:159854280-159872363:+
gene7080	1395	25.3693	681	9.03334	2.8084	1.48975	1.95719e-116	3.35806e-116	up	yes	MYC	protein_coding	chrNC_010446.5:12455141-12460360:-
gene5280	1237	22.4959	3446	45.7105	0.492138	-1.02286	2.81886e-116	4.82189e-116	down	yes	NTAN1	protein_coding	chrNC_010445.4:7520771-7535423:-
gene17882	2481	45.1191	1666	22.0992	2.04166	1.02975	4.76868e-116	8.13758e-116	up	yes	B4GALT1	protein_coding	chrNC_010452.4:33317295-33381285:+
gene9647	180	3.27345	1125	14.9229	0.219358	-2.18864	4.9414e-116	8.42726e-116	down	yes	RAD51AP1	protein_coding	chrNC_010447.5:65872277-65897210:-
gene13681	2509	45.6283	1694	22.4706	2.03058	1.02189	6.83056e-116	1.16421e-115	up	yes	GSTA4	protein_coding	chrNC_010449.5:46635903-46656491:-
gene28886	164	2.98248	1078	14.2995	0.208573	-2.26138	9.51968e-116	1.6206e-115	down	yes	LOC110258364	protein_coding	chrNW_018084979.1:3510997-3512789:+
gene28409	1184	21.532	514	6.81811	3.15807	1.65904	1.36937e-115	2.32699e-115	up	yes	EGFL7	protein_coding	chrNW_018084833.1:1107088-1119033:-
gene13136	1089	19.8044	3145	41.7178	0.474722	-1.07484	4.16294e-115	7.0572e-115	down	yes	LOC100621915	protein_coding	chrNC_010449.5:21606754-21610955:+
gene11059	439	7.98359	1770	23.4787	0.340035	-1.55624	6.13547e-115	1.03763e-114	down	yes	RRAS	protein_coding	chrNC_010448.4:54680596-54684714:-
gene23469	1079	19.6225	3123	41.426	0.473677	-1.07803	7.40129e-115	1.25096e-114	down	yes	GSTO1	protein_coding	chrNC_010456.5:115206434-115216624:+
gene17449	366	6.65602	1596	21.1706	0.314399	-1.66933	1.13781e-114	1.92197e-114	down	yes	ATF3	protein_coding	chrNC_010451.4:130772259-130829678:-
gene4895	661	12.0208	150	1.98972	6.04147	2.5949	3.65678e-114	6.1623e-114	up	yes	EGR1	protein_coding	chrNC_010444.4:140440829-140445302:+
gene14545	2402	43.6824	1605	21.29	2.05178	1.03688	1.12918e-113	1.89948e-113	up	yes	GSTZ1	protein_coding	chrNC_010449.5:100392217-100404025:+
gene3716	880	16.0035	2710	35.9476	0.445191	-1.16751	2.34594e-113	3.94159e-113	down	yes	SYDE1	protein_coding	chrNC_010444.4:62447030-62453944:-
gene16793	1065	19.3679	3082	40.8821	0.47375	-1.0778	2.44983e-113	4.11371e-113	down	yes	DCPS	protein_coding	chrNC_010451.4:53400750-53437161:+
gene20973	891	16.2036	2732	36.2395	0.447126	-1.16125	2.66256e-113	4.46829e-113	down	yes	DZIP1L	protein_coding	chrNC_010455.5:78861007-78916633:-
gene14968	1500	27.2788	783	10.3863	2.62641	1.39309	2.90379e-113	4.87024e-113	up	yes	KLB	protein_coding	chrNC_010450.4:30653434-30696123:+
gene10262	2226	40.4817	1441	19.1146	2.11784	1.0826	4.80239e-113	8.04504e-113	up	yes	NOB1	protein_coding	chrNC_010448.4:17233863-17245451:+
gene20344	446	8.11089	1773	23.5185	0.344873	-1.53586	5.74885e-113	9.62488e-113	down	yes	STAC	protein_coding	chrNC_010455.5:21429570-21548784:+
gene6214	1462	26.5877	753	9.9884	2.66186	1.41243	9.8686e-113	1.64931e-112	up	yes	RPIA	protein_coding	chrNC_010445.4:57355973-57386948:-
gene14516	618	11.2389	128	1.6979	6.61928	2.72668	1.28258e-112	2.14228e-112	up	yes	FOS	protein_coding	chrNC_010449.5:98449508-98451971:+
gene13054	134	2.4369	971	12.8801	0.189199	-2.40203	4.25325e-112	7.08745e-112	down	yes	LOC110261672	protein_coding	chrNC_010449.5:21225807-21226322:-
gene11936	292	5.31027	1397	18.5309	0.286562	-1.80308	7.60443e-112	1.2642e-111	down	yes	CCDC28B	protein_coding	chrNC_010448.4:88678166-88682825:+
gene3843	1916	34.8441	1162	15.4137	2.26059	1.1767	2.70153e-111	4.46759e-111	up	yes	GCDH	protein_coding	chrNC_010444.4:66131154-66138963:-
gene7388	231	4.20093	1234	16.3688	0.256643	-1.96217	9.66174e-111	1.59222e-110	down	yes	TPD52	protein_coding	chrNC_010446.5:56472992-56603616:+
gene12778	441	8.01996	1744	23.1338	0.346677	-1.52834	2.29363e-110	3.77105e-110	down	yes	PXDC1	protein_coding	chrNC_010449.5:2231277-2248986:-
gene1454	1150	20.9137	3220	42.7127	0.489637	-1.03021	4.81354e-110	7.90956e-110	down	yes	ERO1A	protein_coding	chrNC_010443.5:182268651-182318147:-
gene2470	1059	19.2588	438	5.80999	3.31478	1.72891	1.07826e-109	1.76769e-109	up	yes	PNPLA2	protein_coding	chrNC_010444.4:513065-517962:+
gene6329	417	7.5835	1684	22.3379	0.33949	-1.55856	1.10536e-109	1.81106e-109	down	yes	RAB11FIP5	protein_coding	chrNC_010445.4:69656660-69699542:+
gene24044	466	8.47461	1795	23.8103	0.355921	-1.49037	1.8187e-109	2.97812e-109	down	yes	PPP2CB	protein_coding	chrNC_010457.5:54295786-54325220:+
gene15770	937	17.0401	2793	37.0486	0.45994	-1.12048	1.91791e-109	3.13876e-109	down	yes	COQ2	protein_coding	chrNC_010450.4:135130486-135150428:+
gene862	513	9.32934	1900	25.2031	0.370166	-1.43376	2.31894e-109	3.79288e-109	down	yes	CGNL1	protein_coding	chrNC_010443.5:114424148-114628331:-
gene14532	520	9.45664	1915	25.4021	0.372278	-1.42555	2.8078e-109	4.58981e-109	down	yes	VASH1	protein_coding	chrNC_010449.5:99910644-99933633:+
gene15643	1579	28.7155	873	11.5802	2.47971	1.31017	1.29537e-108	2.11019e-108	up	yes	MANBA	protein_coding	chrNC_010450.4:118251122-118361903:+
gene7386	1138	20.6955	3168	42.0229	0.492481	-1.02186	6.95945e-107	1.1266e-106	down	yes	ZBTB10	protein_coding	chrNC_010446.5:56138082-56174337:-
gene16709	860	15.6398	2613	34.661	0.451223	-1.14809	1.58399e-106	2.55833e-106	down	yes	VWA5A	protein_coding	chrNC_010451.4:51052113-51100049:+
gene2925	222	4.03726	1182	15.679	0.257495	-1.95739	8.02486e-106	1.29096e-105	down	yes	FAM111B	protein_coding	chrNC_010444.4:12268692-12279386:-
gene2341	599	10.8933	2061	27.3388	0.398457	-1.3275	1.39866e-105	2.24621e-105	down	yes	NCS1	protein_coding	chrNC_010443.5:270274504-270334908:+
gene23757	1548	28.1517	864	11.4608	2.45635	1.29651	7.74736e-105	1.23999e-104	up	yes	ACVR2A	protein_coding	chrNC_010457.5:4177333-4259056:-
gene8052	384	6.98337	1575	20.8921	0.334259	-1.58096	7.96763e-105	1.27453e-104	down	yes	TUFT1	protein_coding	chrNC_010446.5:97648817-97704654:-
gene27450	99	1.8004	826	10.9567	0.164319	-2.60543	1.09634e-104	1.75177e-104	down	yes	ERCC6L	protein_coding	chrNC_010461.5:58087216-58117942:-
gene104	462	8.40186	1749	23.2002	0.362147	-1.46535	4.17451e-104	6.63278e-104	down	yes	SYNJ2	protein_coding	chrNC_010443.5:9014206-9109050:-
gene21666	1396	25.3874	738	9.78943	2.59335	1.37482	1.73496e-103	2.74433e-103	up	yes	NIT2	protein_coding	chrNC_010455.5:158630997-158653164:-
gene24420	672	12.2209	2198	29.1561	0.419155	-1.25445	3.60003e-103	5.67864e-103	down	yes	CASP8	protein_coding	chrNC_010457.5:104923659-104948470:+
gene3110	211	3.83721	1136	15.0688	0.254646	-1.97344	7.34605e-103	1.15554e-102	down	yes	C2H11orf96	protein_coding	chrNC_010444.4:18392294-18393911:-
gene13388	698	12.6937	2242	29.7397	0.426827	-1.22827	7.78507e-102	1.21987e-101	down	yes	PRIM2	protein_coding	chrNC_010449.5:28274626-28566633:-
gene27731	563	10.2386	1953	25.9062	0.39522	-1.33927	1.71585e-101	2.6812e-101	down	yes	WDR44	protein_coding	chrNC_010461.5:96950288-97027069:+
gene10765	672	12.2209	2182	28.9438	0.422228	-1.24391	4.10422e-101	6.39569e-101	down	yes	SERTAD3	protein_coding	chrNC_010448.4:48709064-48713113:-
gene17868	1203	21.8776	588	7.79971	2.80492	1.48796	1.67665e-100	2.59706e-100	up	yes	NUDT2	protein_coding	chrNC_010452.4:32450986-32466893:-
gene11877	658	11.9663	2140	28.3867	0.421546	-1.24624	1.72155e-99	2.64925e-99	down	yes	RPA2	protein_coding	chrNC_010448.4:85032604-85045899:-
gene10804	383	6.96518	30	0.397944	17.5029	4.12952	1.08291e-98	1.65568e-98	up	yes	CEACAM1	protein_coding	chrNC_010448.4:49437308-49460614:+
gene119	614	11.1661	2040	27.0602	0.412639	-1.27705	1.50365e-98	2.29772e-98	down	yes	ARID1B	protein_coding	chrNC_010443.5:9791627-10227381:-
gene23059	1290	23.4597	670	8.88742	2.63966	1.40035	1.95034e-98	2.9771e-98	up	yes	ZNF503	protein_coding	chrNC_010456.5:77924391-77928754:-
gene8443	725	13.1847	2270	30.1111	0.43787	-1.19143	2.50123e-98	3.81594e-98	down	yes	PTBP2	protein_coding	chrNC_010446.5:120961211-121041876:-
gene20285	860	15.6398	328	4.35086	3.59465	1.84585	1.01095e-97	1.53081e-97	up	yes	THRB	protein_coding	chrNC_010455.5:10900716-11360587:-
gene15108	415	7.54713	1598	21.1972	0.356044	-1.48987	1.28224e-97	1.93849e-97	down	yes	C8H4orf46	protein_coding	chrNC_010450.4:47604756-47608549:-
gene136	348	6.32868	1442	19.1279	0.330862	-1.5957	2.06096e-97	3.11245e-97	down	yes	RGS17	protein_coding	chrNC_010443.5:13340253-13442058:+
gene22582	581	10.566	139	1.84381	5.73052	2.51867	2.32817e-97	3.51412e-97	up	yes	TPST2	protein_coding	chrNC_010456.5:44122156-44140654:-
gene19564	683	12.4209	2175	28.851	0.430521	-1.21585	2.6199e-97	3.94815e-97	down	yes	MTMR4	protein_coding	chrNC_010454.4:34745232-34771315:-
gene10199	1499	27.2606	859	11.3945	2.39244	1.25848	4.57885e-97	6.88561e-97	up	yes	RFWD3	protein_coding	chrNC_010448.4:12952243-12994053:+
gene16757	1310	23.8235	694	9.20578	2.58788	1.37177	6.56241e-97	9.84758e-97	up	yes	SIAE	protein_coding	chrNC_010451.4:51879220-51918974:-
gene23261	1657	30.134	1007	13.3577	2.25593	1.17372	3.9322e-96	5.88511e-96	up	yes	PPP1R3C	protein_coding	chrNC_010456.5:103273401-103278757:-
gene9920	2109	38.354	1435	19.035	2.01492	1.01072	5.24482e-96	7.84136e-96	up	yes	PLXNC1	protein_coding	chrNC_010447.5:88900238-89055837:-
gene8595	624	11.348	2041	27.0735	0.419155	-1.25445	6.13081e-96	9.16115e-96	down	yes	CRELD2	protein_coding	chrNC_010447.5:709042-716766:-
gene23308	132	2.40053	880	11.673	0.205648	-2.28175	7.32548e-96	1.09406e-95	down	yes	PDLIM1	protein_coding	chrNC_010456.5:106744320-106793606:-
gene428	359	6.52872	1457	19.3268	0.337806	-1.56573	8.72327e-96	1.30213e-95	down	yes	LOC100622980	protein_coding	chrNC_010443.5:53092006-53191216:+
gene8414	1178	21.4229	589	7.81297	2.74197	1.45521	2.63675e-95	3.9235e-95	up	yes	EXTL2	protein_coding	chrNC_010446.5:117396601-117420707:+
gene23081	1226	22.2959	630	8.35683	2.66798	1.41575	3.54025e-95	5.25963e-95	up	yes	TMEM254	protein_coding	chrNC_010456.5:81931294-81940443:-
gene2110	493	8.96562	1753	23.2532	0.385565	-1.37495	5.78971e-95	8.5881e-95	down	yes	CDK5RAP2	protein_coding	chrNC_010443.5:260465809-260648070:-
gene25091	831	15.1124	316	4.19168	3.60534	1.85014	8.76784e-95	1.29921e-94	up	yes	ELOVL7	protein_coding	chrNC_010458.4:39588122-39680273:-
gene23018	802	14.5851	2392	31.7294	0.45967	-1.12133	4.03224e-94	5.94697e-94	down	yes	MCU	protein_coding	chrNC_010456.5:75518533-75721502:+
gene26594	1186	21.5684	601	7.97215	2.70547	1.43588	4.49747e-94	6.62967e-94	up	yes	CADPS2	protein_coding	chrNC_010460.4:24372547-24867287:+
gene23341	1237	22.4959	646	8.56907	2.62524	1.39245	1.11039e-93	1.63342e-93	up	yes	EXOSC1	protein_coding	chrNC_010456.5:108834609-108842827:-
gene13600	441	8.01996	1627	21.5818	0.371607	-1.42815	2.19202e-93	3.21785e-93	down	yes	TMEM63B	protein_coding	chrNC_010449.5:39137684-39165093:+
gene18606	1988	36.1535	1336	17.7218	2.04006	1.02861	3.29812e-93	4.83909e-93	up	yes	TGDS	protein_coding	chrNC_010453.5:63695612-63716614:-
gene22430	1529	27.8062	908	12.0444	2.30863	1.20704	8.37028e-93	1.22368e-92	up	yes	ACAD10	protein_coding	chrNC_010456.5:32841863-32890983:+
gene12036	349	6.34686	1413	18.7432	0.338623	-1.56225	1.17576e-92	1.71622e-92	down	yes	FHL3	protein_coding	chrNC_010448.4:93980637-93988568:-
gene5441	558	10.1477	1874	24.8583	0.408223	-1.29257	2.27224e-92	3.31161e-92	down	yes	CLIP2	protein_coding	chrNC_010445.4:11419446-11505417:+
gene26795	1005	18.2768	2777	36.8364	0.496161	-1.01112	2.41947e-92	3.52437e-92	down	yes	VOPP1	protein_coding	chrNC_010460.4:48607923-48693858:-
gene22223	1299	23.6234	706	9.36496	2.52253	1.33487	2.92129e-92	4.251e-92	up	yes	NEIL2	protein_coding	chrNC_010456.5:14945129-14966305:+
gene14495	1385	25.1874	783	10.3863	2.42505	1.27801	5.73238e-92	8.32882e-92	up	yes	ALDH6A1	protein_coding	chrNC_010449.5:97360583-97381885:-
gene18655	1282	23.3143	693	9.19251	2.53622	1.34268	7.00851e-92	1.01725e-91	up	yes	GGACT	protein_coding	chrNC_010453.5:69287685-69349540:-
gene26839	1041	18.9315	491	6.51302	2.90671	1.53939	1.29928e-91	1.88296e-91	up	yes	POLM	protein_coding	chrNC_010460.4:51077845-51091354:+
gene8778	642	11.6753	192	2.54684	4.58423	2.19668	1.30735e-91	1.89368e-91	up	yes	GCAT	protein_coding	chrNC_010447.5:10027133-10038494:-
gene3699	583	10.6024	156	2.06931	5.12362	2.35716	1.25149e-90	1.80172e-90	up	yes	LOC110255237	protein_coding	chrNC_010444.4:61893963-61917944:-
gene19734	767	13.9485	283	3.75394	3.71571	1.89364	2.29387e-90	3.29738e-90	up	yes	UNC119	protein_coding	chrNC_010454.4:44801265-44807334:-
gene8069	92	1.6731	732	9.70984	0.17231	-2.53693	2.42756e-90	3.4878e-90	down	yes	MLLT11	protein_coding	chrNC_010446.5:98165990-98171674:-
gene8566	941	17.1129	416	5.51816	3.10119	1.63282	3.13002e-90	4.49477e-90	up	yes	ARSA	protein_coding	chrNC_010447.5:107103-110330:+
gene7601	717	13.0393	2185	28.9836	0.449884	-1.15238	6.43573e-90	9.21386e-90	down	yes	DPT	protein_coding	chrNC_010446.5:82287657-82319380:+
gene12460	137	2.49146	860	11.4077	0.218401	-2.19495	1.80983e-89	2.58196e-89	down	yes	JUN	protein_coding	chrNC_010448.4:153686425-153687635:+
gene11997	462	8.40186	1644	21.8073	0.385277	-1.37603	2.77908e-89	3.95279e-89	down	yes	CLSPN	protein_coding	chrNC_010448.4:91906325-91968070:-
gene16859	836	15.2034	338	4.48351	3.39096	1.76169	2.92504e-89	4.15832e-89	up	yes	FMO4	protein_coding	chrNC_010451.4:63908846-63934985:+
gene11778	506	9.20204	1739	23.0675	0.398918	-1.32584	3.22954e-89	4.5889e-89	down	yes	TCEA3	protein_coding	chrNC_010448.4:81267351-81304902:-
gene10897	718	13.0574	252	3.34273	3.90622	1.96577	6.10923e-89	8.66332e-89	up	yes	TRAPPC6A	protein_coding	chrNC_010448.4:51578906-51589496:-
gene19266	899	16.3491	388	5.14675	3.17659	1.66748	7.38959e-89	1.04737e-88	up	yes	TTC25	protein_coding	chrNC_010454.4:20766088-20791527:-
gene20923	761	13.8394	2265	30.0448	0.460627	-1.11833	7.54034e-89	1.06821e-88	down	yes	PLXNA1	protein_coding	chrNC_010455.5:73054434-73098786:-
gene8092	756	13.7485	280	3.71415	3.70166	1.88817	9.2752e-89	1.31201e-88	up	yes	CIART	protein_coding	chrNC_010446.5:98800849-98809573:-
gene26135	753	13.6939	278	3.68762	3.71349	1.89278	1.06682e-88	1.50756e-88	up	yes	PCK1	protein_coding	chrNC_010459.5:57930507-57936523:+
gene75	1846	33.5711	1228	16.2892	2.06094	1.0433	1.10418e-88	1.55957e-88	up	yes	IGF2R	protein_coding	chrNC_010443.5:7369485-7472480:-
gene17788	169	3.07341	943	12.5087	0.245701	-2.02502	1.38053e-88	1.94794e-88	down	yes	ZNF367	protein_coding	chrNC_010452.4:25707711-25735073:+
gene8978	851	15.4762	2440	32.3661	0.478159	-1.06444	2.34185e-88	3.29782e-88	down	yes	PRR13	protein_coding	chrNC_010447.5:18660814-18665926:+
gene14527	596	10.8388	1922	25.495	0.425134	-1.23401	3.32328e-88	4.6683e-88	down	yes	IFT43	protein_coding	chrNC_010449.5:99155889-99254436:+
gene14447	1152	20.9501	600	7.95889	2.63229	1.39632	9.79563e-88	1.37059e-87	up	yes	SLC8A3	protein_coding	chrNC_010449.5:93643609-93797483:-
gene3056	731	13.2939	2194	29.103	0.456787	-1.13041	1.35938e-87	1.90015e-87	down	yes	PTPMT1	protein_coding	chrNC_010444.4:15044432-15052815:-
gene21638	696	12.6574	241	3.19682	3.95936	1.98527	2.24159e-87	3.1256e-87	up	yes	ALCAM	protein_coding	chrNC_010455.5:153794991-153998241:-
gene24369	978	17.7858	457	6.06202	2.93397	1.55285	2.88995e-87	4.0257e-87	up	yes	CAVIN2	protein_coding	chrNC_010457.5:96476675-96490231:-
gene15257	620	11.2752	1963	26.0388	0.433016	-1.20751	4.43882e-87	6.16509e-87	down	yes	DCK	protein_coding	chrNC_010450.4:67706661-67736743:+
gene24851	1430	26.0058	849	11.2618	2.3092	1.20739	5.86668e-87	8.14029e-87	up	yes	FBXL7	protein_coding	chrNC_010458.4:4784452-5194193:+
gene29044	844	15.3489	2412	31.9947	0.479731	-1.0597	9.57493e-87	1.32532e-86	down	yes	METTL7A	protein_coding	chrNW_018085018.1:418974-429278:-
gene26473	577	10.4932	1868	24.7787	0.423479	-1.23964	2.21034e-86	3.04756e-86	down	yes	AGBL3	protein_coding	chrNC_010460.4:14163354-14265504:-
gene13300	1336	24.2963	769	10.2006	2.38184	1.25208	4.80787e-86	6.61291e-86	up	yes	NEU1	protein_coding	chrNC_010449.5:23953721-23958659:-
gene19239	1007	18.3132	487	6.45996	2.83487	1.50328	1.05733e-85	1.45077e-85	up	yes	EZH1	protein_coding	chrNC_010454.4:20107744-20139764:+
gene18565	632	11.4935	202	2.67949	4.28942	2.10078	2.11814e-85	2.8993e-85	up	yes	SPRY2	protein_coding	chrNC_010453.5:52153695-52158766:-
gene9178	493	8.96562	1682	22.3114	0.40184	-1.31531	2.53096e-85	3.46269e-85	down	yes	INHBE	protein_coding	chrNC_010447.5:22732774-22734716:+
gene15030	273	4.96474	1186	15.7321	0.315581	-1.66392	2.53578e-85	3.46761e-85	down	yes	OCIAD2	protein_coding	chrNC_010450.4:38771281-38793511:-
gene28049	820	14.9124	2352	31.1988	0.477979	-1.06498	2.62013e-85	3.58124e-85	down	yes	IKBKG	protein_coding	chrNC_010461.5:125035575-125056445:+
gene1035	288	5.23753	1219	16.1698	0.323908	-1.62635	6.88517e-85	9.36114e-85	down	yes	TYRO3	protein_coding	chrNC_010443.5:129811540-129829395:-
gene27471	557	10.1295	154	2.04278	4.95869	2.30996	1.18143e-84	1.60244e-84	up	yes	SLC16A2	protein_coding	chrNC_010461.5:59748685-59861018:+
gene23942	36	0.654691	516	6.84464	0.0956501	-3.38609	1.19425e-84	1.61752e-84	down	yes	NEIL3	protein_coding	chrNC_010457.5:39416073-39632313:+
gene8109	816	14.8397	2331	30.9203	0.479933	-1.0591	8.07464e-84	1.08483e-83	down	yes	LOC100624086	protein_coding	chrNC_010446.5:99188744-99189414:-
gene13575	907	16.4946	2507	33.2549	0.496004	-1.01158	1.30605e-83	1.74889e-83	down	yes	SRF	protein_coding	chrNC_010449.5:38213300-38223686:+
gene17094	453	8.23819	1583	20.9982	0.392329	-1.34987	1.31216e-83	1.75624e-83	down	yes	ITGB8	protein_coding	chrNC_010451.4:89342245-89450701:+
gene22019	742	13.4939	287	3.807	3.5445	1.82558	2.43387e-83	3.25451e-83	up	yes	PDXK	protein_coding	chrNC_010455.5:206676905-206699047:+
gene12210	1414	25.7148	854	11.3281	2.26999	1.18269	2.70867e-83	3.62025e-83	up	yes	TAF4B	protein_coding	chrNC_010448.4:110855636-110972798:+
gene1829	337	6.12863	1322	17.5361	0.349487	-1.51669	3.32011e-83	4.43538e-83	down	yes	LOC100524475	protein_coding	chrNC_010443.5:234278168-234370655:-
gene27605	286	5.20115	1203	15.9576	0.325936	-1.61734	3.79053e-83	5.05906e-83	down	yes	ARMCX2	protein_coding	chrNC_010461.5:83213939-83218601:-
gene20681	446	8.11089	90	1.19383	6.79399	2.76426	5.7625e-83	7.67651e-83	up	yes	ARHGEF3	protein_coding	chrNC_010455.5:38582618-38925599:-
gene19655	388	7.05611	1434	19.0217	0.37095	-1.4307	9.45048e-83	1.25658e-82	down	yes	SLFN11	protein_coding	chrNC_010454.4:39974519-39996257:+
gene23009	1301	23.6598	755	10.0149	2.36245	1.24028	1.23968e-82	1.64603e-82	up	yes	CHST3	protein_coding	chrNC_010456.5:74850931-74891527:+
gene5309	1725	31.3706	1150	15.2545	2.05648	1.04017	1.34813e-82	1.78835e-82	up	yes	CNPY4	protein_coding	chrNC_010445.4:8026997-8031685:+
gene25654	750	13.6394	296	3.92638	3.47378	1.79651	2.0051e-82	2.65612e-82	up	yes	PYGB	protein_coding	chrNC_010459.5:30940457-30995688:+
gene11985	1207	21.9503	673	8.92722	2.45881	1.29796	2.64285e-82	3.49767e-82	up	yes	ZMYM6	protein_coding	chrNC_010448.4:91238923-91293534:-
gene24504	51	0.927478	558	7.40176	0.125305	-2.99648	4.15484e-82	5.49101e-82	down	yes	MYL1	protein_coding	chrNC_010457.5:113038083-113051315:-
gene226	1124	20.4409	602	7.98542	2.55978	1.35602	5.38136e-82	7.10205e-82	up	yes	CCDC28A	protein_coding	chrNC_010443.5:25646997-25663277:-
gene20767	1032	18.7678	524	6.95076	2.70011	1.43302	7.25989e-82	9.56788e-82	up	yes	GXYLT2	protein_coding	chrNC_010455.5:54205525-54302779:+
gene12842	503	9.14748	1677	22.2451	0.411214	-1.28204	7.74644e-82	1.02044e-81	down	yes	SMIM13	protein_coding	chrNC_010449.5:7774547-7784038:+
gene5386	712	12.9483	2105	27.9224	0.463725	-1.10866	1.39487e-81	1.83066e-81	down	yes	ORAI2	protein_coding	chrNC_010445.4:9782626-9796761:+
gene26200	425	7.72899	1503	19.937	0.38767	-1.3671	5.34578e-81	6.99004e-81	down	yes	SLC17A9	protein_coding	chrNC_010459.5:62186114-62200091:+
gene1893	184	3.3462	938	12.4424	0.268935	-1.89467	7.16346e-81	9.34526e-81	down	yes	MELK	protein_coding	chrNC_010443.5:237317161-237431522:+
gene13528	1543	28.0608	988	13.1056	2.14112	1.09837	8.88681e-81	1.15882e-80	up	yes	NFYA	protein_coding	chrNC_010449.5:36385677-36409495:+
gene12090	720	13.0938	279	3.70088	3.53802	1.82294	9.06321e-81	1.18128e-80	up	yes	CIDEA	protein_coding	chrNC_010448.4:97253074-97268355:-
gene8611	16	0.290974	420	5.57122	0.052228	-4.25903	1.2198e-80	1.5884e-80	down	yes	GTSE1	protein_coding	chrNC_010447.5:3227813-3246679:-
gene3987	415	7.54713	1478	19.6054	0.384952	-1.37725	1.45028e-80	1.88765e-80	down	yes	S1PR2	protein_coding	chrNC_010444.4:69050396-69057270:-
gene11420	1249	22.7141	719	9.5374	2.38159	1.25192	1.50313e-80	1.95555e-80	up	yes	ZNF671	protein_coding	chrNC_010448.4:62496310-62517124:+
gene10186	489	8.89288	1637	21.7145	0.409537	-1.28794	1.72743e-80	2.24529e-80	down	yes	BCAR1	protein_coding	chrNC_010448.4:12369332-12404822:+
gene4553	546	9.92948	1757	23.3063	0.426043	-1.23093	1.74065e-80	2.26144e-80	down	yes	MEF2C	protein_coding	chrNC_010444.4:96122407-96296927:-
gene1111	1193	21.6957	670	8.88742	2.44117	1.28757	2.1861e-80	2.83628e-80	up	yes	ZNF770	protein_coding	chrNC_010443.5:136121105-136129838:+
gene11600	443	8.05633	1537	20.388	0.39515	-1.33953	2.64805e-80	3.43247e-80	down	yes	APITD1	protein_coding	chrNC_010448.4:70700802-70711719:+
gene7449	712	12.9483	275	3.64782	3.5496	1.82766	3.61241e-80	4.67609e-80	up	yes	C4H8orf34	protein_coding	chrNC_010446.5:66275896-66637493:-
gene12252	1294	23.5325	762	10.1078	2.32815	1.21919	4.64688e-80	6.00967e-80	up	yes	ZNF397	protein_coding	chrNC_010448.4:119076683-119130735:+
gene20640	508	9.23841	134	1.77748	5.19746	2.37781	5.15936e-80	6.66941e-80	up	yes	PHF7	protein_coding	chrNC_010455.5:34553818-34565647:+
gene11348	1510	27.4606	962	12.7607	2.15196	1.10565	6.39434e-80	8.25456e-80	up	yes	ZNF667	protein_coding	chrNC_010448.4:60638748-60665161:+
gene10183	351	6.38323	1328	17.6157	0.362361	-1.4645	1.93553e-79	2.49067e-79	down	yes	LOC100522551	protein_coding	chrNC_010448.4:12166178-12188165:+
gene23352	313	5.69217	27	0.35815	15.8933	3.99034	2.06762e-79	2.65823e-79	up	yes	SFRP5	protein_coding	chrNC_010456.5:109120382-109125655:-
gene15162	932	16.9492	451	5.98243	2.83317	1.50241	2.14988e-79	2.76149e-79	up	yes	PPAT	protein_coding	chrNC_010450.4:55652194-55701077:-
gene2858	814	14.8033	2283	30.2836	0.488822	-1.03262	7.12863e-79	9.14833e-79	down	yes	TMEM109	protein_coding	chrNC_010444.4:10828644-10837124:-
gene4890	97	1.76403	687	9.11293	0.193574	-2.36904	1.28317e-78	1.64227e-78	down	yes	CDC25C	protein_coding	chrNC_010444.4:140289156-140323696:-
gene19120	170	3.09159	888	11.7792	0.262463	-1.92981	1.603e-78	2.04789e-78	down	yes	LOC110256160	protein_coding	chrNC_010454.4:16255019-16257503:+
gene2731	749	13.6212	2147	28.4795	0.47828	-1.06407	6.23596e-78	7.91677e-78	down	yes	BAD	protein_coding	chrNC_010444.4:7831192-7842864:+
gene24584	1218	22.1504	705	9.35169	2.36859	1.24403	7.69151e-78	9.76027e-78	up	yes	ANKZF1	protein_coding	chrNC_010457.5:121265693-121273813:+
gene13728	426	7.74717	1479	19.6187	0.394888	-1.34048	1.99201e-77	2.5199e-77	down	yes	ARNT2	protein_coding	chrNC_010449.5:49259118-49450471:+
gene19885	752	13.6758	315	4.17842	3.27295	1.71059	2.59093e-77	3.2717e-77	up	yes	SHPK	protein_coding	chrNC_010454.4:49713224-49732319:-
gene20149	1063	19.3316	575	7.62727	2.53453	1.34172	1.99291e-76	2.50318e-76	up	yes	ZSWIM7	protein_coding	chrNC_010454.4:59418905-59434689:+
gene17464	18	0.327345	408	5.41204	0.0604846	-4.04729	3.1188e-76	3.91561e-76	down	yes	NEK2	protein_coding	chrNC_010451.4:131547044-131560527:+
gene5798	518	9.42027	1661	22.0329	0.427556	-1.22582	1.04943e-75	1.3129e-75	down	yes	VASN	protein_coding	chrNC_010445.4:37961425-37972477:-
gene2628	1484	26.9878	963	12.774	2.11271	1.0791	1.30044e-75	1.6262e-75	up	yes	B4GAT1	protein_coding	chrNC_010444.4:6043594-6045220:+
gene10393	612	11.1297	1853	24.5797	0.452802	-1.14305	1.41133e-75	1.7641e-75	down	yes	LOC100523672	protein_coding	chrNC_010448.4:27808658-27818256:+
gene10220	294	5.34664	1171	15.5331	0.34421	-1.53864	1.8682e-75	2.33106e-75	down	yes	MTSS1L	protein_coding	chrNC_010448.4:13660388-13682311:-
gene22016	816	14.8397	373	4.94777	2.99926	1.58461	2.96399e-75	3.69021e-75	up	yes	SIK1	protein_coding	chrNC_010455.5:206454695-206465802:-
gene2566	824	14.9851	2269	30.0979	0.497881	-1.00613	3.39511e-75	4.2251e-75	down	yes	ALDH3B1	protein_coding	chrNC_010444.4:4868561-4889179:-
gene24610	417	7.5835	1443	19.1411	0.396189	-1.33574	3.45702e-75	4.30027e-75	down	yes	EPHA4	protein_coding	chrNC_010457.5:123350867-123501872:-
gene470	1185	21.5502	690	9.15272	2.35452	1.23543	5.5577e-75	6.89219e-75	up	yes	LYRM2	protein_coding	chrNC_010443.5:57651682-57654895:-
gene25830	1607	29.2247	1085	14.3923	2.03057	1.02189	6.46235e-75	8.00706e-75	up	yes	GGT7	protein_coding	chrNC_010459.5:38231083-38255915:-
gene20800	215	3.90996	977	12.9597	0.301701	-1.72881	1.95945e-74	2.41937e-74	down	yes	LMCD1	protein_coding	chrNC_010455.5:64933692-64994204:+
gene7111	193	3.50987	922	12.2302	0.286985	-1.80095	2.38571e-74	2.93928e-74	down	yes	FBXO32	protein_coding	chrNC_010446.5:15895875-15925929:+
gene10652	825	15.0033	384	5.09369	2.94547	1.5585	2.72052e-74	3.34742e-74	up	yes	COX7A1	protein_coding	chrNC_010448.4:45519225-45520721:-
gene18212	642	11.6753	1900	25.2031	0.463248	-1.11014	5.6367e-74	6.88183e-74	down	yes	CRYL1	protein_coding	chrNC_010453.5:845471-925849:-
gene10948	375	6.81969	1341	17.7881	0.383385	-1.38313	9.78513e-74	1.19261e-73	down	yes	DACT3	protein_coding	chrNC_010448.4:52543737-52554258:-
gene27062	1574	28.6245	1063	14.1005	2.03004	1.02151	2.26109e-73	2.74519e-73	up	yes	KLHL15	protein_coding	chrNC_010461.5:20088208-20130452:-
gene10668	640	11.6389	245	3.24988	3.58135	1.8405	6.29984e-73	7.61605e-73	up	yes	ZNF568	protein_coding	chrNC_010448.4:46093193-46121506:-
gene4002	68	1.23664	569	7.54768	0.163844	-2.60961	7.8536e-73	9.47828e-73	down	yes	CDKN2D	protein_coding	chrNC_010444.4:69337428-69339998:-
gene14751	69	1.25482	572	7.58747	0.165381	-2.59613	8.41876e-73	1.01517e-72	down	yes	TACC3	protein_coding	chrNC_010450.4:825433-835425:+
gene11684	146	2.65513	792	10.5057	0.252732	-1.98432	8.46219e-73	1.01997e-72	down	yes	EPHA2	protein_coding	chrNC_010448.4:75251465-75279364:-
gene934	203	3.69173	936	12.4159	0.29734	-1.74982	1.42648e-72	1.71501e-72	down	yes	CEP152	protein_coding	chrNC_010443.5:122876146-122979851:+
gene4748	770	14.0031	2137	28.3469	0.493991	-1.01744	3.24307e-72	3.88914e-72	down	yes	MARCH3	protein_coding	chrNC_010444.4:129881051-130026380:-
gene17008	316	5.74673	41	0.543857	10.5666	3.40144	1.24215e-71	1.48271e-71	up	yes	PDK4	protein_coding	chrNC_010451.4:75246956-75260134:-
gene10976	252	4.58283	4	0.0530592	86.372	6.43249	1.84655e-71	2.20138e-71	up	yes	SULT2A1	protein_coding	chrNC_010448.4:53525496-53536723:-
gene9172	1401	25.4784	910	12.071	2.11071	1.07773	2.40885e-71	2.86932e-71	up	yes	NXPH4	protein_coding	chrNC_010447.5:22522932-22536614:+
gene9456	263	4.78288	16	0.212237	22.5356	4.49413	2.83062e-71	3.36747e-71	up	yes	MGP	protein_coding	chrNC_010447.5:57665272-57669360:+
gene15046	1535	27.9153	1039	13.7821	2.02547	1.01826	3.09868e-71	3.68483e-71	up	yes	SCFD2	protein_coding	chrNC_010450.4:39715528-40145904:-
gene26194	673	12.2391	1933	25.6409	0.477327	-1.06695	1.18574e-70	1.40297e-70	down	yes	MRGBP	protein_coding	chrNC_010459.5:62058401-62062962:+
gene18353	1473	26.7878	983	13.0393	2.05438	1.03871	1.20671e-70	1.42719e-70	up	yes	FOXO1	protein_coding	chrNC_010453.5:15317222-15410059:-
gene6923	1052	19.1315	598	7.93236	2.41183	1.27013	1.18607e-69	1.38831e-69	up	yes	C4H8orf82	protein_coding	chrNC_010446.5:275644-278548:+
gene12260	238	4.32823	1002	13.2913	0.325643	-1.61864	1.20133e-69	1.40558e-69	down	yes	INO80C	protein_coding	chrNC_010448.4:119262488-119285852:-
gene25409	82	1.49124	595	7.89256	0.188942	-2.40398	1.71725e-69	2.00757e-69	down	yes	TRIP13	protein_coding	chrNC_010458.4:79458843-79473705:-
gene25142	326	5.92859	1198	15.8912	0.373073	-1.42247	7.42042e-69	8.61457e-69	down	yes	CENPH	protein_coding	chrNC_010458.4:47353319-47378746:+
gene13725	1349	24.5327	876	11.62	2.11125	1.0781	8.38836e-69	9.73031e-69	up	yes	FAH	protein_coding	chrNC_010449.5:49047833-49087790:+
gene22867	253	4.60102	1030	13.6628	0.336756	-1.57022	1.52035e-68	1.7571e-68	down	yes	CCSAP	protein_coding	chrNC_010456.5:60445052-60465761:+
gene4472	334	6.07407	56	0.742829	8.17694	3.03156	1.88192e-68	2.17409e-68	up	yes	IQGAP2	protein_coding	chrNC_010444.4:85294423-85633645:+
gene2328	612	11.1297	1792	23.7705	0.468216	-1.09475	2.33847e-68	2.69932e-68	down	yes	ASB6	protein_coding	chrNC_010443.5:269828978-269834283:-
gene23241	682	12.4028	293	3.88659	3.19117	1.67408	3.10217e-68	3.5765e-68	up	yes	IFIT3	protein_coding	chrNC_010456.5:101214730-101225169:+
gene11519	1175	21.3684	717	9.51087	2.24673	1.16783	3.49718e-68	4.027e-68	up	yes	FAM213B	protein_coding	chrNC_010448.4:64432187-64435328:+
gene25697	604	10.9843	234	3.10397	3.53878	1.82325	4.504e-68	5.17794e-68	up	yes	PCED1A	protein_coding	chrNC_010459.5:32825984-32831045:+
gene24286	330	6.00133	1201	15.931	0.376707	-1.40849	4.9775e-68	5.71766e-68	down	yes	PRKRA	protein_coding	chrNC_010457.5:84134273-84156596:-
gene12383	96	1.74584	627	8.31704	0.209912	-2.25215	8.63608e-68	9.89622e-68	down	yes	DEPDC1	protein_coding	chrNC_010448.4:144157569-144183977:+
gene25011	541	9.83855	1641	21.7676	0.451982	-1.14566	2.20679e-67	2.5166e-67	down	yes	EMB	protein_coding	chrNC_010458.4:30121072-30170495:-
gene13390	111	2.01863	667	8.84763	0.228155	-2.13191	2.21192e-67	2.52144e-67	down	yes	BAG2	protein_coding	chrNC_010449.5:28668587-28680497:-
gene22179	1451	26.3877	983	13.0393	2.0237	1.017	2.63902e-67	3.00467e-67	up	yes	EPHX2	protein_coding	chrNC_010456.5:11217125-11293018:+
gene13404	629	11.4389	1816	24.0889	0.474862	-1.07442	3.15942e-67	3.59285e-67	down	yes	DAXX	protein_coding	chrNC_010449.5:29676854-29681145:-
gene19281	1225	22.2777	769	10.2006	2.18395	1.12694	3.62942e-67	4.12568e-67	up	yes	LOC110255312	protein_coding	chrNC_010454.4:21074965-21079393:+
gene20442	1397	25.4056	932	12.3628	2.05501	1.03914	3.85505e-67	4.3804e-67	up	yes	ZNF35	protein_coding	chrNC_010455.5:27902503-27920494:+
gene983	254	4.61921	1023	13.5699	0.340401	-1.55469	3.8771e-67	4.40368e-67	down	yes	WDR76	protein_coding	chrNC_010443.5:127651765-127741357:-
gene19129	483	8.78377	1519	20.1492	0.435935	-1.19781	5.69131e-67	6.45139e-67	down	yes	ITGB3	protein_coding	chrNC_010454.4:16694466-16752228:-
gene11818	1420	25.8239	958	12.7077	2.03215	1.02301	1.56869e-66	1.7697e-66	up	yes	MAN1C1	protein_coding	chrNC_010448.4:83089942-83228648:+
gene8236	168	3.05522	812	10.771	0.283652	-1.81781	1.60165e-66	1.80617e-66	down	yes	NGF	protein_coding	chrNC_010446.5:105256691-105307843:+
gene21427	1031	18.7496	595	7.89256	2.37561	1.2483	1.6031e-66	1.80708e-66	up	yes	CEP19	protein_coding	chrNC_010455.5:133420017-133428394:+
gene2683	604	10.9843	1759	23.3328	0.470764	-1.08692	2.23641e-66	2.51498e-66	down	yes	POLA2	protein_coding	chrNC_010444.4:6922384-6950289:-
gene10424	19	0.345531	366	4.85492	0.0711713	-3.81256	4.43293e-66	4.96345e-66	down	yes	CENPT	protein_coding	chrNC_010448.4:28450568-28456620:-
gene25942	737	13.403	345	4.57636	2.92874	1.55028	4.56148e-66	5.10537e-66	up	yes	FITM2	protein_coding	chrNC_010459.5:46742662-46745898:-
gene25812	109	1.98226	654	8.67519	0.228497	-2.12975	5.06236e-66	5.66151e-66	down	yes	E2F1	protein_coding	chrNC_010459.5:37178587-37190118:-
gene14755	718	13.0574	1979	26.2511	0.497406	-1.0075	5.75091e-66	6.42901e-66	down	yes	NSD2	protein_coding	chrNC_010450.4:938832-1018032:+
gene6573	316	5.74673	1155	15.3209	0.375092	-1.41468	6.43075e-66	7.18052e-66	down	yes	MTA3	protein_coding	chrNC_010445.4:97601403-97782868:-
gene18877	1004	18.2586	575	7.62727	2.39386	1.25934	1.05768e-65	1.17868e-65	up	yes	LOC110255953	protein_coding	chrNC_010454.4:3728742-3734209:+
gene433	250	4.54646	1003	13.3046	0.341721	-1.54911	1.58823e-65	1.76575e-65	down	yes	NT5E	protein_coding	chrNC_010443.5:54400786-54450743:+
gene6834	766	13.9304	371	4.92124	2.83066	1.50114	1.66623e-65	1.85102e-65	up	yes	TRIB2	protein_coding	chrNC_010445.4:124170677-124196253:-
gene18418	321	5.83766	1163	15.427	0.378406	-1.40199	1.72773e-65	1.91784e-65	down	yes	RB1	protein_coding	chrNC_010453.5:19186754-19317642:-
gene20348	491	8.92925	1523	20.2023	0.441992	-1.17791	1.98983e-65	2.20706e-65	down	yes	MLH1	protein_coding	chrNC_010455.5:21791276-21877789:-
gene15665	233	4.2373	3	0.0397944	106.48	6.73444	2.18566e-65	2.42332e-65	up	yes	ADH1C	protein_coding	chrNC_010450.4:121089355-121105010:+
gene22856	850	15.458	442	5.86305	2.63651	1.39863	2.19418e-65	2.43181e-65	up	yes	AGT	protein_coding	chrNC_010456.5:59643030-59656835:+
gene25158	986	17.9312	564	7.48135	2.39679	1.2611	1.07559e-64	1.18744e-64	up	yes	MCCC2	protein_coding	chrNC_010458.4:47917308-47996540:+
gene7399	403	7.3289	1334	17.6953	0.414173	-1.27169	1.10628e-64	1.22084e-64	down	yes	ZC2HC1A	protein_coding	chrNC_010446.5:57761249-57819891:-
gene13305	337	6.12863	65	0.862213	7.10803	2.82945	1.23256e-64	1.35914e-64	up	yes	CFB	protein_coding	chrNC_010449.5:24034077-24040523:+
gene20817	879	15.9854	471	6.24773	2.55859	1.35535	1.75652e-64	1.93241e-64	up	yes	TTLL3	protein_coding	chrNC_010455.5:66094069-66123984:+
gene1099	960	17.4584	542	7.18953	2.42831	1.27995	1.80524e-64	1.98523e-64	up	yes	MEIS2	protein_coding	chrNC_010443.5:134013642-134223013:+
gene10297	234	4.25549	13	0.172443	24.6777	4.62514	2.27686e-64	2.5029e-64	up	yes	MT1A	protein_coding	chrNC_010448.4:18672016-18673673:+
gene327	166	3.01885	791	10.4925	0.287716	-1.79728	7.11861e-64	7.81022e-64	down	yes	CENPW	protein_coding	chrNC_010443.5:36405693-36695978:-
gene13264	301	5.47394	1105	14.6576	0.373454	-1.421	1.47549e-63	1.61447e-63	down	yes	SLA-7	protein_coding	chrNC_010449.5:23634731-23638722:-
gene9485	375	6.81969	1259	16.7004	0.408355	-1.2921	1.22957e-62	1.33611e-62	down	yes	MANSC1	protein_coding	chrNC_010447.5:60082414-60098111:+
gene115	981	17.8403	571	7.57421	2.3554	1.23597	1.96132e-62	2.12637e-62	up	yes	TMEM242	protein_coding	chrNC_010443.5:9667865-9718226:+
gene6288	331	6.01952	1160	15.3872	0.391203	-1.35401	4.78752e-62	5.17458e-62	down	yes	LOXL3	protein_coding	chrNC_010445.4:68498114-68516829:+
gene871	682	12.4028	1873	24.845	0.499205	-1.00229	5.15341e-62	5.56369e-62	down	yes	NEDD4	protein_coding	chrNC_010443.5:115941945-116069884:+
gene25992	86	1.56398	567	7.52115	0.207945	-2.26573	6.44616e-62	6.94877e-62	down	yes	UBE2C	protein_coding	chrNC_010459.5:48018403-48021542:+
gene17534	669	12.1663	1844	24.4603	0.497391	-1.00755	1.34935e-61	1.44961e-61	down	yes	CDC73	protein_coding	chrNC_010452.4:575075-667618:-
gene1146	180	3.27345	809	10.7312	0.30504	-1.71293	3.52407e-61	3.77446e-61	down	yes	ATP10A	protein_coding	chrNC_010443.5:141493551-141667346:+
gene3089	939	17.0765	541	7.17626	2.37958	1.25071	6.28768e-61	6.71667e-61	up	yes	CRY2	protein_coding	chrNC_010444.4:16587101-16620380:-
gene1060	339	6.165	1168	15.4933	0.397914	-1.32947	8.77672e-61	9.35439e-61	down	yes	RAD51	protein_coding	chrNC_010443.5:130592414-130640326:-
gene879	379	6.89244	1249	16.5677	0.416015	-1.26529	3.23808e-60	3.43057e-60	down	yes	PIGB	protein_coding	chrNC_010443.5:116492910-116519673:-
gene16620	412	7.49257	1318	17.483	0.428563	-1.22242	3.37429e-60	3.57257e-60	down	yes	SLC37A4	protein_coding	chrNC_010451.4:46247278-46254068:-
gene23356	601	10.9297	259	3.43559	3.18132	1.66963	3.97002e-60	4.20132e-60	up	yes	CRTAC1	protein_coding	chrNC_010456.5:109237182-109390832:-
gene2269	401	7.29253	1294	17.1647	0.424857	-1.23495	4.61043e-60	4.87359e-60	down	yes	AK1	protein_coding	chrNC_010443.5:268355032-268365659:-
gene16512	1308	23.7871	892	11.8322	2.01037	1.00746	6.07652e-60	6.40903e-60	up	yes	SIK2	protein_coding	chrNC_010451.4:39368555-39483519:+
gene1917	419	7.61987	1330	17.6422	0.431912	-1.21119	7.05527e-60	7.43581e-60	down	yes	TDRD7	protein_coding	chrNC_010443.5:239285628-239368558:+
gene18442	1047	19.0406	646	8.56907	2.22201	1.15187	1.14055e-59	1.20073e-59	up	yes	SLC25A30	protein_coding	chrNC_010453.5:21848242-21872781:-
gene24231	1136	20.6591	730	9.68331	2.13348	1.09321	1.61667e-59	1.69882e-59	up	yes	ITGA6	protein_coding	chrNC_010457.5:78504108-78591779:+
gene4156	84	1.52761	547	7.25585	0.210535	-2.24787	3.0549e-59	3.19474e-59	down	yes	UHRF1	protein_coding	chrNC_010444.4:73898061-73937727:-
gene23089	64	1.16389	485	6.43343	0.180913	-2.46663	1.19608e-58	1.24577e-58	down	yes	DYDC1	protein_coding	chrNC_010456.5:82177004-82197160:-
gene18766	319	5.80129	67	0.888742	6.52752	2.70654	1.35257e-58	1.40774e-58	up	yes	FN3K	protein_coding	chrNC_010454.4:450427-463756:-
gene19572	1	0.0181859	308	4.08556	0.00445125	-7.81157	1.35611e-58	1.4109e-58	down	yes	PRR11	protein_coding	chrNC_010454.4:35433694-35462958:+
gene21876	128	2.32779	660	8.75478	0.265888	-1.91111	4.23859e-58	4.38571e-58	down	yes	MIS18A	protein_coding	chrNC_010455.5:195912044-195928309:-
gene3257	650	11.8208	306	4.05903	2.91222	1.54212	4.76607e-58	4.92611e-58	up	yes	SAA3	protein_coding	chrNC_010444.4:41021349-41025950:+
gene20707	289	5.25571	1039	13.7821	0.381342	-1.39084	5.1211e-58	5.28728e-58	down	yes	C13H3orf67	protein_coding	chrNC_010455.5:40486288-40768622:-
gene26080	607	11.0388	1689	22.4043	0.49271	-1.02119	8.46031e-58	8.71265e-58	down	yes	BCAS4	protein_coding	chrNC_010459.5:52239359-52304259:+
gene22611	91	1.65491	557	7.3885	0.223985	-2.15853	1.97367e-57	2.02225e-57	down	yes	NIPSNAP1	protein_coding	chrNC_010456.5:46624368-46641453:-
gene24523	185	3.36438	797	10.5721	0.318234	-1.65184	2.2937e-57	2.34932e-57	down	yes	BARD1	protein_coding	chrNC_010457.5:117049483-117135889:-
gene15176	921	16.7492	544	7.21606	2.3211	1.21481	3.36792e-57	3.44337e-57	up	yes	LOC100621115	protein_coding	chrNC_010450.4:56221642-56232182:-
gene26250	160	2.90974	735	9.74964	0.298446	-1.74446	3.81035e-57	3.8901e-57	down	yes	NCAPG2	protein_coding	chrNC_010460.4:653182-713825:+
gene17484	425	7.72899	139	1.84381	4.19186	2.06759	6.63657e-57	6.75602e-57	up	yes	HSD11B1	protein_coding	chrNC_010451.4:133231451-133278396:-
gene2801	1177	21.4047	785	10.4129	2.0556	1.03956	6.83735e-57	6.95791e-57	up	yes	TUT1	protein_coding	chrNC_010444.4:9148563-9161918:+
gene22910	149	2.70969	705	9.35169	0.289754	-1.7871	1.07226e-56	1.08844e-56	down	yes	TMEM26	protein_coding	chrNC_010456.5:64881216-64925449:-
gene23819	471	8.56554	1410	18.7034	0.457967	-1.12668	1.15559e-56	1.17218e-56	down	yes	MGAT5	protein_coding	chrNC_010457.5:17544806-17919273:-
gene22702	649	11.8026	311	4.12536	2.86099	1.51652	1.34801e-56	1.3659e-56	up	yes	SLC2A11	protein_coding	chrNC_010456.5:49845481-49864912:-
gene12966	457	8.31093	1379	18.2922	0.454344	-1.13814	2.44854e-56	2.47749e-56	down	yes	LOC110261478	protein_coding	chrNC_010449.5:20717123-20717916:-
gene20250	1059	19.2588	677	8.98028	2.14457	1.10069	3.32932e-56	3.36389e-56	up	yes	GALNT15	protein_coding	chrNC_010455.5:3329824-3371094:+
gene8558	371	6.74695	1200	15.9178	0.423863	-1.23833	4.59722e-56	4.63999e-56	down	yes	SYDE2	protein_coding	chrNC_010446.5:130702340-130749742:+
gene10378	1161	21.1138	775	10.2802	2.05382	1.03831	4.90641e-56	4.94677e-56	up	yes	PDP2	protein_coding	chrNC_010448.4:27565423-27572868:+
gene23603	123	2.23686	635	8.42316	0.265561	-1.91289	4.92019e-56	4.95891e-56	down	yes	AWN	protein_coding	chrNC_010456.5:132240887-132248034:+
gene62	287	5.21934	54	0.7163	7.28653	2.86523	5.30386e-56	5.3418e-56	up	yes	PRKN	protein_coding	chrNC_010443.5:5698508-6731132:+
gene22799	916	16.6582	547	7.25585	2.29584	1.19902	9.04007e-56	9.07895e-56	up	yes	MTR	protein_coding	chrNC_010456.5:54546978-54652780:-
gene9595	57	1.03659	448	5.94264	0.174433	-2.51925	1.37861e-55	1.38063e-55	down	yes	CDCA3	protein_coding	chrNC_010447.5:63858905-63861902:+
gene10911	305	5.54668	1054	13.9811	0.396727	-1.33378	2.7106e-55	2.70692e-55	down	yes	RTN2	protein_coding	chrNC_010448.4:51855844-51864753:-
gene6153	1153	20.9683	772	10.2404	2.0476	1.03393	2.73346e-55	2.72879e-55	up	yes	TBC1D8	protein_coding	chrNC_010445.4:53149059-53289249:+
gene6722	1161	21.1138	780	10.3466	2.04066	1.02903	3.04793e-55	3.04165e-55	up	yes	KHK	protein_coding	chrNC_010445.4:112021163-112031615:-
gene2257	268	4.87381	972	12.8934	0.378008	-1.40351	4.03798e-55	4.02117e-55	down	yes	LRSAM1	protein_coding	chrNC_010443.5:267964875-268008833:+
gene11497	563	10.2386	1579	20.9451	0.488831	-1.03259	4.0683e-55	4.04994e-55	down	yes	MMP23B	protein_coding	chrNC_010448.4:63801668-63804275:+
gene6403	795	14.4578	442	5.86305	2.46591	1.30212	4.1942e-55	4.17381e-55	up	yes	CEP68	protein_coding	chrNC_010445.4:76869350-76932673:-
gene20645	1204	21.8958	823	10.9169	2.00567	1.00408	5.02758e-55	4.99437e-55	up	yes	NT5DC2	protein_coding	chrNC_010455.5:34659249-34679530:-
gene18399	409	7.43801	1270	16.8463	0.441522	-1.17944	5.68683e-55	5.64729e-55	down	yes	EBPL	protein_coding	chrNC_010453.5:18039978-18150729:+
gene5986	759	13.8031	412	5.4651	2.52567	1.33667	8.67889e-55	8.59747e-55	up	yes	DECR2	protein_coding	chrNC_010445.4:41291038-41304044:-
gene18849	842	15.3125	486	6.4467	2.37524	1.24808	1.20155e-54	1.18655e-54	up	yes	GAA	protein_coding	chrNC_010454.4:2315807-2339867:-
gene11170	1000	18.1859	631	8.3701	2.17272	1.1195	1.34103e-54	1.32383e-54	up	yes	LOC100624495	protein_coding	chrNC_010448.4:56855948-56872870:-
gene25907	51	0.927478	424	5.62428	0.164906	-2.60028	1.56777e-54	1.54497e-54	down	yes	FAM83D	protein_coding	chrNC_010459.5:41868982-41892222:+
gene21287	909	16.5309	548	7.26912	2.27413	1.18532	2.16999e-54	2.13694e-54	up	yes	MCCC1	protein_coding	chrNC_010455.5:120983226-121070695:-
gene8200	992	18.0404	625	8.29051	2.17603	1.1217	2.42191e-54	2.38254e-54	up	yes	FAM46C	protein_coding	chrNC_010446.5:103131819-103154074:-
gene12458	1154	20.9865	784	10.3996	2.01801	1.01293	1.47138e-53	1.43404e-53	up	yes	FGGY	protein_coding	chrNC_010448.4:152754923-153213179:-
gene22952	238	4.32823	894	11.8587	0.364982	-1.4541	1.58747e-53	1.54505e-53	down	yes	DNA2	protein_coding	chrNC_010456.5:71550405-71607067:-
gene13439	577	10.4932	1590	21.091	0.497521	-1.00717	2.49373e-53	2.4246e-53	down	yes	DEF6	protein_coding	chrNC_010449.5:31191788-31216436:+
gene18844	692	12.5846	362	4.80186	2.62078	1.38999	4.37524e-53	4.24088e-53	up	yes	SLC26A11	protein_coding	chrNC_010454.4:2220679-2241802:-
gene19984	205	3.7281	17	0.225502	16.5325	4.04723	4.39853e-53	4.26199e-53	up	yes	SLC2A4	protein_coding	chrNC_010454.4:52628746-52634965:+
gene29445	500	9.09293	206	2.73255	3.32763	1.7345	5.24824e-53	5.0836e-53	up	yes	LOC110258721	protein_coding	chrNW_018085187.1:11736-20590:+
gene9878	345	6.27412	1121	14.8699	0.421935	-1.24491	6.48145e-53	6.26741e-53	down	yes	TMPO	protein_coding	chrNC_010447.5:85317648-85346528:-
gene25974	998	18.1495	639	8.47621	2.14122	1.09844	6.6932e-53	6.46336e-53	up	yes	PIGT	protein_coding	chrNC_010459.5:47735339-47750052:+
gene15391	803	14.6032	460	6.10181	2.39326	1.25898	6.86471e-53	6.62672e-53	up	yes	EDNRA	protein_coding	chrNC_010450.4:81210750-81279053:-
gene8105	232	4.21912	874	11.5934	0.363923	-1.4583	1.37922e-52	1.3233e-52	down	yes	LOC100154181	protein_coding	chrNC_010446.5:99168195-99168679:+
gene27601	174	3.16434	740	9.81596	0.322367	-1.63323	1.45903e-52	1.39939e-52	down	yes	ARMCX1	protein_coding	chrNC_010461.5:83132775-83136924:+
gene1056	379	6.89244	1188	15.7586	0.437376	-1.19305	1.87537e-52	1.79689e-52	down	yes	DNAJC17	protein_coding	chrNC_010443.5:130516725-130559233:+
gene5574	885	16.0945	539	7.14973	2.25106	1.1706	5.40731e-52	5.1636e-52	up	yes	YPEL3	protein_coding	chrNC_010445.4:18277999-18281342:-
gene17766	427	7.76536	1282	17.0055	0.456638	-1.13088	5.55052e-52	5.29858e-52	down	yes	UBE2T	protein_coding	chrNC_010452.4:24454492-24459085:-
gene17304	139	2.52783	651	8.63539	0.292729	-1.77236	6.49152e-52	6.18853e-52	down	yes	CENPL	protein_coding	chrNC_010451.4:116090868-116109822:-
gene19820	728	13.2393	400	5.30592	2.49519	1.31915	1.3329e-51	1.26516e-51	up	yes	SMYD4	protein_coding	chrNC_010454.4:47944220-48009606:-
gene1760	864	15.7126	522	6.92423	2.26922	1.18219	1.41044e-51	1.33786e-51	up	yes	FAM122A	protein_coding	chrNC_010443.5:222114314-222122337:+
gene14220	609	11.0752	299	3.96618	2.79241	1.48151	1.79686e-51	1.70213e-51	up	yes	ANG	protein_coding	chrNC_010449.5:78249479-78262846:-
gene8056	257	4.67376	47	0.623446	7.49666	2.90625	4.96304e-51	4.67327e-51	up	yes	SELENBP1	protein_coding	chrNC_010446.5:97860925-97894007:+
gene1117	423	7.69262	1263	16.7535	0.459166	-1.12291	1.11542e-50	1.04578e-50	down	yes	ARHGAP11A	protein_coding	chrNC_010443.5:136497436-136522355:+
gene11832	839	15.2579	506	6.71199	2.27323	1.18475	2.65465e-50	2.47989e-50	up	yes	ZNF593	protein_coding	chrNC_010448.4:83590840-83593284:+
gene23124	324	5.89222	89	1.18057	4.991	2.31933	3.0325e-50	2.82914e-50	up	yes	SNCG	protein_coding	chrNC_010456.5:87916353-87922111:+
gene10319	532	9.67487	1473	19.5391	0.495155	-1.01405	4.47151e-50	4.16207e-50	down	yes	CCDC102A	protein_coding	chrNC_010448.4:19436379-19456995:-
gene13745	138	2.50965	637	8.44968	0.297011	-1.75141	4.9421e-50	4.59708e-50	down	yes	SH3GL3	protein_coding	chrNC_010449.5:51381091-51514253:-
gene2280	876	15.9308	544	7.21606	2.20769	1.14254	1.36577e-49	1.26585e-49	up	yes	LCN2	protein_coding	chrNC_010443.5:268609975-268614651:+
gene23634	235	4.27368	859	11.3945	0.375066	-1.41479	1.70752e-49	1.58002e-49	down	yes	EEF1AKMT2	protein_coding	chrNC_010456.5:134134899-134154666:-
gene6928	576	10.4751	280	3.71415	2.82031	1.49585	1.86217e-49	1.72144e-49	up	yes	GPT	protein_coding	chrNC_010446.5:297747-302498:-
gene752	64	1.16389	437	5.79672	0.200785	-2.31628	2.19926e-49	2.02975e-49	down	yes	SKA1	protein_coding	chrNC_010443.5:99976354-99993492:+
gene927	634	11.5298	329	4.36412	2.64196	1.40161	2.20722e-49	2.03643e-49	up	yes	FAM227B	protein_coding	chrNC_010443.5:122139343-122373488:+
gene17365	225	4.09182	835	11.0761	0.369427	-1.43664	3.03668e-49	2.79716e-49	down	yes	KIAA1614	protein_coding	chrNC_010451.4:122484049-122523072:+
gene3286	484	8.80195	207	2.74582	3.20559	1.68059	3.27455e-49	3.01334e-49	up	yes	PDE3B	protein_coding	chrNC_010444.4:44416934-44614075:-
gene19753	325	5.9104	1050	13.9281	0.424352	-1.23667	3.52059e-49	3.23765e-49	down	yes	FLOT2	protein_coding	chrNC_010454.4:45102205-45120503:-
gene24439	628	11.4207	325	4.31106	2.64916	1.40554	3.92748e-49	3.60832e-49	up	yes	FAM117B	protein_coding	chrNC_010457.5:106183217-106284318:+
gene6496	447	8.12908	179	2.3744	3.42363	1.77553	4.312e-49	3.95903e-49	up	yes	CHAC2	protein_coding	chrNC_010445.4:87405937-87417268:-
gene3373	216	3.92814	813	10.7843	0.364247	-1.45701	5.58994e-49	5.12076e-49	down	yes	LOC100515302	protein_coding	chrNC_010444.4:51687852-51694237:-
gene9571	303	5.51031	79	1.04792	5.25833	2.39461	7.53943e-49	6.89326e-49	up	yes	CD163	protein_coding	chrNC_010447.5:63300200-63334497:+
rna78606	1043	18.9678	707	9.37822	2.02254	1.01617	7.95295e-49	7.26666e-49	up	yes	rna78606	protein_coding	chrNC_000845.1:4943-5015:-
gene14521	310	5.63761	84	1.11424	5.05959	2.33902	1.27639e-48	1.16325e-48	up	yes	FLVCR2	protein_coding	chrNC_010449.5:98718319-98772196:+
gene17755	328	5.96496	1049	13.9148	0.428678	-1.22203	2.95526e-48	2.68467e-48	down	yes	SHISA4	protein_coding	chrNC_010452.4:24158648-24161504:+
gene2007	426	7.74717	1248	16.5545	0.46798	-1.09548	3.31756e-48	3.00994e-48	down	yes	KLF4	protein_coding	chrNC_010443.5:248604817-248609574:-
gene2550	214	3.89177	803	10.6516	0.365368	-1.45258	3.4682e-48	3.1456e-48	down	yes	LOC110259229	protein_coding	chrNC_010444.4:4123786-4132938:+
gene13304	380	6.91062	133	1.76422	3.9171	1.96979	4.6447e-48	4.20327e-48	up	yes	C2	protein_coding	chrNC_010449.5:24020590-24034042:+
gene13258	107	1.94589	546	7.24259	0.268673	-1.89608	6.96613e-48	6.29402e-48	down	yes	TCF19	protein_coding	chrNC_010449.5:23558326-23562074:+
gene14105	265	4.81925	912	12.0975	0.398367	-1.32783	9.09931e-48	8.2057e-48	down	yes	HAUS4	protein_coding	chrNC_010449.5:76085613-76097954:+
gene28041	343	6.23775	1076	14.2729	0.437033	-1.19419	9.57112e-48	8.62295e-48	down	yes	GDI1	protein_coding	chrNC_010461.5:124960835-124966833:+
gene3242	396	7.2016	146	1.93666	3.71856	1.89474	1.40364e-47	1.26178e-47	up	yes	TMEM86A	protein_coding	chrNC_010444.4:40545773-40550838:-
gene27665	109	1.98226	549	7.28238	0.272199	-1.87727	1.6136e-47	1.44823e-47	down	yes	NUP62CL	protein_coding	chrNC_010461.5:87578656-87658296:-
gene20301	182	3.30983	725	9.61699	0.344164	-1.53883	2.03811e-47	1.82692e-47	down	yes	CMC1	protein_coding	chrNC_010455.5:14682224-14757898:+
gene27583	105	1.90951	536	7.10994	0.26857	-1.89663	4.67501e-47	4.17212e-47	down	yes	SRPX2	protein_coding	chrNC_010461.5:82336741-82363868:+
gene7895	360	6.54691	1105	14.6576	0.446656	-1.16277	5.05281e-47	4.50786e-47	down	yes	PMF1	protein_coding	chrNC_010446.5:93810863-93836786:-
gene29364	245	4.45553	863	11.4475	0.389213	-1.36137	5.40258e-47	4.8184e-47	down	yes	LOC100622780	protein_coding	chrNW_018085148.1:9978-41358:+
gene16527	63	1.14571	418	5.54469	0.206632	-2.27487	2.46106e-46	2.17986e-46	down	yes	IL18	protein_coding	chrNC_010451.4:39839959-39861258:-
gene19278	924	16.8037	610	8.09153	2.0767	1.0543	4.69322e-46	4.14662e-46	up	yes	LOC100737113	protein_coding	chrNC_010454.4:21024395-21029875:+
gene27584	480	8.72921	1334	17.6953	0.493308	-1.01944	6.67675e-46	5.8717e-46	down	yes	SYTL4	protein_coding	chrNC_010461.5:82367546-82437439:-
gene27616	125	2.27323	579	7.68033	0.295981	-1.75642	8.18838e-46	7.18991e-46	down	yes	TMSB15A	protein_coding	chrNC_010461.5:83744536-83747599:-
gene7364	453	8.23819	1279	16.9657	0.485579	-1.04222	1.20157e-45	1.05212e-45	down	yes	LOC100152714	protein_coding	chrNC_010446.5:51406755-51468971:-
gene28536	158	2.87336	657	8.71498	0.329704	-1.60076	1.39603e-45	1.22013e-45	down	yes	LOC106506226	protein_coding	chrNW_018084872.1:11013-65129:-
gene18821	651	11.839	364	4.82839	2.45195	1.29393	5.08152e-45	4.41272e-45	up	yes	TSPAN10	protein_coding	chrNC_010454.4:1239824-1251235:-
gene12014	447	8.12908	194	2.57337	3.15892	1.65943	8.39105e-45	7.25776e-45	up	yes	OSCP1	protein_coding	chrNC_010448.4:92501124-92537526:-
gene2521	222	4.03726	796	10.5588	0.38236	-1.387	1.10008e-44	9.49479e-45	down	yes	OSBPL5	protein_coding	chrNC_010444.4:2201615-2261946:-
gene26635	697	12.6755	408	5.41204	2.3421	1.2278	1.97548e-44	1.69677e-44	up	yes	GPR85	protein_coding	chrNC_010460.4:32667331-32675592:+
gene13440	740	13.4575	448	5.94264	2.26457	1.17924	2.92903e-44	2.50895e-44	up	yes	PPARD	protein_coding	chrNC_010449.5:31222533-31295221:+
gene11657	917	16.6764	615	8.15786	2.04422	1.03155	3.55188e-44	3.03789e-44	up	yes	PDPN	protein_coding	chrNC_010448.4:73019063-73050000:+
gene12609	374	6.80151	1109	14.7107	0.462352	-1.11294	4.21237e-44	3.59846e-44	down	yes	MAST2	protein_coding	chrNC_010448.4:165406876-165620029:-
gene19248	675	12.2754	391	5.18654	2.36679	1.24293	6.90832e-44	5.88908e-44	up	yes	COASY	protein_coding	chrNC_010454.4:20258366-20262849:-
gene19817	474	8.62009	1303	17.284	0.498731	-1.00367	8.81618e-44	7.50419e-44	down	yes	TLCD2	protein_coding	chrNC_010454.4:47904150-47918257:-
gene22594	457	8.31093	1270	16.8463	0.493339	-1.01935	8.88141e-44	7.55744e-44	down	yes	HSCB	protein_coding	chrNC_010456.5:45967460-45980632:+
gene12534	183	3.32801	701	9.29863	0.357903	-1.48236	1.55406e-43	1.31923e-43	down	yes	ORC1	protein_coding	chrNC_010448.4:159819302-159852306:+
gene13699	384	6.98337	1124	14.9096	0.468379	-1.09425	1.62659e-43	1.38038e-43	down	yes	DNAJA4	protein_coding	chrNC_010449.5:47660361-47674890:-
gene6016	866	15.7489	571	7.57421	2.07929	1.05609	2.1706e-43	1.83985e-43	up	yes	OGN	protein_coding	chrNC_010445.4:42116521-42135940:-
gene20170	224	4.07363	791	10.4925	0.388243	-1.36497	2.18182e-43	1.8488e-43	down	yes	MAPK7	protein_coding	chrNC_010454.4:60144138-60148743:-
gene17707	276	5.0193	902	11.9649	0.419503	-1.25325	2.34391e-43	1.98556e-43	down	yes	DENND1B	protein_coding	chrNC_010452.4:20391507-20635808:-
gene14533	844	15.3489	551	7.30891	2.10002	1.0704	3.11284e-43	2.633e-43	up	yes	ANGEL1	protein_coding	chrNC_010449.5:99929401-99959441:-
gene27637	205	3.7281	747	9.90881	0.376241	-1.41027	4.52149e-43	3.81314e-43	down	yes	TCEAL1	protein_coding	chrNC_010461.5:84518999-84521020:+
gene3066	144	2.61876	606	8.03848	0.325779	-1.61804	8.24228e-43	6.92015e-43	down	yes	DDB2	protein_coding	chrNC_010444.4:15342614-15370623:-
gene10696	296	5.38301	939	12.4557	0.432174	-1.21032	9.42581e-43	7.90682e-43	down	yes	C6H19orf33	protein_coding	chrNC_010448.4:47223077-47224230:+
gene20629	394	7.16523	1137	15.0821	0.475082	-1.07375	1.0145e-42	8.50258e-43	down	yes	POC1A	protein_coding	chrNC_010455.5:34227884-34308099:-
gene4067	602	10.9479	332	4.40392	2.48594	1.31379	1.0183e-42	8.53187e-43	up	yes	CERS4	protein_coding	chrNC_010444.4:71004418-71047968:-
gene2449	780	14.185	494	6.55282	2.16471	1.11418	1.1604e-42	9.70814e-43	up	yes	PTDSS2	protein_coding	chrNC_010444.4:256753-280803:+
gene8917	195	3.54624	721	9.56393	0.370793	-1.43131	1.55974e-42	1.30107e-42	down	yes	GRASP	protein_coding	chrNC_010447.5:17357625-17366033:+
gene15765	497	9.03837	244	3.23661	2.79254	1.48158	2.47083e-42	2.05683e-42	up	yes	ABRAXAS1	protein_coding	chrNC_010450.4:135002297-135021205:+
gene18668	231	4.20093	798	10.5853	0.396864	-1.33328	2.85284e-42	2.37205e-42	down	yes	TEX30	protein_coding	chrNC_010453.5:71077717-71085063:-
gene9619	350	6.36505	1045	13.8617	0.459181	-1.12286	3.11208e-42	2.58381e-42	down	yes	NCAPD2	protein_coding	chrNC_010447.5:64136505-64167410:-
gene8612	915	16.6401	626	8.30377	2.00392	1.00282	3.69482e-42	3.06047e-42	up	yes	TTC38	protein_coding	chrNC_010447.5:3248342-3270815:-
gene11338	361	6.56509	1066	14.1403	0.464283	-1.10692	4.18142e-42	3.4615e-42	down	yes	ZNF444	protein_coding	chrNC_010448.4:60458007-60471159:+
gene24011	565	10.275	303	4.01924	2.55646	1.35415	4.95428e-42	4.09652e-42	up	yes	PLPP5	protein_coding	chrNC_010457.5:48246054-48251839:+
gene23518	721	13.112	443	5.87631	2.23133	1.1579	5.58316e-42	4.61382e-42	up	yes	TCF7L2	protein_coding	chrNC_010456.5:123343695-123547332:+
gene2737	820	14.9124	537	7.1232	2.0935	1.06591	8.87114e-42	7.30965e-42	up	yes	TRPT1	protein_coding	chrNC_010444.4:7876028-7887125:+
gene14012	282	5.12841	901	11.9516	0.429098	-1.22062	1.26956e-41	1.04427e-41	down	yes	PRKD1	protein_coding	chrNC_010449.5:69527743-69872374:+
gene10556	97	1.76403	483	6.4069	0.275332	-1.86075	1.5393e-41	1.26395e-41	down	yes	FAAP24	protein_coding	chrNC_010448.4:42815475-42819116:+
gene18402	430	7.81992	1196	15.8647	0.492913	-1.0206	2.0787e-41	1.70292e-41	down	yes	PHF11	protein_coding	chrNC_010453.5:18205073-18252082:-
gene19831	331	6.01952	999	13.2515	0.45425	-1.13844	2.5598e-41	2.09523e-41	down	yes	SRR	protein_coding	chrNC_010454.4:48386915-48407917:+
gene17442	403	7.3289	1142	15.1484	0.483806	-1.0475	2.85757e-41	2.33761e-41	down	yes	VASH2	protein_coding	chrNC_010451.4:130473854-130511307:-
gene8430	86	1.56398	451	5.98243	0.261429	-1.93551	6.40605e-41	5.22233e-41	down	yes	PALMD	protein_coding	chrNC_010446.5:118377246-118427800:-
gene25688	796	14.4759	520	6.8977	2.09866	1.06947	8.09684e-41	6.59311e-41	up	yes	FASTKD5	protein_coding	chrNC_010459.5:32520625-32532786:+
gene20841	670	12.1845	406	5.38551	2.26246	1.17789	3.616e-40	2.9193e-40	up	yes	HRH1	protein_coding	chrNC_010455.5:67209261-67411172:+
gene17254	286	5.20115	897	11.8985	0.437126	-1.19388	4.44288e-40	3.58075e-40	down	yes	EZH2	protein_coding	chrNC_010451.4:109384976-109450943:+
gene27581	559	10.1659	307	4.0723	2.49635	1.31982	4.62322e-40	3.72397e-40	up	yes	TNMD	protein_coding	chrNC_010461.5:82269323-82292083:+
gene2239	140	2.54602	578	7.66706	0.332072	-1.59043	5.95736e-40	4.78638e-40	down	yes	PBX3	protein_coding	chrNC_010443.5:266383311-266610646:+
gene9687	60	1.09115	374	4.96104	0.219944	-2.18479	1.03337e-39	8.27436e-40	down	yes	WNT5B	protein_coding	chrNC_010447.5:68627158-68731938:+
gene1415	38	0.691062	308	4.08556	0.169147	-2.56365	1.68949e-39	1.34824e-39	down	yes	POLE2	protein_coding	chrNC_010443.5:179495278-179529891:-
gene7140	144	2.61876	583	7.73338	0.338631	-1.56221	2.72034e-39	2.16599e-39	down	yes	MTBP	protein_coding	chrNC_010446.5:18533201-18608702:-
gene9616	491	8.92925	253	3.356	2.66069	1.4118	4.79016e-39	3.80016e-39	up	yes	IFFO1	protein_coding	chrNC_010447.5:64115695-64129832:+
gene12290	9	0.163673	203	2.69276	0.0607826	-4.0402	8.60969e-39	6.80365e-39	down	yes	HSBP1L1	protein_coding	chrNC_010448.4:127960330-127972241:+
gene27459	175	3.18252	650	8.62213	0.369111	-1.43787	9.05427e-39	7.149e-39	down	yes	LOC100525624	protein_coding	chrNC_010461.5:58941164-58951122:-
gene26859	149	2.70969	591	7.8395	0.345646	-1.53263	9.33082e-39	7.36531e-39	down	yes	INHBA	protein_coding	chrNC_010460.4:52889684-52909260:+
gene25677	331	6.01952	974	12.9199	0.46591	-1.10188	2.38247e-38	1.8702e-38	down	yes	ADAM33	protein_coding	chrNC_010459.5:32023102-32038464:+
gene18491	499	9.07474	264	3.50191	2.59137	1.37371	4.10985e-38	3.21371e-38	up	yes	KBTBD7	protein_coding	chrNC_010453.5:25643661-25647662:+
gene17651	267	4.85562	842	11.169	0.434742	-1.20177	4.18283e-38	3.26988e-38	down	yes	LIN9	protein_coding	chrNC_010452.4:14109768-14184027:-
gene20598	147	2.67332	13	0.172443	15.5027	3.95444	4.83753e-38	3.77752e-38	up	yes	CISH	protein_coding	chrNC_010455.5:33086280-33090540:-
gene21069	133	2.41872	549	7.28238	0.332133	-1.59017	5.02949e-38	3.92633e-38	down	yes	TM4SF1	protein_coding	chrNC_010455.5:89591105-89600060:-
gene13672	321	5.83766	950	12.6016	0.463248	-1.11014	7.0048e-38	5.46086e-38	down	yes	EFHC1	protein_coding	chrNC_010449.5:46244915-46320261:+
gene9260	697	12.6755	444	5.88958	2.1522	1.10581	7.28034e-38	5.67255e-38	up	yes	IRAK3	protein_coding	chrNC_010447.5:30524704-30601067:+
gene23465	775	14.094	519	6.88444	2.04723	1.03367	1.00154e-37	7.78432e-38	up	yes	COL17A1	protein_coding	chrNC_010456.5:114959404-115007734:-
gene20266	35	0.636505	288	3.82027	0.166613	-2.58543	2.2284e-37	1.72303e-37	down	yes	SGO1	protein_coding	chrNC_010455.5:7137891-7153202:-
gene7294	355	6.45598	1013	13.4373	0.480454	-1.05753	2.35276e-37	1.81819e-37	down	yes	PLEKHF2	protein_coding	chrNC_010446.5:41512109-41534932:-
gene23842	699	12.7119	449	5.9559	2.13434	1.09379	2.47872e-37	1.91449e-37	up	yes	STEAP3	protein_coding	chrNC_010457.5:24736556-24785376:+
gene15061	657	11.9481	411	5.45184	2.19157	1.13197	4.24455e-37	3.26857e-37	up	yes	LOC100525350	protein_coding	chrNC_010450.4:42024352-42049209:+
gene14848	369	6.71058	1038	13.7689	0.487373	-1.0369	4.4767e-37	3.44454e-37	down	yes	LOC100525472	protein_coding	chrNC_010450.4:8251517-8254056:+
gene2417	762	13.8576	512	6.79158	2.04041	1.02886	7.50108e-37	5.74511e-37	up	yes	FCN2	protein_coding	chrNC_010443.5:274106276-274111970:+
gene15064	569	10.3477	332	4.40392	2.34967	1.23246	8.47636e-37	6.48332e-37	up	yes	LOC100620089	protein_coding	chrNC_010450.4:42178849-42207449:-
gene11550	128	2.32779	529	7.01709	0.331732	-1.59191	9.30159e-37	7.10494e-37	down	yes	ACOT7	protein_coding	chrNC_010448.4:67152428-67254097:-
gene22006	117	2.12774	502	6.65894	0.319532	-1.64597	1.31902e-36	1.00401e-36	down	yes	WDR4	protein_coding	chrNC_010455.5:206074943-206094713:-
gene4740	730	13.2757	483	6.4069	2.07209	1.05109	1.41326e-36	1.07487e-36	up	yes	GRAMD2B	protein_coding	chrNC_010444.4:129511072-129619690:+
gene19363	137	2.49146	11	0.145913	17.075	4.09381	2.74286e-36	2.07665e-36	up	yes	PPP1R1B	protein_coding	chrNC_010454.4:22681244-22690978:-
gene9161	137	2.49146	11	0.145913	17.075	4.09381	2.74286e-36	2.07665e-36	up	yes	RDH16	protein_coding	chrNC_010447.5:22251751-22266801:-
gene14639	120	2.1823	507	6.72526	0.324493	-1.62374	2.83702e-36	2.14622e-36	down	yes	OTUB2	protein_coding	chrNC_010449.5:115304809-115326055:+
gene13137	145	2.63695	562	7.45482	0.353724	-1.4993	8.14634e-36	6.12032e-36	down	yes	LOC100512420	protein_coding	chrNC_010449.5:21620204-21620664:-
gene22404	738	13.4212	496	6.57935	2.03989	1.02849	1.00414e-35	7.53211e-36	up	yes	RNF34	protein_coding	chrNC_010456.5:31202030-31229529:-
gene26759	379	6.89244	174	2.30808	2.98623	1.57832	1.03879e-35	7.78996e-36	up	yes	SNX10	protein_coding	chrNC_010460.4:46064575-46142983:-
gene15353	90	1.63673	430	5.70387	0.28695	-1.80113	1.25317e-35	9.39263e-36	down	yes	MND1	protein_coding	chrNC_010450.4:75680604-75755811:-
gene29041	621	11.2934	386	5.12022	2.20565	1.1412	1.34074e-35	1.00357e-35	up	yes	LETMD1	protein_coding	chrNW_018085018.1:313657-325168:-
gene10888	629	11.4389	395	5.2396	2.18316	1.12642	2.52726e-35	1.88375e-35	up	yes	CLPTM1	protein_coding	chrNC_010448.4:51411774-51441644:+
gene5171	763	13.8758	523	6.9375	2.00012	1.00008	2.73186e-35	2.03412e-35	up	yes	AP5Z1	protein_coding	chrNC_010445.4:3622684-3642370:+
gene17919	216	3.92814	713	9.45781	0.415333	-1.26766	3.15639e-35	2.34652e-35	down	yes	MKX	protein_coding	chrNC_010452.4:39096778-39173384:-
gene21024	682	12.4028	446	5.91611	2.09644	1.06794	3.85156e-35	2.86257e-35	up	yes	PLS1	protein_coding	chrNC_010455.5:83307692-83434133:+
gene10827	328	5.96496	136	1.80401	3.30649	1.7253	4.00437e-35	2.97381e-35	up	yes	LYPD4	protein_coding	chrNC_010448.4:50010272-50023571:+
gene18010	123	2.23686	506	6.71199	0.333263	-1.58527	4.9548e-35	3.6729e-35	down	yes	MASTL	protein_coding	chrNC_010452.4:48855895-48877504:+
gene23057	244	4.43735	765	10.1476	0.437281	-1.19337	2.06661e-34	1.51766e-34	down	yes	COMTD1	protein_coding	chrNC_010456.5:77783064-77786871:-
gene12222	265	4.81925	807	10.7047	0.450199	-1.15136	2.72048e-34	1.9932e-34	down	yes	DSC3	protein_coding	chrNC_010448.4:114916759-114963688:-
gene3099	347	6.31049	970	12.8669	0.490445	-1.02784	2.76087e-34	2.02227e-34	down	yes	TP53I11	protein_coding	chrNC_010444.4:17448056-17465703:+
gene18532	147	2.67332	556	7.37524	0.362473	-1.46406	2.80374e-34	2.05261e-34	down	yes	BORA	protein_coding	chrNC_010453.5:45017651-45045127:+
gene2254	483	8.78377	268	3.55497	2.47084	1.305	2.82683e-34	2.06898e-34	up	yes	SLC2A8	protein_coding	chrNC_010443.5:267925184-267934096:+
gene13296	291	5.29208	859	11.3945	0.464443	-1.10643	3.06807e-34	2.24265e-34	down	yes	LSM2	protein_coding	chrNC_010449.5:23900385-23908523:-
gene11583	49	0.891107	313	4.15189	0.214627	-2.2201	3.75774e-34	2.73971e-34	down	yes	GPR157	protein_coding	chrNC_010448.4:69558940-69581656:-
gene25490	78	1.4185	390	5.17328	0.274197	-1.86672	5.1872e-34	3.77512e-34	down	yes	C17H8orf4	protein_coding	chrNC_010459.5:9441488-9443053:+
gene19716	668	12.1481	440	5.83652	2.0814	1.05756	6.16736e-34	4.48041e-34	up	yes	LYRM9	protein_coding	chrNC_010454.4:44271407-44289687:-
gene22769	608	11.057	385	5.10695	2.16509	1.11443	1.20545e-33	8.70594e-34	up	yes	TXNRD2	protein_coding	chrNC_010456.5:51355731-51385096:-
gene13565	598	10.8751	376	4.98757	2.18045	1.12463	1.38583e-33	9.98832e-34	up	yes	PEX6	protein_coding	chrNC_010449.5:38039852-38052384:-
gene10046	515	9.36571	300	3.97944	2.35352	1.23482	1.45483e-33	1.0483e-33	up	yes	ACSF3	protein_coding	chrNC_010448.4:663201-708800:-
gene11092	184	3.3462	632	8.38336	0.399147	-1.32501	1.57503e-33	1.13463e-33	down	yes	FAM71E1	protein_coding	chrNC_010448.4:55310616-55316269:-
gene13257	174	3.16434	607	8.05174	0.393001	-1.3474	4.55953e-33	3.25402e-33	down	yes	CCHCR1	protein_coding	chrNC_010449.5:23543919-23558150:-
gene19322	312	5.67399	131	1.73769	3.26525	1.70719	5.02388e-33	3.58272e-33	up	yes	KRT10	protein_coding	chrNC_010454.4:21641263-21645642:+
gene3806	60	1.09115	336	4.45698	0.244819	-2.03021	8.18606e-33	5.80712e-33	down	yes	ASF1B	protein_coding	chrNC_010444.4:65063186-65072681:+
gene9750	137	2.49146	523	6.9375	0.35913	-1.47742	9.19906e-33	6.5192e-33	down	yes	SLC38A1	protein_coding	chrNC_010447.5:77009840-77076723:-
gene3645	408	7.41983	212	2.81214	2.6385	1.39972	2.47204e-32	1.73971e-32	up	yes	BST2	protein_coding	chrNC_010444.4:60305306-60308295:+
gene12553	201	3.65536	659	8.74151	0.418161	-1.25787	2.58098e-32	1.81593e-32	down	yes	CDKN2C	protein_coding	chrNC_010448.4:161160290-161166681:-
gene14205	168	3.05522	587	7.78644	0.392377	-1.34969	4.10915e-32	2.88112e-32	down	yes	ZNF219	protein_coding	chrNC_010449.5:78028560-78043491:+
gene24567	203	3.69173	56	0.742829	4.96982	2.31319	4.96572e-32	3.47655e-32	up	yes	CYP27A1	protein_coding	chrNC_010457.5:120809886-120852196:+
gene28213	626	11.3843	412	5.4651	2.0831	1.05873	5.79081e-32	4.0522e-32	up	yes	LOC110257894	protein_coding	chrNC_010462.3:39790561-39838444:+
gene17009	313	5.69217	136	1.80401	3.15528	1.65777	7.62761e-32	5.32832e-32	up	yes	DYNC1I1	protein_coding	chrNC_010451.4:75414663-75760527:+
gene25616	337	6.12863	928	12.3097	0.497868	-1.00616	8.47675e-32	5.91276e-32	down	yes	RIN2	protein_coding	chrNC_010459.5:27941333-28058150:+
gene8112	158	2.87336	562	7.45482	0.385437	-1.37543	1.1387e-31	7.91548e-32	down	yes	LOC102159655	protein_coding	chrNC_010446.5:99197499-99198164:+
gene3565	78	1.4185	376	4.98757	0.284406	-1.81397	1.17047e-31	8.13431e-32	down	yes	GMIP	protein_coding	chrNC_010444.4:58286877-58296262:+
gene12102	200	3.63717	56	0.742829	4.89637	2.29171	3.00546e-31	2.07546e-31	up	yes	APCDD1	protein_coding	chrNC_010448.4:97991418-98026590:-
gene10859	338	6.14682	159	2.1091	2.91442	1.54321	4.74495e-31	3.26873e-31	up	yes	ZNF404	protein_coding	chrNC_010448.4:50697485-50721533:-
gene16356	584	10.6205	380	5.04063	2.10699	1.07518	1.18976e-30	8.15451e-31	up	yes	FOLH1B	protein_coding	chrNC_010451.4:22903997-22960648:+
gene21029	635	11.548	429	5.6906	2.02931	1.02099	1.26546e-30	8.66916e-31	up	yes	CHST2	protein_coding	chrNC_010455.5:83818652-83822135:+
gene9232	414	7.52894	225	2.98458	2.52261	1.33492	1.29699e-30	8.88301e-31	up	yes	PPM1H	protein_coding	chrNC_010447.5:27299777-27572303:-
gene8915	260	4.72832	766	10.1608	0.465347	-1.10362	1.3496e-30	9.23665e-31	down	yes	ACVRL1	protein_coding	chrNC_010447.5:17267483-17284155:+
gene7742	248	4.51009	741	9.82923	0.458845	-1.12392	1.7331e-30	1.18413e-30	down	yes	F11R	protein_coding	chrNC_010446.5:89425101-89447889:+
gene11739	122	2.21867	471	6.24773	0.355117	-1.49363	3.952e-30	2.6853e-30	down	yes	CAMK2N1	protein_coding	chrNC_010448.4:78730204-78734232:-
gene26908	612	11.1297	410	5.43857	2.04645	1.03312	4.0166e-30	2.72854e-30	up	yes	LOC100624032	protein_coding	chrNC_010461.5:107992-125985:-
gene19082	222	4.03726	685	9.0864	0.444319	-1.17033	4.28571e-30	2.90926e-30	down	yes	PECAM1	protein_coding	chrNC_010454.4:14667643-14723296:+
gene10208	620	11.2752	418	5.54469	2.03352	1.02398	4.46643e-30	3.03121e-30	up	yes	EXOSC6	protein_coding	chrNC_010448.4:13295591-13296942:-
gene14046	139	2.52783	508	6.73852	0.375132	-1.41453	5.76874e-30	3.9085e-30	down	yes	RIPK3	protein_coding	chrNC_010449.5:74951145-74955255:+
gene14510	193	3.50987	622	8.25071	0.425402	-1.2331	1.04717e-29	7.0561e-30	down	yes	PGF	protein_coding	chrNC_010449.5:98149510-98162784:-
gene20982	341	6.20138	167	2.21522	2.79944	1.48514	1.112e-29	7.48405e-30	up	yes	FAIM	protein_coding	chrNC_010455.5:79397647-79411917:+
gene2827	569	10.3477	373	4.94777	2.09139	1.06447	1.89188e-29	1.26637e-29	up	yes	SDHAF2	protein_coding	chrNC_010444.4:10074965-10088185:-
gene10676	438	7.9654	252	3.34273	2.3829	1.25272	2.04525e-29	1.36775e-29	up	yes	LOC102164889	protein_coding	chrNC_010448.4:46375449-46436379:-
gene11640	213	3.87359	71	0.941802	4.11295	2.04017	6.5587e-29	4.34917e-29	up	yes	DHRS3	protein_coding	chrNC_010448.4:72556234-72599233:-
gene3656	478	8.69284	291	3.86006	2.252	1.1712	6.77696e-29	4.49076e-29	up	yes	OCEL1	protein_coding	chrNC_010444.4:60442203-60445016:-
gene22544	405	7.36527	227	3.01111	2.44603	1.29044	1.53702e-28	1.01048e-28	up	yes	ALKBH2	protein_coding	chrNC_010456.5:41760427-41766990:+
gene13353	159	2.89155	541	7.17626	0.402933	-1.31139	1.64038e-28	1.07743e-28	down	yes	PSMB8	protein_coding	chrNC_010449.5:25058456-25061666:-
gene28420	205	3.7281	636	8.43642	0.441905	-1.17819	2.41448e-28	1.58075e-28	down	yes	GPSM1	protein_coding	chrNW_018084833.1:1356024-1383224:-
gene2995	76	1.38212	349	4.62942	0.298553	-1.74394	4.98474e-28	3.2366e-28	down	yes	LOC110259264	protein_coding	chrNC_010444.4:13692579-13695948:+
gene15915	295	5.36483	811	10.7578	0.498694	-1.00377	6.76392e-28	4.38278e-28	down	yes	TRIM3	protein_coding	chrNC_010451.4:3256915-3281846:+
gene7902	242	4.40098	707	9.37822	0.469276	-1.09149	6.79863e-28	4.40427e-28	down	yes	UBQLN4	protein_coding	chrNC_010446.5:93976386-93994830:+
gene9767	501	9.11111	318	4.21821	2.15995	1.111	6.89395e-28	4.46398e-28	up	yes	SLC48A1	protein_coding	chrNC_010447.5:78141220-78150584:+
gene2810	177	3.2189	573	7.60074	0.423498	-1.23957	1.03764e-27	6.6869e-28	down	yes	INCENP	protein_coding	chrNC_010444.4:9411942-9445825:-
gene27354	352	6.40142	185	2.45399	2.60858	1.38326	1.18178e-27	7.6123e-28	up	yes	APEX2	protein_coding	chrNC_010461.5:47862682-47870579:+
gene2267	334	6.07407	171	2.26828	2.67783	1.42106	2.36707e-27	1.51543e-27	up	yes	FPGS	protein_coding	chrNC_010443.5:268281298-268309397:+
gene6537	546	9.92948	364	4.82839	2.05648	1.04017	2.44493e-27	1.56421e-27	up	yes	CRIPT	protein_coding	chrNC_010445.4:93911425-93925916:-
gene25948	193	3.50987	602	7.98542	0.439535	-1.18595	3.50409e-27	2.23379e-27	down	yes	PKIG	protein_coding	chrNC_010459.5:46933418-47044044:+
gene7303	59	1.07297	301	3.99271	0.268731	-1.89576	3.7157e-27	2.36762e-27	down	yes	RAD54B	protein_coding	chrNC_010446.5:42249482-42369408:+
gene13164	164	2.98248	43	0.570387	5.22887	2.3865	4.02922e-27	2.56509e-27	up	yes	ZNF389	protein_coding	chrNC_010449.5:22007384-22011998:+
gene29289	549	9.98403	369	4.89472	2.03976	1.0284	5.31458e-27	3.3773e-27	up	yes	LOC102166678	protein_coding	chrNW_018085123.1:235-82645:-
gene651	142	2.58239	492	6.52629	0.395691	-1.33756	7.8097e-27	4.94738e-27	down	yes	TPBG	protein_coding	chrNC_010443.5:83847809-83851326:-
gene11767	198	3.6008	67	0.888742	4.05157	2.01848	1.21666e-26	7.67656e-27	up	yes	C1QC	protein_coding	chrNC_010448.4:80592591-80597464:+
gene1539	262	4.76469	735	9.74964	0.488705	-1.03297	1.37991e-26	8.68727e-27	down	yes	TMEM30B	protein_coding	chrNC_010443.5:190161201-190171726:-
gene11318	255	4.63739	721	9.56393	0.484884	-1.04429	1.49102e-26	9.38054e-27	down	yes	CCDC106	protein_coding	chrNC_010448.4:59767390-59772594:+
gene11894	64	1.16389	310	4.11209	0.283042	-1.82091	1.59966e-26	1.00618e-26	down	yes	RAB42	protein_coding	chrNC_010448.4:85603039-85605045:+
gene29806	470	8.54735	297	3.93965	2.16957	1.11741	1.70749e-26	1.07281e-26	up	yes	LOC100739561	protein_coding	chrNW_018085250.1:38688-84307:-
gene25460	467	8.49279	295	3.91312	2.17034	1.11792	2.35951e-26	1.47789e-26	up	yes	SLC7A2	protein_coding	chrNC_010459.5:5191973-5271849:+
gene138	66	1.20027	314	4.16515	0.288169	-1.79501	2.36564e-26	1.48141e-26	down	yes	FBXO5	protein_coding	chrNC_010443.5:13466961-13478496:+
gene20102	383	6.96518	219	2.90499	2.39766	1.26163	3.36112e-26	2.09877e-26	up	yes	TMEM220	protein_coding	chrNC_010454.4:55438199-55454912:-
gene3142	183	3.32801	571	7.57421	0.439387	-1.18643	6.98252e-26	4.32957e-26	down	yes	FJX1	protein_coding	chrNC_010444.4:25420657-25423549:-
gene1912	245	4.45553	694	9.20578	0.483993	-1.04694	1.01544e-25	6.27438e-26	down	yes	ALDH1B1	protein_coding	chrNC_010443.5:239109814-239114736:+
gene13632	486	8.83832	317	4.20495	2.10189	1.07169	1.1721e-25	7.23135e-26	up	yes	TNFRSF21	protein_coding	chrNC_010449.5:42020219-42091521:-
gene7989	249	4.52828	701	9.29863	0.486983	-1.03806	1.26223e-25	7.78401e-26	down	yes	S100A1	protein_coding	chrNC_010446.5:96007026-96012305:-
gene20517	513	9.32934	343	4.54983	2.05048	1.03596	1.26329e-25	7.78888e-26	up	yes	ATRIP	protein_coding	chrNC_010455.5:31159849-31178716:+
gene25993	42	0.763806	247	3.27641	0.233123	-2.10084	1.37001e-25	8.43765e-26	down	yes	TNNC2	protein_coding	chrNC_010459.5:48025621-48026762:-
gene25439	212	3.8554	627	8.31704	0.463555	-1.10919	1.54424e-25	9.50245e-26	down	yes	C17H8orf48	protein_coding	chrNC_010459.5:1610182-1612836:+
gene3702	253	4.60102	112	1.48566	3.09696	1.63085	1.71235e-25	1.05255e-25	up	yes	CYP4F55	protein_coding	chrNC_010444.4:62051989-62071003:-
gene4097	297	5.4012	148	1.96319	2.75123	1.46008	1.87936e-25	1.15446e-25	up	yes	PEX11G	protein_coding	chrNC_010444.4:71639289-71649445:+
gene11663	149	2.70969	495	6.56608	0.41268	-1.2769	3.12639e-25	1.91344e-25	down	yes	TMEM51	protein_coding	chrNC_010448.4:74433612-74486784:+
gene3361	88	1.60035	359	4.76207	0.336063	-1.5732	4.46552e-25	2.7248e-25	down	yes	WNT9A	protein_coding	chrNC_010444.4:51102757-51128346:-
gene19163	183	3.32801	563	7.46809	0.445631	-1.16608	6.81816e-25	4.14341e-25	down	yes	ACBD4	protein_coding	chrNC_010454.4:18271835-18281639:-
gene25966	97	1.76403	10	0.132648	13.2986	3.7332	9.14831e-25	5.54163e-25	up	yes	SLPI	protein_coding	chrNC_010459.5:47595804-47598364:-
gene23808	201	3.65536	598	7.93236	0.460816	-1.11774	1.02366e-24	6.19956e-25	down	yes	ZRANB3	protein_coding	chrNC_010457.5:16414291-16727659:+
gene17447	162	2.94611	518	6.87117	0.428764	-1.22175	1.12127e-24	6.78777e-25	down	yes	BATF3	protein_coding	chrNC_010451.4:130699092-130711719:+
gene13247	521	9.47483	357	4.73554	2.00079	1.00057	1.21151e-24	7.33251e-25	up	yes	VARS2	protein_coding	chrNC_010449.5:23404400-23416442:+
gene22185	259	4.71014	711	9.43128	0.499416	-1.00169	1.40268e-24	8.47327e-25	down	yes	ESCO2	protein_coding	chrNC_010456.5:11495297-11532898:+
gene9576	303	5.51031	157	2.08258	2.64591	1.40377	1.54376e-24	9.31759e-25	up	yes	PEX5	protein_coding	chrNC_010447.5:63542422-63562762:-
gene23347	175	3.18252	541	7.17626	0.443479	-1.17306	3.38077e-24	2.02414e-24	down	yes	MORN4	protein_coding	chrNC_010456.5:108987739-108999610:-
gene2421	491	8.92925	331	4.39065	2.0337	1.0241	3.63902e-24	2.17784e-24	up	yes	OLFM1	protein_coding	chrNC_010443.5:274236241-274261322:+
gene2666	197	3.58261	585	7.75991	0.461682	-1.11503	3.98492e-24	2.38284e-24	down	yes	RELA	protein_coding	chrNC_010444.4:6594869-6602684:+
gene17861	154	2.80062	497	6.59261	0.424812	-1.2351	4.00327e-24	2.39331e-24	down	yes	ENHO	protein_coding	chrNC_010452.4:32273136-32275177:+
gene15306	332	6.0377	184	2.44073	2.47373	1.30669	4.0139e-24	2.39916e-24	up	yes	NAAA	protein_coding	chrNC_010450.4:71573783-71603256:-
gene22919	344	6.25593	195	2.58664	2.41856	1.27415	4.84916e-24	2.89657e-24	up	yes	ZNF365	protein_coding	chrNC_010456.5:65861398-65888341:+
gene9132	75	1.36394	320	4.24474	0.321325	-1.6379	8.81557e-24	5.23716e-24	down	yes	MYL6B	protein_coding	chrNC_010447.5:21554351-21558995:+
gene7095	409	7.43801	258	3.42232	2.17338	1.11994	2.40218e-23	1.41582e-23	up	yes	ZNF572	protein_coding	chrNC_010446.5:14715976-14722661:-
gene1325	148	2.69151	478	6.34058	0.424489	-1.2362	2.70761e-23	1.59385e-23	down	yes	C1H15orf61	protein_coding	chrNC_010443.5:165436810-165441736:+
gene2247	352	6.40142	207	2.74582	2.33134	1.22116	4.38951e-23	2.56686e-23	up	yes	ZBTB43	protein_coding	chrNC_010443.5:267391575-267410947:+
gene2367	123	2.23686	420	5.57122	0.401503	-1.31652	1.26099e-22	7.30018e-23	down	yes	MED27	protein_coding	chrNC_010443.5:271724910-271928367:-
gene19630	163	2.96429	54	0.7163	4.13834	2.04905	1.26593e-22	7.32726e-23	up	yes	LOC110256045	protein_coding	chrNC_010454.4:39351029-39355689:-
gene19179	121	2.20049	415	5.5049	0.399733	-1.32289	1.56906e-22	9.05592e-23	down	yes	FZD2	protein_coding	chrNC_010454.4:18740417-18742301:-
gene2560	88	1.60035	342	4.53657	0.352768	-1.50321	1.59945e-22	9.22757e-23	down	yes	C2H11orf24	protein_coding	chrNC_010444.4:4682204-4692016:+
gene13755	387	7.03792	244	3.23661	2.17447	1.12066	3.37662e-22	1.93623e-22	up	yes	WHAMM	protein_coding	chrNC_010449.5:52108867-52140333:-
gene13830	328	5.96496	190	2.52031	2.36675	1.24291	3.49284e-22	2.00165e-22	up	yes	PEX11A	protein_coding	chrNC_010449.5:55256239-55264253:-
gene3172	254	4.61921	126	1.67137	2.76373	1.46662	3.87689e-22	2.21905e-22	up	yes	DEPDC7	protein_coding	chrNC_010444.4:27909282-27928859:-
gene25495	203	3.69173	579	7.68033	0.480673	-1.05687	4.87181e-22	2.78291e-22	down	yes	GINS4	protein_coding	chrNC_010459.5:10656869-10668664:+
gene24056	313	5.69217	179	2.3744	2.39731	1.26142	1.05817e-21	5.98905e-22	up	yes	DUSP4	protein_coding	chrNC_010457.5:55491084-55508460:+
gene5821	357	6.49235	221	2.93152	2.21467	1.14709	2.51272e-21	1.40978e-21	up	yes	LOC100517149	protein_coding	chrNC_010445.4:38867998-38893678:-
gene5996	255	4.63739	131	1.73769	2.66871	1.41614	3.65866e-21	2.04382e-21	up	yes	HBQ1	protein_coding	chrNC_010445.4:41478282-41480152:-
gene13989	276	5.0193	150	1.98972	2.52261	1.33492	5.94913e-21	3.30576e-21	up	yes	EGLN3	protein_coding	chrNC_010449.5:65805513-65833536:+
gene20003	156	2.83699	475	6.30079	0.45026	-1.15117	7.46879e-21	4.13803e-21	down	yes	TNFSF12	protein_coding	chrNC_010454.4:52843026-52853328:+
gene5564	207	3.76447	576	7.64053	0.492698	-1.02123	8.06043e-21	4.46233e-21	down	yes	HIRIP3	protein_coding	chrNC_010445.4:18198809-18201907:-
gene3856	163	2.96429	487	6.45996	0.458872	-1.12384	1.36201e-20	7.50068e-21	down	yes	FBXW9	protein_coding	chrNC_010444.4:66290847-66297215:+
gene17875	104	1.89133	22	0.291826	6.48102	2.69622	3.69895e-20	2.01319e-20	up	yes	AQP3	protein_coding	chrNC_010452.4:33045374-33050285:+
gene8144	199	3.61898	553	7.33544	0.493356	-1.0193	5.39299e-20	2.92341e-20	down	yes	PIAS3	protein_coding	chrNC_010446.5:99463418-99475141:+
gene13317	152	2.76425	54	0.7163	3.85907	1.94825	5.93652e-20	3.21375e-20	up	yes	EGFL8	protein_coding	chrNC_010449.5:24201129-24205133:+
gene6767	194	3.52806	86	1.14077	3.09269	1.62886	6.86289e-20	3.70816e-20	up	yes	LOC100738909	protein_coding	chrNC_010445.4:114537223-114577993:-
gene13412	238	4.32823	124	1.64484	2.63141	1.39583	1.8354e-19	9.82718e-20	up	yes	LOC100156231	protein_coding	chrNC_010449.5:29816048-29821351:+
gene25478	392	7.12885	268	3.55497	2.00532	1.00383	4.97108e-19	2.63429e-19	up	yes	LOC100154844	protein_coding	chrNC_010459.5:8644388-8665004:-
gene3651	293	5.32845	175	2.32134	2.29542	1.19876	5.77287e-19	3.05347e-19	up	yes	ABHD8	protein_coding	chrNC_010444.4:60380691-60388986:+
gene1248	273	4.96474	157	2.08258	2.38394	1.25335	5.90264e-19	3.12152e-19	up	yes	SERPINB5	protein_coding	chrNC_010443.5:158167756-158195896:-
gene13162	293	5.32845	176	2.33461	2.28238	1.19054	8.91744e-19	4.68789e-19	up	yes	ZSCAN16	protein_coding	chrNC_010449.5:21950344-21966020:+
gene16307	121	2.20049	384	5.09369	0.432003	-1.21089	1.8237e-18	9.49043e-19	down	yes	DDIAS	protein_coding	chrNC_010451.4:17077884-17097597:+
gene18096	185	3.36438	508	6.73852	0.499276	-1.00209	5.01457e-18	2.58394e-18	down	yes	LOC100510975	protein_coding	chrNC_010452.4:59052979-59144791:+
gene12907	219	3.9827	115	1.52545	2.61083	1.38451	7.85531e-18	4.02871e-18	up	yes	NHLRC1	protein_coding	chrNC_010449.5:13816243-13817644:-
gene1656	102	1.85496	26	0.344885	5.37848	2.4272	8.68604e-18	4.44191e-18	up	yes	ACER2	protein_coding	chrNC_010443.5:203387669-203415018:-
gene7936	179	3.25527	82	1.08771	2.99276	1.58148	9.09746e-18	4.64728e-18	up	yes	EFNA1	protein_coding	chrNC_010446.5:94666457-94673442:-
gene17047	315	5.72854	203	2.69276	2.12739	1.08908	1.32906e-17	6.74675e-18	up	yes	ARL4A	protein_coding	chrNC_010451.4:82224985-82228951:+
gene19957	149	2.70969	433	5.74366	0.471771	-1.08384	1.60976e-17	8.15413e-18	down	yes	ARRB2	protein_coding	chrNC_010454.4:52161776-52170362:-
gene22477	300	5.45576	190	2.52031	2.16471	1.11418	2.06044e-17	1.03962e-17	up	yes	RITA1	protein_coding	chrNC_010456.5:38668086-38674131:+
gene2742	326	5.92859	216	2.8652	2.06917	1.04905	3.52012e-17	1.76357e-17	up	yes	MACROD1	protein_coding	chrNC_010444.4:7939125-8087656:+
gene13680	64	1.16389	7	0.0928537	12.5347	3.64786	1.26597e-16	6.23455e-17	up	yes	LOC100510917	protein_coding	chrNC_010449.5:46610466-46631202:-
gene2359	329	5.98315	223	2.95805	2.02266	1.01626	1.60241e-16	7.86004e-17	up	yes	PLPP7	protein_coding	chrNC_010443.5:271268843-271283657:+
gene16758	191	3.4735	97	1.28669	2.69957	1.43273	1.67095e-16	8.18916e-17	up	yes	SPA17	protein_coding	chrNC_010451.4:51918916-51931459:+
gene17018	122	2.21867	43	0.570387	3.88977	1.95968	1.94903e-16	9.53712e-17	up	yes	SDHAF3	protein_coding	chrNC_010451.4:76699512-76771834:+
gene8940	297	5.4012	193	2.56011	2.10975	1.07707	2.04959e-16	1.0024e-16	up	yes	KRT6A	protein_coding	chrNC_010447.5:17830147-17851113:-
gene26003	137	2.49146	396	5.25287	0.474305	-1.07611	5.51369e-16	2.66581e-16	down	yes	PCIF1	protein_coding	chrNC_010459.5:48120263-48132003:+
gene25462	243	4.41916	146	1.93666	2.28184	1.1902	7.89189e-16	3.80203e-16	up	yes	MTUS1	protein_coding	chrNC_010459.5:5331668-5507212:-
gene10117	262	4.76469	165	2.18869	2.17696	1.12231	1.45035e-15	6.94362e-16	up	yes	TAF1C	protein_coding	chrNC_010448.4:4448672-4457109:+
gene20994	44	0.800177	193	2.56011	0.312556	-1.67781	1.96956e-15	9.38817e-16	down	yes	RBP1	protein_coding	chrNC_010455.5:80380958-80407328:-
gene3609	92	1.6731	298	3.95291	0.423257	-1.24039	3.50135e-15	1.6581e-15	down	yes	GDF15	protein_coding	chrNC_010444.4:59409035-59411356:-
gene14457	71	1.2912	247	3.27641	0.394089	-1.34341	2.45401e-14	1.13004e-14	down	yes	TTC9	protein_coding	chrNC_010449.5:94218436-94254472:+
gene2026	64	1.16389	231	3.06417	0.37984	-1.39654	3.08848e-14	1.41668e-14	down	yes	PALM2	protein_coding	chrNC_010443.5:250824055-250968545:+
gene9663	84	1.52761	273	3.62129	0.421841	-1.24523	4.11815e-14	1.88018e-14	down	yes	TEAD4	protein_coding	chrNC_010447.5:67130392-67167579:-
gene19787	61	1.10934	10	0.132648	8.36301	3.06402	5.92359e-14	2.69061e-14	up	yes	TUSC5	protein_coding	chrNC_010454.4:46623712-46634115:-
gene13165	238	4.32823	152	2.01625	2.14667	1.1021	6.57955e-14	2.98187e-14	up	yes	LOC100520389	protein_coding	chrNC_010449.5:22031746-22038258:+
gene7182	177	3.2189	97	1.28669	2.50169	1.32291	8.12873e-14	3.66931e-14	up	yes	SYBU	protein_coding	chrNC_010446.5:27899264-27975389:+
gene23404	167	3.03704	89	1.18057	2.57252	1.36318	1.14445e-13	5.13906e-14	up	yes	KAZALD1	protein_coding	chrNC_010456.5:112142746-112146538:+
gene9281	97	1.76403	295	3.91312	0.450798	-1.14945	1.66936e-13	7.45365e-14	down	yes	CPM	protein_coding	chrNC_010447.5:33170094-33264362:-
gene0	254	4.61921	170	2.25502	2.04841	1.03451	1.91571e-13	8.53343e-14	up	yes	LOC100125545	protein_coding	chrNC_010443.5:18-3870:+
gene26471	100	1.81859	300	3.97944	0.456995	-1.12975	2.25531e-13	1.00225e-13	down	yes	C18H7orf49	protein_coding	chrNC_010460.4:14127724-14133486:+
gene5430	85	1.5458	26	0.344885	4.48207	2.16416	2.5177e-13	1.11658e-13	up	yes	METTL27	protein_coding	chrNC_010445.4:11054822-11057734:-
gene13273	49	0.891107	189	2.50705	0.35544	-1.49232	5.20428e-13	2.27674e-13	down	yes	LTB	protein_coding	chrNC_010449.5:23704842-23707036:-
gene3704	63	1.14571	217	2.87846	0.398028	-1.32906	1.36503e-12	5.88808e-13	down	yes	PGLYRP2	protein_coding	chrNC_010444.4:62135578-62140180:+
gene5912	218	3.96452	142	1.8836	2.10475	1.07365	2.16442e-12	9.24767e-13	up	yes	RNF151	protein_coding	chrNC_010445.4:39997651-40000782:-
gene28390	192	3.49168	119	1.57851	2.21201	1.14536	3.79194e-12	1.60204e-12	up	yes	PTGDS	protein_coding	chrNW_018084833.1:888420-891225:-
gene25026	130	2.36416	65	0.862213	2.74197	1.45521	5.94934e-12	2.49493e-12	up	yes	FST	protein_coding	chrNC_010458.4:32806341-32811382:+
gene9464	182	3.30983	111	1.47239	2.24792	1.16859	6.38001e-12	2.67316e-12	up	yes	PLBD1	protein_coding	chrNC_010447.5:57950872-58022059:+
gene15711	194	3.52806	123	1.63157	2.16237	1.11261	9.11622e-12	3.79884e-12	up	yes	NAP1L5	protein_coding	chrNC_010450.4:130364566-130365464:+
gene16340	213	3.87359	143	1.89687	2.0421	1.03005	1.93243e-11	7.93953e-12	up	yes	LOC106504840	protein_coding	chrNC_010451.4:20721642-20726139:+
gene6197	23	0.418275	113	1.49892	0.27905	-1.8414	8.92368e-11	3.57419e-11	down	yes	ANKRD23	protein_coding	chrNC_010445.4:56776824-56781223:+
gene5862	179	3.25527	116	1.53872	2.11557	1.08105	1.55458e-10	6.15956e-11	up	yes	FLYWCH2	protein_coding	chrNC_010445.4:39251487-39261937:-
gene19246	69	1.25482	210	2.78561	0.450466	-1.15051	4.80688e-10	1.86345e-10	down	yes	PSMC3IP	protein_coding	chrNC_010454.4:20244243-20250151:+
gene3857	82	1.49124	34	0.451004	3.30649	1.7253	6.29468e-10	2.42695e-10	up	yes	GNG14	protein_coding	chrNC_010444.4:66297770-66303125:-
gene8113	18	0.327345	94	1.24689	0.262529	-1.92945	1.04165e-09	3.97401e-10	down	yes	LOC100156741	protein_coding	chrNC_010446.5:99199243-99199653:+
gene20518	180	3.27345	122	1.61831	2.02276	1.01633	1.05007e-09	4.00506e-10	up	yes	TREX1	protein_coding	chrNC_010455.5:31177604-31180764:+
gene16275	78	1.4185	32	0.424474	3.34177	1.74061	1.29851e-09	4.92478e-10	up	yes	AQP11	protein_coding	chrNC_010451.4:12065550-12076339:+
gene23878	149	2.70969	94	1.24689	2.17316	1.11979	1.88017e-09	7.08464e-10	up	yes	TMEM177	protein_coding	chrNC_010457.5:31578049-31582472:-
gene24587	93	1.69128	45	0.596917	2.83337	1.50252	2.52255e-09	9.42471e-10	up	yes	TUBA4A	protein_coding	chrNC_010457.5:121290149-121294048:-
gene7741	65	1.18208	194	2.57337	0.459351	-1.12233	4.47876e-09	1.65806e-09	down	yes	TSTD1	protein_coding	chrNC_010446.5:89401320-89402741:+
gene2436	42	0.763806	146	1.93666	0.394393	-1.34229	4.68436e-09	1.73169e-09	down	yes	IFITM1	protein_coding	chrNC_010444.4:124095-125495:+
gene19881	80	1.45487	38	0.504063	2.88628	1.52921	2.14349e-08	7.63339e-09	up	yes	ASPA	protein_coding	chrNC_010454.4:49612845-49630303:+
gene3672	146	2.65513	98	1.29995	2.04249	1.03033	2.73817e-08	9.7061e-09	up	yes	CALR3	protein_coding	chrNC_010444.4:61105307-61136060:+
gene18731	145	2.63695	99	1.31322	2.00801	1.00576	5.65537e-08	1.96562e-08	up	yes	GRTP1	protein_coding	chrNC_010453.5:78618720-78637502:-
gene231	127	2.3096	82	1.08771	2.12335	1.08635	6.22535e-08	2.15711e-08	up	yes	PERP	protein_coding	chrNC_010443.5:26301254-26317046:+
gene13358	95	1.72766	54	0.7163	2.41192	1.27018	1.14871e-07	3.91058e-08	up	yes	SLA-DMB	protein_coding	chrNC_010449.5:25119278-25125089:-
gene25901	120	2.1823	77	1.02139	2.1366	1.09532	1.18275e-07	4.02309e-08	up	yes	ADIG	protein_coding	chrNC_010459.5:41609367-41631142:+
gene6346	113	2.055	75	0.994861	2.06562	1.04657	7.33442e-07	2.36757e-07	up	yes	CD207	protein_coding	chrNC_010445.4:71668233-71674871:+
gene13697	49	0.891107	20	0.265296	3.35891	1.74799	1.41171e-06	4.4566e-07	up	yes	CRABP1	protein_coding	chrNC_010449.5:47602316-47608865:-
gene25156	47	0.854735	136	1.80401	0.473796	-1.07766	2.01228e-06	6.28328e-07	down	yes	LOC100517502	protein_coding	chrNC_010458.4:47792699-47797579:-
gene10597	65	1.18208	43	0.570387	2.07242	1.05132	0.00016331	4.33025e-05	up	yes	FXYD3	protein_coding	chrNC_010448.4:44647771-44654377:+
gene10154	57	1.03659	38	0.504063	2.05648	1.04017	0.000465895	0.000117495	up	yes	DYNLRB2	protein_coding	chrNC_010448.4:7650444-7661380:-
rna78612	16	0.290974	4	0.0530592	5.48394	2.45521	0.000615242	0.000152768	up	yes	rna78612	protein_coding	chrNC_000845.1:6444-6509:-

## Sheet: DE lncRNAs
Additional file 3 List of differentially expressed (DE) genes for D2 versus D0. List of differentially expressed (DE) lncRNAs for D2 versus D0.
Gene	D2_count	D2_normalize	D0_count	D0_normalize	FoldChange	Log2FoldChange	pval	padj	Up/Down	Significant	GeneName	Biotype	Position
gene2677	24928	453.337	11707	155.291	2.91927	1.54561	0	0	up	yes	LOC100513133	lncRNA	chrNC_010444.4:6803590-6811708:-
gene16979	1014	18.4405	8432	111.849	0.164869	-2.6006	0	0	down	yes	CDK6	lncRNA	chrNC_010451.4:72510858-72765631:-
gene13299	17460	317.525	10349	137.278	2.31301	1.20977	0	0	up	yes	LOC100624113	lncRNA	chrNC_010449.5:23933356-23935759:+
gene15533	5297	96.3305	16269	215.805	0.446377	-1.16367	0	0	down	yes	LOC100515290	lncRNA	chrNC_010450.4:104494162-104497291:+
gene7524	42	0.763806	2254	29.8989	0.0255463	-5.29074	0	0	down	yes	LOC100514834	lncRNA	chrNC_010446.5:75294209-75296319:-
gene21542	5094	92.6387	3357	44.53	2.08037	1.05684	2.64319e-246	7.82511e-246	up	yes	B4GALT4	lncRNA	chrNC_010455.5:140969561-141003936:+
gene2121	2280	41.4637	6629	87.9324	0.471541	-1.08455	7.05885e-244	2.06391e-243	down	yes	GSN	lncRNA	chrNC_010443.5:261295711-261372848:+
gene20646	2413	43.8825	1479	19.6187	2.23677	1.16142	8.23833e-137	1.58838e-136	up	yes	SMIM4	lncRNA	chrNC_010455.5:34679623-34687171:+
gene26476	321	5.83766	1545	20.4941	0.284845	-1.81175	2.73862e-124	4.92838e-124	down	yes	LOC102160748	lncRNA	chrNC_010460.4:14295649-14298567:-
gene13595	493	8.96562	1786	23.691	0.378441	-1.40186	1.51313e-99	2.32977e-99	down	yes	LOC106504420	lncRNA	chrNC_010449.5:38717189-38746368:+
gene20904	799	14.5305	2388	31.6764	0.458717	-1.12432	2.3108e-94	3.41342e-94	down	yes	LOC110256294	lncRNA	chrNC_010455.5:71762284-71779903:+
gene11689	275	5.00111	1188	15.7586	0.317358	-1.65582	6.95629e-85	9.4533e-85	down	yes	LOC100522143	lncRNA	chrNC_010448.4:75451207-75458957:-
gene2676	1798	32.6982	1212	16.077	2.03385	1.02422	6.66031e-84	8.95666e-84	up	yes	LOC102163816	lncRNA	chrNC_010444.4:6749941-6794116:+
gene16545	299	5.43757	3	0.0397944	136.641	7.09425	1.02028e-81	1.34152e-81	up	yes	LOC106504875	lncRNA	chrNC_010451.4:41631006-41639471:-
gene21767	174	3.16434	791	10.4925	0.301582	-1.72938	1.21354e-60	1.29147e-60	down	yes	LOC106504207	lncRNA	chrNC_010455.5:168851833-169040334:+
gene10577	678	12.33	355	4.70901	2.61839	1.38868	5.63541e-52	5.3778e-52	up	yes	LOC110260979	lncRNA	chrNC_010448.4:44052952-44060764:+
gene8924	389	7.0743	1129	14.976	0.472376	-1.08199	6.10404e-43	5.13402e-43	down	yes	KRT7	lncRNA	chrNC_010447.5:17553192-17570582:+
gene1414	635	11.548	409	5.42531	2.12855	1.08987	6.98137e-34	5.06528e-34	up	yes	LOC110262104	lncRNA	chrNC_010443.5:179489958-179492759:+
gene2408	251	4.56465	712	9.44455	0.483311	-1.04898	2.01084e-26	1.26145e-26	down	yes	LOC100628140	lncRNA	chrNC_010443.5:273498257-273502695:+
gene27769	222	4.03726	89	1.18057	3.41976	1.77389	3.32221e-25	2.03154e-25	up	yes	LOC102165926	lncRNA	chrNC_010461.5:98758563-98821344:+
gene2412	170	3.09159	52	0.68977	4.48207	2.16416	4.22168e-25	2.57767e-25	up	yes	LOC110256538	lncRNA	chrNC_010443.5:273581438-273582827:+
gene22528	466	8.47461	308	4.08556	2.07428	1.05261	5.28819e-24	3.15682e-24	up	yes	LOC100517973	lncRNA	chrNC_010456.5:40943932-40950610:+
gene22527	337	6.12863	217	2.87846	2.12913	1.09027	9.39015e-19	4.92999e-19	up	yes	LOC100522281	lncRNA	chrNC_010456.5:40925727-40943919:-
gene684	141	2.56421	56	0.742829	3.45194	1.78741	9.60633e-17	4.74733e-17	up	yes	LOC106506626	lncRNA	chrNC_010443.5:92272630-92286786:-
gene25691	305	5.54668	199	2.6397	2.10126	1.07125	1.10939e-16	5.47199e-17	up	yes	LOC100526084	lncRNA	chrNC_010459.5:32594223-32604508:+
gene7231	84	1.52761	283	3.75394	0.406935	-1.29713	1.96853e-15	9.38482e-16	down	yes	LOC100737961	lncRNA	chrNC_010446.5:34328428-34332552:-
gene3244	34	0.618319	151	2.00299	0.308699	-1.69573	1.45189e-12	6.25229e-13	down	yes	LOC100523888	lncRNA	chrNC_010444.4:40609502-40617090:-
gene16469	227	4.12819	152	2.01625	2.04746	1.03383	3.67972e-12	1.55602e-12	up	yes	LOC102162684	lncRNA	chrNC_010451.4:35839816-35872752:+
gene22888	91	1.65491	38	0.504063	3.28315	1.71508	8.80104e-11	3.52656e-11	up	yes	LOC100738157	lncRNA	chrNC_010456.5:61667986-61678075:+
gene26069	129	2.34597	74	0.981596	2.38996	1.25699	8.92344e-10	3.41771e-10	up	yes	LOC102164659	lncRNA	chrNC_010459.5:51698126-51712510:+
gene24144	132	2.40053	77	1.02139	2.35026	1.23282	1.02962e-09	3.92916e-10	up	yes	LOC110257003	lncRNA	chrNC_010457.5:68068817-68107235:-
gene20819	125	2.27323	71	0.941802	2.41371	1.27125	1.16346e-09	4.42797e-10	up	yes	LOC106505669	lncRNA	chrNC_010455.5:66133810-66144898:+
gene3930	147	2.67332	92	1.22036	2.19059	1.13132	1.77909e-09	6.71514e-10	up	yes	LOC110259339	lncRNA	chrNC_010444.4:67913155-67922906:+
gene4279	79	1.43668	217	2.87846	0.499114	-1.00256	1.53491e-08	5.50344e-09	down	yes	LOC110259375	lncRNA	chrNC_010444.4:77014564-77019322:+
gene13392	60	1.09115	22	0.291826	3.73905	1.90267	1.54945e-08	5.55278e-09	up	yes	LOC100522935	lncRNA	chrNC_010449.5:28765547-28766251:+
gene28608	21	0.381903	91	1.2071	0.316381	-1.66026	6.17347e-08	2.13966e-08	down	yes	LOC110258202	lncRNA	chrNW_018084904.1:36204-38490:+
gene1363	40	0.727434	132	1.75096	0.41545	-1.26725	9.95703e-08	3.40646e-08	down	yes	LOC100627270	lncRNA	chrNC_010443.5:169665110-169676127:-
gene5298	20	0.363717	82	1.08771	0.334386	-1.58041	7.04878e-07	2.27692e-07	down	yes	LOC110259868	lncRNA	chrNC_010445.4:7837654-7839654:+
gene16329	68	1.23664	37	0.490798	2.51965	1.33322	3.21257e-06	9.86498e-07	up	yes	LOC102168178	lncRNA	chrNC_010451.4:20034334-20036505:+
gene10862	63	1.14571	33	0.437739	2.61733	1.3881	3.78973e-06	1.15909e-06	up	yes	LOC102167899	lncRNA	chrNC_010448.4:50766518-50770096:+
gene24260	55	1.00022	27	0.35815	2.79275	1.48168	5.72854e-06	1.73301e-06	up	yes	LOC102158914	lncRNA	chrNC_010457.5:81804907-81806589:+
gene4349	12	0.21823	50	0.663241	0.329036	-1.60368	9.06548e-05	2.47865e-05	down	yes	LOC102166382	lncRNA	chrNC_010444.4:78612083-78617004:+
gene12731	45	0.818363	27	0.35815	2.28497	1.19218	0.000518025	0.000129376	up	yes	LOC110261254	lncRNA	chrNC_010448.4:170486507-170492193:+
gene5185	22	0.400089	63	0.835683	0.478757	-1.06264	0.00138566	0.000332903	down	yes	LOC106509620	lncRNA	chrNC_010445.4:4090496-4097601:+
MSTRG.17987	807689	14688.5	422965	5610.55	2.61802	1.38847	0	0	up	yes	--	antisense	chrNC_010444.4:6747825-6758624:-
MSTRG.135860	9311	169.328	5626	74.6278	2.26897	1.18204	0	0	up	yes	--	linc	chrNC_010457.5:110577258-110619347:+
MSTRG.18003	7291	132.593	3917	51.9583	2.55191	1.35158	0	0	up	yes	--	antisense	chrNC_010444.4:6788713-6802404:-
MSTRG.155149	482	8.76558	3655	48.4829	0.180797	-2.46755	0	0	down	yes	--	linc	chrNC_010461.5:110384150-110390583:-
MSTRG.49742	1999	36.3535	521	6.91097	5.26027	2.39514	0	0	up	yes	--	linc	chrNC_010447.5:24874032-24878228:+
MSTRG.65804	309	5.61943	2328	30.8805	0.181973	-2.4582	4.63464e-273	1.47857e-272	down	yes	--	antisense	chrNC_010448.4:145422196-145427430:-
MSTRG.146410	61	1.10934	1235	16.382	0.0677166	-3.88435	4.75701e-221	1.30227e-220	down	yes	--	linc	chrNC_010459.5:54491694-54533892:+
MSTRG.22314	24	0.43646	886	11.7526	0.0371373	-4.75099	4.07358e-176	9.46987e-176	down	yes	--	antisense	chrNC_010444.4:69273046-69313225:+
MSTRG.111641	300	5.45576	1578	20.9319	0.260643	-1.93985	5.70429e-139	1.11497e-138	down	yes	--	linc	chrNC_010455.5:75584950-75585607:+
MSTRG.88924	1342	24.4054	3797	50.3665	0.484557	-1.04526	1.77553e-132	3.35487e-132	down	yes	--	antisense	chrNC_010451.4:70354635-70399503:-
MSTRG.97367	176	3.20071	1166	15.4668	0.206941	-2.27271	8.75025e-126	1.58372e-125	down	yes	--	antisense	chrNC_010453.5:1139288-1187871:+
MSTRG.42239	492	8.94744	88	1.1673	7.66505	2.9383	5.02254e-97	7.54483e-97	up	yes	--	linc	chrNC_010446.5:70928839-70933680:+
MSTRG.137809	343	6.23775	1276	16.9259	0.368533	-1.44014	1.48523e-74	1.83623e-74	down	yes	--	linc	chrNC_010457.5:138285685-138291472:-
MSTRG.67937	60	1.09115	537	7.1232	0.153183	-2.70668	1.56547e-71	1.86786e-71	down	yes	--	linc	chrNC_010449.5:5669670-5734016:-
MSTRG.143415	18	0.327345	376	4.98757	0.0656322	-3.92945	3.68508e-69	4.29569e-69	down	yes	--	linc	chrNC_010459.5:14845490-14845865:-
MSTRG.35547	236	4.29186	991	13.1454	0.326491	-1.61489	1.11545e-68	1.29231e-68	down	yes	--	linc	chrNC_010445.4:93248861-93258223:-
MSTRG.131380	29	0.52739	312	4.13862	0.127431	-2.97221	2.31212e-46	2.04858e-46	down	yes	--	antisense	chrNC_010457.5:33326717-33328324:+
MSTRG.117526	449	8.16545	202	2.67949	3.04739	1.60757	4.52505e-43	3.81501e-43	up	yes	--	antisense	chrNC_010455.5:173595328-173635021:-
MSTRG.62128	196	3.56443	32	0.424474	8.39728	3.06992	2.23953e-41	1.83414e-41	up	yes	--	linc	chrNC_010448.4:79810276-79811573:+
MSTRG.68172	751	13.6576	477	6.32731	2.15851	1.11004	6.63734e-41	5.40932e-41	up	yes	--	antisense	chrNC_010449.5:9917545-9932517:-
MSTRG.133853	220	4.00089	744	9.86902	0.405399	-1.30259	3.41009e-38	2.67242e-38	down	yes	--	linc	chrNC_010457.5:81953532-81957512:+
MSTRG.42465	650	11.8208	401	5.31919	2.22229	1.15205	1.00753e-37	7.82876e-38	up	yes	--	linc	chrNC_010446.5:67844448-67848286:+
MSTRG.18804	330	6.00133	131	1.73769	3.45363	1.78811	4.83208e-37	3.71495e-37	up	yes	--	linc	chrNC_010444.4:15927825-15929970:+
MSTRG.52728	222	4.03726	78	1.03466	3.90203	1.96423	1.09259e-28	7.20808e-29	up	yes	--	antisense	chrNC_010447.5:73559746-73579650:-
MSTRG.83843	69	1.25482	330	4.37739	0.28666	-1.80259	9.20828e-28	5.94033e-28	down	yes	--	linc	chrNC_010451.4:613688-623901:+
MSTRG.47163	93	1.69128	386	5.12022	0.330315	-1.59809	2.02708e-27	1.29923e-27	down	yes	--	linc	chrNC_010446.5:129358210-129360362:-
MSTRG.87433	130	2.36416	468	6.20793	0.380829	-1.39278	3.92994e-27	2.50244e-27	down	yes	--	linc	chrNC_010451.4:61644848-61661824:+
MSTRG.60077	335	6.09226	178	2.36114	2.58022	1.3675	5.717e-26	3.55108e-26	up	yes	--	linc	chrNC_010448.4:58237616-58242357:-
MSTRG.98172	274	4.98292	128	1.6979	2.93476	1.55324	1.03498e-25	6.39372e-26	up	yes	--	antisense	chrNC_010453.5:15658867-15683721:+
MSTRG.143373	157	2.85518	43	0.570387	5.00569	2.32357	2.83488e-25	1.73615e-25	up	yes	--	antisense	chrNC_010459.5:14899010-14900132:+
MSTRG.55039	375	6.81969	223	2.95805	2.30547	1.20506	5.17681e-24	3.09164e-24	up	yes	--	linc	chrNC_010448.4:1673281-1675855:+
MSTRG.98462	18	0.327345	164	2.17543	0.150474	-2.73241	2.99315e-23	1.75865e-23	down	yes	--	antisense	chrNC_010453.5:19056294-19061089:+
MSTRG.101078	225	4.09182	106	1.40607	2.91011	1.54107	3.55731e-21	1.98799e-21	up	yes	--	antisense	chrNC_010454.4:1284927-1288677:-
MSTRG.4076	134	2.4369	40	0.530592	4.5928	2.19937	1.67985e-20	9.23134e-21	up	yes	--	linc	chrNC_010443.5:74883820-74903388:+
MSTRG.63436	173	3.14615	69	0.915272	3.4374	1.78132	4.20708e-20	2.28711e-20	up	yes	--	antisense	chrNC_010448.4:94803155-94850339:+
MSTRG.152454	105	1.90951	26	0.344885	5.53667	2.46902	1.34753e-18	7.03958e-19	up	yes	--	linc	chrNC_010461.5:45756158-45762725:+
MSTRG.155790	276	5.0193	165	2.18869	2.29328	1.19741	6.31418e-18	3.24654e-18	up	yes	--	linc	chrNC_010461.5:124949415-124952322:-
MSTRG.100469	84	1.52761	17	0.225502	6.77428	2.76007	5.87789e-17	2.92107e-17	up	yes	--	linc	chrNC_010453.5:70939841-70943021:-
MSTRG.92302	59	1.07297	233	3.0907	0.347159	-1.52633	3.61385e-16	1.75534e-16	down	yes	--	linc	chrNC_010451.4:132747127-132749812:+
MSTRG.12076	39	0.709248	181	2.40093	0.295406	-1.75923	1.82595e-15	8.7124e-16	down	yes	--	antisense	chrNC_010443.5:201372699-201414424:+
MSTRG.78154	40	0.727434	180	2.38767	0.304663	-1.71471	6.7114e-15	3.14776e-15	down	yes	--	linc	chrNC_010450.4:40733485-40734958:+
MSTRG.1956	253	4.60102	163	2.16216	2.12797	1.08948	1.90611e-14	8.82467e-15	up	yes	--	linc	chrNC_010443.5:29763972-29773251:+
MSTRG.125308	137	2.49146	61	0.809153	3.0791	1.62251	1.99887e-14	9.24509e-15	up	yes	--	linc	chrNC_010456.5:77935619-77936300:-
MSTRG.25895	124	2.25505	352	4.66921	0.48296	-1.05002	7.15428e-14	3.23459e-14	down	yes	--	linc	chrNC_010444.4:117027513-117034955:-
MSTRG.58714	171	3.10978	94	1.24689	2.49403	1.31848	2.45052e-13	1.08747e-13	up	yes	--	linc	chrNC_010448.4:48274117-48305362:-
MSTRG.52784	29	0.52739	134	1.77748	0.296706	-1.7529	8.76269e-12	3.65582e-12	down	yes	--	linc	chrNC_010447.5:74286084-74288444:-
MSTRG.144551	58	1.05478	14	0.185707	5.67979	2.50584	4.19674e-11	1.70563e-11	up	yes	--	antisense	chrNC_010459.5:32965509-32984406:+
MSTRG.104810	121	2.20049	68	0.902007	2.43955	1.28661	1.51003e-09	5.71479e-10	up	yes	--	linc	chrNC_010454.4:43327510-43328400:-
MSTRG.74327	129	2.34597	77	1.02139	2.29684	1.19965	3.49522e-09	1.30006e-09	up	yes	--	linc	chrNC_010449.5:91057333-91058736:-
MSTRG.142096	20	0.363717	96	1.27342	0.285622	-1.80782	3.59606e-09	1.33669e-09	down	yes	--	linc	chrNC_010458.4:71846149-71849160:+
MSTRG.72492	1	0.0181859	37	0.490798	0.0370536	-4.75424	7.34955e-09	2.68371e-09	down	yes	--	linc	chrNC_010449.5:60698465-60700591:-
MSTRG.110873	142	2.58239	92	1.22036	2.11608	1.0814	1.18599e-08	4.27998e-09	up	yes	--	antisense	chrNC_010455.5:65731692-65750623:-
MSTRG.156300	38	0.691062	9	0.119383	5.7886	2.53321	7.76317e-08	2.67138e-08	up	yes	--	antisense	chrNW_018084787.1:26594-27178:-
MSTRG.30551	106	1.9277	64	0.848948	2.27069	1.18313	1.18692e-07	4.03629e-08	up	yes	--	antisense	chrNC_010445.4:23720295-23796524:+
MSTRG.124323	38	0.691062	123	1.63157	0.423556	-1.23937	4.32877e-07	1.41669e-07	down	yes	--	linc	chrNC_010456.5:61719432-61793309:+
MSTRG.5521	42	0.763806	15	0.198972	3.83876	1.94064	1.62737e-06	5.10897e-07	up	yes	--	linc	chrNC_010443.5:99227861-99246997:+
MSTRG.6375	68	1.23664	36	0.477533	2.58964	1.37275	1.91613e-06	5.98965e-07	up	yes	--	linc	chrNC_010443.5:112942445-112944976:+
MSTRG.122857	13	0.236416	60	0.795889	0.297047	-1.75124	5.0125e-06	1.52142e-06	down	yes	--	linc	chrNC_010456.5:46651218-46653617:-
MSTRG.93847	25	0.454646	87	1.15404	0.393961	-1.34387	6.00781e-06	1.81556e-06	down	yes	--	antisense	chrNC_010452.4:23003385-23075884:+
MSTRG.105887	83	1.50943	53	0.703035	2.14701	1.10233	9.53587e-06	2.83313e-06	up	yes	--	antisense	chrNC_010454.4:52413796-52416876:-
MSTRG.88854	49	0.891107	24	0.318355	2.79909	1.48496	1.79781e-05	5.21941e-06	up	yes	--	linc	chrNC_010451.4:81788032-81837600:-
MSTRG.58078	15	0.272788	1	0.0132648	20.5648	4.3621	2.29874e-05	6.60409e-06	up	yes	--	linc	chrNC_010448.4:43527546-43528055:+
MSTRG.87872	20	0.363717	71	0.941802	0.386193	-1.37261	3.24622e-05	9.20213e-06	down	yes	--	antisense	chrNC_010451.4:66427030-66461772:+
MSTRG.25898	23	0.418275	70	0.928537	0.450466	-1.15051	0.000325432	8.36934e-05	down	yes	--	linc	chrNC_010444.4:117034549-117035345:+
MSTRG.22770	28	0.509204	79	1.04792	0.485919	-1.04121	0.000428979	0.000108542	down	yes	--	linc	chrNC_010444.4:72589598-72590307:+
MSTRG.134180	20	0.363717	62	0.822418	0.442253	-1.17706	0.000571645	0.000142341	down	yes	--	antisense	chrNC_010457.5:84225033-84232299:+
MSTRG.136729	10	0.181859	36	0.477533	0.380829	-1.39278	0.00277158	0.000635046	down	yes	--	linc	chrNC_010457.5:121603463-121604009:-
MSTRG.121373	16	0.290974	44	0.583652	0.49854	-1.00422	0.0107391	0.00225394	down	yes	--	linc	chrNC_010456.5:28591248-28624723:+

## Sheet: DE circRNAs
Additional file 3 List of differentially expressed (DE) genes for D2 versus D0. List of differentially expressed (DE) circRNAs for D2 versus D0.
circRNA_ID	D2_count	D2_normalize	D0_count	D0_normalize	FoldChange	Log2FoldChange	pval	padj	Up/Down	Significant	Location
ssc_circ_0005779	274	6228.83	22	413.479	15.0644	3.91307	1.88427e-64	1.92737e-61	up	yes	NC_010454.4:39366927..39391822:-
ssc_circ_0005080	123	2796.15	0	18.7945	148.775	8.21699	1.24414e-29	4.24201e-27	up	yes	NC_010452.4:42063516..42147610:+
ssc_circ_0006868	0	22.733	114	2142.58	0.0106101	-7.55842	1.92381e-24	4.91952e-22	down	yes	NC_010456.5:134281823..134282673:+
ssc_circ_0003825	0	22.733	109	2048.6	0.0110968	-7.49371	1.4818e-23	3.03139e-21	down	yes	NC_010449.5:58850363..58868520:+
ssc_circ_0006727	0	22.733	100	1879.45	0.0120955	-7.36938	6.14213e-22	1.0471e-19	down	yes	NC_010455.5:97912254..97995384:+
ssc_circ_0003238	96	2182.36	15	281.918	7.74114	2.95255	3.95639e-19	5.78126e-17	up	yes	NC_010448.4:30026332..30050135:-
ssc_circ_0001893	54	1227.58	0	18.7945	65.3158	7.02936	3.49702e-15	3.57701e-13	up	yes	NC_010445.4:59424959..59425872:-
ssc_circ_0005074	260	5910.57	548	10299.4	0.573875	-0.801191	1.63412e-14	1.51955e-12	down	yes	NC_010452.4:42061873..42079536:+
ssc_circ_0008617	0	22.733	54	1014.9	0.0223991	-6.48041	3.95703e-13	3.37295e-11	down	yes	NW_018085128.1:27615..36179:+
ssc_circ_0003237	76	1727.7	17	319.507	5.40741	2.43494	7.28817e-13	5.73452e-11	up	yes	NC_010448.4:30026332..30032862:-
ssc_circ_0000520	57	1295.78	9	169.151	7.6605	2.93744	6.467e-12	4.72494e-10	up	yes	NC_010443.5:229022737..229060398:+
ssc_circ_0003691	66	1500.38	14	263.123	5.70218	2.51151	1.01566e-11	6.92595e-10	up	yes	NC_010449.5:28649149..28653086:+
ssc_circ_0007471	58	1318.51	10	187.945	7.0154	2.81053	1.22608e-11	7.6435e-10	up	yes	NC_010457.5:4207163..4211249:-
ssc_circ_0007462	39	886.585	0	18.7945	47.1725	6.55988	1.27034e-11	7.6435e-10	up	yes	NC_010457.5:33441214..33441613:+
ssc_circ_0002129	0	22.733	45	845.753	0.0268789	-6.21738	2.8873e-11	1.64074e-09	down	yes	NC_010446.5:123140335..123146129:+
ssc_circ_0006401	36	818.386	0	18.7945	43.5439	6.4444	6.98627e-11	3.76109e-09	up	yes	NC_010455.5:24074311..24075912:+
ssc_circ_0003929	35	795.653	0	18.7945	42.3343	6.40376	1.24005e-10	6.04005e-09	up	yes	NC_010449.5:77950751..77956163:+
ssc_circ_0008002	35	795.653	0	18.7945	42.3343	6.40376	1.24005e-10	6.04005e-09	up	yes	NC_010459.5:37852424..37854328:+
ssc_circ_0005084	89	2023.23	229	4303.94	0.470088	-1.089	1.54088e-10	7.1642e-09	down	yes	NC_010452.4:42063616..42079536:+
ssc_circ_0006913	34	772.921	0	18.7945	41.1248	6.36194	2.20746e-10	9.40812e-09	up	yes	NC_010456.5:14989270..14992789:+
ssc_circ_0007466	34	772.921	0	18.7945	41.1248	6.36194	2.20746e-10	9.40812e-09	up	yes	NC_010457.5:3913056..3943647:-
ssc_circ_0003160	68	1545.84	19	357.096	4.32892	2.11401	4.71278e-10	1.92823e-08	up	yes	NC_010448.4:166989367..167024441:+
ssc_circ_0001450	4	90.9318	49	920.931	0.098739	-3.34024	8.23222e-10	3.23866e-08	down	yes	NC_010445.4:103690300..103773127:-
ssc_circ_0000896	0	22.733	37	695.397	0.0326906	-5.93498	1.47785e-09	5.39876e-08	down	yes	NC_010443.5:95846715..95847499:+
ssc_circ_0002497	0	22.733	37	695.397	0.0326906	-5.93498	1.47785e-09	5.39876e-08	down	yes	NC_010447.5:101541822..101572595:+
ssc_circ_0007023	30	681.989	0	18.7945	36.2866	6.18136	2.28579e-09	7.79359e-08	up	yes	NC_010456.5:45490289..45490796:-
ssc_circ_0000488	196	4455.66	391	7348.66	0.606323	-0.721842	3.28242e-09	1.08307e-07	down	yes	NC_010443.5:217793463..217794582:+
ssc_circ_0000647	29	659.256	0	18.7945	35.077	6.13245	4.13381e-09	1.28132e-07	up	yes	NC_010443.5:264644525..264782210:-
ssc_circ_0003984	40	909.318	6	112.767	8.06368	3.01144	5.76104e-09	1.73318e-07	up	yes	NC_010449.5:93773489..93775334:-
ssc_circ_0001002	0	22.733	34	639.014	0.0355751	-5.81299	6.68784e-09	1.95452e-07	down	yes	NC_010444.4:136318558..136320614:-
ssc_circ_0005504	6	136.398	51	958.52	0.1423	-2.81299	7.4461e-09	2.01929e-07	down	yes	NC_010453.5:77484689..77489240:+
ssc_circ_0008183	64	1454.91	20	375.89	3.87057	1.95255	9.50928e-09	2.49405e-07	up	yes	NC_010460.4:17859078..17947161:+
ssc_circ_0004467	39	886.585	6	112.767	7.86209	2.97491	1.08672e-08	2.77222e-07	up	yes	NC_010451.4:11061550..11113143:+
ssc_circ_0000938	0	22.733	33	620.219	0.0366531	-5.76992	1.11119e-08	2.77222e-07	down	yes	NC_010444.4:115894554..115897120:+
ssc_circ_0001461	27	613.79	0	18.7945	32.6579	6.02936	1.3662e-08	3.24988e-07	up	yes	NC_010445.4:106380539..106443851:-
ssc_circ_0007246	27	613.79	0	18.7945	32.6579	6.02936	1.3662e-08	3.24988e-07	up	yes	NC_010456.5:9478895..9480356:-
ssc_circ_0007494	5	113.665	46	864.548	0.131473	-2.92716	2.13556e-08	4.96456e-07	down	yes	NC_010457.5:48094739..48096210:+
ssc_circ_0001545	26	591.057	0	18.7945	31.4484	5.97491	2.49726e-08	5.553e-07	up	yes	NC_010445.4:115218429..115219189:+
ssc_circ_0007420	26	591.057	0	18.7945	31.4484	5.97491	2.49726e-08	5.553e-07	up	yes	NC_010457.5:151025..154802:+
ssc_circ_0004288	28	636.523	2	37.589	16.9337	4.08183	4.11991e-08	8.96627e-07	up	yes	NC_010450.4:554776..560635:+
ssc_circ_0001851	48	1091.18	12	225.534	4.83821	2.27447	4.37464e-08	9.01324e-07	up	yes	NC_010445.4:48893039..48909045:+
ssc_circ_0001245	25	568.324	0	18.7945	30.2388	5.91833	4.58208e-08	9.01324e-07	up	yes	NC_010444.4:62307779..62313757:+
ssc_circ_0002742	25	568.324	0	18.7945	30.2388	5.91833	4.58208e-08	9.01324e-07	up	yes	NC_010447.5:6565453..6566862:+
ssc_circ_0005461	0	22.733	30	563.836	0.0403184	-5.63242	5.17012e-08	9.97806e-07	down	yes	NC_010453.5:675689..686516:+
ssc_circ_0007137	117	2659.76	62	1165.26	2.28254	1.19064	6.56968e-08	1.24443e-06	up	yes	NC_010456.5:71765050..71773116:+
ssc_circ_0003768	24	545.591	0	18.7945	29.0293	5.85944	8.44048e-08	1.55659e-06	up	yes	NC_010449.5:51782208..51792316:+
ssc_circ_0007487	0	22.733	29	545.041	0.0417087	-5.58351	8.67415e-08	1.55659e-06	down	yes	NC_010457.5:46425015..46429747:-
ssc_circ_0000815	33	750.188	5	93.9726	7.98305	2.99694	1.31221e-07	2.31417e-06	up	yes	NC_010443.5:77215898..77279692:-
ssc_circ_0001509	23	522.858	0	18.7945	27.8197	5.79804	1.56114e-07	2.63665e-06	up	yes	NC_010445.4:110335381..110344032:-
ssc_circ_0000533	26	591.057	2	37.589	15.7242	3.97491	1.57239e-07	2.63665e-06	up	yes	NC_010443.5:230179268..230182141:+
ssc_circ_0004384	0	22.733	27	507.452	0.0447982	-5.48041	2.46088e-07	3.99551e-06	down	yes	NC_010450.4:87799386..87820356:+
ssc_circ_0005979	56	1273.05	19	357.096	3.565	1.8339	2.6477e-07	4.23165e-06	up	yes	NC_010454.4:60375325..60376920:-
ssc_circ_0003630	22	500.125	0	18.7945	26.6102	5.7339	2.89967e-07	4.23714e-06	up	yes	NC_010449.5:120464280..120473807:-
ssc_circ_0004333	22	500.125	0	18.7945	26.6102	5.7339	2.89967e-07	4.23714e-06	up	yes	NC_010450.4:74626204..74627248:+
ssc_circ_0004640	22	500.125	0	18.7945	26.6102	5.7339	2.89967e-07	4.23714e-06	up	yes	NC_010451.4:19875266..19880518:-
ssc_circ_0007402	22	500.125	0	18.7945	26.6102	5.7339	2.89967e-07	4.23714e-06	up	yes	NC_010457.5:137883502..137889389:+
ssc_circ_0008103	95	2159.63	48	902.137	2.39391	1.25937	3.63181e-07	5.23223e-06	up	yes	NC_010459.5:8466081..8469366:+
ssc_circ_0002022	0	22.733	26	488.658	0.0465212	-5.42597	4.16191e-07	5.75285e-06	down	yes	NC_010445.4:92779851..92782233:+
ssc_circ_0002718	0	22.733	26	488.658	0.0465212	-5.42597	4.16191e-07	5.75285e-06	down	yes	NC_010447.5:58045514..58054445:-
ssc_circ_0001048	21	477.392	0	18.7945	25.4006	5.66679	5.40957e-07	7.18611e-06	up	yes	NC_010444.4:142406868..142407330:+
ssc_circ_0005517	40	909.318	10	187.945	4.83821	2.27447	5.79943e-07	7.60524e-06	up	yes	NC_010453.5:78382356..78383968:+
ssc_circ_0002152	0	22.733	25	469.863	0.0483821	-5.36938	7.05864e-07	9.02512e-06	down	yes	NC_010446.5:124722046..124744355:-
ssc_circ_0007136	57	1295.78	21	394.685	3.28307	1.71505	7.14759e-07	9.02603e-06	up	yes	NC_010456.5:71765050..71767362:+
ssc_circ_0003560	34	772.921	102	1917.04	0.403184	-1.31049	7.68462e-07	9.58584e-06	down	yes	NC_010448.4:99163771..99166743:-
ssc_circ_0006812	20	454.659	0	18.7945	24.191	5.5964	1.01382e-06	1.14209e-05	up	yes	NC_010456.5:121316588..121320413:+
ssc_circ_0005091	39	886.585	10	187.945	4.71725	2.23795	1.02655e-06	1.14209e-05	up	yes	NC_010452.4:42192452..42194913:+
ssc_circ_0006939	44	1000.25	13	244.329	4.09387	2.03347	1.02723e-06	1.14209e-05	up	yes	NC_010456.5:2843131..2861536:-
ssc_circ_0000721	2	45.4659	29	545.041	0.0834174	-3.58351	1.18353e-06	1.27927e-05	down	yes	NC_010443.5:4775755..4843415:-
ssc_circ_0000651	0	22.733	24	451.068	0.050398	-5.31049	1.20064e-06	1.27927e-05	down	yes	NC_010443.5:265983768..265988965:+
ssc_circ_0005536	35	795.653	8	150.356	5.29179	2.40376	1.35777e-06	1.43178e-05	up	yes	NC_010453.5:998514..1007418:+
ssc_circ_0002083	25	568.324	3	56.3836	10.0796	3.33337	1.44104e-06	1.50409e-05	up	yes	NC_010446.5:106850368..106859846:+
ssc_circ_0008115	51	1159.38	18	338.301	3.42707	1.77697	1.53679e-06	1.58782e-05	up	yes	NC_010460.4:10283699..10300806:-
ssc_circ_0005784	27	613.79	4	75.1781	8.16448	3.02936	1.60392e-06	1.64061e-05	up	yes	NC_010454.4:39714543..39716761:-
ssc_circ_0000368	19	431.926	0	18.7945	22.9815	5.5224	1.90907e-06	1.8379e-05	up	yes	NC_010443.5:182341721..182348499:+
ssc_circ_0005821	19	431.926	0	18.7945	22.9815	5.5224	1.90907e-06	1.8379e-05	up	yes	NC_010454.4:43096806..43097800:+
ssc_circ_0007376	19	431.926	0	18.7945	22.9815	5.5224	1.90907e-06	1.8379e-05	up	yes	NC_010457.5:131998300..132021440:+
ssc_circ_0000795	0	22.733	23	432.274	0.0525892	-5.24909	2.04836e-06	1.8379e-05	down	yes	NC_010443.5:7593401..7598966:+
ssc_circ_0001842	0	22.733	23	432.274	0.0525892	-5.24909	2.04836e-06	1.8379e-05	down	yes	NC_010445.4:47004817..47007823:+
ssc_circ_0001842	0	22.733	23	432.274	0.0525892	-5.24909	2.04836e-06	1.8379e-05	down	yes	NC_010445.4:47004817..47007823:+
ssc_circ_0003228	0	22.733	23	432.274	0.0525892	-5.24909	2.04836e-06	1.8379e-05	down	yes	NC_010448.4:28736919..28754026:+
ssc_circ_0003938	0	22.733	23	432.274	0.0525892	-5.24909	2.04836e-06	1.8379e-05	down	yes	NC_010449.5:80344261..80346071:+
ssc_circ_0003852	112	2546.09	66	1240.44	2.05257	1.03743	2.24911e-06	1.99956e-05	up	yes	NC_010449.5:64286782..64287500:+
ssc_circ_0002729	52	1182.11	131	2462.08	0.480128	-1.05851	2.26762e-06	1.99956e-05	down	yes	NC_010447.5:60168451..60168844:+
ssc_circ_0000288	30	681.989	6	112.767	6.04776	2.5964	2.97675e-06	2.60243e-05	up	yes	NC_010443.5:163743155..163758473:-
ssc_circ_0005723	0	22.733	22	413.479	0.0549797	-5.18496	3.50544e-06	2.82092e-05	down	yes	NC_010454.4:35952997..35960199:+
ssc_circ_0001361	18	409.193	0	18.7945	21.7719	5.4444	3.61276e-06	2.82092e-05	up	yes	NC_010444.4:87254645..87264182:+
ssc_circ_0004220	18	409.193	0	18.7945	21.7719	5.4444	3.61276e-06	2.82092e-05	up	yes	NC_010450.4:31993513..31997428:-
ssc_circ_0004883	18	409.193	0	18.7945	21.7719	5.4444	3.61276e-06	2.82092e-05	up	yes	NC_010451.4:89383377..89400450:+
ssc_circ_0007053	18	409.193	0	18.7945	21.7719	5.4444	3.61276e-06	2.82092e-05	up	yes	NC_010456.5:55274140..55277629:+
ssc_circ_0007054	18	409.193	0	18.7945	21.7719	5.4444	3.61276e-06	2.82092e-05	up	yes	NC_010456.5:55301204..55308756:+
ssc_circ_0007912	18	409.193	0	18.7945	21.7719	5.4444	3.61276e-06	2.82092e-05	up	yes	NC_010459.5:11844341..11850285:+
ssc_circ_0006210	31	704.722	91	1710.3	0.412045	-1.27913	4.60813e-06	3.57086e-05	down	yes	NC_010455.5:148517273..148534946:-
ssc_circ_0000599	10	227.33	48	902.137	0.25199	-1.98856	4.79876e-06	3.69062e-05	down	yes	NC_010443.5:252431131..252435454:+
ssc_circ_0000933	41	932.051	13	244.329	3.81474	1.93159	5.10872e-06	3.89968e-05	up	yes	NC_010444.4:114338109..114371287:-
ssc_circ_0005650	8	181.864	43	808.164	0.225033	-2.15179	5.28418e-06	3.98618e-05	down	yes	NC_010454.4:2306701..2308584:+
ssc_circ_0002372	23	522.858	3	56.3836	9.27323	3.21307	5.37792e-06	3.98618e-05	up	yes	NC_010446.5:72630918..72643259:-
ssc_circ_0004700	23	522.858	3	56.3836	9.27323	3.21307	5.37792e-06	3.98618e-05	up	yes	NC_010451.4:33731308..33732436:+
ssc_circ_0000574	0	22.733	21	394.685	0.0575977	-5.11784	6.01822e-06	4.21636e-05	down	yes	NC_010443.5:248463645..248474020:+
ssc_circ_0006535	0	22.733	21	394.685	0.0575977	-5.11784	6.01822e-06	4.21636e-05	down	yes	NC_010455.5:38541875..38545830:-
ssc_circ_0007609	0	22.733	21	394.685	0.0575977	-5.11784	6.01822e-06	4.21636e-05	down	yes	NC_010457.5:77219097..77283482:-
ssc_circ_0007870	0	22.733	21	394.685	0.0575977	-5.11784	6.01822e-06	4.21636e-05	down	yes	NC_010458.4:64257835..64266685:+
ssc_circ_0007221	9	204.597	45	845.753	0.24191	-2.04745	6.39341e-06	4.28638e-05	down	yes	NC_010456.5:87557330..87560723:-
ssc_circ_0003280	62	1409.44	28	526.247	2.67829	1.42131	6.52105e-06	4.28638e-05	up	yes	NC_010448.4:37151567..37166517:-
ssc_circ_0007334	4	90.9318	32	601.425	0.151194	-2.72553	6.66967e-06	4.28638e-05	down	yes	NC_010457.5:117071799..117095608:-
ssc_circ_0003699	17	386.46	0	18.7945	20.5624	5.36194	6.87246e-06	4.28638e-05	up	yes	NC_010449.5:30441064..30441599:-
ssc_circ_0007398	17	386.46	0	18.7945	20.5624	5.36194	6.87246e-06	4.28638e-05	up	yes	NC_010457.5:135924097..135931508:+
ssc_circ_0007758	17	386.46	0	18.7945	20.5624	5.36194	6.87246e-06	4.28638e-05	up	yes	NC_010458.4:34555976..34590178:+
ssc_circ_0008171	17	386.46	0	18.7945	20.5624	5.36194	6.87246e-06	4.28638e-05	up	yes	NC_010460.4:17554494..17629822:-
ssc_circ_0008591	17	386.46	0	18.7945	20.5624	5.36194	6.87246e-06	4.28638e-05	up	yes	NW_018084979.1:2035285..2045203:+
ssc_circ_0002193	11	250.063	49	920.931	0.271532	-1.8808	8.47438e-06	5.25346e-05	down	yes	NC_010446.5:15288794..15303961:+
ssc_circ_0000329	20	454.659	2	37.589	12.0955	3.5964	8.86007e-06	5.45947e-05	up	yes	NC_010443.5:17372568..17386654:-
ssc_circ_0006795	28	636.523	6	112.767	5.64458	2.49687	1.00341e-05	6.09399e-05	up	yes	NC_010456.5:112705127..112714985:-
ssc_circ_0008250	28	636.523	6	112.767	5.64458	2.49687	1.00341e-05	6.09399e-05	up	yes	NC_010460.4:40161261..40184681:-
ssc_circ_0006375	22	500.125	3	56.3836	8.87005	3.14894	1.03662e-05	6.09399e-05	up	yes	NC_010455.5:206959483..206970402:+
ssc_circ_0000844	0	22.733	20	375.89	0.0604776	-5.04745	1.03664e-05	6.09399e-05	down	yes	NC_010443.5:82875117..82891579:+
ssc_circ_0001251	0	22.733	20	375.89	0.0604776	-5.04745	1.03664e-05	6.09399e-05	down	yes	NC_010444.4:65141048..65141379:-
ssc_circ_0002438	0	22.733	20	375.89	0.0604776	-5.04745	1.03664e-05	6.09399e-05	down	yes	NC_010446.5:93738637..93749340:+
ssc_circ_0002949	0	22.733	20	375.89	0.0604776	-5.04745	1.03664e-05	6.09399e-05	down	yes	NC_010448.4:106750398..106771048:-
ssc_circ_0000810	7	159.131	39	732.986	0.217099	-2.20357	1.07841e-05	6.26748e-05	down	yes	NC_010443.5:77086749..77087208:+
ssc_circ_0005458	24	545.591	4	75.1781	7.25731	2.85944	1.09619e-05	6.3348e-05	up	yes	NC_010453.5:675689..676545:+
ssc_circ_0005920	3	68.1989	28	526.247	0.129595	-2.94792	1.16264e-05	6.68107e-05	down	yes	NC_010454.4:56438413..56473522:+
ssc_circ_0000021	16	363.727	0	18.7945	19.3528	5.27447	1.31446e-05	6.75641e-05	up	yes	NC_010443.5:106150521..106171073:+
ssc_circ_0000074	16	363.727	0	18.7945	19.3528	5.27447	1.31446e-05	6.75641e-05	up	yes	NC_010443.5:115553445..115579538:-
ssc_circ_0001033	16	363.727	0	18.7945	19.3528	5.27447	1.31446e-05	6.75641e-05	up	yes	NC_010444.4:141219340..141220554:+
ssc_circ_0001227	16	363.727	0	18.7945	19.3528	5.27447	1.31446e-05	6.75641e-05	up	yes	NC_010444.4:594391..606966:+
ssc_circ_0001797	16	363.727	0	18.7945	19.3528	5.27447	1.31446e-05	6.75641e-05	up	yes	NC_010445.4:41997364..42001550:-
ssc_circ_0002379	16	363.727	0	18.7945	19.3528	5.27447	1.31446e-05	6.75641e-05	up	yes	NC_010446.5:77614097..77618720:+
ssc_circ_0002444	16	363.727	0	18.7945	19.3528	5.27447	1.31446e-05	6.75641e-05	up	yes	NC_010446.5:94071242..94073490:+
ssc_circ_0004662	16	363.727	0	18.7945	19.3528	5.27447	1.31446e-05	6.75641e-05	up	yes	NC_010451.4:20809498..20879578:+
ssc_circ_0004789	16	363.727	0	18.7945	19.3528	5.27447	1.31446e-05	6.75641e-05	up	yes	NC_010451.4:6387175..6388462:+
ssc_circ_0005909	16	363.727	0	18.7945	19.3528	5.27447	1.31446e-05	6.75641e-05	up	yes	NC_010454.4:54396785..54492240:-
ssc_circ_0008339	16	363.727	0	18.7945	19.3528	5.27447	1.31446e-05	6.75641e-05	up	yes	NC_010460.4:8305622..8313537:-
ssc_circ_0003062	26	591.057	78	1465.97	0.403184	-1.31049	1.54556e-05	7.90456e-05	down	yes	NC_010448.4:145641251..145665193:-
ssc_circ_0002169	9	204.597	43	808.164	0.253162	-1.98187	1.56747e-05	7.97673e-05	down	yes	NC_010446.5:125831440..125835266:+
ssc_circ_0007365	5	113.665	33	620.219	0.183266	-2.44799	1.62867e-05	8.24714e-05	down	yes	NC_010457.5:126244848..126264510:-
ssc_circ_0002387	34	772.921	10	187.945	4.11248	2.04001	1.67715e-05	8.45079e-05	up	yes	NC_010446.5:79987800..79990116:-
ssc_circ_0002398	0	22.733	19	357.096	0.0636607	-4.97345	1.79174e-05	8.56414e-05	down	yes	NC_010446.5:82779059..82785563:-
ssc_circ_0004356	0	22.733	19	357.096	0.0636607	-4.97345	1.79174e-05	8.56414e-05	down	yes	NC_010450.4:82698451..82719341:+
ssc_circ_0008218	0	22.733	19	357.096	0.0636607	-4.97345	1.79174e-05	8.56414e-05	down	yes	NC_010460.4:2633093..2661452:-
ssc_circ_0002458	2	45.4659	24	451.068	0.100796	-3.31049	1.86222e-05	8.8596e-05	down	yes	NC_010446.5:94391005..94391746:+
ssc_circ_0003568	25	568.324	5	93.9726	6.04776	2.5964	1.99709e-05	9.45729e-05	up	yes	NC_010449.5:10122675..10132579:-
ssc_circ_0006336	121	2750.69	80	1503.56	1.82945	0.871408	2.13442e-05	0.00010061	up	yes	NC_010455.5:200707866..200731785:+
ssc_circ_0006943	78	1773.17	43	808.164	2.19407	1.13361	2.23127e-05	0.000104693	up	yes	NC_010456.5:29281864..29290551:-
ssc_circ_0002243	15	340.994	0	18.7945	18.1433	5.18136	2.5285e-05	0.000110527	up	yes	NC_010446.5:31972148..31996226:-
ssc_circ_0005554	15	340.994	0	18.7945	18.1433	5.18136	2.5285e-05	0.000110527	up	yes	NC_010454.4:14430775..14448031:+
ssc_circ_0006312	15	340.994	0	18.7945	18.1433	5.18136	2.5285e-05	0.000110527	up	yes	NC_010455.5:197054745..197067577:-
ssc_circ_0007554	15	340.994	0	18.7945	18.1433	5.18136	2.5285e-05	0.000110527	up	yes	NC_010457.5:66000520..66027687:+
ssc_circ_0007587	15	340.994	0	18.7945	18.1433	5.18136	2.5285e-05	0.000110527	up	yes	NC_010457.5:75944605..75953955:+
ssc_circ_0008182	15	340.994	0	18.7945	18.1433	5.18136	2.5285e-05	0.000110527	up	yes	NC_010460.4:17859078..17912006:+
ssc_circ_0004381	7	159.131	37	695.397	0.228834	-2.12763	2.746e-05	0.000119524	down	yes	NC_010450.4:87799383..87801061:+
ssc_circ_0005974	81	1841.37	46	864.548	2.12986	1.09076	2.80238e-05	0.000121461	up	yes	NC_010454.4:60366858..60376920:-
ssc_circ_0000310	28	636.523	7	131.562	4.83821	2.27447	2.89997e-05	0.000124665	up	yes	NC_010443.5:166036953..166058413:+
ssc_circ_0004336	4	90.9318	29	545.041	0.166835	-2.58351	3.10711e-05	0.000124665	down	yes	NC_010450.4:74913874..74915277:+
ssc_circ_0001650	0	22.733	18	338.301	0.0671974	-4.89545	3.10786e-05	0.000124665	down	yes	NC_010445.4:18045916..18046140:+
ssc_circ_0002615	0	22.733	18	338.301	0.0671974	-4.89545	3.10786e-05	0.000124665	down	yes	NC_010447.5:28843589..28844046:+
ssc_circ_0002744	0	22.733	18	338.301	0.0671974	-4.89545	3.10786e-05	0.000124665	down	yes	NC_010447.5:67250246..67254518:+
ssc_circ_0008081	3	68.1989	26	488.658	0.139564	-2.841	3.35563e-05	0.000134077	down	yes	NC_010459.5:52987380..52998000:-
ssc_circ_0000197	46	1045.72	111	2086.19	0.501256	-0.996381	3.46476e-05	0.000137899	down	yes	NC_010443.5:137638041..137638586:-
ssc_circ_0003546	31	704.722	9	169.151	4.16624	2.05874	3.56511e-05	0.000141343	up	yes	NC_010448.4:98504293..98506141:+
ssc_circ_0000242	20	454.659	3	56.3836	8.06368	3.01144	3.82934e-05	0.000151233	up	yes	NC_010443.5:149357462..149488620:-
ssc_circ_0000820	97	2205.1	61	1146.47	1.92339	0.943649	4.72437e-05	0.000174394	up	yes	NC_010443.5:77263699..77270404:-
ssc_circ_0003647	14	318.261	0	18.7945	16.9337	5.08183	4.89319e-05	0.000174394	up	yes	NC_010449.5:15922699..15924948:+
ssc_circ_0004065	14	318.261	0	18.7945	16.9337	5.08183	4.89319e-05	0.000174394	up	yes	NC_010450.4:114266870..114285079:+
ssc_circ_0004340	14	318.261	0	18.7945	16.9337	5.08183	4.89319e-05	0.000174394	up	yes	NC_010450.4:76195576..76237387:-
ssc_circ_0004393	14	318.261	0	18.7945	16.9337	5.08183	4.89319e-05	0.000174394	up	yes	NC_010450.4:96061920..96073073:+
ssc_circ_0005098	14	318.261	0	18.7945	16.9337	5.08183	4.89319e-05	0.000174394	up	yes	NC_010452.4:42501579..42510787:-
ssc_circ_0007011	14	318.261	0	18.7945	16.9337	5.08183	4.89319e-05	0.000174394	up	yes	NC_010456.5:40966694..40972298:-
ssc_circ_0007294	14	318.261	0	18.7945	16.9337	5.08183	4.89319e-05	0.000174394	up	yes	NC_010457.5:106128744..106130023:+
ssc_circ_0008025	14	318.261	0	18.7945	16.9337	5.08183	4.89319e-05	0.000174394	up	yes	NC_010459.5:39143283..39144798:+
ssc_circ_0008245	14	318.261	0	18.7945	16.9337	5.08183	4.89319e-05	0.000174394	up	yes	NC_010460.4:39942835..39951092:-
ssc_circ_0002358	78	1773.17	45	845.753	2.09656	1.06802	5.32749e-05	0.000181454	up	yes	NC_010446.5:71936785..71939607:+
ssc_circ_0002361	0	22.733	17	319.507	0.0711501	-4.81299	5.4106e-05	0.000181454	down	yes	NC_010446.5:71936785..71979633:+
ssc_circ_0002774	0	22.733	17	319.507	0.0711501	-4.81299	5.4106e-05	0.000181454	down	yes	NC_010447.5:68354014..68397143:+
ssc_circ_0003301	0	22.733	17	319.507	0.0711501	-4.81299	5.4106e-05	0.000181454	down	yes	NC_010448.4:42537042..42539106:-
ssc_circ_0004515	0	22.733	17	319.507	0.0711501	-4.81299	5.4106e-05	0.000181454	down	yes	NC_010451.4:118068519..118074614:-
ssc_circ_0006119	0	22.733	17	319.507	0.0711501	-4.81299	5.4106e-05	0.000181454	down	yes	NC_010455.5:132986164..132991254:+
ssc_circ_0007615	0	22.733	17	319.507	0.0711501	-4.81299	5.4106e-05	0.000181454	down	yes	NC_010457.5:77251049..77283482:-
ssc_circ_0003674	2	45.4659	22	413.479	0.109959	-3.18496	5.58141e-05	0.000186571	down	yes	NC_010449.5:2397188..2401736:+
ssc_circ_0004779	6	136.398	33	620.219	0.219919	-2.18496	5.65321e-05	0.000188356	down	yes	NC_010451.4:56972613..56973685:-
ssc_circ_0008112	30	681.989	9	169.151	4.03184	2.01144	6.17507e-05	0.000205075	up	yes	NC_010460.4:10281016..10300806:-
ssc_circ_0005978	105	2386.96	69	1296.82	1.84062	0.880194	6.53371e-05	0.000216283	up	yes	NC_010454.4:60373334..60376920:-
ssc_circ_0005933	17	386.46	2	37.589	10.2812	3.36194	6.65769e-05	0.000219326	up	yes	NC_010454.4:59273100..59296987:+
ssc_circ_0003255	33	750.188	11	206.74	3.62866	1.85944	6.66851e-05	0.000219326	up	yes	NC_010448.4:34714334..34725179:-
ssc_circ_0000677	17	386.46	56	1052.49	0.367186	-1.44542	7.96914e-05	0.000261263	down	yes	NC_010443.5:270874729..270884307:+
ssc_circ_0005094	186	4228.33	146	2744	1.54094	0.623808	8.13178e-05	0.000262034	up	yes	NC_010452.4:42468077..42490463:-
ssc_circ_0002419	31	704.722	10	187.945	3.74961	1.90674	8.45943e-05	0.000262034	up	yes	NC_010446.5:90161231..90163552:+
ssc_circ_0001636	6	136.398	32	601.425	0.226791	-2.14056	9.04871e-05	0.000262034	down	yes	NC_010445.4:16850859..16851571:-
ssc_circ_0003558	41	932.051	99	1860.66	0.500926	-0.997331	9.11158e-05	0.000262034	down	yes	NC_010448.4:98833466..98842928:-
ssc_circ_0003347	26	591.057	7	131.562	4.49262	2.16756	9.1734e-05	0.000262034	up	yes	NC_010448.4:52971038..52992912:+
ssc_circ_0002817	0	22.733	16	300.712	0.075597	-4.72553	9.45558e-05	0.000262034	down	yes	NC_010447.5:776735..795087:+
ssc_circ_0003400	0	22.733	16	300.712	0.075597	-4.72553	9.45558e-05	0.000262034	down	yes	NC_010448.4:70545569..70561689:+
ssc_circ_0003623	0	22.733	16	300.712	0.075597	-4.72553	9.45558e-05	0.000262034	down	yes	NC_010449.5:117718801..117735703:+
ssc_circ_0004335	0	22.733	16	300.712	0.075597	-4.72553	9.45558e-05	0.000262034	down	yes	NC_010450.4:74913874..74914085:+
ssc_circ_0005234	0	22.733	16	300.712	0.075597	-4.72553	9.45558e-05	0.000262034	down	yes	NC_010452.4:65246553..65247076:-
ssc_circ_0006230	0	22.733	16	300.712	0.075597	-4.72553	9.45558e-05	0.000262034	down	yes	NC_010455.5:158685847..158688234:-
ssc_circ_0006494	0	22.733	16	300.712	0.075597	-4.72553	9.45558e-05	0.000262034	down	yes	NC_010455.5:32466924..32475162:+
ssc_circ_0007009	0	22.733	16	300.712	0.075597	-4.72553	9.45558e-05	0.000262034	down	yes	NC_010456.5:40712179..40715025:-
ssc_circ_0007457	0	22.733	16	300.712	0.075597	-4.72553	9.45558e-05	0.000262034	down	yes	NC_010457.5:31342936..31387416:-
ssc_circ_0007611	0	22.733	16	300.712	0.075597	-4.72553	9.45558e-05	0.000262034	down	yes	NC_010457.5:77226317..77283482:-
ssc_circ_0000757	13	295.528	0	18.7945	15.7242	4.97491	9.52969e-05	0.000262034	up	yes	NC_010443.5:593018..611340:+
ssc_circ_0002465	13	295.528	0	18.7945	15.7242	4.97491	9.52969e-05	0.000262034	up	yes	NC_010446.5:94601795..94602258:+
ssc_circ_0003387	13	295.528	0	18.7945	15.7242	4.97491	9.52969e-05	0.000262034	up	yes	NC_010448.4:69106984..69124265:-
ssc_circ_0003688	13	295.528	0	18.7945	15.7242	4.97491	9.52969e-05	0.000262034	up	yes	NC_010449.5:28639544..28653086:+
ssc_circ_0006184	13	295.528	0	18.7945	15.7242	4.97491	9.52969e-05	0.000262034	up	yes	NC_010455.5:140731010..140750477:-
ssc_circ_0006615	13	295.528	0	18.7945	15.7242	4.97491	9.52969e-05	0.000262034	up	yes	NC_010455.5:69443305..69445921:+
ssc_circ_0006956	13	295.528	0	18.7945	15.7242	4.97491	9.52969e-05	0.000262034	up	yes	NC_010456.5:29689597..29696108:+
ssc_circ_0007536	13	295.528	0	18.7945	15.7242	4.97491	9.52969e-05	0.000262034	up	yes	NC_010457.5:60397513..60403463:-
ssc_circ_0007765	13	295.528	0	18.7945	15.7242	4.97491	9.52969e-05	0.000262034	up	yes	NC_010458.4:35120233..35127635:-
ssc_circ_0008083	13	295.528	0	18.7945	15.7242	4.97491	9.52969e-05	0.000262034	up	yes	NC_010459.5:53037004..53043217:-
ssc_circ_0008561	13	295.528	0	18.7945	15.7242	4.97491	9.52969e-05	0.000262034	up	yes	NW_018084833.1:315438..329028:-
ssc_circ_0004648	19	431.926	59	1108.88	0.389517	-1.36024	0.00010984	0.000301213	down	yes	NC_010451.4:19905675..19913189:-
ssc_circ_0004967	8	181.864	36	676.603	0.268789	-1.89545	0.00012483	0.000341405	down	yes	NC_010452.4:16560321..16607933:-
ssc_circ_0007328	16	363.727	2	37.589	9.67642	3.27447	0.000130238	0.000354302	up	yes	NC_010457.5:112869863..112896614:-
ssc_circ_0004147	79	1795.9	159	2988.33	0.600973	-0.734629	0.000130829	0.000354965	down	yes	NC_010450.4:137747353..137749645:+
ssc_circ_0003510	18	409.193	3	56.3836	7.25731	2.85944	0.000140064	0.000379015	up	yes	NC_010448.4:92164899..92170345:+
ssc_circ_0000412	4	90.9318	26	488.658	0.186085	-2.42597	0.000141175	0.000381012	down	yes	NC_010443.5:190648253..190649258:+
ssc_circ_0001255	33	750.188	12	225.534	3.32627	1.7339	0.00014446	0.000387833	up	yes	NC_010444.4:65978292..65980624:-
ssc_circ_0005601	33	750.188	12	225.534	3.32627	1.7339	0.00014446	0.000387833	up	yes	NC_010454.4:16195632..16211961:-
ssc_circ_0004586	48	1091.18	23	432.274	2.52428	1.33587	0.000154343	0.000409901	up	yes	NC_010451.4:127566656..127577646:+
ssc_circ_0002847	3	68.1989	23	432.274	0.157768	-2.66413	0.000161808	0.000409901	down	yes	NC_010447.5:82799606..82804808:+
ssc_circ_0002185	25	568.324	7	131.562	4.31983	2.11097	0.000161822	0.000409901	up	yes	NC_010446.5:130580135..130587915:+
ssc_circ_0002393	0	22.733	15	281.918	0.0806368	-4.63242	0.000165904	0.000409901	down	yes	NC_010446.5:80973985..80978012:+
ssc_circ_0003063	0	22.733	15	281.918	0.0806368	-4.63242	0.000165904	0.000409901	down	yes	NC_010448.4:145648571..145660214:-
ssc_circ_0004124	0	22.733	15	281.918	0.0806368	-4.63242	0.000165904	0.000409901	down	yes	NC_010450.4:132158669..132165251:-
ssc_circ_0005288	0	22.733	15	281.918	0.0806368	-4.63242	0.000165904	0.000409901	down	yes	NC_010453.5:12137091..12137437:-
ssc_circ_0005384	0	22.733	15	281.918	0.0806368	-4.63242	0.000165904	0.000409901	down	yes	NC_010453.5:32841224..32850274:-
ssc_circ_0006161	0	22.733	15	281.918	0.0806368	-4.63242	0.000165904	0.000409901	down	yes	NC_010455.5:137185110..137226265:-
ssc_circ_0006588	0	22.733	15	281.918	0.0806368	-4.63242	0.000165904	0.000409901	down	yes	NC_010455.5:66114472..66116302:+
ssc_circ_0007437	0	22.733	15	281.918	0.0806368	-4.63242	0.000165904	0.000409901	down	yes	NC_010457.5:16847248..16852201:-
ssc_circ_0008506	0	22.733	15	281.918	0.0806368	-4.63242	0.000165904	0.000409901	down	yes	NC_010461.5:78878048..78885018:+
ssc_circ_0001869	12	272.795	0	18.7945	14.5146	4.85944	0.000186848	0.000423773	up	yes	NC_010445.4:53231004..53238013:+
ssc_circ_0003181	12	272.795	0	18.7945	14.5146	4.85944	0.000186848	0.000423773	up	yes	NC_010448.4:17193646..17201280:-
ssc_circ_0003183	12	272.795	0	18.7945	14.5146	4.85944	0.000186848	0.000423773	up	yes	NC_010448.4:17352018..17356850:-
ssc_circ_0004925	12	272.795	0	18.7945	14.5146	4.85944	0.000186848	0.000423773	up	yes	NC_010452.4:12624649..12652349:-
ssc_circ_0005651	12	272.795	0	18.7945	14.5146	4.85944	0.000186848	0.000423773	up	yes	NC_010454.4:2308469..2311186:+
ssc_circ_0005997	12	272.795	0	18.7945	14.5146	4.85944	0.000186848	0.000423773	up	yes	NC_010455.5:100108435..100110232:+
ssc_circ_0006051	12	272.795	0	18.7945	14.5146	4.85944	0.000186848	0.000423773	up	yes	NC_010455.5:120778216..120795359:+
ssc_circ_0006146	12	272.795	0	18.7945	14.5146	4.85944	0.000186848	0.000423773	up	yes	NC_010455.5:134624946..134633963:+
ssc_circ_0006879	12	272.795	0	18.7945	14.5146	4.85944	0.000186848	0.000423773	up	yes	NC_010456.5:136258011..136271400:+
ssc_circ_0007134	12	272.795	0	18.7945	14.5146	4.85944	0.000186848	0.000423773	up	yes	NC_010456.5:71615773..71625769:-
ssc_circ_0007861	12	272.795	0	18.7945	14.5146	4.85944	0.000186848	0.000423773	up	yes	NC_010458.4:55397761..55403998:-
ssc_circ_0000382	31	704.722	11	206.74	3.40874	1.76924	0.00018734	0.000423949	up	yes	NC_010443.5:184048957..184049475:+
ssc_circ_0002421	23	522.858	6	112.767	4.63662	2.21307	0.000194101	0.000437314	up	yes	NC_010446.5:90161231..90171499:+
ssc_circ_0005966	23	522.858	6	112.767	4.63662	2.21307	0.000194101	0.000437314	up	yes	NC_010454.4:60348042..60361193:-
ssc_circ_0004172	26	591.057	8	150.356	3.93105	1.97491	0.000228836	0.000513925	up	yes	NC_010450.4:167697..171693:+
ssc_circ_0000367	6	136.398	30	563.836	0.24191	-2.04745	0.00022911	0.000513925	down	yes	NC_010443.5:182340847..182341782:+
ssc_circ_0002452	29	659.256	10	187.945	3.5077	1.81053	0.000241701	0.000539802	up	yes	NC_010446.5:94313136..94324938:+
ssc_circ_0002002	87	1977.77	57	1071.29	1.84616	0.884527	0.00026332	0.000586804	up	yes	NC_010445.4:87299327..87301882:+
ssc_circ_0003465	17	386.46	3	56.3836	6.85413	2.77697	0.000266605	0.000592833	up	yes	NC_010448.4:84934413..84951139:+
ssc_circ_0006813	3	68.1989	22	413.479	0.164939	-2.6	0.000271883	0.000599167	down	yes	NC_010456.5:121395348..121396290:+
ssc_circ_0006765	24	545.591	7	131.562	4.14704	2.05208	0.000283745	0.000599167	up	yes	NC_010456.5:105893635..105902806:+
ssc_circ_0000643	2	45.4659	19	357.096	0.127321	-2.97345	0.000286931	0.000599167	down	yes	NC_010443.5:264019073..264020783:+
ssc_circ_0004231	0	22.733	14	263.123	0.0863966	-4.53288	0.000292299	0.000599167	down	yes	NC_010450.4:37441277..37445470:+
ssc_circ_0004420	0	22.733	14	263.123	0.0863966	-4.53288	0.000292299	0.000599167	down	yes	NC_010451.4:102501316..102508472:-
ssc_circ_0005232	0	22.733	14	263.123	0.0863966	-4.53288	0.000292299	0.000599167	down	yes	NC_010452.4:65201943..65203703:-
ssc_circ_0006633	0	22.733	14	263.123	0.0863966	-4.53288	0.000292299	0.000599167	down	yes	NC_010455.5:73093379..73094623:-
ssc_circ_0006887	0	22.733	14	263.123	0.0863966	-4.53288	0.000292299	0.000599167	down	yes	NC_010456.5:136307328..136335070:+
ssc_circ_0008256	0	22.733	14	263.123	0.0863966	-4.53288	0.000292299	0.000599167	down	yes	NC_010460.4:40490565..40517359:-
ssc_circ_0005874	5	113.665	27	507.452	0.223991	-2.15849	0.000300656	0.000615067	down	yes	NC_010454.4:50206420..50209164:-
ssc_circ_0006165	9	204.597	36	676.603	0.302388	-1.72553	0.000322013	0.000657443	down	yes	NC_010455.5:137373443..137376721:-
ssc_circ_0002919	24	545.591	65	1221.64	0.446604	-1.16293	0.000328484	0.000669317	down	yes	NC_010448.4:103910117..103911289:-
ssc_circ_0003155	11	250.063	0	18.7945	13.3051	4.7339	0.000368982	0.000671568	up	yes	NC_010448.4:166971305..167000612:+
ssc_circ_0003380	11	250.063	0	18.7945	13.3051	4.7339	0.000368982	0.000671568	up	yes	NC_010448.4:64236415..64240458:+
ssc_circ_0004366	11	250.063	0	18.7945	13.3051	4.7339	0.000368982	0.000671568	up	yes	NC_010450.4:84204030..84209728:-
ssc_circ_0005299	11	250.063	0	18.7945	13.3051	4.7339	0.000368982	0.000671568	up	yes	NC_010453.5:1355228..1376231:-
ssc_circ_0005424	11	250.063	0	18.7945	13.3051	4.7339	0.000368982	0.000671568	up	yes	NC_010453.5:51540591..51554792:+
ssc_circ_0005540	11	250.063	0	18.7945	13.3051	4.7339	0.000368982	0.000671568	up	yes	NC_010454.4:11892148..11892556:-
ssc_circ_0006419	11	250.063	0	18.7945	13.3051	4.7339	0.000368982	0.000671568	up	yes	NC_010455.5:2810084..2832193:-
ssc_circ_0006451	11	250.063	0	18.7945	13.3051	4.7339	0.000368982	0.000671568	up	yes	NC_010455.5:30472205..30512528:-
ssc_circ_0006719	11	250.063	0	18.7945	13.3051	4.7339	0.000368982	0.000671568	up	yes	NC_010455.5:95702963..95703536:-
ssc_circ_0007169	11	250.063	0	18.7945	13.3051	4.7339	0.000368982	0.000671568	up	yes	NC_010456.5:73752038..73759656:+
ssc_circ_0007326	11	250.063	0	18.7945	13.3051	4.7339	0.000368982	0.000671568	up	yes	NC_010457.5:112808098..112896614:-
ssc_circ_0007687	11	250.063	0	18.7945	13.3051	4.7339	0.000368982	0.000671568	up	yes	NC_010457.5:94387078..94413980:+
ssc_circ_0008271	11	250.063	0	18.7945	13.3051	4.7339	0.000368982	0.000671568	up	yes	NC_010460.4:44837492..44838430:-
ssc_circ_0003233	78	1773.17	50	939.726	1.8869	0.916019	0.000373261	0.000678151	up	yes	NC_010448.4:29344146..29357287:+
ssc_circ_0005012	21	477.392	59	1108.88	0.430519	-1.21585	0.000392833	0.000712444	down	yes	NC_010452.4:25205440..25206443:+
ssc_circ_0006017	25	568.324	8	150.356	3.77985	1.91833	0.000393594	0.000712561	up	yes	NC_010455.5:108958194..108963151:+
ssc_circ_0002872	28	636.523	10	187.945	3.38675	1.7599	0.000404587	0.000731168	up	yes	NC_010447.5:85285642..85287681:-
ssc_circ_0000692	36	818.386	85	1597.53	0.512281	-0.964993	0.000419153	0.000756157	down	yes	NC_010443.5:273972338..273979720:+
ssc_circ_0004148	48	1091.18	25	469.863	2.32234	1.21558	0.000438411	0.000789505	up	yes	NC_010450.4:137747353..137772606:+
ssc_circ_0005683	8	181.864	33	620.219	0.293225	-1.76992	0.000456176	0.000820053	down	yes	NC_010454.4:27298750..27312593:-
ssc_circ_0005093	23	522.858	7	131.562	3.97424	1.99068	0.000494302	0.00085056	up	yes	NC_010452.4:42468077..42479927:-
ssc_circ_0001613	14	318.261	2	37.589	8.46687	3.08183	0.000496428	0.00085056	up	yes	NC_010445.4:131272241..131272989:+
ssc_circ_0002701	14	318.261	2	37.589	8.46687	3.08183	0.000496428	0.00085056	up	yes	NC_010447.5:51558424..51561815:+
ssc_circ_0006434	14	318.261	2	37.589	8.46687	3.08183	0.000496428	0.00085056	up	yes	NC_010455.5:2981756..2988731:-
ssc_circ_0002522	16	363.727	3	56.3836	6.45095	2.68951	0.000505524	0.00085056	up	yes	NC_010447.5:104306762..104314137:-
ssc_circ_0003605	0	22.733	13	244.329	0.0930425	-4.42597	0.000517218	0.00085056	down	yes	NC_010449.5:114628671..114632495:-
ssc_circ_0004728	0	22.733	13	244.329	0.0930425	-4.42597	0.000517218	0.00085056	down	yes	NC_010451.4:39494895..39504434:-
ssc_circ_0004803	0	22.733	13	244.329	0.0930425	-4.42597	0.000517218	0.00085056	down	yes	NC_010451.4:66405629..66413572:-
ssc_circ_0005096	0	22.733	13	244.329	0.0930425	-4.42597	0.000517218	0.00085056	down	yes	NC_010452.4:42490402..42510787:-
ssc_circ_0005982	0	22.733	13	244.329	0.0930425	-4.42597	0.000517218	0.00085056	down	yes	NC_010454.4:6073486..6074110:-
ssc_circ_0007127	0	22.733	13	244.329	0.0930425	-4.42597	0.000517218	0.00085056	down	yes	NC_010456.5:71521813..71524495:-
ssc_circ_0007231	0	22.733	13	244.329	0.0930425	-4.42597	0.000517218	0.00085056	down	yes	NC_010456.5:90386719..90405784:-
ssc_circ_0007681	0	22.733	13	244.329	0.0930425	-4.42597	0.000517218	0.00085056	down	yes	NC_010457.5:93992834..94016947:+
ssc_circ_0008049	0	22.733	13	244.329	0.0930425	-4.42597	0.000517218	0.00085056	down	yes	NC_010459.5:44164326..44166273:-
ssc_circ_0004360	26	591.057	9	169.151	3.49426	1.80499	0.000523424	0.000859384	up	yes	NC_010450.4:82957079..82957656:-
ssc_circ_0006896	4	90.9318	23	432.274	0.210357	-2.24909	0.000621478	0.00101711	down	yes	NC_010456.5:136410332..136412160:+
ssc_circ_0008251	4	90.9318	23	432.274	0.210357	-2.24909	0.000621478	0.00101711	down	yes	NC_010460.4:40175333..40184681:-
ssc_circ_0007394	30	681.989	12	225.534	3.02388	1.5964	0.00063408	0.00103608	up	yes	NC_010457.5:133924880..133929332:-
ssc_circ_0003695	30	681.989	73	1372	0.497076	-1.00846	0.000697496	0.00108532	down	yes	NC_010449.5:2915755..2916421:+
ssc_circ_0000207	10	227.33	0	18.7945	12.0955	4.5964	0.000734244	0.00108532	up	yes	NC_010443.5:138688023..138703244:-
ssc_circ_0001897	10	227.33	0	18.7945	12.0955	4.5964	0.000734244	0.00108532	up	yes	NC_010445.4:60162503..60174324:+
ssc_circ_0002600	10	227.33	0	18.7945	12.0955	4.5964	0.000734244	0.00108532	up	yes	NC_010447.5:27173898..27175753:+
ssc_circ_0002891	10	227.33	0	18.7945	12.0955	4.5964	0.000734244	0.00108532	up	yes	NC_010447.5:92992680..92993106:+
ssc_circ_0004735	10	227.33	0	18.7945	12.0955	4.5964	0.000734244	0.00108532	up	yes	NC_010451.4:41643139..41644483:+
ssc_circ_0006070	10	227.33	0	18.7945	12.0955	4.5964	0.000734244	0.00108532	up	yes	NC_010455.5:121802237..121802974:-
ssc_circ_0007085	10	227.33	0	18.7945	12.0955	4.5964	0.000734244	0.00108532	up	yes	NC_010456.5:60813334..60813820:-
ssc_circ_0007354	10	227.33	0	18.7945	12.0955	4.5964	0.000734244	0.00108532	up	yes	NC_010457.5:121179850..121189165:-
ssc_circ_0007354	10	227.33	0	18.7945	12.0955	4.5964	0.000734244	0.00108532	up	yes	NC_010457.5:121179850..121189165:-
ssc_circ_0008578	10	227.33	0	18.7945	12.0955	4.5964	0.000734244	0.00108532	up	yes	NW_018084979.1:1574289..1601363:+
ssc_circ_0002417	19	431.926	5	93.9726	4.5963	2.20047	0.000737984	0.00108927	up	yes	NC_010446.5:90154266..90171499:+
ssc_circ_0008316	14	318.261	44	826.959	0.384858	-1.3776	0.000745515	0.0010988	down	yes	NC_010460.4:54558710..54563773:-
ssc_circ_0000476	5	113.665	25	469.863	0.24191	-2.04745	0.00076978	0.00112806	down	yes	NC_010443.5:216209672..216210109:+
ssc_circ_0006857	5	113.665	25	469.863	0.24191	-2.04745	0.00076978	0.00112806	down	yes	NC_010456.5:131560094..131576631:-
ssc_circ_0007589	5	113.665	25	469.863	0.24191	-2.04745	0.00076978	0.00112806	down	yes	NC_010457.5:75966720..75970294:+
ssc_circ_0002931	40	909.318	89	1672.71	0.543619	-0.879332	0.000841774	0.00121028	down	yes	NC_010448.4:1051422..1057079:-
ssc_circ_0001839	22	500.125	7	131.562	3.80145	1.92655	0.000855074	0.00121028	up	yes	NC_010445.4:46142071..46151353:+
ssc_circ_0004513	17	386.46	4	75.1781	5.1406	2.36194	0.000861795	0.00121028	up	yes	NC_010451.4:118058399..118074614:-
ssc_circ_0006396	17	386.46	4	75.1781	5.1406	2.36194	0.000861795	0.00121028	up	yes	NC_010455.5:23319029..23322097:+
ssc_circ_0006426	17	386.46	4	75.1781	5.1406	2.36194	0.000861795	0.00121028	up	yes	NC_010455.5:2931438..2933716:-
ssc_circ_0002179	6	136.398	27	507.452	0.268789	-1.89545	0.000892757	0.00121028	down	yes	NC_010446.5:129378277..129385680:-
ssc_circ_0001074	0	22.733	12	225.534	0.100796	-4.31049	0.000919356	0.00121028	down	yes	NC_010444.4:151040092..151057468:+
ssc_circ_0001366	0	22.733	12	225.534	0.100796	-4.31049	0.000919356	0.00121028	down	yes	NC_010444.4:88057795..88070008:+
ssc_circ_0002432	0	22.733	12	225.534	0.100796	-4.31049	0.000919356	0.00121028	down	yes	NC_010446.5:93736189..93738733:+
ssc_circ_0002598	0	22.733	12	225.534	0.100796	-4.31049	0.000919356	0.00121028	down	yes	NC_010447.5:2688838..2701290:-
ssc_circ_0003447	0	22.733	12	225.534	0.100796	-4.31049	0.000919356	0.00121028	down	yes	NC_010448.4:80443721..80451792:+
ssc_circ_0004383	0	22.733	12	225.534	0.100796	-4.31049	0.000919356	0.00121028	down	yes	NC_010450.4:87799383..87828391:+
ssc_circ_0004711	0	22.733	12	225.534	0.100796	-4.31049	0.000919356	0.00121028	down	yes	NC_010451.4:36533552..36536941:+
ssc_circ_0005551	0	22.733	12	225.534	0.100796	-4.31049	0.000919356	0.00121028	down	yes	NC_010454.4:14038571..14040563:+
ssc_circ_0008005	0	22.733	12	225.534	0.100796	-4.31049	0.000919356	0.00121028	down	yes	NC_010459.5:37890389..37901251:+
ssc_circ_0008376	0	22.733	12	225.534	0.100796	-4.31049	0.000919356	0.00121028	down	yes	NC_010461.5:120935832..120945464:+
ssc_circ_0005104	13	295.528	2	37.589	7.86209	2.97491	0.000966377	0.00126891	up	yes	NC_010452.4:43443984..43446589:-
ssc_circ_0003333	7	159.131	29	545.041	0.291961	-1.77615	0.000988094	0.00129576	down	yes	NC_010448.4:48037867..48038991:+
ssc_circ_0005319	29	659.256	70	1315.62	0.5011	-0.996829	0.00100749	0.00131767	down	yes	NC_010453.5:19129679..19134837:+
ssc_circ_0003479	4	90.9318	22	413.479	0.219919	-2.18496	0.00100995	0.00131767	down	yes	NC_010448.4:87628833..87630082:-
ssc_circ_0004875	4	90.9318	22	413.479	0.219919	-2.18496	0.00100995	0.00131767	down	yes	NC_010451.4:8646177..8646907:-
ssc_circ_0008557	4	90.9318	22	413.479	0.219919	-2.18496	0.00100995	0.00131767	down	yes	NW_018084833.1:304068..318832:-
ssc_circ_0002329	29	659.256	12	225.534	2.92308	1.54749	0.00102358	0.00133036	up	yes	NC_010446.5:56162673..56163561:-
ssc_circ_0006531	29	659.256	12	225.534	2.92308	1.54749	0.00102358	0.00133036	up	yes	NC_010455.5:38531389..38545830:-
ssc_circ_0007084	29	659.256	12	225.534	2.92308	1.54749	0.00102358	0.00133036	up	yes	NC_010456.5:60482991..60504383:-
ssc_circ_0000065	33	750.188	15	281.918	2.66102	1.41198	0.00106628	0.0013841	up	yes	NC_010443.5:113128000..113128579:+
ssc_circ_0002128	13	295.528	41	770.575	0.383517	-1.38264	0.00109748	0.00142279	down	yes	NC_010446.5:123121212..123125471:+
ssc_circ_0000653	11	250.063	37	695.397	0.359597	-1.47555	0.00112846	0.0014611	down	yes	NC_010443.5:266296454..266312704:-
ssc_circ_0000413	5	113.665	24	451.068	0.25199	-1.98856	0.00122277	0.00157921	down	yes	NC_010443.5:190648253..190654424:+
ssc_circ_0002908	5	113.665	24	451.068	0.25199	-1.98856	0.00122277	0.00157921	down	yes	NC_010448.4:101570971..101577333:+
ssc_circ_0001755	3	68.1989	19	357.096	0.190982	-2.38849	0.00126339	0.00162962	down	yes	NC_010445.4:38413987..38414699:+
ssc_circ_0003905	16	363.727	46	864.548	0.420714	-1.24909	0.00138924	0.00163963	down	yes	NC_010449.5:68514625..68521235:+
ssc_circ_0002618	2	45.4659	16	300.712	0.151194	-2.72553	0.00144955	0.00163963	down	yes	NC_010447.5:28850613..28858296:+
ssc_circ_0006126	2	45.4659	16	300.712	0.151194	-2.72553	0.00144955	0.00163963	down	yes	NC_010455.5:133296684..133305955:-
ssc_circ_0008331	2	45.4659	16	300.712	0.151194	-2.72553	0.00144955	0.00163963	down	yes	NC_010460.4:612442..620550:+
ssc_circ_0001495	15	340.994	44	826.959	0.412347	-1.27807	0.00145721	0.00163963	down	yes	NC_010445.4:107609926..107613737:+
ssc_circ_0002350	24	545.591	9	169.151	3.22547	1.68951	0.00146145	0.00163963	up	yes	NC_010446.5:68935650..68958236:-
ssc_circ_0006869	24	545.591	9	169.151	3.22547	1.68951	0.00146145	0.00163963	up	yes	NC_010456.5:134376834..134438668:-
ssc_circ_0000266	9	204.597	0	18.7945	10.886	4.4444	0.00147312	0.00163963	up	yes	NC_010443.5:16307508..16307993:+
ssc_circ_0001059	9	204.597	0	18.7945	10.886	4.4444	0.00147312	0.00163963	up	yes	NC_010444.4:147515855..147525270:-
ssc_circ_0001219	9	204.597	0	18.7945	10.886	4.4444	0.00147312	0.00163963	up	yes	NC_010444.4:58270838..58271233:+
ssc_circ_0001647	9	204.597	0	18.7945	10.886	4.4444	0.00147312	0.00163963	up	yes	NC_010445.4:17693009..17693900:-
ssc_circ_0002176	9	204.597	0	18.7945	10.886	4.4444	0.00147312	0.00163963	up	yes	NC_010446.5:129116233..129134916:-
ssc_circ_0002459	9	204.597	0	18.7945	10.886	4.4444	0.00147312	0.00163963	up	yes	NC_010446.5:94405984..94418263:+
ssc_circ_0002654	9	204.597	0	18.7945	10.886	4.4444	0.00147312	0.00163963	up	yes	NC_010447.5:34492206..34513084:+
ssc_circ_0002980	9	204.597	0	18.7945	10.886	4.4444	0.00147312	0.00163963	up	yes	NC_010448.4:109149043..109171834:-
ssc_circ_0003199	9	204.597	0	18.7945	10.886	4.4444	0.00147312	0.00163963	up	yes	NC_010448.4:19208372..19212750:+
ssc_circ_0003505	9	204.597	0	18.7945	10.886	4.4444	0.00147312	0.00163963	up	yes	NC_010448.4:92121987..92130264:+
ssc_circ_0003747	9	204.597	0	18.7945	10.886	4.4444	0.00147312	0.00163963	up	yes	NC_010449.5:47969622..47971049:-
ssc_circ_0003919	9	204.597	0	18.7945	10.886	4.4444	0.00147312	0.00163963	up	yes	NC_010449.5:75145650..75146187:-
ssc_circ_0004000	9	204.597	0	18.7945	10.886	4.4444	0.00147312	0.00163963	up	yes	NC_010449.5:96543074..96555754:+
ssc_circ_0004696	9	204.597	0	18.7945	10.886	4.4444	0.00147312	0.00163963	up	yes	NC_010451.4:33043520..33061432:+
ssc_circ_0005235	9	204.597	0	18.7945	10.886	4.4444	0.00147312	0.00163963	up	yes	NC_010452.4:65563759..65566775:+
ssc_circ_0006108	9	204.597	0	18.7945	10.886	4.4444	0.00147312	0.00163963	up	yes	NC_010455.5:132304897..132326005:-
ssc_circ_0006322	9	204.597	0	18.7945	10.886	4.4444	0.00147312	0.00163963	up	yes	NC_010455.5:197371647..197372023:+
ssc_circ_0006557	9	204.597	0	18.7945	10.886	4.4444	0.00147312	0.00163963	up	yes	NC_010455.5:4115487..4120836:+
ssc_circ_0006829	9	204.597	0	18.7945	10.886	4.4444	0.00147312	0.00163963	up	yes	NC_010456.5:128696025..128708899:-
ssc_circ_0007248	9	204.597	0	18.7945	10.886	4.4444	0.00147312	0.00163963	up	yes	NC_010456.5:9478895..9505715:-
ssc_circ_0007320	9	204.597	0	18.7945	10.886	4.4444	0.00147312	0.00163963	up	yes	NC_010457.5:111133970..111134905:-
ssc_circ_0008165	9	204.597	0	18.7945	10.886	4.4444	0.00147312	0.00163963	up	yes	NC_010460.4:16583749..16605796:+
ssc_circ_0008255	9	204.597	0	18.7945	10.886	4.4444	0.00147312	0.00163963	up	yes	NC_010460.4:40367081..40381716:-
ssc_circ_0008298	9	204.597	0	18.7945	10.886	4.4444	0.00147312	0.00163963	up	yes	NC_010460.4:52417988..52495626:+
ssc_circ_0008342	9	204.597	0	18.7945	10.886	4.4444	0.00147312	0.00163963	up	yes	NC_010460.4:9133515..9140672:-
ssc_circ_0002585	16	363.727	4	75.1781	4.83821	2.27447	0.00157509	0.00169473	up	yes	NC_010447.5:22763942..22771826:+
ssc_circ_0007628	16	363.727	4	75.1781	4.83821	2.27447	0.00157509	0.00169473	up	yes	NC_010457.5:81780551..81799621:-
ssc_circ_0004830	9	204.597	32	601.425	0.340187	-1.5556	0.00164068	0.00169473	down	yes	NC_010451.4:73094595..73102060:+
ssc_circ_0000038	0	22.733	11	206.74	0.109959	-4.18496	0.00164192	0.00169473	down	yes	NC_010443.5:108459471..108486823:-
ssc_circ_0001083	0	22.733	11	206.74	0.109959	-4.18496	0.00164192	0.00169473	down	yes	NC_010444.4:151697214..151701741:-
ssc_circ_0001810	0	22.733	11	206.74	0.109959	-4.18496	0.00164192	0.00169473	down	yes	NC_010445.4:4264224..4277544:-
ssc_circ_0002474	0	22.733	11	206.74	0.109959	-4.18496	0.00164192	0.00169473	down	yes	NC_010446.5:98027350..98027649:-
ssc_circ_0003367	0	22.733	11	206.74	0.109959	-4.18496	0.00164192	0.00169473	down	yes	NC_010448.4:58280940..58287583:-
ssc_circ_0003378	0	22.733	11	206.74	0.109959	-4.18496	0.00164192	0.00169473	down	yes	NC_010448.4:63879633..63893464:-
ssc_circ_0006150	0	22.733	11	206.74	0.109959	-4.18496	0.00164192	0.00169473	down	yes	NC_010455.5:134838956..134846673:+
ssc_circ_0006640	0	22.733	11	206.74	0.109959	-4.18496	0.00164192	0.00169473	down	yes	NC_010455.5:73882476..73890683:-
ssc_circ_0007760	0	22.733	11	206.74	0.109959	-4.18496	0.00164192	0.00169473	down	yes	NC_010458.4:34633974..34639666:-
ssc_circ_0008181	0	22.733	11	206.74	0.109959	-4.18496	0.00164192	0.00169473	down	yes	NC_010460.4:17612336..17629822:-
ssc_circ_0003297	14	318.261	3	56.3836	5.64458	2.49687	0.0017921	0.00184601	up	yes	NC_010448.4:4003874..4015029:-
ssc_circ_0006271	14	318.261	3	56.3836	5.64458	2.49687	0.0017921	0.00184601	up	yes	NC_010455.5:180591411..180594799:+
ssc_circ_0001211	19	431.926	6	112.767	3.83025	1.93744	0.00186937	0.00192367	up	yes	NC_010444.4:50831116..50886317:+
ssc_circ_0004064	12	272.795	2	37.589	7.25731	2.85944	0.00187604	0.00192473	up	yes	NC_010450.4:113967111..113982056:-
ssc_circ_0008382	12	272.795	2	37.589	7.25731	2.85944	0.00187604	0.00192473	up	yes	NC_010461.5:122419678..122423242:+
ssc_circ_0002210	43	977.517	24	451.068	2.16711	1.11578	0.0018858	0.0019328	up	yes	NC_010446.5:2484106..2484734:+
ssc_circ_0006055	22	500.125	8	150.356	3.32627	1.7339	0.00191696	0.00196277	up	yes	NC_010455.5:120919103..120935351:-
ssc_circ_0004364	31	704.722	71	1334.41	0.528114	-0.921078	0.00193094	0.00197119	down	yes	NC_010450.4:84198495..84200866:-
ssc_circ_0004753	5	113.665	23	432.274	0.262946	-1.92716	0.00193193	0.00197119	down	yes	NC_010451.4:44717823..44718203:+
ssc_circ_0005290	5	113.665	23	432.274	0.262946	-1.92716	0.00193193	0.00197119	down	yes	NC_010453.5:1231273..1238890:-
ssc_circ_0008601	29	659.256	13	244.329	2.69823	1.43201	0.00193289	0.00197119	up	yes	NW_018084979.1:2193313..2193727:+
ssc_circ_0008178	51	1159.38	31	582.63	1.98991	0.992702	0.0020962	0.00213561	up	yes	NC_010460.4:17598680..17629822:-
ssc_circ_0003305	6	136.398	25	469.863	0.290293	-1.78442	0.0021544	0.00219272	down	yes	NC_010448.4:43244326..43263216:-
ssc_circ_0003542	19	431.926	50	939.726	0.45963	-1.12146	0.00221747	0.00225466	down	yes	NC_010448.4:98229606..98233063:-
ssc_circ_0003633	30	681.989	14	263.123	2.5919	1.37401	0.00224143	0.00227676	up	yes	NC_010449.5:121224913..121226354:-
ssc_circ_0002666	7	159.131	27	507.452	0.313588	-1.67306	0.00230558	0.00233728	down	yes	NC_010447.5:3717600..3739361:-
ssc_circ_0006702	7	159.131	27	507.452	0.313588	-1.67306	0.00230558	0.00233728	down	yes	NC_010455.5:86452535..86474319:-
ssc_circ_0007397	17	386.46	5	93.9726	4.11248	2.04001	0.00234137	0.00237121	up	yes	NC_010457.5:135707739..135716699:+
ssc_circ_0008279	23	522.858	9	169.151	3.09108	1.62811	0.0024124	0.00244073	up	yes	NC_010460.4:44996263..45011080:+
ssc_circ_0000360	2	45.4659	15	281.918	0.161274	-2.63242	0.00247343	0.00244986	down	yes	NC_010443.5:181739654..181743674:-
ssc_circ_0001381	2	45.4659	15	281.918	0.161274	-2.63242	0.00247343	0.00244986	down	yes	NC_010444.4:89359613..89384364:+
ssc_circ_0002000	2	45.4659	15	281.918	0.161274	-2.63242	0.00247343	0.00244986	down	yes	NC_010445.4:87297672..87299574:+
ssc_circ_0003330	2	45.4659	15	281.918	0.161274	-2.63242	0.00247343	0.00244986	down	yes	NC_010448.4:47637796..47638219:-
ssc_circ_0006112	2	45.4659	15	281.918	0.161274	-2.63242	0.00247343	0.00244986	down	yes	NC_010455.5:132325910..132337788:-
ssc_circ_0001273	20	454.659	7	131.562	3.45586	1.78905	0.00249937	0.00244986	up	yes	NC_010444.4:69853256..69853745:+
ssc_circ_0001885	20	454.659	7	131.562	3.45586	1.78905	0.00249937	0.00244986	up	yes	NC_010445.4:58332949..58339989:-
ssc_circ_0007153	20	454.659	7	131.562	3.45586	1.78905	0.00249937	0.00244986	up	yes	NC_010456.5:72426644..72427752:+
ssc_circ_0007586	20	454.659	7	131.562	3.45586	1.78905	0.00249937	0.00244986	up	yes	NC_010457.5:75944605..75949450:+
ssc_circ_0005602	93	2114.16	70	1315.62	1.60698	0.684349	0.00250924	0.00244986	up	yes	NC_010454.4:16209070..16211961:-
ssc_circ_0004145	41	932.051	23	432.274	2.15616	1.10846	0.00254103	0.00244986	up	yes	NC_010450.4:135780981..135786172:-
ssc_circ_0007436	15	340.994	4	75.1781	4.53582	2.18136	0.0028583	0.00244986	up	yes	NC_010457.5:16804269..16814482:-
ssc_circ_0005391	32	727.455	16	300.712	2.4191	1.27447	0.0028938	0.00244986	up	yes	NC_010453.5:4104218..4118265:+
ssc_circ_0005420	24	545.591	10	187.945	2.90293	1.53751	0.00294667	0.00244986	up	yes	NC_010453.5:51531489..51540684:+
ssc_circ_0001323	0	22.733	10	187.945	0.120955	-4.04745	0.002947	0.00244986	down	yes	NC_010444.4:80711394..80715319:-
ssc_circ_0001598	0	22.733	10	187.945	0.120955	-4.04745	0.002947	0.00244986	down	yes	NC_010445.4:126846419..126848971:+
ssc_circ_0001926	0	22.733	10	187.945	0.120955	-4.04745	0.002947	0.00244986	down	yes	NC_010445.4:72257086..72262713:+
ssc_circ_0002378	0	22.733	10	187.945	0.120955	-4.04745	0.002947	0.00244986	down	yes	NC_010446.5:77612564..77618720:+
ssc_circ_0002475	0	22.733	10	187.945	0.120955	-4.04745	0.002947	0.00244986	down	yes	NC_010446.5:98029196..98034844:-
ssc_circ_0002775	0	22.733	10	187.945	0.120955	-4.04745	0.002947	0.00244986	down	yes	NC_010447.5:68380565..68426856:+
ssc_circ_0004111	0	22.733	10	187.945	0.120955	-4.04745	0.002947	0.00244986	down	yes	NC_010450.4:132039902..132043455:-
ssc_circ_0005279	0	22.733	10	187.945	0.120955	-4.04745	0.002947	0.00244986	down	yes	NC_010453.5:1120102..1141776:-
ssc_circ_0006785	0	22.733	10	187.945	0.120955	-4.04745	0.002947	0.00244986	down	yes	NC_010456.5:111118446..111120455:-
ssc_circ_0007449	0	22.733	10	187.945	0.120955	-4.04745	0.002947	0.00244986	down	yes	NC_010457.5:29812672..29813150:+
ssc_circ_0007692	0	22.733	10	187.945	0.120955	-4.04745	0.002947	0.00244986	down	yes	NC_010457.5:95122041..95124354:-
ssc_circ_0007764	0	22.733	10	187.945	0.120955	-4.04745	0.002947	0.00244986	down	yes	NC_010458.4:34798441..34803686:-
ssc_circ_0008490	0	22.733	10	187.945	0.120955	-4.04745	0.002947	0.00244986	down	yes	NC_010461.5:6859159..6871558:+
ssc_circ_0005117	50	1136.65	31	582.63	1.95089	0.964133	0.00294949	0.00244986	up	yes	NC_010452.4:45992309..46027671:+
ssc_circ_0000030	8	181.864	0	18.7945	9.67642	4.27447	0.00298187	0.00244986	up	yes	NC_010443.5:107535162..107553238:-
ssc_circ_0000762	8	181.864	0	18.7945	9.67642	4.27447	0.00298187	0.00244986	up	yes	NC_010443.5:641934..653683:+
ssc_circ_0000819	8	181.864	0	18.7945	9.67642	4.27447	0.00298187	0.00244986	up	yes	NC_010443.5:77254058..77279692:-
ssc_circ_0000899	8	181.864	0	18.7945	9.67642	4.27447	0.00298187	0.00244986	up	yes	NC_010443.5:96493194..96516009:-
ssc_circ_0001091	8	181.864	0	18.7945	9.67642	4.27447	0.00298187	0.00244986	up	yes	NC_010444.4:15967840..16021491:+
ssc_circ_0001113	8	181.864	0	18.7945	9.67642	4.27447	0.00298187	0.00244986	up	yes	NC_010444.4:2079637..2085863:-
ssc_circ_0001241	8	181.864	0	18.7945	9.67642	4.27447	0.00298187	0.00244986	up	yes	NC_010444.4:621540..627163:+
ssc_circ_0002106	8	181.864	0	18.7945	9.67642	4.27447	0.00298187	0.00244986	up	yes	NC_010446.5:117916365..117917394:+
ssc_circ_0003244	8	181.864	0	18.7945	9.67642	4.27447	0.00298187	0.00244986	up	yes	NC_010448.4:31388854..31404916:-
ssc_circ_0003585	8	181.864	0	18.7945	9.67642	4.27447	0.00298187	0.00244986	up	yes	NC_010449.5:110475343..110506262:+
ssc_circ_0003604	8	181.864	0	18.7945	9.67642	4.27447	0.00298187	0.00244986	up	yes	NC_010449.5:114594354..114596124:+
ssc_circ_0004233	8	181.864	0	18.7945	9.67642	4.27447	0.00298187	0.00244986	up	yes	NC_010450.4:38273589..38280012:+
ssc_circ_0004470	8	181.864	0	18.7945	9.67642	4.27447	0.00298187	0.00244986	up	yes	NC_010451.4:11105674..11113143:+
ssc_circ_0004504	8	181.864	0	18.7945	9.67642	4.27447	0.00298187	0.00244986	up	yes	NC_010451.4:118014576..118018949:-
ssc_circ_0006217	8	181.864	0	18.7945	9.67642	4.27447	0.00298187	0.00244986	up	yes	NC_010455.5:157429171..157436827:+
ssc_circ_0006481	8	181.864	0	18.7945	9.67642	4.27447	0.00298187	0.00244986	up	yes	NC_010455.5:31450559..31473909:-
ssc_circ_0006624	8	181.864	0	18.7945	9.67642	4.27447	0.00298187	0.00244986	up	yes	NC_010455.5:71794794..71797638:-
ssc_circ_0006700	8	181.864	0	18.7945	9.67642	4.27447	0.00298187	0.00244986	up	yes	NC_010455.5:86452535..86459135:-
ssc_circ_0007410	8	181.864	0	18.7945	9.67642	4.27447	0.00298187	0.00244986	up	yes	NC_010457.5:138613005..138614428:-
ssc_circ_0008572	8	181.864	0	18.7945	9.67642	4.27447	0.00298187	0.00244986	up	yes	NW_018084979.1:1174519..1174823:+
ssc_circ_0003598	5	113.665	22	413.479	0.274898	-1.86303	0.00303477	0.00248932	down	yes	NC_010449.5:113663735..113686076:+
ssc_circ_0004605	5	113.665	22	413.479	0.274898	-1.86303	0.00303477	0.00248932	down	yes	NC_010451.4:130372679..130409903:-
ssc_circ_0000136	21	477.392	8	150.356	3.17508	1.66679	0.00319623	0.00261756	up	yes	NC_010443.5:127746552..127748761:+
ssc_circ_0002385	21	477.392	8	150.356	3.17508	1.66679	0.00319623	0.00261756	up	yes	NC_010446.5:79822366..79825948:+
ssc_circ_0002664	18	409.193	6	112.767	3.62866	1.85944	0.00323026	0.0026412	up	yes	NC_010447.5:3717600..3720056:-
ssc_circ_0006124	18	409.193	6	112.767	3.62866	1.85944	0.00323026	0.0026412	up	yes	NC_010455.5:133225592..133229104:-
ssc_circ_0002229	6	136.398	24	451.068	0.302388	-1.72553	0.00331739	0.00270596	down	yes	NC_010446.5:29058486..29068902:-
ssc_circ_0004617	6	136.398	24	451.068	0.302388	-1.72553	0.00331739	0.00270596	down	yes	NC_010451.4:131464801..131475251:+
ssc_circ_0006652	6	136.398	24	451.068	0.302388	-1.72553	0.00331739	0.00270596	down	yes	NC_010455.5:77068767..77075075:+
ssc_circ_0003234	3	68.1989	17	319.507	0.21345	-2.22803	0.00344377	0.00280234	down	yes	NC_010448.4:29377388..29384324:+
ssc_circ_0004373	3	68.1989	17	319.507	0.21345	-2.22803	0.00344377	0.00280234	down	yes	NC_010450.4:87641604..87664522:-
ssc_circ_0007241	3	68.1989	17	319.507	0.21345	-2.22803	0.00344377	0.00280234	down	yes	NC_010456.5:92396506..92409653:+
ssc_circ_0000292	7	159.131	26	488.658	0.325649	-1.61861	0.00349053	0.00283814	down	yes	NC_010443.5:16406041..16415727:+
ssc_circ_0000862	21	477.392	52	977.315	0.488473	-1.03365	0.00350139	0.0028447	down	yes	NC_010443.5:8822877..8825081:-
ssc_circ_0006586	25	568.324	11	206.74	2.74898	1.4589	0.00351233	0.00285132	up	yes	NC_010455.5:65957292..65967418:+
ssc_circ_0004093	10	227.33	32	601.425	0.377985	-1.4036	0.00353676	0.00286661	down	yes	NC_010450.4:125092162..125121806:-
ssc_circ_0005085	10	227.33	32	601.425	0.377985	-1.4036	0.00353676	0.00286661	down	yes	NC_010452.4:42063616..42147610:+
ssc_circ_0002439	45	1022.98	91	1710.3	0.59813	-0.741468	0.00354952	0.00287467	down	yes	NC_010446.5:93738637..93750841:+
ssc_circ_0005903	8	181.864	28	526.247	0.345586	-1.53288	0.00357292	0.00289134	down	yes	NC_010454.4:53623053..53633146:+
ssc_circ_0001808	11	250.063	2	37.589	6.65254	2.7339	0.00362914	0.00293219	up	yes	NC_010445.4:4257857..4279580:-
ssc_circ_0005635	11	250.063	2	37.589	6.65254	2.7339	0.00362914	0.00293219	up	yes	NC_010454.4:22606823..22607386:-
ssc_circ_0003232	30	681.989	15	281.918	2.4191	1.27447	0.00392449	0.00316582	up	yes	NC_010448.4:29344146..29350957:+
ssc_circ_0004072	30	681.989	15	281.918	2.4191	1.27447	0.00392449	0.00316582	up	yes	NC_010450.4:116014634..116022036:-
ssc_circ_0000780	22	500.125	9	169.151	2.95668	1.56398	0.00394676	0.00318128	up	yes	NC_010443.5:71059257..71082722:-
ssc_circ_0004986	16	363.727	5	93.9726	3.87057	1.95255	0.0041199	0.00331561	up	yes	NC_010452.4:20438111..20481282:-
ssc_circ_0007044	16	363.727	5	93.9726	3.87057	1.95255	0.0041199	0.00331561	up	yes	NC_010456.5:49893788..49896280:-
ssc_circ_0000243	4	90.9318	19	357.096	0.254643	-1.97345	0.00420177	0.00337379	down	yes	NC_010443.5:149478221..149488620:-
ssc_circ_0001978	4	90.9318	19	357.096	0.254643	-1.97345	0.00420177	0.00337379	down	yes	NC_010445.4:83349428..83358984:+
ssc_circ_0000463	2	45.4659	14	263.123	0.172793	-2.53288	0.0042054	0.00337379	down	yes	NC_010443.5:209328952..209330339:+
ssc_circ_0004367	19	431.926	7	131.562	3.28307	1.71505	0.00421746	0.00338082	up	yes	NC_010450.4:86233111..86246280:+
ssc_circ_0000108	36	818.386	20	375.89	2.17719	1.12247	0.00427581	0.00342491	up	yes	NC_010443.5:121217326..121230821:+
ssc_circ_0001018	22	500.125	53	996.11	0.502078	-0.994016	0.00431202	0.00345121	down	yes	NC_010444.4:140023010..140031581:-
ssc_circ_0005043	35	795.653	74	1390.79	0.572086	-0.805697	0.00472823	0.00377988	down	yes	NC_010452.4:32800584..32827084:+
ssc_circ_0003738	12	272.795	35	657.808	0.414704	-1.26985	0.0047349	0.00377988	down	yes	NC_010449.5:4574943..4584896:+
ssc_circ_0001713	5	113.665	21	394.685	0.287989	-1.79592	0.00473744	0.00377988	down	yes	NC_010445.4:28645515..28659610:+
ssc_circ_0004222	5	113.665	21	394.685	0.287989	-1.79592	0.00473744	0.00377988	down	yes	NC_010450.4:31993513..32031054:-
ssc_circ_0008559	24	545.591	56	1052.49	0.51838	-0.947919	0.00479478	0.00380339	down	yes	NW_018084833.1:315438..318832:-
ssc_circ_0002700	17	386.46	44	826.959	0.467327	-1.0975	0.00479816	0.00380339	down	yes	NC_010447.5:51444401..51448377:-
ssc_circ_0005608	17	386.46	44	826.959	0.467327	-1.0975	0.00479816	0.00380339	down	yes	NC_010454.4:16953323..16954694:+
ssc_circ_0002073	38	863.852	22	413.479	2.08923	1.06297	0.00497538	0.00380339	up	yes	NC_010446.5:105822618..105823970:+
ssc_circ_0000150	66	1500.38	47	883.342	1.69852	0.764279	0.00505481	0.00380339	up	yes	NC_010443.5:129651197..129662208:-
ssc_circ_0001784	6	136.398	23	432.274	0.315535	-1.66413	0.00507543	0.00380339	down	yes	NC_010445.4:41512156..41519312:+
ssc_circ_0007988	10	227.33	31	582.63	0.390178	-1.35779	0.0051218	0.00380339	down	yes	NC_010459.5:34795182..34795577:-
ssc_circ_0004430	14	318.261	4	75.1781	4.23343	2.08183	0.00514517	0.00380339	up	yes	NC_010451.4:104970469..104983103:+
ssc_circ_0004649	14	318.261	4	75.1781	4.23343	2.08183	0.00514517	0.00380339	up	yes	NC_010451.4:20102422..20104632:-
ssc_circ_0005623	14	318.261	4	75.1781	4.23343	2.08183	0.00514517	0.00380339	up	yes	NC_010454.4:20118352..20123255:+
ssc_circ_0000031	7	159.131	25	469.863	0.338675	-1.56203	0.00525045	0.00380339	down	yes	NC_010443.5:107552365..107553238:-
ssc_circ_0001292	7	159.131	25	469.863	0.338675	-1.56203	0.00525045	0.00380339	down	yes	NC_010444.4:76582777..76583208:-
ssc_circ_0005671	20	454.659	8	150.356	3.02388	1.5964	0.00527958	0.00380339	up	yes	NC_010454.4:24327241..24328063:-
ssc_circ_0004694	8	181.864	27	507.452	0.358386	-1.48041	0.00529701	0.00380339	down	yes	NC_010451.4:33043520..33045820:+
ssc_circ_0000971	0	22.733	9	169.151	0.134395	-3.89545	0.00531722	0.00380339	down	yes	NC_010444.4:129669693..129675119:-
ssc_circ_0001038	0	22.733	9	169.151	0.134395	-3.89545	0.00531722	0.00380339	down	yes	NC_010444.4:141440312..141450724:+
ssc_circ_0001385	0	22.733	9	169.151	0.134395	-3.89545	0.00531722	0.00380339	down	yes	NC_010444.4:90127393..90175391:-
ssc_circ_0002668	0	22.733	9	169.151	0.134395	-3.89545	0.00531722	0.00380339	down	yes	NC_010447.5:3739281..3754014:-
ssc_circ_0002970	0	22.733	9	169.151	0.134395	-3.89545	0.00531722	0.00380339	down	yes	NC_010448.4:109117107..109141734:-
ssc_circ_0002974	0	22.733	9	169.151	0.134395	-3.89545	0.00531722	0.00380339	down	yes	NC_010448.4:109131969..109150901:-
ssc_circ_0003226	0	22.733	9	169.151	0.134395	-3.89545	0.00531722	0.00380339	down	yes	NC_010448.4:28711467..28714979:+
ssc_circ_0003321	0	22.733	9	169.151	0.134395	-3.89545	0.00531722	0.00380339	down	yes	NC_010448.4:45903456..45907174:+
ssc_circ_0003670	0	22.733	9	169.151	0.134395	-3.89545	0.00531722	0.00380339	down	yes	NC_010449.5:22941165..22958742:+
ssc_circ_0004365	0	22.733	9	169.151	0.134395	-3.89545	0.00531722	0.00380339	down	yes	NC_010450.4:84198495..84209728:-
ssc_circ_0004441	0	22.733	9	169.151	0.134395	-3.89545	0.00531722	0.00380339	down	yes	NC_010451.4:106977196..106988900:+
ssc_circ_0004856	0	22.733	9	169.151	0.134395	-3.89545	0.00531722	0.00380339	down	yes	NC_010451.4:7476478..7502740:-
ssc_circ_0005296	0	22.733	9	169.151	0.134395	-3.89545	0.00531722	0.00380339	down	yes	NC_010453.5:1335980..1355348:-
ssc_circ_0005663	0	22.733	9	169.151	0.134395	-3.89545	0.00531722	0.00380339	down	yes	NC_010454.4:23866934..23874195:+
ssc_circ_0005726	0	22.733	9	169.151	0.134395	-3.89545	0.00531722	0.00380339	down	yes	NC_010454.4:35991800..35999542:+
ssc_circ_0006123	0	22.733	9	169.151	0.134395	-3.89545	0.00531722	0.00380339	down	yes	NC_010455.5:133048338..133052271:+
ssc_circ_0006368	0	22.733	9	169.151	0.134395	-3.89545	0.00531722	0.00380339	down	yes	NC_010455.5:206595223..206612556:-
ssc_circ_0007017	0	22.733	9	169.151	0.134395	-3.89545	0.00531722	0.00380339	down	yes	NC_010456.5:42019899..42020478:+
ssc_circ_0007427	0	22.733	9	169.151	0.134395	-3.89545	0.00531722	0.00380339	down	yes	NC_010457.5:15948817..15953002:+
ssc_circ_0007860	39	886.585	23	432.274	2.05098	1.03631	0.00532214	0.00380425	up	yes	NC_010458.4:55385796..55397890:-
ssc_circ_0005720	17	386.46	6	112.767	3.42707	1.77697	0.0055305	0.00393549	up	yes	NC_010454.4:3589853..3599602:-
ssc_circ_0006634	24	545.591	11	206.74	2.63902	1.4	0.00556023	0.00393549	up	yes	NC_010455.5:73237139..73239444:-
ssc_circ_0004990	3	68.1989	16	300.712	0.226791	-2.14056	0.00564069	0.00393549	down	yes	NC_010452.4:20469603..20492105:-
ssc_circ_0006490	3	68.1989	16	300.712	0.226791	-2.14056	0.00564069	0.00393549	down	yes	NC_010455.5:31891050..31894444:-
ssc_circ_0001735	22	500.125	52	977.315	0.511734	-0.966535	0.00573996	0.00393549	down	yes	NC_010445.4:31358570..31359294:+
ssc_circ_0004545	34	772.921	19	357.096	2.16446	1.11401	0.00578653	0.00393549	up	yes	NC_010451.4:12162493..12166226:-
ssc_circ_0003007	42	954.784	84	1578.74	0.604776	-0.725527	0.00598709	0.00393549	down	yes	NC_010448.4:120911107..120911780:+
ssc_circ_0000210	7	159.131	0	18.7945	8.46687	4.08183	0.00609442	0.00393549	up	yes	NC_010443.5:139791489..139791984:-
ssc_circ_0000904	7	159.131	0	18.7945	8.46687	4.08183	0.00609442	0.00393549	up	yes	NC_010443.5:98354267..98358280:+
ssc_circ_0001383	7	159.131	0	18.7945	8.46687	4.08183	0.00609442	0.00393549	up	yes	NC_010444.4:8990325..8991248:-
ssc_circ_0001588	7	159.131	0	18.7945	8.46687	4.08183	0.00609442	0.00393549	up	yes	NC_010445.4:125886851..125900323:+
ssc_circ_0002251	7	159.131	0	18.7945	8.46687	4.08183	0.00609442	0.00393549	up	yes	NC_010446.5:34707238..34708526:+
ssc_circ_0002410	7	159.131	0	18.7945	8.46687	4.08183	0.00609442	0.00393549	up	yes	NC_010446.5:88723352..88732517:-
ssc_circ_0002710	7	159.131	0	18.7945	8.46687	4.08183	0.00609442	0.00393549	up	yes	NC_010447.5:53623267..53659626:-
ssc_circ_0002778	7	159.131	0	18.7945	8.46687	4.08183	0.00609442	0.00393549	up	yes	NC_010447.5:69698164..69699221:+
ssc_circ_0003909	7	159.131	0	18.7945	8.46687	4.08183	0.00609442	0.00393549	up	yes	NC_010449.5:68514625..68539413:+
ssc_circ_0004294	7	159.131	0	18.7945	8.46687	4.08183	0.00609442	0.00393549	up	yes	NC_010450.4:55733734..55755369:+
ssc_circ_0004362	7	159.131	0	18.7945	8.46687	4.08183	0.00609442	0.00393549	up	yes	NC_010450.4:83267616..83268011:+
ssc_circ_0004795	7	159.131	0	18.7945	8.46687	4.08183	0.00609442	0.00393549	up	yes	NC_010451.4:64529138..64543436:+
ssc_circ_0005173	7	159.131	0	18.7945	8.46687	4.08183	0.00609442	0.00393549	up	yes	NC_010452.4:53158220..53202893:-
ssc_circ_0005487	7	159.131	0	18.7945	8.46687	4.08183	0.00609442	0.00393549	up	yes	NC_010453.5:71115695..71123774:+
ssc_circ_0005530	7	159.131	0	18.7945	8.46687	4.08183	0.00609442	0.00393549	up	yes	NC_010453.5:9132180..9170916:+
ssc_circ_0005531	7	159.131	0	18.7945	8.46687	4.08183	0.00609442	0.00393549	up	yes	NC_010453.5:9145564..9149581:+
ssc_circ_0005618	7	159.131	0	18.7945	8.46687	4.08183	0.00609442	0.00393549	up	yes	NC_010454.4:18552929..18555766:+
ssc_circ_0005678	7	159.131	0	18.7945	8.46687	4.08183	0.00609442	0.00393549	up	yes	NC_010454.4:27249779..27250993:-
ssc_circ_0006611	7	159.131	0	18.7945	8.46687	4.08183	0.00609442	0.00393549	up	yes	NC_010455.5:69061565..69062499:-
ssc_circ_0006613	7	159.131	0	18.7945	8.46687	4.08183	0.00609442	0.00393549	up	yes	NC_010455.5:69223492..69228869:-
ssc_circ_0006623	7	159.131	0	18.7945	8.46687	4.08183	0.00609442	0.00393549	up	yes	NC_010455.5:71719658..71720414:+
ssc_circ_0006747	7	159.131	0	18.7945	8.46687	4.08183	0.00609442	0.00393549	up	yes	NC_010456.5:103576341..103593505:+
ssc_circ_0007057	7	159.131	0	18.7945	8.46687	4.08183	0.00609442	0.00393549	up	yes	NC_010456.5:55341575..55343743:+
ssc_circ_0007173	7	159.131	0	18.7945	8.46687	4.08183	0.00609442	0.00393549	up	yes	NC_010456.5:7473479..7483479:-
ssc_circ_0007453	7	159.131	0	18.7945	8.46687	4.08183	0.00609442	0.00393549	up	yes	NC_010457.5:29932361..29939777:+
ssc_circ_0007984	7	159.131	0	18.7945	8.46687	4.08183	0.00609442	0.00393549	up	yes	NC_010459.5:34722015..34724622:+
ssc_circ_0008345	7	159.131	0	18.7945	8.46687	4.08183	0.00609442	0.00393549	up	yes	NC_010460.4:9400686..9421492:+
ssc_circ_0004601	13	295.528	36	676.603	0.436783	-1.19501	0.00631417	0.00407452	down	yes	NC_010451.4:130337853..130384896:-
ssc_circ_0001577	24	545.591	55	1033.7	0.527805	-0.921924	0.00631769	0.00407452	down	yes	NC_010445.4:122089927..122094251:+
ssc_circ_0002503	4	90.9318	18	338.301	0.268789	-1.89545	0.00667707	0.00430359	down	yes	NC_010447.5:101579751..101587848:+
ssc_circ_0001193	10	227.33	2	37.589	6.04776	2.5964	0.00698891	0.00449326	up	yes	NC_010444.4:47486153..47489786:-
ssc_circ_0005529	10	227.33	2	37.589	6.04776	2.5964	0.00698891	0.00449326	up	yes	NC_010453.5:9132180..9149581:+
ssc_circ_0006061	10	227.33	2	37.589	6.04776	2.5964	0.00698891	0.00449326	up	yes	NC_010455.5:121576383..121596427:+
ssc_circ_0007075	10	227.33	2	37.589	6.04776	2.5964	0.00698891	0.00449326	up	yes	NC_010456.5:57430091..57430873:-
ssc_circ_0002453	31	704.722	66	1240.44	0.568123	-0.815725	0.00701193	0.00450523	down	yes	NC_010446.5:94324418..94324938:+
ssc_circ_0000634	18	409.193	7	131.562	3.11028	1.63704	0.00704727	0.00451941	up	yes	NC_010443.5:263873074..263916275:+
ssc_circ_0001055	18	409.193	7	131.562	3.11028	1.63704	0.00704727	0.00451941	up	yes	NC_010444.4:147146891..147175048:-
ssc_circ_0002146	18	409.193	7	131.562	3.11028	1.63704	0.00704727	0.00451941	up	yes	NC_010446.5:124520319..124566870:+
ssc_circ_0004341	69	1568.57	51	958.52	1.63645	0.710572	0.00714272	0.00457775	up	yes	NC_010450.4:76607805..76609327:+
ssc_circ_0002520	15	340.994	5	93.9726	3.62866	1.85944	0.00718181	0.00459704	up	yes	NC_010447.5:103201167..103202193:-
ssc_circ_0006077	15	340.994	5	93.9726	3.62866	1.85944	0.00718181	0.00459704	up	yes	NC_010455.5:123437550..123438399:+
ssc_circ_0002038	31	704.722	17	319.507	2.20565	1.14121	0.0072172	0.00461681	up	yes	NC_010445.4:96116880..96124120:+
ssc_circ_0007435	5	113.665	20	375.89	0.302388	-1.72553	0.0073455	0.00469595	down	yes	NC_010457.5:16798554..16808289:-
ssc_circ_0004944	22	500.125	10	187.945	2.66102	1.41198	0.00754632	0.0048183	up	yes	NC_010452.4:13516188..13584348:-
ssc_circ_0006145	9	204.597	28	526.247	0.388785	-1.36296	0.00762916	0.00486816	down	yes	NC_010455.5:134515277..134527329:+
ssc_circ_0005386	8	181.864	26	488.658	0.37217	-1.42597	0.00779991	0.00497401	down	yes	NC_010453.5:33391961..33392814:+
ssc_circ_0002415	32	727.455	18	338.301	2.15032	1.10455	0.0078414	0.00499425	up	yes	NC_010446.5:89111117..89111486:+
ssc_circ_0004661	32	727.455	18	338.301	2.15032	1.10455	0.0078414	0.00499425	up	yes	NC_010451.4:20809498..20833620:+
ssc_circ_0005195	18	409.193	44	826.959	0.494817	-1.01503	0.00814651	0.00518212	down	yes	NC_010452.4:5761746..5772004:+
ssc_circ_0004688	14	318.261	37	695.397	0.457668	-1.12763	0.00821106	0.00521993	down	yes	NC_010451.4:295808..300977:+
ssc_circ_0000527	21	477.392	49	920.931	0.51838	-0.947919	0.00833431	0.00529171	down	yes	NC_010443.5:229788474..229795138:-
ssc_circ_0004802	21	477.392	49	920.931	0.51838	-0.947919	0.00833431	0.00529171	down	yes	NC_010451.4:66405629..66409132:-
ssc_circ_0007652	19	431.926	8	150.356	2.87269	1.5224	0.00863304	0.00547798	up	yes	NC_010457.5:88482354..88486742:-
ssc_circ_0005423	23	522.858	11	206.74	2.52906	1.3386	0.00871644	0.00552747	up	yes	NC_010453.5:51540591..51551593:+
ssc_circ_0006111	28	636.523	15	281.918	2.25783	1.17494	0.00896389	0.00562581	up	yes	NC_010455.5:132321056..132337788:-
ssc_circ_0002656	13	295.528	4	75.1781	3.93105	1.97491	0.00917699	0.00562581	up	yes	NC_010447.5:35627860..35633470:-
ssc_circ_0008426	13	295.528	4	75.1781	3.93105	1.97491	0.00917699	0.00562581	up	yes	NC_010461.5:43052043..43052598:-
ssc_circ_0005491	3	68.1989	15	281.918	0.24191	-2.04745	0.00918239	0.00562581	down	yes	NC_010453.5:713800..714610:+
ssc_circ_0000943	0	22.733	8	150.356	0.151194	-3.72553	0.00964701	0.00562581	down	yes	NC_010444.4:116937321..116955170:-
ssc_circ_0002748	0	22.733	8	150.356	0.151194	-3.72553	0.00964701	0.00562581	down	yes	NC_010447.5:67681766..67690214:-
ssc_circ_0003265	0	22.733	8	150.356	0.151194	-3.72553	0.00964701	0.00562581	down	yes	NC_010448.4:36163931..36170915:+
ssc_circ_0003324	0	22.733	8	150.356	0.151194	-3.72553	0.00964701	0.00562581	down	yes	NC_010448.4:46115303..46119863:-
ssc_circ_0003994	0	22.733	8	150.356	0.151194	-3.72553	0.00964701	0.00562581	down	yes	NC_010449.5:96423793..96429731:+
ssc_circ_0004061	0	22.733	8	150.356	0.151194	-3.72553	0.00964701	0.00562581	down	yes	NC_010450.4:11375705..11379912:-
ssc_circ_0004378	0	22.733	8	150.356	0.151194	-3.72553	0.00964701	0.00562581	down	yes	NC_010450.4:87658984..87663752:-
ssc_circ_0004858	0	22.733	8	150.356	0.151194	-3.72553	0.00964701	0.00562581	down	yes	NC_010451.4:77536361..77537028:+
ssc_circ_0005412	0	22.733	8	150.356	0.151194	-3.72553	0.00964701	0.00562581	down	yes	NC_010453.5:49262112..49263275:-
ssc_circ_0006251	0	22.733	8	150.356	0.151194	-3.72553	0.00964701	0.00562581	down	yes	NC_010455.5:168849106..169026206:+
ssc_circ_0006384	0	22.733	8	150.356	0.151194	-3.72553	0.00964701	0.00562581	down	yes	NC_010455.5:207573105..207578478:+
ssc_circ_0007301	0	22.733	8	150.356	0.151194	-3.72553	0.00964701	0.00562581	down	yes	NC_010457.5:106955729..106961095:-
ssc_circ_0007302	0	22.733	8	150.356	0.151194	-3.72553	0.00964701	0.00562581	down	yes	NC_010457.5:108604613..108605797:+
ssc_circ_0007483	0	22.733	8	150.356	0.151194	-3.72553	0.00964701	0.00562581	down	yes	NC_010457.5:46294098..46315302:+
ssc_circ_0008477	0	22.733	8	150.356	0.151194	-3.72553	0.00964701	0.00562581	down	yes	NC_010461.5:61728504..61746482:-
ssc_circ_0004814	10	227.33	29	545.041	0.417087	-1.26158	0.0105309	0.00613052	down	yes	NC_010451.4:70821197..70835752:+
ssc_circ_0002280	4	90.9318	17	319.507	0.284601	-1.81299	0.0105364	0.00613052	down	yes	NC_010446.5:39934333..39947397:-
ssc_circ_0004619	4	90.9318	17	319.507	0.284601	-1.81299	0.0105364	0.00613052	down	yes	NC_010451.4:131873041..131880686:-
ssc_circ_0008330	4	90.9318	17	319.507	0.284601	-1.81299	0.0105364	0.00613052	down	yes	NC_010460.4:612442..618436:+
ssc_circ_0007642	5	113.665	19	357.096	0.318303	-1.65153	0.011306	0.00657454	down	yes	NC_010457.5:84220498..84225453:+
ssc_circ_0006654	11	250.063	3	56.3836	4.43503	2.14894	0.0113968	0.00659681	up	yes	NC_010455.5:77226243..77289518:+
ssc_circ_0008299	11	250.063	3	56.3836	4.43503	2.14894	0.0113968	0.00659681	up	yes	NC_010460.4:52625249..52628187:+
ssc_circ_0005250	31	704.722	18	338.301	2.08312	1.05874	0.0114581	0.00659681	up	yes	NC_010452.4:68684614..68688441:+
ssc_circ_0006850	31	704.722	18	338.301	2.08312	1.05874	0.0114581	0.00659681	up	yes	NC_010456.5:131238819..131262177:-
ssc_circ_0005121	6	136.398	21	394.685	0.345586	-1.53288	0.0116309	0.00659681	down	yes	NC_010452.4:46240171..46251083:+
ssc_circ_0001226	7	159.131	23	432.274	0.368125	-1.44173	0.0116315	0.00659681	down	yes	NC_010444.4:59261733..59262716:+
ssc_circ_0005560	7	159.131	23	432.274	0.368125	-1.44173	0.0116315	0.00659681	down	yes	NC_010454.4:14465466..14471485:+
ssc_circ_0007434	7	159.131	23	432.274	0.368125	-1.44173	0.0116315	0.00659681	down	yes	NC_010457.5:16790296..16796655:-
ssc_circ_0000157	17	386.46	7	131.562	2.93748	1.55458	0.0116506	0.00659681	up	yes	NC_010443.5:130233523..130242062:+
ssc_circ_0003518	17	386.46	7	131.562	2.93748	1.55458	0.0116506	0.00659681	up	yes	NC_010448.4:95091551..95114096:+
ssc_circ_0007818	17	386.46	7	131.562	2.93748	1.55458	0.0116506	0.00659681	up	yes	NC_010458.4:47810330..47814614:+
ssc_circ_0002583	2	45.4659	12	225.534	0.201592	-2.31049	0.011995	0.00659681	down	yes	NC_010447.5:22479999..22480791:+
ssc_circ_0002947	2	45.4659	12	225.534	0.201592	-2.31049	0.011995	0.00659681	down	yes	NC_010448.4:106730357..106737020:-
ssc_circ_0006741	2	45.4659	12	225.534	0.201592	-2.31049	0.011995	0.00659681	down	yes	NC_010456.5:103551372..103561257:+
ssc_circ_0007148	2	45.4659	12	225.534	0.201592	-2.31049	0.011995	0.00659681	down	yes	NC_010456.5:71999543..72004798:+
ssc_circ_0008266	20	454.659	46	864.548	0.525892	-0.927161	0.0121016	0.00659681	down	yes	NC_010460.4:42329914..42330668:-
ssc_circ_0007595	32	727.455	19	357.096	2.03714	1.02655	0.0122554	0.00659681	up	yes	NC_010457.5:76166995..76177857:+
ssc_circ_0005086	14	318.261	5	93.9726	3.38675	1.7599	0.0123888	0.00659681	up	yes	NC_010452.4:42079398..42147610:+
ssc_circ_0004600	39	886.585	76	1428.38	0.620691	-0.688052	0.0125842	0.00659681	down	yes	NC_010451.4:130326633..130384896:-
ssc_circ_0000203	6	136.398	0	18.7945	7.25731	3.85944	0.012589	0.00659681	up	yes	NC_010443.5:138126809..138166855:+
ssc_circ_0000702	6	136.398	0	18.7945	7.25731	3.85944	0.012589	0.00659681	up	yes	NC_010443.5:33271334..33278592:-
ssc_circ_0000842	6	136.398	0	18.7945	7.25731	3.85944	0.012589	0.00659681	up	yes	NC_010443.5:82022945..82023413:+
ssc_circ_0001271	6	136.398	0	18.7945	7.25731	3.85944	0.012589	0.00659681	up	yes	NC_010444.4:69564515..69565336:+
ssc_circ_0001337	6	136.398	0	18.7945	7.25731	3.85944	0.012589	0.00659681	up	yes	NC_010444.4:82200380..82200981:+
ssc_circ_0001710	6	136.398	0	18.7945	7.25731	3.85944	0.012589	0.00659681	up	yes	NC_010445.4:28638834..28692651:+
ssc_circ_0001731	6	136.398	0	18.7945	7.25731	3.85944	0.012589	0.00659681	up	yes	NC_010445.4:31255432..31258924:+
ssc_circ_0002454	6	136.398	0	18.7945	7.25731	3.85944	0.012589	0.00659681	up	yes	NC_010446.5:94324418..94353369:+
ssc_circ_0002705	6	136.398	0	18.7945	7.25731	3.85944	0.012589	0.00659681	up	yes	NC_010447.5:51580117..51594787:+
ssc_circ_0002954	6	136.398	0	18.7945	7.25731	3.85944	0.012589	0.00659681	up	yes	NC_010448.4:106936502..106994788:+
ssc_circ_0003001	6	136.398	0	18.7945	7.25731	3.85944	0.012589	0.00659681	up	yes	NC_010448.4:119415912..119425363:+
ssc_circ_0003083	6	136.398	0	18.7945	7.25731	3.85944	0.012589	0.00659681	up	yes	NC_010448.4:150941876..151023867:-
ssc_circ_0003392	6	136.398	0	18.7945	7.25731	3.85944	0.012589	0.00659681	up	yes	NC_010448.4:69393805..69398455:-
ssc_circ_0003503	6	136.398	0	18.7945	7.25731	3.85944	0.012589	0.00659681	up	yes	NC_010448.4:92054240..92054631:+
ssc_circ_0004466	6	136.398	0	18.7945	7.25731	3.85944	0.012589	0.00659681	up	yes	NC_010451.4:11061550..11108098:+
ssc_circ_0004563	6	136.398	0	18.7945	7.25731	3.85944	0.012589	0.00659681	up	yes	NC_010451.4:124746022..124747461:+
ssc_circ_0004949	6	136.398	0	18.7945	7.25731	3.85944	0.012589	0.00659681	up	yes	NC_010452.4:14217434..14218735:-
ssc_circ_0005224	6	136.398	0	18.7945	7.25731	3.85944	0.012589	0.00659681	up	yes	NC_010452.4:63899363..63912175:+
ssc_circ_0005674	6	136.398	0	18.7945	7.25731	3.85944	0.012589	0.00659681	up	yes	NC_010454.4:25070711..25071215:+
ssc_circ_0006159	6	136.398	0	18.7945	7.25731	3.85944	0.012589	0.00659681	up	yes	NC_010455.5:135019965..135062178:+
ssc_circ_0007122	6	136.398	0	18.7945	7.25731	3.85944	0.012589	0.00659681	up	yes	NC_010456.5:71491530..71493586:+
ssc_circ_0007707	6	136.398	0	18.7945	7.25731	3.85944	0.012589	0.00659681	up	yes	NC_010458.4:19906267..19906628:-
ssc_circ_0007835	6	136.398	0	18.7945	7.25731	3.85944	0.012589	0.00659681	up	yes	NC_010458.4:50437615..50446698:-
ssc_circ_0007909	6	136.398	0	18.7945	7.25731	3.85944	0.012589	0.00659681	up	yes	NC_010459.5:1179581..1182709:-
ssc_circ_0008244	6	136.398	0	18.7945	7.25731	3.85944	0.012589	0.00659681	up	yes	NC_010460.4:39594413..39630407:-
ssc_circ_0008431	6	136.398	0	18.7945	7.25731	3.85944	0.012589	0.00659681	up	yes	NC_010461.5:46314295..46315147:-
ssc_circ_0008448	6	136.398	0	18.7945	7.25731	3.85944	0.012589	0.00659681	up	yes	NC_010461.5:54286536..54293347:-
ssc_circ_0008510	6	136.398	0	18.7945	7.25731	3.85944	0.012589	0.00659681	up	yes	NC_010461.5:79198316..79366086:+
ssc_circ_0008214	12	272.795	32	601.425	0.453582	-1.14056	0.0131108	0.00686673	down	yes	NC_010460.4:24985702..25003037:+
ssc_circ_0006674	22	500.125	49	920.931	0.543064	-0.880805	0.0131337	0.00687518	down	yes	NC_010455.5:82256891..82274534:+
ssc_circ_0000217	82	1864.1	66	1240.44	1.50278	0.587631	0.0132195	0.00691658	up	yes	NC_010443.5:141920484..141927044:+
ssc_circ_0005194	9	204.597	2	37.589	5.44299	2.4444	0.0133821	0.0069909	up	yes	NC_010452.4:5759751..5761819:+
ssc_circ_0007375	18	409.193	8	150.356	2.72149	1.4444	0.0139623	0.00728656	up	yes	NC_010457.5:131893711..131896945:+
ssc_circ_0004058	15	340.994	37	695.397	0.490359	-1.02809	0.0142107	0.00741242	down	yes	NC_010450.4:112677571..112678436:-
ssc_circ_0001539	28	636.523	16	300.712	2.11672	1.08183	0.0144659	0.00754169	up	yes	NC_010445.4:114743498..114755035:+
ssc_circ_0002283	3	68.1989	14	263.123	0.25919	-1.94792	0.0148446	0.00773122	down	yes	NC_010446.5:40314498..40327222:-
ssc_circ_0004290	3	68.1989	14	263.123	0.25919	-1.94792	0.0148446	0.00773122	down	yes	NC_010450.4:55614208..55623888:-
ssc_circ_0004645	29	659.256	17	319.507	2.06335	1.04499	0.0155443	0.00808739	up	yes	NC_010451.4:19885865..19913189:-
ssc_circ_0002281	15	340.994	6	112.767	3.02388	1.5964	0.0157065	0.00814693	up	yes	NC_010446.5:39934333..39947459:-
ssc_circ_0003171	15	340.994	6	112.767	3.02388	1.5964	0.0157065	0.00814693	up	yes	NC_010448.4:169018075..169073044:+
ssc_circ_0003428	15	340.994	6	112.767	3.02388	1.5964	0.0157065	0.00814693	up	yes	NC_010448.4:74829110..74832543:+
ssc_circ_0003700	15	340.994	6	112.767	3.02388	1.5964	0.0157065	0.00814693	up	yes	NC_010449.5:306094..311618:-
ssc_circ_0005969	15	340.994	6	112.767	3.02388	1.5964	0.0157065	0.00814693	up	yes	NC_010454.4:60353452..60376920:-
ssc_circ_0003712	9	204.597	26	488.658	0.418691	-1.25604	0.0157951	0.00818876	down	yes	NC_010449.5:31677976..31681220:-
ssc_circ_0004395	17	386.46	40	751.781	0.51406	-0.959992	0.0160044	0.00822673	down	yes	NC_010450.4:964857..968127:+
ssc_circ_0003213	19	431.926	9	169.151	2.5535	1.35248	0.0162674	0.00822673	up	yes	NC_010448.4:27526548..27533552:-
ssc_circ_0007250	19	431.926	9	169.151	2.5535	1.35248	0.0162674	0.00822673	up	yes	NC_010456.5:9497312..9505715:-
ssc_circ_0002144	4	90.9318	16	300.712	0.302388	-1.72553	0.0164986	0.00822673	down	yes	NC_010446.5:124520319..124532249:+
ssc_circ_0008008	30	681.989	18	338.301	2.01592	1.01144	0.0165883	0.00822673	up	yes	NC_010459.5:37900616..37912170:+
ssc_circ_0005508	24	545.591	13	244.329	2.23302	1.159	0.016699	0.00822673	up	yes	NC_010453.5:77498616..77503607:+
ssc_circ_0007186	24	545.591	13	244.329	2.23302	1.159	0.016699	0.00822673	up	yes	NC_010456.5:75895155..75897301:-
ssc_circ_0003881	13	295.528	33	620.219	0.47649	-1.06948	0.0167793	0.00822673	down	yes	NC_010449.5:67576364..67580251:-
ssc_circ_0006155	7	159.131	22	413.479	0.384858	-1.3776	0.017114	0.00822673	down	yes	NC_010455.5:134998506..135020313:+
ssc_circ_0000524	5	113.665	18	338.301	0.335987	-1.57352	0.0172635	0.00822673	down	yes	NC_010443.5:229603970..229612467:-
ssc_circ_0000838	5	113.665	18	338.301	0.335987	-1.57352	0.0172635	0.00822673	down	yes	NC_010443.5:79879036..79879318:-
ssc_circ_0004196	5	113.665	18	338.301	0.335987	-1.57352	0.0172635	0.00822673	down	yes	NC_010450.4:276025..280910:-
ssc_circ_0006823	5	113.665	18	338.301	0.335987	-1.57352	0.0172635	0.00822673	down	yes	NC_010456.5:125707566..125716203:+
ssc_circ_0008088	6	136.398	20	375.89	0.362866	-1.46249	0.0174023	0.00822673	down	yes	NC_010459.5:58621631..58643708:+
ssc_circ_0005041	19	431.926	43	808.164	0.534453	-0.903864	0.0175711	0.00822673	down	yes	NC_010452.4:32800584..32819154:+
ssc_circ_0006620	19	431.926	43	808.164	0.534453	-0.903864	0.0175711	0.00822673	down	yes	NC_010455.5:70406477..70408175:-
ssc_circ_0000169	0	22.733	7	131.562	0.172793	-3.53288	0.0176056	0.00822673	down	yes	NC_010443.5:130625416..130628238:-
ssc_circ_0000334	0	22.733	7	131.562	0.172793	-3.53288	0.0176056	0.00822673	down	yes	NC_010443.5:175244214..175246746:+
ssc_circ_0000755	0	22.733	7	131.562	0.172793	-3.53288	0.0176056	0.00822673	down	yes	NC_010443.5:57788272..57796014:-
ssc_circ_0001560	0	22.733	7	131.562	0.172793	-3.53288	0.0176056	0.00822673	down	yes	NC_010445.4:117952014..117953796:+
ssc_circ_0001624	0	22.733	7	131.562	0.172793	-3.53288	0.0176056	0.00822673	down	yes	NC_010445.4:1544386..1551813:-
ssc_circ_0001697	0	22.733	7	131.562	0.172793	-3.53288	0.0176056	0.00822673	down	yes	NC_010445.4:27238767..27240362:-
ssc_circ_0002165	0	22.733	7	131.562	0.172793	-3.53288	0.0176056	0.00822673	down	yes	NC_010446.5:125778992..125783720:+
ssc_circ_0002254	0	22.733	7	131.562	0.172793	-3.53288	0.0176056	0.00822673	down	yes	NC_010446.5:34768971..34777538:+
ssc_circ_0002469	0	22.733	7	131.562	0.172793	-3.53288	0.0176056	0.00822673	down	yes	NC_010446.5:97552286..97576948:-
ssc_circ_0002521	0	22.733	7	131.562	0.172793	-3.53288	0.0176056	0.00822673	down	yes	NC_010447.5:104306762..104311175:-
ssc_circ_0002731	0	22.733	7	131.562	0.172793	-3.53288	0.0176056	0.00822673	down	yes	NC_010447.5:6020925..6023525:+
ssc_circ_0003034	0	22.733	7	131.562	0.172793	-3.53288	0.0176056	0.00822673	down	yes	NC_010448.4:135569387..135570057:+
ssc_circ_0003065	0	22.733	7	131.562	0.172793	-3.53288	0.0176056	0.00822673	down	yes	NC_010448.4:14670096..14678710:-
ssc_circ_0003602	0	22.733	7	131.562	0.172793	-3.53288	0.0176056	0.00822673	down	yes	NC_010449.5:114247352..114248970:+
ssc_circ_0003897	0	22.733	7	131.562	0.172793	-3.53288	0.0176056	0.00822673	down	yes	NC_010449.5:68226486..68230272:+
ssc_circ_0004675	0	22.733	7	131.562	0.172793	-3.53288	0.0176056	0.00822673	down	yes	NC_010451.4:26156756..26159680:-
ssc_circ_0004701	0	22.733	7	131.562	0.172793	-3.53288	0.0176056	0.00822673	down	yes	NC_010451.4:33731308..33735453:+
ssc_circ_0004810	0	22.733	7	131.562	0.172793	-3.53288	0.0176056	0.00822673	down	yes	NC_010451.4:70685855..70835752:+
ssc_circ_0005252	0	22.733	7	131.562	0.172793	-3.53288	0.0176056	0.00822673	down	yes	NC_010452.4:68959424..68961182:+
ssc_circ_0005325	0	22.733	7	131.562	0.172793	-3.53288	0.0176056	0.00822673	down	yes	NC_010453.5:19629537..19630304:+
ssc_circ_0006225	0	22.733	7	131.562	0.172793	-3.53288	0.0176056	0.00822673	down	yes	NC_010455.5:157715016..157731436:+
ssc_circ_0006244	0	22.733	7	131.562	0.172793	-3.53288	0.0176056	0.00822673	down	yes	NC_010455.5:16822443..16826413:+
ssc_circ_0006385	0	22.733	7	131.562	0.172793	-3.53288	0.0176056	0.00822673	down	yes	NC_010455.5:208153446..208153985:+
ssc_circ_0006395	0	22.733	7	131.562	0.172793	-3.53288	0.0176056	0.00822673	down	yes	NC_010455.5:23307079..23307580:+
ssc_circ_0006839	0	22.733	7	131.562	0.172793	-3.53288	0.0176056	0.00822673	down	yes	NC_010456.5:12913616..12917849:-
ssc_circ_0006951	0	22.733	7	131.562	0.172793	-3.53288	0.0176056	0.00822673	down	yes	NC_010456.5:29673474..29684479:+
ssc_circ_0007267	0	22.733	7	131.562	0.172793	-3.53288	0.0176056	0.00822673	down	yes	NC_010457.5:101401682..101407822:+
ssc_circ_0007349	0	22.733	7	131.562	0.172793	-3.53288	0.0176056	0.00822673	down	yes	NC_010457.5:120315666..120316950:+
ssc_circ_0007803	0	22.733	7	131.562	0.172793	-3.53288	0.0176056	0.00822673	down	yes	NC_010458.4:44454933..44473184:+
ssc_circ_0007954	0	22.733	7	131.562	0.172793	-3.53288	0.0176056	0.00822673	down	yes	NC_010459.5:26359254..26363668:-
ssc_circ_0008036	32	727.455	20	375.89	1.93528	0.952545	0.0185647	0.00867094	up	yes	NC_010459.5:40248101..40253898:-
ssc_circ_0001014	26	591.057	54	1014.9	0.582377	-0.779975	0.0189613	0.00885212	down	yes	NC_010444.4:138308109..138308679:+
ssc_circ_0005937	16	363.727	7	131.562	2.76469	1.46712	0.0190365	0.00887914	up	yes	NC_010454.4:59319172..59323398:+
ssc_circ_0006078	16	363.727	7	131.562	2.76469	1.46712	0.0190365	0.00887914	up	yes	NC_010455.5:123437550..123447842:+
ssc_circ_0004613	18	409.193	41	770.575	0.531023	-0.913154	0.0193518	0.00902209	down	yes	NC_010451.4:131264261..131268491:-
ssc_circ_0007854	44	1000.25	31	582.63	1.71678	0.779709	0.0198808	0.00926024	up	yes	NC_010458.4:52904345..52923549:-
ssc_circ_0008173	44	1000.25	31	582.63	1.71678	0.779709	0.0198808	0.00926024	up	yes	NC_010460.4:17575078..17629822:-
ssc_circ_0006495	2	45.4659	11	206.74	0.219919	-2.18496	0.0200896	0.00934476	down	yes	NC_010455.5:32466924..32506478:+
ssc_circ_0004424	10	227.33	3	56.3836	4.03184	2.01144	0.0207439	0.00963157	up	yes	NC_010451.4:103339555..103341373:-
ssc_circ_0007688	10	227.33	3	56.3836	4.03184	2.01144	0.0207439	0.00963157	up	yes	NC_010457.5:94830414..94839646:-
ssc_circ_0007795	10	227.33	3	56.3836	4.03184	2.01144	0.0207439	0.00963157	up	yes	NC_010458.4:43897494..44011065:-
ssc_circ_0004526	10	227.33	27	507.452	0.447982	-1.15849	0.0210402	0.00976472	down	yes	NC_010451.4:120907571..120909200:-
ssc_circ_0003962	13	295.528	5	93.9726	3.14484	1.65298	0.0211209	0.00978018	up	yes	NC_010449.5:88553632..88564078:-
ssc_circ_0005627	13	295.528	5	93.9726	3.14484	1.65298	0.0211209	0.00978018	up	yes	NC_010454.4:20440837..20443556:+
ssc_circ_0006157	27	613.79	16	300.712	2.04112	1.02936	0.0211213	0.00978018	up	yes	NC_010455.5:135007591..135020313:+
ssc_circ_0001725	22	500.125	47	883.342	0.566173	-0.820684	0.0222033	0.0102765	down	yes	NC_010445.4:31250808..31253767:+
ssc_circ_0005242	17	386.46	8	150.356	2.5703	1.36194	0.0223131	0.010318	up	yes	NC_010452.4:68512778..68518239:-
ssc_circ_0005943	17	386.46	8	150.356	2.5703	1.36194	0.0223131	0.010318	up	yes	NC_010454.4:59541641..59546736:-
ssc_circ_0005285	28	636.523	17	319.507	1.9922	0.994365	0.0224827	0.0103917	up	yes	NC_010453.5:1141224..1163643:-
ssc_circ_0004060	22	500.125	12	225.534	2.21751	1.14894	0.0228801	0.0105659	up	yes	NC_010450.4:112685624..112686605:-
ssc_circ_0000676	13	295.528	32	601.425	0.491381	-1.02509	0.0229261	0.0105824	down	yes	NC_010443.5:270874729..270876043:+
ssc_circ_0005147	52	1182.11	39	732.986	1.61274	0.689511	0.0229624	0.0105943	up	yes	NC_010452.4:48820847..48824559:-
ssc_circ_0005397	19	431.926	42	789.37	0.547178	-0.869917	0.0230902	0.0106485	down	yes	NC_010453.5:4338231..4345913:+
ssc_circ_0000094	8	181.864	23	432.274	0.420714	-1.24909	0.0238078	0.0109464	down	yes	NC_010443.5:119738115..119740313:-
ssc_circ_0002672	8	181.864	23	432.274	0.420714	-1.24909	0.0238078	0.0109464	down	yes	NC_010447.5:39338805..39340906:-
ssc_circ_0001023	3	68.1989	13	244.329	0.279127	-1.841	0.0238109	0.0109464	down	yes	NC_010444.4:140517595..140518373:-
ssc_circ_0008568	3	68.1989	13	244.329	0.279127	-1.841	0.0238109	0.0109464	down	yes	NW_018084874.1:655379..663972:-
ssc_circ_0000859	23	522.858	13	244.329	2.13998	1.0976	0.0249302	0.0109464	up	yes	NC_010443.5:87134227..87153004:+
ssc_circ_0001025	23	522.858	13	244.329	2.13998	1.0976	0.0249302	0.0109464	up	yes	NC_010444.4:140718298..140720559:+
ssc_circ_0002186	7	159.131	21	394.685	0.403184	-1.31049	0.0249704	0.0109464	down	yes	NC_010446.5:130714061..130714746:+
ssc_circ_0005586	30	681.989	19	357.096	1.90982	0.933436	0.0250227	0.0109464	up	yes	NC_010454.4:1492107..1494267:+
ssc_circ_0000282	8	181.864	2	37.589	4.83821	2.27447	0.0254367	0.0109464	up	yes	NC_010443.5:16368499..16374414:-
ssc_circ_0001468	8	181.864	2	37.589	4.83821	2.27447	0.0254367	0.0109464	up	yes	NC_010445.4:106849123..106892436:-
ssc_circ_0005489	8	181.864	2	37.589	4.83821	2.27447	0.0254367	0.0109464	up	yes	NC_010453.5:71125629..71135931:+
ssc_circ_0005865	8	181.864	2	37.589	4.83821	2.27447	0.0254367	0.0109464	up	yes	NC_010454.4:49892777..49895944:-
ssc_circ_0006369	8	181.864	2	37.589	4.83821	2.27447	0.0254367	0.0109464	up	yes	NC_010455.5:206595223..206626785:-
ssc_circ_0004106	18	409.193	9	169.151	2.4191	1.27447	0.0254916	0.0109464	up	yes	NC_010450.4:131012687..131016781:-
ssc_circ_0007568	18	409.193	9	169.151	2.4191	1.27447	0.0254916	0.0109464	up	yes	NC_010457.5:68182402..68194828:+
ssc_circ_0008116	18	409.193	9	169.151	2.4191	1.27447	0.0254916	0.0109464	up	yes	NC_010460.4:10292639..10300806:-
ssc_circ_0001278	4	90.9318	15	281.918	0.322547	-1.63242	0.0256146	0.0109464	down	yes	NC_010444.4:70827334..70836232:-
ssc_circ_0005568	4	90.9318	15	281.918	0.322547	-1.63242	0.0256146	0.0109464	down	yes	NC_010454.4:14475484..14488093:+
ssc_circ_0001525	32	727.455	62	1165.26	0.624285	-0.679723	0.0257802	0.0109464	down	yes	NC_010445.4:113091745..113131647:+
ssc_circ_0001140	15	340.994	35	657.808	0.51838	-0.947919	0.0257813	0.0109464	down	yes	NC_010444.4:3096937..3098647:-
ssc_circ_0007544	6	136.398	19	357.096	0.381964	-1.38849	0.0258143	0.0109464	down	yes	NC_010457.5:63645207..63661287:+
ssc_circ_0001760	14	318.261	6	112.767	2.82229	1.49687	0.0259936	0.0109464	up	yes	NC_010445.4:39153031..39163533:-
ssc_circ_0006778	14	318.261	6	112.767	2.82229	1.49687	0.0259936	0.0109464	up	yes	NC_010456.5:108860043..108860758:-
ssc_circ_0005976	5	113.665	17	319.507	0.355751	-1.49106	0.0261318	0.0109464	down	yes	NC_010454.4:60370050..60376920:-
ssc_circ_0006330	5	113.665	17	319.507	0.355751	-1.49106	0.0261318	0.0109464	down	yes	NC_010455.5:200012507..200018021:+
ssc_circ_0000111	5	113.665	0	18.7945	6.04776	3.5964	0.0263153	0.0109464	up	yes	NC_010443.5:121330342..121335034:-
ssc_circ_0000432	5	113.665	0	18.7945	6.04776	3.5964	0.0263153	0.0109464	up	yes	NC_010443.5:202536297..202536998:+
ssc_circ_0000960	5	113.665	0	18.7945	6.04776	3.5964	0.0263153	0.0109464	up	yes	NC_010444.4:123359762..123373734:+
ssc_circ_0002628	5	113.665	0	18.7945	6.04776	3.5964	0.0263153	0.0109464	up	yes	NC_010447.5:30653358..30654236:+
ssc_circ_0003259	5	113.665	0	18.7945	6.04776	3.5964	0.0263153	0.0109464	up	yes	NC_010448.4:34743079..34747797:-
ssc_circ_0003802	5	113.665	0	18.7945	6.04776	3.5964	0.0263153	0.0109464	up	yes	NC_010449.5:56524083..56526919:-
ssc_circ_0004417	5	113.665	0	18.7945	6.04776	3.5964	0.0263153	0.0109464	up	yes	NC_010451.4:102492067..102493049:-
ssc_circ_0004637	5	113.665	0	18.7945	6.04776	3.5964	0.0263153	0.0109464	up	yes	NC_010451.4:19852498..19861801:-
ssc_circ_0005421	5	113.665	0	18.7945	6.04776	3.5964	0.0263153	0.0109464	up	yes	NC_010453.5:51531489..51551593:+
ssc_circ_0005677	5	113.665	0	18.7945	6.04776	3.5964	0.0263153	0.0109464	up	yes	NC_010454.4:26650971..26651453:+
ssc_circ_0005708	5	113.665	0	18.7945	6.04776	3.5964	0.0263153	0.0109464	up	yes	NC_010454.4:35290360..35291326:-
ssc_circ_0005991	5	113.665	0	18.7945	6.04776	3.5964	0.0263153	0.0109464	up	yes	NC_010454.4:833107..834948:+
ssc_circ_0006266	5	113.665	0	18.7945	6.04776	3.5964	0.0263153	0.0109464	up	yes	NC_010455.5:17582876..17602712:+
ssc_circ_0006320	5	113.665	0	18.7945	6.04776	3.5964	0.0263153	0.0109464	up	yes	NC_010455.5:197360626..197370804:+
ssc_circ_0006496	5	113.665	0	18.7945	6.04776	3.5964	0.0263153	0.0109464	up	yes	NC_010455.5:32466924..32541480:+
ssc_circ_0006628	5	113.665	0	18.7945	6.04776	3.5964	0.0263153	0.0109464	up	yes	NC_010455.5:72116572..72118925:-
ssc_circ_0006844	5	113.665	0	18.7945	6.04776	3.5964	0.0263153	0.0109464	up	yes	NC_010456.5:129769785..129775865:+
ssc_circ_0007193	5	113.665	0	18.7945	6.04776	3.5964	0.0263153	0.0109464	up	yes	NC_010456.5:76768345..76777877:+
ssc_circ_0007837	5	113.665	0	18.7945	6.04776	3.5964	0.0263153	0.0109464	up	yes	NC_010458.4:50437615..50478728:-
ssc_circ_0007873	5	113.665	0	18.7945	6.04776	3.5964	0.0263153	0.0109464	up	yes	NC_010458.4:64650290..64669823:+
ssc_circ_0007930	5	113.665	0	18.7945	6.04776	3.5964	0.0263153	0.0109464	up	yes	NC_010459.5:13900084..13902833:-
ssc_circ_0007999	5	113.665	0	18.7945	6.04776	3.5964	0.0263153	0.0109464	up	yes	NC_010459.5:37831734..37854328:+
ssc_circ_0008203	5	113.665	0	18.7945	6.04776	3.5964	0.0263153	0.0109464	up	yes	NC_010460.4:19651436..19653128:+
ssc_circ_0008333	5	113.665	0	18.7945	6.04776	3.5964	0.0263153	0.0109464	up	yes	NC_010460.4:6188616..6189691:-
ssc_circ_0008378	5	113.665	0	18.7945	6.04776	3.5964	0.0263153	0.0109464	up	yes	NC_010461.5:122310312..122331263:+
ssc_circ_0008551	5	113.665	0	18.7945	6.04776	3.5964	0.0263153	0.0109464	up	yes	NW_018084833.1:262604..267811:-
ssc_circ_0008106	24	545.591	14	263.123	2.07352	1.05208	0.0268884	0.0111803	up	yes	NC_010459.5:8562312..8563388:+
ssc_circ_0002158	11	250.063	4	75.1781	3.32627	1.7339	0.0282452	0.0117301	up	yes	NC_010446.5:125137452..125195250:+
ssc_circ_0007840	11	250.063	4	75.1781	3.32627	1.7339	0.0282452	0.0117301	up	yes	NC_010458.4:50890851..50957013:-
ssc_circ_0007947	11	250.063	4	75.1781	3.32627	1.7339	0.0282452	0.0117301	up	yes	NC_010459.5:22215079..22258039:-
ssc_circ_0002053	19	431.926	10	187.945	2.29815	1.20047	0.0285426	0.0118488	up	yes	NC_010446.5:100890570..100894632:+
ssc_circ_0001684	25	568.324	15	281.918	2.01592	1.01144	0.028751	0.0119256	up	yes	NC_010445.4:26683193..26685606:+
ssc_circ_0004766	25	568.324	15	281.918	2.01592	1.01144	0.028751	0.0119256	up	yes	NC_010451.4:48152108..48168468:+
ssc_circ_0003139	34	772.921	23	432.274	1.78803	0.838374	0.0293692	0.0121722	up	yes	NC_010448.4:163299858..163306198:+
ssc_circ_0003606	19	431.926	41	770.575	0.560524	-0.835151	0.030156	0.0122169	down	yes	NC_010449.5:114673750..114675741:-
ssc_circ_0006919	15	340.994	7	131.562	2.5919	1.37401	0.030707	0.0122169	up	yes	NC_010456.5:20270674..20282065:+
ssc_circ_0003757	20	454.659	11	206.74	2.19919	1.13697	0.031448	0.0122169	up	yes	NC_010449.5:49756117..49761237:+
ssc_circ_0000528	27	613.79	17	319.507	1.92105	0.941898	0.0321835	0.0122169	up	yes	NC_010443.5:230091380..230101283:+
ssc_circ_0003231	27	613.79	17	319.507	1.92105	0.941898	0.0321835	0.0122169	up	yes	NC_010448.4:28931494..28932927:+
ssc_circ_0004725	27	613.79	17	319.507	1.92105	0.941898	0.0321835	0.0122169	up	yes	NC_010451.4:37048731..37055819:+
ssc_circ_0000748	0	22.733	6	112.767	0.201592	-3.31049	0.0323317	0.0122169	down	yes	NC_010443.5:56960510..56987501:-
ssc_circ_0000802	0	22.733	6	112.767	0.201592	-3.31049	0.0323317	0.0122169	down	yes	NC_010443.5:76723120..76750287:-
ssc_circ_0001181	0	22.733	6	112.767	0.201592	-3.31049	0.0323317	0.0122169	down	yes	NC_010444.4:45560493..45577171:-
ssc_circ_0001765	0	22.733	6	112.767	0.201592	-3.31049	0.0323317	0.0122169	down	yes	NC_010445.4:40102905..40113055:+
ssc_circ_0002611	0	22.733	6	112.767	0.201592	-3.31049	0.0323317	0.0122169	down	yes	NC_010447.5:28832466..28847621:+
ssc_circ_0002707	0	22.733	6	112.767	0.201592	-3.31049	0.0323317	0.0122169	down	yes	NC_010447.5:53620694..53637818:-
ssc_circ_0003100	0	22.733	6	112.767	0.201592	-3.31049	0.0323317	0.0122169	down	yes	NC_010448.4:158113662..158125574:-
ssc_circ_0003221	0	22.733	6	112.767	0.201592	-3.31049	0.0323317	0.0122169	down	yes	NC_010448.4:28311909..28316961:-
ssc_circ_0003277	0	22.733	6	112.767	0.201592	-3.31049	0.0323317	0.0122169	down	yes	NC_010448.4:37091577..37166517:-
ssc_circ_0003835	0	22.733	6	112.767	0.201592	-3.31049	0.0323317	0.0122169	down	yes	NC_010449.5:60731692..60732585:-
ssc_circ_0003952	0	22.733	6	112.767	0.201592	-3.31049	0.0323317	0.0122169	down	yes	NC_010449.5:86044906..86087677:-
ssc_circ_0004287	0	22.733	6	112.767	0.201592	-3.31049	0.0323317	0.0122169	down	yes	NC_010450.4:55297984..55298812:+
ssc_circ_0004848	0	22.733	6	112.767	0.201592	-3.31049	0.0323317	0.0122169	down	yes	NC_010451.4:74198071..74200053:+
ssc_circ_0004874	0	22.733	6	112.767	0.201592	-3.31049	0.0323317	0.0122169	down	yes	NC_010451.4:8637987..8646907:-
ssc_circ_0005659	0	22.733	6	112.767	0.201592	-3.31049	0.0323317	0.0122169	down	yes	NC_010454.4:23859739..23869452:+
ssc_circ_0005955	0	22.733	6	112.767	0.201592	-3.31049	0.0323317	0.0122169	down	yes	NC_010454.4:59821853..59846613:+
ssc_circ_0006009	0	22.733	6	112.767	0.201592	-3.31049	0.0323317	0.0122169	down	yes	NC_010455.5:108810158..108829633:-
ssc_circ_0006103	0	22.733	6	112.767	0.201592	-3.31049	0.0323317	0.0122169	down	yes	NC_010455.5:131431707..131452941:-
ssc_circ_0006616	0	22.733	6	112.767	0.201592	-3.31049	0.0323317	0.0122169	down	yes	NC_010455.5:69445815..69447022:+
ssc_circ_0006880	0	22.733	6	112.767	0.201592	-3.31049	0.0323317	0.0122169	down	yes	NC_010456.5:136258011..136285139:+
ssc_circ_0007064	0	22.733	6	112.767	0.201592	-3.31049	0.0323317	0.0122169	down	yes	NC_010456.5:55985016..56002445:+
ssc_circ_0008166	0	22.733	6	112.767	0.201592	-3.31049	0.0323317	0.0122169	down	yes	NC_010460.4:17515478..17533557:-
ssc_circ_0008304	0	22.733	6	112.767	0.201592	-3.31049	0.0323317	0.0122169	down	yes	NC_010460.4:54192244..54270584:-
ssc_circ_0008544	0	22.733	6	112.767	0.201592	-3.31049	0.0323317	0.0122169	down	yes	NC_010462.3:9407816..9414823:+
ssc_circ_0007249	23	522.858	47	883.342	0.591909	-0.756554	0.0330278	0.0124754	down	yes	NC_010456.5:9497312..9498411:-
ssc_circ_0003646	2	45.4659	10	187.945	0.24191	-2.04745	0.0334136	0.0126025	down	yes	NC_010449.5:13927362..13929874:-
ssc_circ_0004592	2	45.4659	10	187.945	0.24191	-2.04745	0.0334136	0.0126025	down	yes	NC_010451.4:12903427..12918332:-
ssc_circ_0006360	21	477.392	12	225.534	2.11672	1.08183	0.0341977	0.01289	up	yes	NC_010455.5:202874107..202875571:-
ssc_circ_0005426	40	909.318	29	545.041	1.66835	0.73842	0.0342013	0.01289	up	yes	NC_010453.5:534135..562934:-
ssc_circ_0001232	16	363.727	8	150.356	2.4191	1.27447	0.0351972	0.0132605	up	yes	NC_010444.4:60502168..60503198:-
ssc_circ_0005045	20	454.659	42	789.37	0.575977	-0.795916	0.0352464	0.0132741	down	yes	NC_010452.4:32817449..32824801:+
ssc_circ_0000555	12	272.795	5	93.9726	2.90293	1.53751	0.0355327	0.0133427	up	yes	NC_010443.5:241979932..241998014:+
ssc_circ_0003468	12	272.795	5	93.9726	2.90293	1.53751	0.0355327	0.0133427	up	yes	NC_010448.4:85102090..85111763:-
ssc_circ_0004349	12	272.795	5	93.9726	2.90293	1.53751	0.0355327	0.0133427	up	yes	NC_010450.4:80787216..80815987:-
ssc_circ_0004708	12	272.795	5	93.9726	2.90293	1.53751	0.0355327	0.0133427	up	yes	NC_010451.4:36495729..36497094:+
ssc_circ_0005083	12	272.795	5	93.9726	2.90293	1.53751	0.0355327	0.0133427	up	yes	NC_010452.4:42063542..42079536:+
ssc_circ_0006214	12	272.795	5	93.9726	2.90293	1.53751	0.0355327	0.0133427	up	yes	NC_010455.5:1529653..1540269:-
ssc_circ_0006512	12	272.795	5	93.9726	2.90293	1.53751	0.0355327	0.0133427	up	yes	NC_010455.5:34799994..34814973:-
ssc_circ_0007658	12	272.795	5	93.9726	2.90293	1.53751	0.0355327	0.0133427	up	yes	NC_010457.5:93199516..93243693:+
ssc_circ_0004904	7	159.131	20	375.89	0.423343	-1.2401	0.036107	0.0135484	down	yes	NC_010451.4:95398689..95417591:+
ssc_circ_0006772	7	159.131	20	375.89	0.423343	-1.2401	0.036107	0.0135484	down	yes	NC_010456.5:107993201..108013871:-
ssc_circ_0006924	22	500.125	13	244.329	2.04693	1.03347	0.0367873	0.0137986	up	yes	NC_010456.5:20699497..20707625:-
ssc_circ_0003362	9	204.597	3	56.3836	3.62866	1.85944	0.0373179	0.0139567	up	yes	NC_010448.4:54722894..54723246:+
ssc_circ_0004087	9	204.597	3	56.3836	3.62866	1.85944	0.0373179	0.0139567	up	yes	NC_010450.4:121948198..121975426:-
ssc_circ_0005200	9	204.597	3	56.3836	3.62866	1.85944	0.0373179	0.0139567	up	yes	NC_010452.4:5770011..5777849:+
ssc_circ_0006411	9	204.597	3	56.3836	3.62866	1.85944	0.0373179	0.0139567	up	yes	NC_010455.5:26682837..26686462:+
ssc_circ_0006671	9	204.597	3	56.3836	3.62866	1.85944	0.0373179	0.0139567	up	yes	NC_010455.5:79323253..79342130:-
ssc_circ_0006808	9	204.597	3	56.3836	3.62866	1.85944	0.0373179	0.0139567	up	yes	NC_010456.5:120993720..120996812:+
ssc_circ_0007874	9	204.597	3	56.3836	3.62866	1.85944	0.0373179	0.0139567	up	yes	NC_010458.4:64650293..64669823:+
ssc_circ_0007798	46	1045.72	35	657.808	1.5897	0.668752	0.0373589	0.0139669	up	yes	NC_010458.4:43984409..44011065:-
ssc_circ_0006409	3	68.1989	12	225.534	0.302388	-1.72553	0.0378549	0.0141215	down	yes	NC_010455.5:26086741..26109530:-
ssc_circ_0006866	3	68.1989	12	225.534	0.302388	-1.72553	0.0378549	0.0141215	down	yes	NC_010456.5:134058259..134059037:-
ssc_circ_0000913	6	136.398	18	338.301	0.403184	-1.31049	0.0379381	0.0141215	down	yes	NC_010444.4:100380422..100396011:-
ssc_circ_0002627	6	136.398	18	338.301	0.403184	-1.31049	0.0379381	0.0141215	down	yes	NC_010447.5:29751201..29790977:+
ssc_circ_0003163	6	136.398	18	338.301	0.403184	-1.31049	0.0379381	0.0141215	down	yes	NC_010448.4:167720421..167720858:-
ssc_circ_0003357	6	136.398	18	338.301	0.403184	-1.31049	0.0379381	0.0141215	down	yes	NC_010448.4:54200798..54201346:+
ssc_circ_0005199	6	136.398	18	338.301	0.403184	-1.31049	0.0379381	0.0141215	down	yes	NC_010452.4:5761746..5812467:+
ssc_circ_0005925	6	136.398	18	338.301	0.403184	-1.31049	0.0379381	0.0141215	down	yes	NC_010454.4:57219146..57220106:-
ssc_circ_0006563	6	136.398	18	338.301	0.403184	-1.31049	0.0379381	0.0141215	down	yes	NC_010455.5:47760569..47764526:+
ssc_circ_0008098	6	136.398	18	338.301	0.403184	-1.31049	0.0379381	0.0141215	down	yes	NC_010459.5:62385259..62387140:+
ssc_circ_0002127	19	431.926	40	751.781	0.574537	-0.799527	0.039134	0.0145525	down	yes	NC_010446.5:123116610..123125471:+
ssc_circ_0000804	5	113.665	16	300.712	0.377985	-1.4036	0.0391814	0.0145525	down	yes	NC_010443.5:76920942..76929512:+
ssc_circ_0005861	5	113.665	16	300.712	0.377985	-1.4036	0.0391814	0.0145525	down	yes	NC_010454.4:48687199..48712536:+
ssc_circ_0005896	5	113.665	16	300.712	0.377985	-1.4036	0.0391814	0.0145525	down	yes	NC_010454.4:52373102..52376066:-
ssc_circ_0003290	4	90.9318	14	263.123	0.345586	-1.53288	0.0393924	0.0146073	down	yes	NC_010448.4:37957475..37975235:+
ssc_circ_0005101	4	90.9318	14	263.123	0.345586	-1.53288	0.0393924	0.0146073	down	yes	NC_010452.4:42646861..42647382:-
ssc_circ_0001549	17	386.46	9	169.151	2.28471	1.19201	0.039429	0.0146073	up	yes	NC_010445.4:11733629..11736046:+
ssc_circ_0003170	17	386.46	9	169.151	2.28471	1.19201	0.039429	0.0146073	up	yes	NC_010448.4:169018075..169047805:+
ssc_circ_0004824	17	386.46	9	169.151	2.28471	1.19201	0.039429	0.0146073	up	yes	NC_010451.4:72153385..72160471:-
ssc_circ_0002183	53	1204.85	42	789.37	1.52634	0.610076	0.0394432	0.0146073	up	yes	NC_010446.5:130322063..130339222:+
ssc_circ_0007309	13	295.528	30	563.836	0.524139	-0.931978	0.0418568	0.01549	down	yes	NC_010457.5:109436411..109441836:-
ssc_circ_0005938	13	295.528	6	112.767	2.6207	1.38995	0.042424	0.0156885	up	yes	NC_010454.4:59319172..59331703:+
ssc_circ_0002516	18	409.193	10	187.945	2.17719	1.12247	0.0433867	0.0160329	up	yes	NC_010447.5:103106865..103107920:-
ssc_circ_0001727	9	204.597	23	432.274	0.473303	-1.07916	0.0443138	0.0163637	down	yes	NC_010445.4:31250811..31253767:+
ssc_circ_0005773	38	863.852	28	526.247	1.64154	0.715046	0.0447694	0.016526	up	yes	NC_010454.4:38796303..38800438:-
ssc_circ_0001715	26	591.057	17	319.507	1.8499	0.88745	0.0455722	0.0168162	up	yes	NC_010445.4:28684207..28692651:+
ssc_circ_0000450	12	272.795	28	526.247	0.51838	-0.947919	0.0461497	0.0170232	down	yes	NC_010443.5:206097434..206114157:+
ssc_circ_0003444	7	159.131	2	37.589	4.23343	2.08183	0.0478985	0.0176428	up	yes	NC_010448.4:79875804..79876991:-
ssc_circ_0005226	7	159.131	2	37.589	4.23343	2.08183	0.0478985	0.0176428	up	yes	NC_010452.4:641703..649528:-
ssc_circ_0005348	7	159.131	2	37.589	4.23343	2.08183	0.0478985	0.0176428	up	yes	NC_010453.5:24732398..24739289:-
ssc_circ_0005951	7	159.131	2	37.589	4.23343	2.08183	0.0478985	0.0176428	up	yes	NC_010454.4:59821853..59822490:+
ssc_circ_0001306	8	181.864	21	394.685	0.460782	-1.11784	0.0480151	0.017673	down	yes	NC_010444.4:78886398..78896781:-
ssc_circ_0002811	8	181.864	21	394.685	0.460782	-1.11784	0.0480151	0.017673	down	yes	NC_010447.5:76839521..76857881:-
ssc_circ_0007313	26	591.057	50	939.726	0.628967	-0.668943	0.0483914	0.0178051	down	yes	NC_010457.5:110339313..110339943:-
ssc_circ_0000472	10	227.33	4	75.1781	3.02388	1.5964	0.0485733	0.0178208	up	yes	NC_010443.5:215745865..215771774:-
ssc_circ_0001596	10	227.33	4	75.1781	3.02388	1.5964	0.0485733	0.0178208	up	yes	NC_010445.4:126820032..126826034:+
ssc_circ_0002278	10	227.33	4	75.1781	3.02388	1.5964	0.0485733	0.0178208	up	yes	NC_010446.5:39808901..39810682:-
ssc_circ_0002612	10	227.33	4	75.1781	3.02388	1.5964	0.0485733	0.0178208	up	yes	NC_010447.5:28832466..28858296:+
ssc_circ_0005301	10	227.33	4	75.1781	3.02388	1.5964	0.0485733	0.0178208	up	yes	NC_010453.5:1364578..1376231:-
ssc_circ_0006756	10	227.33	4	75.1781	3.02388	1.5964	0.0485733	0.0178208	up	yes	NC_010456.5:105160374..105167488:-
ssc_circ_0007311	10	227.33	4	75.1781	3.02388	1.5964	0.0485733	0.0178208	up	yes	NC_010457.5:109452836..109455348:+
ssc_circ_0003109	14	318.261	7	131.562	2.4191	1.27447	0.0488348	0.0179103	up	yes	NC_010448.4:158955138..158958815:+
