# Supplementary material for: A genome-wide landscape of mRNAs, lncRNAs, and circRNAs during subcutaneous adipogenesis in pigs
Source: J Anim Sci Biotechnol. 2018 Nov 1;9:76. doi: 10.1186/s40104-018-0292-7 (PMC6211446; doi:10.1186/s40104-018-0292-7)
Supplement: Supplementary file 4 — List of differentially expressed (DE) genes for D4 vs D2. Gene ID, fold change, gene name, biotype, and position of differentially expressed mRNAs, lncRNAs, and circRNAs between D4 versus D2. (XLSX 167 kb) [file 40104_2018_292_MOESM4_ESM.xlsx]

## Sheet: DE mRNAs
Additional file 4 List of differentially expressed (DE) genes for D4 versus D2. List of differentially expressed (DE) mRNAs for D4 versus D2.
Gene	D4_count	D4_normalize	D2_count	D2_normalize	FoldChange	Log2FoldChange	pval	padj	Up/Down	Significant	GeneName	Biotype	Position
gene23386	466602	6275	81770	1487.06	4.21974	2.07715	0	0	up	yes	SCD	protein_coding	chrNC_010456.5:111461560-111478033:+
gene1408	259359	3487.93	70924	1289.81	2.70422	1.43521	0	0	up	yes	RPS29	protein_coding	chrNC_010443.5:179454923-179456847:-
gene11917	108163	1454.61	15685	285.245	5.0995	2.35036	0	0	up	yes	FABP3	protein_coding	chrNC_010448.4:87943003-87950708:-
gene5583	21123	284.068	61634	1120.87	0.253436	-1.98031	0	0	down	yes	NUPR1	protein_coding	chrNC_010445.4:18402781-18404411:+
gene23975	80478	1082.29	15673	285.027	3.79715	1.92492	0	0	up	yes	ACSL1	protein_coding	chrNC_010457.5:45866858-45936327:-
rna78603	107631	1447.45	28015	509.477	2.84106	1.50643	0	0	up	yes	rna78603	protein_coding	chrNC_000845.1:2274-3844:+
gene10885	60112	808.403	8917	162.163	4.98512	2.31763	0	0	up	yes	APOE	protein_coding	chrNC_010448.4:51373113-51375333:+
gene7379	55265	743.219	9610	174.766	4.25265	2.08836	0	0	up	yes	FABP4	protein_coding	chrNC_010446.5:55096400-55101209:+
gene17160	67998	914.457	16320	296.793	3.08112	1.62346	0	0	up	yes	CD36	protein_coding	chrNC_010451.4:99685748-99782296:-
gene23844	49408	664.453	11066	201.245	3.30172	1.72322	0	0	up	yes	DBI	protein_coding	chrNC_010457.5:24895575-24900710:+
rna78601	46429	624.39	10638	193.461	3.22747	1.69041	0	0	up	yes	rna78601	protein_coding	chrNC_000845.1:1246-2205:+
gene19267	51274	689.547	13303	241.926	2.85024	1.51108	0	0	up	yes	ACLY	protein_coding	chrNC_010454.4:20796678-20841301:+
gene13828	25180	338.628	3127	56.8672	5.95472	2.57403	0	0	up	yes	PLIN1	protein_coding	chrNC_010449.5:55237517-55250797:-
gene22100	55717	749.298	15624	284.136	2.63711	1.39896	0	0	up	yes	LPL	protein_coding	chrNC_010456.5:4104761-4134964:+
gene7382	29871	401.714	5270	95.8394	4.19153	2.06748	0	0	up	yes	FABP5	protein_coding	chrNC_010446.5:55277831-55282585:-
gene19619	46376	623.678	12364	224.85	2.77375	1.47184	0	0	up	yes	ACACA	protein_coding	chrNC_010454.4:38580916-38875067:-
gene21146	55562	747.214	17851	324.636	2.3017	1.2027	0	0	up	yes	PTX3	protein_coding	chrNC_010455.5:97273594-97279570:+
gene15585	15375	206.767	1382	25.1328	8.22698	3.04036	0	0	up	yes	ELOVL6	protein_coding	chrNC_010450.4:112038670-112190079:+
gene19736	15083	202.84	1320	24.0053	8.44981	3.07892	0	0	up	yes	ALDOC	protein_coding	chrNC_010454.4:44823376-44827273:-
gene3976	18447	248.081	2725	49.5564	5.00602	2.32366	0	0	up	yes	COL5A3	protein_coding	chrNC_010444.4:68828197-68869914:-
gene1936	23089	310.507	4437	80.6906	3.84812	1.94415	0	0	up	yes	COL15A1	protein_coding	chrNC_010443.5:240718128-240829188:+
gene16861	18795	252.761	31017	564.071	0.448101	-1.1581	0	0	down	yes	FMOD	protein_coding	chrNC_010451.4:64062995-64073853:-
gene9102	15924	214.15	2561	46.574	4.59807	2.20103	0	0	up	yes	ITGA7	protein_coding	chrNC_010447.5:21126565-21150875:-
gene21354	13087	175.998	1604	29.1701	6.0335	2.59299	0	0	up	yes	ADIPOQ	protein_coding	chrNC_010455.5:124633906-124646237:+
gene8114	16578	222.946	3264	59.3586	3.75591	1.90916	0	0	up	yes	LOC100621389	protein_coding	chrNC_010446.5:99208554-99208961:-
gene13053	19744	265.523	4917	89.4198	2.9694	1.57017	0	0	up	yes	LOC110261674	protein_coding	chrNC_010449.5:21224973-21225379:+
gene24992	36494	490.782	13449	244.582	2.00662	1.00477	0	0	up	yes	HMGCS1	protein_coding	chrNC_010458.4:27936225-27957261:-
gene20364	22437	301.739	6514	118.463	2.54713	1.34887	0	0	up	yes	ACAA1	protein_coding	chrNC_010455.5:22964844-23020138:-
gene10112	2160	29.0483	7849	142.741	0.203504	-2.29687	0	0	down	yes	WFDC1	protein_coding	chrNC_010448.4:4333729-4365122:-
gene21905	27601	371.186	9319	169.474	2.19023	1.13108	0	0	up	yes	SLC5A3	protein_coding	chrNC_010455.5:197688632-197723323:+
gene14968	9927	133.501	1500	27.2788	4.89396	2.291	0	0	up	yes	KLB	protein_coding	chrNC_010450.4:30653434-30696123:+
gene24596	735	9.88449	5057	91.9659	0.10748	-3.21786	0	0	down	yes	DES	protein_coding	chrNC_010457.5:121428539-121435426:+
gene6716	16162	217.351	4104	74.6347	2.9122	1.54211	0	0	up	yes	SLC5A6	protein_coding	chrNC_010445.4:111919298-111930944:+
gene16281	13415	180.409	3002	54.5939	3.30456	1.72446	0	0	up	yes	THRSP	protein_coding	chrNC_010451.4:12479913-12484323:+
gene309	22859	307.414	7537	137.067	2.24281	1.16531	0	0	up	yes	LAMA2	protein_coding	chrNC_010443.5:33765412-34359741:-
gene13131	6846	92.067	746	13.5666	6.78627	2.76262	0	0	up	yes	LOC100154071	protein_coding	chrNC_010449.5:21592937-21593433:-
gene13052	10046	135.101	1883	34.244	3.94526	1.98012	0	0	up	yes	LOC110261666	protein_coding	chrNC_010449.5:21220803-21221687:+
gene10806	8971	120.645	1486	27.0242	4.46432	2.15844	0	0	up	yes	LIPE	protein_coding	chrNC_010448.4:49543671-49560126:+
gene15279	697	9.37345	4376	79.5813	0.117785	-3.08578	0	0	down	yes	AMCF-II	protein_coding	chrNC_010450.4:70008225-70010360:+
gene13139	9079	122.097	1634	29.7157	4.10884	2.03873	0	0	up	yes	LOC110261661	protein_coding	chrNC_010449.5:21621863-21622646:-
gene5580	9003	121.075	14944	271.769	0.445506	-1.16648	0	0	down	yes	SULT1A3	protein_coding	chrNC_010445.4:18351205-18354653:+
gene12970	10773	144.878	2378	43.246	3.3501	1.74421	0	0	up	yes	LOC110261486	protein_coding	chrNC_010449.5:20735437-20736010:-
gene18785	10270	138.114	2255	41.0091	3.36788	1.75184	0	0	up	yes	FASN	protein_coding	chrNC_010454.4:922405-937560:+
gene1438	20975	282.078	7278	132.357	2.13119	1.09166	0	0	up	yes	PYGL	protein_coding	chrNC_010443.5:180645849-180704124:-
gene16244	6354	85.4504	825	15.0033	5.69543	2.5098	0	0	up	yes	DGAT2	protein_coding	chrNC_010451.4:10032163-10066082:+
gene6253	17522	235.641	5721	104.041	2.26488	1.17943	0	0	up	yes	RETSAT	protein_coding	chrNC_010445.4:59401161-59416829:+
gene13686	18807	252.922	6541	118.954	2.12622	1.08829	0	0	up	yes	ELOVL5	protein_coding	chrNC_010449.5:46860768-46932945:-
gene2417	5787	77.8252	762	13.8576	5.61606	2.48956	0	0	up	yes	FCN2	protein_coding	chrNC_010443.5:274106276-274111970:+
gene12991	7840	105.435	1506	27.3879	3.84968	1.94474	0	0	up	yes	LOC110261665	protein_coding	chrNC_010449.5:20906299-20906810:-
gene13133	18306	246.184	6363	115.717	2.12748	1.08914	0	0	up	yes	LOC100158117	protein_coding	chrNC_010449.5:21595863-21596243:+
gene19336	5868	78.9145	863	15.6944	5.0282	2.33004	0	0	up	yes	TOP2A	protein_coding	chrNC_010454.4:22001300-22028452:+
gene27162	18414	247.637	6565	119.39	2.07418	1.05254	0	0	up	yes	SRPX	protein_coding	chrNC_010461.5:34075577-34198462:-
gene25831	7107	95.577	1354	24.6236	3.88151	1.95662	0	0	up	yes	ACSS2	protein_coding	chrNC_010459.5:38260152-38315764:+
gene13669	4222	56.7787	405	7.36527	7.70897	2.94654	0	0	up	yes	MCM3	protein_coding	chrNC_010449.5:46084648-46104425:-
gene17214	8560	115.117	2018	36.699	3.13679	1.64929	0	0	up	yes	PRKAR2B	protein_coding	chrNC_010451.4:106851044-106957519:+
gene2606	7976	107.264	1782	32.4072	3.30987	1.72677	0	0	up	yes	PC	protein_coding	chrNC_010444.4:5566608-5587797:+
gene17892	12531	168.52	3896	70.8521	2.37848	1.25004	0	0	up	yes	ACO1	protein_coding	chrNC_010452.4:33937833-34001895:-
gene30259	4542	61.0821	539	9.80217	6.23149	2.63958	0	0	up	yes	LOC110259135	protein_coding	chrNW_018085343.1:26620-60650:+
gene643	6749	90.7625	1402	25.4966	3.55979	1.83179	0	0	up	yes	ME1	protein_coding	chrNC_010443.5:82799878-82989895:+
gene13051	6914	92.9814	1475	26.8241	3.46634	1.79341	0	0	up	yes	LOC110261670	protein_coding	chrNC_010449.5:21219729-21220563:-
gene24369	5608	75.418	978	17.7858	4.24036	2.08419	0	0	up	yes	CAVIN2	protein_coding	chrNC_010457.5:96476675-96490231:-
gene1444	12424	167.081	4002	72.7798	2.29571	1.19894	0	0	up	yes	FRMD6	protein_coding	chrNC_010443.5:181338404-181416813:+
gene13141	4250	57.1552	537	9.7658	5.85259	2.54907	0	0	up	yes	LOC100622387	protein_coding	chrNC_010449.5:21632867-21633939:-
gene1448	12020	161.648	3894	70.8157	2.28266	1.19072	0	0	up	yes	NID2	protein_coding	chrNC_010443.5:181699098-181773084:-
gene10804	3699	49.7452	383	6.96518	7.14198	2.83632	0	0	up	yes	CEACAM1	protein_coding	chrNC_010448.4:49437308-49460614:+
gene13128	3660	49.2207	372	6.76514	7.27564	2.86307	0	0	up	yes	LOC100157763	protein_coding	chrNC_010449.5:21582735-21583552:+
gene18661	4481	60.2618	7824	142.286	0.423525	-1.23948	0	0	down	yes	ITGBL1	protein_coding	chrNC_010453.5:70042051-70246974:+
gene25535	14770	198.631	5447	99.0583	2.00519	1.00374	0	0	up	yes	CDS2	protein_coding	chrNC_010459.5:14151810-14220841:+
gene23461	12370	166.355	4296	78.1264	2.12931	1.09039	0	0	up	yes	SH3PXD2A	protein_coding	chrNC_010456.5:114515459-114777251:-
gene12989	3916	52.6635	529	9.62032	5.4742	2.45265	0	0	up	yes	LOC110261735	protein_coding	chrNC_010449.5:20896316-20905296:-
gene13135	4500	60.5173	748	13.603	4.44881	2.15342	0	0	up	yes	LOC100154508	protein_coding	chrNC_010449.5:21606058-21606567:-
gene19774	7819	105.152	2124	38.6267	2.72226	1.44481	0	0	up	yes	SSH2	protein_coding	chrNC_010454.4:45818103-46085720:-
gene22334	5787	77.8252	1252	22.7687	3.41808	1.77319	0	0	up	yes	AACS	protein_coding	chrNC_010456.5:28109845-28169261:-
gene13132	5162	69.42	1005	18.2768	3.79826	1.92534	0	0	up	yes	LOC100156932	protein_coding	chrNC_010449.5:21593656-21594137:+
gene17424	3582	48.1718	458	8.32912	5.78354	2.53195	0	0	up	yes	CENPF	protein_coding	chrNC_010451.4:128948386-129012241:-
gene10167	4940	66.4345	949	17.2584	3.84941	1.94464	0	0	up	yes	ADAMTS18	protein_coding	chrNC_010448.4:10488504-10652508:+
gene25350	8243	110.854	2391	43.4824	2.54941	1.35016	0	0	up	yes	GPX3	protein_coding	chrNC_010458.4:71980467-71989011:-
gene12986	8891	119.569	2701	49.12	2.43422	1.28346	0	0	up	yes	LOC106504121	protein_coding	chrNC_010449.5:20872535-20875411:+
gene12990	6099	82.0211	1444	26.2604	3.12338	1.64311	0	0	up	yes	LOC110261669	protein_coding	chrNC_010449.5:20897783-20898253:+
gene8900	6128	82.4111	1498	27.2424	3.0251	1.59698	0	0	up	yes	GPD1	protein_coding	chrNC_010447.5:16008179-16021676:+
gene18338	5480	73.6966	1235	22.4595	3.28131	1.71427	0	0	up	yes	POSTN	protein_coding	chrNC_010453.5:13225183-13258973:-
gene8415	8180	110.007	2457	44.6826	2.46196	1.29981	0	0	up	yes	VCAM1	protein_coding	chrNC_010446.5:117496914-117511211:-
gene24974	7923	106.551	2352	42.7731	2.49107	1.31676	0	0	up	yes	GHR	protein_coding	chrNC_010458.4:27126300-27422618:+
gene12090	4015	53.9949	720	13.0938	4.12369	2.04394	0	0	up	yes	CIDEA	protein_coding	chrNC_010448.4:97253074-97268355:-
gene6316	1325	17.819	3415	62.1047	0.286918	-1.80129	0	0	down	yes	ACTG2	protein_coding	chrNC_010445.4:69097366-69121542:-
gene2085	3711	49.9066	647	11.7662	4.2415	2.08458	0	0	up	yes	COL27A1	protein_coding	chrNC_010443.5:254768576-254924893:+
gene9553	698	9.3869	2458	44.7008	0.209994	-2.25158	0	0	down	yes	MFAP5	protein_coding	chrNC_010447.5:62742520-62757522:+
gene23360	1090	14.6586	2989	54.3575	0.269671	-1.89073	0	0	down	yes	LOXL4	protein_coding	chrNC_010456.5:109571942-109593408:-
gene17132	2030	27.3	4166	75.7623	0.360338	-1.47258	0	0	down	yes	ABCB1	protein_coding	chrNC_010451.4:93049955-93146469:+
gene26654	3352	45.0787	5696	103.587	0.435178	-1.20032	0	0	down	yes	DNAJB9	protein_coding	chrNC_010460.4:36578928-36584211:-
gene1968	6075	81.6983	1708	31.0614	2.63022	1.39518	0	0	up	yes	SMC2	protein_coding	chrNC_010443.5:245409559-245459032:+
gene26674	6872	92.4166	2093	38.063	2.42799	1.27976	0	0	up	yes	BMPER	protein_coding	chrNC_010460.4:39417830-39664010:-
gene25534	10130	136.231	3738	67.9787	2.00403	1.0029	0	0	up	yes	PCNA	protein_coding	chrNC_010459.5:14137746-14142584:-
gene23269	3182	42.7924	527	9.58394	4.46501	2.15866	0	0	up	yes	KIF11	protein_coding	chrNC_010456.5:104125839-104177381:+
gene20867	3732	50.189	741	13.4757	3.7244	1.89701	0	0	up	yes	PLXND1	protein_coding	chrNC_010455.5:68946658-68996625:-
gene20920	4128	55.5145	916	16.6582	3.33256	1.73663	0	0	up	yes	MCM2	protein_coding	chrNC_010455.5:72630378-72651270:-
gene12969	3860	51.9104	855	15.5489	3.33852	1.73921	2.55952e-292	4.54638e-291	up	yes	LOC110261483	protein_coding	chrNC_010449.5:20729940-20730466:-
gene18151	2687	36.1355	4699	85.4553	0.422859	-1.24175	1.78128e-291	3.15009e-290	down	yes	NET1	protein_coding	chrNC_010452.4:65428013-65438346:-
gene13127	3471	46.679	700	12.7301	3.66682	1.87453	2.27105e-291	3.99858e-290	up	yes	LOC110261671	protein_coding	chrNC_010449.5:21582043-21582522:-
gene17851	914	12.2917	2520	45.8283	0.268212	-1.89855	5.22058e-291	9.11185e-290	down	yes	CCL19	protein_coding	chrNC_010452.4:32110366-32112529:+
gene15665	2146	28.86	233	4.2373	6.81094	2.76785	3.36518e-288	5.77309e-287	up	yes	ADH1C	protein_coding	chrNC_010450.4:121089355-121105010:+
gene21477	5990	80.5552	1853	33.6984	2.39048	1.2573	2.96208e-280	4.97525e-279	up	yes	HACD2	protein_coding	chrNC_010455.5:136834103-136933564:+
gene25091	3714	49.9469	831	15.1124	3.30502	1.72466	4.43732e-278	7.42207e-277	up	yes	ELOVL7	protein_coding	chrNC_010458.4:39588122-39680273:-
gene22297	1918	25.7938	180	3.27345	7.87969	2.97814	2.50696e-277	4.17586e-276	up	yes	POLE	protein_coding	chrNC_010456.5:22798146-22852818:+
gene1321	8027	107.949	2888	52.5207	2.05537	1.0394	7.86879e-277	1.29992e-275	up	yes	SMAD3	protein_coding	chrNC_010443.5:164998457-165124455:+
gene12992	6380	85.8001	2071	37.6629	2.27811	1.18783	5.59049e-273	9.12284e-272	up	yes	LOC110261663	protein_coding	chrNC_010449.5:20907083-20908336:+
gene19734	3493	46.9749	767	13.9485	3.36772	1.75177	2.22109e-267	3.58082e-266	up	yes	UNC119	protein_coding	chrNC_010454.4:44801265-44807334:-
gene23134	3499	47.0556	5439	98.9128	0.475727	-1.07179	8.81308e-267	1.41515e-265	down	yes	ANXA8	protein_coding	chrNC_010456.5:88319209-88340716:-
gene13136	4219	56.7383	1089	19.8044	2.86494	1.5185	3.86477e-263	6.15657e-262	up	yes	LOC100621915	protein_coding	chrNC_010449.5:21606754-21610955:+
gene12983	2745	36.9155	488	8.8747	4.15964	2.05646	1.3186e-260	2.07581e-259	up	yes	LOC100158121	protein_coding	chrNC_010449.5:20857026-20858357:-
gene7569	2364	31.7917	352	6.40142	4.96636	2.31219	1.14673e-259	1.7982e-258	up	yes	MCM4	protein_coding	chrNC_010446.5:79674737-79686964:-
gene16512	4667	62.7631	1308	23.7871	2.63854	1.39974	9.08596e-258	1.40827e-256	up	yes	SIK2	protein_coding	chrNC_010451.4:39368555-39483519:+
gene28846	4736	63.6911	1374	24.9874	2.54893	1.34989	1.32173e-247	1.98723e-246	up	yes	CKB	protein_coding	chrNW_018084979.1:2070843-2074141:-
gene25298	5709	76.7763	1849	33.6256	2.28327	1.1911	1.49649e-245	2.21677e-244	up	yes	ADAM19	protein_coding	chrNC_010458.4:65715445-65814761:+
gene14503	1426	19.1773	2974	54.0847	0.354578	-1.49582	1.84011e-245	2.71576e-244	down	yes	LTBP2	protein_coding	chrNC_010449.5:97744974-97852848:-
gene24056	2175	29.25	313	5.69217	5.13864	2.36139	4.33202e-245	6.37006e-244	up	yes	DUSP4	protein_coding	chrNC_010457.5:55491084-55508460:+
gene8108	1724	23.1848	170	3.09159	7.49932	2.90676	1.11214e-243	1.61759e-242	up	yes	LOC102161782	protein_coding	chrNC_010446.5:99187225-99187722:-
gene12985	5436	73.1049	1748	31.7889	2.2997	1.20145	4.12611e-237	5.83228e-236	up	yes	LOC100155734	protein_coding	chrNC_010449.5:20863594-20864115:+
gene9735	2948	39.6455	627	11.4025	3.47691	1.7978	3.50698e-234	4.92247e-233	up	yes	ADAMTS20	protein_coding	chrNC_010447.5:74502098-74672703:-
gene13849	2967	39.9011	642	11.6753	3.41756	1.77297	3.12343e-231	4.3386e-230	up	yes	PRC1	protein_coding	chrNC_010449.5:55869749-55900640:+
gene12966	2483	33.3921	457	8.31093	4.01785	2.00642	1.36971e-228	1.88952e-227	up	yes	LOC110261478	protein_coding	chrNC_010449.5:20717123-20717916:-
gene6566	2252	30.2855	376	6.83788	4.42908	2.14701	3.9701e-226	5.34811e-225	up	yes	ZFP36L2	protein_coding	chrNC_010445.4:97200395-97203094:+
gene25273	840	11.2966	2114	38.4449	0.293838	-1.76691	7.96803e-222	1.05915e-220	down	yes	C1QTNF2	protein_coding	chrNC_010458.4:63167087-63185938:+
gene27401	4045	54.3983	1147	20.8592	2.60788	1.38288	1.17049e-219	1.55075e-218	up	yes	EFNB1	protein_coding	chrNC_010461.5:54947339-54961403:+
gene3986	5967	80.2459	2090	38.0084	2.11127	1.07811	6.77146e-219	8.94178e-218	up	yes	DNMT1	protein_coding	chrNC_010444.4:68981564-69040364:-
gene13055	2055	27.6362	321	5.83766	4.73413	2.2431	6.26029e-218	8.21275e-217	up	yes	LOC110261668	protein_coding	chrNC_010449.5:21226531-21227023:+
gene26660	2656	35.7186	550	10.0022	3.57107	1.83636	2.31084e-217	3.02168e-216	up	yes	ANLN	protein_coding	chrNC_010460.4:37647952-37710939:-
gene1480	2047	27.5286	324	5.89222	4.67204	2.22405	7.45822e-215	9.68929e-214	up	yes	DLGAP5	protein_coding	chrNC_010443.5:184500791-184550028:-
gene4887	2201	29.5997	380	6.91062	4.28321	2.09869	7.63181e-215	9.88283e-214	up	yes	KIF20A	protein_coding	chrNC_010444.4:140202316-140213144:+
gene11665	4206	56.5635	1246	22.6596	2.49623	1.31975	1.08022e-212	1.38986e-211	up	yes	EFHD2	protein_coding	chrNC_010448.4:74651814-74668352:+
gene24963	3475	46.7328	919	16.7128	2.79623	1.48348	8.20155e-210	1.04853e-208	up	yes	C7	protein_coding	chrNC_010458.4:25846860-25902707:+
gene15634	2314	31.1193	440	8.00177	3.88905	1.95942	1.04592e-206	1.308e-205	up	yes	CENPE	protein_coding	chrNC_010450.4:117888968-117965325:+
gene2036	2989	40.1969	4482	81.509	0.493159	-1.01987	3.52495e-203	4.36741e-202	down	yes	LPAR1	protein_coding	chrNC_010443.5:251811583-251979828:-
gene26662	3269	43.9624	849	15.4398	2.84735	1.50962	1.27784e-202	1.57353e-201	up	yes	EEPD1	protein_coding	chrNC_010460.4:37824450-37948855:-
gene22856	3250	43.7069	850	15.458	2.82747	1.49951	1.74807e-199	2.13293e-198	up	yes	AGT	protein_coding	chrNC_010456.5:59643030-59656835:+
gene2755	3631	48.8307	1023	18.6041	2.62473	1.39217	2.18945e-199	2.6634e-198	up	yes	PLA2G16	protein_coding	chrNC_010444.4:8410540-8444604:+
gene6857	2305	30.9983	455	8.27456	3.74622	1.90543	1.78471e-198	2.16448e-197	up	yes	RRM2	protein_coding	chrNC_010445.4:126357198-126367145:-
gene19278	3402	45.7511	924	16.8037	2.72267	1.44502	1.24632e-197	1.49795e-196	up	yes	LOC100737113	protein_coding	chrNC_010454.4:21024395-21029875:+
gene6214	4532	60.9476	1462	26.5877	2.29232	1.19681	7.84944e-197	9.4061e-196	up	yes	RPIA	protein_coding	chrNC_010445.4:57355973-57386948:-
gene19984	1597	21.4769	205	3.7281	5.76082	2.52627	5.83185e-195	6.90593e-194	up	yes	SLC2A4	protein_coding	chrNC_010454.4:52628746-52634965:+
gene8038	3635	48.8845	1047	19.0406	2.56739	1.3603	9.28235e-193	1.08008e-191	up	yes	S100A10	protein_coding	chrNC_010446.5:97261752-97272517:+
gene5435	370	4.97587	1318	23.969	0.207596	-2.26815	7.73331e-192	8.94646e-191	down	yes	ELN	protein_coding	chrNC_010445.4:11214194-11245891:+
gene5504	5347	71.908	1914	34.8077	2.06586	1.04674	3.13744e-187	3.54783e-186	up	yes	FUS	protein_coding	chrNC_010445.4:17314936-17326663:-
gene8056	1697	22.8217	257	4.67376	4.88295	2.28775	1.19898e-184	1.34071e-183	up	yes	SELENBP1	protein_coding	chrNC_010446.5:97860925-97894007:+
gene12980	3000	40.3449	787	14.3123	2.8189	1.49513	1.642e-183	1.83099e-182	up	yes	LOC100156127	protein_coding	chrNC_010449.5:20842185-20842659:+
gene17703	1250	16.8104	116	2.10956	7.96866	2.99434	2.04552e-182	2.26835e-181	up	yes	ASPM	protein_coding	chrNC_010452.4:19971516-20039680:-
gene1061	1937	26.0493	349	6.34686	4.10428	2.03713	2.64041e-182	2.91998e-181	up	yes	KNL1	protein_coding	chrNC_010443.5:130652493-130728989:-
gene22379	2223	29.8955	462	8.40186	3.5582	1.83115	1.43621e-181	1.58392e-180	up	yes	KNTC1	protein_coding	chrNC_010456.5:30154918-30241988:-
gene4156	1130	15.1966	84	1.52761	9.94792	3.3144	7.60813e-181	8.32199e-180	up	yes	UHRF1	protein_coding	chrNC_010444.4:73898061-73937727:-
gene18881	2049	27.5555	412	7.49257	3.67771	1.87881	2.17006e-173	2.30459e-172	up	yes	TK1	protein_coding	chrNC_010454.4:3785997-3794824:+
gene14988	1636	22.0014	2832	51.5023	0.427192	-1.22704	2.8992e-173	3.07082e-172	down	yes	UCHL1	protein_coding	chrNC_010450.4:32353766-32367288:+
gene1138	4658	62.6421	1630	29.6429	2.11322	1.07944	1.13542e-171	1.19632e-170	up	yes	ALDH1A3	protein_coding	chrNC_010443.5:139451080-139491514:+
gene18362	1957	26.3183	385	7.00155	3.75892	1.91032	2.14809e-169	2.25149e-168	up	yes	CKAP2	protein_coding	chrNC_010453.5:15751717-15767068:+
gene23239	4080	54.869	1355	24.6418	2.22666	1.15488	1.0019e-167	1.03927e-166	up	yes	LIPA	protein_coding	chrNC_010456.5:101131372-101254739:-
gene802	1728	23.2386	304	5.5285	4.20343	2.07157	2.29565e-166	2.37514e-165	up	yes	PCLAF	protein_coding	chrNC_010443.5:107659509-107669477:+
gene3796	4365	58.7018	1514	27.5334	2.13202	1.09222	4.55956e-164	4.66931e-163	up	yes	TECR	protein_coding	chrNC_010444.4:64723698-64752209:-
gene20656	4443	59.7507	1571	28.57	2.09138	1.06446	3.36661e-160	3.35354e-159	up	yes	LOC100153598	protein_coding	chrNC_010455.5:34946260-35017817:-
gene23465	2807	37.7493	775	14.094	2.67839	1.42137	1.80309e-159	1.79164e-158	up	yes	COL17A1	protein_coding	chrNC_010456.5:114959404-115007734:-
gene6614	3919	52.7038	1309	23.8053	2.21396	1.14663	2.27329e-159	2.25328e-158	up	yes	CDC42EP3	protein_coding	chrNC_010445.4:102537662-102567669:+
gene25568	3307	44.4735	1021	18.5678	2.3952	1.26015	3.34276e-156	3.27293e-155	up	yes	JAG1	protein_coding	chrNC_010459.5:19591248-19629659:-
gene20077	4494	60.4366	1617	29.4065	2.05521	1.03929	7.10804e-156	6.92577e-155	up	yes	NTN1	protein_coding	chrNC_010454.4:54089444-54292191:+
gene22186	1283	17.2542	168	3.05522	5.64743	2.49759	4.79008e-155	4.63351e-154	up	yes	PBK	protein_coding	chrNC_010456.5:11543657-11577286:-
gene25141	1767	23.7631	347	6.31049	3.76565	1.9129	2.028e-153	1.92917e-152	up	yes	CCNB1	protein_coding	chrNC_010458.4:47338239-47348385:+
gene28786	2345	31.5362	593	10.7842	2.9243	1.54809	2.37289e-151	2.24132e-150	up	yes	MCM5	protein_coding	chrNW_018084968.1:1966090-1983967:+
gene20445	1230	16.5414	159	2.89155	5.7206	2.51617	5.8473e-150	5.47159e-149	up	yes	KIF15	protein_coding	chrNC_010455.5:27966586-28041121:+
gene23489	3837	51.6011	1338	24.3327	2.12065	1.08451	7.75224e-143	7.07278e-142	up	yes	ADD3	protein_coding	chrNC_010456.5:120451421-120583725:+
gene8940	1576	21.1945	297	5.4012	3.92404	1.97234	1.19476e-142	1.08511e-141	up	yes	KRT6A	protein_coding	chrNC_010447.5:17830147-17851113:-
gene8896	2571	34.5755	725	13.1847	2.62239	1.39088	1.40041e-141	1.25766e-140	up	yes	RACGAP1	protein_coding	chrNC_010447.5:15894314-15943619:+
gene7995	339	4.55897	1069	19.4407	0.234507	-2.0923	2.86817e-141	2.56433e-140	down	yes	S100A4	protein_coding	chrNC_010446.5:96088102-96091160:+
gene6092	1106	14.8738	135	2.45509	6.05835	2.59893	6.30346e-140	5.57364e-139	up	yes	NCAPH	protein_coding	chrNC_010445.4:46852388-46893008:-
gene11028	3233	43.4783	1051	19.1133	2.27476	1.18572	5.84468e-139	5.12284e-138	up	yes	GYS1	protein_coding	chrNC_010448.4:54234600-54250211:-
gene3704	848	11.4041	63	1.14571	9.95379	3.31525	2.99173e-136	2.57722e-135	up	yes	PGLYRP2	protein_coding	chrNC_010444.4:62135578-62140180:+
gene8401	275	3.69828	947	17.222	0.214741	-2.21933	7.84546e-135	6.68671e-134	down	yes	COL11A1	protein_coding	chrNC_010446.5:115638381-115841679:+
gene12150	1262	16.9717	198	3.6008	4.71333	2.23675	3.65049e-134	3.09818e-133	up	yes	NDC80	protein_coding	chrNC_010448.4:104000794-104055785:-
gene10527	1309	17.6038	216	3.92814	4.48146	2.16397	1.37518e-133	1.15733e-132	up	yes	SHCBP1	protein_coding	chrNC_010448.4:38029869-38063773:+
gene23124	1571	21.1273	324	5.89222	3.58562	1.84222	5.87966e-130	4.85659e-129	up	yes	SNCG	protein_coding	chrNC_010456.5:87916353-87922111:+
gene24185	2178	29.2904	584	10.6205	2.7579	1.46357	1.14251e-129	9.4177e-129	up	yes	STK39	protein_coding	chrNC_010457.5:74441019-74757851:-
gene16430	3866	51.9911	1416	25.7512	2.01898	1.01363	4.83244e-129	3.95901e-128	up	yes	ARHGAP42	protein_coding	chrNC_010451.4:31720586-31999730:+
gene306	1659	22.3107	372	6.76514	3.29789	1.72155	4.84688e-125	3.82261e-124	up	yes	ARHGAP18	protein_coding	chrNC_010443.5:33527734-33717977:+
gene21167	3381	45.4687	1185	21.5502	2.10989	1.07717	9.75892e-125	7.68152e-124	up	yes	SMC4	protein_coding	chrNC_010455.5:100078149-100120907:+
gene23248	1815	24.4086	442	8.03815	3.0366	1.60246	1.51519e-123	1.1765e-122	up	yes	KIF20B	protein_coding	chrNC_010456.5:101512685-101594703:+
gene15725	384	5.16414	1058	19.2406	0.268398	-1.89756	2.7512e-123	2.12799e-122	down	yes	SPP1	protein_coding	chrNC_010450.4:131077786-131085334:-
gene18003	1347	18.1148	252	4.58283	3.95276	1.98286	4.68872e-123	3.61965e-122	up	yes	MCM10	protein_coding	chrNC_010452.4:48481292-48523921:-
gene3133	2050	27.569	552	10.0386	2.7463	1.45749	2.02697e-121	1.54109e-120	up	yes	PRR5L	protein_coding	chrNC_010444.4:24646865-24812642:-
gene13830	1520	20.4414	328	5.96496	3.42691	1.77691	8.13813e-120	6.15241e-119	up	yes	PEX11A	protein_coding	chrNC_010449.5:55256239-55264253:-
gene14521	1475	19.8362	310	5.63761	3.51855	1.81498	1.02449e-119	7.73058e-119	up	yes	FLVCR2	protein_coding	chrNC_010449.5:98718319-98772196:+
gene25255	1933	25.9955	509	9.2566	2.80832	1.48971	2.48847e-118	1.86373e-117	up	yes	HMMR	protein_coding	chrNC_010458.4:60290684-60332411:-
gene11997	1807	24.3011	462	8.40186	2.89234	1.53224	2.31895e-115	1.69564e-114	up	yes	CLSPN	protein_coding	chrNC_010448.4:91906325-91968070:-
gene5552	1376	18.5048	281	5.11022	3.62114	1.85644	2.99916e-115	2.18903e-114	up	yes	KIF22	protein_coding	chrNC_010445.4:18023104-18041732:+
gene22248	3372	45.3476	1227	22.314	2.03225	1.02308	1.63765e-114	1.18881e-113	up	yes	HMGB2	protein_coding	chrNC_010456.5:16709966-16712288:+
gene17540	1029	13.8383	1801	32.7527	0.422508	-1.24295	3.82813e-113	2.75403e-112	down	yes	RGS2	protein_coding	chrNC_010452.4:936836-940083:-
gene24330	2715	36.5121	899	16.3491	2.23328	1.15916	6.18597e-113	4.41862e-112	up	yes	CALCRL	protein_coding	chrNC_010457.5:92233264-92332459:-
gene20456	3192	42.9269	1142	20.7682	2.06695	1.0475	1.03592e-112	7.38643e-112	up	yes	LIMD1	protein_coding	chrNC_010455.5:28730192-28811584:+
gene17875	866	11.6462	104	1.89133	6.15769	2.62239	4.62115e-111	3.26026e-110	up	yes	AQP3	protein_coding	chrNC_010452.4:33045374-33050285:+
gene1078	1157	15.5597	206	3.74629	4.15336	2.05428	7.12761e-111	5.00222e-110	up	yes	BUB1B	protein_coding	chrNC_010443.5:131093026-131143840:-
gene23404	1049	14.1073	167	3.03704	4.64507	2.2157	1.38449e-110	9.68261e-110	up	yes	KAZALD1	protein_coding	chrNC_010456.5:112142746-112146538:+
gene21287	2714	36.4986	909	16.5309	2.2079	1.14267	2.23004e-110	1.5515e-109	up	yes	MCCC1	protein_coding	chrNC_010455.5:120983226-121070695:-
gene27471	1983	26.6679	557	10.1295	2.6327	1.39654	2.55812e-110	1.77361e-109	up	yes	SLC16A2	protein_coding	chrNC_010461.5:59748685-59861018:+
gene8854	1101	14.8066	1864	33.8984	0.436792	-1.19498	4.17815e-110	2.87694e-109	down	yes	C5H12orf75	protein_coding	chrNC_010447.5:14720117-14755750:-
gene25772	2305	30.9983	714	12.9847	2.38729	1.25538	7.68123e-109	5.25301e-108	up	yes	TPX2	protein_coding	chrNC_010459.5:35431271-35484814:+
gene27416	957	12.87	145	2.63695	4.88064	2.28707	5.76837e-105	3.7899e-104	up	yes	KIF4A	protein_coding	chrNC_010461.5:56319453-56447560:+
gene22167	3035	40.8155	1103	20.059	2.03478	1.02487	1.48298e-103	9.63305e-103	up	yes	PPP2R2A	protein_coding	chrNC_010456.5:10195388-10283741:+
gene1344	1066	14.3359	190	3.45531	4.14894	2.05274	3.28649e-102	2.10416e-101	up	yes	KIF23	protein_coding	chrNC_010443.5:167239973-167281250:+
gene4174	1296	17.429	283	5.1466	3.38651	1.7598	4.16189e-101	2.62693e-100	up	yes	CHAF1A	protein_coding	chrNC_010444.4:74380706-74411875:-
gene24622	1269	17.0659	1992	36.2262	0.471092	-1.08592	4.48779e-101	2.82819e-100	down	yes	KCNE4	protein_coding	chrNC_010457.5:124910708-124915787:+
gene1047	434	5.83656	1024	18.6223	0.313417	-1.67384	1.06817e-100	6.68958e-100	down	yes	CHAC1	protein_coding	chrNC_010443.5:130360510-130363332:-
gene13054	903	12.1438	134	2.4369	4.98329	2.3171	1.09142e-100	6.8245e-100	up	yes	LOC110261672	protein_coding	chrNC_010449.5:21225807-21226322:-
gene12668	948	12.749	151	2.74606	4.64264	2.21494	4.39079e-100	2.74124e-99	up	yes	CDC20	protein_coding	chrNC_010448.4:167886266-167890587:-
gene659	733	9.85759	81	1.47305	6.69194	2.74243	7.76211e-99	4.81605e-98	up	yes	TTK	protein_coding	chrNC_010443.5:86076576-86125334:-
gene24189	944	12.6952	158	2.87336	4.41823	2.14347	9.27245e-96	5.57228e-95	up	yes	SPC25	protein_coding	chrNC_010457.5:75339171-75371275:-
gene12222	1216	16.3531	265	4.81925	3.39329	1.76268	3.38112e-95	2.0138e-94	up	yes	DSC3	protein_coding	chrNC_010448.4:114916759-114963688:-
gene27396	2336	31.4152	784	14.2577	2.20338	1.13972	6.89214e-95	4.08075e-94	up	yes	OPHN1	protein_coding	chrNC_010461.5:54056504-54617045:-
gene20285	2486	33.4324	860	15.6398	2.13765	1.09602	8.19286e-95	4.84375e-94	up	yes	THRB	protein_coding	chrNC_010455.5:10900716-11360587:-
gene2470	2868	38.5697	1059	19.2588	2.0027	1.00195	1.89827e-94	1.12063e-93	up	yes	PNPLA2	protein_coding	chrNC_010444.4:513065-517962:+
gene5676	892	11.9959	1538	27.9698	0.428886	-1.22133	2.55034e-94	1.50117e-93	down	yes	GPRC5B	protein_coding	chrNC_010445.4:25870369-25896113:+
gene20917	1216	16.3531	269	4.89199	3.34283	1.74107	1.3129e-93	7.66051e-93	up	yes	MGLL	protein_coding	chrNC_010455.5:72480395-72568964:+
gene10296	224	3.01242	703	12.7847	0.235627	-2.08542	3.44361e-93	1.99478e-92	down	yes	LOC102166944	protein_coding	chrNC_010448.4:18660665-18662000:+
gene10149	877	11.7941	139	2.52783	4.66571	2.2221	4.29262e-93	2.48301e-92	up	yes	CENPN	protein_coding	chrNC_010448.4:7227981-7254927:-
gene22905	1255	16.8776	287	5.21934	3.23367	1.69317	6.52653e-93	3.76434e-92	up	yes	CDK1	protein_coding	chrNC_010456.5:64233945-64255290:+
gene19110	662	8.90276	1265	23.0051	0.386991	-1.36963	1.0477e-92	6.00833e-92	down	yes	CYB561	protein_coding	chrNC_010454.4:15435973-15447104:+
gene11077	1270	17.0793	1925	35.0078	0.487872	-1.03542	1.42077e-90	8.04438e-90	down	yes	ATF5	protein_coding	chrNC_010448.4:54945067-54950142:+
gene3286	1681	22.6066	484	8.80195	2.56836	1.36085	2.91767e-90	1.64733e-89	up	yes	PDE3B	protein_coding	chrNC_010444.4:44416934-44614075:-
gene7142	543	7.30242	1109	20.1681	0.362078	-1.46563	4.46975e-90	2.51305e-89	down	yes	COL14A1	protein_coding	chrNC_010446.5:18690197-18925111:-
gene4745	1396	18.7738	356	6.47416	2.8998	1.53596	7.09487e-90	3.9834e-89	up	yes	LMNB1	protein_coding	chrNC_010444.4:129807228-129862211:+
gene739	1478	19.8766	393	7.14704	2.78109	1.47565	1.09114e-89	6.10056e-89	up	yes	SMAD7	protein_coding	chrNC_010443.5:98512800-98543924:-
gene12534	977	13.139	183	3.32801	3.948	1.98112	1.09536e-89	6.11568e-89	up	yes	ORC1	protein_coding	chrNC_010448.4:159819302-159852306:+
gene290	1170	15.7345	260	4.72832	3.32771	1.73453	1.12125e-89	6.25152e-89	up	yes	CTGF	protein_coding	chrNC_010443.5:31674398-31677697:+
gene1146	960	12.9104	180	3.27345	3.94396	1.97964	4.48109e-88	2.4642e-87	up	yes	ATP10A	protein_coding	chrNC_010443.5:141493551-141667346:+
gene21619	1174	15.7883	266	4.83744	3.26377	1.70654	5.47058e-88	3.00422e-87	up	yes	KIAA1524	protein_coding	chrNC_010455.5:150934065-150966326:+
gene8978	2402	32.3028	851	15.4762	2.08726	1.06161	3.89079e-87	2.11927e-86	up	yes	PRR13	protein_coding	chrNC_010447.5:18660814-18665926:+
gene8552	1302	17.5097	1935	35.1896	0.49758	-1.007	4.82697e-87	2.61854e-86	down	yes	DDAH1	protein_coding	chrNC_010446.5:130485305-130617534:+
gene27616	802	10.7855	125	2.27323	4.74458	2.24628	2.07446e-86	1.1163e-85	up	yes	TMSB15A	protein_coding	chrNC_010461.5:83744536-83747599:-
gene9161	830	11.1621	137	2.49146	4.48013	2.16354	2.14004e-85	1.13937e-84	up	yes	RDH16	protein_coding	chrNC_010447.5:22251751-22266801:-
gene17566	2060	27.7035	696	12.6574	2.18873	1.13009	8.59515e-83	4.48686e-82	up	yes	TGFB2	protein_coding	chrNC_010452.4:8306136-8435307:+
gene4018	927	12.4666	179	3.25527	3.82966	1.93722	9.15864e-83	4.77481e-82	up	yes	SPC24	protein_coding	chrNC_010444.4:69884304-69890314:-
gene22762	864	11.6193	156	2.83699	4.09565	2.03409	2.9828e-82	1.54703e-81	up	yes	CDC45	protein_coding	chrNC_010456.5:51133111-51158604:+
gene6065	856	11.5117	153	2.78244	4.13729	2.04868	3.01737e-82	1.56294e-81	up	yes	BUB1	protein_coding	chrNC_010445.4:45585188-45623240:+
gene12415	1548	20.8179	459	8.34731	2.49397	1.31845	2.07642e-79	1.04586e-78	up	yes	CACHD1	protein_coding	chrNC_010448.4:147774934-148010916:-
gene20828	2379	31.9935	875	15.9126	2.01057	1.00761	2.18953e-79	1.10007e-78	up	yes	FANCD2	protein_coding	chrNC_010455.5:66241951-66308601:+
gene7147	1076	14.4704	249	4.52828	3.19555	1.67607	8.11849e-79	4.05859e-78	up	yes	ENPP2	protein_coding	chrNC_010446.5:19319815-19433492:+
gene24646	1501	20.1859	439	7.98359	2.52842	1.33824	8.44797e-79	4.21805e-78	up	yes	IRS1	protein_coding	chrNC_010457.5:128245846-128307321:-
gene19691	1130	15.1966	273	4.96474	3.0609	1.61396	1.97431e-78	9.84542e-78	up	yes	ATAD5	protein_coding	chrNC_010454.4:42874705-42920438:-
gene8092	309	4.15552	756	13.7485	0.302253	-1.72617	4.42862e-78	2.19753e-77	down	yes	CIART	protein_coding	chrNC_010446.5:98800849-98809573:-
gene7137	2008	27.0042	697	12.6755	2.13041	1.09113	2.09267e-76	1.01581e-75	up	yes	SNTB1	protein_coding	chrNC_010446.5:18288756-18524362:+
gene19129	1574	21.1676	483	8.78377	2.40985	1.26895	3.62773e-76	1.75458e-75	up	yes	ITGB3	protein_coding	chrNC_010454.4:16694466-16752228:-
gene9619	1288	17.3214	350	6.36505	2.72133	1.44431	5.48319e-76	2.64879e-75	up	yes	NCAPD2	protein_coding	chrNC_010447.5:64136505-64167410:-
gene27759	468	6.2938	943	17.1493	0.367001	-1.44614	2.16756e-75	1.03835e-74	down	yes	TMEM255A	protein_coding	chrNC_010461.5:98412286-98464683:-
gene9232	1412	18.989	414	7.52894	2.52213	1.33464	6.11341e-74	2.87707e-73	up	yes	PPM1H	protein_coding	chrNC_010447.5:27299777-27572303:-
gene8456	1491	20.0514	452	8.22001	2.43934	1.28649	9.04267e-74	4.25064e-73	up	yes	F3	protein_coding	chrNC_010446.5:122827018-122837673:+
gene15483	750	10.0862	131	2.38235	4.23373	2.08193	9.1358e-74	4.28939e-73	up	yes	PLK4	protein_coding	chrNC_010450.4:96989011-97013324:-
gene15763	1474	19.8228	445	8.0927	2.44946	1.29247	1.83162e-73	8.51999e-73	up	yes	GPAT3	protein_coding	chrNC_010450.4:134912493-135002140:-
gene12640	519	6.97966	54	0.982036	7.10734	2.82931	8.71698e-73	4.00378e-72	up	yes	KIF2C	protein_coding	chrNC_010448.4:166556765-166577904:-
gene25812	682	9.17173	109	1.98226	4.62691	2.21005	2.42647e-72	1.1069e-71	up	yes	E2F1	protein_coding	chrNC_010459.5:37178587-37190118:-
gene16620	1391	18.7066	412	7.49257	2.49668	1.32001	1.13067e-71	5.12293e-71	up	yes	SLC37A4	protein_coding	chrNC_010451.4:46247278-46254068:-
gene5882	735	9.88449	130	2.36416	4.18097	2.06384	1.52226e-71	6.88164e-71	up	yes	CCNF	protein_coding	chrNC_010445.4:39585597-39603088:-
gene8105	986	13.26	232	4.21912	3.14284	1.65207	5.99681e-71	2.68675e-70	up	yes	LOC100154181	protein_coding	chrNC_010446.5:99168195-99168679:+
gene845	653	8.78173	104	1.89133	4.64315	2.21511	1.55434e-69	6.84173e-69	up	yes	CCNB2	protein_coding	chrNC_010443.5:112907047-112942218:-
gene9178	150	2.01724	493	8.96562	0.224997	-2.15202	1.63071e-68	7.131e-68	down	yes	INHBE	protein_coding	chrNC_010447.5:22732774-22734716:+
gene24763	128	1.72138	458	8.32912	0.20667	-2.2746	3.68733e-68	1.60545e-67	down	yes	RAMP1	protein_coding	chrNC_010457.5:137490440-137535555:+
gene10424	369	4.96242	19	0.345531	14.3617	3.84416	2.39609e-67	1.0365e-66	up	yes	CENPT	protein_coding	chrNC_010448.4:28450568-28456620:-
gene7113	1502	20.1993	482	8.76558	2.30439	1.20439	3.50551e-67	1.51153e-66	up	yes	ATAD2	protein_coding	chrNC_010446.5:16012278-16082343:+
gene27450	619	8.32449	99	1.8004	4.62369	2.20904	8.55389e-66	3.61837e-65	up	yes	ERCC6L	protein_coding	chrNC_010461.5:58087216-58117942:-
gene26342	1659	22.3107	568	10.3296	2.15989	1.11096	2.86075e-65	1.20001e-64	up	yes	CASP2	protein_coding	chrNC_010460.4:6946432-6966088:-
gene20266	418	5.62138	35	0.636505	8.83164	3.14268	4.38875e-65	1.82949e-64	up	yes	SGO1	protein_coding	chrNC_010455.5:7137891-7153202:-
gene12690	1513	20.3473	496	9.02018	2.25575	1.17361	5.21233e-65	2.1683e-64	up	yes	SLC2A1	protein_coding	chrNC_010448.4:168535398-168561170:+
gene17106	196	2.63586	538	9.78399	0.269406	-1.89215	2.17066e-63	8.77523e-63	down	yes	IL6	protein_coding	chrNC_010451.4:91506421-91510830:+
gene17464	343	4.61276	18	0.327345	14.0914	3.81675	1.93832e-62	7.71168e-62	up	yes	NEK2	protein_coding	chrNC_010451.4:131547044-131560527:+
gene17459	789	10.6107	172	3.12797	3.3922	1.76222	2.09606e-62	8.331e-62	up	yes	DTL	protein_coding	chrNC_010451.4:131225840-131275426:-
gene10703	693	9.31966	1125	20.4591	0.455527	-1.13439	5.39101e-62	2.13426e-61	down	yes	FAM98C	protein_coding	chrNC_010448.4:47315406-47319486:+
gene13770	1482	19.9304	493	8.96562	2.22297	1.15249	6.02031e-62	2.38105e-61	up	yes	ZNF592	protein_coding	chrNC_010449.5:52731690-52793950:-
gene8052	1255	16.8776	384	6.98337	2.41683	1.27311	2.0762e-61	8.17119e-61	up	yes	TUFT1	protein_coding	chrNC_010446.5:97648817-97704654:-
gene17009	1101	14.8066	313	5.69217	2.60121	1.37919	5.88752e-61	2.30806e-60	up	yes	DYNC1I1	protein_coding	chrNC_010451.4:75414663-75760527:+
gene1256	1682	22.62	601	10.9297	2.06959	1.04935	1.88062e-60	7.32958e-60	up	yes	ZCCHC2	protein_coding	chrNC_010443.5:158964816-159022143:-
gene13258	610	8.20345	107	1.94589	4.21579	2.0758	4.03586e-60	1.56535e-59	up	yes	TCF19	protein_coding	chrNC_010449.5:23558326-23562074:+
gene21924	662	8.90276	128	2.32779	3.82456	1.93529	1.46976e-59	5.65148e-59	up	yes	CBR1	protein_coding	chrNC_010455.5:199617406-199622407:+
gene23288	1697	22.8217	613	11.1479	2.04717	1.03363	1.57135e-59	6.03055e-59	up	yes	HELLS	protein_coding	chrNC_010456.5:105923727-105967003:-
gene23277	763	10.261	169	3.07341	3.33865	1.73927	2.38888e-59	9.14185e-59	up	yes	CEP55	protein_coding	chrNC_010456.5:104957256-104980690:+
gene25934	706	9.49449	146	2.65513	3.5759	1.83831	2.80217e-59	1.07097e-58	up	yes	MYBL2	protein_coding	chrNC_010459.5:46256245-46287929:+
gene13819	1442	19.3924	484	8.80195	2.2032	1.1396	2.80393e-59	1.07097e-58	up	yes	FANCI	protein_coding	chrNC_010449.5:54811024-54889992:+
gene25270	890	11.969	226	4.11	2.91216	1.54209	2.6558e-58	1.00295e-57	up	yes	PTTG1	protein_coding	chrNC_010458.4:63104698-63112382:-
gene17788	755	10.1535	169	3.07341	3.30365	1.72406	4.75208e-58	1.78786e-57	up	yes	ZNF367	protein_coding	chrNC_010452.4:25707711-25735073:+
gene23125	330	4.43793	20	0.363717	12.2016	3.609	7.37642e-58	2.7597e-57	up	yes	ADIRF	protein_coding	chrNC_010456.5:87928721-87930935:+
gene12091	669	8.9969	1073	19.5134	0.461062	-1.11697	8.42485e-58	3.14608e-57	down	yes	IMPA2	protein_coding	chrNC_010448.4:97280008-97309729:-
gene13137	694	9.33311	145	2.63695	3.53936	1.82349	1.10895e-57	4.13727e-57	up	yes	LOC100512420	protein_coding	chrNC_010449.5:21620204-21620664:-
gene1117	1305	17.55	423	7.69262	2.28141	1.18993	1.55902e-57	5.7788e-57	up	yes	ARHGAP11A	protein_coding	chrNC_010443.5:136497436-136522355:+
gene1710	696	9.36001	1100	20.0044	0.467897	-1.09574	1.86089e-57	6.88505e-57	down	yes	IL33	protein_coding	chrNC_010443.5:215899830-215941944:-
gene19363	672	9.03725	137	2.49146	3.62729	1.85889	2.40191e-57	8.87039e-57	up	yes	PPP1R1B	protein_coding	chrNC_010454.4:22681244-22690978:-
gene16775	990	13.3138	274	4.98292	2.67189	1.41786	2.85956e-57	1.05411e-56	up	yes	CHEK1	protein_coding	chrNC_010451.4:52759224-52790878:+
gene3806	461	6.19966	60	1.09115	5.68176	2.50634	3.78607e-57	1.39181e-56	up	yes	ASF1B	protein_coding	chrNC_010444.4:65063186-65072681:+
gene25656	1418	19.0697	482	8.76558	2.17552	1.12136	7.10431e-57	2.59265e-56	up	yes	GINS1	protein_coding	chrNC_010459.5:31060540-31076807:+
gene497	1458	19.6076	508	9.23841	2.1224	1.0857	1.52092e-55	5.466e-55	up	yes	MMS22L	protein_coding	chrNC_010443.5:64306078-64459956:-
gene15510	913	12.2783	248	4.51009	2.7224	1.44488	1.98152e-54	7.04563e-54	up	yes	CCNA2	protein_coding	chrNC_010450.4:102260346-102266274:+
gene4732	1172	15.7614	373	6.78332	2.32355	1.21633	1.26752e-53	4.42457e-53	up	yes	ZNF608	protein_coding	chrNC_010444.4:128048247-128156769:-
gene26118	664	8.92966	143	2.60058	3.43372	1.77977	1.64164e-53	5.7206e-53	up	yes	AURKA	protein_coding	chrNC_010459.5:56954838-56972435:-
gene934	804	10.8124	203	3.69173	2.92882	1.55032	3.04691e-53	1.05899e-52	up	yes	CEP152	protein_coding	chrNC_010443.5:122876146-122979851:+
gene11089	800	10.7586	202	3.67354	2.92868	1.55025	5.53659e-53	1.91602e-52	up	yes	POLD1	protein_coding	chrNC_010448.4:55247799-55272087:+
gene26064	1012	13.6097	299	5.43757	2.50289	1.3236	7.43075e-53	2.56048e-52	up	yes	SNAI1	protein_coding	chrNC_010459.5:51546446-51552498:+
gene29364	894	12.0228	245	4.45553	2.69839	1.4321	1.18923e-52	4.06989e-52	up	yes	LOC100622780	protein_coding	chrNW_018085148.1:9978-41358:+
gene7652	891	11.9824	246	4.47372	2.6784	1.42137	6.55229e-52	2.21407e-51	up	yes	NUF2	protein_coding	chrNC_010446.5:87162873-87194193:-
gene9426	595	8.00173	954	17.3493	0.461213	-1.11649	1.47919e-51	4.97735e-51	down	yes	PDE3A	protein_coding	chrNC_010447.5:52413503-52737771:-
gene21876	609	8.19001	128	2.32779	3.51836	1.8149	1.60357e-50	5.33331e-50	up	yes	MIS18A	protein_coding	chrNC_010455.5:195912044-195928309:-
gene14685	1026	13.7979	315	5.72854	2.40863	1.26821	3.05835e-50	1.01381e-49	up	yes	VRK1	protein_coding	chrNC_010449.5:117942929-118025991:+
gene13140	792	10.651	207	3.76447	2.82936	1.50048	4.27852e-50	1.41595e-49	up	yes	LOC110261664	protein_coding	chrNC_010449.5:21631961-21632467:-
gene19630	687	9.23897	163	2.96429	3.11675	1.64004	1.74499e-49	5.71369e-49	up	yes	LOC110256045	protein_coding	chrNC_010454.4:39351029-39355689:-
gene3361	499	6.71069	88	1.60035	4.19325	2.06807	2.79165e-49	9.11853e-49	up	yes	WNT9A	protein_coding	chrNC_010444.4:51102757-51128346:-
gene12651	345	4.63966	659	11.9845	0.387139	-1.36908	3.78718e-49	1.23301e-48	down	yes	SLC6A9	protein_coding	chrNC_010448.4:167267193-167301598:+
gene6272	937	12.601	277	5.03748	2.50146	1.32277	5.02787e-49	1.6343e-48	up	yes	LOC100525692	protein_coding	chrNC_010445.4:64878759-64879669:-
gene1060	1065	14.3224	339	6.165	2.32318	1.2161	7.06895e-49	2.29404e-48	up	yes	RAD51	protein_coding	chrNC_010443.5:130592414-130640326:-
gene8111	1223	16.4473	418	7.60169	2.16363	1.11346	9.22404e-49	2.98858e-48	up	yes	LOC100738744	protein_coding	chrNC_010446.5:99193725-99200142:-
gene24846	987	13.2735	302	5.49213	2.41682	1.27311	1.11338e-48	3.60152e-48	up	yes	FAM105A	protein_coding	chrNC_010458.4:3964300-4000673:+
gene11544	287	3.85966	584	10.6205	0.363415	-1.46031	4.7279e-48	1.5099e-47	down	yes	CHD5	protein_coding	chrNC_010448.4:67017410-67086685:-
gene22076	1153	15.5059	386	7.01974	2.2089	1.14333	5.32994e-48	1.70082e-47	up	yes	CKS2	protein_coding	chrNC_010456.5:904762-910292:+
gene12027	473	6.36104	81	1.47305	4.31827	2.11045	5.4987e-48	1.75327e-47	up	yes	CDCA8	protein_coding	chrNC_010448.4:93750694-93764845:+
gene4663	896	12.0497	263	4.78288	2.51933	1.33304	1.68831e-47	5.32401e-47	up	yes	NREP	protein_coding	chrNC_010444.4:117505851-117867805:+
gene8706	1253	16.8507	439	7.98359	2.11067	1.0777	1.95937e-47	6.16426e-47	up	yes	RANGAP1	protein_coding	chrNC_010447.5:7210974-7240965:+
gene13405	502	6.75104	95	1.72766	3.90763	1.96629	1.57541e-46	4.87229e-46	up	yes	KIFC1	protein_coding	chrNC_010449.5:29692775-29713716:+
gene16570	432	5.80966	69	1.25482	4.62986	2.21097	1.6438e-46	5.07989e-46	up	yes	APOA1	protein_coding	chrNC_010451.4:44216481-44218360:-
gene14882	970	13.0448	302	5.49213	2.37519	1.24804	1.84256e-46	5.68975e-46	up	yes	NCAPG	protein_coding	chrNC_010450.4:12759225-12807164:+
gene26250	658	8.84897	160	2.90974	3.04116	1.60462	4.65752e-46	1.42834e-45	up	yes	NCAPG2	protein_coding	chrNC_010460.4:653182-713825:+
gene7928	287	3.85966	571	10.3841	0.371688	-1.42783	1.60591e-45	4.88757e-45	down	yes	THBS3	protein_coding	chrNC_010446.5:94612702-94623905:+
gene7140	613	8.2438	144	2.61876	3.14797	1.65442	7.02867e-45	2.10721e-44	up	yes	MTBP	protein_coding	chrNC_010446.5:18533201-18608702:-
gene25769	967	13.0045	307	5.58306	2.32928	1.21988	9.42406e-45	2.82114e-44	up	yes	LOC110257420	protein_coding	chrNC_010459.5:35340499-35346090:+
gene24406	588	7.90759	134	2.4369	3.24493	1.69819	1.10719e-44	3.30702e-44	up	yes	SGO2	protein_coding	chrNC_010457.5:104099378-104150723:+
gene16307	552	7.42345	121	2.20049	3.37355	1.75427	6.23244e-44	1.8356e-43	up	yes	DDIAS	protein_coding	chrNC_010451.4:17077884-17097597:+
gene25907	366	4.92207	51	0.927478	5.30694	2.40788	9.22877e-44	2.70815e-43	up	yes	FAM83D	protein_coding	chrNC_010459.5:41868982-41892222:+
gene8611	248	3.33517	16	0.290974	11.4621	3.5188	4.07567e-43	1.18473e-42	up	yes	GTSE1	protein_coding	chrNC_010447.5:3227813-3246679:-
gene26990	789	10.6107	228	4.14637	2.55903	1.3556	4.35827e-43	1.26505e-42	up	yes	ACE2	protein_coding	chrNC_010461.5:12099849-12152204:-
gene9456	859	11.5521	263	4.78288	2.4153	1.2722	1.50151e-42	4.32086e-42	up	yes	MGP	protein_coding	chrNC_010447.5:57665272-57669360:+
gene10108	1237	16.6355	454	8.25638	2.01487	1.01069	2.38177e-42	6.82459e-42	up	yes	COTL1	protein_coding	chrNC_010448.4:4099341-4146281:+
gene23942	313	4.20931	36	0.654691	6.42947	2.6847	2.50571e-42	7.16951e-42	up	yes	NEIL3	protein_coding	chrNC_010457.5:39416073-39632313:+
gene19737	433	5.82311	78	1.4185	4.10513	2.03743	3.28403e-42	9.3831e-42	up	yes	SPAG5	protein_coding	chrNC_010454.4:44827947-44848527:-
gene2072	598	8.04207	145	2.63695	3.04977	1.6087	3.63278e-42	1.03721e-41	up	yes	HDHD3	protein_coding	chrNC_010443.5:254006018-254009804:-
gene1415	318	4.27655	38	0.691062	6.18838	2.62956	4.61009e-42	1.31066e-41	up	yes	POLE2	protein_coding	chrNC_010443.5:179495278-179529891:-
gene22343	944	12.6952	307	5.58306	2.27388	1.18515	7.47084e-42	2.11053e-41	up	yes	SCARB1	protein_coding	chrNC_010456.5:28301421-28393568:+
gene19347	754	10.14	216	3.92814	2.58137	1.36814	8.19047e-42	2.31219e-41	up	yes	MED24	protein_coding	chrNC_010454.4:22309004-22332203:+
gene11263	1037	13.9459	354	6.43779	2.16625	1.1152	1.02884e-41	2.8963e-41	up	yes	LENG8	protein_coding	chrNC_010448.4:58860193-58871138:-
gene22644	1159	15.5866	422	7.67443	2.03097	1.02217	1.6692e-40	4.61166e-40	up	yes	SMTN	protein_coding	chrNC_010456.5:47879317-47902700:+
gene4917	1008	13.5559	345	6.27412	2.1606	1.11143	2.1974e-40	6.05015e-40	up	yes	CXXC5	protein_coding	chrNC_010444.4:141480992-141514327:+
gene27354	1017	13.6769	352	6.40142	2.13654	1.09528	8.12013e-40	2.21297e-39	up	yes	APEX2	protein_coding	chrNC_010461.5:47862682-47870579:+
gene1656	480	6.45518	102	1.85496	3.47996	1.79907	9.86658e-40	2.68346e-39	up	yes	ACER2	protein_coding	chrNC_010443.5:203387669-203415018:-
gene22185	829	11.1486	259	4.71014	2.36694	1.24303	1.01248e-39	2.74998e-39	up	yes	ESCO2	protein_coding	chrNC_010456.5:11495297-11532898:+
gene11848	909	12.2245	299	5.43757	2.24815	1.16874	1.61785e-39	4.37937e-39	up	yes	SFN	protein_coding	chrNC_010448.4:84188521-84189824:+
gene17237	132	1.77517	344	6.25593	0.283758	-1.81726	4.51503e-39	1.20994e-38	down	yes	SFRP4	protein_coding	chrNC_010451.4:108404314-108414335:-
gene3702	811	10.9066	253	4.60102	2.37047	1.24517	5.36585e-39	1.43507e-38	up	yes	CYP4F55	protein_coding	chrNC_010444.4:62051989-62071003:-
gene7182	648	8.71449	177	3.2189	2.70729	1.43685	7.85327e-39	2.09196e-38	up	yes	SYBU	protein_coding	chrNC_010446.5:27899264-27975389:+
gene4890	460	6.18621	97	1.76403	3.50687	1.81018	1.85389e-38	4.90262e-38	up	yes	CDC25C	protein_coding	chrNC_010444.4:140289156-140323696:-
gene13733	1023	13.7576	362	6.58328	2.08978	1.06335	3.04906e-38	8.03676e-38	up	yes	MESDC1	protein_coding	chrNC_010449.5:49833640-49835735:+
gene1565	1113	14.9679	410	7.4562	2.00745	1.00536	5.82767e-38	1.5201e-37	up	yes	RHOJ	protein_coding	chrNC_010443.5:194761588-194843867:-
gene2810	639	8.59345	177	3.2189	2.66969	1.41667	1.51821e-37	3.92696e-37	up	yes	INCENP	protein_coding	chrNC_010444.4:9411942-9445825:-
gene14751	383	5.15069	69	1.25482	4.10471	2.03728	1.56235e-37	4.03851e-37	up	yes	TACC3	protein_coding	chrNC_010450.4:825433-835425:+
gene12553	684	9.19863	201	3.65536	2.51648	1.33141	1.31784e-36	3.3293e-36	up	yes	CDKN2C	protein_coding	chrNC_010448.4:161160290-161166681:-
gene191	422	5.67518	670	12.1845	0.465769	-1.10231	5.16198e-36	1.28151e-35	down	yes	EPM2A	protein_coding	chrNC_010443.5:19806363-19893350:+
gene1119	231	3.10655	453	8.23819	0.377092	-1.40701	1.03715e-35	2.55743e-35	down	yes	GREM1	protein_coding	chrNC_010443.5:136617041-136629293:+
gene6442	887	11.9286	304	5.5285	2.15766	1.10947	1.20245e-35	2.96138e-35	up	yes	KIAA1841	protein_coding	chrNC_010445.4:80675008-80746306:-
gene25237	789	10.6107	258	4.69195	2.26147	1.17726	6.56417e-35	1.58932e-34	up	yes	SPDL1	protein_coding	chrNC_010458.4:54276943-54303465:-
gene23352	896	12.0497	313	5.69217	2.11688	1.08194	1.2686e-34	3.04218e-34	up	yes	SFRP5	protein_coding	chrNC_010456.5:109120382-109125655:-
gene7742	766	10.3014	248	4.51009	2.28407	1.19161	1.43986e-34	3.4467e-34	up	yes	F11R	protein_coding	chrNC_010446.5:89425101-89447889:+
gene6760	613	8.2438	178	3.23708	2.54668	1.34862	1.31754e-33	3.09121e-33	up	yes	CENPO	protein_coding	chrNC_010445.4:113968735-113979201:-
gene23987	139	1.86931	327	5.94677	0.31434	-1.6696	2.91125e-33	6.77493e-33	down	yes	TLR3	protein_coding	chrNC_010457.5:46966262-46977774:+
gene9926	806	10.8393	274	4.98292	2.17529	1.12121	4.48376e-33	1.03983e-32	up	yes	SOCS2	protein_coding	chrNC_010447.5:89581081-89587424:-
gene24587	413	5.55414	93	1.69128	3.28398	1.71544	2.49868e-32	5.72521e-32	up	yes	TUBA4A	protein_coding	chrNC_010457.5:121290149-121294048:-
gene17304	517	6.95276	139	2.52783	2.75048	1.45969	4.92633e-32	1.12236e-31	up	yes	CENPL	protein_coding	chrNC_010451.4:116090868-116109822:-
gene21935	811	10.9066	281	5.11022	2.13426	1.09374	4.98999e-32	1.13558e-31	up	yes	CHAF1B	protein_coding	chrNC_010455.5:200048096-200074902:+
gene19787	331	4.45138	61	1.10934	4.01265	2.00456	5.05208e-32	1.14906e-31	up	yes	TUSC5	protein_coding	chrNC_010454.4:46623712-46634115:-
gene19572	148	1.99035	1	0.0181859	109.445	6.77406	2.39654e-31	5.35666e-31	up	yes	PRR11	protein_coding	chrNC_010454.4:35433694-35462958:+
gene25462	728	9.79035	243	4.41916	2.21543	1.14759	4.07331e-31	9.04908e-31	up	yes	MTUS1	protein_coding	chrNC_010459.5:5331668-5507212:-
gene3197	351	4.72035	71	1.2912	3.6558	1.87019	5.05865e-31	1.11824e-30	up	yes	KIF18A	protein_coding	chrNC_010444.4:32244073-32331392:+
gene10619	870	11.7	316	5.74673	2.03594	1.0257	5.39068e-31	1.18967e-30	up	yes	HAUS5	protein_coding	chrNC_010448.4:45057801-45071604:+
gene24523	608	8.17656	185	3.36438	2.43033	1.28115	6.20252e-31	1.36583e-30	up	yes	BARD1	protein_coding	chrNC_010457.5:117049483-117135889:-
gene22630	401	5.39276	612	11.1297	0.484536	-1.04532	1.90322e-30	4.15906e-30	down	yes	SEC14L2	protein_coding	chrNC_010456.5:47369663-47391335:+
gene29806	271	3.64449	470	8.54735	0.426388	-1.22976	2.31106e-30	5.03387e-30	down	yes	LOC100739561	protein_coding	chrNW_018085250.1:38688-84307:-
gene23494	571	7.67897	170	3.09159	2.48382	1.31256	3.32307e-30	7.19524e-30	up	yes	DUSP5	protein_coding	chrNC_010456.5:120906340-120919398:+
gene7303	315	4.23621	59	1.07297	3.94813	1.98117	4.07971e-30	8.78616e-30	up	yes	RAD54B	protein_coding	chrNC_010446.5:42249482-42369408:+
gene2525	678	9.11794	223	4.05544	2.24832	1.16885	6.54016e-30	1.39949e-29	up	yes	NADSYN1	protein_coding	chrNC_010444.4:2334793-2372356:-
gene25409	371	4.98931	82	1.49124	3.34575	1.74233	8.09895e-30	1.72936e-29	up	yes	TRIP13	protein_coding	chrNC_010458.4:79458843-79473705:-
gene26003	496	6.67035	137	2.49146	2.67728	1.42077	1.21121e-29	2.57805e-29	up	yes	PCIF1	protein_coding	chrNC_010459.5:48120263-48132003:+
gene18512	629	8.45897	200	3.63717	2.3257	1.21767	1.25723e-29	2.6746e-29	up	yes	DIAPH3	protein_coding	chrNC_010453.5:32492735-32994854:-
gene10303	519	6.97966	148	2.69151	2.59322	1.37474	1.6262e-29	3.44858e-29	up	yes	CPNE2	protein_coding	chrNC_010448.4:19046795-19096111:+
gene12102	628	8.44552	200	3.63717	2.322	1.21537	1.6861e-29	3.56995e-29	up	yes	APCDD1	protein_coding	chrNC_010448.4:97991418-98026590:-
gene25967	148	1.99035	319	5.80129	0.343087	-1.54335	3.4891e-29	7.29884e-29	down	yes	MATN4	protein_coding	chrNC_010459.5:47617559-47631195:-
gene9687	312	4.19587	60	1.09115	3.84536	1.94312	3.92444e-29	8.19244e-29	up	yes	WNT5B	protein_coding	chrNC_010447.5:68627158-68731938:+
gene22707	374	5.02966	85	1.5458	3.25376	1.70211	3.94195e-29	8.22472e-29	up	yes	CHCHD10	protein_coding	chrNC_010456.5:49921600-49923529:+
gene20800	654	8.79518	215	3.90996	2.24943	1.16956	6.15089e-29	1.27606e-28	up	yes	LMCD1	protein_coding	chrNC_010455.5:64933692-64994204:+
gene7298	799	10.7452	289	5.25571	2.04448	1.03173	7.31085e-29	1.51046e-28	up	yes	CCNE2	protein_coding	chrNC_010446.5:41802090-41821870:+
gene1893	590	7.93449	184	3.3462	2.3712	1.24561	7.58398e-29	1.56528e-28	up	yes	MELK	protein_coding	chrNC_010443.5:237317161-237431522:+
gene13318	597	8.02863	188	3.41894	2.34828	1.2316	1.10105e-28	2.26202e-28	up	yes	AGPAT1	protein_coding	chrNC_010449.5:24205930-24208430:-
gene9281	398	5.35242	97	1.76403	3.0342	1.60132	1.87384e-28	3.82618e-28	up	yes	CPM	protein_coding	chrNC_010447.5:33170094-33264362:-
gene12383	394	5.29862	96	1.74584	3.035	1.6017	3.412e-28	6.89329e-28	up	yes	DEPDC1	protein_coding	chrNC_010448.4:144157569-144183977:+
gene23974	610	8.20345	200	3.63717	2.25545	1.17341	3.09475e-27	6.11088e-27	up	yes	CENPU	protein_coding	chrNC_010457.5:45818562-45851461:-
gene15118	519	6.97966	157	2.85518	2.44456	1.28958	6.6335e-27	1.2908e-26	up	yes	NAF1	protein_coding	chrNC_010450.4:51972288-52012818:-
gene2257	739	9.93828	268	4.87381	2.03912	1.02795	1.14499e-26	2.21619e-26	up	yes	LRSAM1	protein_coding	chrNC_010443.5:267964875-268008833:+
gene138	311	4.18242	66	1.20027	3.48457	1.80098	2.26201e-26	4.3489e-26	up	yes	FBXO5	protein_coding	chrNC_010443.5:13466961-13478496:+
gene19919	251	3.37552	43	0.781992	4.31657	2.10988	2.97045e-26	5.69186e-26	up	yes	PIMREG	protein_coding	chrNC_010454.4:50898493-50903238:-
gene26137	600	8.06897	199	3.61898	2.22962	1.1568	2.99702e-26	5.74003e-26	up	yes	PMEPA1	protein_coding	chrNC_010459.5:57999287-58054329:-
gene6288	174	2.34	331	6.01952	0.388736	-1.36314	2.25617e-25	4.2402e-25	down	yes	LOXL3	protein_coding	chrNC_010445.4:68498114-68516829:+
gene27665	404	5.43311	109	1.98226	2.74087	1.45463	2.84915e-25	5.32969e-25	up	yes	NUP62CL	protein_coding	chrNC_010461.5:87578656-87658296:-
gene16407	603	8.10932	205	3.7281	2.17519	1.12114	3.68379e-25	6.87176e-25	up	yes	ENDOD1	protein_coding	chrNC_010451.4:27134039-27163278:+
gene25490	331	4.45138	78	1.4185	3.1381	1.64989	6.42732e-25	1.18956e-24	up	yes	C17H8orf4	protein_coding	chrNC_010459.5:9441488-9443053:+
gene24240	627	8.43207	220	4.00089	2.10755	1.07557	1.65949e-24	3.03497e-24	up	yes	CDCA7	protein_coding	chrNC_010457.5:79406837-79447571:+
gene19881	332	4.46483	80	1.45487	3.06889	1.61772	2.44403e-24	4.4475e-24	up	yes	ASPA	protein_coding	chrNC_010454.4:49612845-49630303:+
gene19993	655	8.80863	238	4.32823	2.03516	1.02514	1.01002e-23	1.80364e-23	up	yes	PLSCR3	protein_coding	chrNC_010454.4:52719060-52724570:-
gene21159	297	3.99414	68	1.23664	3.22984	1.69146	2.81013e-23	4.93692e-23	up	yes	LOC100514494	protein_coding	chrNC_010455.5:98858981-99633023:+
gene9647	534	7.18138	180	3.27345	2.19383	1.13345	7.77048e-23	1.34281e-22	up	yes	RAD51AP1	protein_coding	chrNC_010447.5:65872277-65897210:-
gene6052	550	7.39656	189	3.43713	2.15196	1.10565	1.295e-22	2.21593e-22	up	yes	FBLN7	protein_coding	chrNC_010445.4:44215037-44266984:-
gene20598	463	6.22656	147	2.67332	2.32915	1.2198	2.69241e-22	4.55469e-22	up	yes	CISH	protein_coding	chrNC_010455.5:33086280-33090540:-
gene15030	139	1.86931	273	4.96474	0.376518	-1.40921	3.16891e-22	5.34276e-22	down	yes	OCIAD2	protein_coding	chrNC_010450.4:38771281-38793511:-
gene10748	621	8.35139	228	4.14637	2.01414	1.01017	4.51075e-22	7.55748e-22	up	yes	LOC100520248	protein_coding	chrNC_010448.4:48182580-48185328:-
gene15353	334	4.49173	90	1.63673	2.74434	1.45646	3.29315e-21	5.35433e-21	up	yes	MND1	protein_coding	chrNC_010450.4:75680604-75755811:-
gene25901	398	5.35242	120	2.1823	2.45265	1.29434	4.03624e-21	6.5387e-21	up	yes	ADIG	protein_coding	chrNC_010459.5:41609367-41631142:+
gene23804	215	2.89138	353	6.41961	0.450399	-1.15073	4.7513e-21	7.67541e-21	down	yes	LOC100525613	protein_coding	chrNC_010457.5:16129525-16129806:-
gene14706	455	6.11897	148	2.69151	2.27344	1.18488	5.03821e-21	8.13234e-21	up	yes	WDR25	protein_coding	chrNC_010449.5:121238199-121384294:+
gene16616	248	3.33517	387	7.03792	0.473886	-1.07739	8.98977e-21	1.43606e-20	down	yes	CCDC84	protein_coding	chrNC_010451.4:46230365-46239433:+
gene3242	257	3.45621	396	7.2016	0.479923	-1.05913	1.11425e-20	1.77148e-20	down	yes	TMEM86A	protein_coding	chrNC_010444.4:40545773-40550838:-
gene6957	221	2.97207	357	6.49235	0.457781	-1.12727	1.24812e-20	1.97962e-20	down	yes	OPLAH	protein_coding	chrNC_010446.5:629901-639420:+
gene24991	497	6.6838	171	3.10978	2.14928	1.10386	1.54014e-20	2.43892e-20	up	yes	NIM1K	protein_coding	chrNC_010458.4:27858108-27930365:+
gene9595	250	3.36207	57	1.03659	3.24338	1.6975	6.13555e-20	9.55031e-20	up	yes	CDCA3	protein_coding	chrNC_010447.5:63858905-63861902:+
gene2736	370	4.97587	111	2.01863	2.46497	1.30157	6.65014e-20	1.03233e-19	up	yes	VEGFB	protein_coding	chrNC_010444.4:7872873-7876149:-
gene4250	485	6.52242	168	3.05522	2.13484	1.09413	8.10029e-20	1.25115e-19	up	yes	SF3A2	protein_coding	chrNC_010444.4:76404882-76414901:+
gene25495	551	7.41001	203	3.69173	2.00719	1.00518	1.29177e-19	1.97925e-19	up	yes	GINS4	protein_coding	chrNC_010459.5:10656869-10668664:+
gene752	263	3.5369	64	1.16389	3.03885	1.60352	2.19794e-19	3.32955e-19	up	yes	SKA1	protein_coding	chrNC_010443.5:99976354-99993492:+
gene11828	424	5.70207	140	2.54602	2.2396	1.16324	3.55808e-19	5.34366e-19	up	yes	TRIM63	protein_coding	chrNC_010448.4:83493200-83507471:-
gene9750	412	5.54069	137	2.49146	2.22387	1.15307	1.94145e-18	2.82482e-18	up	yes	SLC38A1	protein_coding	chrNC_010447.5:77009840-77076723:-
gene6721	111	1.49276	219	3.9827	0.374811	-1.41577	2.93889e-18	4.2499e-18	down	yes	CGREF1	protein_coding	chrNC_010445.4:112006596-112020211:+
gene3565	284	3.81931	78	1.4185	2.69251	1.42895	8.47352e-18	1.20239e-17	up	yes	GMIP	protein_coding	chrNC_010444.4:58286877-58296262:+
gene25026	391	5.25828	130	2.36416	2.22416	1.15326	1.3947e-17	1.95968e-17	up	yes	FST	protein_coding	chrNC_010458.4:32806341-32811382:+
gene22805	154	2.07104	264	4.80106	0.43137	-1.213	2.06327e-17	2.87793e-17	down	yes	ERO1B	protein_coding	chrNC_010456.5:55056756-55122182:+
gene19526	165	2.21897	276	5.0193	0.442087	-1.1776	2.26218e-17	3.14882e-17	down	yes	C12H17orf67	protein_coding	chrNC_010454.4:33104570-33125799:-
gene3609	21	0.282414	92	1.6731	0.168797	-2.56664	4.9598e-17	6.79767e-17	down	yes	GDF15	protein_coding	chrNC_010444.4:59409035-59411356:-
gene231	374	5.02966	127	2.3096	2.17772	1.12282	3.06987e-16	4.03521e-16	up	yes	PERP	protein_coding	chrNC_010443.5:26301254-26317046:+
gene17281	129	1.73483	228	4.14637	0.418397	-1.25706	4.8792e-16	6.35936e-16	down	yes	CHI3L1	protein_coding	chrNC_010451.4:113885541-113895033:-
gene7149	436	5.86345	161	2.92792	2.0026	1.00187	9.10816e-16	1.17454e-15	up	yes	MAL2	protein_coding	chrNC_010446.5:19593536-19658695:-
gene11767	105	1.41207	198	3.6008	0.392155	-1.35051	1.31224e-15	1.67764e-15	down	yes	C1QC	protein_coding	chrNC_010448.4:80592591-80597464:+
gene24904	164	2.20552	262	4.76469	0.462888	-1.11127	3.11063e-15	3.90467e-15	down	yes	C1QTNF3	protein_coding	chrNC_010458.4:20032973-20059905:-
gene14639	351	4.72035	120	2.1823	2.16301	1.11304	3.84953e-15	4.80963e-15	up	yes	OTUB2	protein_coding	chrNC_010449.5:115304809-115326055:+
gene25966	300	4.03449	97	1.76403	2.28709	1.19351	1.54486e-14	1.87134e-14	up	yes	SLPI	protein_coding	chrNC_010459.5:47595804-47598364:-
gene21366	119	1.60035	18	0.327345	4.88886	2.2895	1.62248e-14	1.96477e-14	up	yes	SST	protein_coding	chrNC_010455.5:125337560-125338742:-
gene13484	328	4.41104	112	2.03682	2.16565	1.1148	2.79334e-14	3.34031e-14	up	yes	PIM1	protein_coding	chrNC_010449.5:32788246-32793882:+
gene21069	369	4.96242	133	2.41872	2.05167	1.0368	2.81472e-14	3.36489e-14	up	yes	TM4SF1	protein_coding	chrNC_010455.5:89591105-89600060:-
gene25992	274	3.68483	86	1.56398	2.35605	1.23637	4.33017e-14	5.12314e-14	up	yes	UBE2C	protein_coding	chrNC_010459.5:48018403-48021542:+
gene196	324	4.35724	111	2.01863	2.15852	1.11004	4.88576e-14	5.77027e-14	up	yes	STX11	protein_coding	chrNC_010443.5:21127871-21170321:-
gene11306	90	1.21035	172	3.12797	0.386943	-1.36981	5.02004e-14	5.92538e-14	down	yes	NAT14	protein_coding	chrNC_010448.4:59638174-59641072:+
gene5964	115	1.54655	199	3.61898	0.427344	-1.22653	1.03781e-13	1.20026e-13	down	yes	HAGHL	protein_coding	chrNC_010445.4:41050047-41053797:-
gene23603	52	0.699311	123	2.23686	0.312631	-1.67747	1.42007e-13	1.6269e-13	down	yes	AWN	protein_coding	chrNC_010456.5:132240887-132248034:+
gene13814	183	2.46104	271	4.92837	0.499362	-1.00184	1.71465e-13	1.95601e-13	down	yes	HAPLN3	protein_coding	chrNC_010449.5:54519790-54537429:-
gene17919	132	1.77517	216	3.92814	0.451912	-1.14589	2.14221e-13	2.4272e-13	down	yes	MKX	protein_coding	chrNC_010452.4:39096778-39173384:-
gene2306	320	4.30345	112	2.03682	2.11283	1.07918	2.49585e-13	2.81676e-13	up	yes	ENDOG	protein_coding	chrNC_010443.5:269153955-269157789:+
gene18010	339	4.55897	123	2.23686	2.03811	1.02723	4.63788e-13	5.14312e-13	up	yes	MASTL	protein_coding	chrNC_010452.4:48855895-48877504:+
gene4202	331	4.45138	119	2.16412	2.05691	1.04048	5.00385e-13	5.53367e-13	up	yes	APBA3	protein_coding	chrNC_010444.4:74930077-74945372:+
gene27583	297	3.99414	105	1.90951	2.0917	1.06468	3.08151e-12	3.24424e-12	up	yes	SRPX2	protein_coding	chrNC_010461.5:82336741-82363868:+
gene2995	229	3.07966	76	1.38212	2.22821	1.15588	5.98571e-11	5.79984e-11	up	yes	LOC110259264	protein_coding	chrNC_010444.4:13692579-13695948:+
gene11583	171	2.29966	49	0.891107	2.58067	1.36775	1.11651e-10	1.05909e-10	up	yes	GPR157	protein_coding	chrNC_010448.4:69558940-69581656:-
gene19246	209	2.81069	69	1.25482	2.23991	1.16344	3.29033e-10	3.01221e-10	up	yes	PSMC3IP	protein_coding	chrNC_010454.4:20244243-20250151:+
gene22692	112	1.50621	173	3.14615	0.478746	-1.06267	6.41087e-10	5.74196e-10	down	yes	GGT1	protein_coding	chrNC_010456.5:49618737-49638054:+
rna78615	204	2.74345	68	1.23664	2.21847	1.14957	7.77037e-10	6.90875e-10	up	yes	rna78615	protein_coding	chrNC_000845.1:8891-8957:+
gene4254	172	2.31311	54	0.982036	2.35542	1.23598	2.21905e-09	1.90181e-09	up	yes	IZUMO4	protein_coding	chrNC_010444.4:76472227-76475227:-
gene13776	96	1.29104	149	2.70969	0.476451	-1.0696	8.12712e-09	6.65818e-09	down	yes	ZNF774	protein_coding	chrNC_010449.5:52985669-52994797:+
gene24828	87	1.17	139	2.52783	0.462847	-1.11139	9.20333e-09	7.51381e-09	down	yes	LOC110256926	protein_coding	chrNC_010457.5:140245304-140247782:+
gene8615	201	2.70311	74	1.34575	2.00862	1.0062	4.31858e-08	3.30593e-08	up	yes	PPARA	protein_coding	chrNC_010447.5:3302755-3321091:-
gene6756	73	0.981725	119	2.16412	0.453638	-1.14039	5.73745e-08	4.34651e-08	down	yes	POMC	protein_coding	chrNC_010445.4:113661712-113668558:+
gene2026	180	2.42069	64	1.16389	2.07982	1.05646	6.85333e-08	5.1578e-08	up	yes	PALM2	protein_coding	chrNC_010443.5:250824055-250968545:+
gene11766	67	0.901035	109	1.98226	0.45455	-1.13749	2.18134e-07	1.55785e-07	down	yes	C1QA	protein_coding	chrNC_010448.4:80586259-80589213:+
gene13273	145	1.95	49	0.891107	2.18829	1.1298	3.17234e-07	2.23223e-07	up	yes	LTB	protein_coding	chrNC_010449.5:23704842-23707036:-
gene9132	38	0.511035	75	1.36394	0.374676	-1.41629	3.38279e-07	2.37283e-07	down	yes	MYL6B	protein_coding	chrNC_010447.5:21554351-21558995:+
gene16551	146	1.96345	50	0.909293	2.15932	1.11057	4.19222e-07	2.9121e-07	up	yes	C9H11orf71	protein_coding	chrNC_010451.4:41946824-41947477:-
gene12290	54	0.726207	9	0.163673	4.43695	2.14957	6.52839e-07	4.43439e-07	up	yes	HSBP1L1	protein_coding	chrNC_010448.4:127960330-127972241:+
gene10974	52	0.699311	89	1.61854	0.432063	-1.21069	8.56022e-07	5.72061e-07	down	yes	SELENOW	protein_coding	chrNC_010448.4:53470563-53474662:+
gene13697	135	1.81552	49	0.891107	2.03737	1.02671	5.01658e-06	3.0835e-06	up	yes	CRABP1	protein_coding	chrNC_010449.5:47602316-47608865:-
gene6197	82	1.10276	23	0.418275	2.63645	1.3986	5.54362e-06	3.39238e-06	up	yes	ANKRD23	protein_coding	chrNC_010445.4:56776824-56781223:+
gene7741	35	0.47069	65	1.18208	0.398188	-1.32848	6.11286e-06	3.7158e-06	down	yes	TSTD1	protein_coding	chrNC_010446.5:89401320-89402741:+
gene8113	65	0.874139	18	0.327345	2.67039	1.41705	4.40544e-05	2.3931e-05	up	yes	LOC100156741	protein_coding	chrNC_010446.5:99199243-99199653:+

## Sheet: DE lncRNAs
Additional file 4 List of differentially expressed (DE) genes for D4 versus D2. List of differentially expressed (DE) lncRNAs for D4 versus D2.
Gene	D4_count	D4_normalize	D2_count	D2_normalize	FoldChange	Log2FoldChange	pval	padj	Up/Down	Significant	GeneName	Biotype	Position
gene2121	6891	92.6721	2280	41.4637	2.23502	1.16029	6.14358e-284	1.04502e-282	up	yes	GSN	lncRNA	chrNC_010443.5:261295711-261372848:+
gene26476	1066	14.3359	321	5.83766	2.45576	1.29617	7.2437e-54	2.54407e-53	up	yes	LOC102160748	lncRNA	chrNC_010460.4:14295649-14298567:-
gene5169	227	3.05276	369	6.71058	0.454918	-1.13632	1.59083e-21	2.61942e-21	down	yes	LOC102159434	lncRNA	chrNC_010445.4:3547515-3552591:+
gene28276	387	5.20449	131	2.38235	2.18461	1.12737	7.52492e-17	1.0233e-16	up	yes	LOC102163687	lncRNA	chrNW_018084804.1:166888-169294:+
gene15085	301	4.04793	90	1.63673	2.47319	1.30637	1.44216e-16	1.93107e-16	up	yes	LOC100737304	lncRNA	chrNC_010450.4:44121473-44124508:-
gene11918	227	3.05276	59	1.07297	2.84516	1.50851	1.25321e-15	1.6037e-15	up	yes	LOC106510641	lncRNA	chrNC_010448.4:87950805-87951743:+
gene7524	5	0.0672414	42	0.763806	0.0880347	-3.50578	4.75876e-11	4.63673e-11	down	yes	LOC100514834	lncRNA	chrNC_010446.5:75294209-75296319:-
gene5298	98	1.31793	20	0.363717	3.62351	1.85739	1.11703e-09	9.82291e-10	up	yes	LOC110259868	lncRNA	chrNC_010445.4:7837654-7839654:+
gene20213	214	2.87793	78	1.4185	2.02886	1.02067	1.07433e-08	8.71258e-09	up	yes	LOC110256147	lncRNA	chrNC_010454.4:61316072-61319117:+
gene22888	52	0.699311	91	1.65491	0.422567	-1.24275	3.7617e-07	2.62668e-07	down	yes	LOC100738157	lncRNA	chrNC_010456.5:61667986-61678075:+
gene20107	75	1.00862	112	2.03682	0.495195	-1.01393	1.71272e-06	1.10769e-06	down	yes	LOC102163370	lncRNA	chrNC_010454.4:56328970-56330563:-
gene4349	52	0.699311	12	0.21823	3.20446	1.68008	3.48753e-05	1.91757e-05	up	yes	LOC102166382	lncRNA	chrNC_010444.4:78612083-78617004:+
gene5185	72	0.968277	22	0.400089	2.42015	1.2751	7.33594e-05	3.86572e-05	up	yes	LOC106509620	lncRNA	chrNC_010445.4:4090496-4097601:+
gene6437	77	1.03552	26	0.472832	2.19003	1.13095	0.000192297	9.46942e-05	up	yes	LOC102166164	lncRNA	chrNC_010445.4:80329969-80331234:-
MSTRG.102815	47968	645.087	74225	1349.84	0.477897	-1.06523	0	0	down	yes	--	linc	chrNC_010454.4:19639812-19713648:+
MSTRG.135318	801	10.7721	1415	25.733	0.41861	-1.25632	8.71176e-91	4.93956e-90	down	yes	--	antisense	chrNC_010457.5:104198421-104258423:-
MSTRG.88924	742	9.97863	1342	24.4054	0.408869	-1.29029	8.8391e-90	4.95576e-89	down	yes	--	antisense	chrNC_010451.4:70354635-70399503:-
MSTRG.155149	1314	17.671	482	8.76558	2.01596	1.01147	6.23754e-45	1.87282e-44	up	yes	--	linc	chrNC_010461.5:110384150-110390583:-
MSTRG.137905	385	5.17759	635	11.548	0.448353	-1.15729	7.1982e-37	1.83235e-36	down	yes	--	linc	chrNC_010457.5:139552024-139557568:-
MSTRG.15576	481	6.46863	151	2.74606	2.3556	1.23609	1.48677e-23	2.64206e-23	up	yes	--	linc	chrNC_010443.5:256060412-256094269:+
MSTRG.123113	176	2.3669	320	5.81947	0.40672	-1.29789	6.49037e-23	1.12547e-22	down	yes	--	antisense	chrNC_010456.5:48578583-48643171:-
MSTRG.87148	286	3.84621	435	7.91085	0.486195	-1.04039	5.89596e-22	9.83318e-22	down	yes	--	linc	chrNC_010451.4:54987445-54987941:+
MSTRG.139085	32	0.430345	123	2.23686	0.192388	-2.37791	1.63319e-20	2.58322e-20	down	yes	--	linc	chrNC_010458.4:24878312-24881625:+
MSTRG.65804	179	2.40724	309	5.61943	0.428379	-1.22304	2.34713e-20	3.69354e-20	down	yes	--	antisense	chrNC_010448.4:145422196-145427430:-
MSTRG.52784	172	2.31311	29	0.52739	4.38595	2.13289	9.97895e-19	1.46898e-18	up	yes	--	linc	chrNC_010447.5:74286084-74288444:-
MSTRG.104810	381	5.1238	121	2.20049	2.32848	1.21939	1.28165e-18	1.88185e-18	up	yes	--	linc	chrNC_010454.4:43327510-43328400:-
MSTRG.93827	171	2.29966	283	5.1466	0.446831	-1.1622	1.95047e-17	2.72249e-17	down	yes	--	antisense	chrNC_010452.4:22958997-22981565:-
MSTRG.155790	167	2.24586	276	5.0193	0.447446	-1.16021	5.31478e-17	7.27674e-17	down	yes	--	linc	chrNC_010461.5:124949415-124952322:-
MSTRG.100623	414	5.56759	150	2.72788	2.041	1.02927	1.15649e-15	1.48229e-15	up	yes	--	linc	chrNC_010453.5:76464976-76467180:+
MSTRG.1956	155	2.08448	253	4.60102	0.453048	-1.14226	2.31383e-15	2.92368e-15	down	yes	--	linc	chrNC_010443.5:29763972-29773251:+
MSTRG.96294	42	0.564828	116	2.10956	0.267747	-1.90106	4.92513e-15	6.11732e-15	down	yes	--	linc	chrNC_010452.4:52575946-52577100:-
MSTRG.69037	350	4.7069	123	2.23686	2.10424	1.0733	2.52491e-14	3.02384e-14	up	yes	--	antisense	chrNC_010449.5:22933562-23004345:-
MSTRG.52728	139	1.86931	222	4.03726	0.463015	-1.11087	3.94715e-13	4.39413e-13	down	yes	--	antisense	chrNC_010447.5:73559746-73579650:-
MSTRG.6969	220	2.95862	64	1.16389	2.542	1.34597	4.93765e-13	5.46347e-13	up	yes	--	antisense	chrNC_010443.5:121411269-121413753:-
MSTRG.72492	50	0.672414	1	0.0181859	36.9746	5.20846	8.6752e-12	8.8999e-12	up	yes	--	linc	chrNC_010449.5:60698465-60700591:-
MSTRG.124816	18	0.242069	67	1.21845	0.198669	-2.33156	1.26473e-11	1.28273e-11	down	yes	--	antisense	chrNC_010456.5:71262433-71267191:+
MSTRG.121373	88	1.18345	16	0.290974	4.0672	2.02404	9.87441e-10	8.72153e-10	up	yes	--	linc	chrNC_010456.5:28591248-28624723:+
MSTRG.73451	86	1.15655	16	0.290974	3.97477	1.99087	2.27518e-09	1.94825e-09	up	yes	--	antisense	chrNC_010449.5:75131765-75139063:+
MSTRG.113565	107	1.43897	160	2.90974	0.494535	-1.01586	1.01791e-08	8.27343e-09	down	yes	--	antisense	chrNC_010455.5:100439768-100442940:-
MSTRG.18286	82	1.10276	128	2.32779	0.473737	-1.07784	7.55043e-08	5.65803e-08	down	yes	--	antisense	chrNC_010444.4:9442119-9470725:+
MSTRG.93847	97	1.30448	25	0.454646	2.86923	1.52066	1.4407e-07	1.04887e-07	up	yes	--	antisense	chrNC_010452.4:23003385-23075884:+
MSTRG.156780	19	0.255517	50	0.909293	0.281007	-1.83132	5.40024e-07	3.68933e-07	down	yes	--	linc	chrNW_018084894.1:7161-7629:-
MSTRG.121705	32	0.430345	64	1.16389	0.369746	-1.43539	1.93906e-06	1.24745e-06	down	yes	--	linc	chrNC_010456.5:32778804-32798942:+
MSTRG.67937	30	0.403449	60	1.09115	0.369746	-1.43539	4.05518e-06	2.51451e-06	down	yes	--	linc	chrNC_010449.5:5669670-5734016:-
MSTRG.100469	51	0.685863	84	1.52761	0.448977	-1.15529	4.08367e-06	2.531e-06	down	yes	--	linc	chrNC_010453.5:70939841-70943021:-
MSTRG.56626	30	0.403449	59	1.07297	0.376013	-1.41115	6.43141e-06	3.90294e-06	down	yes	--	linc	chrNC_010448.4:22150387-22230908:+
MSTRG.7278	47	0.632069	76	1.38212	0.457317	-1.12873	1.69853e-05	9.78406e-06	down	yes	--	linc	chrNC_010443.5:126438807-126459864:+
MSTRG.25898	75	1.00862	23	0.418275	2.41139	1.26986	5.48537e-05	2.93329e-05	up	yes	--	linc	chrNC_010444.4:117034549-117035345:+
MSTRG.139322	31	0.416897	55	1.00022	0.416804	-1.26256	6.35999e-05	3.37804e-05	down	yes	--	linc	chrNC_010458.4:27746997-27748736:-
MSTRG.53359	81	1.08931	28	0.509204	2.13924	1.0971	0.000190036	9.36497e-05	up	yes	--	antisense	chrNC_010447.5:82246765-82254872:-
MSTRG.85338	32	0.430345	53	0.96385	0.446486	-1.16331	0.000233394	0.000113237	down	yes	--	linc	chrNC_010451.4:25585359-25637099:-
MSTRG.122857	48	0.645518	13	0.236416	2.73043	1.44913	0.000356889	0.000168848	up	yes	--	linc	chrNC_010456.5:46651218-46653617:-
MSTRG.104053	20	0.268966	38	0.691062	0.389206	-1.36139	0.000426066	0.000199741	down	yes	--	antisense	chrNC_010454.4:33099262-33121452:+
MSTRG.136729	40	0.537931	10	0.181859	2.95797	1.56461	0.000562665	0.000255831	up	yes	--	linc	chrNC_010457.5:121603463-121604009:-
MSTRG.103045	30	0.403449	47	0.854735	0.472016	-1.08309	0.00106988	0.000464962	down	yes	--	linc	chrNC_010454.4:21108016-21108413:-
MSTRG.31597	18	0.242069	31	0.563761	0.429382	-1.21967	0.00347848	0.00137765	down	yes	--	linc	chrNC_010445.4:39262269-39265313:-
MSTRG.103613	20	0.268966	30	0.545576	0.492994	-1.02036	0.0128024	0.00445871	down	yes	--	linc	chrNC_010454.4:25555313-25556194:+
MSTRG.101436	10	0.134483	17	0.309159	0.434995	-1.20093	0.0325586	0.0103551	down	yes	--	linc	chrNC_010454.4:4420436-4437644:+

## Sheet: DE circRNAs
Additional file 4 List of differentially expressed (DE) genes for D4 versus D2. List of differentially expressed (DE) circRNAs for D4 versus D2.
circRNA_ID	D4_count	D4_normalize	D2_count	D2_normalize	FoldChange	Log2FoldChange	pval	padj	Up/Down	Significant	Location
ssc_circ_0005779	907	17758.5	274	6228.83	2.85102	1.51148	2.95155e-62	3.23647e-59	up	yes	NC_010454.4:39366927..39391822:-
ssc_circ_0000820	0	19.5794	97	2205.1	0.00887917	-7.81536	4.34506e-24	2.38224e-21	down	yes	NC_010443.5:77263699..77270404:-
ssc_circ_0005084	0	19.5794	89	2023.23	0.0096773	-7.69118	1.83486e-22	6.70659e-20	down	yes	NC_010452.4:42063616..42079536:+
ssc_circ_0000844	98	1918.78	0	22.733	84.4054	7.39926	7.31527e-22	2.00535e-19	up	yes	NC_010443.5:82875117..82891579:+
ssc_circ_0004147	0	19.5794	79	1795.9	0.0109023	-7.51923	2.18979e-20	4.08286e-18	down	yes	NC_010450.4:137747353..137749645:+
ssc_circ_0007137	315	6167.52	117	2659.76	2.31883	1.2134	1.35724e-16	1.86031e-14	up	yes	NC_010456.5:71765050..71773116:+
ssc_circ_0006868	66	1292.24	0	22.733	56.8445	6.82895	9.4459e-16	9.4161e-14	up	yes	NC_010456.5:134281823..134282673:+
ssc_circ_0005643	0	19.5794	50	1136.65	0.0172256	-6.8593	5.1363e-14	4.69342e-12	down	yes	NC_010454.4:2288303..2292225:+
ssc_circ_0003691	10	195.794	66	1500.38	0.130497	-2.93791	2.65794e-13	2.24193e-11	down	yes	NC_010449.5:28649149..28653086:+
ssc_circ_0003825	49	959.392	0	22.733	42.2027	6.39926	2.78624e-12	2.18228e-10	up	yes	NC_010449.5:58850363..58868520:+
ssc_circ_0004586	5	97.8972	48	1091.18	0.0897166	-3.47848	1.80583e-11	1.32009e-09	down	yes	NC_010451.4:127566656..127577646:+
ssc_circ_0006802	54	1057.29	5	113.665	9.30182	3.21751	1.52821e-10	1.04733e-08	up	yes	NC_010456.5:114541451..114575408:-
ssc_circ_0008115	8	156.635	51	1159.38	0.135103	-2.88787	1.87027e-10	1.20635e-08	down	yes	NC_010460.4:10283699..10300806:-
ssc_circ_0000762	61	1194.35	8	181.864	6.56726	2.71529	3.72248e-10	2.21045e-08	up	yes	NC_010443.5:641934..653683:+
ssc_circ_0006727	39	763.598	0	22.733	33.5899	6.06996	3.83014e-10	2.21045e-08	up	yes	NC_010455.5:97912254..97995384:+
ssc_circ_0007925	170	3328.5	65	1477.64	2.25258	1.17158	3.5884e-09	1.78854e-07	up	yes	NC_010459.5:13008092..13031589:+
ssc_circ_0003139	3	58.7383	34	772.921	0.0759953	-3.71795	6.63852e-09	3.16493e-07	down	yes	NC_010448.4:163299858..163306198:+
ssc_circ_0001539	0	19.5794	28	636.523	0.03076	-6.0228	1.07629e-08	4.72072e-07	down	yes	NC_010445.4:114743498..114755035:+
ssc_circ_0008427	274	5364.76	368	8365.73	0.641279	-0.640976	1.85595e-08	7.8273e-07	down	yes	NC_010461.5:43052047..43052598:-
ssc_circ_0006157	0	19.5794	27	613.79	0.0318992	-5.97033	1.94161e-08	7.88528e-07	down	yes	NC_010455.5:135007591..135020313:+
ssc_circ_0002152	31	606.962	0	22.733	26.6997	5.73875	2.28391e-08	8.07863e-07	up	yes	NC_010446.5:124722046..124744355:-
ssc_circ_0002497	31	606.962	0	22.733	26.6997	5.73875	2.28391e-08	8.07863e-07	up	yes	NC_010447.5:101541822..101572595:+
ssc_circ_0007483	31	606.962	0	22.733	26.6997	5.73875	2.28391e-08	8.07863e-07	up	yes	NC_010457.5:46294098..46315302:+
ssc_circ_0003347	0	19.5794	26	591.057	0.0331261	-5.91589	3.51513e-08	1.16801e-06	down	yes	NC_010448.4:52971038..52992912:+
ssc_circ_0006208	0	19.5794	26	591.057	0.0331261	-5.91589	3.51513e-08	1.16801e-06	down	yes	NC_010455.5:148496646..148534946:-
ssc_circ_0001225	0	19.5794	25	568.324	0.0344512	-5.8593	6.38736e-08	1.9269e-06	down	yes	NC_010444.4:59261730..59262716:+
ssc_circ_0007860	7	137.056	39	886.585	0.154589	-2.69349	7.67455e-08	2.21457e-06	down	yes	NC_010458.4:55385796..55397890:-
ssc_circ_0002393	28	548.224	0	22.733	24.1158	5.59191	1.10142e-07	2.83899e-06	up	yes	NC_010446.5:80973985..80978012:+
ssc_circ_0002817	28	548.224	0	22.733	24.1158	5.59191	1.10142e-07	2.83899e-06	up	yes	NC_010447.5:776735..795087:+
ssc_circ_0005234	28	548.224	0	22.733	24.1158	5.59191	1.10142e-07	2.83899e-06	up	yes	NC_010452.4:65246553..65247076:-
ssc_circ_0006887	28	548.224	0	22.733	24.1158	5.59191	1.10142e-07	2.83899e-06	up	yes	NC_010456.5:136307328..136335070:+
ssc_circ_0001503	0	19.5794	24	545.591	0.0358867	-5.80041	1.16508e-07	2.83899e-06	down	yes	NC_010445.4:10962194..10962666:+
ssc_circ_0002350	0	19.5794	24	545.591	0.0358867	-5.80041	1.16508e-07	2.83899e-06	down	yes	NC_010446.5:68935650..68958236:-
ssc_circ_0006869	0	19.5794	24	545.591	0.0358867	-5.80041	1.16508e-07	2.83899e-06	down	yes	NC_010456.5:134376834..134438668:-
ssc_circ_0005416	35	685.28	3	68.1989	10.0483	3.32887	1.68901e-07	4.0262e-06	up	yes	NC_010453.5:49379795..49380340:-
ssc_circ_0003313	0	19.5794	23	522.858	0.0374469	-5.73901	2.13355e-07	4.77449e-06	down	yes	NC_010448.4:44131596..44136685:+
ssc_circ_0001530	37	724.439	4	90.9318	7.96684	2.99401	2.95766e-07	6.48631e-06	up	yes	NC_010445.4:113272703..113276969:+
ssc_circ_0002438	26	509.065	0	22.733	22.3933	5.48499	3.18709e-07	6.72065e-06	up	yes	NC_010446.5:93738637..93749340:+
ssc_circ_0005461	25	489.486	0	22.733	21.532	5.42841	5.44501e-07	1.06618e-05	up	yes	NC_010453.5:675689..686516:+
ssc_circ_0008617	25	489.486	0	22.733	21.532	5.42841	5.44501e-07	1.06618e-05	up	yes	NW_018085128.1:27615..36179:+
ssc_circ_0003231	3	58.7383	27	613.79	0.0956977	-3.38537	6.18925e-07	1.19065e-05	down	yes	NC_010448.4:28931494..28932927:+
ssc_circ_0004672	0	19.5794	21	477.392	0.0410133	-5.60776	7.24431e-07	1.30223e-05	down	yes	NC_010451.4:2587898..2589883:-
ssc_circ_0006360	0	19.5794	21	477.392	0.0410133	-5.60776	7.24431e-07	1.30223e-05	down	yes	NC_010455.5:202874107..202875571:-
ssc_circ_0002329	4	78.3177	29	659.256	0.118797	-3.07343	7.37938e-07	1.30511e-05	down	yes	NC_010446.5:56162673..56163561:-
ssc_circ_0008002	7	137.056	35	795.653	0.172256	-2.53737	8.31127e-07	1.42101e-05	down	yes	NC_010459.5:37852424..37854328:+
ssc_circ_0006891	35	685.28	4	90.9318	7.5362	2.91384	8.65363e-07	1.42101e-05	up	yes	NC_010456.5:136319810..136335070:+
ssc_circ_0002970	24	469.906	0	22.733	20.6707	5.36952	9.33061e-07	1.42101e-05	up	yes	NC_010448.4:109117107..109141734:-
ssc_circ_0004365	24	469.906	0	22.733	20.6707	5.36952	9.33061e-07	1.42101e-05	up	yes	NC_010450.4:84198495..84209728:-
ssc_circ_0005551	24	469.906	0	22.733	20.6707	5.36952	9.33061e-07	1.42101e-05	up	yes	NC_010454.4:14038571..14040563:+
ssc_circ_0007437	24	469.906	0	22.733	20.6707	5.36952	9.33061e-07	1.42101e-05	up	yes	NC_010457.5:16847248..16852201:-
ssc_circ_0002358	35	685.28	78	1773.17	0.386472	-1.37157	1.12342e-06	1.68748e-05	down	yes	NC_010446.5:71936785..71939607:+
ssc_circ_0000533	3	58.7383	26	591.057	0.0993784	-3.33092	1.17999e-06	1.74851e-05	down	yes	NC_010443.5:230179268..230182141:+
ssc_circ_0004982	0	19.5794	20	454.659	0.043064	-5.53737	1.34364e-06	1.84168e-05	down	yes	NC_010452.4:20065005..20073030:-
ssc_circ_0008247	28	548.224	2	45.4659	12.0579	3.59191	1.41379e-06	1.91391e-05	up	yes	NC_010460.4:40140465..40161356:-
ssc_circ_0000469	84	1644.67	27	613.79	2.67954	1.42198	1.44424e-06	1.93129e-05	up	yes	NC_010443.5:215371012..215389275:-
ssc_circ_0000153	15	293.692	48	1091.18	0.26915	-1.89352	1.46837e-06	1.93989e-05	down	yes	NC_010443.5:129687076..129688206:-
ssc_circ_0007394	5	97.8972	30	681.989	0.143547	-2.80041	1.50342e-06	1.96255e-05	down	yes	NC_010457.5:133924880..133929332:-
ssc_circ_0007798	14	274.112	46	1045.72	0.262129	-1.93165	1.77668e-06	2.29198e-05	down	yes	NC_010458.4:43984409..44011065:-
ssc_circ_0002618	27	528.645	2	45.4659	11.6273	3.53944	2.48229e-06	3.0846e-05	up	yes	NC_010447.5:28850613..28858296:+
ssc_circ_0004804	0	19.5794	19	431.926	0.0453305	-5.46337	2.50362e-06	3.0846e-05	down	yes	NC_010451.4:66406846..66409132:-
ssc_circ_0000599	48	939.813	10	227.33	4.13414	2.04759	2.53746e-06	3.09155e-05	up	yes	NC_010443.5:252431131..252435454:+
ssc_circ_0000574	22	430.748	0	22.733	18.9482	5.24399	2.7658e-06	3.1042e-05	up	yes	NC_010443.5:248463645..248474020:+
ssc_circ_0000896	22	430.748	0	22.733	18.9482	5.24399	2.7658e-06	3.1042e-05	up	yes	NC_010443.5:95846715..95847499:+
ssc_circ_0001002	22	430.748	0	22.733	18.9482	5.24399	2.7658e-06	3.1042e-05	up	yes	NC_010444.4:136318558..136320614:-
ssc_circ_0007084	5	97.8972	29	659.256	0.148497	-2.7515	2.77431e-06	3.1042e-05	down	yes	NC_010456.5:60482991..60504383:-
ssc_circ_0006055	2	39.1589	22	500.125	0.0782982	-3.67488	3.38916e-06	3.75385e-05	down	yes	NC_010455.5:120919103..120935351:-
ssc_circ_0002210	13	254.533	43	977.517	0.260387	-1.94127	3.58543e-06	3.93152e-05	down	yes	NC_010446.5:2484106..2484734:+
ssc_circ_0003930	117	2290.79	174	3955.53	0.579136	-0.788025	3.71112e-06	4.02906e-05	down	yes	NC_010449.5:78055271..78056399:-
ssc_circ_0002986	64	1253.08	18	409.193	3.06233	1.61463	3.86412e-06	4.14804e-05	up	yes	NC_010448.4:110866624..110892394:+
ssc_circ_0006519	40	783.177	7	159.131	4.9216	2.29913	3.89637e-06	4.14804e-05	up	yes	NC_010455.5:34882055..34882541:-
ssc_circ_0000330	0	19.5794	18	409.193	0.0478489	-5.38537	4.68746e-06	4.79245e-05	down	yes	NC_010443.5:17372568..17416764:-
ssc_circ_0000634	0	19.5794	18	409.193	0.0478489	-5.38537	4.68746e-06	4.79245e-05	down	yes	NC_010443.5:263873074..263916275:+
ssc_circ_0006561	0	19.5794	18	409.193	0.0478489	-5.38537	4.68746e-06	4.79245e-05	down	yes	NC_010455.5:45391196..45447139:+
ssc_circ_0007375	0	19.5794	18	409.193	0.0478489	-5.38537	4.68746e-06	4.79245e-05	down	yes	NC_010457.5:131893711..131896945:+
ssc_circ_0000038	21	411.168	0	22.733	18.0869	5.17687	4.78534e-06	4.79245e-05	up	yes	NC_010443.5:108459471..108486823:-
ssc_circ_0004317	21	411.168	0	22.733	18.0869	5.17687	4.78534e-06	4.79245e-05	up	yes	NC_010450.4:69374301..69381214:-
ssc_circ_0005115	51	998.551	12	272.795	3.66044	1.87202	4.85039e-06	4.79245e-05	up	yes	NC_010452.4:45992309..46006364:+
ssc_circ_0006247	26	509.065	62	1409.44	0.361182	-1.4692	4.85133e-06	4.79245e-05	down	yes	NC_010455.5:168849106..168855082:+
ssc_circ_0004325	14	274.112	44	1000.25	0.274044	-1.86752	4.9329e-06	4.82953e-05	down	yes	NC_010450.4:71638232..71643022:-
ssc_circ_0004288	5	97.8972	28	636.523	0.1538	-2.70087	5.10494e-06	4.95373e-05	down	yes	NC_010450.4:554776..560635:+
ssc_circ_0007611	20	391.589	0	22.733	17.2256	5.10648	8.30793e-06	7.21771e-05	up	yes	NC_010457.5:77226317..77283482:-
ssc_circ_0008049	20	391.589	0	22.733	17.2256	5.10648	8.30793e-06	7.21771e-05	up	yes	NC_010459.5:44164326..44166273:-
ssc_circ_0002038	7	137.056	31	704.722	0.194483	-2.36229	8.55822e-06	7.21771e-05	down	yes	NC_010445.4:96116880..96124120:+
ssc_circ_0003826	7	137.056	31	704.722	0.194483	-2.36229	8.55822e-06	7.21771e-05	down	yes	NC_010449.5:58868185..58868520:+
ssc_circ_0000105	0	19.5794	17	386.46	0.0506635	-5.30291	8.82031e-06	7.21771e-05	down	yes	NC_010443.5:121192913..121197117:+
ssc_circ_0000411	0	19.5794	17	386.46	0.0506635	-5.30291	8.82031e-06	7.21771e-05	down	yes	NC_010443.5:18987938..19005183:-
ssc_circ_0001549	0	19.5794	17	386.46	0.0506635	-5.30291	8.82031e-06	7.21771e-05	down	yes	NC_010445.4:11733629..11736046:+
ssc_circ_0005720	0	19.5794	17	386.46	0.0506635	-5.30291	8.82031e-06	7.21771e-05	down	yes	NC_010454.4:3589853..3599602:-
ssc_circ_0006068	0	19.5794	17	386.46	0.0506635	-5.30291	8.82031e-06	7.21771e-05	down	yes	NC_010455.5:121798856..121802974:-
ssc_circ_0007735	0	19.5794	17	386.46	0.0506635	-5.30291	8.82031e-06	7.21771e-05	down	yes	NC_010458.4:23740869..23745763:-
ssc_circ_0008210	0	19.5794	17	386.46	0.0506635	-5.30291	8.82031e-06	7.21771e-05	down	yes	NC_010460.4:20594530..20615107:-
ssc_circ_0008521	0	19.5794	17	386.46	0.0506635	-5.30291	8.82031e-06	7.21771e-05	down	yes	NC_010461.5:88089031..88095383:+
ssc_circ_0003791	19	372.009	0	22.733	16.3643	5.03248	1.44749e-05	0.000115016	up	yes	NC_010449.5:56111793..56128677:+
ssc_circ_0004231	19	372.009	0	22.733	16.3643	5.03248	1.44749e-05	0.000115016	up	yes	NC_010450.4:37441277..37445470:+
ssc_circ_0004640	3	58.7383	22	500.125	0.117447	-3.08992	1.53923e-05	0.000121158	down	yes	NC_010451.4:19875266..19880518:-
ssc_circ_0000563	0	19.5794	16	363.727	0.05383	-5.21545	1.66844e-05	0.000121158	down	yes	NC_010443.5:242111791..242116331:-
ssc_circ_0001455	0	19.5794	16	363.727	0.05383	-5.21545	1.66844e-05	0.000121158	down	yes	NC_010445.4:103726106..103773127:-
ssc_circ_0002240	0	19.5794	16	363.727	0.05383	-5.21545	1.66844e-05	0.000121158	down	yes	NC_010446.5:3131460..3137676:+
ssc_circ_0002522	0	19.5794	16	363.727	0.05383	-5.21545	1.66844e-05	0.000121158	down	yes	NC_010447.5:104306762..104314137:-
ssc_circ_0006576	0	19.5794	16	363.727	0.05383	-5.21545	1.66844e-05	0.000121158	down	yes	NC_010455.5:54881268..54887738:-
ssc_circ_0008613	0	19.5794	16	363.727	0.05383	-5.21545	1.66844e-05	0.000121158	down	yes	NW_018085018.1:276847..277808:+
ssc_circ_0006381	5	97.8972	26	591.057	0.165631	-2.59396	1.71197e-05	0.000123502	down	yes	NC_010455.5:206986084..206990757:+
ssc_circ_0002439	108	2114.58	45	1022.98	2.06707	1.04759	1.73751e-05	0.000124525	up	yes	NC_010446.5:93738637..93750841:+
ssc_circ_0006621	38	744.018	75	1704.97	0.436382	-1.19634	1.76558e-05	0.000125715	down	yes	NC_010455.5:70778196..70779817:-
ssc_circ_0008311	8	156.635	31	704.722	0.222266	-2.16964	2.37276e-05	0.00016572	down	yes	NC_010460.4:54348426..54404485:-
ssc_circ_0003034	18	352.43	0	22.733	15.503	4.95448	2.53128e-05	0.000167206	up	yes	NC_010448.4:135569387..135570057:+
ssc_circ_0004384	18	352.43	0	22.733	15.503	4.95448	2.53128e-05	0.000167206	up	yes	NC_010450.4:87799386..87820356:+
ssc_circ_0007231	18	352.43	0	22.733	15.503	4.95448	2.53128e-05	0.000167206	up	yes	NC_010456.5:90386719..90405784:-
ssc_circ_0008376	18	352.43	0	22.733	15.503	4.95448	2.53128e-05	0.000167206	up	yes	NC_010461.5:120935832..120945464:+
ssc_circ_0000028	50	978.972	89	2023.23	0.483865	-1.04732	2.65294e-05	0.000174193	down	yes	NC_010443.5:106923369..106924847:-
ssc_circ_0006531	7	137.056	29	659.256	0.207895	-2.26607	2.68298e-05	0.000175117	down	yes	NC_010455.5:38531389..38545830:-
ssc_circ_0006586	5	97.8972	25	568.324	0.172256	-2.53737	3.11831e-05	0.00019332	down	yes	NC_010455.5:65957292..65967418:+
ssc_circ_0002281	0	19.5794	15	340.994	0.0574186	-5.12234	3.17342e-05	0.00019332	down	yes	NC_010446.5:39934333..39947459:-
ssc_circ_0003316	0	19.5794	15	340.994	0.0574186	-5.12234	3.17342e-05	0.00019332	down	yes	NC_010448.4:44172604..44174756:+
ssc_circ_0003666	0	19.5794	15	340.994	0.0574186	-5.12234	3.17342e-05	0.00019332	down	yes	NC_010449.5:229160..246213:-
ssc_circ_0003700	0	19.5794	15	340.994	0.0574186	-5.12234	3.17342e-05	0.00019332	down	yes	NC_010449.5:306094..311618:-
ssc_circ_0000122	17	332.85	0	22.733	14.6418	4.87202	4.44352e-05	0.000246083	up	yes	NC_010443.5:123323801..123330654:+
ssc_circ_0000651	17	332.85	0	22.733	14.6418	4.87202	4.44352e-05	0.000246083	up	yes	NC_010443.5:265983768..265988965:+
ssc_circ_0002718	17	332.85	0	22.733	14.6418	4.87202	4.44352e-05	0.000246083	up	yes	NC_010447.5:58045514..58054445:-
ssc_circ_0004124	17	332.85	0	22.733	14.6418	4.87202	4.44352e-05	0.000246083	up	yes	NC_010450.4:132158669..132165251:-
ssc_circ_0006225	17	332.85	0	22.733	14.6418	4.87202	4.44352e-05	0.000246083	up	yes	NC_010455.5:157715016..157731436:+
ssc_circ_0006588	17	332.85	0	22.733	14.6418	4.87202	4.44352e-05	0.000246083	up	yes	NC_010455.5:66114472..66116302:+
ssc_circ_0007302	17	332.85	0	22.733	14.6418	4.87202	4.44352e-05	0.000246083	up	yes	NC_010457.5:108604613..108605797:+
ssc_circ_0007609	17	332.85	0	22.733	14.6418	4.87202	4.44352e-05	0.000246083	up	yes	NC_010457.5:77219097..77283482:-
ssc_circ_0005601	10	195.794	33	750.188	0.260994	-1.93791	5.0194e-05	0.000276579	down	yes	NC_010454.4:16195632..16211961:-
ssc_circ_0000603	0	19.5794	14	318.261	0.06152	-5.0228	6.07105e-05	0.000298524	down	yes	NC_010443.5:253012174..253014268:-
ssc_circ_0000944	0	19.5794	14	318.261	0.06152	-5.0228	6.07105e-05	0.000298524	down	yes	NC_010444.4:116970371..116975681:-
ssc_circ_0001124	0	19.5794	14	318.261	0.06152	-5.0228	6.07105e-05	0.000298524	down	yes	NC_010444.4:26851839..26852252:-
ssc_circ_0001760	0	19.5794	14	318.261	0.06152	-5.0228	6.07105e-05	0.000298524	down	yes	NC_010445.4:39153031..39163533:-
ssc_circ_0003094	0	19.5794	14	318.261	0.06152	-5.0228	6.07105e-05	0.000298524	down	yes	NC_010448.4:157293187..157294263:+
ssc_circ_0004197	0	19.5794	14	318.261	0.06152	-5.0228	6.07105e-05	0.000298524	down	yes	NC_010450.4:279183..280910:-
ssc_circ_0004649	0	19.5794	14	318.261	0.06152	-5.0228	6.07105e-05	0.000298524	down	yes	NC_010451.4:20102422..20104632:-
ssc_circ_0006271	0	19.5794	14	318.261	0.06152	-5.0228	6.07105e-05	0.000298524	down	yes	NC_010455.5:180591411..180594799:+
ssc_circ_0008499	0	19.5794	14	318.261	0.06152	-5.0228	6.07105e-05	0.000298524	down	yes	NC_010461.5:78815102..78845787:+
ssc_circ_0000520	27	528.645	57	1295.78	0.407975	-1.29345	6.95265e-05	0.000338835	down	yes	NC_010443.5:229022737..229060398:+
ssc_circ_0001012	29	567.804	5	113.665	4.99542	2.32061	7.72153e-05	0.000347669	up	yes	NC_010444.4:137591763..137592492:-
ssc_circ_0002432	16	313.271	0	22.733	13.7805	4.78455	7.83146e-05	0.000347669	up	yes	NC_010446.5:93736189..93738733:+
ssc_circ_0005879	16	313.271	0	22.733	13.7805	4.78455	7.83146e-05	0.000347669	up	yes	NC_010454.4:50266696..50282622:-
ssc_circ_0006785	16	313.271	0	22.733	13.7805	4.78455	7.83146e-05	0.000347669	up	yes	NC_010456.5:111118446..111120455:-
ssc_circ_0007764	16	313.271	0	22.733	13.7805	4.78455	7.83146e-05	0.000347669	up	yes	NC_010458.4:34798441..34803686:-
ssc_circ_0005043	86	1683.83	35	795.653	2.11629	1.08154	8.34973e-05	0.000369182	up	yes	NC_010452.4:32800584..32827084:+
ssc_circ_0002776	2	39.1589	17	386.46	0.101327	-3.30291	9.04835e-05	0.000398465	down	yes	NC_010447.5:69064669..69068669:+
ssc_circ_0001543	42	822.336	11	250.063	3.28852	1.71744	9.27135e-05	0.000406652	up	yes	NC_010445.4:114813776..114839309:+
ssc_circ_0005980	31	606.962	6	136.398	4.44995	2.15379	9.44436e-05	0.00041259	up	yes	NC_010454.4:60376419..60376920:-
ssc_circ_0001851	21	411.168	48	1091.18	0.37681	-1.40809	9.802e-05	0.000426515	down	yes	NC_010445.4:48893039..48909045:+
ssc_circ_0006401	87	1703.41	36	818.386	2.08143	1.05757	0.000102156	0.000441569	up	yes	NC_010455.5:24074311..24075912:+
ssc_circ_0001454	9	176.215	30	681.989	0.258384	-1.95241	0.000102285	0.000441569	down	yes	NC_010445.4:103726106..103727478:-
ssc_circ_0006057	3	58.7383	19	431.926	0.135992	-2.87841	0.000103541	0.000445236	down	yes	NC_010455.5:120931036..120935351:-
ssc_circ_0002714	4	78.3177	21	477.392	0.164053	-2.60776	0.000106533	0.000448032	down	yes	NC_010447.5:53659519..53669181:-
ssc_circ_0003837	4	78.3177	21	477.392	0.164053	-2.60776	0.000106533	0.000448032	down	yes	NC_010449.5:60748007..60757895:-
ssc_circ_0000388	0	19.5794	13	295.528	0.0662523	-4.91589	0.000116857	0.000448032	down	yes	NC_010443.5:184914188..184923633:+
ssc_circ_0002656	0	19.5794	13	295.528	0.0662523	-4.91589	0.000116857	0.000448032	down	yes	NC_010447.5:35627860..35633470:-
ssc_circ_0003962	0	19.5794	13	295.528	0.0662523	-4.91589	0.000116857	0.000448032	down	yes	NC_010449.5:88553632..88564078:-
ssc_circ_0005104	0	19.5794	13	295.528	0.0662523	-4.91589	0.000116857	0.000448032	down	yes	NC_010452.4:43443984..43446589:-
ssc_circ_0005466	0	19.5794	13	295.528	0.0662523	-4.91589	0.000116857	0.000448032	down	yes	NC_010453.5:68173040..68181097:+
ssc_circ_0005963	0	19.5794	13	295.528	0.0662523	-4.91589	0.000116857	0.000448032	down	yes	NC_010454.4:60175882..60184718:-
ssc_circ_0007136	28	548.224	57	1295.78	0.423085	-1.24098	0.000117431	0.000448664	down	yes	NC_010456.5:71765050..71767362:+
ssc_circ_0000489	15	293.692	0	22.733	12.9192	4.69144	0.000138599	0.000495041	up	yes	NC_010443.5:218111731..218113349:+
ssc_circ_0002254	15	293.692	0	22.733	12.9192	4.69144	0.000138599	0.000495041	up	yes	NC_010446.5:34768971..34777538:+
ssc_circ_0002362	15	293.692	0	22.733	12.9192	4.69144	0.000138599	0.000495041	up	yes	NC_010446.5:71965585..72000647:+
ssc_circ_0003285	15	293.692	0	22.733	12.9192	4.69144	0.000138599	0.000495041	up	yes	NC_010448.4:37957475..37959217:+
ssc_circ_0003938	15	293.692	0	22.733	12.9192	4.69144	0.000138599	0.000495041	up	yes	NC_010449.5:80344261..80346071:+
ssc_circ_0004816	15	293.692	0	22.733	12.9192	4.69144	0.000138599	0.000495041	up	yes	NC_010451.4:70943455..71002109:+
ssc_circ_0000382	10	195.794	31	704.722	0.277832	-1.84771	0.00014122	0.000502767	down	yes	NC_010443.5:184048957..184049475:+
ssc_circ_0001988	25	489.486	4	90.9318	5.383	2.42841	0.000163579	0.000580482	up	yes	NC_010445.4:85611405..85622090:+
ssc_circ_0005508	6	117.477	24	545.591	0.21532	-2.21545	0.000165069	0.000583882	down	yes	NC_010453.5:77498616..77503607:+
ssc_circ_0004333	5	97.8972	22	500.125	0.195745	-2.35295	0.000183689	0.000647655	down	yes	NC_010450.4:74626204..74627248:+
ssc_circ_0000329	4	78.3177	20	454.659	0.172256	-2.53737	0.000195402	0.000686742	down	yes	NC_010443.5:17372568..17386654:-
ssc_circ_0003259	27	528.645	5	113.665	4.65091	2.21751	0.00020695	0.00070347	up	yes	NC_010448.4:34743079..34747797:-
ssc_circ_0006059	27	528.645	5	113.665	4.65091	2.21751	0.00020695	0.00070347	up	yes	NC_010455.5:121571994..121577363:+
ssc_circ_0007469	40	783.177	11	250.063	3.13193	1.64705	0.000212867	0.00070347	up	yes	NC_010457.5:4136904..4150279:+
ssc_circ_0000225	42	822.336	12	272.795	3.01448	1.59191	0.000213135	0.00070347	up	yes	NC_010443.5:146142261..146194348:-
ssc_circ_0002305	19	372.009	2	45.4659	8.18216	3.03248	0.000219349	0.00070347	up	yes	NC_010446.5:46806844..46824504:+
ssc_circ_0001850	0	19.5794	12	272.795	0.0717733	-4.80041	0.000226389	0.00070347	down	yes	NC_010445.4:48893039..48899041:+
ssc_circ_0004888	0	19.5794	12	272.795	0.0717733	-4.80041	0.000226389	0.00070347	down	yes	NC_010451.4:91925246..91927551:+
ssc_circ_0001577	64	1253.08	24	545.591	2.29675	1.19959	0.000226514	0.00070347	up	yes	NC_010445.4:122089927..122094251:+
ssc_circ_0000334	14	274.112	0	22.733	12.0579	4.59191	0.000246352	0.00070347	up	yes	NC_010443.5:175244214..175246746:+
ssc_circ_0001074	14	274.112	0	22.733	12.0579	4.59191	0.000246352	0.00070347	up	yes	NC_010444.4:151040092..151057468:+
ssc_circ_0001697	14	274.112	0	22.733	12.0579	4.59191	0.000246352	0.00070347	up	yes	NC_010445.4:27238767..27240362:-
ssc_circ_0002361	14	274.112	0	22.733	12.0579	4.59191	0.000246352	0.00070347	up	yes	NC_010446.5:71936785..71979633:+
ssc_circ_0003367	14	274.112	0	22.733	12.0579	4.59191	0.000246352	0.00070347	up	yes	NC_010448.4:58280940..58287583:-
ssc_circ_0004874	14	274.112	0	22.733	12.0579	4.59191	0.000246352	0.00070347	up	yes	NC_010451.4:8637987..8646907:-
ssc_circ_0005384	14	274.112	0	22.733	12.0579	4.59191	0.000246352	0.00070347	up	yes	NC_010453.5:32841224..32850274:-
ssc_circ_0006244	14	274.112	0	22.733	12.0579	4.59191	0.000246352	0.00070347	up	yes	NC_010455.5:16822443..16826413:+
ssc_circ_0006459	14	274.112	0	22.733	12.0579	4.59191	0.000246352	0.00070347	up	yes	NC_010455.5:30516967..30524999:-
ssc_circ_0003237	146	2858.6	76	1727.7	1.65456	0.726451	0.000248792	0.000708593	up	yes	NC_010448.4:30026332..30032862:-
ssc_circ_0001025	6	117.477	23	522.858	0.224682	-2.15405	0.00029003	0.000821772	down	yes	NC_010444.4:140718298..140720559:+
ssc_circ_0004967	33	646.121	8	181.864	3.55278	1.82895	0.000295711	0.000835711	up	yes	NC_010452.4:16560321..16607933:-
ssc_circ_0007466	13	254.533	34	772.921	0.329313	-1.60247	0.000309651	0.000872858	down	yes	NC_010457.5:3913056..3943647:-
ssc_circ_0002700	3	58.7383	17	386.46	0.151991	-2.71795	0.000363607	0.000992297	down	yes	NC_010447.5:51444401..51448377:-
ssc_circ_0005943	3	58.7383	17	386.46	0.151991	-2.71795	0.000363607	0.000992297	down	yes	NC_010454.4:59541641..59546736:-
ssc_circ_0008171	3	58.7383	17	386.46	0.151991	-2.71795	0.000363607	0.000992297	down	yes	NC_010460.4:17554494..17629822:-
ssc_circ_0001718	28	548.224	54	1227.58	0.446589	-1.16298	0.000369662	0.000992297	down	yes	NC_010445.4:28903672..28904794:-
ssc_circ_0005319	71	1390.14	29	659.256	2.10865	1.07632	0.000370523	0.000992297	up	yes	NC_010453.5:19129679..19134837:+
ssc_circ_0004329	18	352.43	2	45.4659	7.75152	2.95448	0.000382003	0.000992297	up	yes	NC_010450.4:72695061..72709918:-
ssc_circ_0006204	48	939.813	78	1773.17	0.530018	-0.915886	0.000433814	0.000992297	down	yes	NC_010455.5:147837956..147839301:-
ssc_circ_0000366	13	254.533	0	22.733	11.1966	4.48499	0.000439865	0.000992297	up	yes	NC_010443.5:182340847..182341116:+
ssc_circ_0002022	13	254.533	0	22.733	11.1966	4.48499	0.000439865	0.000992297	up	yes	NC_010445.4:92779851..92782233:+
ssc_circ_0002744	13	254.533	0	22.733	11.1966	4.48499	0.000439865	0.000992297	up	yes	NC_010447.5:67250246..67254518:+
ssc_circ_0005768	13	254.533	0	22.733	11.1966	4.48499	0.000439865	0.000992297	up	yes	NC_010454.4:38711800..38716290:-
ssc_circ_0006689	13	254.533	0	22.733	11.1966	4.48499	0.000439865	0.000992297	up	yes	NC_010455.5:83159181..83160799:-
ssc_circ_0007447	13	254.533	0	22.733	11.1966	4.48499	0.000439865	0.000992297	up	yes	NC_010457.5:25140315..25143159:+
ssc_circ_0007457	13	254.533	0	22.733	11.1966	4.48499	0.000439865	0.000992297	up	yes	NC_010457.5:31342936..31387416:-
ssc_circ_0008166	13	254.533	0	22.733	11.1966	4.48499	0.000439865	0.000992297	up	yes	NC_010460.4:17515478..17533557:-
ssc_circ_0008544	13	254.533	0	22.733	11.1966	4.48499	0.000439865	0.000992297	up	yes	NC_010462.3:9407816..9414823:+
ssc_circ_0000298	0	19.5794	11	250.063	0.0782982	-4.67488	0.000441612	0.000992297	down	yes	NC_010443.5:164420445..164422619:+
ssc_circ_0000715	0	19.5794	11	250.063	0.0782982	-4.67488	0.000441612	0.000992297	down	yes	NC_010443.5:44163930..44171097:-
ssc_circ_0001092	0	19.5794	11	250.063	0.0782982	-4.67488	0.000441612	0.000992297	down	yes	NC_010444.4:15968765..15970677:+
ssc_circ_0001666	0	19.5794	11	250.063	0.0782982	-4.67488	0.000441612	0.000992297	down	yes	NC_010445.4:22745957..22746522:+
ssc_circ_0001859	0	19.5794	11	250.063	0.0782982	-4.67488	0.000441612	0.000992297	down	yes	NC_010445.4:5094441..5097362:+
ssc_circ_0002445	0	19.5794	11	250.063	0.0782982	-4.67488	0.000441612	0.000992297	down	yes	NC_010446.5:94072013..94073490:+
ssc_circ_0005635	0	19.5794	11	250.063	0.0782982	-4.67488	0.000441612	0.000992297	down	yes	NC_010454.4:22606823..22607386:-
ssc_circ_0006446	0	19.5794	11	250.063	0.0782982	-4.67488	0.000441612	0.000992297	down	yes	NC_010455.5:30110846..30113591:+
ssc_circ_0007343	0	19.5794	11	250.063	0.0782982	-4.67488	0.000441612	0.000992297	down	yes	NC_010457.5:118367910..118411610:+
ssc_circ_0000100	23	450.327	4	90.9318	4.95236	2.30812	0.000450064	0.00100716	up	yes	NC_010443.5:12041132..12043885:-
ssc_circ_0005972	23	450.327	4	90.9318	4.95236	2.30812	0.000450064	0.00100716	up	yes	NC_010454.4:60366858..60373400:-
ssc_circ_0006901	40	783.177	12	272.795	2.87093	1.52152	0.000471833	0.00105372	up	yes	NC_010456.5:136678729..136684752:+
ssc_circ_0002929	34	665.701	9	204.597	3.25372	1.70209	0.000474612	0.00105778	up	yes	NC_010448.4:1051422..1053024:-
ssc_circ_0000040	9	176.215	27	613.79	0.287093	-1.80041	0.000483981	0.00107429	down	yes	NC_010443.5:108482616..108486823:-
ssc_circ_0005784	9	176.215	27	613.79	0.287093	-1.80041	0.000483981	0.00107429	down	yes	NC_010454.4:39714543..39716761:-
ssc_circ_0004396	13	254.533	33	750.188	0.339292	-1.5594	0.00049392	0.00109414	down	yes	NC_010450.4:964857..992003:+
ssc_circ_0003374	6	117.477	22	500.125	0.234894	-2.08992	0.000506523	0.00111979	down	yes	NC_010448.4:63557493..63558219:-
ssc_circ_0001755	20	391.589	3	68.1989	5.74186	2.52152	0.000571703	0.00125881	up	yes	NC_010445.4:38413987..38414699:+
ssc_circ_0004990	20	391.589	3	68.1989	5.74186	2.52152	0.000571703	0.00125881	up	yes	NC_010452.4:20469603..20492105:-
ssc_circ_0000796	45	881.075	15	340.994	2.58384	1.36952	0.000610053	0.00134056	up	yes	NC_010443.5:7594612..7598381:+
ssc_circ_0008234	27	528.645	6	136.398	3.87576	1.95448	0.000619765	0.00135918	up	yes	NC_010460.4:38110775..38132080:-
ssc_circ_0002419	12	234.953	31	704.722	0.333399	-1.58468	0.000634326	0.00138834	down	yes	NC_010446.5:90161231..90163552:+
ssc_circ_0003109	2	39.1589	14	318.261	0.12304	-3.0228	0.000642477	0.00139504	down	yes	NC_010448.4:158955138..158958815:+
ssc_circ_0004340	2	39.1589	14	318.261	0.12304	-3.0228	0.000642477	0.00139504	down	yes	NC_010450.4:76195576..76237387:-
ssc_circ_0005086	2	39.1589	14	318.261	0.12304	-3.0228	0.000642477	0.00139504	down	yes	NC_010452.4:42079398..42147610:+
ssc_circ_0008116	4	78.3177	18	409.193	0.191395	-2.38537	0.000647969	0.00140418	down	yes	NC_010460.4:10292639..10300806:-
ssc_circ_0008103	64	1253.08	95	2159.63	0.580231	-0.785302	0.000658453	0.00142409	down	yes	NC_010459.5:8466081..8469366:+
ssc_circ_0002762	17	332.85	2	45.4659	7.32088	2.87202	0.000663895	0.00142462	up	yes	NC_010447.5:68251878..68329034:+
ssc_circ_0002818	17	332.85	2	45.4659	7.32088	2.87202	0.000663895	0.00142462	up	yes	NC_010447.5:7813518..7853188:+
ssc_circ_0003330	17	332.85	2	45.4659	7.32088	2.87202	0.000663895	0.00142462	up	yes	NC_010448.4:47637796..47638219:-
ssc_circ_0000074	3	58.7383	16	363.727	0.16149	-2.63048	0.000677455	0.00143963	down	yes	NC_010443.5:115553445..115579538:-
ssc_circ_0001227	3	58.7383	16	363.727	0.16149	-2.63048	0.000677455	0.00143963	down	yes	NC_010444.4:594391..606966:+
ssc_circ_0007780	3	58.7383	16	363.727	0.16149	-2.63048	0.000677455	0.00143963	down	yes	NC_010458.4:41104364..41106467:-
ssc_circ_0007221	33	646.121	9	204.597	3.15803	1.65902	0.00072242	0.00148912	up	yes	NC_010456.5:87557330..87560723:-
ssc_circ_0001511	22	430.748	4	90.9318	4.73704	2.24399	0.00074181	0.00148912	up	yes	NC_010445.4:110442415..110451455:-
ssc_circ_0000418	12	234.953	0	22.733	10.3354	4.36952	0.000789115	0.00148912	up	yes	NC_010443.5:196235464..196237559:+
ssc_circ_0000795	12	234.953	0	22.733	10.3354	4.36952	0.000789115	0.00148912	up	yes	NC_010443.5:7593401..7598966:+
ssc_circ_0002209	12	234.953	0	22.733	10.3354	4.36952	0.000789115	0.00148912	up	yes	NC_010446.5:22989684..22990287:+
ssc_circ_0002693	12	234.953	0	22.733	10.3354	4.36952	0.000789115	0.00148912	up	yes	NC_010447.5:48889600..48911418:+
ssc_circ_0002949	12	234.953	0	22.733	10.3354	4.36952	0.000789115	0.00148912	up	yes	NC_010448.4:106750398..106771048:-
ssc_circ_0003384	12	234.953	0	22.733	10.3354	4.36952	0.000789115	0.00148912	up	yes	NC_010448.4:69071403..69080408:-
ssc_circ_0004420	12	234.953	0	22.733	10.3354	4.36952	0.000789115	0.00148912	up	yes	NC_010451.4:102501316..102508472:-
ssc_circ_0005858	12	234.953	0	22.733	10.3354	4.36952	0.000789115	0.00148912	up	yes	NC_010454.4:48503094..48503900:-
ssc_circ_0005955	12	234.953	0	22.733	10.3354	4.36952	0.000789115	0.00148912	up	yes	NC_010454.4:59821853..59846613:+
ssc_circ_0006683	12	234.953	0	22.733	10.3354	4.36952	0.000789115	0.00148912	up	yes	NC_010455.5:82982327..82987202:-
ssc_circ_0007972	12	234.953	0	22.733	10.3354	4.36952	0.000789115	0.00148912	up	yes	NC_010459.5:31807232..31817495:-
ssc_circ_0007471	33	646.121	58	1318.51	0.490038	-1.02903	0.000831214	0.00148912	down	yes	NC_010457.5:4207163..4211249:-
ssc_circ_0004943	108	2114.58	142	3228.08	0.655058	-0.610306	0.000844479	0.00148912	down	yes	NC_010452.4:13516188..13527498:-
ssc_circ_0001019	0	19.5794	10	227.33	0.086128	-4.53737	0.000867782	0.00148912	down	yes	NC_010444.4:140023010..140040900:-
ssc_circ_0001596	0	19.5794	10	227.33	0.086128	-4.53737	0.000867782	0.00148912	down	yes	NC_010445.4:126820032..126826034:+
ssc_circ_0002278	0	19.5794	10	227.33	0.086128	-4.53737	0.000867782	0.00148912	down	yes	NC_010446.5:39808901..39810682:-
ssc_circ_0003435	0	19.5794	10	227.33	0.086128	-4.53737	0.000867782	0.00148912	down	yes	NC_010448.4:7552153..7552741:+
ssc_circ_0004023	0	19.5794	10	227.33	0.086128	-4.53737	0.000867782	0.00148912	down	yes	NC_010450.4:101138023..101161498:-
ssc_circ_0004437	0	19.5794	10	227.33	0.086128	-4.53737	0.000867782	0.00148912	down	yes	NC_010451.4:10545627..10553637:-
ssc_circ_0004517	0	19.5794	10	227.33	0.086128	-4.53737	0.000867782	0.00148912	down	yes	NC_010451.4:119541..121030:-
ssc_circ_0004891	0	19.5794	10	227.33	0.086128	-4.53737	0.000867782	0.00148912	down	yes	NC_010451.4:92135892..92147867:-
ssc_circ_0005430	0	19.5794	10	227.33	0.086128	-4.53737	0.000867782	0.00148912	down	yes	NC_010453.5:5503065..5524214:+
ssc_circ_0005439	0	19.5794	10	227.33	0.086128	-4.53737	0.000867782	0.00148912	down	yes	NC_010453.5:562633..562934:-
ssc_circ_0005529	0	19.5794	10	227.33	0.086128	-4.53737	0.000867782	0.00148912	down	yes	NC_010453.5:9132180..9149581:+
ssc_circ_0006335	0	19.5794	10	227.33	0.086128	-4.53737	0.000867782	0.00148912	down	yes	NC_010455.5:200707866..200721908:+
ssc_circ_0006756	0	19.5794	10	227.33	0.086128	-4.53737	0.000867782	0.00148912	down	yes	NC_010456.5:105160374..105167488:-
ssc_circ_0006989	0	19.5794	10	227.33	0.086128	-4.53737	0.000867782	0.00148912	down	yes	NC_010456.5:36101382..36101619:+
ssc_circ_0007795	0	19.5794	10	227.33	0.086128	-4.53737	0.000867782	0.00148912	down	yes	NC_010458.4:43897494..44011065:-
ssc_circ_0006192	24	469.906	5	113.665	4.13414	2.04759	0.000879058	0.00150611	up	yes	NC_010455.5:146211073..146212596:+
ssc_circ_0002417	5	97.8972	19	431.926	0.226653	-2.14145	0.00103186	0.00176241	down	yes	NC_010446.5:90154266..90171499:+
ssc_circ_0005021	5	97.8972	19	431.926	0.226653	-2.14145	0.00103186	0.00176241	down	yes	NC_010452.4:26180874..26195694:-
ssc_circ_0001035	28	548.224	7	159.131	3.44512	1.78455	0.00104646	0.00178456	up	yes	NC_010444.4:141219340..141223721:+
ssc_circ_0003220	32	626.542	56	1273.05	0.49216	-1.0228	0.00108446	0.00184649	down	yes	NC_010448.4:28311909..28312248:-
ssc_circ_0000922	32	626.542	9	204.597	3.06233	1.61463	0.00109375	0.00185943	up	yes	NC_010444.4:102535641..102539766:-
ssc_circ_0002512	97	1899.21	129	2932.55	0.647629	-0.626761	0.0011244	0.00190857	down	yes	NC_010447.5:101790862..101795355:+
ssc_circ_0002130	49	959.392	76	1727.7	0.555299	-0.848664	0.00112998	0.00191507	down	yes	NC_010446.5:12342256..12342596:-
ssc_circ_0004341	43	841.916	69	1568.57	0.53674	-0.897706	0.0011391	0.00192755	down	yes	NC_010450.4:76607805..76609327:+
ssc_circ_0003490	18	352.43	38	863.852	0.407975	-1.29345	0.00116426	0.0019671	down	yes	NC_010448.4:89127456..89131566:+
ssc_circ_0006426	4	78.3177	17	386.46	0.202654	-2.30291	0.00117013	0.00197397	down	yes	NC_010455.5:2931438..2933716:-
ssc_circ_0002253	2	39.1589	13	295.528	0.132505	-2.91589	0.00122988	0.0020684	down	yes	NC_010446.5:34757953..34758471:+
ssc_circ_0008128	2	39.1589	13	295.528	0.132505	-2.91589	0.00122988	0.0020684	down	yes	NC_010460.4:13893889..13894154:+
ssc_circ_0002520	3	58.7383	15	340.994	0.172256	-2.53737	0.00125633	0.00210322	down	yes	NC_010447.5:103201167..103202193:-
ssc_circ_0002815	3	58.7383	15	340.994	0.172256	-2.53737	0.00125633	0.00210322	down	yes	NC_010447.5:776735..778112:+
ssc_circ_0008533	3	58.7383	15	340.994	0.172256	-2.53737	0.00125633	0.00210322	down	yes	NC_010461.5:98262075..98263484:-
ssc_circ_0000940	11	215.374	28	636.523	0.33836	-1.56337	0.00130397	0.00215777	down	yes	NC_010444.4:116783862..116793088:-
ssc_circ_0007100	30	587.383	53	1204.85	0.487517	-1.03648	0.00131032	0.00215777	down	yes	NC_010456.5:6472831..6473538:+
ssc_circ_0003568	9	176.215	25	568.324	0.310061	-1.68938	0.0013188	0.00215777	down	yes	NC_010449.5:10122675..10132579:-
ssc_circ_0006017	9	176.215	25	568.324	0.310061	-1.68938	0.0013188	0.00215777	down	yes	NC_010455.5:108958194..108963151:+
ssc_circ_0000150	41	802.757	66	1500.38	0.535037	-0.902288	0.00139439	0.00215777	down	yes	NC_010443.5:129651197..129662208:-
ssc_circ_0000748	11	215.374	0	22.733	9.47408	4.24399	0.00142273	0.00215777	up	yes	NC_010443.5:56960510..56987501:-
ssc_circ_0001379	11	215.374	0	22.733	9.47408	4.24399	0.00142273	0.00215777	up	yes	NC_010444.4:89119409..89129740:+
ssc_circ_0001842	11	215.374	0	22.733	9.47408	4.24399	0.00142273	0.00215777	up	yes	NC_010445.4:47004817..47007823:+
ssc_circ_0001842	11	215.374	0	22.733	9.47408	4.24399	0.00142273	0.00215777	up	yes	NC_010445.4:47004817..47007823:+
ssc_circ_0002707	11	215.374	0	22.733	9.47408	4.24399	0.00142273	0.00215777	up	yes	NC_010447.5:53620694..53637818:-
ssc_circ_0003095	11	215.374	0	22.733	9.47408	4.24399	0.00142273	0.00215777	up	yes	NC_010448.4:157320562..157338944:+
ssc_circ_0003897	11	215.374	0	22.733	9.47408	4.24399	0.00142273	0.00215777	up	yes	NC_010449.5:68226486..68230272:+
ssc_circ_0005232	11	215.374	0	22.733	9.47408	4.24399	0.00142273	0.00215777	up	yes	NC_010452.4:65201943..65203703:-
ssc_circ_0006640	11	215.374	0	22.733	9.47408	4.24399	0.00142273	0.00215777	up	yes	NC_010455.5:73882476..73890683:-
ssc_circ_0006693	11	215.374	0	22.733	9.47408	4.24399	0.00142273	0.00215777	up	yes	NC_010455.5:83257014..83269283:-
ssc_circ_0007615	11	215.374	0	22.733	9.47408	4.24399	0.00142273	0.00215777	up	yes	NC_010457.5:77251049..77283482:-
ssc_circ_0008506	11	215.374	0	22.733	9.47408	4.24399	0.00142273	0.00215777	up	yes	NC_010461.5:78878048..78885018:+
ssc_circ_0001885	6	117.477	20	454.659	0.258384	-1.95241	0.00151397	0.00225968	down	yes	NC_010445.4:58332949..58339989:-
ssc_circ_0001210	46	900.654	17	386.46	2.33052	1.22065	0.00152907	0.00225968	up	yes	NC_010444.4:50831116..50831660:+
ssc_circ_0004290	18	352.43	3	68.1989	5.16768	2.36952	0.0016167	0.00225968	up	yes	NC_010450.4:55614208..55623888:-
ssc_circ_0005378	18	352.43	3	68.1989	5.16768	2.36952	0.0016167	0.00225968	up	yes	NC_010453.5:3193839..3208876:-
ssc_circ_0006120	18	352.43	3	68.1989	5.16768	2.36952	0.0016167	0.00225968	up	yes	NC_010455.5:132986164..132995932:+
ssc_circ_0000673	0	19.5794	9	204.597	0.0956977	-4.38537	0.00171867	0.00225968	down	yes	NC_010443.5:270096257..270131332:-
ssc_circ_0000854	0	19.5794	9	204.597	0.0956977	-4.38537	0.00171867	0.00225968	down	yes	NC_010443.5:8586433..8598060:-
ssc_circ_0001138	0	19.5794	9	204.597	0.0956977	-4.38537	0.00171867	0.00225968	down	yes	NC_010444.4:3092101..3092483:-
ssc_circ_0001653	0	19.5794	9	204.597	0.0956977	-4.38537	0.00171867	0.00225968	down	yes	NC_010445.4:18069859..18074367:+
ssc_circ_0001857	0	19.5794	9	204.597	0.0956977	-4.38537	0.00171867	0.00225968	down	yes	NC_010445.4:4974527..4985274:+
ssc_circ_0002269	0	19.5794	9	204.597	0.0956977	-4.38537	0.00171867	0.00225968	down	yes	NC_010446.5:38957345..38967502:-
ssc_circ_0003053	0	19.5794	9	204.597	0.0956977	-4.38537	0.00171867	0.00225968	down	yes	NC_010448.4:142559834..142602446:+
ssc_circ_0003431	0	19.5794	9	204.597	0.0956977	-4.38537	0.00171867	0.00225968	down	yes	NC_010448.4:75038901..75043103:+
ssc_circ_0003550	0	19.5794	9	204.597	0.0956977	-4.38537	0.00171867	0.00225968	down	yes	NC_010448.4:98742427..98761176:-
ssc_circ_0003712	0	19.5794	9	204.597	0.0956977	-4.38537	0.00171867	0.00225968	down	yes	NC_010449.5:31677976..31681220:-
ssc_circ_0004087	0	19.5794	9	204.597	0.0956977	-4.38537	0.00171867	0.00225968	down	yes	NC_010450.4:121948198..121975426:-
ssc_circ_0004237	0	19.5794	9	204.597	0.0956977	-4.38537	0.00171867	0.00225968	down	yes	NC_010450.4:38624605..38653235:-
ssc_circ_0004538	0	19.5794	9	204.597	0.0956977	-4.38537	0.00171867	0.00225968	down	yes	NC_010451.4:121607065..121617143:+
ssc_circ_0004830	0	19.5794	9	204.597	0.0956977	-4.38537	0.00171867	0.00225968	down	yes	NC_010451.4:73094595..73102060:+
ssc_circ_0005194	0	19.5794	9	204.597	0.0956977	-4.38537	0.00171867	0.00225968	down	yes	NC_010452.4:5759751..5761819:+
ssc_circ_0005918	0	19.5794	9	204.597	0.0956977	-4.38537	0.00171867	0.00225968	down	yes	NC_010454.4:56373698..56376926:-
ssc_circ_0008317	0	19.5794	9	204.597	0.0956977	-4.38537	0.00171867	0.00225968	down	yes	NC_010460.4:54562129..54563773:-
ssc_circ_0003510	5	97.8972	18	409.193	0.239244	-2.06344	0.0018104	0.00236892	down	yes	NC_010448.4:92164899..92170345:+
ssc_circ_0007912	5	97.8972	18	409.193	0.239244	-2.06344	0.0018104	0.00236892	down	yes	NC_010459.5:11844341..11850285:+
ssc_circ_0008112	13	254.533	30	681.989	0.373221	-1.4219	0.00192226	0.00251229	down	yes	NC_010460.4:10281016..10300806:-
ssc_circ_0001870	20	391.589	4	90.9318	4.3064	2.10648	0.00198589	0.00258928	up	yes	NC_010445.4:53270127..53270926:+
ssc_circ_0007489	20	391.589	4	90.9318	4.3064	2.10648	0.00198589	0.00258928	up	yes	NC_010457.5:46425015..46430491:-
ssc_circ_0007807	7	137.056	21	477.392	0.287093	-1.80041	0.00208878	0.00271697	down	yes	NC_010458.4:44513270..44517349:+
ssc_circ_0005080	94	1840.47	123	2796.15	0.658214	-0.603372	0.0021097	0.00273769	down	yes	NC_010452.4:42063516..42147610:+
ssc_circ_0005608	45	881.075	17	386.46	2.27986	1.18894	0.00214158	0.0027725	up	yes	NC_010454.4:16953323..16954694:+
ssc_circ_0006396	45	881.075	17	386.46	2.27986	1.18894	0.00214158	0.0027725	up	yes	NC_010455.5:23319029..23322097:+
ssc_circ_0001497	9	176.215	24	545.591	0.32298	-1.63048	0.00215206	0.00278278	down	yes	NC_010445.4:107609926..107644742:+
ssc_circ_0005091	20	391.589	39	886.585	0.441682	-1.17892	0.00222224	0.00287014	down	yes	NC_010452.4:42192452..42194913:+
ssc_circ_0006651	60	1174.77	26	591.057	1.98757	0.991005	0.00222738	0.00287339	up	yes	NC_010455.5:75615215..75652667:+
ssc_circ_0006867	22	430.748	5	113.665	3.78963	1.92206	0.00224709	0.00289542	up	yes	NC_010456.5:134280157..134282673:+
ssc_circ_0008292	33	646.121	55	1250.31	0.516768	-0.952412	0.0022695	0.00291761	down	yes	NC_010460.4:51340815..51349397:-
ssc_circ_0003546	14	274.112	31	704.722	0.388965	-1.36229	0.00226964	0.00291761	down	yes	NC_010448.4:98504293..98506141:+
ssc_circ_0003852	84	1644.67	112	2546.09	0.64596	-0.630484	0.00228262	0.00293086	down	yes	NC_010449.5:64286782..64287500:+
ssc_circ_0000653	34	665.701	11	250.063	2.66214	1.41258	0.00229181	0.00293923	up	yes	NC_010443.5:266296454..266312704:-
ssc_circ_0000997	17	332.85	35	795.653	0.418336	-1.25727	0.00230001	0.00294629	down	yes	NC_010444.4:135356735..135361038:+
ssc_circ_0005098	3	58.7383	14	318.261	0.18456	-2.43784	0.00231733	0.00296074	down	yes	NC_010452.4:42501579..42510787:-
ssc_circ_0005997	2	39.1589	12	272.795	0.143547	-2.80041	0.00234724	0.00296074	down	yes	NC_010455.5:100108435..100110232:+
ssc_circ_0008244	24	469.906	6	136.398	3.44512	1.78455	0.00240916	0.00296074	up	yes	NC_010460.4:39594413..39630407:-
ssc_circ_0008342	30	587.383	9	204.597	2.87093	1.52152	0.00246445	0.00296074	up	yes	NC_010460.4:9133515..9140672:-
ssc_circ_0003333	26	509.065	7	159.131	3.19904	1.67764	0.00248817	0.00296074	up	yes	NC_010448.4:48037867..48038991:+
ssc_circ_0005951	26	509.065	7	159.131	3.19904	1.67764	0.00248817	0.00296074	up	yes	NC_010454.4:59821853..59822490:+
ssc_circ_0000598	41	802.757	64	1454.91	0.551757	-0.857894	0.00256759	0.00296074	down	yes	NC_010443.5:252271582..252280307:-
ssc_circ_0000802	10	195.794	0	22.733	8.6128	4.10648	0.00257859	0.00296074	up	yes	NC_010443.5:76723120..76750287:-
ssc_circ_0001385	10	195.794	0	22.733	8.6128	4.10648	0.00257859	0.00296074	up	yes	NC_010444.4:90127393..90175391:-
ssc_circ_0001598	10	195.794	0	22.733	8.6128	4.10648	0.00257859	0.00296074	up	yes	NC_010445.4:126846419..126848971:+
ssc_circ_0001926	10	195.794	0	22.733	8.6128	4.10648	0.00257859	0.00296074	up	yes	NC_010445.4:72257086..72262713:+
ssc_circ_0003063	10	195.794	0	22.733	8.6128	4.10648	0.00257859	0.00296074	up	yes	NC_010448.4:145648571..145660214:-
ssc_circ_0003321	10	195.794	0	22.733	8.6128	4.10648	0.00257859	0.00296074	up	yes	NC_010448.4:45903456..45907174:+
ssc_circ_0003659	10	195.794	0	22.733	8.6128	4.10648	0.00257859	0.00296074	up	yes	NC_010449.5:22826610..22957191:+
ssc_circ_0003835	10	195.794	0	22.733	8.6128	4.10648	0.00257859	0.00296074	up	yes	NC_010449.5:60731692..60732585:-
ssc_circ_0003994	10	195.794	0	22.733	8.6128	4.10648	0.00257859	0.00296074	up	yes	NC_010449.5:96423793..96429731:+
ssc_circ_0005659	10	195.794	0	22.733	8.6128	4.10648	0.00257859	0.00296074	up	yes	NC_010454.4:23859739..23869452:+
ssc_circ_0006839	10	195.794	0	22.733	8.6128	4.10648	0.00257859	0.00296074	up	yes	NC_010456.5:12913616..12917849:-
ssc_circ_0007427	10	195.794	0	22.733	8.6128	4.10648	0.00257859	0.00296074	up	yes	NC_010457.5:15948817..15953002:+
ssc_circ_0007868	10	195.794	0	22.733	8.6128	4.10648	0.00257859	0.00296074	up	yes	NC_010458.4:64195119..64195806:-
ssc_circ_0002940	10	195.794	25	568.324	0.344512	-1.53737	0.00269178	0.00308746	down	yes	NC_010448.4:106217223..106217661:-
ssc_circ_0002283	17	332.85	3	68.1989	4.88059	2.28705	0.00270006	0.00309372	up	yes	NC_010446.5:40314498..40327222:-
ssc_circ_0004646	46	900.654	18	409.193	2.20105	1.13819	0.00272139	0.00311491	up	yes	NC_010451.4:19892116..19913189:-
ssc_circ_0004178	51	998.551	21	477.392	2.09168	1.06466	0.00278644	0.00318272	up	yes	NC_010450.4:18861488..18879156:-
ssc_circ_0007924	51	998.551	21	477.392	2.09168	1.06466	0.00278644	0.00318272	up	yes	NC_010459.5:13008092..13012850:+
ssc_circ_0002822	44	861.495	67	1523.11	0.565617	-0.822104	0.00293082	0.00334415	down	yes	NC_010447.5:79458763..79460620:-
ssc_circ_0000325	0	19.5794	8	181.864	0.10766	-4.21545	0.00343287	0.00354448	down	yes	NC_010443.5:169551755..169559446:-
ssc_circ_0003853	0	19.5794	8	181.864	0.10766	-4.21545	0.00343287	0.00354448	down	yes	NC_010449.5:64302845..64327181:+
ssc_circ_0003954	0	19.5794	8	181.864	0.10766	-4.21545	0.00343287	0.00354448	down	yes	NC_010449.5:86064996..86087677:-
ssc_circ_0004188	0	19.5794	8	181.864	0.10766	-4.21545	0.00343287	0.00354448	down	yes	NC_010450.4:20285480..20362374:+
ssc_circ_0004272	0	19.5794	8	181.864	0.10766	-4.21545	0.00343287	0.00354448	down	yes	NC_010450.4:47635845..47645123:+
ssc_circ_0004865	0	19.5794	8	181.864	0.10766	-4.21545	0.00343287	0.00354448	down	yes	NC_010451.4:8147104..8157830:-
ssc_circ_0006025	0	19.5794	8	181.864	0.10766	-4.21545	0.00343287	0.00354448	down	yes	NC_010455.5:110784615..110789120:+
ssc_circ_0006053	0	19.5794	8	181.864	0.10766	-4.21545	0.00343287	0.00354448	down	yes	NC_010455.5:120788564..120795359:+
ssc_circ_0006814	0	19.5794	8	181.864	0.10766	-4.21545	0.00343287	0.00354448	down	yes	NC_010456.5:121395348..121410754:+
ssc_circ_0005284	7	137.056	20	454.659	0.301448	-1.73002	0.00348753	0.00359077	down	yes	NC_010453.5:1141224..1157049:-
ssc_circ_0007586	7	137.056	20	454.659	0.301448	-1.73002	0.00348753	0.00359077	down	yes	NC_010457.5:75944605..75949450:+
ssc_circ_0007435	21	411.168	5	113.665	3.61737	1.85494	0.00356059	0.00366257	up	yes	NC_010457.5:16798554..16808289:-
ssc_circ_0002263	4	78.3177	15	340.994	0.229675	-2.12234	0.0037392	0.0038316	down	yes	NC_010446.5:37699840..37768200:-
ssc_circ_0005554	4	78.3177	15	340.994	0.229675	-2.12234	0.0037392	0.0038316	down	yes	NC_010454.4:14430775..14448031:+
ssc_circ_0008566	23	450.327	6	136.398	3.30157	1.72315	0.00374239	0.0038316	up	yes	NW_018084874.1:631357..631791:-
ssc_circ_0007246	12	234.953	27	613.79	0.382791	-1.38537	0.00390965	0.00399911	down	yes	NC_010456.5:9478895..9480356:-
ssc_circ_0001413	58	1135.61	26	591.057	1.92132	0.942095	0.00394376	0.00403024	up	yes	NC_010444.4:95657661..95677798:-
ssc_circ_0004781	3	58.7383	13	295.528	0.198757	-2.33092	0.00424768	0.00431581	down	yes	NC_010451.4:571438..613151:+
ssc_circ_0005113	3	58.7383	13	295.528	0.198757	-2.33092	0.00424768	0.00431581	down	yes	NC_010452.4:45139215..45190418:+
ssc_circ_0005790	3	58.7383	13	295.528	0.198757	-2.33092	0.00424768	0.00431581	down	yes	NC_010454.4:39986359..39987422:+
ssc_circ_0003558	81	1585.93	41	932.051	1.70155	0.766852	0.00425033	0.00431581	up	yes	NC_010448.4:98833466..98842928:-
ssc_circ_0001855	6	117.477	18	409.193	0.287093	-1.80041	0.00438592	0.00431581	down	yes	NC_010445.4:49493943..49496419:+
ssc_circ_0001021	2	39.1589	11	250.063	0.156596	-2.67488	0.00446273	0.00431581	down	yes	NC_010444.4:140477822..140478478:-
ssc_circ_0005253	2	39.1589	11	250.063	0.156596	-2.67488	0.00446273	0.00431581	down	yes	NC_010452.4:68959424..68970531:+
ssc_circ_0007555	2	39.1589	11	250.063	0.156596	-2.67488	0.00446273	0.00431581	down	yes	NC_010457.5:66027487..66027687:+
ssc_circ_0005159	16	313.271	3	68.1989	4.59349	2.19959	0.00448543	0.00431581	up	yes	NC_010452.4:50624808..50631082:+
ssc_circ_0000310	13	254.533	28	636.523	0.39988	-1.32236	0.00457554	0.00431581	down	yes	NC_010443.5:166036953..166058413:+
ssc_circ_0003280	41	802.757	62	1409.44	0.569556	-0.812091	0.00463037	0.00431581	down	yes	NC_010448.4:37151567..37166517:-
ssc_circ_0000011	9	176.215	0	22.733	7.75152	3.95448	0.00469944	0.00431581	up	yes	NC_010443.5:103695963..103697703:-
ssc_circ_0000078	9	176.215	0	22.733	7.75152	3.95448	0.00469944	0.00431581	up	yes	NC_010443.5:115818646..115820705:+
ssc_circ_0001251	9	176.215	0	22.733	7.75152	3.95448	0.00469944	0.00431581	up	yes	NC_010444.4:65141048..65141379:-
ssc_circ_0001765	9	176.215	0	22.733	7.75152	3.95448	0.00469944	0.00431581	up	yes	NC_010445.4:40102905..40113055:+
ssc_circ_0002165	9	176.215	0	22.733	7.75152	3.95448	0.00469944	0.00431581	up	yes	NC_010446.5:125778992..125783720:+
ssc_circ_0002378	9	176.215	0	22.733	7.75152	3.95448	0.00469944	0.00431581	up	yes	NC_010446.5:77612564..77618720:+
ssc_circ_0002598	9	176.215	0	22.733	7.75152	3.95448	0.00469944	0.00431581	up	yes	NC_010447.5:2688838..2701290:-
ssc_circ_0002748	9	176.215	0	22.733	7.75152	3.95448	0.00469944	0.00431581	up	yes	NC_010447.5:67681766..67690214:-
ssc_circ_0002974	9	176.215	0	22.733	7.75152	3.95448	0.00469944	0.00431581	up	yes	NC_010448.4:109131969..109150901:-
ssc_circ_0003242	9	176.215	0	22.733	7.75152	3.95448	0.00469944	0.00431581	up	yes	NC_010448.4:30531892..30533990:+
ssc_circ_0003400	9	176.215	0	22.733	7.75152	3.95448	0.00469944	0.00431581	up	yes	NC_010448.4:70545569..70561689:+
ssc_circ_0003935	9	176.215	0	22.733	7.75152	3.95448	0.00469944	0.00431581	up	yes	NC_010449.5:80250621..80252396:+
ssc_circ_0004287	9	176.215	0	22.733	7.75152	3.95448	0.00469944	0.00431581	up	yes	NC_010450.4:55297984..55298812:+
ssc_circ_0004728	9	176.215	0	22.733	7.75152	3.95448	0.00469944	0.00431581	up	yes	NC_010451.4:39494895..39504434:-
ssc_circ_0005146	9	176.215	0	22.733	7.75152	3.95448	0.00469944	0.00431581	up	yes	NC_010452.4:48819835..48824559:-
ssc_circ_0005288	9	176.215	0	22.733	7.75152	3.95448	0.00469944	0.00431581	up	yes	NC_010453.5:12137091..12137437:-
ssc_circ_0005726	9	176.215	0	22.733	7.75152	3.95448	0.00469944	0.00431581	up	yes	NC_010454.4:35991800..35999542:+
ssc_circ_0006535	9	176.215	0	22.733	7.75152	3.95448	0.00469944	0.00431581	up	yes	NC_010455.5:38541875..38545830:-
ssc_circ_0007301	9	176.215	0	22.733	7.75152	3.95448	0.00469944	0.00431581	up	yes	NC_010457.5:106955729..106961095:-
ssc_circ_0007655	9	176.215	0	22.733	7.75152	3.95448	0.00469944	0.00431581	up	yes	NC_010457.5:91678147..91684121:+
ssc_circ_0007887	9	176.215	0	22.733	7.75152	3.95448	0.00469944	0.00431581	up	yes	NC_010458.4:72049998..72059836:-
ssc_circ_0008202	9	176.215	0	22.733	7.75152	3.95448	0.00469944	0.00431581	up	yes	NC_010460.4:19602979..19606144:+
ssc_circ_0001343	20	391.589	37	841.119	0.465557	-1.10297	0.00473828	0.00434783	down	yes	NC_010444.4:8388248..8390219:+
ssc_circ_0000197	88	1722.99	46	1045.72	1.64767	0.720423	0.00476789	0.00437135	up	yes	NC_010443.5:137638041..137638586:-
ssc_circ_0007587	39	763.598	15	340.994	2.23933	1.16307	0.00498282	0.00456458	up	yes	NC_010457.5:75944605..75953955:+
ssc_circ_0002997	49	959.392	21	477.392	2.00965	1.00695	0.0051088	0.00467608	up	yes	NC_010448.4:115954027..115957402:+
ssc_circ_0002390	18	352.43	4	90.9318	3.87576	1.95448	0.00519655	0.00474847	up	yes	NC_010446.5:80170780..80183572:-
ssc_circ_0006389	18	352.43	4	90.9318	3.87576	1.95448	0.00519655	0.00474847	up	yes	NC_010455.5:22216776..22239729:+
ssc_circ_0008605	77	1507.62	39	886.585	1.70048	0.765938	0.00536085	0.00489453	up	yes	NW_018084979.1:3325019..3327814:-
ssc_circ_0001797	5	97.8972	16	363.727	0.26915	-1.89352	0.00544089	0.00495934	down	yes	NC_010445.4:41997364..42001550:-
ssc_circ_0002835	5	97.8972	16	363.727	0.26915	-1.89352	0.00544089	0.00495934	down	yes	NC_010447.5:79664916..79682972:+
ssc_circ_0001115	9	176.215	22	500.125	0.352342	-1.50495	0.0055849	0.00508216	down	yes	NC_010444.4:2134407..2139037:-
ssc_circ_0004126	9	176.215	22	500.125	0.352342	-1.50495	0.0055849	0.00508216	down	yes	NC_010450.4:133695707..133705563:+
ssc_circ_0007365	20	391.589	5	113.665	3.44512	1.78455	0.00560443	0.00509571	up	yes	NC_010457.5:126244848..126264510:-
ssc_circ_0001429	26	509.065	8	181.864	2.79916	1.48499	0.00563401	0.00511836	up	yes	NC_010445.4:102849438..102850385:+
ssc_circ_0000355	7	137.056	19	431.926	0.317314	-1.65602	0.00577034	0.00522921	down	yes	NC_010443.5:180529105..180552016:-
ssc_circ_0000368	7	137.056	19	431.926	0.317314	-1.65602	0.00577034	0.00522921	down	yes	NC_010443.5:182341721..182348499:+
ssc_circ_0004661	66	1292.24	32	727.455	1.77639	0.828948	0.00578942	0.00524217	up	yes	NC_010451.4:20809498..20833620:+
ssc_circ_0001381	13	254.533	2	45.4659	5.59832	2.48499	0.00588225	0.00531744	up	yes	NC_010444.4:89359613..89384364:+
ssc_circ_0006126	13	254.533	2	45.4659	5.59832	2.48499	0.00588225	0.00531744	up	yes	NC_010455.5:133296684..133305955:-
ssc_circ_0003633	15	293.692	30	681.989	0.43064	-1.21545	0.005992	0.00541219	down	yes	NC_010449.5:121224913..121226354:-
ssc_circ_0005968	12	234.953	26	591.057	0.397514	-1.33092	0.00603415	0.0054413	down	yes	NC_010454.4:60348042..60376920:-
ssc_circ_0007420	12	234.953	26	591.057	0.397514	-1.33092	0.00603415	0.0054413	down	yes	NC_010457.5:151025..154802:+
ssc_circ_0006014	40	783.177	16	363.727	2.1532	1.10648	0.00629034	0.00557552	up	yes	NC_010455.5:108874660..108880840:-
ssc_circ_0005175	110	2153.74	62	1409.44	1.52808	0.611717	0.00631799	0.00557552	up	yes	NC_010452.4:53169687..53202893:-
ssc_circ_0004430	4	78.3177	14	318.261	0.24608	-2.0228	0.0066051	0.00557552	down	yes	NC_010451.4:104970469..104983103:+
ssc_circ_0004761	4	78.3177	14	318.261	0.24608	-2.0228	0.0066051	0.00557552	down	yes	NC_010451.4:45877120..45880176:+
ssc_circ_0007294	4	78.3177	14	318.261	0.24608	-2.0228	0.0066051	0.00557552	down	yes	NC_010457.5:106128744..106130023:+
ssc_circ_0008245	4	78.3177	14	318.261	0.24608	-2.0228	0.0066051	0.00557552	down	yes	NC_010460.4:39942835..39951092:-
ssc_circ_0003667	10	195.794	23	522.858	0.374469	-1.41708	0.00674837	0.00557552	down	yes	NC_010449.5:229160..252991:-
ssc_circ_0005008	20	391.589	36	818.386	0.478489	-1.06344	0.0068409	0.00557552	down	yes	NC_010452.4:24795546..24799565:-
ssc_circ_0000698	0	19.5794	7	159.131	0.12304	-4.0228	0.00692027	0.00557552	down	yes	NC_010443.5:29027848..29042644:+
ssc_circ_0003260	0	19.5794	7	159.131	0.12304	-4.0228	0.00692027	0.00557552	down	yes	NC_010448.4:34743079..34751712:-
ssc_circ_0003686	0	19.5794	7	159.131	0.12304	-4.0228	0.00692027	0.00557552	down	yes	NC_010449.5:28639544..28643064:+
ssc_circ_0003937	0	19.5794	7	159.131	0.12304	-4.0228	0.00692027	0.00557552	down	yes	NC_010449.5:80343073..80346071:+
ssc_circ_0004771	0	19.5794	7	159.131	0.12304	-4.0228	0.00692027	0.00557552	down	yes	NC_010451.4:52743673..52750537:+
ssc_circ_0004915	0	19.5794	7	159.131	0.12304	-4.0228	0.00692027	0.00557552	down	yes	NC_010452.4:11446256..11459646:-
ssc_circ_0005243	0	19.5794	7	159.131	0.12304	-4.0228	0.00692027	0.00557552	down	yes	NC_010452.4:68562244..68562567:-
ssc_circ_0005348	0	19.5794	7	159.131	0.12304	-4.0228	0.00692027	0.00557552	down	yes	NC_010453.5:24732398..24739289:-
ssc_circ_0005750	0	19.5794	7	159.131	0.12304	-4.0228	0.00692027	0.00557552	down	yes	NC_010454.4:37509450..37517080:-
ssc_circ_0006280	0	19.5794	7	159.131	0.12304	-4.0228	0.00692027	0.00557552	down	yes	NC_010455.5:18526605..18529971:-
ssc_circ_0006480	0	19.5794	7	159.131	0.12304	-4.0228	0.00692027	0.00557552	down	yes	NC_010455.5:31448023..31473909:-
ssc_circ_0006854	0	19.5794	7	159.131	0.12304	-4.0228	0.00692027	0.00557552	down	yes	NC_010456.5:131495285..131576631:-
ssc_circ_0007105	0	19.5794	7	159.131	0.12304	-4.0228	0.00692027	0.00557552	down	yes	NC_010456.5:66664982..66666186:-
ssc_circ_0007434	0	19.5794	7	159.131	0.12304	-4.0228	0.00692027	0.00557552	down	yes	NC_010457.5:16790296..16796655:-
ssc_circ_0008097	0	19.5794	7	159.131	0.12304	-4.0228	0.00692027	0.00557552	down	yes	NC_010459.5:62191115..62193549:+
ssc_circ_0008520	0	19.5794	7	159.131	0.12304	-4.0228	0.00692027	0.00557552	down	yes	NC_010461.5:87984801..88001212:+
ssc_circ_0008182	38	744.018	15	340.994	2.18191	1.12559	0.00693264	0.00558138	up	yes	NC_010460.4:17859078..17912006:+
ssc_circ_0002266	45	881.075	65	1477.64	0.596271	-0.745961	0.00705829	0.00567837	down	yes	NC_010446.5:38110196..38111049:+
ssc_circ_0000261	8	156.635	20	454.659	0.344512	-1.53737	0.00727467	0.00584387	down	yes	NC_010443.5:161909790..161924707:-
ssc_circ_0002028	8	156.635	20	454.659	0.344512	-1.53737	0.00727467	0.00584387	down	yes	NC_010445.4:94934784..94958933:+
ssc_circ_0000701	6	117.477	17	386.46	0.303981	-1.71795	0.00736406	0.00590703	down	yes	NC_010443.5:32520013..32522430:+
ssc_circ_0001229	6	117.477	17	386.46	0.303981	-1.71795	0.00736406	0.00590703	down	yes	NC_010444.4:603367..606966:+
ssc_circ_0004506	15	293.692	3	68.1989	4.3064	2.10648	0.00740683	0.00592833	up	yes	NC_010451.4:118014576..118041744:-
ssc_circ_0006490	15	293.692	3	68.1989	4.3064	2.10648	0.00740683	0.00592833	up	yes	NC_010455.5:31891050..31894444:-
ssc_circ_0007152	36	704.86	14	318.261	2.21472	1.14712	0.00762342	0.00609069	up	yes	NC_010456.5:72044646..72048880:+
ssc_circ_0005651	3	58.7383	12	272.795	0.21532	-2.21545	0.00772946	0.00609069	down	yes	NC_010454.4:2308469..2311186:+
ssc_circ_0005761	3	58.7383	12	272.795	0.21532	-2.21545	0.00772946	0.00609069	down	yes	NC_010454.4:38083733..38093378:+
ssc_circ_0002872	14	274.112	28	636.523	0.43064	-1.21545	0.00793103	0.00609069	down	yes	NC_010447.5:85285642..85287681:-
ssc_circ_0005458	11	215.374	24	545.591	0.394753	-1.34098	0.00796719	0.00609069	down	yes	NC_010453.5:675689..676545:+
ssc_circ_0001168	17	332.85	4	90.9318	3.66044	1.87202	0.00832247	0.00609069	up	yes	NC_010444.4:4412502..4422440:-
ssc_circ_0002811	25	489.486	8	181.864	2.6915	1.42841	0.00836724	0.00609069	up	yes	NC_010447.5:76839521..76857881:-
ssc_circ_0001592	81	1585.93	43	977.517	1.62241	0.698139	0.00843851	0.00609069	up	yes	NC_010445.4:125943043..125943717:+
ssc_circ_0000207	2	39.1589	10	227.33	0.172256	-2.53737	0.00844428	0.00609069	down	yes	NC_010443.5:138688023..138703244:-
ssc_circ_0008439	2	39.1589	10	227.33	0.172256	-2.53737	0.00844428	0.00609069	down	yes	NC_010461.5:46871978..46878238:-
ssc_circ_0008452	2	39.1589	10	227.33	0.172256	-2.53737	0.00844428	0.00609069	down	yes	NC_010461.5:57305746..57307466:+
ssc_circ_0000600	8	156.635	0	22.733	6.89024	3.78455	0.00861505	0.00609069	up	yes	NC_010443.5:252434585..252435454:+
ssc_circ_0000602	8	156.635	0	22.733	6.89024	3.78455	0.00861505	0.00609069	up	yes	NC_010443.5:252995231..253000302:-
ssc_circ_0000938	8	156.635	0	22.733	6.89024	3.78455	0.00861505	0.00609069	up	yes	NC_010444.4:115894554..115897120:+
ssc_circ_0002731	8	156.635	0	22.733	6.89024	3.78455	0.00861505	0.00609069	up	yes	NC_010447.5:6020925..6023525:+
ssc_circ_0002774	8	156.635	0	22.733	6.89024	3.78455	0.00861505	0.00609069	up	yes	NC_010447.5:68354014..68397143:+
ssc_circ_0003277	8	156.635	0	22.733	6.89024	3.78455	0.00861505	0.00609069	up	yes	NC_010448.4:37091577..37166517:-
ssc_circ_0004061	8	156.635	0	22.733	6.89024	3.78455	0.00861505	0.00609069	up	yes	NC_010450.4:11375705..11379912:-
ssc_circ_0004356	8	156.635	0	22.733	6.89024	3.78455	0.00861505	0.00609069	up	yes	NC_010450.4:82698451..82719341:+
ssc_circ_0004652	8	156.635	0	22.733	6.89024	3.78455	0.00861505	0.00609069	up	yes	NC_010451.4:20133607..20144395:+
ssc_circ_0005723	8	156.635	0	22.733	6.89024	3.78455	0.00861505	0.00609069	up	yes	NC_010454.4:35952997..35960199:+
ssc_circ_0006161	8	156.635	0	22.733	6.89024	3.78455	0.00861505	0.00609069	up	yes	NC_010455.5:137185110..137226265:-
ssc_circ_0006384	8	156.635	0	22.733	6.89024	3.78455	0.00861505	0.00609069	up	yes	NC_010455.5:207573105..207578478:+
ssc_circ_0006494	8	156.635	0	22.733	6.89024	3.78455	0.00861505	0.00609069	up	yes	NC_010455.5:32466924..32475162:+
ssc_circ_0007681	8	156.635	0	22.733	6.89024	3.78455	0.00861505	0.00609069	up	yes	NC_010457.5:93992834..94016947:+
ssc_circ_0008256	8	156.635	0	22.733	6.89024	3.78455	0.00861505	0.00609069	up	yes	NC_010460.4:40490565..40517359:-
ssc_circ_0008477	8	156.635	0	22.733	6.89024	3.78455	0.00861505	0.00609069	up	yes	NC_010461.5:61728504..61746482:-
ssc_circ_0000838	19	372.009	5	113.665	3.27286	1.71055	0.00875786	0.00618368	up	yes	NC_010443.5:79879036..79879318:-
ssc_circ_0004605	19	372.009	5	113.665	3.27286	1.71055	0.00875786	0.00618368	up	yes	NC_010451.4:130372679..130409903:-
ssc_circ_0000647	15	293.692	29	659.256	0.44549	-1.16654	0.00891334	0.00628536	down	yes	NC_010443.5:264644525..264782210:-
ssc_circ_0004743	19	372.009	34	772.921	0.481303	-1.05498	0.00902337	0.00635478	down	yes	NC_010451.4:42036668..42051840:+
ssc_circ_0007329	19	372.009	34	772.921	0.481303	-1.05498	0.00902337	0.00635478	down	yes	NC_010457.5:112895498..112896614:-
ssc_circ_0007341	12	234.953	25	568.324	0.413414	-1.27434	0.0092273	0.00649423	down	yes	NC_010457.5:118320252..118327364:-
ssc_circ_0004919	5	97.8972	15	340.994	0.287093	-1.80041	0.0093032	0.00654344	down	yes	NC_010452.4:12018558..12019695:-
ssc_circ_0002146	7	137.056	18	409.193	0.334942	-1.57802	0.0094536	0.00663221	down	yes	NC_010446.5:124520319..124566870:+
ssc_circ_0004613	7	137.056	18	409.193	0.334942	-1.57802	0.0094536	0.00663221	down	yes	NC_010451.4:131264261..131268491:-
ssc_circ_0006124	7	137.056	18	409.193	0.334942	-1.57802	0.0094536	0.00663221	down	yes	NC_010455.5:133225592..133229104:-
ssc_circ_0003929	20	391.589	35	795.653	0.49216	-1.0228	0.00979828	0.00686524	down	yes	NC_010449.5:77950751..77956163:+
ssc_circ_0003232	16	313.271	30	681.989	0.459349	-1.12234	0.00990905	0.00693399	down	yes	NC_010448.4:29344146..29350957:+
ssc_circ_0008008	16	313.271	30	681.989	0.459349	-1.12234	0.00990905	0.00693399	down	yes	NC_010459.5:37900616..37912170:+
ssc_circ_0001812	30	587.383	11	250.063	2.34894	1.23201	0.00994436	0.0069454	up	yes	NC_010445.4:4269795..4279580:-
ssc_circ_0004541	30	587.383	11	250.063	2.34894	1.23201	0.00994436	0.0069454	up	yes	NC_010451.4:121610724..121631279:+
ssc_circ_0008299	30	587.383	11	250.063	2.34894	1.23201	0.00994436	0.0069454	up	yes	NC_010460.4:52625249..52628187:+
ssc_circ_0008331	12	234.953	2	45.4659	5.16768	2.36952	0.0100459	0.00699846	up	yes	NC_010460.4:612442..620550:+
ssc_circ_0001725	10	195.794	22	500.125	0.391491	-1.35295	0.010533	0.00733314	down	yes	NC_010445.4:31250808..31253767:+
ssc_circ_0002879	35	685.28	14	318.261	2.1532	1.10648	0.0105974	0.00737334	up	yes	NC_010447.5:88253163..88273584:+
ssc_circ_0001107	4	78.3177	13	295.528	0.265009	-1.91589	0.0115588	0.00801683	down	yes	NC_010444.4:18842099..18845963:-
ssc_circ_0003387	4	78.3177	13	295.528	0.265009	-1.91589	0.0115588	0.00801683	down	yes	NC_010448.4:69106984..69124265:-
ssc_circ_0003823	4	78.3177	13	295.528	0.265009	-1.91589	0.0115588	0.00801683	down	yes	NC_010449.5:58631041..58633356:+
ssc_circ_0007765	4	78.3177	13	295.528	0.265009	-1.91589	0.0115588	0.00801683	down	yes	NC_010458.4:35120233..35127635:-
ssc_circ_0006491	26	509.065	9	204.597	2.48814	1.31507	0.0115744	0.00802252	up	yes	NC_010455.5:32070527..32070917:+
ssc_circ_0006049	35	685.28	52	1182.11	0.579707	-0.786603	0.0116422	0.00806444	down	yes	NC_010455.5:120778216..120779879:+
ssc_circ_0000237	8	156.635	19	431.926	0.362644	-1.46337	0.0116607	0.00806708	down	yes	NC_010443.5:14813380..14817648:+
ssc_circ_0001211	8	156.635	19	431.926	0.362644	-1.46337	0.0116607	0.00806708	down	yes	NC_010444.4:50831116..50886317:+
ssc_circ_0003688	33	646.121	13	295.528	2.18633	1.12851	0.0116913	0.00808314	up	yes	NC_010449.5:28639544..28653086:+
ssc_circ_0002183	36	704.86	53	1204.85	0.58502	-0.773442	0.0120704	0.00833996	down	yes	NC_010446.5:130322063..130339222:+
ssc_circ_0002372	11	215.374	23	522.858	0.411916	-1.27958	0.0122398	0.00843575	down	yes	NC_010446.5:72630918..72643259:-
ssc_circ_0005382	11	215.374	23	522.858	0.411916	-1.27958	0.0122398	0.00843575	down	yes	NC_010453.5:32746346..32758492:-
ssc_circ_0006214	31	606.962	12	272.795	2.22497	1.15379	0.012864	0.0086722	up	yes	NC_010455.5:1529653..1540269:-
ssc_circ_0007057	22	430.748	7	159.131	2.70688	1.43663	0.012982	0.0086722	up	yes	NC_010456.5:55341575..55343743:+
ssc_circ_0001039	16	313.271	4	90.9318	3.44512	1.78455	0.0132279	0.0086722	up	yes	NC_010444.4:141440312..141457233:+
ssc_circ_0001450	16	313.271	4	90.9318	3.44512	1.78455	0.0132279	0.0086722	up	yes	NC_010445.4:103690300..103773127:-
ssc_circ_0003016	16	313.271	4	90.9318	3.44512	1.78455	0.0132279	0.0086722	up	yes	NC_010448.4:13105853..13123467:+
ssc_circ_0003273	16	313.271	4	90.9318	3.44512	1.78455	0.0132279	0.0086722	up	yes	NC_010448.4:36428808..36449049:-
ssc_circ_0007258	16	313.271	4	90.9318	3.44512	1.78455	0.0132279	0.0086722	up	yes	NC_010457.5:100960873..100971421:-
ssc_circ_0007707	20	391.589	6	136.398	2.87093	1.52152	0.0134381	0.0086722	up	yes	NC_010458.4:19906267..19906628:-
ssc_circ_0000111	18	352.43	5	113.665	3.10061	1.63255	0.0135782	0.0086722	up	yes	NC_010443.5:121330342..121335034:-
ssc_circ_0005861	18	352.43	5	113.665	3.10061	1.63255	0.0135782	0.0086722	up	yes	NC_010454.4:48687199..48712536:+
ssc_circ_0005517	25	489.486	40	909.318	0.5383	-0.893518	0.0136262	0.0086722	down	yes	NC_010453.5:78382356..78383968:+
ssc_circ_0004366	3	58.7383	11	250.063	0.234894	-2.08992	0.0139456	0.0086722	down	yes	NC_010450.4:84204030..84209728:-
ssc_circ_0004938	3	58.7383	11	250.063	0.234894	-2.08992	0.0139456	0.0086722	down	yes	NC_010452.4:13449564..13527498:-
ssc_circ_0005064	3	58.7383	11	250.063	0.234894	-2.08992	0.0139456	0.0086722	down	yes	NC_010452.4:38922500..38997996:+
ssc_circ_0005911	3	58.7383	11	250.063	0.234894	-2.08992	0.0139456	0.0086722	down	yes	NC_010454.4:5471981..5473179:+
ssc_circ_0000377	0	19.5794	6	136.398	0.143547	-3.80041	0.0140924	0.0086722	down	yes	NC_010443.5:182688834..182720865:-
ssc_circ_0000679	0	19.5794	6	136.398	0.143547	-3.80041	0.0140924	0.0086722	down	yes	NC_010443.5:271368900..271377311:+
ssc_circ_0000867	0	19.5794	6	136.398	0.143547	-3.80041	0.0140924	0.0086722	down	yes	NC_010443.5:90773508..90786241:+
ssc_circ_0001451	0	19.5794	6	136.398	0.143547	-3.80041	0.0140924	0.0086722	down	yes	NC_010445.4:103693347..103773127:-
ssc_circ_0001527	0	19.5794	6	136.398	0.143547	-3.80041	0.0140924	0.0086722	down	yes	NC_010445.4:113127816..113148454:+
ssc_circ_0001594	0	19.5794	6	136.398	0.143547	-3.80041	0.0140924	0.0086722	down	yes	NC_010445.4:126564667..126580084:-
ssc_circ_0002039	0	19.5794	6	136.398	0.143547	-3.80041	0.0140924	0.0086722	down	yes	NC_010445.4:96249368..96260927:-
ssc_circ_0002369	0	19.5794	6	136.398	0.143547	-3.80041	0.0140924	0.0086722	down	yes	NC_010446.5:72049008..72065043:+
ssc_circ_0003322	0	19.5794	6	136.398	0.143547	-3.80041	0.0140924	0.0086722	down	yes	NC_010448.4:46104858..46105348:-
ssc_circ_0003798	0	19.5794	6	136.398	0.143547	-3.80041	0.0140924	0.0086722	down	yes	NC_010449.5:56509179..56526919:-
ssc_circ_0004038	0	19.5794	6	136.398	0.143547	-3.80041	0.0140924	0.0086722	down	yes	NC_010450.4:10406166..10433424:+
ssc_circ_0004090	0	19.5794	6	136.398	0.143547	-3.80041	0.0140924	0.0086722	down	yes	NC_010450.4:125057227..125092346:-
ssc_circ_0004259	0	19.5794	6	136.398	0.143547	-3.80041	0.0140924	0.0086722	down	yes	NC_010450.4:42207210..42344976:-
ssc_circ_0005121	0	19.5794	6	136.398	0.143547	-3.80041	0.0140924	0.0086722	down	yes	NC_010452.4:46240171..46251083:+
ssc_circ_0005597	0	19.5794	6	136.398	0.143547	-3.80041	0.0140924	0.0086722	down	yes	NC_010454.4:16158876..16174077:-
ssc_circ_0006091	0	19.5794	6	136.398	0.143547	-3.80041	0.0140924	0.0086722	down	yes	NC_010455.5:126013636..126013836:+
ssc_circ_0006835	0	19.5794	6	136.398	0.143547	-3.80041	0.0140924	0.0086722	down	yes	NC_010456.5:128986998..128988536:-
ssc_circ_0007063	0	19.5794	6	136.398	0.143547	-3.80041	0.0140924	0.0086722	down	yes	NC_010456.5:55880862..55886147:-
ssc_circ_0007535	0	19.5794	6	136.398	0.143547	-3.80041	0.0140924	0.0086722	down	yes	NC_010457.5:60396962..60403463:-
ssc_circ_0007581	0	19.5794	6	136.398	0.143547	-3.80041	0.0140924	0.0086722	down	yes	NC_010457.5:7586373..7591848:+
ssc_circ_0007647	0	19.5794	6	136.398	0.143547	-3.80041	0.0140924	0.0086722	down	yes	NC_010457.5:866667..873887:-
ssc_circ_0008583	0	19.5794	6	136.398	0.143547	-3.80041	0.0140924	0.0086722	down	yes	NW_018084979.1:1699023..1707701:-
ssc_circ_0008608	0	19.5794	6	136.398	0.143547	-3.80041	0.0140924	0.0086722	down	yes	NW_018084979.1:3474375..3484061:+
ssc_circ_0004483	41	802.757	58	1318.51	0.608836	-0.715875	0.0140934	0.0086722	down	yes	NC_010451.4:114529701..114533673:-
ssc_circ_0005308	29	567.804	11	250.063	2.27065	1.1831	0.0141071	0.00867575	up	yes	NC_010453.5:15709103..15712263:-
ssc_circ_0007512	7	137.056	17	386.46	0.354645	-1.49555	0.015322	0.0087525	down	yes	NC_010457.5:54488295..54497470:+
ssc_circ_0000596	5	97.8972	14	318.261	0.3076	-1.70087	0.0157393	0.0087525	down	yes	NC_010443.5:251874674..251908862:-
ssc_circ_0000934	5	97.8972	14	318.261	0.3076	-1.70087	0.0157393	0.0087525	down	yes	NC_010444.4:114358053..114371287:-
ssc_circ_0006778	5	97.8972	14	318.261	0.3076	-1.70087	0.0157393	0.0087525	down	yes	NC_010456.5:108860043..108860758:-
ssc_circ_0007011	5	97.8972	14	318.261	0.3076	-1.70087	0.0157393	0.0087525	down	yes	NC_010456.5:40966694..40972298:-
ssc_circ_0008108	5	97.8972	14	318.261	0.3076	-1.70087	0.0157393	0.0087525	down	yes	NC_010460.4:10004185..10005271:+
ssc_circ_0000266	2	39.1589	9	204.597	0.191395	-2.38537	0.0158818	0.0087525	down	yes	NC_010443.5:16307508..16307993:+
ssc_circ_0003199	2	39.1589	9	204.597	0.191395	-2.38537	0.0158818	0.0087525	down	yes	NC_010448.4:19208372..19212750:+
ssc_circ_0003368	2	39.1589	9	204.597	0.191395	-2.38537	0.0158818	0.0087525	down	yes	NC_010448.4:586614..589023:+
ssc_circ_0003889	2	39.1589	9	204.597	0.191395	-2.38537	0.0158818	0.0087525	down	yes	NC_010449.5:68160992..68191992:+
ssc_circ_0005707	2	39.1589	9	204.597	0.191395	-2.38537	0.0158818	0.0087525	down	yes	NC_010454.4:34980903..35008491:+
ssc_circ_0006557	2	39.1589	9	204.597	0.191395	-2.38537	0.0158818	0.0087525	down	yes	NC_010455.5:4115487..4120836:+
ssc_circ_0001064	7	137.056	0	22.733	6.02896	3.59191	0.0158922	0.0087525	up	yes	NC_010444.4:147539099..147545691:-
ssc_circ_0001562	7	137.056	0	22.733	6.02896	3.59191	0.0158922	0.0087525	up	yes	NC_010445.4:117952014..117958024:+
ssc_circ_0002204	7	137.056	0	22.733	6.02896	3.59191	0.0158922	0.0087525	up	yes	NC_010446.5:16328959..16335370:+
ssc_circ_0003226	7	137.056	0	22.733	6.02896	3.59191	0.0158922	0.0087525	up	yes	NC_010448.4:28711467..28714979:+
ssc_circ_0003447	7	137.056	0	22.733	6.02896	3.59191	0.0158922	0.0087525	up	yes	NC_010448.4:80443721..80451792:+
ssc_circ_0003605	7	137.056	0	22.733	6.02896	3.59191	0.0158922	0.0087525	up	yes	NC_010449.5:114628671..114632495:-
ssc_circ_0004076	7	137.056	0	22.733	6.02896	3.59191	0.0158922	0.0087525	up	yes	NC_010450.4:1172060..1185079:-
ssc_circ_0004383	7	137.056	0	22.733	6.02896	3.59191	0.0158922	0.0087525	up	yes	NC_010450.4:87799383..87828391:+
ssc_circ_0004441	7	137.056	0	22.733	6.02896	3.59191	0.0158922	0.0087525	up	yes	NC_010451.4:106977196..106988900:+
ssc_circ_0004448	7	137.056	0	22.733	6.02896	3.59191	0.0158922	0.0087525	up	yes	NC_010451.4:107698470..107700810:-
ssc_circ_0004803	7	137.056	0	22.733	6.02896	3.59191	0.0158922	0.0087525	up	yes	NC_010451.4:66405629..66413572:-
ssc_circ_0004810	7	137.056	0	22.733	6.02896	3.59191	0.0158922	0.0087525	up	yes	NC_010451.4:70685855..70835752:+
ssc_circ_0004848	7	137.056	0	22.733	6.02896	3.59191	0.0158922	0.0087525	up	yes	NC_010451.4:74198071..74200053:+
ssc_circ_0005279	7	137.056	0	22.733	6.02896	3.59191	0.0158922	0.0087525	up	yes	NC_010453.5:1120102..1141776:-
ssc_circ_0005325	7	137.056	0	22.733	6.02896	3.59191	0.0158922	0.0087525	up	yes	NC_010453.5:19629537..19630304:+
ssc_circ_0006103	7	137.056	0	22.733	6.02896	3.59191	0.0158922	0.0087525	up	yes	NC_010455.5:131431707..131452941:-
ssc_circ_0006119	7	137.056	0	22.733	6.02896	3.59191	0.0158922	0.0087525	up	yes	NC_010455.5:132986164..132991254:+
ssc_circ_0006150	7	137.056	0	22.733	6.02896	3.59191	0.0158922	0.0087525	up	yes	NC_010455.5:134838956..134846673:+
ssc_circ_0006543	7	137.056	0	22.733	6.02896	3.59191	0.0158922	0.0087525	up	yes	NC_010455.5:39685541..39691486:+
ssc_circ_0006898	7	137.056	0	22.733	6.02896	3.59191	0.0158922	0.0087525	up	yes	NC_010456.5:136635494..136660046:+
ssc_circ_0007452	7	137.056	0	22.733	6.02896	3.59191	0.0158922	0.0087525	up	yes	NC_010457.5:29932361..29939015:+
ssc_circ_0007692	7	137.056	0	22.733	6.02896	3.59191	0.0158922	0.0087525	up	yes	NC_010457.5:95122041..95124354:-
ssc_circ_0003108	10	195.794	21	477.392	0.410133	-1.28584	0.016269	0.00895555	down	yes	NC_010448.4:158758995..158759941:+
ssc_circ_0007542	85	1664.25	48	1091.18	1.52518	0.608982	0.0168282	0.00925409	up	yes	NC_010457.5:60407130..60414442:-
ssc_circ_0000818	11	215.374	2	45.4659	4.73704	2.24399	0.0170603	0.00937228	up	yes	NC_010443.5:77234825..77279692:-
ssc_circ_0004610	11	215.374	2	45.4659	4.73704	2.24399	0.0170603	0.00937228	up	yes	NC_010451.4:130496404..130497071:-
ssc_circ_0003295	50	978.972	67	1523.11	0.642746	-0.637679	0.0171927	0.0094403	down	yes	NC_010448.4:3813863..3814709:+
ssc_circ_0004885	24	469.906	38	863.852	0.543966	-0.878411	0.0177876	0.00976207	down	yes	NC_010451.4:9103677..9149572:+
ssc_circ_0000061	23	450.327	8	181.864	2.47618	1.30812	0.0180309	0.0098857	up	yes	NC_010443.5:112996635..113013582:-
ssc_circ_0005683	23	450.327	8	181.864	2.47618	1.30812	0.0180309	0.0098857	up	yes	NC_010454.4:27298750..27312593:-
ssc_circ_0006375	11	215.374	22	500.125	0.43064	-1.21545	0.0186079	0.0101919	down	yes	NC_010455.5:206959483..206970402:+
ssc_circ_0006924	11	215.374	22	500.125	0.43064	-1.21545	0.0186079	0.0101919	down	yes	NC_010456.5:20699497..20707625:-
ssc_circ_0001799	15	293.692	27	613.79	0.478489	-1.06344	0.0191811	0.0104982	down	yes	NC_010445.4:42011359..42012685:-
ssc_circ_0004148	33	646.121	48	1091.18	0.59213	-0.756015	0.0191863	0.0104982	down	yes	NC_010450.4:137747353..137772606:+
ssc_circ_0001397	21	411.168	7	159.131	2.58384	1.36952	0.0192416	0.0105022	up	yes	NC_010444.4:91768020..91784772:+
ssc_circ_0002186	21	411.168	7	159.131	2.58384	1.36952	0.0192416	0.0105022	up	yes	NC_010446.5:130714061..130714746:+
ssc_circ_0002441	21	411.168	7	159.131	2.58384	1.36952	0.0192416	0.0105022	up	yes	NC_010446.5:93744902..93747422:+
ssc_circ_0006848	21	411.168	7	159.131	2.58384	1.36952	0.0192416	0.0105022	up	yes	NC_010456.5:131238819..131250522:-
ssc_circ_0003062	52	1018.13	26	591.057	1.72256	0.784554	0.0194975	0.0106366	up	yes	NC_010448.4:145641251..145665193:-
ssc_circ_0000054	4	78.3177	12	272.795	0.287093	-1.80041	0.0200132	0.0108693	down	yes	NC_010443.5:112774113..112786111:+
ssc_circ_0000555	4	78.3177	12	272.795	0.287093	-1.80041	0.0200132	0.0108693	down	yes	NC_010443.5:241979932..241998014:+
ssc_circ_0001869	4	78.3177	12	272.795	0.287093	-1.80041	0.0200132	0.0108693	down	yes	NC_010445.4:53231004..53238013:+
ssc_circ_0006849	4	78.3177	12	272.795	0.287093	-1.80041	0.0200132	0.0108693	down	yes	NC_010456.5:131238819..131261017:-
ssc_circ_0007658	4	78.3177	12	272.795	0.287093	-1.80041	0.0200132	0.0108693	down	yes	NC_010457.5:93199516..93243693:+
ssc_circ_0007778	4	78.3177	12	272.795	0.287093	-1.80041	0.0200132	0.0108693	down	yes	NC_010458.4:40251241..40253338:+
ssc_circ_0008351	4	78.3177	12	272.795	0.287093	-1.80041	0.0200132	0.0108693	down	yes	NC_010461.5:101525185..101536227:+
ssc_circ_0008382	4	78.3177	12	272.795	0.287093	-1.80041	0.0200132	0.0108693	down	yes	NC_010461.5:122419678..122423242:+
ssc_circ_0002492	6	117.477	15	340.994	0.344512	-1.53737	0.0201075	0.0109043	down	yes	NC_010446.5:99515003..99537986:+
ssc_circ_0005370	6	117.477	15	340.994	0.344512	-1.53737	0.0201075	0.0109043	down	yes	NC_010453.5:2737291..2741033:-
ssc_circ_0007809	6	117.477	15	340.994	0.344512	-1.53737	0.0201075	0.0109043	down	yes	NC_010458.4:44515801..44517349:+
ssc_circ_0000756	19	372.009	6	136.398	2.72739	1.44752	0.0202467	0.0109635	up	yes	NC_010443.5:593018..598149:+
ssc_circ_0002229	19	372.009	6	136.398	2.72739	1.44752	0.0202467	0.0109635	up	yes	NC_010446.5:29058486..29068902:-
ssc_circ_0003993	19	372.009	6	136.398	2.72739	1.44752	0.0202467	0.0109635	up	yes	NC_010449.5:96347125..96353198:-
ssc_circ_0005433	84	1644.67	48	1091.18	1.50724	0.591909	0.0205284	0.0111106	up	yes	NC_010453.5:552302..562934:-
ssc_circ_0000738	15	293.692	4	90.9318	3.2298	1.69144	0.0208486	0.0112684	up	yes	NC_010443.5:54576238..54576836:-
ssc_circ_0003249	17	332.85	5	113.665	2.92835	1.55009	0.0208715	0.0112684	up	yes	NC_010448.4:31978481..31980100:-
ssc_circ_0005896	17	332.85	5	113.665	2.92835	1.55009	0.0208715	0.0112684	up	yes	NC_010454.4:52373102..52376066:-
ssc_circ_0006496	17	332.85	5	113.665	2.92835	1.55009	0.0208715	0.0112684	up	yes	NC_010455.5:32466924..32541480:+
ssc_circ_0001509	12	234.953	23	522.858	0.449363	-1.15405	0.0209384	0.011299	down	yes	NC_010445.4:110335381..110344032:-
ssc_circ_0005147	37	724.439	52	1182.11	0.612834	-0.706433	0.0215955	0.0116478	down	yes	NC_010452.4:48820847..48824559:-
ssc_circ_0002053	9	176.215	19	431.926	0.407975	-1.29345	0.0216754	0.0116737	down	yes	NC_010446.5:100890570..100894632:+
ssc_circ_0003542	9	176.215	19	431.926	0.407975	-1.29345	0.0216754	0.0116737	down	yes	NC_010448.4:98229606..98233063:-
ssc_circ_0005821	9	176.215	19	431.926	0.407975	-1.29345	0.0216754	0.0116737	down	yes	NC_010454.4:43096806..43097800:+
ssc_circ_0004662	36	704.86	16	363.727	1.93788	0.954479	0.0216985	0.0116804	up	yes	NC_010451.4:20809498..20879578:+
ssc_circ_0006893	56	1096.45	29	659.256	1.66316	0.733928	0.0221548	0.0119202	up	yes	NC_010456.5:136389553..136412160:+
ssc_circ_0006765	13	254.533	24	545.591	0.466527	-1.09997	0.0232427	0.0124933	down	yes	NC_010456.5:105893635..105902806:+
ssc_circ_0008406	13	254.533	24	545.591	0.466527	-1.09997	0.0232427	0.0124933	down	yes	NC_010461.5:20243402..20247157:+
ssc_circ_0008468	42	822.336	20	454.659	1.80869	0.854943	0.0238385	0.0128072	up	yes	NC_010461.5:61688015..61691522:-
ssc_circ_0005711	24	469.906	9	204.597	2.29675	1.19959	0.0239763	0.0128687	up	yes	NC_010454.4:35345176..35361801:-
ssc_circ_0006671	24	469.906	9	204.597	2.29675	1.19959	0.0239763	0.0128687	up	yes	NC_010455.5:79323253..79342130:-
ssc_circ_0000288	18	352.43	30	681.989	0.516768	-0.952412	0.0241991	0.0129756	down	yes	NC_010443.5:163743155..163758473:-
ssc_circ_0004376	18	352.43	30	681.989	0.516768	-0.952412	0.0241991	0.0129756	down	yes	NC_010450.4:87643220..87664522:-
ssc_circ_0005046	34	665.701	15	340.994	1.95223	0.965126	0.0243462	0.0130021	up	yes	NC_010452.4:32817449..32827084:+
ssc_circ_0002379	7	137.056	16	363.727	0.37681	-1.40809	0.0245423	0.0130021	down	yes	NC_010446.5:77614097..77618720:+
ssc_circ_0003019	7	137.056	16	363.727	0.37681	-1.40809	0.0245423	0.0130021	down	yes	NC_010448.4:13305641..13307514:-
ssc_circ_0004066	7	137.056	16	363.727	0.37681	-1.40809	0.0245423	0.0130021	down	yes	NC_010450.4:114275986..114285079:+
ssc_circ_0004789	7	137.056	16	363.727	0.37681	-1.40809	0.0245423	0.0130021	down	yes	NC_010451.4:6387175..6388462:+
ssc_circ_0008377	10	195.794	20	454.659	0.43064	-1.21545	0.0248489	0.0130021	down	yes	NC_010461.5:120944619..120945464:+
ssc_circ_0002448	57	1116.03	30	681.989	1.63643	0.710553	0.0248565	0.0130021	up	yes	NC_010446.5:94216682..94220967:+
ssc_circ_0004424	3	58.7383	10	227.33	0.258384	-1.95241	0.0249092	0.0130021	down	yes	NC_010451.4:103339555..103341373:-
ssc_circ_0005385	29	567.804	12	272.795	2.08143	1.05757	0.024938	0.0130021	up	yes	NC_010453.5:33313986..33336182:+
ssc_circ_0002006	5	97.8972	13	295.528	0.331261	-1.59396	0.0263133	0.0130021	down	yes	NC_010445.4:87308888..87310440:+
ssc_circ_0002684	5	97.8972	13	295.528	0.331261	-1.59396	0.0263133	0.0130021	down	yes	NC_010447.5:46402704..46435727:-
ssc_circ_0002048	40	783.177	19	431.926	1.81322	0.858554	0.0268866	0.0130021	up	yes	NC_010445.4:98047438..98064327:-
ssc_circ_0004505	40	783.177	19	431.926	1.81322	0.858554	0.0268866	0.0130021	up	yes	NC_010451.4:118014576..118028344:-
ssc_circ_0002055	20	391.589	7	159.131	2.4608	1.29913	0.0282658	0.0130021	up	yes	NC_010446.5:101135602..101139235:+
ssc_circ_0007702	20	391.589	7	159.131	2.4608	1.29913	0.0282658	0.0130021	up	yes	NC_010458.4:18379579..18387297:-
ssc_circ_0000017	38	744.018	52	1182.11	0.629397	-0.667958	0.0287549	0.0130021	down	yes	NC_010443.5:106148090..106150609:+
ssc_circ_0000119	10	195.794	2	45.4659	4.3064	2.10648	0.0287785	0.0130021	up	yes	NC_010443.5:122494128..122514658:-
ssc_circ_0000360	10	195.794	2	45.4659	4.3064	2.10648	0.0287785	0.0130021	up	yes	NC_010443.5:181739654..181743674:-
ssc_circ_0007218	10	195.794	2	45.4659	4.3064	2.10648	0.0287785	0.0130021	up	yes	NC_010456.5:87499167..87506775:-
ssc_circ_0003170	8	156.635	17	386.46	0.405308	-1.30291	0.0289568	0.0130021	down	yes	NC_010448.4:169018075..169047805:+
ssc_circ_0007398	8	156.635	17	386.46	0.405308	-1.30291	0.0289568	0.0130021	down	yes	NC_010457.5:135924097..135931508:+
ssc_circ_0007758	8	156.635	17	386.46	0.405308	-1.30291	0.0289568	0.0130021	down	yes	NC_010458.4:34555976..34590178:+
ssc_circ_0000245	0	19.5794	5	113.665	0.172256	-3.53737	0.0290229	0.0130021	down	yes	NC_010443.5:15224464..15250781:-
ssc_circ_0000352	0	19.5794	5	113.665	0.172256	-3.53737	0.0290229	0.0130021	down	yes	NC_010443.5:180236106..180242224:-
ssc_circ_0000413	0	19.5794	5	113.665	0.172256	-3.53737	0.0290229	0.0130021	down	yes	NC_010443.5:190648253..190654424:+
ssc_circ_0000476	0	19.5794	5	113.665	0.172256	-3.53737	0.0290229	0.0130021	down	yes	NC_010443.5:216209672..216210109:+
ssc_circ_0001194	0	19.5794	5	113.665	0.172256	-3.53737	0.0290229	0.0130021	down	yes	NC_010444.4:47486153..47491725:-
ssc_circ_0001651	0	19.5794	5	113.665	0.172256	-3.53737	0.0290229	0.0130021	down	yes	NC_010445.4:18069859..18070221:+
ssc_circ_0002013	0	19.5794	5	113.665	0.172256	-3.53737	0.0290229	0.0130021	down	yes	NC_010445.4:92035419..92046871:-
ssc_circ_0002244	0	19.5794	5	113.665	0.172256	-3.53737	0.0290229	0.0130021	down	yes	NC_010446.5:33087513..33153512:-
ssc_circ_0002402	0	19.5794	5	113.665	0.172256	-3.53737	0.0290229	0.0130021	down	yes	NC_010446.5:83253912..83260866:-
ssc_circ_0002576	0	19.5794	5	113.665	0.172256	-3.53737	0.0290229	0.0130021	down	yes	NC_010447.5:22005744..22009750:-
ssc_circ_0003137	0	19.5794	5	113.665	0.172256	-3.53737	0.0290229	0.0130021	down	yes	NC_010448.4:161270317..161281707:+
ssc_circ_0003598	0	19.5794	5	113.665	0.172256	-3.53737	0.0290229	0.0130021	down	yes	NC_010449.5:113663735..113686076:+
ssc_circ_0005290	0	19.5794	5	113.665	0.172256	-3.53737	0.0290229	0.0130021	down	yes	NC_010453.5:1231273..1238890:-
ssc_circ_0005481	0	19.5794	5	113.665	0.172256	-3.53737	0.0290229	0.0130021	down	yes	NC_010453.5:70151355..70219859:+
ssc_circ_0005814	0	19.5794	5	113.665	0.172256	-3.53737	0.0290229	0.0130021	down	yes	NC_010454.4:42949250..42949457:+
ssc_circ_0005976	0	19.5794	5	113.665	0.172256	-3.53737	0.0290229	0.0130021	down	yes	NC_010454.4:60370050..60376920:-
ssc_circ_0006823	0	19.5794	5	113.665	0.172256	-3.53737	0.0290229	0.0130021	down	yes	NC_010456.5:125707566..125716203:+
ssc_circ_0007488	0	19.5794	5	113.665	0.172256	-3.53737	0.0290229	0.0130021	down	yes	NC_010457.5:46425015..46430362:-
ssc_circ_0007494	0	19.5794	5	113.665	0.172256	-3.53737	0.0290229	0.0130021	down	yes	NC_010457.5:48094739..48096210:+
ssc_circ_0007620	0	19.5794	5	113.665	0.172256	-3.53737	0.0290229	0.0130021	down	yes	NC_010457.5:77937140..77942749:-
ssc_circ_0008114	0	19.5794	5	113.665	0.172256	-3.53737	0.0290229	0.0130021	down	yes	NC_010460.4:10283699..10297756:-
ssc_circ_0000971	6	117.477	0	22.733	5.16768	3.36952	0.0295133	0.0130021	up	yes	NC_010444.4:129669693..129675119:-
ssc_circ_0001685	6	117.477	0	22.733	5.16768	3.36952	0.0295133	0.0130021	up	yes	NC_010445.4:26683193..26690578:+
ssc_circ_0001741	6	117.477	0	22.733	5.16768	3.36952	0.0295133	0.0130021	up	yes	NC_010445.4:32059055..32085104:-
ssc_circ_0002521	6	117.477	0	22.733	5.16768	3.36952	0.0295133	0.0130021	up	yes	NC_010447.5:104306762..104311175:-
ssc_circ_0002615	6	117.477	0	22.733	5.16768	3.36952	0.0295133	0.0130021	up	yes	NC_010447.5:28843589..28844046:+
ssc_circ_0002775	6	117.477	0	22.733	5.16768	3.36952	0.0295133	0.0130021	up	yes	NC_010447.5:68380565..68426856:+
ssc_circ_0003632	6	117.477	0	22.733	5.16768	3.36952	0.0295133	0.0130021	up	yes	NC_010449.5:121001608..121012600:+
ssc_circ_0004515	6	117.477	0	22.733	5.16768	3.36952	0.0295133	0.0130021	up	yes	NC_010451.4:118068519..118074614:-
ssc_circ_0004858	6	117.477	0	22.733	5.16768	3.36952	0.0295133	0.0130021	up	yes	NC_010451.4:77536361..77537028:+
ssc_circ_0005096	6	117.477	0	22.733	5.16768	3.36952	0.0295133	0.0130021	up	yes	NC_010452.4:42490402..42510787:-
ssc_circ_0005807	6	117.477	0	22.733	5.16768	3.36952	0.0295133	0.0130021	up	yes	NC_010454.4:42587230..42596350:-
ssc_circ_0006123	6	117.477	0	22.733	5.16768	3.36952	0.0295133	0.0130021	up	yes	NC_010455.5:133048338..133052271:+
ssc_circ_0006368	6	117.477	0	22.733	5.16768	3.36952	0.0295133	0.0130021	up	yes	NC_010455.5:206595223..206612556:-
ssc_circ_0007017	6	117.477	0	22.733	5.16768	3.36952	0.0295133	0.0130021	up	yes	NC_010456.5:42019899..42020478:+
ssc_circ_0007064	6	117.477	0	22.733	5.16768	3.36952	0.0295133	0.0130021	up	yes	NC_010456.5:55985016..56002445:+
ssc_circ_0007870	6	117.477	0	22.733	5.16768	3.36952	0.0295133	0.0130021	up	yes	NC_010458.4:64257835..64266685:+
ssc_circ_0008181	6	117.477	0	22.733	5.16768	3.36952	0.0295133	0.0130021	up	yes	NC_010460.4:17612336..17629822:-
ssc_circ_0008218	6	117.477	0	22.733	5.16768	3.36952	0.0295133	0.0130021	up	yes	NC_010460.4:2633093..2661452:-
ssc_circ_0000559	2	39.1589	8	181.864	0.21532	-2.21545	0.0296431	0.0130488	down	yes	NC_010443.5:242018656..242018942:+
ssc_circ_0004604	40	783.177	54	1227.58	0.637985	-0.648406	0.0299581	0.0131822	down	yes	NC_010451.4:130372679..130384896:-
ssc_circ_0000814	18	352.43	6	136.398	2.58384	1.36952	0.0302246	0.0132834	up	yes	NC_010443.5:77215898..77241817:-
ssc_circ_0005039	18	352.43	6	136.398	2.58384	1.36952	0.0302246	0.0132834	up	yes	NC_010452.4:32569928..32588655:-
ssc_circ_0000308	38	744.018	18	409.193	1.81826	0.862556	0.0303386	0.0133282	up	yes	NC_010443.5:166033284..166037819:+
ssc_circ_0002551	16	313.271	5	113.665	2.7561	1.46263	0.0317815	0.0139565	up	yes	NC_010447.5:16309169..16328852:+
ssc_circ_0007293	17	332.85	28	636.523	0.52292	-0.935338	0.0319693	0.0140277	down	yes	NC_010457.5:106074746..106076503:+
ssc_circ_0002214	14	274.112	4	90.9318	3.01448	1.59191	0.0325539	0.0142671	up	yes	NC_010446.5:2738960..2760683:+
ssc_circ_0004033	14	274.112	4	90.9318	3.01448	1.59191	0.0325539	0.0142671	up	yes	NC_010450.4:102404323..102416806:+
ssc_circ_0002747	6	117.477	14	318.261	0.36912	-1.43784	0.0326249	0.0142811	down	yes	NC_010447.5:67681766..67688990:-
ssc_circ_0006434	6	117.477	14	318.261	0.36912	-1.43784	0.0326249	0.0142811	down	yes	NC_010455.5:2981756..2988731:-
ssc_circ_0008025	6	117.477	14	318.261	0.36912	-1.43784	0.0326249	0.0142811	down	yes	NC_010459.5:39143283..39144798:+
ssc_circ_0002664	9	176.215	18	409.193	0.43064	-1.21545	0.0332898	0.0145547	down	yes	NC_010447.5:3717600..3720056:-
ssc_circ_0004106	9	176.215	18	409.193	0.43064	-1.21545	0.0332898	0.0145547	down	yes	NC_010450.4:131012687..131016781:-
ssc_circ_0001526	18	352.43	29	659.256	0.534587	-0.903502	0.0339933	0.0148505	down	yes	NC_010445.4:113127816..113131647:+
ssc_circ_0002452	18	352.43	29	659.256	0.534587	-0.903502	0.0339933	0.0148505	down	yes	NC_010446.5:94313136..94324938:+
ssc_circ_0006419	4	78.3177	11	250.063	0.313193	-1.67488	0.0342305	0.0149243	down	yes	NC_010455.5:2810084..2832193:-
ssc_circ_0006719	4	78.3177	11	250.063	0.313193	-1.67488	0.0342305	0.0149243	down	yes	NC_010455.5:95702963..95703536:-
ssc_circ_0008277	4	78.3177	11	250.063	0.313193	-1.67488	0.0342305	0.0149243	down	yes	NC_010460.4:44885414..44890608:-
ssc_circ_0005808	28	548.224	12	272.795	2.00965	1.00695	0.0343139	0.0149548	up	yes	NC_010454.4:42589975..42596350:-
ssc_circ_0005773	67	1311.82	38	863.852	1.51857	0.602715	0.0355148	0.015472	up	yes	NC_010454.4:38796303..38800438:-
ssc_circ_0005420	14	274.112	24	545.591	0.502413	-0.993054	0.0368732	0.0160574	down	yes	NC_010453.5:51531489..51540684:+
ssc_circ_0003560	61	1194.35	34	772.921	1.54524	0.627828	0.03748	0.0163043	up	yes	NC_010448.4:99163771..99166743:-
ssc_circ_0002127	10	195.794	19	431.926	0.453305	-1.14145	0.0374998	0.0163043	down	yes	NC_010446.5:123116610..123125471:+
ssc_circ_0007431	10	195.794	19	431.926	0.453305	-1.14145	0.0374998	0.0163043	down	yes	NC_010457.5:16340141..16342055:-
ssc_circ_0006369	21	411.168	8	181.864	2.26086	1.17687	0.0375398	0.0163088	up	yes	NC_010455.5:206595223..206626785:-
ssc_circ_0007327	21	411.168	8	181.864	2.26086	1.17687	0.0375398	0.0163088	up	yes	NC_010457.5:112840121..112896614:-
ssc_circ_0000221	39	763.598	52	1182.11	0.64596	-0.630484	0.037746	0.0163919	down	yes	NC_010443.5:145568782..145572777:+
ssc_circ_0003885	34	665.701	16	363.727	1.83022	0.872017	0.0386866	0.0167937	up	yes	NC_010449.5:68160992..68169856:+
ssc_circ_0000270	7	137.056	15	340.994	0.401931	-1.31498	0.0388065	0.0168258	down	yes	NC_010443.5:16335745..16356103:+
ssc_circ_0007436	7	137.056	15	340.994	0.401931	-1.31498	0.0388065	0.0168258	down	yes	NC_010457.5:16804269..16814482:-
ssc_circ_0008411	7	137.056	15	340.994	0.401931	-1.31498	0.0388065	0.0168258	down	yes	NC_010461.5:36388349..36405619:-
ssc_circ_0002415	21	411.168	32	727.455	0.565215	-0.823129	0.0396362	0.0171667	down	yes	NC_010446.5:89111117..89111486:+
ssc_circ_0008036	21	411.168	32	727.455	0.565215	-0.823129	0.0396362	0.0171667	down	yes	NC_010459.5:40248101..40253898:-
ssc_circ_0001684	15	293.692	25	568.324	0.516768	-0.952412	0.0396396	0.0171667	down	yes	NC_010445.4:26683193..26685606:+
ssc_circ_0006990	19	372.009	7	159.131	2.33776	1.22513	0.0411254	0.017796	up	yes	NC_010456.5:36101382..36243162:+
ssc_circ_0007550	19	372.009	7	159.131	2.33776	1.22513	0.0411254	0.017796	up	yes	NC_010457.5:64771605..64795113:-
ssc_circ_0006264	31	606.962	43	977.517	0.620923	-0.687515	0.0413775	0.017891	down	yes	NC_010455.5:17582876..17587193:+
ssc_circ_0008173	32	626.542	44	1000.25	0.626385	-0.674878	0.0423722	0.0183139	down	yes	NC_010460.4:17575078..17629822:-
ssc_circ_0005249	24	469.906	10	227.33	2.06707	1.04759	0.042961	0.0185611	up	yes	NC_010452.4:68671265..68688441:+
ssc_circ_0003468	5	97.8972	12	272.795	0.358867	-1.47848	0.0434062	0.0187165	down	yes	NC_010448.4:85102090..85111763:-
ssc_circ_0006376	5	97.8972	12	272.795	0.358867	-1.47848	0.0434062	0.0187165	down	yes	NC_010455.5:206959483..206976528:+
ssc_circ_0006627	5	97.8972	12	272.795	0.358867	-1.47848	0.0434062	0.0187165	down	yes	NC_010455.5:71897446..71897752:+
ssc_circ_0006879	5	97.8972	12	272.795	0.358867	-1.47848	0.0434062	0.0187165	down	yes	NC_010456.5:136258011..136271400:+
ssc_circ_0007441	5	97.8972	12	272.795	0.358867	-1.47848	0.0434062	0.0187165	down	yes	NC_010457.5:19952049..19963899:-
ssc_circ_0000961	3	58.7383	9	204.597	0.287093	-1.80041	0.0439649	0.018898	down	yes	NC_010444.4:125562143..125562854:+
ssc_circ_0002027	3	58.7383	9	204.597	0.287093	-1.80041	0.0439649	0.018898	down	yes	NC_010445.4:94934784..94946499:+
ssc_circ_0003349	3	58.7383	9	204.597	0.287093	-1.80041	0.0439649	0.018898	down	yes	NC_010448.4:52977944..52992912:+
ssc_circ_0004115	3	58.7383	9	204.597	0.287093	-1.80041	0.0439649	0.018898	down	yes	NC_010450.4:132069936..132074946:-
ssc_circ_0004250	3	58.7383	9	204.597	0.287093	-1.80041	0.0439649	0.018898	down	yes	NC_010450.4:40997380..40999584:+
ssc_circ_0004428	3	58.7383	9	204.597	0.287093	-1.80041	0.0439649	0.018898	down	yes	NC_010451.4:104960017..104965029:+
ssc_circ_0000009	17	332.85	6	136.398	2.44029	1.28705	0.0446705	0.0191637	up	yes	NC_010443.5:10070672..10175846:-
ssc_circ_0002080	17	332.85	6	136.398	2.44029	1.28705	0.0446705	0.0191637	up	yes	NC_010446.5:106122922..106123902:+
ssc_circ_0002179	17	332.85	6	136.398	2.44029	1.28705	0.0446705	0.0191637	up	yes	NC_010446.5:129378277..129385680:-
ssc_circ_0005168	17	332.85	6	136.398	2.44029	1.28705	0.0446705	0.0191637	up	yes	NC_010452.4:53136273..53202893:-
ssc_circ_0007185	17	332.85	6	136.398	2.44029	1.28705	0.0446705	0.0191637	up	yes	NC_010456.5:75890549..75897301:-
ssc_circ_0004404	8	156.635	16	363.727	0.43064	-1.21545	0.0447704	0.0191766	down	yes	NC_010450.4:986798..992003:+
ssc_circ_0007044	8	156.635	16	363.727	0.43064	-1.21545	0.0447704	0.0191766	down	yes	NC_010456.5:49893788..49896280:-
ssc_circ_0007328	8	156.635	16	363.727	0.43064	-1.21545	0.0447704	0.0191766	down	yes	NC_010457.5:112869863..112896614:-
ssc_circ_0007628	8	156.635	16	363.727	0.43064	-1.21545	0.0447704	0.0191766	down	yes	NC_010457.5:81780551..81799621:-
ssc_circ_0000528	17	332.85	27	613.79	0.542287	-0.882871	0.0448401	0.0191839	down	yes	NC_010443.5:230091380..230101283:+
ssc_circ_0000981	17	332.85	27	613.79	0.542287	-0.882871	0.0448401	0.0191839	down	yes	NC_010444.4:133638588..133638912:+
ssc_circ_0000981	17	332.85	27	613.79	0.542287	-0.882871	0.0448401	0.0191839	down	yes	NC_010444.4:133638588..133638912:+
ssc_circ_0003487	17	332.85	27	613.79	0.542287	-0.882871	0.0448401	0.0191839	down	yes	NC_010448.4:88644098..88646110:+
ssc_circ_0007614	12	234.953	21	477.392	0.49216	-1.0228	0.0454509	0.0194306	down	yes	NC_010457.5:77249916..77283482:-
ssc_circ_0005397	38	744.018	19	431.926	1.72256	0.784554	0.0458665	0.0196001	up	yes	NC_010453.5:4338231..4345913:+
ssc_circ_0003039	37	724.439	49	1113.91	0.650354	-0.620703	0.0467221	0.019958	down	yes	NC_010448.4:135651327..135660627:+
ssc_circ_0004122	22	430.748	9	204.597	2.10535	1.07406	0.0479552	0.0204767	up	yes	NC_010450.4:132123346..132145167:-
ssc_circ_0000463	9	176.215	2	45.4659	3.87576	1.95448	0.0481564	0.0204988	up	yes	NC_010443.5:209328952..209330339:+
ssc_circ_0002733	9	176.215	2	45.4659	3.87576	1.95448	0.0481564	0.0204988	up	yes	NC_010447.5:60241617..60249461:+
ssc_circ_0004592	9	176.215	2	45.4659	3.87576	1.95448	0.0481564	0.0204988	up	yes	NC_010451.4:12903427..12918332:-
ssc_circ_0007214	9	176.215	2	45.4659	3.87576	1.95448	0.0481564	0.0204988	up	yes	NC_010456.5:85576061..85579362:+
ssc_circ_0005970	13	254.533	22	500.125	0.508938	-0.974438	0.0491654	0.0208958	down	yes	NC_010454.4:60361138..60376920:-
ssc_circ_0007402	13	254.533	22	500.125	0.508938	-0.974438	0.0491654	0.0208958	down	yes	NC_010457.5:137883502..137889389:+
