# Supplementary material for: A genome-wide landscape of mRNAs, lncRNAs, and circRNAs during subcutaneous adipogenesis in pigs
Source: J Anim Sci Biotechnol. 2018 Nov 1;9:76. doi: 10.1186/s40104-018-0292-7 (PMC6211446; doi:10.1186/s40104-018-0292-7)
Supplement: Supplementary file 5 — List of differentially expressed (DE) genes for D8 vs D4. Gene ID, fold change, gene name, biotype, and position of differentially expressed mRNAs, lncRNAs, and circRNAs between D8 versus D4. (XLSX 295 kb) [file 40104_2018_292_MOESM5_ESM.xlsx]

## Sheet: DE mRNAs
Additional file 5 List of differentially expressed (DE) genes for D8 versus D4. List of differentially expressed (DE) mRNAs for D8 versus D4.
Gene	D8_count	D8_normalize	D4_count	D4_normalize	FoldChange	Log2FoldChange	pval	padj	Up/Down	Significant	GeneName	Biotype	Position
gene23234	209782	3875.65	23474	315.685	12.277	3.61788	0	0	up	yes	ACTA2	protein_coding	chrNC_010456.5:100868145-100886732:-
gene16575	158990	2937.29	30451	409.514	7.17263	2.8425	0	0	up	yes	TAGLN	protein_coding	chrNC_010451.4:44561756-44567385:+
gene3680	213817	3950.2	75474	1015	3.89184	1.96045	0	0	up	yes	TPM4	protein_coding	chrNC_010444.4:61453721-61476781:-
gene17961	300036	5543.07	166368	2237.36	2.4775	1.30888	0	0	up	yes	VIM	protein_coding	chrNC_010452.4:43516441-43526172:+
gene1408	55061	1017.23	259359	3487.93	0.291644	-1.77772	0	0	down	yes	RPS29	protein_coding	chrNC_010443.5:179454923-179456847:-
gene8782	124178	2294.15	34689	466.508	4.91771	2.29799	0	0	up	yes	LGALS1	protein_coding	chrNC_010447.5:10149069-10152514:-
gene1086	194870	3600.16	91457	1229.94	2.9271	1.54947	0	0	up	yes	THBS1	protein_coding	chrNC_010443.5:131728781-131746098:-
gene11027	74142	1369.75	277623	3733.55	0.366876	-1.44664	0	0	down	yes	FTL	protein_coding	chrNC_010448.4:54231121-54232756:+
gene18705	35372	653.486	176953	2379.71	0.274607	-1.86456	0	0	down	yes	COL4A1	protein_coding	chrNC_010453.5:76858332-76997409:-
rna78603	12022	222.103	107631	1447.45	0.153444	-2.70422	0	0	down	yes	rna78603	protein_coding	chrNC_000845.1:2274-3844:+
gene10461	16138	298.144	110267	1482.9	0.201055	-2.31434	0	0	down	yes	MMP2	protein_coding	chrNC_010448.4:30059247-30087031:-
gene1857	55776	1030.44	10503	141.247	7.29531	2.86697	0	0	up	yes	TPM2	protein_coding	chrNC_010443.5:236402249-236410390:-
gene821	86455	1597.23	30429	409.218	3.90312	1.96463	0	0	up	yes	TPM1	protein_coding	chrNC_010443.5:108986981-109016090:-
gene26475	225625	4168.35	151402	2036.1	2.04722	1.03367	0	0	up	yes	CALD1	protein_coding	chrNC_010460.4:14267955-14486641:-
gene17228	31711	585.85	134107	1803.51	0.324839	-1.6222	0	0	down	yes	LAMB1	protein_coding	chrNC_010451.4:107670120-107747242:-
gene3156	18182	335.907	99985	1344.63	0.249814	-2.00107	0	0	down	yes	CAT	protein_coding	chrNC_010444.4:26493664-26533881:-
gene26961	80265	1482.87	32903	442.489	3.3512	1.74468	0	0	up	yes	TMSB4X	protein_coding	chrNC_010461.5:9649516-9651662:+
gene9617	176593	3262.5	120932	1626.33	2.00605	1.00436	0	0	up	yes	GAPDH	protein_coding	chrNC_010447.5:64129678-64135194:-
gene17376	23278	430.053	103935	1397.75	0.307676	-1.70052	0	0	down	yes	GLUL	protein_coding	chrNC_010451.4:123751551-123762575:-
rna78601	3795	70.1114	46429	624.39	0.112288	-3.15473	0	0	down	yes	rna78601	protein_coding	chrNC_000845.1:1246-2205:+
gene9133	72333	1336.33	31410	422.411	3.16358	1.66156	0	0	up	yes	MYL6	protein_coding	chrNC_010447.5:21559226-21562418:+
gene6316	25235	466.208	1325	17.819	26.1636	4.70949	0	0	up	yes	ACTG2	protein_coding	chrNC_010445.4:69097366-69121542:-
gene14112	19152	353.827	87282	1173.79	0.301439	-1.73006	0	0	down	yes	MMP14	protein_coding	chrNC_010449.5:76174502-76185931:-
gene26622	33306	615.318	6500	87.4139	7.03913	2.8154	0	0	up	yes	CAV1	protein_coding	chrNC_010460.4:29648120-29682451:-
gene27715	38519	711.626	10357	139.284	5.10918	2.35309	0	0	up	yes	PLS3	protein_coding	chrNC_010461.5:94885098-94971664:+
gene5364	84458	1560.33	46921	631.007	2.47277	1.30613	0	0	up	yes	SERPINE1	protein_coding	chrNC_010445.4:8863738-8871572:+
gene1789	79431	1467.46	43715	587.892	2.49614	1.3197	0	0	up	yes	ANXA1	protein_coding	chrNC_010443.5:226414200-226431963:+
gene835	114794	2120.78	76835	1033.3	2.05244	1.03734	0	0	up	yes	ANXA2	protein_coding	chrNC_010443.5:111588721-111635064:+
gene21146	9534	176.138	55562	747.214	0.235726	-2.08482	0	0	down	yes	PTX3	protein_coding	chrNC_010455.5:97273594-97279570:+
gene6611	3186	58.8603	33239	447.008	0.131676	-2.92493	0	0	down	yes	LOC100625479	protein_coding	chrNC_010445.4:102195743-102205687:+
gene8401	16716	308.823	275	3.69828	83.5044	6.38378	0	0	up	yes	COL11A1	protein_coding	chrNC_010446.5:115638381-115841679:+
gene7642	9059	167.362	50340	676.987	0.247216	-2.01615	0	0	down	yes	ALDH9A1	protein_coding	chrNC_010446.5:85029914-85057650:+
gene24976	26343	486.678	90745	1220.36	0.398797	-1.32627	0	0	down	yes	SELENOP	protein_coding	chrNC_010458.4:27537885-27547863:-
gene3292	6998	129.286	44411	597.252	0.216468	-2.20778	0	0	down	yes	SPON1	protein_coding	chrNC_010444.4:44967982-45299677:-
gene3250	71316	1317.54	40929	550.425	2.39368	1.25923	0	0	up	yes	LDHA	protein_coding	chrNC_010444.4:40814163-40827284:-
gene23830	46767	864.005	20625	277.371	3.11498	1.63922	0	0	up	yes	ACTR3	protein_coding	chrNC_010457.5:20104808-20171721:+
gene18706	15282	282.33	64645	869.364	0.324754	-1.62258	0	0	down	yes	COL4A2	protein_coding	chrNC_010453.5:76996885-77161617:+
gene22808	4358	80.5126	35308	474.832	0.16956	-2.56013	0	0	down	yes	NID1	protein_coding	chrNC_010456.5:55239327-55346948:+
gene23022	47068	869.566	21577	290.174	2.99671	1.58338	0	0	up	yes	P4HA1	protein_coding	chrNC_010456.5:75827207-75919121:-
gene5691	11717	216.468	52431	705.107	0.307	-1.70369	0	0	down	yes	ARL6IP1	protein_coding	chrNC_010445.4:26759365-26770325:+
gene24756	16494	304.721	63043	847.82	0.359417	-1.47627	0	0	down	yes	COL6A3	protein_coding	chrNC_010457.5:137011549-137103687:-
gene4537	35847	662.262	103620	1393.51	0.475247	-1.07325	0	0	down	yes	VCAN	protein_coding	chrNC_010444.4:91682177-91811674:+
gene13777	41701	770.412	19729	265.321	2.9037	1.53789	0	0	up	yes	IQGAP1	protein_coding	chrNC_010449.5:53020479-53129964:+
gene23007	25208	465.71	80687	1085.1	0.429185	-1.22033	0	0	down	yes	PSAP	protein_coding	chrNC_010456.5:74734185-74820645:-
gene9412	5627	103.957	34416	462.836	0.224609	-2.15451	0	0	down	yes	ABCC9	protein_coding	chrNC_010447.5:51536531-51673583:+
gene15054	20842	385.049	70224	944.392	0.407722	-1.29434	0	0	down	yes	PDGFRA	protein_coding	chrNC_010450.4:40966568-41021440:+
gene6251	20935	386.767	5345	71.8811	5.38066	2.42778	0	0	up	yes	CAPG	protein_coding	chrNC_010445.4:59335483-59366855:+
gene10563	5394	99.6524	32355	435.119	0.229023	-2.12643	0	0	down	yes	CEBPA	protein_coding	chrNC_010448.4:43083200-43085884:-
gene19785	9212	170.189	40924	550.358	0.309233	-1.69323	0	0	down	yes	CPD	protein_coding	chrNC_010454.4:46462203-46533032:+
gene12144	37316	689.401	19561	263.062	2.62068	1.38994	0	0	up	yes	LOC733637	protein_coding	chrNC_010448.4:103413841-103424790:-
gene25768	2753	50.8608	22500	302.586	0.168087	-2.57272	0	0	down	yes	ID1	protein_coding	chrNC_010459.5:35316518-35317742:+
gene9840	9443	174.456	39862	536.076	0.325432	-1.61957	0	0	down	yes	IGF1	protein_coding	chrNC_010447.5:81762027-81909253:+
gene24932	2791	51.5628	22176	298.229	0.172897	-2.53202	0	0	down	yes	SLC1A3	protein_coding	chrNC_010458.4:21873691-21965315:+
gene21905	4934	91.154	27601	371.186	0.245575	-2.02576	0	0	down	yes	SLC5A3	protein_coding	chrNC_010455.5:197688632-197723323:+
gene25057	20810	384.458	63344	851.868	0.451312	-1.1478	0	0	down	yes	IL6ST	protein_coding	chrNC_010458.4:35101304-35151832:-
gene16339	2349	43.397	19559	263.035	0.164986	-2.59959	0	0	down	yes	FZD4	protein_coding	chrNC_010451.4:20714995-20721460:-
gene7283	19268	355.97	6822	91.7442	3.88003	1.95607	0	0	up	yes	SDC2	protein_coding	chrNC_010446.5:40003618-40129483:-
gene22181	14248	263.227	47833	643.272	0.409201	-1.28912	0	0	down	yes	CLU	protein_coding	chrNC_010456.5:11336585-11352569:-
gene25593	25405	469.349	11607	156.094	3.00683	1.58824	0	0	up	yes	DSTN	protein_coding	chrNC_010459.5:25998830-26050354:+
gene2811	14495	267.79	48243	648.786	0.412756	-1.27664	0	0	down	yes	FTH1	protein_coding	chrNC_010444.4:9535051-9537979:+
gene7997	19845	366.63	7383	99.2887	3.69256	1.88462	0	0	up	yes	S100A6	protein_coding	chrNC_010446.5:96098264-96099686:+
gene17146	12923	238.748	2774	37.3055	6.39981	2.67803	0	0	up	yes	SEMA3D	protein_coding	chrNC_010451.4:95280637-95486109:+
gene6412	25667	474.189	12049	162.038	2.9264	1.54913	0	0	up	yes	UGP2	protein_coding	chrNC_010445.4:77975450-78032471:-
gene6018	19260	355.822	7663	103.054	3.45277	1.78775	0	0	up	yes	ASPN	protein_coding	chrNC_010445.4:42165553-42192902:-
gene23340	45395	838.658	30984	416.682	2.01271	1.00914	0	0	up	yes	PGAM1	protein_coding	chrNC_010456.5:108822782-108832818:+
gene8361	34762	642.217	21098	283.732	2.26346	1.17853	0	0	up	yes	SARS	protein_coding	chrNC_010446.5:110857067-110874712:-
gene25291	3059	56.514	19295	259.485	0.217793	-2.19897	0	0	down	yes	EBF1	protein_coding	chrNC_010458.4:64357999-64753188:+
gene18420	14737	272.261	46265	622.185	0.437589	-1.19235	0	0	down	yes	ITM2B	protein_coding	chrNC_010453.5:19349088-19377931:-
gene24992	10814	199.785	36494	490.782	0.407075	-1.29663	0	0	down	yes	HMGCS1	protein_coding	chrNC_010458.4:27936225-27957261:-
gene2250	5712	105.527	24932	335.293	0.314732	-1.6678	0	0	down	yes	ANGPTL2	protein_coding	chrNC_010443.5:267639636-267672918:-
gene19619	15751	290.995	46376	623.678	0.466579	-1.09981	0	0	down	yes	ACACA	protein_coding	chrNC_010454.4:38580916-38875067:-
gene15585	26925	497.431	15375	206.767	2.40575	1.26649	0	0	up	yes	ELOVL6	protein_coding	chrNC_010450.4:112038670-112190079:+
gene13574	5640	104.197	24281	326.538	0.319097	-1.64793	0	0	down	yes	PTK7	protein_coding	chrNC_010449.5:38135675-38205662:+
gene23134	11798	217.964	3499	47.0556	4.63206	2.21165	0	0	up	yes	ANXA8	protein_coding	chrNC_010456.5:88319209-88340716:-
gene22520	10015	185.024	33979	456.959	0.404902	-1.30435	0	0	down	yes	MLEC	protein_coding	chrNC_010456.5:40601982-40617382:+
gene14840	21769	402.175	11423	153.62	2.61799	1.38846	0	0	up	yes	WDR1	protein_coding	chrNC_010450.4:6413338-6452383:-
gene5580	442	8.16581	9003	121.075	0.0674442	-3.89016	0	0	down	yes	SULT1A3	protein_coding	chrNC_010445.4:18351205-18354653:+
gene9171	7002	129.36	26812	360.575	0.358759	-1.47891	0	0	down	yes	LRP1	protein_coding	chrNC_010447.5:22435636-22519276:+
gene18661	12840	237.215	4481	60.2618	3.93641	1.97688	0	0	up	yes	ITGBL1	protein_coding	chrNC_010453.5:70042051-70246974:+
gene27162	3597	66.4534	18414	247.637	0.26835	-1.89781	0	0	down	yes	SRPX	protein_coding	chrNC_010461.5:34075577-34198462:-
gene4852	1910	35.2866	13641	183.448	0.192352	-2.37818	0	0	down	yes	CXCL14	protein_coding	chrNC_010444.4:137803988-137813118:-
gene7728	634	11.7129	9335	125.54	0.0933007	-3.42197	0	0	down	yes	ADAMTS4	protein_coding	chrNC_010446.5:89260354-89269238:+
gene12089	12264	226.573	4284	57.6125	3.93272	1.97553	0	0	up	yes	TUBB6	protein_coding	chrNC_010448.4:97233639-97240692:-
gene1479	19234	355.342	9826	132.143	2.68907	1.42711	0	0	up	yes	LGALS3	protein_coding	chrNC_010443.5:184478639-184496155:+
gene8276	15818	292.232	7037	94.6356	3.08798	1.62666	0	0	up	yes	RHOC	protein_coding	chrNC_010446.5:107731713-107737705:+
gene17156	11662	215.452	3922	52.7442	4.08484	2.03028	0	0	up	yes	SEMA3C	protein_coding	chrNC_010451.4:99114649-99432683:+
gene15919	9622	177.763	2613	35.1404	5.05866	2.33876	0	0	up	yes	CAVIN3	protein_coding	chrNC_010451.4:3378144-3379851:+
gene17390	13787	254.71	39975	537.595	0.473796	-1.07766	0	0	down	yes	LAMC1	protein_coding	chrNC_010451.4:124283668-124405967:+
gene8491	1124	20.7655	10736	144.381	0.143825	-2.79762	0	0	down	yes	TGFBR3	protein_coding	chrNC_010446.5:125109939-125310788:+
gene12164	1942	35.8778	13108	176.28	0.203527	-2.29671	0	0	down	yes	COLEC12	protein_coding	chrNC_010448.4:105808157-106000197:+
gene599	9915	183.176	31583	424.737	0.43127	-1.21334	0	0	down	yes	REV3L	protein_coding	chrNC_010443.5:77196592-77400551:-
gene25348	25779	476.259	16286	219.019	2.17451	1.12069	0	0	up	yes	ANXA6	protein_coding	chrNC_010458.4:71857229-71913723:+
gene11808	23823	440.122	14567	195.901	2.24665	1.16778	0	0	up	yes	CLIC4	protein_coding	chrNC_010448.4:82401041-82483038:+
gene9376	8444	156	28195	379.174	0.411421	-1.28131	0	0	down	yes	ARNTL2	protein_coding	chrNC_010447.5:46289873-46482369:-
gene17982	9415	173.939	2758	37.0904	4.6896	2.22947	0	0	up	yes	ITGA8	protein_coding	chrNC_010452.4:46132887-46303659:+
gene20682	1419	26.2156	11102	149.303	0.175586	-2.50975	0	0	down	yes	IL17RD	protein_coding	chrNC_010455.5:38935631-39006721:-
gene3976	4238	78.2957	18447	248.081	0.315606	-1.6638	0	0	down	yes	COL5A3	protein_coding	chrNC_010444.4:68828197-68869914:-
gene290	6608	122.081	1170	15.7345	7.75879	2.95583	0	0	up	yes	CTGF	protein_coding	chrNC_010443.5:31674398-31677697:+
gene21040	18751	346.419	10359	139.311	2.48666	1.31421	0	0	up	yes	PLOD2	protein_coding	chrNC_010455.5:86402673-86513167:-
gene9948	8078	149.238	26875	361.423	0.412919	-1.27607	0	0	down	yes	LUM	protein_coding	chrNC_010447.5:91748871-91756381:+
gene9826	10553	194.963	3761	50.579	3.85463	1.94659	0	0	up	yes	GLT8D2	protein_coding	chrNC_010447.5:80409915-80473964:+
gene15534	7813	144.343	1929	25.9417	5.56411	2.47615	0	0	up	yes	USP53	protein_coding	chrNC_010450.4:104500204-104560711:-
gene5435	4930	91.0801	370	4.97587	18.3044	4.19412	0	0	up	yes	ELN	protein_coding	chrNC_010445.4:11214194-11245891:+
gene10112	8166	150.864	2160	29.0483	5.19356	2.37673	0	0	up	yes	WFDC1	protein_coding	chrNC_010448.4:4333729-4365122:-
gene24691	12493	230.804	35246	473.998	0.48693	-1.03821	0	0	down	yes	NCL	protein_coding	chrNC_010457.5:132163453-132174214:-
gene13292	10826	200.007	4239	57.0073	3.50844	1.81083	0	0	up	yes	CLIC1	protein_coding	chrNC_010449.5:23842829-23851162:-
gene9553	5335	98.5624	698	9.3869	10.5	3.39232	0	0	up	yes	MFAP5	protein_coding	chrNC_010447.5:62742520-62757522:+
gene27388	22298	411.948	14122	189.917	2.1691	1.1171	0	0	up	yes	MSN	protein_coding	chrNC_010461.5:51844197-51967674:+
gene6668	10276	189.846	3899	52.4349	3.6206	1.85623	0	0	up	yes	LBH	protein_coding	chrNC_010445.4:109078285-109113536:-
gene8874	13215	244.143	6190	83.2449	2.93283	1.55229	0	0	up	yes	TUBA1A	protein_coding	chrNC_010447.5:15186059-15190211:-
gene13828	7709	142.421	25180	338.628	0.420583	-1.24954	0	0	down	yes	PLIN1	protein_coding	chrNC_010449.5:55237517-55250797:-
gene6373	1845	34.0858	11445	153.916	0.221458	-2.1749	0	0	down	yes	ANTXR1	protein_coding	chrNC_010445.4:73157744-73398379:-
gene11599	6641	122.69	22731	305.693	0.401351	-1.31706	0	0	down	yes	PGD	protein_coding	chrNC_010448.4:70675751-70692697:+
gene9563	8357	154.393	2627	35.3286	4.37019	2.1277	0	0	up	yes	SLC2A3	protein_coding	chrNC_010447.5:62963635-63041955:-
gene5242	19708	364.099	12036	161.864	2.24942	1.16955	0	0	up	yes	ARPC1B	protein_coding	chrNC_010445.4:6329737-6342641:+
gene14514	6041	111.606	21285	286.247	0.389893	-1.35885	0	0	down	yes	NEK9	protein_coding	chrNC_010449.5:98275973-98322072:-
gene7401	9406	173.773	3409	45.8452	3.79042	1.92236	0	0	up	yes	PKIA	protein_coding	chrNC_010446.5:57872114-57879184:-
gene12332	9887	182.659	29247	393.322	0.464401	-1.10656	0	0	down	yes	PTGFR	protein_coding	chrNC_010448.4:134727334-134777067:-
gene12471	2051	37.8916	11713	157.52	0.240551	-2.05558	0	0	down	yes	PLPP3	protein_coding	chrNC_010448.4:155800838-155894919:+
gene25535	3263	60.2829	14770	198.631	0.303491	-1.72027	0	0	down	yes	CDS2	protein_coding	chrNC_010459.5:14151810-14220841:+
gene6716	3842	70.9797	16162	217.351	0.326567	-1.61455	0	0	down	yes	SLC5A6	protein_coding	chrNC_010445.4:111919298-111930944:+
gene1691	3618	66.8414	15541	209	0.319815	-1.64469	0	0	down	yes	NFIB	protein_coding	chrNC_010443.5:208182397-208427504:+
gene2472	12992	240.023	6381	85.8135	2.79703	1.4839	0	0	up	yes	CD151	protein_coding	chrNC_010444.4:525000-529568:+
gene21900	4054	74.8963	16448	221.197	0.338595	-1.56237	0	0	down	yes	ITSN1	protein_coding	chrNC_010455.5:197301515-197492537:+
gene9253	19691	363.785	12447	167.391	2.17327	1.11987	0	0	up	yes	MSRB3	protein_coding	chrNC_010447.5:29695824-29863601:+
gene16672	4032	74.4899	16229	218.252	0.341302	-1.55088	0	0	down	yes	CLMP	protein_coding	chrNC_010451.4:49989967-50094223:-
gene25700	1483	27.3979	9664	129.964	0.210811	-2.24598	0	0	down	yes	CPXM1	protein_coding	chrNC_010459.5:32845154-32852065:+
gene4062	845	15.6111	7719	103.807	0.150385	-2.73326	0	0	down	yes	ANGPTL4	protein_coding	chrNC_010444.4:70905767-70912892:-
gene12147	3114	57.5301	13851	186.272	0.30885	-1.69502	0	0	down	yes	EMILIN2	protein_coding	chrNC_010448.4:103730618-103786921:-
gene4300	9546	176.359	3875	52.1121	3.38423	1.75883	0	0	up	yes	CNN2	protein_coding	chrNC_010444.4:77376020-77385594:-
gene17396	1217	22.4837	8802	118.372	0.189941	-2.39638	0	0	down	yes	RGL1	protein_coding	chrNC_010451.4:124848358-125143014:+
gene28142	7349	135.77	2293	30.8369	4.40285	2.13844	0	0	up	yes	LOC110257905	protein_coding	chrNC_010462.3:10163547-10165732:+
gene25203	1143	21.1166	8503	114.351	0.184665	-2.43702	0	0	down	yes	SH3PXD2B	protein_coding	chrNC_010458.4:51733170-51858774:+
gene17405	9786	180.793	4128	55.5145	3.25668	1.7034	0	0	up	yes	FAM129A	protein_coding	chrNC_010451.4:126007493-126172579:-
gene24596	4716	87.1266	735	9.88449	8.81447	3.13987	0	0	up	yes	DES	protein_coding	chrNC_010457.5:121428539-121435426:+
gene1321	1043	19.2691	8027	107.949	0.178501	-2.48599	0	0	down	yes	SMAD3	protein_coding	chrNC_010443.5:164998457-165124455:+
gene20728	1445	26.6959	9098	122.352	0.218188	-2.19635	0	0	down	yes	ADAMTS9	protein_coding	chrNC_010455.5:46033753-46209238:-
gene7906	7464	137.895	2574	34.6159	3.98357	1.99406	0	0	up	yes	ARHGEF2	protein_coding	chrNC_010446.5:94026391-94082206:+
gene13447	10293	190.16	28336	381.071	0.499015	-1.00285	0	0	down	yes	FKBP5	protein_coding	chrNC_010449.5:31441764-31550704:-
gene7563	2579	47.6462	11975	161.043	0.29586	-1.75702	0	0	down	yes	SNAI2	protein_coding	chrNC_010446.5:79264880-79268475:+
gene13686	5619	103.809	18807	252.922	0.41044	-1.28476	0	0	down	yes	ELOVL5	protein_coding	chrNC_010449.5:46860768-46932945:-
gene17892	2836	52.3942	12531	168.52	0.310907	-1.68545	0	0	down	yes	ACO1	protein_coding	chrNC_010452.4:33937833-34001895:-
gene19800	2419	44.6902	11462	154.144	0.289925	-1.78625	0	0	down	yes	RFLNB	protein_coding	chrNC_010454.4:47307657-47316652:+
gene8550	12373	228.587	6610	88.8932	2.57148	1.3626	0	0	up	yes	CYR61	protein_coding	chrNC_010446.5:130392404-130395179:-
gene25163	11153	206.048	5659	76.1038	2.70746	1.43694	0	0	up	yes	MAP1B	protein_coding	chrNC_010458.4:48403338-48501453:+
gene14705	14961	276.4	9065	121.909	2.26727	1.18095	0	0	up	yes	WARS	protein_coding	chrNC_010449.5:121212981-121238144:-
gene26623	7153	132.149	2567	34.5217	3.828	1.93659	0	0	up	yes	CAV2	protein_coding	chrNC_010460.4:29699012-29707277:-
gene4474	5218	96.4009	17590	236.555	0.407519	-1.29506	0	0	down	yes	F2RL2	protein_coding	chrNC_010444.4:85534188-85542062:-
gene23461	2891	53.4103	12370	166.355	0.321062	-1.63908	0	0	down	yes	SH3PXD2A	protein_coding	chrNC_010456.5:114515459-114777251:-
gene17214	1402	25.9015	8560	115.117	0.225001	-2.152	0	0	down	yes	PRKAR2B	protein_coding	chrNC_010451.4:106851044-106957519:+
gene18076	6747	124.649	20613	277.21	0.449655	-1.15311	0	0	down	yes	NRP1	protein_coding	chrNC_010452.4:56280673-56430832:-
gene26523	6873	126.976	20834	280.182	0.453193	-1.1418	0	0	down	yes	UBE2H	protein_coding	chrNC_010460.4:18819612-18932909:+
gene26674	870	16.073	6872	92.4166	0.173919	-2.52352	0	0	down	yes	BMPER	protein_coding	chrNC_010460.4:39417830-39664010:-
gene1936	8106	149.756	23089	310.507	0.482293	-1.05202	0	0	down	yes	COL15A1	protein_coding	chrNC_010443.5:240718128-240829188:+
gene22502	3209	59.2852	12703	170.834	0.347035	-1.52685	0	0	down	yes	GCN1	protein_coding	chrNC_010456.5:40151415-40218183:-
gene17022	12622	233.187	7462	100.351	2.32371	1.21643	0	0	up	yes	ASNS	protein_coding	chrNC_010451.4:77318341-77336290:-
gene19736	4389	81.0853	15083	202.84	0.399749	-1.32283	0	0	down	yes	ALDOC	protein_coding	chrNC_010454.4:44823376-44827273:-
gene7047	11522	212.865	6549	88.0728	2.41692	1.27317	0	0	up	yes	NDRG1	protein_coding	chrNC_010446.5:8014445-8069335:+
gene19067	1105	20.4145	7105	95.5501	0.213653	-2.22666	0	0	down	yes	PITPNC1	protein_coding	chrNC_010454.4:13741195-14019694:+
gene366	3538	65.3634	13083	175.944	0.371501	-1.42856	0	0	down	yes	MAN1A1	protein_coding	chrNC_010443.5:42729722-42896290:+
gene7919	4063	75.0626	14222	191.262	0.392461	-1.34938	0	0	down	yes	FDPS	protein_coding	chrNC_010446.5:94500140-94514820:-
gene7297	3635	67.1554	13214	177.706	0.377903	-1.40391	0	0	down	yes	TP53INP1	protein_coding	chrNC_010446.5:41747654-41766688:+
gene577	4413	81.5287	1069	14.3762	5.67108	2.50362	0	0	up	yes	MICAL1	protein_coding	chrNC_010443.5:75511692-75522760:-
gene7094	2310	42.6765	10143	136.406	0.312864	-1.67639	0	0	down	yes	SQLE	protein_coding	chrNC_010446.5:14669789-14700152:-
gene27581	4044	74.7116	850	11.431	6.53585	2.70837	0	0	up	yes	TNMD	protein_coding	chrNC_010461.5:82269323-82292083:+
gene8854	4450	82.2123	1101	14.8066	5.55242	2.47312	0	0	up	yes	C5H12orf75	protein_coding	chrNC_010447.5:14720117-14755750:-
gene1800	5336	98.5809	1702	22.889	4.30691	2.10665	0	0	up	yes	OSTF1	protein_coding	chrNC_010443.5:228142159-228196808:+
gene21026	2476	45.7433	10386	139.674	0.327501	-1.61043	0	0	down	yes	PCOLCE2	protein_coding	chrNC_010455.5:83507607-83592929:-
gene18338	10009	184.913	5480	73.6966	2.50911	1.32718	0	0	up	yes	POSTN	protein_coding	chrNC_010453.5:13225183-13258973:-
gene8760	9549	176.415	5088	68.4249	2.57822	1.36638	0	0	up	yes	KDELR3	protein_coding	chrNC_010447.5:9505205-9515723:-
gene16439	2963	54.7405	348	4.68	11.6967	3.54803	0	0	up	yes	C9H11orf70	protein_coding	chrNC_010451.4:32753274-32795303:+
gene26074	1214	22.4283	7082	95.2408	0.23549	-2.08626	0	0	down	yes	PTPN1	protein_coding	chrNC_010459.5:52017100-52086747:+
gene20429	4926	91.0062	15537	208.946	0.435549	-1.19909	0	0	down	yes	ABHD5	protein_coding	chrNC_010455.5:27006331-27053760:+
gene9102	5140	94.9598	15924	214.15	0.443426	-1.17324	0	0	down	yes	ITGA7	protein_coding	chrNC_010447.5:21126565-21150875:-
gene25840	14935	275.919	10249	137.831	2.00186	1.00134	0	0	up	yes	EIF6	protein_coding	chrNC_010459.5:38638295-38643918:-
gene1444	3523	65.0863	12424	167.081	0.389548	-1.36013	0	0	down	yes	FRMD6	protein_coding	chrNC_010443.5:181338404-181416813:+
gene24016	12291	227.072	7780	104.628	2.17029	1.11789	0	0	up	yes	EIF4EBP1	protein_coding	chrNC_010457.5:48423001-48443373:-
gene471	2799	51.7106	10779	144.959	0.356726	-1.48711	0	0	down	yes	MDN1	protein_coding	chrNC_010443.5:57660222-57826362:-
gene24547	11310	208.949	6902	92.8201	2.25111	1.17064	0	0	up	yes	ARPC2	protein_coding	chrNC_010457.5:120297122-120328795:+
gene10200	4042	74.6746	13480	181.283	0.411923	-1.27955	0	0	down	yes	GLG1	protein_coding	chrNC_010448.4:13011829-13165487:+
gene25350	1748	32.2937	8243	110.854	0.291317	-1.77934	0	0	down	yes	GPX3	protein_coding	chrNC_010458.4:71980467-71989011:-
gene18933	2762	51.0271	10618	142.794	0.357348	-1.4846	0	0	down	yes	ACOX1	protein_coding	chrNC_010454.4:5450913-5479550:+
gene4194	7478	138.154	3597	48.3735	2.85598	1.51399	0	0	up	yes	DAPK3	protein_coding	chrNC_010444.4:74758962-74776355:+
gene81	4121	76.1341	13534	182.009	0.418299	-1.2574	0	0	down	yes	ACAT2	protein_coding	chrNC_010443.5:7600616-7612861:-
gene23441	5827	107.652	17018	228.863	0.470377	-1.08811	0	0	down	yes	WBP1L	protein_coding	chrNC_010456.5:113737758-113800564:+
gene18172	5915	109.278	2390	32.1414	3.3999	1.76549	0	0	up	yes	KLF6	protein_coding	chrNC_010452.4:66488445-66497830:+
gene4673	3432	63.4051	702	9.4407	6.71614	2.74763	0	0	up	yes	CCDC112	protein_coding	chrNC_010444.4:119443404-119480805:-
gene16261	6663	123.097	18568	249.708	0.492963	-1.02045	0	0	down	yes	ACER3	protein_coding	chrNC_010451.4:10985078-11167386:+
gene10806	2111	39	8971	120.645	0.323264	-1.62922	0	0	down	yes	LIPE	protein_coding	chrNC_010448.4:49543671-49560126:+
gene10104	1004	18.5486	6131	82.4514	0.224964	-2.15224	0	0	down	yes	CRISPLD2	protein_coding	chrNC_010448.4:3881715-3944592:-
gene13357	3658	67.5804	12395	166.691	0.405422	-1.3025	0	0	down	yes	BRD2	protein_coding	chrNC_010449.5:25096579-25162576:+
gene4567	12598	232.744	8333	112.065	2.07687	1.05441	0	0	up	yes	ARRDC3	protein_coding	chrNC_010444.4:98430451-98444835:-
gene10790	4282	79.1086	1275	17.1466	4.61367	2.20591	0	0	up	yes	AXL	protein_coding	chrNC_010448.4:49245802-49277917:+
gene5084	3934	72.6794	12954	174.209	0.417196	-1.2612	0	0	down	yes	PDGFRB	protein_coding	chrNC_010444.4:151155753-151192818:-
gene20692	8548	157.922	4627	62.2252	2.5379	1.34364	0	0	up	yes	SLMAP	protein_coding	chrNC_010455.5:39571930-39720229:+
gene12485	912	16.8489	5816	78.2152	0.215417	-2.21479	0	0	down	yes	DHCR24	protein_coding	chrNC_010448.4:157483794-157519060:+
gene9486	5575	102.996	16247	218.494	0.471391	-1.085	0	0	down	yes	LRP6	protein_coding	chrNC_010447.5:60149041-60318719:+
gene16408	1018	18.8072	6060	81.4966	0.230773	-2.11545	0	0	down	yes	SESN3	protein_coding	chrNC_010451.4:27207239-27279205:-
gene19253	3935	72.6978	12755	171.533	0.423813	-1.2385	0	0	down	yes	STAT3	protein_coding	chrNC_010454.4:20407316-20471091:+
gene23593	1567	28.9498	7386	99.329	0.291454	-1.77866	0	0	down	yes	FGFR2	protein_coding	chrNC_010456.5:131183095-131285001:-
gene26075	620	11.4543	4807	64.6459	0.177185	-2.49667	0	0	down	yes	RIPOR3	protein_coding	chrNC_010459.5:52088049-52163964:-
gene21672	3309	61.1327	747	10.0459	6.08536	2.60534	0	0	up	yes	COL8A1	protein_coding	chrNC_010455.5:159216138-159374718:-
gene951	10078	186.188	6187	83.2045	2.23771	1.16202	0	0	up	yes	SQOR	protein_coding	chrNC_010443.5:126078335-126137407:-
gene94	6807	125.757	3311	44.5273	2.82427	1.49788	0	0	up	yes	EZR	protein_coding	chrNC_010443.5:8403362-8452750:+
gene4345	2937	54.2601	10516	141.422	0.383675	-1.38204	0	0	down	yes	GFPT2	protein_coding	chrNC_010444.4:78285208-78328288:+
gene12127	2482	45.8541	9494	127.678	0.359139	-1.47739	0	0	down	yes	ARHGAP28	protein_coding	chrNC_010448.4:100494385-100681008:-
gene10804	302	5.57935	3699	49.7452	0.112159	-3.15639	0	0	down	yes	CEACAM1	protein_coding	chrNC_010448.4:49437308-49460614:+
gene18852	1328	24.5344	6691	89.9825	0.272657	-1.87484	0	0	down	yes	TBC1D16	protein_coding	chrNC_010454.4:2384161-2460861:+
gene12337	6594	121.822	3184	42.8193	2.84502	1.50844	0	0	up	yes	DNAJB4	protein_coding	chrNC_010448.4:135243927-135281376:-
gene7046	742	13.7082	5072	68.2097	0.200972	-2.31494	0	0	down	yes	ST3GAL1	protein_coding	chrNC_010446.5:7814492-7911053:+
gene5417	2180	40.2748	8697	116.96	0.344347	-1.53806	0	0	down	yes	TBL2	protein_coding	chrNC_010445.4:10850347-10892441:-
gene1803	2240	41.3833	8822	118.641	0.348812	-1.51948	0	0	down	yes	PCSK5	protein_coding	chrNC_010443.5:228854587-229308054:+
gene4861	3725	68.8182	12031	161.796	0.425338	-1.23332	0	0	down	yes	TGFBI	protein_coding	chrNC_010444.4:138191793-138225373:+
gene567	2333	43.1014	8966	120.577	0.357459	-1.48415	0	0	down	yes	SESN1	protein_coding	chrNC_010443.5:75056731-75170374:-
gene20536	1058	19.5462	5845	78.6052	0.248663	-2.00774	0	0	down	yes	WDR6	protein_coding	chrNC_010455.5:31642207-31651367:+
gene19162	1677	30.982	7408	99.6249	0.310987	-1.68507	0	0	down	yes	HEXIM1	protein_coding	chrNC_010454.4:18267023-18270089:-
gene1808	8934	165.053	5337	71.7735	2.29963	1.2014	0	0	up	yes	PRUNE2	protein_coding	chrNC_010443.5:229578444-229849222:-
gene20241	2608	48.182	9535	128.229	0.375748	-1.41216	0	0	down	yes	SH3BP5	protein_coding	chrNC_010455.5:2504282-2585601:-
gene18799	7321	135.253	3912	52.6097	2.57088	1.36226	0	0	up	yes	PYCR1	protein_coding	chrNC_010454.4:1060028-1064808:+
gene5484	5170	95.5141	2150	28.9138	3.30341	1.72395	0	0	up	yes	PSPH	protein_coding	chrNC_010445.4:16877904-16903062:+
gene6225	3315	61.2435	11050	148.604	0.412127	-1.27884	0	0	down	yes	RMND5A	protein_coding	chrNC_010445.4:58038024-58096852:-
gene12390	10923	201.799	7242	97.3925	2.07202	1.05104	0	0	up	yes	GNG12	protein_coding	chrNC_010448.4:144782478-144918556:+
gene17179	726	13.4126	4856	65.3049	0.205385	-2.2836	0	0	down	yes	FGL2	protein_coding	chrNC_010451.4:102869044-102875564:+
gene18783	3013	55.6642	674	9.06414	6.14114	2.61851	0	0	up	yes	SLC16A3	protein_coding	chrNC_010454.4:796882-807480:-
gene1740	6156	113.73	2985	40.1431	2.83311	1.50239	0	0	up	yes	VLDLR	protein_coding	chrNC_010443.5:219178501-219210332:-
gene13835	3094	57.1606	10479	140.925	0.405612	-1.30183	0	0	down	yes	ANPEP	protein_coding	chrNC_010449.5:55351081-55373856:-
gene9689	4223	78.0186	12821	172.42	0.45249	-1.14404	0	0	down	yes	ADIPOR2	protein_coding	chrNC_010447.5:68755789-68807247:+
gene20247	6015	111.125	2885	38.7983	2.86418	1.51812	0	0	up	yes	ANKRD28	protein_coding	chrNC_010455.5:2922855-3135743:-
gene21541	2587	47.794	9323	125.378	0.381198	-1.39139	0	0	down	yes	ARHGAP31	protein_coding	chrNC_010455.5:140837078-140948504:-
gene23077	2092	38.649	8201	110.289	0.350433	-1.51279	0	0	down	yes	ZCCHC24	protein_coding	chrNC_010456.5:81699420-81763994:-
gene7995	2354	43.4894	339	4.55897	9.5393	3.25388	0	0	up	yes	S100A4	protein_coding	chrNC_010446.5:96088102-96091160:+
gene26581	2451	45.2814	396	5.32552	8.50272	3.08792	0	0	up	yes	TMEM229A	protein_coding	chrNC_010460.4:23531498-23533619:+
gene26344	1629	30.0952	7064	94.9987	0.316796	-1.65837	0	0	down	yes	GSTK1	protein_coding	chrNC_010460.4:6992623-6999068:-
gene24622	3833	70.8134	1269	17.0659	4.14942	2.05291	0	0	up	yes	KCNE4	protein_coding	chrNC_010457.5:124910708-124915787:+
gene18486	953	17.6064	5337	71.7735	0.245305	-2.02735	0	0	down	yes	RGCC	protein_coding	chrNC_010453.5:25481845-25496548:-
gene26447	567	10.4751	4236	56.9669	0.183881	-2.44316	0	0	down	yes	CREB3L2	protein_coding	chrNC_010460.4:11533184-11666132:+
gene22398	1449	26.7698	6577	88.4494	0.302657	-1.72425	0	0	down	yes	TMEM120B	protein_coding	chrNC_010456.5:30901813-30957350:-
gene22273	10109	186.76	6697	90.0632	2.07366	1.05218	0	0	up	yes	PALLD	protein_coding	chrNC_010456.5:20678456-21020125:-
gene1138	733	13.5419	4658	62.6421	0.216179	-2.2097	0	0	down	yes	ALDH1A3	protein_coding	chrNC_010443.5:139451080-139491514:+
gene8724	1721	31.7949	7166	96.3704	0.329924	-1.59979	0	0	down	yes	TNRC6B	protein_coding	chrNC_010447.5:8052434-8311811:-
gene7844	2730	50.4359	9414	126.602	0.398381	-1.32778	0	0	down	yes	KIRREL	protein_coding	chrNC_010446.5:92173897-92290887:-
gene16341	2589	47.8309	9078	122.084	0.391789	-1.35185	0	0	down	yes	TMEM135	protein_coding	chrNC_010451.4:20741085-21020899:+
gene19832	4962	91.6713	13933	187.375	0.48924	-1.03139	0	0	down	yes	TSR1	protein_coding	chrNC_010454.4:48404306-48417622:-
gene24007	1117	20.6362	5637	75.808	0.272217	-1.87717	0	0	down	yes	FGFR1	protein_coding	chrNC_010457.5:48053895-48106634:+
gene1141	7864	145.285	4702	63.2338	2.29758	1.20012	0	0	up	yes	SELENOS	protein_coding	chrNC_010443.5:139829002-139836923:-
gene22225	3265	60.3198	10463	140.709	0.428684	-1.22201	0	0	down	yes	FDFT1	protein_coding	chrNC_010456.5:14976259-15010701:+
gene9182	7251	133.96	4158	55.918	2.39565	1.26042	0	0	up	yes	DDIT3	protein_coding	chrNC_010447.5:22785441-22789867:-
gene4035	2117	39.1109	287	3.85966	10.1333	3.34103	0	0	up	yes	CNN1	protein_coding	chrNC_010444.4:70183370-70190756:+
gene22414	10142	187.37	6872	92.4166	2.02745	1.01967	0	0	up	yes	ARPC3	protein_coding	chrNC_010456.5:31814382-31823452:-
gene28785	2866	52.9484	9603	129.144	0.409996	-1.28632	0	0	down	yes	HMOX1	protein_coding	chrNW_018084968.1:1954828-1963836:+
gene22854	6943	128.27	3925	52.7845	2.43006	1.28099	0	0	up	yes	C14H1orf198	protein_coding	chrNC_010456.5:59516754-59553705:+
gene23276	7859	145.192	4753	63.9197	2.27148	1.18363	0	0	up	yes	MYOF	protein_coding	chrNC_010456.5:104770514-104941212:-
gene18712	1985	36.6722	7617	102.436	0.358003	-1.48196	0	0	down	yes	ANKRD10	protein_coding	chrNC_010453.5:77323355-77356049:-
gene12771	3814	70.4624	1396	18.7738	3.75323	1.90813	0	0	up	yes	LOC100624785	protein_coding	chrNC_010449.5:1910585-1914668:-
gene15615	2109	38.9631	316	4.24966	9.16852	3.19669	0	0	up	yes	DKK2	protein_coding	chrNC_010450.4:114862056-114974327:+
gene18539	1858	34.3259	7217	97.0563	0.353671	-1.49952	0	0	down	yes	TBC1D4	protein_coding	chrNC_010453.5:47543808-47760928:-
gene683	4946	91.3757	2313	31.1059	2.93757	1.55462	0	0	up	yes	CD109	protein_coding	chrNC_010443.5:92081675-92241079:-
gene24863	3877	71.6263	11447	153.943	0.46528	-1.10383	0	0	down	yes	BASP1	protein_coding	chrNC_010458.4:6384322-6440507:+
gene26660	5336	98.5809	2656	35.7186	2.75993	1.46463	0	0	up	yes	ANLN	protein_coding	chrNC_010460.4:37647952-37710939:-
gene251	435	8.03648	3506	47.1497	0.170446	-2.55261	0	0	down	yes	PDE7B	protein_coding	chrNC_010443.5:27958261-28425754:-
gene5608	911	16.8304	4854	65.278	0.257827	-1.95552	0	0	down	yes	IL4R	protein_coding	chrNC_010445.4:19526343-19576792:-
gene27110	1010	18.6594	5108	68.6938	0.271632	-1.88028	0	0	down	yes	GK	protein_coding	chrNC_010461.5:26470422-26558892:+
gene23360	3302	61.0034	1090	14.6586	4.1616	2.05714	0	0	up	yes	LOXL4	protein_coding	chrNC_010456.5:109571942-109593408:-
gene5080	1480	27.3425	6242	83.9442	0.325723	-1.61828	0	0	down	yes	SLC26A2	protein_coding	chrNC_010444.4:150996868-151027483:+
gene6095	1438	26.5666	6139	82.559	0.321789	-1.63581	0	0	down	yes	SNRNP200	protein_coding	chrNC_010445.4:46929066-46960420:+
gene26055	3057	56.4771	9643	129.682	0.435505	-1.19924	0	0	down	yes	PTGIS	protein_coding	chrNC_010459.5:51153151-51200515:-
gene23738	4065	75.0996	11653	156.713	0.479218	-1.06125	0	0	down	yes	TNFAIP6	protein_coding	chrNC_010457.5:862013-881352:-
gene27261	3866	71.4231	1547	20.8045	3.43306	1.7795	0	0	up	yes	SLC38A5	protein_coding	chrNC_010461.5:42590608-42601537:-
gene12406	1081	19.9711	5186	69.7428	0.286354	-1.80413	0	0	down	yes	PDE4B	protein_coding	chrNC_010448.4:146167262-146720105:-
gene17813	1239	22.8901	5572	74.9338	0.305471	-1.71089	0	0	down	yes	GAS1	protein_coding	chrNC_010452.4:28509168-28511554:+
gene12661	1976	36.506	7228	97.2042	0.375559	-1.41289	0	0	down	yes	KDM4A	protein_coding	chrNC_010448.4:167597954-167642381:-
gene15709	1117	20.6362	5208	70.0387	0.29464	-1.76297	0	0	down	yes	FAM13A	protein_coding	chrNC_010450.4:130021581-130327731:+
gene9188	3249	60.0242	1142	15.3579	3.90835	1.96656	0	0	up	yes	ARHGEF25	protein_coding	chrNC_010447.5:22873502-22880830:+
gene19183	2049	37.8546	7345	98.7777	0.38323	-1.38372	0	0	down	yes	GRN	protein_coding	chrNC_010454.4:18893772-18900444:-
gene8654	6617	122.247	3946	53.0669	2.30364	1.20391	0	0	up	yes	TSPO	protein_coding	chrNC_010447.5:5723190-5735097:-
gene13291	2056	37.9839	381	5.1238	7.41324	2.8901	0	0	up	yes	DDAH2	protein_coding	chrNC_010449.5:23838993-23842514:-
gene23125	1960	36.2104	330	4.43793	8.15928	3.02844	0	0	up	yes	ADIRF	protein_coding	chrNC_010456.5:87928721-87930935:+
gene24063	2323	42.9167	7915	106.443	0.403189	-1.31047	0	0	down	yes	HERC2	protein_coding	chrNC_010457.5:56438117-56649805:+
gene24308	3933	72.6609	1673	22.499	3.22952	1.69132	0	0	up	yes	PDE1A	protein_coding	chrNC_010457.5:87619049-87965068:-
gene3619	8112	149.867	5371	72.2307	2.07483	1.05299	0	0	up	yes	IFI30	protein_coding	chrNC_010444.4:59629762-59633714:-
gene10122	3185	58.8418	9690	130.314	0.451539	-1.14708	0	0	down	yes	MBTPS1	protein_coding	chrNC_010448.4:4503530-4558601:+
gene2517	7290	134.68	4596	61.8083	2.179	1.12367	0	0	up	yes	CARS	protein_coding	chrNC_010444.4:2119576-2163378:-
gene13967	1161	21.4491	5250	70.6035	0.303797	-1.71882	0	0	down	yes	NFKBIA	protein_coding	chrNC_010449.5:64508119-64510754:+
gene26992	5649	104.363	3111	41.8376	2.49449	1.31874	0	0	up	yes	CXH4orf3	protein_coding	chrNC_010461.5:12139795-12141315:-
gene25914	2450	45.263	8140	109.469	0.413477	-1.27412	0	0	down	yes	TOP1	protein_coding	chrNC_010459.5:43710270-43799700:+
gene10263	3295	60.8741	9881	132.883	0.458104	-1.12625	0	0	down	yes	NQO1	protein_coding	chrNC_010448.4:17292962-17302593:+
gene10167	1045	19.306	4940	66.4345	0.290602	-1.78288	0	0	down	yes	ADAMTS18	protein_coding	chrNC_010448.4:10488504-10652508:+
gene2085	584	10.7892	3711	49.9066	0.216188	-2.20964	0	0	down	yes	COL27A1	protein_coding	chrNC_010443.5:254768576-254924893:+
gene15450	5868	108.409	3335	44.85	2.41715	1.27331	0	0	up	yes	SLC7A11	protein_coding	chrNC_010450.4:88608083-88690589:+
gene10459	578	10.6784	3671	49.3687	0.216298	-2.2089	0	0	down	yes	LPCAT2	protein_coding	chrNC_010448.4:29999504-30056858:-
gene17132	4319	79.7921	2030	27.3	2.92279	1.54734	0	0	up	yes	ABCB1	protein_coding	chrNC_010451.4:93049955-93146469:+
gene27332	3095	57.1791	9404	126.468	0.452124	-1.14521	0	0	down	yes	SMC1A	protein_coding	chrNC_010461.5:46143738-46202187:-
gene9169	1958	36.1734	7010	94.2725	0.383711	-1.38191	0	0	down	yes	NAB2	protein_coding	chrNC_010447.5:22400275-22406424:+
gene17756	3107	57.4008	1109	14.9141	3.84875	1.94439	0	0	up	yes	LMOD1	protein_coding	chrNC_010452.4:24165293-24194823:-
gene1503	296	5.4685	2780	37.3862	0.146271	-2.77329	0	0	down	yes	C1H14orf37	protein_coding	chrNC_010443.5:187118498-187259069:-
gene19815	2443	45.1336	8013	107.761	0.41883	-1.25556	0	0	down	yes	PRPF8	protein_coding	chrNC_010454.4:47861041-47895286:-
gene4099	710	13.117	3982	53.5511	0.244944	-2.02948	0	0	down	yes	INSR	protein_coding	chrNC_010444.4:71797209-71939923:+
gene25496	1903	35.1573	6820	91.7173	0.383322	-1.38337	0	0	down	yes	GPAT4	protein_coding	chrNC_010459.5:10705998-10724486:+
gene26662	461	8.51683	3269	43.9624	0.19373	-2.36788	0	0	down	yes	EEPD1	protein_coding	chrNC_010460.4:37824450-37948855:-
gene13978	7914	146.209	5328	71.6525	2.04052	1.02894	0	0	up	yes	CFL2	protein_coding	chrNC_010449.5:65090170-65094521:+
gene20852	4019	74.2497	11118	149.518	0.496594	-1.00986	0	0	down	yes	PPARG	protein_coding	chrNC_010455.5:68301566-68433951:+
gene20604	2230	41.1985	7496	100.808	0.408682	-1.29095	0	0	down	yes	RBM15B	protein_coding	chrNC_010455.5:33664387-33671047:+
gene562	935	17.2738	4532	60.9476	0.283421	-1.81898	0	0	down	yes	FOXO3	protein_coding	chrNC_010443.5:74626673-74760323:+
gene22472	1306	24.1279	5433	73.0645	0.330228	-1.59847	0	0	down	yes	PLBD2	protein_coding	chrNC_010456.5:38515835-38543581:-
gene163	408	7.53767	3085	41.488	0.181683	-2.4605	0	0	down	yes	LRP11	protein_coding	chrNC_010443.5:16139227-16198974:+
gene6310	5122	94.6273	2777	37.3459	2.53381	1.34131	0	0	up	yes	MTHFD2	protein_coding	chrNC_010445.4:68819171-68833641:-
gene22152	4051	74.8409	1878	25.2559	2.96331	1.56721	0	0	up	yes	ADAMDEC1	protein_coding	chrNC_010456.5:8455964-8483308:+
gene6214	940	17.3662	4532	60.9476	0.284936	-1.81129	0	0	down	yes	RPIA	protein_coding	chrNC_010445.4:57355973-57386948:-
gene8552	3305	61.0588	1302	17.5097	3.48715	1.80205	0	0	up	yes	DDAH1	protein_coding	chrNC_010446.5:130485305-130617534:+
gene9178	1492	27.5642	150	2.01724	13.6643	3.77234	0	0	up	yes	INHBE	protein_coding	chrNC_010447.5:22732774-22734716:+
gene20160	2157	39.8499	7306	98.2532	0.405584	-1.30193	0	0	down	yes	ALDH3A2	protein_coding	chrNC_010454.4:59936838-59953677:-
gene26541	4838	89.3805	2548	34.2662	2.60841	1.38317	0	0	up	yes	FLNC	protein_coding	chrNC_010460.4:19759734-19787616:-
gene10990	1891	34.9356	360	4.84138	7.21604	2.85121	0	0	up	yes	EMP3	protein_coding	chrNC_010448.4:53757513-53761833:+
gene11639	1613	29.7997	6100	82.0345	0.363257	-1.46094	0	0	down	yes	VPS13D	protein_coding	chrNC_010448.4:72256865-72514256:+
gene21260	4076	75.3028	1916	25.7669	2.92246	1.54718	0	0	up	yes	GNB4	protein_coding	chrNC_010455.5:117442594-117513387:-
gene23682	6115	112.973	3712	49.92	2.26307	1.17828	0	0	up	yes	BNIP3	protein_coding	chrNC_010456.5:140362123-140371951:-
gene22027	598	11.0479	3583	48.1852	0.229279	-2.12482	0	0	down	yes	ICOSLG	protein_coding	chrNC_010455.5:207106202-207115886:-
gene25524	2947	54.4449	8880	119.421	0.455908	-1.13319	0	0	down	yes	PSD3	protein_coding	chrNC_010459.5:12645743-13267176:+
gene20867	661	12.2118	3732	50.189	0.243315	-2.0391	0	0	down	yes	PLXND1	protein_coding	chrNC_010455.5:68946658-68996625:-
gene4765	2081	38.4458	7056	94.8911	0.405157	-1.30345	0	0	down	yes	ISOC1	protein_coding	chrNC_010444.4:131857126-131877873:+
gene10214	1176	21.7262	5019	67.4969	0.321884	-1.63539	0	0	down	yes	ST3GAL2	protein_coding	chrNC_010448.4:13402336-13456495:-
gene14099	2091	38.6305	7070	95.0794	0.406298	-1.29939	0	0	down	yes	ACIN1	protein_coding	chrNC_010449.5:75951203-75989234:+
gene7989	1671	30.8712	263	3.5369	8.72832	3.1257	0	0	up	yes	S100A1	protein_coding	chrNC_010446.5:96007026-96012305:-
gene13705	1250	23.0933	5181	69.6756	0.331441	-1.59318	0	0	down	yes	TBC1D2B	protein_coding	chrNC_010449.5:47839380-47927287:+
gene20358	238	4.39697	2449	32.9349	0.133505	-2.90503	0	0	down	yes	ITGA9	protein_coding	chrNC_010455.5:22298497-22655717:+
gene1471	6247	115.411	3887	52.2735	2.20784	1.14263	0	0	up	yes	SAMD4A	protein_coding	chrNC_010443.5:183915337-184140122:+
gene6019	7460	137.821	5046	67.86	2.03096	1.02216	0	0	up	yes	ECM2	protein_coding	chrNC_010445.4:42205246-42243746:-
gene9580	2882	53.244	8656	116.408	0.45739	-1.1285	0	0	down	yes	C1R	protein_coding	chrNC_010447.5:63644097-63655149:+
gene10761	2548	47.0735	7963	107.089	0.439575	-1.18582	0	0	down	yes	PLD3	protein_coding	chrNC_010448.4:48645347-48667394:+
gene13827	1406	25.9754	5496	73.9118	0.351438	-1.50866	0	0	down	yes	KIF7	protein_coding	chrNC_010449.5:55200591-55220237:-
gene20320	6649	122.838	4300	57.8276	2.12421	1.08693	0	0	up	yes	GPD1L	protein_coding	chrNC_010455.5:18126471-18176669:+
gene24942	3382	62.4814	9625	129.44	0.482706	-1.05078	0	0	down	yes	LOC102167255	protein_coding	chrNC_010458.4:23627700-23672724:-
gene7225	1416	26.1601	152	2.04414	12.7976	3.6778	0	0	up	yes	CTHRC1	protein_coding	chrNC_010446.5:33759541-33771625:-
gene15677	4314	79.6997	2207	29.6804	2.68527	1.42507	0	0	up	yes	RAP1GDS1	protein_coding	chrNC_010450.4:121866803-122007492:-
gene5469	2914	53.8352	8675	116.664	0.461456	-1.11574	0	0	down	yes	TPST1	protein_coding	chrNC_010445.4:16407607-16525788:-
gene16823	1666	30.7788	6045	81.2949	0.378607	-1.40123	0	0	down	yes	SNX19	protein_coding	chrNC_010451.4:57509186-57558361:-
gene2083	829	15.3155	4075	54.8018	0.279471	-1.83923	0	0	down	yes	KIF12	protein_coding	chrNC_010443.5:254711820-254720559:-
gene17856	2447	45.2075	7689	103.404	0.437194	-1.19366	0	0	down	yes	SIGMAR1	protein_coding	chrNC_010452.4:32160767-32163540:+
gene7049	3587	66.2687	1626	21.8669	3.03054	1.59958	0	0	up	yes	WISP1	protein_coding	chrNC_010446.5:8078163-8110906:-
gene22860	2576	47.5908	7942	106.806	0.44558	-1.16624	0	0	down	yes	GALNT2	protein_coding	chrNC_010456.5:59961255-60141379:-
gene22645	4590	84.7988	2471	33.2307	2.55182	1.35153	0	0	up	yes	SELENOM	protein_coding	chrNC_010456.5:47902862-47905350:-
gene3704	2542	46.9626	848	11.4041	4.11803	2.04195	0	0	up	yes	PGLYRP2	protein_coding	chrNC_010444.4:62135578-62140180:+
gene20656	991	18.3084	4443	59.7507	0.306413	-1.70645	0	0	down	yes	LOC100153598	protein_coding	chrNC_010455.5:34946260-35017817:-
gene24407	919	16.9782	4266	57.3704	0.295941	-1.75662	0	0	down	yes	AOX1	protein_coding	chrNC_010457.5:104157748-104234533:+
gene1028	3914	72.3099	1909	25.6728	2.8166	1.49395	0	0	up	yes	EHD4	protein_coding	chrNC_010443.5:129374515-129460206:+
gene11409	3270	60.4122	9289	124.921	0.483603	-1.04811	0	0	down	yes	LOC100513362	protein_coding	chrNC_010448.4:62204719-62230976:-
gene21884	1568	28.9683	5755	77.3949	0.374292	-1.41776	0	0	down	yes	PAXBP1	protein_coding	chrNC_010455.5:196336952-196371258:-
gene17641	1724	31.8503	6092	81.927	0.388765	-1.36303	0	0	down	yes	EPHX1	protein_coding	chrNC_010452.4:13757489-13773071:+
gene16990	1812	33.4761	390	5.24483	6.38269	2.67416	0	0	up	yes	GNG11	protein_coding	chrNC_010451.4:73721327-73726229:+
gene19561	5028	92.8907	2895	38.9328	2.38592	1.25455	0	0	up	yes	SUPT4H1	protein_coding	chrNC_010454.4:34622775-34629681:-
gene9552	3171	58.5832	1333	17.9266	3.26795	1.70839	0	0	up	yes	RIMKLB	protein_coding	chrNC_010447.5:62676220-62715273:-
gene6900	2085	38.5197	6850	92.1208	0.418144	-1.25793	0	0	down	yes	PXDN	protein_coding	chrNC_010445.4:132306288-132362853:+
gene19117	2314	42.7504	7316	98.3877	0.43451	-1.20254	0	0	down	yes	MRC2	protein_coding	chrNC_010454.4:16059759-16119571:-
gene26531	1172	21.6523	4810	64.6863	0.334728	-1.57894	0	0	down	yes	AHCYL2	protein_coding	chrNC_010460.4:19260226-19441839:-
gene4153	1237	22.8532	4960	66.7035	0.342608	-1.54537	0	0	down	yes	PTPRS	protein_coding	chrNC_010444.4:73607815-73680685:+
gene4463	2578	47.6277	7834	105.354	0.452074	-1.14537	0	0	down	yes	HMGCR	protein_coding	chrNC_010444.4:84380245-84401117:+
gene21058	3288	60.7447	1446	19.4462	3.12373	1.64327	0	0	up	yes	AGTR1	protein_coding	chrNC_010455.5:88934873-88980317:+
gene23498	1884	34.8063	6381	85.8135	0.405604	-1.30186	0	0	down	yes	PDCD4	protein_coding	chrNC_010456.5:121271824-121334767:+
gene14090	1111	20.5254	4647	62.4942	0.328436	-1.60631	0	0	down	yes	SLC22A17	protein_coding	chrNC_010449.5:75734724-75741115:+
gene26868	5942	109.777	3778	50.8076	2.16063	1.11145	0	0	up	yes	RALA	protein_coding	chrNC_010460.4:54548523-54630746:-
gene17238	5506	101.722	3374	45.3745	2.24182	1.16467	0	0	up	yes	EPDR1	protein_coding	chrNC_010451.4:108417997-108447180:+
gene18742	1879	34.7139	6351	85.4101	0.406438	-1.29889	0	0	down	yes	GAS6	protein_coding	chrNC_010453.5:78848797-78880733:-
gene12843	3664	67.6912	1763	23.7093	2.85505	1.51351	0	0	up	yes	NEDD9	protein_coding	chrNC_010449.5:7807042-8093553:-
gene11024	1612	29.7812	5764	77.5159	0.384194	-1.38009	0	0	down	yes	NUCB1	protein_coding	chrNC_010448.4:54186610-54209457:+
gene16518	1310	24.2018	143	1.9231	12.5848	3.65361	1.35897e-307	6.46956e-307	up	yes	CRYAB	protein_coding	chrNC_010451.4:39638505-39643530:-
gene23257	3439	63.5344	1593	21.4231	2.96569	1.56837	1.56891e-306	7.41862e-306	up	yes	PCGF5	protein_coding	chrNC_010456.5:102827140-102961862:+
gene18542	3945	72.8826	2015	27.0983	2.68956	1.42737	7.63862e-306	3.60586e-305	up	yes	LMO7	protein_coding	chrNC_010453.5:47911076-48133449:+
gene4017	1898	35.0649	6356	85.4773	0.410225	-1.28551	1.31695e-305	6.19588e-305	down	yes	LDLR	protein_coding	chrNC_010444.4:69828348-69864823:+
gene14523	1858	34.3259	6259	84.1728	0.407803	-1.29405	4.58427e-304	2.14239e-303	down	yes	C7H14orf1	protein_coding	chrNC_010449.5:98811710-98822641:-
gene20289	3514	64.92	1664	22.3779	2.90107	1.53659	5.35018e-304	2.49617e-303	up	yes	NGLY1	protein_coding	chrNC_010455.5:12616564-12683637:-
gene24022	2047	37.8177	6639	89.2832	0.42357	-1.23933	1.65783e-301	7.68358e-301	down	yes	ADGRA2	protein_coding	chrNC_010457.5:48572953-48611034:-
gene12886	776	14.3363	3762	50.5924	0.283369	-1.81924	4.11981e-301	1.90627e-300	down	yes	MYLIP	protein_coding	chrNC_010449.5:12117240-12137934:+
gene20427	1634	30.1876	5745	77.2604	0.390726	-1.35577	6.75802e-300	3.11671e-299	down	yes	SNRK	protein_coding	chrNC_010455.5:26669208-26724466:+
gene4545	4845	89.5098	2832	38.0855	2.35023	1.2328	8.69658e-300	4.00416e-299	up	yes	RASA1	protein_coding	chrNC_010444.4:94879615-94992725:+
gene9847	2382	44.0067	7318	98.4146	0.447156	-1.16115	9.17413e-300	4.21711e-299	down	yes	GNPTAB	protein_coding	chrNC_010447.5:82264640-82460819:+
gene16635	5693	105.176	3614	48.6021	2.16403	1.11372	1.30728e-299	5.99939e-299	up	yes	C1QTNF5	protein_coding	chrNC_010451.4:46548175-46550146:-
gene11747	2163	39.9607	6853	92.1611	0.433596	-1.20558	5.37927e-298	2.46108e-297	down	yes	EIF4G3	protein_coding	chrNC_010448.4:79022222-79382062:-
gene20931	1972	36.4321	6454	86.7952	0.419747	-1.25241	5.3803e-298	2.46108e-297	down	yes	ACAD11	protein_coding	chrNC_010455.5:73733508-73831496:-
gene14068	1940	35.8409	6374	85.7194	0.418119	-1.25802	2.22767e-296	1.01733e-295	down	yes	PSME1	protein_coding	chrNC_010449.5:75161830-75164531:-
gene19774	2647	48.9025	7819	105.152	0.465064	-1.1045	1.41872e-295	6.46848e-295	down	yes	SSH2	protein_coding	chrNC_010454.4:45818103-46085720:-
gene18874	257	4.74799	2279	30.6486	0.154917	-2.69043	5.12059e-295	2.33088e-294	down	yes	SOCS3	protein_coding	chrNC_010454.4:3643832-3647015:+
gene3594	97	1.79204	1710	22.9966	0.0779266	-3.68174	5.19947e-294	2.36295e-293	down	yes	COMP	protein_coding	chrNC_010444.4:59061409-59068951:+
gene11935	3278	60.56	9037	121.532	0.498304	-1.0049	9.65838e-293	4.36107e-292	down	yes	TXLNA	protein_coding	chrNC_010448.4:88660051-88675359:+
gene2019	3101	57.29	8692	116.892	0.490108	-1.02883	1.07409e-292	4.84204e-292	down	yes	TMEM245	protein_coding	chrNC_010443.5:250080364-250181827:-
gene12339	2974	54.9437	1284	17.2676	3.18189	1.66989	3.09117e-290	1.38683e-289	up	yes	NEXN	protein_coding	chrNC_010448.4:135315000-135382911:-
gene19500	5402	99.8002	3397	45.6838	2.18458	1.12736	5.36486e-290	2.40306e-289	up	yes	NME1	protein_coding	chrNC_010454.4:27416308-27435044:+
gene823	1696	31.333	5798	77.9732	0.401844	-1.31529	5.78313e-289	2.57396e-288	down	yes	TLN2	protein_coding	chrNC_010443.5:109208663-109680663:-
gene28351	1546	28.5618	5452	73.3201	0.38955	-1.36012	4.24972e-286	1.87954e-285	down	yes	NSMF	protein_coding	chrNW_018084833.1:503351-512083:+
gene6410	1251	23.1118	4784	64.3366	0.359233	-1.47701	2.62922e-284	1.15736e-283	down	yes	PELI1	protein_coding	chrNC_010445.4:77740460-77796911:+
gene20884	5976	110.405	3978	53.4973	2.06374	1.04526	8.49162e-284	3.72623e-283	up	yes	TMEM43	protein_coding	chrNC_010455.5:70397069-70417213:-
gene9760	1442	26.6405	255	3.42931	7.76846	2.95763	1.39497e-282	6.10221e-282	up	yes	AMIGO2	protein_coding	chrNC_010447.5:77642144-77645748:-
gene12043	1529	28.2478	305	4.10173	6.8868	2.78383	6.15155e-282	2.68676e-281	up	yes	RHBDL2	protein_coding	chrNC_010448.4:94822017-94864106:-
gene2617	2845	52.5605	8093	108.837	0.482928	-1.05012	6.51848e-282	2.8426e-281	down	yes	CTSF	protein_coding	chrNC_010444.4:5855083-5860258:+
gene27439	2797	51.6737	7993	107.492	0.48072	-1.05673	2.64089e-281	1.14808e-280	down	yes	TAF1	protein_coding	chrNC_010461.5:57382211-57466700:+
gene6096	2823	52.154	8033	108.03	0.482773	-1.05058	4.87142e-280	2.11121e-279	down	yes	CIAO1	protein_coding	chrNC_010445.4:46960880-46967003:-
gene26837	2955	54.5927	8287	111.446	0.489858	-1.02957	1.74979e-279	7.57167e-279	down	yes	AEBP1	protein_coding	chrNC_010460.4:51046895-51056789:-
gene6246	4608	85.1313	2727	36.6735	2.32133	1.21495	8.50878e-279	3.67058e-278	up	yes	VAMP8	protein_coding	chrNC_010445.4:59187900-59193165:-
gene7992	3544	65.4742	1794	24.1262	2.71382	1.44033	1.05286e-278	4.53491e-278	up	yes	S100A16	protein_coding	chrNC_010446.5:96030930-96038602:+
gene26135	152	2.80815	1843	24.7852	0.1133	-3.14179	2.37543e-278	1.02158e-277	down	yes	PCK1	protein_coding	chrNC_010459.5:57930507-57936523:+
gene25298	1692	31.2592	5709	76.7763	0.407146	-1.29638	2.64735e-278	1.13678e-277	down	yes	ADAM19	protein_coding	chrNC_010458.4:65715445-65814761:+
gene10262	725	13.3941	3492	46.9614	0.285216	-1.80987	1.06785e-277	4.5784e-277	down	yes	NOB1	protein_coding	chrNC_010448.4:17233863-17245451:+
gene8219	2554	47.1843	7475	100.526	0.469375	-1.09119	3.27735e-277	1.40301e-276	down	yes	ATP1A1	protein_coding	chrNC_010446.5:104353506-104384321:-
gene1785	1574	29.0791	5429	73.0107	0.398286	-1.32812	9.23589e-275	3.92387e-274	down	yes	ALDH1A1	protein_coding	chrNC_010443.5:226163347-226217342:-
gene23650	1186	21.911	4565	61.3914	0.356906	-1.48638	6.19573e-274	2.62828e-273	down	yes	ADAM12	protein_coding	chrNC_010456.5:135302188-135682144:-
gene23423	2570	47.4799	7472	100.486	0.472505	-1.0816	3.44827e-273	1.46057e-272	down	yes	NOLC1	protein_coding	chrNC_010456.5:113154619-113166922:+
gene11665	1035	19.1213	4206	56.5635	0.33805	-1.56469	3.28466e-272	1.38708e-271	down	yes	EFHD2	protein_coding	chrNC_010448.4:74651814-74668352:+
gene17659	752	13.893	3490	46.9345	0.296007	-1.7563	2.45016e-266	1.02084e-265	down	yes	COQ8A	protein_coding	chrNC_010452.4:14597237-14643394:+
gene2414	665	12.2857	3267	43.9355	0.279629	-1.83841	1.60993e-265	6.68779e-265	down	yes	RXRA	protein_coding	chrNC_010443.5:273698842-273797622:+
gene26605	1432	26.4557	5052	67.9407	0.389394	-1.3607	1.95146e-265	8.09455e-265	down	yes	CPED1	protein_coding	chrNC_010460.4:25655730-25937923:-
gene22751	2880	53.2071	7989	107.438	0.495233	-1.01382	8.18293e-263	3.38422e-262	down	yes	DGCR2	protein_coding	chrNC_010456.5:50881260-50935603:-
gene16982	5394	99.6524	3560	47.8759	2.08147	1.05761	2.70629e-261	1.10943e-260	up	yes	LOC100519098	protein_coding	chrNC_010451.4:72965088-72999261:-
gene16512	1271	23.4813	4667	62.7631	0.374126	-1.4184	3.32017e-261	1.3591e-260	down	yes	SIK2	protein_coding	chrNC_010451.4:39368555-39483519:+
gene18913	1873	34.6031	5953	80.0576	0.432227	-1.21014	1.10798e-260	4.52227e-260	down	yes	CYGB	protein_coding	chrNC_010454.4:4977245-4988283:+
gene24378	5325	98.3776	3503	47.1093	2.08828	1.06232	7.65593e-260	3.11121e-259	up	yes	STK17B	protein_coding	chrNC_010457.5:100029987-100066297:-
gene26624	2447	45.2075	987	13.2735	3.40586	1.76802	5.59311e-259	2.26308e-258	up	yes	TES	protein_coding	chrNC_010460.4:29895878-29936248:-
gene12235	1489	27.5088	5120	68.8552	0.399516	-1.32367	6.43063e-258	2.59074e-257	down	yes	RNF125	protein_coding	chrNC_010448.4:115857697-115905550:+
gene25651	1432	26.4557	4992	67.1338	0.394075	-1.34346	2.80107e-257	1.12686e-256	down	yes	ACSS1	protein_coding	chrNC_010459.5:30800536-30839799:-
gene7874	946	17.477	48	0.645518	27.0745	4.75886	2.81157e-257	1.12947e-256	up	yes	CRABP2	protein_coding	chrNC_010446.5:93388198-93393861:+
gene24860	1357	25.0701	4828	64.9283	0.38612	-1.37288	3.30039e-257	1.32394e-256	down	yes	MYO10	protein_coding	chrNC_010458.4:5907111-6145485:-
gene9347	1569	28.9868	5278	70.98	0.408379	-1.29202	4.01345e-256	1.6031e-255	down	yes	KIAA1551	protein_coding	chrNC_010447.5:42263560-42299596:-
gene27290	2064	38.1317	716	9.62897	3.9601	1.98554	1.59878e-255	6.37697e-255	up	yes	PLP2	protein_coding	chrNC_010461.5:43215372-43218318:+
gene10744	1329	24.5528	4744	63.7987	0.384849	-1.37764	4.28682e-254	1.70743e-253	down	yes	SUPT5H	protein_coding	chrNC_010448.4:48095001-48125120:+
gene19212	1296	23.9432	4667	62.7631	0.381485	-1.3903	1.77261e-253	7.05026e-253	down	yes	DHX8	protein_coding	chrNC_010454.4:19549280-19582090:-
gene19837	1030	19.0289	4064	54.6538	0.348172	-1.52213	9.2867e-253	3.68839e-252	down	yes	CLUH	protein_coding	chrNC_010454.4:48740117-48763496:-
gene5302	1682	31.0744	5490	73.8311	0.420885	-1.2485	1.40989e-252	5.59172e-252	down	yes	ZKSCAN1	protein_coding	chrNC_010445.4:7920640-7959462:+
gene19735	677	12.5074	3218	43.2766	0.28901	-1.79081	2.10466e-252	8.33546e-252	down	yes	PIGS	protein_coding	chrNC_010454.4:44808326-44821428:-
gene19734	791	14.6135	3493	46.9749	0.311091	-1.68459	1.55305e-251	6.12488e-251	down	yes	UNC119	protein_coding	chrNC_010454.4:44801265-44807334:-
gene17424	5326	98.3961	3582	48.1718	2.04261	1.03041	2.44501e-247	9.60202e-247	up	yes	CENPF	protein_coding	chrNC_010451.4:128948386-129012241:-
gene14616	4775	88.2166	3067	41.2459	2.1388	1.0968	1.52822e-245	5.96817e-245	up	yes	NDUFB1	protein_coding	chrNC_010449.5:113652772-113659937:-
gene4391	1306	24.1279	4629	62.2521	0.387584	-1.36742	3.26621e-245	1.27378e-244	down	yes	DDX41	protein_coding	chrNC_010444.4:80433065-80445484:+
gene21605	1695	31.3146	492	6.61656	4.73276	2.24268	5.65562e-245	2.20256e-244	up	yes	ZBED2	protein_coding	chrNC_010455.5:148156510-148158769:+
gene25130	2241	41.4017	6571	88.3687	0.468512	-1.09384	6.73448e-245	2.61908e-244	down	yes	SREK1	protein_coding	chrNC_010458.4:44578531-44621898:+
gene1082	1857	34.3075	5789	77.8521	0.440675	-1.18221	2.01231e-244	7.81515e-244	down	yes	EIF2AK4	protein_coding	chrNC_010443.5:131244818-131355240:-
gene13669	1127	20.821	4222	56.7787	0.366704	-1.44731	1.01505e-243	3.93123e-243	down	yes	MCM3	protein_coding	chrNC_010449.5:46084648-46104425:-
gene25912	315	5.81952	2190	29.4517	0.197595	-2.33938	1.85851e-242	7.18797e-242	down	yes	MAFB	protein_coding	chrNC_010459.5:43408390-43411782:-
gene23239	1077	19.8972	4080	54.869	0.362631	-1.46342	1.71601e-239	6.5734e-239	down	yes	LIPA	protein_coding	chrNC_010456.5:101131372-101254739:-
gene6234	993	18.3454	3882	52.2062	0.351401	-1.50881	1.88645e-238	7.20658e-238	down	yes	POLR1A	protein_coding	chrNC_010445.4:58670377-58750441:+
gene9725	923	17.0521	3714	49.9469	0.341405	-1.55044	1.87497e-237	7.14327e-237	down	yes	GXYLT1	protein_coding	chrNC_010447.5:73274165-73408359:-
gene23212	2451	45.2814	6920	93.0621	0.486572	-1.03927	2.5081e-237	9.54238e-237	down	yes	CSTF2T	protein_coding	chrNC_010456.5:98104957-98109479:+
gene2993	1538	28.4141	5064	68.1021	0.417227	-1.2611	8.43663e-237	3.20548e-236	down	yes	SSRP1	protein_coding	chrNC_010444.4:13619666-13629233:+
gene4423	4971	91.8376	3311	44.5273	2.0625	1.0444	4.13987e-236	1.56656e-235	up	yes	CLTB	protein_coding	chrNC_010444.4:81464887-81484712:+
gene27401	1076	19.8788	4045	54.3983	0.36543	-1.45233	8.53649e-235	3.22594e-234	down	yes	EFNB1	protein_coding	chrNC_010461.5:54947339-54961403:+
gene5495	1314	24.2757	283	3.80586	6.3785	2.67322	1.57317e-232	5.90519e-232	up	yes	TGFB1I1	protein_coding	chrNC_010445.4:17093275-17099204:-
gene26990	2065	38.1502	789	10.6107	3.59545	1.84617	3.75417e-232	1.40357e-231	up	yes	ACE2	protein_coding	chrNC_010461.5:12099849-12152204:-
gene7142	1717	31.721	543	7.30242	4.34391	2.11899	2.33349e-231	8.71257e-231	up	yes	COL14A1	protein_coding	chrNC_010446.5:18690197-18925111:-
gene9735	621	11.4728	2948	39.6455	0.289384	-1.78894	4.48549e-231	1.6703e-230	down	yes	ADAMTS20	protein_coding	chrNC_010447.5:74502098-74672703:-
gene22814	1406	25.9754	4738	63.718	0.407662	-1.29455	7.87401e-231	2.92048e-230	down	yes	B3GALNT2	protein_coding	chrNC_010456.5:55749409-55818738:+
gene24356	2981	55.073	1527	20.5355	2.68184	1.42322	1.25976e-230	4.66628e-230	up	yes	INPP1	protein_coding	chrNC_010457.5:94956535-94987286:+
gene18233	1862	34.3998	5683	76.4266	0.450103	-1.15167	2.9462e-230	1.08843e-229	down	yes	SACS	protein_coding	chrNC_010453.5:2382406-2455756:-
gene18436	995	18.3823	3819	51.359	0.357918	-1.4823	1.37256e-228	5.04413e-228	down	yes	ZC3H13	protein_coding	chrNC_010453.5:21298855-21387557:+
gene16546	1133	20.9318	4120	55.4069	0.377783	-1.40437	1.9847e-227	7.28421e-227	down	yes	ZBTB16	protein_coding	chrNC_010451.4:41639536-41839254:+
gene11460	5099	94.2024	3491	46.948	2.00653	1.0047	2.58579e-227	9.4779e-227	up	yes	ISG15	protein_coding	chrNC_010448.4:63363201-63364211:+
gene1770	1119	20.6732	4085	54.9362	0.376312	-1.41	7.18047e-227	2.62848e-226	down	yes	KLF9	protein_coding	chrNC_010443.5:223723613-223747661:-
gene27471	273	5.04359	1983	26.6679	0.189125	-2.40259	1.10019e-226	4.02211e-226	down	yes	SLC16A2	protein_coding	chrNC_010461.5:59748685-59861018:+
gene22895	2152	39.7575	877	11.7941	3.37095	1.75316	2.22765e-225	8.10162e-225	up	yes	FAM13C	protein_coding	chrNC_010456.5:62622895-62754404:-
gene20845	870	16.073	3497	47.0287	0.34177	-1.5489	2.21551e-223	8.02625e-223	down	yes	VGLL4	protein_coding	chrNC_010455.5:67698082-67873119:-
gene2974	1182	21.8371	4189	56.3349	0.38763	-1.36725	4.60313e-222	1.65903e-221	down	yes	ZDHHC5	protein_coding	chrNC_010444.4:13250967-13276517:-
gene3067	2889	53.3733	1488	20.011	2.66719	1.41532	1.00986e-221	3.62106e-221	up	yes	PACSIN3	protein_coding	chrNC_010444.4:15380297-15389893:+
gene21924	1841	34.0119	662	8.90276	3.82037	1.93371	2.19552e-220	7.85239e-220	up	yes	CBR1	protein_coding	chrNC_010455.5:199617406-199622407:+
gene7572	967	17.865	3694	49.678	0.359616	-1.47547	1.12294e-219	4.00096e-219	down	yes	SPIDR	protein_coding	chrNC_010446.5:79874937-80190744:-
gene3862	1550	28.6357	4953	66.6094	0.429906	-1.21791	1.96941e-219	7.00795e-219	down	yes	MAN2B1	protein_coding	chrNC_010444.4:66329051-66347051:+
gene26419	818	15.1123	3345	44.9845	0.335944	-1.57371	1.00184e-218	3.55591e-218	down	yes	KDM7A	protein_coding	chrNC_010460.4:9581468-9664750:+
gene24539	1503	27.7674	435	5.85	4.74657	2.24688	5.87226e-218	2.07118e-217	up	yes	IGFBP5	protein_coding	chrNC_010457.5:118861816-118877787:-
gene7570	1260	23.2781	4326	58.1773	0.400123	-1.32148	1.06845e-217	3.75904e-217	down	yes	PRKDC	protein_coding	chrNC_010446.5:79687375-79850146:+
gene24776	1848	34.1412	5530	74.369	0.459078	-1.12319	2.30589e-215	8.0721e-215	down	yes	TWIST2	protein_coding	chrNC_010457.5:138228640-138276341:+
gene7080	532	9.82853	2620	35.2345	0.278946	-1.84194	6.57951e-214	2.29466e-213	down	yes	MYC	protein_coding	chrNC_010446.5:12455141-12460360:-
gene23009	889	16.424	3476	46.7462	0.351343	-1.50905	8.79623e-214	3.06394e-213	down	yes	CHST3	protein_coding	chrNC_010456.5:74850931-74891527:+
gene20800	1794	33.1436	654	8.79518	3.76838	1.91394	6.43515e-212	2.2222e-211	up	yes	LMCD1	protein_coding	chrNC_010455.5:64933692-64994204:+
gene20421	90	1.66272	1304	17.5366	0.0948145	-3.39875	2.34927e-211	8.10255e-211	down	yes	FAM198A	protein_coding	chrNC_010455.5:26415637-26473649:+
gene27068	1227	22.6684	4207	56.5769	0.400665	-1.31953	2.73756e-211	9.43016e-211	down	yes	PDK3	protein_coding	chrNC_010461.5:20486205-20598492:+
gene13233	1441	26.622	4654	62.5883	0.425351	-1.23327	2.19347e-210	7.52818e-210	down	yes	PPP1R10	protein_coding	chrNC_010449.5:23148834-23166933:-
gene15315	1899	35.0834	741	9.96518	3.5206	1.81582	6.33537e-209	2.17169e-208	up	yes	STBD1	protein_coding	chrNC_010450.4:71982987-71987880:+
gene21941	1995	36.857	5760	77.4621	0.475806	-1.07155	6.24971e-208	2.13971e-207	down	yes	HLCS	protein_coding	chrNC_010455.5:200406395-200618967:-
gene13792	334	6.17054	2054	27.6228	0.223386	-2.16239	6.75404e-207	2.30395e-206	down	yes	KLF15	protein_coding	chrNC_010449.5:53877813-53890558:-
gene3599	1579	29.1715	4910	66.0311	0.441785	-1.17859	1.25936e-206	4.28551e-206	down	yes	CRLF1	protein_coding	chrNC_010444.4:59222551-59233723:+
gene14437	918	16.9598	3489	46.9211	0.361453	-1.46812	4.4476e-206	1.508e-205	down	yes	GALNT16	protein_coding	chrNC_010449.5:92928834-93041446:+
gene10005	2516	46.4823	1247	16.77	2.77175	1.4708	1.01471e-204	3.42392e-204	up	yes	PAWR	protein_coding	chrNC_010447.5:101693145-101797842:+
gene1925	2020	37.3188	5779	77.7176	0.480185	-1.05834	1.7968e-204	6.05559e-204	down	yes	ANP32B	protein_coding	chrNC_010443.5:239842062-239868404:+
gene6166	1519	28.063	4767	64.108	0.437746	-1.19183	3.14946e-204	1.05889e-203	down	yes	EIF5B	protein_coding	chrNC_010445.4:54861759-54930826:-
gene21025	1236	22.8347	4173	56.1197	0.406893	-1.29728	3.26865e-204	1.09765e-203	down	yes	TRPC1	protein_coding	chrNC_010455.5:83436343-83498419:+
gene462	1350	24.9408	4412	59.3338	0.420347	-1.25035	7.32652e-204	2.45738e-203	down	yes	PM20D2	protein_coding	chrNC_010443.5:57188019-57219243:+
gene2329	4441	82.046	3006	40.4255	2.02956	1.02117	1.40541e-203	4.70822e-203	up	yes	PRRX2	protein_coding	chrNC_010443.5:269853134-269902808:+
gene23075	481	8.88632	2427	32.639	0.272261	-1.87694	2.24317e-203	7.49689e-203	down	yes	PPIF	protein_coding	chrNC_010456.5:81674671-81681977:+
gene21062	2902	53.6135	1583	21.2886	2.51841	1.33251	2.41247e-203	8.0531e-203	up	yes	GYG1	protein_coding	chrNC_010455.5:89221086-89259569:+
gene22988	1628	30.0768	4982	66.9994	0.448911	-1.1555	3.54219e-203	1.18102e-202	down	yes	EIF4EBP2	protein_coding	chrNC_010456.5:73323609-73355443:+
gene30306	1375	25.4027	4458	59.9525	0.423714	-1.23884	4.97695e-203	1.65741e-202	down	yes	MCM3AP	protein_coding	chrNW_018085356.1:465536-515597:+
gene16449	2135	39.4434	947	12.7355	3.09712	1.63093	4.23789e-202	1.40795e-201	up	yes	MMP1	protein_coding	chrNC_010451.4:33411738-33420205:-
gene25784	1204	22.2435	4078	54.8421	0.405592	-1.3019	1.0587e-200	3.49248e-200	down	yes	POFUT1	protein_coding	chrNC_010459.5:35856557-35883918:+
gene5350	3136	57.9366	1803	24.2473	2.38941	1.25665	1.14471e-200	3.77177e-200	up	yes	TRIP6	protein_coding	chrNC_010445.4:8713221-8716891:+
gene26099	484	8.94174	2416	32.4911	0.275206	-1.86141	3.16822e-200	1.03903e-199	down	yes	ZNF217	protein_coding	chrNC_010459.5:54605939-54648868:-
gene23124	2869	53.0038	1571	21.1273	2.50879	1.32699	8.68172e-200	2.84389e-199	up	yes	SNCG	protein_coding	chrNC_010456.5:87916353-87922111:+
gene8462	4267	78.8314	2866	38.5428	2.0453	1.03231	3.60503e-199	1.17541e-198	up	yes	ARHGAP29	protein_coding	chrNC_010446.5:123082137-123158275:+
gene12121	2139	39.5173	5954	80.0711	0.493528	-1.0188	5.61199e-198	1.8192e-197	down	yes	PTPRM	protein_coding	chrNC_010448.4:99350301-100092966:-
gene14072	3433	63.4236	2088	28.08	2.25867	1.17547	1.00513e-197	3.2545e-197	up	yes	PCK2	protein_coding	chrNC_010449.5:75187195-75197613:-
gene24504	778	14.3733	63	0.847242	16.9648	4.08447	2.1056e-197	6.802e-197	up	yes	MYL1	protein_coding	chrNC_010457.5:113038083-113051315:-
gene19098	1878	34.6954	5425	72.9569	0.47556	-1.0723	3.53386e-196	1.13896e-195	down	yes	FTSJ3	protein_coding	chrNC_010454.4:15105642-15115025:+
gene13382	1548	28.5988	4758	63.9869	0.446947	-1.16182	8.08784e-196	2.60073e-195	down	yes	GCLC	protein_coding	chrNC_010449.5:27209565-27253535:+
gene18565	229	4.2307	1686	22.6738	0.18659	-2.42206	7.52028e-195	2.40719e-194	down	yes	SPRY2	protein_coding	chrNC_010453.5:52153695-52158766:-
gene11614	1050	19.3984	3700	49.7587	0.38985	-1.35901	1.34082e-194	4.28698e-194	down	yes	MTOR	protein_coding	chrNC_010448.4:71286989-71412913:-
gene11922	1351	24.9593	395	5.31207	4.6986	2.23223	1.40347e-194	4.48219e-194	up	yes	TINAGL1	protein_coding	chrNC_010448.4:88095650-88106092:+
gene20544	1309	24.1833	4243	57.0611	0.423815	-1.23849	2.96598e-193	9.41863e-193	down	yes	USP19	protein_coding	chrNC_010455.5:31726668-31738135:-
gene14987	1821	33.6424	5285	71.0742	0.473342	-1.07905	4.14781e-193	1.31418e-192	down	yes	APBB2	protein_coding	chrNC_010450.4:31921587-32302237:-
gene12377	3474	64.181	2157	29.008	2.21253	1.1457	4.14684e-192	1.31239e-191	up	yes	CTH	protein_coding	chrNC_010448.4:142454922-142486352:-
gene12001	2063	38.1133	5752	77.3545	0.492709	-1.02119	4.59049e-192	1.45116e-191	down	yes	AGO3	protein_coding	chrNC_010448.4:92081763-92225811:+
gene8138	1096	20.2482	3779	50.8211	0.398422	-1.32763	8.71274e-192	2.7512e-191	down	yes	LIX1L	protein_coding	chrNC_010446.5:99384293-99403554:+
gene29044	2301	42.5102	1126	15.1428	2.8073	1.48918	7.37168e-191	2.3199e-190	up	yes	METTL7A	protein_coding	chrNW_018085018.1:418974-429278:-
gene6028	1782	32.9219	5184	69.7159	0.472229	-1.08244	2.03826e-190	6.4073e-190	down	yes	FAM120A	protein_coding	chrNC_010445.4:42861594-42974874:+
gene3158	750	13.856	2994	40.2642	0.344127	-1.53898	8.91765e-190	2.797e-189	down	yes	NAT10	protein_coding	chrNC_010444.4:26786172-26827060:-
gene16953	2102	38.8338	971	13.0583	2.97388	1.57235	7.19694e-189	2.25227e-188	up	yes	STEAP2	protein_coding	chrNC_010451.4:70334785-70365687:+
gene24334	1842	34.0304	767	10.3148	3.29917	1.7221	1.6921e-188	5.2836e-188	up	yes	GULP1	protein_coding	chrNC_010457.5:92988094-93252188:+
gene8700	409	7.55614	2148	28.8869	0.261577	-1.93469	1.28754e-187	3.99808e-187	down	yes	TOB2	protein_coding	chrNC_010447.5:7086397-7098643:+
gene12146	1387	25.6244	4359	58.6211	0.437119	-1.1939	1.95285e-187	6.05734e-187	down	yes	LPIN2	protein_coding	chrNC_010448.4:103625725-103728151:+
gene798	1818	33.587	5215	70.1328	0.478905	-1.06219	8.34879e-186	2.58105e-185	down	yes	OAZ2	protein_coding	chrNC_010443.5:107325225-107338475:+
gene24851	608	11.2326	2632	35.3959	0.317342	-1.65589	1.62169e-185	5.00247e-185	down	yes	FBXL7	protein_coding	chrNC_010458.4:4784452-5194193:+
gene6979	2651	48.9764	1450	19.5	2.51161	1.32861	4.1551e-185	1.27892e-184	up	yes	GSDMD	protein_coding	chrNC_010446.5:995753-1001964:-
gene23341	546	10.0872	2477	33.3114	0.302814	-1.72349	9.11872e-185	2.80362e-184	down	yes	EXOSC1	protein_coding	chrNC_010456.5:108834609-108842827:-
gene2042	3711	68.5595	2424	32.5986	2.10314	1.07255	1.51374e-184	4.64393e-184	up	yes	PTGR1	protein_coding	chrNC_010443.5:252373272-252395948:-
gene5563	1845	34.0858	5253	70.6438	0.482502	-1.05139	4.42086e-184	1.35329e-183	down	yes	TAOK2	protein_coding	chrNC_010445.4:18178347-18198092:+
gene27058	3264	60.3013	2008	27.0042	2.23304	1.15901	5.94163e-184	1.81486e-183	up	yes	ACOT9	protein_coding	chrNC_010461.5:19835674-19864570:-
gene9261	814	15.0384	3098	41.6628	0.360955	-1.47011	1.39297e-183	4.25017e-183	down	yes	HELB	protein_coding	chrNC_010447.5:30645378-30696488:+
gene19547	1604	29.6334	4765	64.0811	0.462436	-1.11268	4.30394e-183	1.30893e-182	down	yes	DYNLL2	protein_coding	chrNC_010454.4:34348336-34356478:+
gene10076	512	9.45903	2381	32.0204	0.295407	-1.75923	8.62093e-183	2.61332e-182	down	yes	ZCCHC14	protein_coding	chrNC_010448.4:1849974-1917601:+
gene20250	2284	42.1962	1148	15.4386	2.73315	1.45057	2.877e-182	8.70242e-182	up	yes	GALNT15	protein_coding	chrNC_010455.5:3329824-3371094:+
gene18025	3135	57.9181	1903	25.5921	2.26313	1.17832	1.98554e-181	5.97369e-181	up	yes	PRTFDC1	protein_coding	chrNC_010452.4:50365654-50458487:+
gene23059	384	7.09428	2045	27.5017	0.257957	-1.9548	3.70951e-181	1.11485e-180	down	yes	ZNF503	protein_coding	chrNC_010456.5:77924391-77928754:-
gene6248	1185	21.8925	3876	52.1256	0.419995	-1.25155	1.29241e-179	3.88001e-179	down	yes	MAT2A	protein_coding	chrNC_010445.4:59220203-59225097:-
gene10378	778	14.3733	2989	40.1969	0.357572	-1.48369	1.30896e-179	3.9255e-179	down	yes	PDP2	protein_coding	chrNC_010448.4:27565423-27572868:+
gene23349	3395	62.7215	2157	29.008	2.16222	1.11251	3.28602e-179	9.84406e-179	up	yes	AVPI1	protein_coding	chrNC_010456.5:109044500-109052228:-
gene6566	470	8.6831	2252	30.2855	0.286708	-1.80235	8.05597e-179	2.40309e-178	down	yes	ZFP36L2	protein_coding	chrNC_010445.4:97200395-97203094:+
gene4321	2109	38.9631	1017	13.6769	2.84882	1.51037	9.21876e-179	2.74703e-178	up	yes	FSTL3	protein_coding	chrNC_010444.4:77656655-77662608:-
gene10914	3106	57.3823	1894	25.4711	2.25285	1.17175	3.40634e-178	1.01395e-177	up	yes	VASP	protein_coding	chrNC_010448.4:51872810-51886729:+
gene1174	1801	33.2729	5106	68.6669	0.484555	-1.04527	2.64918e-177	7.869e-177	down	yes	TJP1	protein_coding	chrNC_010443.5:144930387-145195857:-
gene21890	988	18.253	3435	46.1949	0.39513	-1.3396	6.51048e-177	1.9318e-176	down	yes	IFNAR2	protein_coding	chrNC_010455.5:196765915-196852640:+
gene20456	879	16.2392	3192	42.9269	0.3783	-1.4024	2.66898e-176	7.90269e-176	down	yes	LIMD1	protein_coding	chrNC_010455.5:28730192-28811584:+
gene8520	1476	27.2686	534	7.18138	3.79713	1.92491	4.82162e-176	1.42465e-175	up	yes	GBP1	protein_coding	chrNC_010446.5:127425699-127442132:+
gene12055	1674	30.9266	4844	65.1435	0.474746	-1.07477	4.85424e-176	1.43277e-175	down	yes	PABPC4	protein_coding	chrNC_010448.4:95382295-95399452:-
gene10696	1120	20.6916	292	3.9269	5.2692	2.39759	6.28425e-176	1.85291e-175	up	yes	C6H19orf33	protein_coding	chrNC_010448.4:47223077-47224230:+
gene25091	1123	20.7471	3714	49.9469	0.415382	-1.26749	1.36107e-175	4.00468e-175	down	yes	ELOVL7	protein_coding	chrNC_010458.4:39588122-39680273:-
gene14546	1400	25.8645	4284	57.6125	0.44894	-1.1554	5.59614e-175	1.63796e-174	down	yes	TMED8	protein_coding	chrNC_010449.5:100411259-100449350:-
gene6700	295	5.45003	1768	23.7766	0.229218	-2.1252	1.41801e-174	4.13749e-174	down	yes	IFT172	protein_coding	chrNC_010445.4:111683674-111718504:+
gene22196	439	8.11038	2147	28.8735	0.280894	-1.8319	2.23746e-174	6.51491e-174	down	yes	EXTL3	protein_coding	chrNC_010456.5:12437551-12563548:+
gene21466	845	15.6111	3099	41.6762	0.37458	-1.41665	7.89742e-174	2.29239e-173	down	yes	ITGB5	protein_coding	chrNC_010455.5:135468111-135587483:+
gene19528	1394	25.7537	4262	57.3166	0.449324	-1.15417	8.49589e-174	2.46356e-173	down	yes	TRIM25	protein_coding	chrNC_010454.4:33184039-33212440:-
gene27812	1746	32.2568	4964	66.7573	0.483195	-1.04932	1.63633e-173	4.73018e-173	down	yes	AIFM1	protein_coding	chrNC_010461.5:106676596-106708290:-
gene4873	975	18.0128	3380	45.4552	0.396276	-1.33542	2.73639e-173	7.8939e-173	down	yes	HNRNPA0	protein_coding	chrNC_010444.4:139779865-139783016:-
gene12923	1234	22.7977	3912	52.6097	0.433337	-1.20644	3.35285e-171	9.57378e-171	down	yes	SOX4	protein_coding	chrNC_010449.5:16886834-16895488:+
gene13780	1470	27.1578	4389	59.0245	0.46011	-1.11995	1.43705e-170	4.09088e-170	down	yes	FURIN	protein_coding	chrNC_010449.5:53455634-53472791:+
gene14431	826	15.2601	3025	40.6811	0.375115	-1.41459	2.32736e-169	6.59186e-169	down	yes	ZFP36L1	protein_coding	chrNC_010449.5:92490069-92495864:-
gene12415	228	4.21223	1548	20.8179	0.202336	-2.30517	5.00286e-169	1.41555e-168	down	yes	CACHD1	protein_coding	chrNC_010448.4:147774934-148010916:-
gene4018	1951	36.0441	927	12.4666	2.89126	1.5317	6.18292e-169	1.74768e-168	up	yes	SPC24	protein_coding	chrNC_010444.4:69884304-69890314:-
gene20643	1750	32.3307	4930	66.3	0.487642	-1.03611	7.73897e-169	2.18531e-168	down	yes	NISCH	protein_coding	chrNC_010455.5:34595788-34630306:+
gene460	1108	20.4699	3621	48.6962	0.42036	-1.2503	1.1296e-167	3.17375e-167	down	yes	PNRC1	protein_coding	chrNC_010443.5:57128100-57132071:+
gene22706	644	11.8977	2598	34.9386	0.340531	-1.55414	2.65893e-167	7.4408e-167	down	yes	MMP11	protein_coding	chrNC_010456.5:49907684-49917494:-
gene24527	1284	23.7215	3978	53.4973	0.443415	-1.17327	1.31183e-166	3.66009e-166	down	yes	ATIC	protein_coding	chrNC_010457.5:117617584-117649063:+
gene9115	1188	21.9479	3779	50.8211	0.431866	-1.21134	1.67748e-166	4.67561e-166	down	yes	MMP19	protein_coding	chrNC_010447.5:21279514-21285943:-
gene19518	1186	21.911	3774	50.7538	0.431711	-1.21186	2.14133e-166	5.96257e-166	down	yes	MMD	protein_coding	chrNC_010454.4:31695843-31723723:-
gene18640	3354	61.9641	2198	29.5593	2.09626	1.06782	8.29416e-166	2.29812e-165	up	yes	DOCK9	protein_coding	chrNC_010453.5:67764009-68052352:-
gene787	1447	26.7329	4302	57.8545	0.46207	-1.11382	9.00829e-166	2.49352e-165	down	yes	FECH	protein_coding	chrNC_010443.5:106861628-106898407:-
gene21368	1159	21.4121	3709	49.8797	0.429276	-1.22002	2.76293e-165	7.64034e-165	down	yes	BCL6	protein_coding	chrNC_010455.5:125377247-125401328:-
gene29038	963	17.7911	3288	44.218	0.40235	-1.31348	1.98588e-164	5.48615e-164	down	yes	TFCP2	protein_coding	chrNW_018085018.1:226577-290232:+
gene14988	2742	50.6576	1636	22.0014	2.30247	1.20318	3.13996e-164	8.64033e-164	up	yes	UCHL1	protein_coding	chrNC_010450.4:32353766-32367288:+
gene21534	1142	21.0981	3665	49.288	0.428057	-1.22412	3.32962e-164	9.15323e-164	down	yes	ADPRH	protein_coding	chrNC_010455.5:140638526-140681631:-
gene15719	3257	60.172	2120	28.5104	2.11053	1.07761	1.88277e-163	5.15558e-163	up	yes	PPM1K	protein_coding	chrNC_010450.4:130748207-130772936:+
gene25186	1208	22.3174	386	5.19104	4.29922	2.10407	5.98481e-162	1.63085e-161	up	yes	STC2	protein_coding	chrNC_010458.4:50989676-51001412:+
gene25141	2870	53.0223	1767	23.7631	2.23129	1.15788	9.58338e-162	2.6064e-161	up	yes	CCNB1	protein_coding	chrNC_010458.4:47338239-47348385:+
gene2115	615	11.3619	2491	33.4997	0.339165	-1.55994	2.32835e-161	6.32016e-161	down	yes	LOC102164650	protein_coding	chrNC_010443.5:260868776-260897737:+
gene15476	2709	50.0479	1622	21.8131	2.29439	1.19811	3.2875e-161	8.91509e-161	up	yes	JADE1	protein_coding	chrNC_010450.4:96208217-96564132:-
gene6871	213	3.93511	1462	19.6614	0.200144	-2.32089	4.85886e-161	1.31382e-160	down	yes	ID2	protein_coding	chrNC_010445.4:127500759-127503207:-
gene6631	3408	62.9617	2283	30.7024	2.05071	1.03612	1.92131e-160	5.18517e-160	up	yes	CRIM1	protein_coding	chrNC_010445.4:103612231-103815493:-
gene22515	1700	31.4069	4751	63.8928	0.491557	-1.02457	7.49296e-160	2.01635e-159	down	yes	RNF10	protein_coding	chrNC_010456.5:40481239-40521998:+
gene605	950	17.5509	3224	43.3573	0.404798	-1.30473	1.24764e-159	3.35095e-159	down	yes	FYN	protein_coding	chrNC_010443.5:77584675-77810605:-
gene19003	1511	27.9152	4375	58.8362	0.474456	-1.07565	2.10543e-159	5.64944e-159	down	yes	TTYH2	protein_coding	chrNC_010454.4:6838420-6881562:-
gene10474	3421	63.2019	2305	30.9983	2.03888	1.02778	5.98001e-159	1.6e-158	up	yes	AKTIP	protein_coding	chrNC_010448.4:31706253-31757878:+
gene23067	826	15.2601	2949	39.659	0.384782	-1.37789	8.8076e-159	2.3543e-158	down	yes	DLG5	protein_coding	chrNC_010456.5:80249693-80377496:-
gene11547	1672	30.8897	4685	63.0052	0.490271	-1.02835	1.32582e-158	3.53722e-158	down	yes	ICMT	protein_coding	chrNC_010448.4:67116943-67125908:-
gene3983	1753	32.3861	4841	65.1031	0.497458	-1.00735	2.05899e-158	5.48283e-158	down	yes	PPAN	protein_coding	chrNC_010444.4:68958906-68962657:+
gene14769	1719	31.758	4771	64.1618	0.494967	-1.0146	5.52978e-158	1.46833e-157	down	yes	ADD1	protein_coding	chrNC_010450.4:1627146-1710653:+
gene11925	2952	54.5372	1865	25.0811	2.17444	1.12064	6.51932e-158	1.72781e-157	up	yes	PEF1	protein_coding	chrNC_010448.4:88152232-88170327:-
gene1491	1078	19.9157	3475	46.7328	0.426161	-1.23053	4.57903e-157	1.20901e-156	down	yes	TMEM260	protein_coding	chrNC_010443.5:185821497-185886579:+
gene14524	1166	21.5415	3657	49.1804	0.438009	-1.19097	5.66545e-157	1.49305e-156	down	yes	TTLL5	protein_coding	chrNC_010449.5:98822338-99090076:+
gene23876	1472	27.1947	4272	57.4511	0.473354	-1.07901	1.77044e-156	4.65699e-156	down	yes	PTPN4	protein_coding	chrNC_010457.5:31305394-31502978:-
gene21227	827	15.2786	2934	39.4573	0.387218	-1.36878	2.03948e-156	5.35963e-156	down	yes	PLD1	protein_coding	chrNC_010455.5:110152268-110376319:-
gene15162	566	10.4567	2339	31.4555	0.332427	-1.58889	1.08168e-155	2.83198e-155	down	yes	PPAT	protein_coding	chrNC_010450.4:55652194-55701077:-
gene2979	1124	20.7655	3555	47.8087	0.434347	-1.20308	4.356e-155	1.13833e-154	down	yes	SERPING1	protein_coding	chrNC_010444.4:13324160-13338826:-
gene8322	754	13.9299	2761	37.1307	0.375159	-1.41443	9.92462e-155	2.59113e-154	down	yes	RBM15	protein_coding	chrNC_010446.5:109767464-109791555:-
gene5474	1267	23.4074	3844	51.6952	0.452797	-1.14307	1.43218e-154	3.7322e-154	down	yes	GUSB	protein_coding	chrNC_010445.4:16672071-16686520:+
gene13928	425	7.85174	1989	26.7486	0.293538	-1.76838	3.98373e-154	1.0343e-153	down	yes	NEO1	protein_coding	chrNC_010449.5:60064984-60299892:-
gene12690	2546	47.0365	1513	20.3473	2.31169	1.20895	8.86778e-154	2.29809e-153	up	yes	SLC2A1	protein_coding	chrNC_010448.4:168535398-168561170:+
gene16258	1223	22.5945	3742	50.3235	0.448986	-1.15526	4.55513e-153	1.1772e-152	down	yes	TSKU	protein_coding	chrNC_010451.4:10927224-10940851:+
gene11028	978	18.0682	3233	43.4783	0.415569	-1.26684	5.38818e-153	1.39121e-152	down	yes	GYS1	protein_coding	chrNC_010448.4:54234600-54250211:-
gene22856	988	18.253	3250	43.7069	0.417622	-1.25973	1.84552e-152	4.75632e-152	down	yes	AGT	protein_coding	chrNC_010456.5:59643030-59656835:+
gene27736	1244	22.9825	3777	50.7942	0.452463	-1.14413	3.90263e-152	1.00395e-151	down	yes	LONRF3	protein_coding	chrNC_010461.5:97494305-97547813:+
gene13546	898	16.5903	3056	41.098	0.403676	-1.30873	3.96781e-152	1.01978e-151	down	yes	BYSL	protein_coding	chrNC_010449.5:37074517-37086753:+
gene14822	961	17.7542	3187	42.8597	0.414239	-1.27146	1.07464e-151	2.7569e-151	down	yes	EVC	protein_coding	chrNC_010450.4:4808622-4891236:-
gene25696	1692	31.2592	4659	62.6556	0.498905	-1.00316	1.67962e-151	4.30501e-151	down	yes	VPS16	protein_coding	chrNC_010459.5:32803596-32825974:-
gene14521	236	4.36002	1475	19.8362	0.219801	-2.18573	3.88924e-151	9.9412e-151	down	yes	FLVCR2	protein_coding	chrNC_010449.5:98718319-98772196:+
gene24763	750	13.856	128	1.72138	8.04936	3.00887	2.0429e-150	5.20757e-150	up	yes	RAMP1	protein_coding	chrNC_010457.5:137490440-137535555:+
gene12203	845	15.6111	2926	39.3497	0.396727	-1.33378	5.24887e-150	1.33435e-149	down	yes	IMPACT	protein_coding	chrNC_010448.4:109235590-109272801:+
gene10753	1017	18.7887	3290	44.2449	0.424654	-1.23564	9.00743e-150	2.27951e-149	down	yes	FBL	protein_coding	chrNC_010448.4:48314782-48326433:-
gene2280	326	6.02274	1704	22.9159	0.26282	-1.92785	1.44618e-148	3.63036e-148	down	yes	LCN2	protein_coding	chrNC_010443.5:268609975-268614651:+
gene15725	1150	21.2459	384	5.16414	4.11412	2.04058	2.08311e-148	5.2199e-148	up	yes	SPP1	protein_coding	chrNC_010450.4:131077786-131085334:-
gene18178	750	13.856	2700	36.3104	0.381599	-1.38987	1.89857e-147	4.7237e-147	down	yes	PITRM1	protein_coding	chrNC_010452.4:66996919-67021692:+
gene10475	1034	19.1028	3305	44.4466	0.429793	-1.21829	3.5504e-147	8.81786e-147	down	yes	RBL2	protein_coding	chrNC_010448.4:31757718-31802047:-
gene75	907	16.7565	3037	40.8424	0.410272	-1.28535	4.4066e-147	1.09347e-146	down	yes	IGF2R	protein_coding	chrNC_010443.5:7369485-7472480:-
gene2602	1365	25.2179	546	7.34276	3.43439	1.78005	9.81129e-147	2.42815e-146	up	yes	SYT12	protein_coding	chrNC_010444.4:5410605-5434492:-
gene17882	1295	23.9247	3834	51.5607	0.46401	-1.10777	1.1082e-146	2.74022e-146	down	yes	B4GALT1	protein_coding	chrNC_010452.4:33317295-33381285:+
gene5863	718	13.2648	2622	35.2614	0.376185	-1.41049	1.97123e-146	4.86564e-146	down	yes	SRRM2	protein_coding	chrNC_010445.4:39275274-39293741:+
gene2470	831	15.3525	2868	38.5697	0.398045	-1.329	2.83699e-146	6.9903e-146	down	yes	PNPLA2	protein_coding	chrNC_010444.4:513065-517962:+
gene1047	1208	22.3174	434	5.83656	3.82373	1.93498	1.92806e-145	4.73408e-145	up	yes	CHAC1	protein_coding	chrNC_010443.5:130360510-130363332:-
gene20589	2865	52.9299	1857	24.9735	2.11945	1.08369	2.50374e-145	6.14218e-145	up	yes	RASSF1	protein_coding	chrNC_010455.5:32816156-32825486:-
gene7345	2930	54.1308	1919	25.8073	2.0975	1.06867	2.73373e-145	6.69469e-145	up	yes	MMP16	protein_coding	chrNC_010446.5:48556826-48867959:+
gene8735	816	15.0753	2828	38.0318	0.396388	-1.33501	2.97179e-145	7.27134e-145	down	yes	MIEF1	protein_coding	chrNC_010447.5:8748171-8762087:-
gene28885	1298	23.9801	501	6.73759	3.55915	1.83153	3.95053e-145	9.65765e-145	up	yes	CRIP2	protein_coding	chrNW_018084979.1:3499328-3504407:+
gene17348	1568	28.9683	4359	58.6211	0.494162	-1.01694	4.64257e-145	1.13297e-144	down	yes	SOAT1	protein_coding	chrNC_010451.4:121045211-121112393:+
gene1710	1549	28.6173	696	9.36001	3.0574	1.6123	8.18014e-145	1.99281e-144	up	yes	IL33	protein_coding	chrNC_010443.5:215899830-215941944:-
gene26294	2671	49.3459	1679	22.5797	2.18541	1.1279	1.50978e-144	3.67487e-144	up	yes	SMARCD3	protein_coding	chrNC_010460.4:5958466-5989120:+
gene23211	2405	44.4316	1434	19.2848	2.30396	1.20412	1.80728e-144	4.39518e-144	up	yes	PRKG1	protein_coding	chrNC_010456.5:97558531-98793080:-
gene22659	1054	19.4723	3319	44.6349	0.436258	-1.19675	9.78381e-144	2.37523e-143	down	yes	PRR14L	protein_coding	chrNC_010456.5:48351970-48418241:-
gene25501	918	16.9598	3034	40.8021	0.415659	-1.26653	1.19936e-143	2.90918e-143	down	yes	KAT6A	protein_coding	chrNC_010459.5:11002818-11109974:-
gene10106	753	13.9114	2678	36.0145	0.386273	-1.37231	1.68755e-143	4.08981e-143	down	yes	USP10	protein_coding	chrNC_010448.4:3977235-4043539:-
gene4591	1853	34.2336	954	12.8297	2.66831	1.41593	4.85754e-143	1.17318e-142	up	yes	GLRX	protein_coding	chrNC_010444.4:102425580-102437851:-
gene9966	1058	19.5462	3320	44.6483	0.437782	-1.19172	7.79351e-143	1.87903e-142	down	yes	DUSP6	protein_coding	chrNC_010447.5:93303058-93307510:+
gene25781	747	13.8006	2659	35.759	0.385933	-1.37358	1.07889e-142	2.59898e-142	down	yes	TM9SF4	protein_coding	chrNC_010459.5:35765103-35822359:+
gene21029	179	3.30697	1264	16.9986	0.194543	-2.36184	2.15962e-142	5.19794e-142	down	yes	CHST2	protein_coding	chrNC_010455.5:83818652-83822135:+
gene3843	1085	20.045	3367	45.2804	0.442687	-1.17564	8.88084e-142	2.13202e-141	down	yes	GCDH	protein_coding	chrNC_010444.4:66131154-66138963:-
gene18849	376	6.94648	1781	23.9514	0.290024	-1.78576	4.48058e-140	1.06291e-139	down	yes	GAA	protein_coding	chrNC_010454.4:2315807-2339867:-
gene25917	581	10.7338	2266	30.4738	0.35223	-1.50541	1.38027e-139	3.26608e-139	down	yes	PLCG1	protein_coding	chrNC_010459.5:43810003-43844553:+
gene24386	833	15.3894	2821	37.9376	0.40565	-1.30169	1.96626e-139	4.64483e-139	down	yes	ANKRD44	protein_coding	chrNC_010457.5:100868469-101211172:-
gene17874	1075	19.8603	3318	44.6214	0.445084	-1.16785	2.72038e-138	6.37791e-138	down	yes	NOL6	protein_coding	chrNC_010452.4:33022035-33035201:+
gene6017	1833	33.8641	961	12.9238	2.62029	1.38973	1.25392e-137	2.93001e-137	up	yes	OMD	protein_coding	chrNC_010445.4:42142603-42155032:-
gene3598	162	2.9929	1185	15.9362	0.187805	-2.41269	6.01238e-137	1.39675e-136	down	yes	TMEM59L	protein_coding	chrNC_010444.4:59211404-59223017:-
gene9920	765	14.1331	2654	35.6917	0.395977	-1.33651	1.13502e-136	2.63244e-136	down	yes	PLXNC1	protein_coding	chrNC_010447.5:88900238-89055837:-
gene6122	1332	24.6083	556	7.47725	3.29109	1.71856	1.75209e-136	4.06024e-136	up	yes	FHL2	protein_coding	chrNC_010445.4:49389900-49448459:+
gene23509	1374	25.3842	3891	52.3273	0.485105	-1.04363	2.97878e-135	6.86887e-135	down	yes	GPAM	protein_coding	chrNC_010456.5:122538600-122582390:-
gene2361	669	12.3596	2433	32.7197	0.377741	-1.40453	3.62752e-135	8.35108e-135	down	yes	PRRC2B	protein_coding	chrNC_010443.5:271336780-271430936:+
gene17906	1429	26.4003	3997	53.7528	0.491143	-1.02578	4.62309e-135	1.06343e-134	down	yes	C10H9orf72	protein_coding	chrNC_010452.4:38389366-38415903:+
gene6153	449	8.29513	1926	25.9014	0.320258	-1.64269	8.97494e-135	2.05771e-134	down	yes	TBC1D8	protein_coding	chrNC_010445.4:53149059-53289249:+
gene22131	853	15.7589	223	2.99897	5.25477	2.39363	3.23962e-134	7.42151e-134	up	yes	PDLIM2	protein_coding	chrNC_010456.5:6834116-6848536:+
gene11596	794	14.6689	2696	36.2566	0.404586	-1.30548	6.17417e-134	1.40981e-133	down	yes	UBE4B	protein_coding	chrNC_010448.4:70345789-70462434:+
gene11611	476	8.79395	1983	26.6679	0.329757	-1.60052	1.10003e-133	2.50569e-133	down	yes	SRM	protein_coding	chrNC_010448.4:71246895-71253534:-
gene1715	690	12.7475	2468	33.1904	0.384073	-1.38055	1.3444e-133	3.05983e-133	down	yes	ERMP1	protein_coding	chrNC_010443.5:216312827-216382063:+
gene14853	1284	23.7215	3696	49.7049	0.477247	-1.06719	2.81309e-133	6.39217e-133	down	yes	BOD1L1	protein_coding	chrNC_010450.4:9197064-9254422:-
gene10703	1489	27.5088	693	9.31966	2.95169	1.56154	4.6421e-133	1.05226e-132	up	yes	FAM98C	protein_coding	chrNC_010448.4:47315406-47319486:+
gene15176	320	5.9119	1597	21.4769	0.275268	-1.86109	5.18827e-133	1.17512e-132	down	yes	LOC100621115	protein_coding	chrNC_010450.4:56221642-56232182:-
gene9456	1689	31.2037	859	11.5521	2.70114	1.43357	5.61491e-133	1.27073e-132	up	yes	MGP	protein_coding	chrNC_010447.5:57665272-57669360:+
gene19660	1433	26.4742	3977	53.4838	0.494995	-1.01452	5.21298e-132	1.17126e-131	down	yes	RFFL	protein_coding	chrNC_010454.4:40075259-40151034:+
gene20423	598	11.0479	2249	30.2452	0.365276	-1.45294	1.55246e-131	3.4797e-131	down	yes	POMGNT2	protein_coding	chrNC_010455.5:26503610-26526185:+
gene11544	940	17.3662	287	3.85966	4.49941	2.16974	2.2272e-131	4.98412e-131	up	yes	CHD5	protein_coding	chrNC_010448.4:67017410-67086685:-
gene12520	819	15.1308	2727	36.6735	0.41258	-1.27725	5.33094e-131	1.18918e-130	down	yes	CPT2	protein_coding	chrNC_010448.4:159038129-159061327:-
gene26254	732	13.5235	2538	34.1317	0.396214	-1.33565	1.17135e-130	2.60879e-130	down	yes	UBE3C	protein_coding	chrNC_010460.4:1542454-1654274:-
gene8685	888	16.4055	2855	38.3949	0.427284	-1.22673	8.78562e-129	1.93824e-128	down	yes	SREBF2	protein_coding	chrNC_010447.5:6719484-6784724:-
gene17939	867	16.0175	2807	37.7493	0.424313	-1.2368	2.9015e-128	6.38105e-128	down	yes	SVIL	protein_coding	chrNC_010452.4:41176358-41462750:+
gene6186	710	13.117	2472	33.2442	0.394566	-1.34166	3.52575e-128	7.74785e-128	down	yes	INPP4A	protein_coding	chrNC_010445.4:55711025-55779579:-
gene9134	1364	25.1995	3805	51.1707	0.492458	-1.02193	6.91993e-128	1.51472e-127	down	yes	SMARCC2	protein_coding	chrNC_010447.5:21563426-21586790:-
gene8985	502	9.27429	2004	26.9504	0.344125	-1.539	1.07198e-127	2.34466e-127	down	yes	CALCOCO1	protein_coding	chrNC_010447.5:18910698-18930402:-
gene11672	841	15.5372	2742	36.8752	0.421346	-1.24692	6.28013e-127	1.3672e-126	down	yes	RSC1A1	protein_coding	chrNC_010448.4:74846976-74865376:+
gene20608	1121	20.7101	3312	44.5407	0.46497	-1.10479	1.93464e-126	4.20197e-126	down	yes	RAD54L2	protein_coding	chrNC_010455.5:33771783-33890567:+
gene2541	1686	31.1483	887	11.9286	2.61122	1.38473	4.53839e-126	9.84199e-126	up	yes	CCND1	protein_coding	chrNC_010444.4:3621242-3633380:-
gene22538	953	17.6064	2966	39.8876	0.441399	-1.17984	7.84998e-126	1.69973e-125	down	yes	UBE3B	protein_coding	chrNC_010456.5:41383238-41442752:-
gene8051	1276	23.5737	3613	48.5887	0.485169	-1.04344	1.07687e-125	2.3281e-125	down	yes	SNX27	protein_coding	chrNC_010446.5:97533643-97620816:-
gene27455	1034	19.1028	3129	42.0797	0.453968	-1.13934	1.5239e-125	3.28443e-125	down	yes	PHKA1	protein_coding	chrNC_010461.5:58456097-58583216:-
gene14775	652	12.0455	2326	31.2807	0.385077	-1.37678	1.64269e-125	3.53773e-125	down	yes	HTT	protein_coding	chrNC_010450.4:1809768-1934002:+
gene25817	1369	25.2918	3793	51.0093	0.495827	-1.01209	1.66361e-125	3.58003e-125	down	yes	RALY	protein_coding	chrNC_010459.5:37447827-37542461:+
gene15095	1737	32.0905	934	12.5607	2.55483	1.35323	2.05376e-125	4.41624e-125	up	yes	PDGFC	protein_coding	chrNC_010450.4:45579065-45808789:-
gene22555	994	18.3638	3044	40.9366	0.448592	-1.15652	4.1839e-125	8.97606e-125	down	yes	SART3	protein_coding	chrNC_010456.5:42223752-42259992:+
gene4663	1691	31.2407	896	12.0497	2.59266	1.37443	4.94262e-125	1.05795e-124	up	yes	NREP	protein_coding	chrNC_010444.4:117505851-117867805:+
gene5523	828	15.297	2696	36.2566	0.421911	-1.24499	1.55801e-124	3.32726e-124	down	yes	ZNF629	protein_coding	chrNC_010445.4:17610100-17622577:+
gene13591	2536	46.8518	1673	22.499	2.0824	1.05824	4.72062e-124	1.00278e-123	up	yes	GTPBP2	protein_coding	chrNC_010449.5:38598763-38613217:-
gene21666	628	11.6021	2258	30.3662	0.382072	-1.38808	2.12126e-123	4.49928e-123	down	yes	NIT2	protein_coding	chrNC_010455.5:158630997-158653164:-
gene25158	634	11.7129	2271	30.5411	0.383515	-1.38265	2.25765e-123	4.78495e-123	down	yes	MCCC2	protein_coding	chrNC_010458.4:47917308-47996540:+
gene19651	290	5.35766	1461	19.6479	0.272683	-1.8747	4.84866e-123	1.02223e-122	down	yes	RASL10B	protein_coding	chrNC_010454.4:39783725-39795283:-
gene13277	504	9.31124	1977	26.5873	0.350214	-1.51369	5.15237e-123	1.08545e-122	down	yes	PRRC2A	protein_coding	chrNC_010449.5:23742302-23755950:+
gene22429	885	16.3501	2801	37.6686	0.43405	-1.20407	8.94293e-123	1.87555e-122	down	yes	BRAP	protein_coding	chrNC_010456.5:32800742-32841884:-
gene6722	385	7.11275	1695	22.7948	0.312033	-1.68023	1.14218e-122	2.39364e-122	down	yes	KHK	protein_coding	chrNC_010445.4:112021163-112031615:-
gene7926	1338	24.7191	3705	49.8259	0.49611	-1.01127	1.77186e-122	3.71047e-122	down	yes	GBA	protein_coding	chrNC_010446.5:94583905-94606689:+
gene20545	2599	48.0157	1745	23.4673	2.04607	1.03286	3.30151e-122	6.88287e-122	up	yes	LAMB2	protein_coding	chrNC_010455.5:31738282-31750623:-
gene11433	781	14.4287	2578	34.6697	0.416177	-1.26473	4.32057e-122	8.994e-122	down	yes	ZNF8	protein_coding	chrNC_010448.4:62894617-62914448:+
gene19897	910	16.812	2846	38.2738	0.439255	-1.18687	6.00496e-122	1.24911e-121	down	yes	ZZEF1	protein_coding	chrNC_010454.4:50041490-50155258:-
gene18736	795	14.6874	2606	35.0462	0.419085	-1.25468	6.84874e-122	1.42041e-121	down	yes	TMCO3	protein_coding	chrNC_010453.5:78709010-78753431:+
gene6237	59	1.09001	774	10.409	0.104718	-3.25542	7.96241e-122	1.65016e-121	down	yes	ATOH8	protein_coding	chrNC_010445.4:58964541-59001620:-
gene20419	734	13.5604	2476	33.298	0.407245	-1.29603	8.20672e-122	1.69954e-121	down	yes	ZNF662	protein_coding	chrNC_010455.5:26309983-26352554:+
gene17237	656	12.1194	132	1.77517	6.82716	2.77128	1.41768e-121	2.92724e-121	up	yes	SFRP4	protein_coding	chrNC_010451.4:108404314-108414335:-
gene25006	609	11.2511	2202	29.6131	0.379935	-1.39617	1.9451e-121	4.01331e-121	down	yes	FGF10	protein_coding	chrNC_010458.4:28695465-28779953:-
gene23399	1027	18.9735	3080	41.4207	0.458068	-1.12637	2.16775e-121	4.46942e-121	down	yes	MRPL43	protein_coding	chrNC_010456.5:112068678-112070226:-
gene1236	1490	27.5273	745	10.019	2.74751	1.45813	1.59507e-120	3.2623e-120	up	yes	LOC100156248	protein_coding	chrNC_010443.5:157820641-157836922:-
gene23339	559	10.3273	2081	27.9859	0.36902	-1.43823	4.81996e-120	9.84358e-120	down	yes	RRP12	protein_coding	chrNC_010456.5:108772172-108805513:-
gene22141	715	13.2094	2420	32.5449	0.405883	-1.30087	8.84977e-120	1.80472e-119	down	yes	LOC100737977	protein_coding	chrNC_010456.5:7344788-7371086:-
gene11990	1124	20.7655	3259	43.828	0.473796	-1.07766	1.3128e-119	2.67328e-119	down	yes	KIAA0319L	protein_coding	chrNC_010448.4:91630664-91747790:-
gene6555	1002	18.5116	3014	40.5331	0.456704	-1.13067	1.49943e-119	3.04889e-119	down	yes	PREPL	protein_coding	chrNC_010445.4:96092314-96159533:+
gene8407	917	16.9413	2838	38.1662	0.443881	-1.17175	3.39785e-119	6.89907e-119	down	yes	S1PR1	protein_coding	chrNC_010446.5:117064632-117069724:-
gene13632	195	3.60256	1184	15.9228	0.226252	-2.144	7.29192e-119	1.47523e-118	down	yes	TNFRSF21	protein_coding	chrNC_010449.5:42020219-42091521:-
gene14495	897	16.5718	2794	37.5745	0.441038	-1.18103	7.78594e-119	1.5729e-118	down	yes	ALDH6A1	protein_coding	chrNC_010449.5:97360583-97381885:-
gene3305	1762	32.5524	989	13.3004	2.44748	1.2913	1.82323e-118	3.67795e-118	up	yes	MICAL2	protein_coding	chrNC_010444.4:47042475-47302087:-
gene1349	395	7.2975	1692	22.7545	0.320706	-1.64068	1.9539e-118	3.93872e-118	down	yes	TLE3	protein_coding	chrNC_010443.5:167808508-167855913:-
gene10199	677	12.5074	2322	31.2269	0.400531	-1.32001	1.36565e-117	2.74503e-117	down	yes	RFWD3	protein_coding	chrNC_010448.4:12952243-12994053:+
gene4350	1023	18.8996	3036	40.829	0.462896	-1.11124	3.80576e-117	7.63333e-117	down	yes	TBC1D9B	protein_coding	chrNC_010444.4:78675867-78726391:+
gene26070	719	13.2833	2407	32.37	0.410358	-1.28505	6.07667e-117	1.21795e-116	down	yes	CEBPB	protein_coding	chrNC_010459.5:51722633-51723673:+
gene2814	716	13.2279	178	2.39379	5.5259	2.46621	6.94813e-117	1.39162e-116	up	yes	FADS3	protein_coding	chrNC_010444.4:9607627-9627352:+
gene5939	1106	20.433	3196	42.9807	0.475399	-1.07279	1.73655e-116	3.46817e-116	down	yes	GNPTG	protein_coding	chrNC_010445.4:40512093-40534217:-
gene6714	843	15.5742	2663	35.8128	0.434877	-1.20132	2.0768e-116	4.14475e-116	down	yes	CAD	protein_coding	chrNC_010445.4:111887017-111914511:-
gene3105	1277	23.5922	3530	47.4724	0.496965	-1.00878	2.54485e-116	5.07524e-116	down	yes	EXT2	protein_coding	chrNC_010444.4:18099790-18239229:-
gene18353	960	17.7357	2900	39	0.454761	-1.13682	4.29323e-116	8.54991e-116	down	yes	FOXO1	protein_coding	chrNC_010453.5:15317222-15410059:-
gene98	684	12.6367	2322	31.2269	0.404673	-1.30517	1.37285e-115	2.72433e-115	down	yes	TMEM181	protein_coding	chrNC_010443.5:8564752-8642358:-
gene27232	1136	20.9872	3242	43.5993	0.481366	-1.05479	5.66534e-115	1.11714e-114	down	yes	RP2	protein_coding	chrNC_010461.5:41488866-41534810:+
gene6543	668	12.3411	2280	30.6621	0.402487	-1.31299	1.43979e-114	2.8371e-114	down	yes	EPAS1	protein_coding	chrNC_010445.4:94167759-94253662:-
gene20437	1042	19.2506	3049	41.0038	0.469483	-1.09085	3.17542e-114	6.23524e-114	down	yes	ZNF445	protein_coding	chrNC_010455.5:27748437-27783348:-
gene2857	689	12.7291	2320	31.2	0.407982	-1.29342	6.53875e-114	1.28125e-113	down	yes	TMEM132A	protein_coding	chrNC_010444.4:10814305-10827851:-
gene18135	1237	22.8532	3420	45.9931	0.496882	-1.00902	8.42419e-113	1.64267e-112	down	yes	RBM17	protein_coding	chrNC_010452.4:64886433-64909006:-
gene6707	1019	18.8257	2989	40.1969	0.468337	-1.09438	1.35942e-112	2.64344e-112	down	yes	GTF3C2	protein_coding	chrNC_010445.4:111793700-111820501:+
gene26552	613	11.325	2146	28.86	0.392411	-1.34956	1.58314e-112	3.07633e-112	down	yes	RBM28	protein_coding	chrNC_010460.4:20034305-20069159:+
gene25454	1406	25.9754	711	9.56173	2.7166	1.4418	5.7127e-112	1.10396e-111	up	yes	ZDHHC2	protein_coding	chrNC_010459.5:4855129-4928109:+
gene17855	1082	19.9896	3101	41.7031	0.479331	-1.06091	4.40013e-111	8.46229e-111	down	yes	GALT	protein_coding	chrNC_010452.4:32151150-32154792:-
gene16540	1122	20.7286	3178	42.7387	0.485008	-1.04392	7.02997e-111	1.35107e-110	down	yes	USP28	protein_coding	chrNC_010451.4:41417560-41481044:-
gene16890	999	18.4562	2934	39.4573	0.467752	-1.09619	7.56848e-111	1.45357e-110	down	yes	DSTYK	protein_coding	chrNC_010451.4:65833050-65892024:-
gene2787	554	10.235	2004	26.9504	0.379771	-1.3968	9.07508e-111	1.74054e-110	down	yes	BSCL2	protein_coding	chrNC_010444.4:9052676-9064890:+
gene11500	1069	19.7494	3070	41.2862	0.478354	-1.06385	1.75711e-110	3.3677e-110	down	yes	SLC35E2B	protein_coding	chrNC_010448.4:63820804-63842400:-
gene21287	892	16.4794	2714	36.4986	0.451507	-1.14718	2.44054e-110	4.6744e-110	down	yes	MCCC1	protein_coding	chrNC_010455.5:120983226-121070695:-
gene1316	272	5.02511	1339	18.0073	0.27906	-1.84135	2.91291e-110	5.57531e-110	down	yes	SMAD6	protein_coding	chrNC_010443.5:164652602-164735084:+
gene25654	396	7.31597	1640	22.0552	0.331712	-1.592	4.58966e-110	8.77264e-110	down	yes	PYGB	protein_coding	chrNC_010459.5:30940457-30995688:+
gene22162	2021	37.3373	1270	17.0793	2.18611	1.12837	6.33339e-110	1.20809e-109	up	yes	KCTD9	protein_coding	chrNC_010456.5:9453086-9517686:-
gene2036	1033	19.0843	2989	40.1969	0.474771	-1.0747	2.22535e-109	4.23907e-109	down	yes	LPAR1	protein_coding	chrNC_010443.5:251811583-251979828:-
gene16308	1541	28.4695	839	11.2831	2.52319	1.33525	2.92537e-109	5.56121e-109	up	yes	RAB30	protein_coding	chrNC_010451.4:17124181-17222741:-
gene27396	714	13.1909	2336	31.4152	0.41989	-1.25192	4.28155e-109	8.12832e-109	down	yes	OPHN1	protein_coding	chrNC_010461.5:54056504-54617045:-
gene12195	892	16.4794	2702	36.3373	0.453513	-1.14079	6.75045e-109	1.27894e-108	down	yes	NPC1	protein_coding	chrNC_010448.4:108403126-108450486:-
gene26058	1134	20.9503	3180	42.7655	0.489887	-1.02948	1.74198e-108	3.28482e-108	down	yes	B4GALT5	protein_coding	chrNC_010459.5:51257273-51334566:-
gene8566	432	7.98106	1710	22.9966	0.347054	-1.52677	5.3088e-108	9.97717e-108	down	yes	ARSA	protein_coding	chrNC_010447.5:107103-110330:+
gene18442	465	8.59072	1785	24.0052	0.357869	-1.48249	6.11957e-108	1.14855e-107	down	yes	SLC25A30	protein_coding	chrNC_010453.5:21848242-21872781:-
gene22272	463	8.55377	1780	23.9379	0.357331	-1.48467	7.13648e-108	1.33851e-107	down	yes	CBR4	protein_coding	chrNC_010456.5:20621960-20642351:+
gene8780	1933	35.7115	1200	16.1379	2.21289	1.14593	8.11239e-108	1.52054e-107	up	yes	TRIOBP	protein_coding	chrNC_010447.5:10066080-10132668:-
gene17180	508	9.38513	1880	25.2828	0.371207	-1.42971	1.08936e-107	2.03504e-107	down	yes	FAM185A	protein_coding	chrNC_010451.4:102919943-103001102:+
gene17052	1713	31.6471	1000	13.4483	2.35325	1.23465	1.46924e-107	2.74104e-107	up	yes	ETV1	protein_coding	chrNC_010451.4:83322818-83567136:-
gene5901	1063	19.6386	3032	40.7752	0.48163	-1.054	1.59866e-107	2.9805e-107	down	yes	PKD1	protein_coding	chrNC_010445.4:39849579-39899455:+
gene26711	1400	25.8645	728	9.79035	2.64184	1.40154	6.36793e-107	1.18172e-106	up	yes	MTURN	protein_coding	chrNC_010460.4:42767452-42802109:-
gene23426	1131	20.8949	3156	42.4428	0.492306	-1.02237	1.74919e-106	3.23532e-106	down	yes	GBF1	protein_coding	chrNC_010456.5:113245486-113379472:+
gene22024	662	12.2302	2204	29.64	0.412626	-1.27709	3.11279e-106	5.74609e-106	down	yes	PWP2	protein_coding	chrNC_010455.5:207015047-207031752:+
gene7990	2299	42.4733	1558	20.9524	2.02713	1.01944	4.58562e-106	8.45646e-106	up	yes	S100A13	protein_coding	chrNC_010446.5:96007280-96025120:+
gene13440	524	9.68073	1904	25.6055	0.378072	-1.40327	4.5871e-106	8.45646e-106	down	yes	PPARD	protein_coding	chrNC_010449.5:31222533-31295221:+
gene21423	988	18.253	2866	38.5428	0.473577	-1.07833	1.58902e-105	2.91981e-105	down	yes	NCBP2	protein_coding	chrNC_010455.5:133177209-133192935:+
gene24904	651	12.027	164	2.20552	5.45314	2.44709	1.60356e-105	2.9446e-105	up	yes	C1QTNF3	protein_coding	chrNC_010458.4:20032973-20059905:-
gene17286	286	5.28376	1345	18.0879	0.292115	-1.77539	1.97211e-105	3.61662e-105	down	yes	METTL13	protein_coding	chrNC_010451.4:114202494-114218371:+
gene18738	1015	18.7518	2918	39.2421	0.477849	-1.06537	2.38414e-105	4.36939e-105	down	yes	TFDP1	protein_coding	chrNC_010453.5:78755472-78778312:+
gene28381	628	11.6021	2122	28.5373	0.40656	-1.29846	5.63745e-105	1.03182e-104	down	yes	MAN1B1	protein_coding	chrNW_018084833.1:785370-795131:-
gene17358	270	4.98816	1298	17.4559	0.285758	-1.80713	2.75666e-104	5.0193e-104	down	yes	QSOX1	protein_coding	chrNC_010451.4:121779072-121822829:+
gene20645	750	13.856	2372	31.8993	0.434367	-1.20301	3.95162e-104	7.18107e-104	down	yes	NT5DC2	protein_coding	chrNC_010455.5:34659249-34679530:-
gene6227	821	15.1677	2517	33.8493	0.448095	-1.15812	5.19601e-104	9.43022e-104	down	yes	RNF103	protein_coding	chrNC_010445.4:58161087-58183750:+
gene25386	468	8.64615	1762	23.6959	0.36488	-1.45451	1.21322e-103	2.19477e-103	down	yes	ICE1	protein_coding	chrNC_010458.4:76195357-76254365:-
gene8579	1016	18.7703	2900	39	0.481289	-1.05503	4.36223e-103	7.83082e-103	down	yes	SBF1	protein_coding	chrNC_010447.5:260779-284512:+
gene26001	1045	19.306	2956	39.7531	0.485648	-1.04202	5.73979e-103	1.02906e-102	down	yes	CTSA	protein_coding	chrNC_010459.5:48082480-48089971:+
gene11905	321	5.93037	1415	19.0293	0.311644	-1.68203	6.99267e-103	1.25288e-102	down	yes	SRSF4	protein_coding	chrNC_010448.4:86064776-86092769:-
gene28886	570	10.5306	121	1.62724	6.47142	2.69408	7.5749e-103	1.35546e-102	up	yes	LOC110258364	protein_coding	chrNW_018084979.1:3510997-3512789:+
gene4491	713	13.1724	2283	30.7024	0.429036	-1.22083	1.31797e-102	2.3569e-102	down	yes	LHFPL2	protein_coding	chrNC_010444.4:87321119-87498686:-
gene25942	337	6.22597	1451	19.5135	0.31906	-1.6481	1.71736e-102	3.06524e-102	down	yes	FITM2	protein_coding	chrNC_010459.5:46742662-46745898:-
gene19391	508	9.38513	1843	24.7852	0.378659	-1.40103	1.74073e-102	3.10499e-102	down	yes	MLLT6	protein_coding	chrNC_010454.4:23380190-23404853:-
gene12010	1617	29.8735	941	12.6548	2.36064	1.23918	3.24246e-102	5.76898e-102	up	yes	EVA1B	protein_coding	chrNC_010448.4:92430468-92432164:-
gene6203	508	9.38513	1839	24.7314	0.379483	-1.39789	6.29244e-102	1.11742e-101	down	yes	KANSL3	protein_coding	chrNC_010445.4:56959183-57011242:+
gene24453	1032	19.0659	2920	39.269	0.48552	-1.0424	8.498e-102	1.50432e-101	down	yes	PARD3B	protein_coding	chrNC_010457.5:107882457-108913487:+
gene11059	907	16.7565	352	4.7338	3.53977	1.82365	2.02924e-101	3.58539e-101	up	yes	RRAS	protein_coding	chrNC_010448.4:54680596-54684714:-
gene10693	672	12.415	188	2.52828	4.91045	2.29586	4.04243e-101	7.13792e-101	up	yes	PPP1R14A	protein_coding	chrNC_010448.4:47167105-47174299:-
gene21962	974	17.9943	404	5.43311	3.31198	1.72769	4.60368e-101	8.12384e-101	up	yes	SH3BGR	protein_coding	chrNC_010455.5:203046575-203108638:+
gene22016	223	4.11985	1156	15.5462	0.265007	-1.9159	1.33299e-100	2.34782e-100	down	yes	SIK1	protein_coding	chrNC_010455.5:206454695-206465802:-
gene15538	1586	29.3008	923	12.4128	2.36054	1.23912	2.76171e-100	4.84598e-100	up	yes	SYNPO2	protein_coding	chrNC_010450.4:104677580-104844169:-
gene625	987	18.2345	2817	37.8838	0.481327	-1.05491	3.56594e-100	6.24934e-100	down	yes	TSPYL4	protein_coding	chrNC_010443.5:81888946-81893643:-
gene22097	1037	19.1582	2915	39.2018	0.488709	-1.03295	3.78214e-100	6.6241e-100	down	yes	LOC100158108	protein_coding	chrNC_010456.5:4015700-4050258:-
gene15752	1110	20.5069	3054	41.0711	0.499303	-1.00201	8.36043e-100	1.46152e-99	down	yes	WDFY3	protein_coding	chrNC_010450.4:133665585-133939860:+
gene26064	171	3.15917	1012	13.6097	0.232127	-2.10701	1.04478e-99	1.82528e-99	down	yes	SNAI1	protein_coding	chrNC_010459.5:51546446-51552498:+
gene26145	1047	19.343	2929	39.39	0.491063	-1.02602	1.55632e-99	2.71052e-99	down	yes	STX16	protein_coding	chrNC_010459.5:58839982-58873396:+
gene6565	944	17.4401	2725	36.6466	0.4759	-1.07127	2.20974e-99	3.84614e-99	down	yes	THADA	protein_coding	chrNC_010445.4:96872178-97197051:+
gene7649	532	9.82853	1873	25.1886	0.390197	-1.35773	2.35457e-99	4.09314e-99	down	yes	PBX1	protein_coding	chrNC_010446.5:85824590-86170328:-
gene25655	757	13.9853	2346	31.5497	0.44328	-1.17371	3.96948e-99	6.89194e-99	down	yes	ABHD12	protein_coding	chrNC_010459.5:30997477-31056307:-
gene23356	105	1.93984	817	10.9872	0.176554	-2.50182	5.47276e-99	9.49022e-99	down	yes	CRTAC1	protein_coding	chrNC_010456.5:109237182-109390832:-
gene24911	1040	19.2137	2909	39.1211	0.491133	-1.02581	7.77517e-99	1.34661e-98	down	yes	BRIX1	protein_coding	chrNC_010458.4:20512281-20520579:+
gene24185	677	12.5074	2178	29.2904	0.427013	-1.22765	8.00419e-99	1.38542e-98	down	yes	STK39	protein_coding	chrNC_010457.5:74441019-74757851:-
gene2671	1388	25.6428	755	10.1535	2.52553	1.33659	9.39244e-99	1.62171e-98	up	yes	EHBP1L1	protein_coding	chrNC_010444.4:6662460-6678721:-
gene8873	1198	22.1327	593	7.97483	2.77531	1.47265	1.04499e-98	1.80208e-98	up	yes	LOC100127131	protein_coding	chrNC_010447.5:15153516-15269783:+
gene23240	1152	21.2828	556	7.47725	2.84635	1.50911	1.98237e-98	3.41018e-98	up	yes	IFIT2	protein_coding	chrNC_010456.5:101193421-101204292:+
gene5275	938	17.3292	2702	36.3373	0.4769	-1.06824	4.08961e-98	7.00937e-98	down	yes	MARF1	protein_coding	chrNC_010445.4:7180762-7228229:+
gene1256	450	8.3136	1682	22.62	0.367533	-1.44405	5.55639e-98	9.50591e-98	down	yes	ZCCHC2	protein_coding	chrNC_010443.5:158964816-159022143:-
gene24385	645	11.9162	2103	28.2817	0.421338	-1.24695	8.28771e-98	1.41614e-97	down	yes	PGAP1	protein_coding	chrNC_010457.5:100733552-100820603:-
gene14504	734	13.5604	2284	30.7159	0.441479	-1.17958	2.58507e-97	4.39574e-97	down	yes	AREL1	protein_coding	chrNC_010449.5:97893182-97940932:-
gene7154	787	14.5396	2392	32.1683	0.451984	-1.14566	2.82781e-97	4.80268e-97	down	yes	EXT1	protein_coding	chrNC_010446.5:20645002-20935769:+
gene24420	1360	25.1256	738	9.92483	2.53158	1.34004	3.54017e-97	6.0089e-97	up	yes	CASP8	protein_coding	chrNC_010457.5:104923659-104948470:+
gene18151	935	17.2738	2687	36.1355	0.478029	-1.06483	4.39463e-97	7.45468e-97	down	yes	NET1	protein_coding	chrNC_010452.4:65428013-65438346:-
gene15030	579	10.6968	139	1.86931	5.72234	2.51661	4.70028e-97	7.96835e-97	up	yes	OCIAD2	protein_coding	chrNC_010450.4:38771281-38793511:-
gene1489	1537	28.3956	896	12.0497	2.35655	1.23667	5.95646e-97	1.00857e-96	up	yes	PELI2	protein_coding	chrNC_010443.5:185397807-185604160:+
gene8704	688	12.7106	2186	29.398	0.432363	-1.20969	6.06483e-97	1.0263e-96	down	yes	ZC3H7B	protein_coding	chrNC_010447.5:7148624-7201429:-
gene25013	1864	34.4368	1204	16.1917	2.12681	1.08869	6.12756e-96	1.03256e-95	up	yes	PARP8	protein_coding	chrNC_010458.4:30304800-30486416:+
gene1267	959	17.7172	411	5.52725	3.20543	1.68052	8.41143e-96	1.41401e-95	up	yes	CCBE1	protein_coding	chrNC_010443.5:161320627-161556539:+
gene19828	459	8.47988	1686	22.6738	0.373994	-1.41891	1.06245e-95	1.78498e-95	down	yes	HIC1	protein_coding	chrNC_010454.4:48167861-48172540:+
gene29285	1673	30.9081	1028	13.8248	2.2357	1.16072	1.7812e-95	2.99073e-95	up	yes	LOC110258617	protein_coding	chrNW_018085120.1:11334-45129:-
gene12443	511	9.44056	1796	24.1531	0.390863	-1.35527	4.32549e-95	7.24537e-95	down	yes	NFIA	protein_coding	chrNC_010448.4:150834002-151229773:-
gene11778	1005	18.567	451	6.06518	3.06125	1.61412	8.49997e-95	1.41869e-94	up	yes	TCEA3	protein_coding	chrNC_010448.4:81267351-81304902:-
gene23469	1806	33.3653	1159	15.5866	2.14064	1.09804	2.76084e-94	4.58887e-94	up	yes	GSTO1	protein_coding	chrNC_010456.5:115206434-115216624:+
gene16287	483	8.92327	1722	23.1579	0.385322	-1.37586	2.47619e-93	4.09149e-93	down	yes	GAB2	protein_coding	chrNC_010451.4:12663658-12851423:-
gene17983	827	15.2786	2439	32.8004	0.465804	-1.1022	2.80154e-93	4.62636e-93	down	yes	FAM171A1	protein_coding	chrNC_010452.4:46449781-46601093:+
gene18654	601	11.1033	1975	26.5604	0.418039	-1.25829	2.945e-93	4.8604e-93	down	yes	PCCA	protein_coding	chrNC_010453.5:68920923-69286431:+
gene19110	1251	23.1118	662	8.90276	2.59603	1.37631	3.39796e-93	5.60466e-93	up	yes	CYB561	protein_coding	chrNC_010454.4:15435973-15447104:+
gene3366	275	5.08054	1242	16.7028	0.304173	-1.71703	3.75067e-93	6.17553e-93	down	yes	GUK1	protein_coding	chrNC_010444.4:51247665-51257481:+
gene16899	939	17.3477	2660	35.7724	0.484947	-1.0441	3.78482e-93	6.22811e-93	down	yes	ELK4	protein_coding	chrNC_010451.4:66293038-66316239:-
gene11497	975	18.0128	434	5.83656	3.08621	1.62583	5.75328e-93	9.45065e-93	up	yes	MMP23B	protein_coding	chrNC_010448.4:63801668-63804275:+
gene1565	224	4.13833	1113	14.9679	0.276479	-1.85476	7.16668e-93	1.17586e-92	down	yes	RHOJ	protein_coding	chrNC_010443.5:194761588-194843867:-
gene22799	608	11.2326	1982	26.6545	0.421415	-1.24669	2.91976e-92	4.77657e-92	down	yes	MTR	protein_coding	chrNC_010456.5:54546978-54652780:-
gene22430	915	16.9043	2600	34.9655	0.483457	-1.04854	1.03359e-91	1.68108e-91	down	yes	ACAD10	protein_coding	chrNC_010456.5:32841863-32890983:+
gene26753	803	14.8352	2377	31.9666	0.464084	-1.10754	1.17844e-91	1.91446e-91	down	yes	SKAP2	protein_coding	chrNC_010460.4:45636929-45813748:+
gene10292	114	2.10611	804	10.8124	0.194786	-2.36003	3.32218e-91	5.37222e-91	down	yes	MT-2B	protein_coding	chrNC_010448.4:18645125-18646034:+
gene2451	1307	24.1464	720	9.68277	2.49375	1.31832	3.43239e-91	5.54725e-91	up	yes	HRAS	protein_coding	chrNC_010444.4:299662-302539:-
gene14753	213	3.93511	1074	14.4435	0.272449	-1.87594	4.81672e-91	7.77556e-91	down	yes	FGFR3	protein_coding	chrNC_010450.4:879151-894968:+
gene26256	744	13.7452	2252	30.2855	0.453852	-1.13971	6.01144e-91	9.69302e-91	down	yes	NOM1	protein_coding	chrNC_010460.4:1747217-1760914:-
gene26839	517	9.55141	1778	23.9111	0.399456	-1.32389	6.73795e-91	1.08582e-90	down	yes	POLM	protein_coding	chrNC_010460.4:51077845-51091354:+
gene14803	905	16.7196	2572	34.589	0.483379	-1.04877	8.8941e-91	1.43246e-90	down	yes	GRPEL1	protein_coding	chrNC_010450.4:3797310-3813725:+
gene8594	683	12.6182	2125	28.5776	0.441542	-1.17938	1.19631e-90	1.92453e-90	down	yes	PIM3	protein_coding	chrNC_010447.5:677705-680690:-
gene10920	266	4.91426	1204	16.1917	0.303504	-1.72021	1.3669e-90	2.1977e-90	down	yes	QPCTL	protein_coding	chrNC_010448.4:52043171-52050292:+
gene23068	727	13.4311	2212	29.7476	0.451501	-1.1472	2.73326e-90	4.38951e-90	down	yes	POLR3A	protein_coding	chrNC_010456.5:80410143-80471740:-
gene15710	591	10.9185	1929	25.9417	0.420887	-1.2485	4.79895e-90	7.68933e-90	down	yes	HERC3	protein_coding	chrNC_010450.4:130346207-130467311:-
gene27326	464	8.57225	1654	22.2435	0.385383	-1.37564	1.06139e-89	1.69195e-89	down	yes	TSPYL2	protein_coding	chrNC_010461.5:45909688-45916859:+
gene14484	978	18.0682	449	6.03828	2.99228	1.58125	1.18888e-89	1.89303e-89	up	yes	ACOT6	protein_coding	chrNC_010449.5:96984547-96990400:+
gene2271	689	12.7291	2125	28.5776	0.44542	-1.16676	3.85345e-89	6.12535e-89	down	yes	ST6GALNAC4	protein_coding	chrNC_010443.5:268391851-268402449:-
gene21330	1641	30.3169	1034	13.9055	2.18021	1.12447	3.93375e-89	6.24945e-89	up	yes	C13H3orf70	protein_coding	chrNC_010455.5:122958339-123058988:-
gene11696	248	4.58172	1149	15.4521	0.296512	-1.75384	7.32512e-89	1.16109e-88	down	yes	ATP13A2	protein_coding	chrNC_010448.4:75618317-75638591:-
gene6796	964	17.8096	2670	35.9069	0.495993	-1.01161	7.461e-89	1.1813e-88	down	yes	SDC1	protein_coding	chrNC_010445.4:117987585-118011886:+
gene20000	682	12.5997	2107	28.3355	0.444662	-1.16922	1.08071e-88	1.70626e-88	down	yes	POLR2A	protein_coding	chrNC_010454.4:52779833-52806210:+
gene17465	776	14.3363	2293	30.8369	0.464909	-1.10498	3.68369e-88	5.79961e-88	down	yes	SLC30A1	protein_coding	chrNC_010451.4:131633586-131636934:+
gene21233	1920	35.4714	1308	17.5904	2.01652	1.01187	7.77457e-88	1.22197e-87	up	yes	ECT2	protein_coding	chrNC_010455.5:111248215-111310746:+
gene19979	783	14.4657	2304	30.9848	0.466863	-1.09893	8.30178e-88	1.30411e-87	down	yes	DVL2	protein_coding	chrNC_010454.4:52581687-52590266:-
gene222	878	16.2208	377	5.07	3.19936	1.67778	1.13005e-87	1.77418e-87	up	yes	ABRACL	protein_coding	chrNC_010443.5:25432314-25447016:-
gene9662	624	11.5282	1979	26.6142	0.43316	-1.20703	1.20258e-87	1.88593e-87	down	yes	TSPAN9	protein_coding	chrNC_010447.5:66913750-67106303:-
gene3649	842	15.5557	2411	32.4238	0.479761	-1.05961	1.25951e-86	1.96751e-86	down	yes	DDA1	protein_coding	chrNC_010444.4:60367168-60376986:-
gene19669	861	15.9067	368	4.94897	3.21414	1.68443	1.741e-86	2.71511e-86	up	yes	CCL2	protein_coding	chrNC_010454.4:40798109-40800013:-
gene18264	689	12.7291	2103	28.2817	0.45008	-1.15175	1.80975e-86	2.82077e-86	down	yes	LNX2	protein_coding	chrNC_010453.5:4960237-5004186:-
gene6971	384	7.09428	1453	19.5404	0.363058	-1.46173	1.99139e-86	3.10043e-86	down	yes	ZNF623	protein_coding	chrNC_010446.5:928786-950910:-
gene19646	866	15.9991	2452	32.9752	0.485185	-1.04339	6.39845e-86	9.9233e-86	down	yes	TAF15	protein_coding	chrNC_010454.4:39687171-39716761:-
gene11992	245	4.5263	1123	15.1024	0.299707	-1.73838	7.51266e-86	1.16449e-85	down	yes	NCDN	protein_coding	chrNC_010448.4:91747550-91756812:+
gene4651	670	12.378	2058	27.6766	0.447239	-1.16088	1.03456e-85	1.60184e-85	down	yes	STARD4	protein_coding	chrNC_010444.4:116235821-116257143:-
gene21411	342	6.31834	1350	18.1552	0.348018	-1.52276	2.39711e-85	3.69925e-85	down	yes	XXYLT1	protein_coding	chrNC_010455.5:132066896-132269986:-
gene19268	818	15.1123	2352	31.6304	0.477778	-1.06559	2.5799e-85	3.97913e-85	down	yes	KLHL11	protein_coding	chrNC_010454.4:20842102-20854344:+
gene5762	476	8.79395	1646	22.1359	0.397271	-1.3318	4.74238e-85	7.31045e-85	down	yes	PMM2	protein_coding	chrNC_010445.4:33857059-33892472:-
gene14702	595	10.9924	1896	25.4979	0.43111	-1.21387	8.68796e-85	1.33779e-84	down	yes	SLC25A29	protein_coding	chrNC_010449.5:121178211-121192369:-
gene19571	1127	20.821	594	7.98828	2.60644	1.38208	1.13218e-84	1.74048e-84	up	yes	SKA2	protein_coding	chrNC_010454.4:35396565-35433294:-
gene13725	627	11.5836	1960	26.3586	0.439462	-1.18619	1.64288e-84	2.5242e-84	down	yes	FAH	protein_coding	chrNC_010449.5:49047833-49087790:+
gene16859	584	10.7892	1870	25.1483	0.429024	-1.22087	2.13954e-84	3.2819e-84	down	yes	FMO4	protein_coding	chrNC_010451.4:63908846-63934985:+
gene19103	397	7.33445	1467	19.7286	0.371767	-1.42753	2.88925e-84	4.41739e-84	down	yes	MAP3K3	protein_coding	chrNC_010454.4:15228979-15298784:-
gene26302	671	12.3965	2043	27.4748	0.451195	-1.14818	1.19593e-83	1.81559e-83	down	yes	AGAP3	protein_coding	chrNC_010460.4:6081680-6145115:-
gene1762	1214	22.4283	676	9.09104	2.46707	1.3028	2.47081e-83	3.74092e-83	up	yes	TJP2	protein_coding	chrNC_010443.5:222474518-222612989:+
gene6298	505	9.32971	1695	22.7948	0.40929	-1.2888	2.73377e-83	4.13459e-83	down	yes	MOGS	protein_coding	chrNC_010445.4:68578207-68581995:+
gene16791	892	16.4794	2479	33.3383	0.494309	-1.01652	2.79445e-83	4.22409e-83	down	yes	FOXRED1	protein_coding	chrNC_010451.4:53365260-53372955:+
gene22076	1729	31.9427	1153	15.5059	2.06004	1.04267	3.38115e-83	5.10819e-83	up	yes	CKS2	protein_coding	chrNC_010456.5:904762-910292:+
gene26776	839	15.5003	365	4.90862	3.15776	1.6589	1.4841e-82	2.23253e-82	up	yes	DFNA5	protein_coding	chrNC_010460.4:47524637-47583748:+
gene18104	516	9.53293	1712	23.0235	0.414053	-1.27211	1.86749e-82	2.80476e-82	down	yes	DHTKD1	protein_coding	chrNC_010452.4:59820418-59875322:-
gene16647	538	9.93938	1757	23.6286	0.42065	-1.24931	2.87447e-82	4.31249e-82	down	yes	OAF	protein_coding	chrNC_010451.4:47344916-47363768:+
gene11072	845	15.6111	2378	31.98	0.488152	-1.0346	2.91867e-82	4.37646e-82	down	yes	PNKP	protein_coding	chrNC_010448.4:54870359-54880814:-
gene21159	749	13.8375	297	3.99414	3.46446	1.79263	3.58736e-82	5.37627e-82	up	yes	LOC100514494	protein_coding	chrNC_010455.5:98858981-99633023:+
gene10326	868	16.036	390	5.24483	3.05749	1.61235	5.2373e-82	7.82807e-82	up	yes	KIFC3	protein_coding	chrNC_010448.4:19659987-19696104:-
gene2332	728	13.4496	2143	28.8197	0.46668	-1.09949	7.17544e-82	1.07193e-81	down	yes	TOR1B	protein_coding	chrNC_010443.5:269966919-269973702:+
gene7869	870	16.073	2423	32.5852	0.49326	-1.01958	7.75251e-82	1.15752e-81	down	yes	PRCC	protein_coding	chrNC_010446.5:93297859-93325499:-
gene1056	1029	19.0104	524	7.0469	2.6977	1.43173	1.28181e-81	1.9108e-81	up	yes	DNAJC17	protein_coding	chrNC_010443.5:130516725-130559233:+
gene5745	479	8.84937	1626	21.8669	0.404692	-1.3051	1.63603e-81	2.43625e-81	down	yes	DEXI	protein_coding	chrNC_010445.4:32160222-32173024:+
gene27241	392	7.24207	1436	19.3117	0.375009	-1.415	1.84374e-81	2.74264e-81	down	yes	USP11	protein_coding	chrNC_010461.5:41851534-41866357:+
gene19618	412	7.61157	1480	19.9035	0.382424	-1.38675	1.96964e-81	2.92836e-81	down	yes	AATF	protein_coding	chrNC_010454.4:38461809-38563537:+
gene5464	535	9.88395	1744	23.4538	0.421422	-1.24666	2.07996e-81	3.09075e-81	down	yes	TYW1	protein_coding	chrNC_010445.4:15969573-16160652:-
gene14479	562	10.3828	1800	24.2069	0.428917	-1.22123	2.41017e-81	3.57763e-81	down	yes	RIOX1	protein_coding	chrNC_010449.5:96823073-96831582:+
gene13247	265	4.89579	1142	15.3579	0.318779	-1.64937	3.68352e-81	5.45335e-81	down	yes	VARS2	protein_coding	chrNC_010449.5:23404400-23416442:+
gene17262	1672	30.8897	1113	14.9679	2.06372	1.04525	7.78126e-81	1.14715e-80	up	yes	TPK1	protein_coding	chrNC_010451.4:112931370-113305178:+
gene19248	360	6.65088	1358	18.2628	0.364177	-1.45729	1.52919e-80	2.24848e-80	down	yes	COASY	protein_coding	chrNC_010454.4:20258366-20262849:-
gene8206	542	10.0133	1751	23.5479	0.425229	-1.23369	1.99397e-80	2.92883e-80	down	yes	TRIM45	protein_coding	chrNC_010446.5:103613182-103623228:+
gene27116	1776	32.811	1217	16.3666	2.00476	1.00343	2.67868e-80	3.92633e-80	up	yes	DMD	protein_coding	chrNC_010461.5:27028223-29650728:-
gene27072	843	15.5742	2356	31.6842	0.491544	-1.02461	2.93942e-80	4.30626e-80	down	yes	POLA1	protein_coding	chrNC_010461.5:20756674-21064265:+
gene11818	776	14.3363	2221	29.8686	0.47998	-1.05895	7.191e-80	1.05074e-79	down	yes	MAN1C1	protein_coding	chrNC_010448.4:83089942-83228648:+
gene22949	319	5.89342	1260	16.9448	0.3478	-1.52367	7.50185e-80	1.09559e-79	down	yes	HNRNPH3	protein_coding	chrNC_010456.5:71485925-71498356:+
gene27062	836	15.4448	2338	31.4421	0.491215	-1.02557	8.84131e-80	1.28919e-79	down	yes	KLHL15	protein_coding	chrNC_010461.5:20088208-20130452:-
gene10846	880	16.2577	2423	32.5852	0.498929	-1.00309	1.02521e-79	1.49413e-79	down	yes	ZNF428	protein_coding	chrNC_010448.4:50444057-50460643:-
gene21446	696	12.8584	2060	27.7035	0.464143	-1.10736	1.15404e-79	1.68013e-79	down	yes	TNK2	protein_coding	chrNC_010455.5:134082266-134124826:+
gene28409	699	12.9138	2066	27.7842	0.46479	-1.10535	1.15971e-79	1.68751e-79	down	yes	EGFL7	protein_coding	chrNW_018084833.1:1107088-1119033:-
gene18134	1071	19.7864	570	7.66552	2.58122	1.36805	2.40124e-79	3.48144e-79	up	yes	PFKFB3	protein_coding	chrNC_010452.4:64776315-64859118:-
gene21150	1419	26.2156	883	11.8748	2.20766	1.14252	2.75928e-79	3.99436e-79	up	yes	SHOX2	protein_coding	chrNC_010455.5:97879586-97892276:-
gene2007	1046	19.3245	552	7.42345	2.60317	1.38027	1.43443e-78	2.06265e-78	up	yes	KLF4	protein_coding	chrNC_010443.5:248604817-248609574:-
gene19542	1490	27.5273	955	12.8431	2.14335	1.09987	2.51726e-78	3.6123e-78	up	yes	CUEDC1	protein_coding	chrNC_010454.4:34141649-34167731:-
gene2467	232	4.28612	1044	14.04	0.305279	-1.7118	2.8198e-78	4.04231e-78	down	yes	SLC25A22	protein_coding	chrNC_010444.4:491288-498773:-
gene4265	287	5.30223	1174	15.7883	0.335833	-1.57418	4.42395e-78	6.32254e-78	down	yes	REXO1	protein_coding	chrNC_010444.4:76694269-76719026:+
gene25096	758	14.0038	2169	29.1693	0.480087	-1.05863	5.25211e-78	7.49465e-78	down	yes	ZSWIM6	protein_coding	chrNC_010458.4:40105499-40305379:+
gene7875	1293	23.8878	776	10.4359	2.289	1.19472	1.27084e-77	1.80519e-77	up	yes	NES	protein_coding	chrNC_010446.5:93412660-93421899:+
gene25688	402	7.42682	1424	19.1504	0.387816	-1.36655	9.89968e-77	1.39492e-76	down	yes	FASTKD5	protein_coding	chrNC_010459.5:32520625-32532786:+
gene13776	433	7.99953	96	1.29104	6.19622	2.63139	1.1496e-76	1.6166e-76	up	yes	ZNF774	protein_coding	chrNC_010449.5:52985669-52994797:+
gene7652	1409	26.0308	891	11.9824	2.17242	1.1193	3.03445e-76	4.24582e-76	up	yes	NUF2	protein_coding	chrNC_010446.5:87162873-87194193:-
gene27802	1490	27.5273	968	13.0179	2.11456	1.08036	3.87364e-76	5.40654e-76	up	yes	APLN	protein_coding	chrNC_010461.5:106236746-106246563:-
gene739	429	7.92564	1478	19.8766	0.398743	-1.32647	4.20741e-76	5.86654e-76	down	yes	SMAD7	protein_coding	chrNC_010443.5:98512800-98543924:-
gene17540	232	4.28612	1029	13.8383	0.309729	-1.69092	6.91749e-76	9.62139e-76	down	yes	RGS2	protein_coding	chrNC_010452.4:936836-940083:-
gene21024	427	7.88869	1470	19.769	0.399044	-1.32538	1.31551e-75	1.82609e-75	down	yes	PLS1	protein_coding	chrNC_010455.5:83307692-83434133:+
gene27364	518	9.56988	1661	22.3376	0.42842	-1.2229	2.29054e-75	3.17485e-75	down	yes	UBQLN2	protein_coding	chrNC_010461.5:48948062-48951392:+
gene5170	815	15.0569	2256	30.3393	0.496282	-1.01077	2.86866e-75	3.97223e-75	down	yes	FOXK1	protein_coding	chrNC_010445.4:3556139-3621150:+
gene2429	597	11.0294	1822	24.5028	0.450128	-1.15159	3.7574e-75	5.2003e-75	down	yes	SIRT3	protein_coding	chrNC_010444.4:38465-55074:-
gene9696	582	10.7523	1791	24.0859	0.446413	-1.16355	4.19276e-75	5.79998e-75	down	yes	IL17RA	protein_coding	chrNC_010447.5:69461280-69480343:+
gene8672	454	8.3875	1524	20.4952	0.409243	-1.28897	4.31076e-75	5.96028e-75	down	yes	TCF20	protein_coding	chrNC_010447.5:6430217-6534948:+
gene1000	387	7.1497	1377	18.5183	0.386089	-1.373	8.81569e-75	1.2159e-74	down	yes	LCMT2	protein_coding	chrNC_010443.5:128125674-128131064:+
gene25439	711	13.1355	294	3.9538	3.32225	1.73216	1.50078e-74	2.06791e-74	up	yes	C17H8orf48	protein_coding	chrNC_010459.5:1610182-1612836:+
gene10888	345	6.37376	1282	17.2407	0.369693	-1.4356	1.72527e-74	2.37607e-74	down	yes	CLPTM1	protein_coding	chrNC_010448.4:51411774-51441644:+
gene25686	379	7.0019	1353	18.1955	0.384814	-1.37777	6.86495e-74	9.42675e-74	down	yes	LZTS3	protein_coding	chrNC_010459.5:32507512-32518524:+
gene17530	410	7.57462	1420	19.0966	0.396648	-1.33407	8.07824e-74	1.10711e-73	down	yes	EGFR	protein_coding	chrNC_010451.4:139302410-139474632:+
gene2795	637	11.7684	1888	25.3904	0.463497	-1.10937	2.22915e-73	3.0446e-73	down	yes	INTS5	protein_coding	chrNC_010444.4:9095646-9100487:+
gene2441	1507	27.8413	1005	13.5155	2.05995	1.04261	9.4844e-73	1.29224e-72	up	yes	LOC102161418	protein_coding	chrNC_010444.4:156364-157650:-
gene7137	701	12.9507	2008	27.0042	0.479583	-1.06015	1.61095e-72	2.1896e-72	down	yes	SNTB1	protein_coding	chrNC_010446.5:18288756-18524362:+
gene9232	411	7.59309	1412	18.989	0.399868	-1.3224	1.87778e-72	2.54979e-72	down	yes	PPM1H	protein_coding	chrNC_010447.5:27299777-27572303:-
gene1083	539	9.95785	1678	22.5662	0.441272	-1.18026	4.63289e-72	6.26964e-72	down	yes	GPR176	protein_coding	chrNC_010443.5:131355332-131494967:+
gene26342	530	9.79158	1659	22.3107	0.438874	-1.18812	5.299e-72	7.16415e-72	down	yes	CASP2	protein_coding	chrNC_010460.4:6946432-6966088:-
gene22941	670	12.378	1942	26.1166	0.473953	-1.07718	5.38059e-72	7.27096e-72	down	yes	SIRT1	protein_coding	chrNC_010456.5:71091167-71126351:+
gene17566	731	13.505	2060	27.7035	0.487484	-1.03657	9.91723e-72	1.33628e-71	down	yes	TGFB2	protein_coding	chrNC_010452.4:8306136-8435307:+
gene1663	713	13.1724	2023	27.2059	0.484176	-1.0464	1.52254e-71	2.04269e-71	down	yes	RRAGA	protein_coding	chrNC_010443.5:203772063-203774580:-
gene22582	154	2.8451	806	10.8393	0.26248	-1.92972	2.2205e-71	2.97767e-71	down	yes	TPST2	protein_coding	chrNC_010456.5:44122156-44140654:-
gene3056	1319	24.3681	835	11.2293	2.17004	1.11772	2.4607e-71	3.2982e-71	up	yes	PTPMT1	protein_coding	chrNC_010444.4:15044432-15052815:-
gene10552	484	8.94174	1557	20.939	0.427038	-1.22756	3.52987e-71	4.72901e-71	down	yes	TDRD12	protein_coding	chrNC_010448.4:42589557-42667946:+
gene4510	282	5.20986	1116	15.0083	0.347132	-1.52644	3.99786e-71	5.35086e-71	down	yes	SERINC5	protein_coding	chrNC_010444.4:88843003-88992077:-
gene1010	343	6.33681	1253	16.8507	0.376056	-1.41098	5.08127e-71	6.79444e-71	down	yes	CDAN1	protein_coding	chrNC_010443.5:128641411-128655556:+
gene20681	268	4.95121	1082	14.551	0.340265	-1.55527	6.99515e-71	9.32691e-71	down	yes	ARHGEF3	protein_coding	chrNC_010455.5:38582618-38925599:-
gene2111	426	7.87021	1432	19.2579	0.408673	-1.29098	7.73655e-71	1.03106e-70	down	yes	MEGF9	protein_coding	chrNC_010443.5:260662355-260756930:-
gene23643	618	11.4173	1825	24.5431	0.465195	-1.10409	1.8414e-70	2.44013e-70	down	yes	EDRF1	protein_coding	chrNC_010456.5:135042082-135085552:+
gene18003	388	7.16817	1347	18.1148	0.395707	-1.33749	2.17184e-70	2.8753e-70	down	yes	MCM10	protein_coding	chrNC_010452.4:48481292-48523921:-
gene10108	338	6.24444	1237	16.6355	0.375368	-1.41362	2.48732e-70	3.2883e-70	down	yes	COTL1	protein_coding	chrNC_010448.4:4099341-4146281:+
gene5535	588	10.8631	1760	23.669	0.45896	-1.12356	6.5379e-70	8.60271e-70	down	yes	ZNF764	protein_coding	chrNC_010445.4:17799701-17806967:+
gene8275	1502	27.749	1019	13.7038	2.02491	1.01786	8.85145e-70	1.16305e-69	up	yes	PPM1J	protein_coding	chrNC_010446.5:107723427-107728919:+
gene14791	66	1.21933	548	7.36966	0.165452	-2.59551	9.49566e-70	1.24653e-69	down	yes	HTRA3	protein_coding	chrNC_010450.4:2794780-2819686:-
gene20640	281	5.19138	1104	14.8469	0.349661	-1.51597	1.09098e-69	1.4295e-69	down	yes	PHF7	protein_coding	chrNC_010455.5:34553818-34565647:+
gene22861	732	13.5235	2042	27.4614	0.492454	-1.02194	1.60829e-69	2.10437e-69	down	yes	URB2	protein_coding	chrNC_010456.5:60229026-60254462:-
gene18096	653	12.064	267	3.59069	3.35979	1.74837	1.70407e-69	2.22866e-69	up	yes	LOC100510975	protein_coding	chrNC_010452.4:59052979-59144791:+
gene16216	690	12.7475	1958	26.3317	0.484112	-1.04659	2.52086e-69	3.29381e-69	down	yes	RNF169	protein_coding	chrNC_010451.4:9069776-9177367:+
gene6893	541	9.9948	1657	22.2838	0.448523	-1.15675	5.42115e-69	7.04728e-69	down	yes	RNASEH1	protein_coding	chrNC_010445.4:131268908-131277072:+
gene11803	532	9.82853	1638	22.0283	0.446177	-1.16431	6.44413e-69	8.36548e-69	down	yes	NIPAL3	protein_coding	chrNC_010448.4:82111528-82166299:+
gene11891	721	13.3202	2013	27.0714	0.492041	-1.02315	1.09011e-68	1.41186e-68	down	yes	RCC1	protein_coding	chrNC_010448.4:85540766-85565869:+
gene22776	678	12.5258	1927	25.9148	0.483346	-1.04887	1.70657e-68	2.2062e-68	down	yes	TRMT2A	protein_coding	chrNC_010456.5:51489889-51494204:-
gene13733	250	4.61867	1023	13.7576	0.335718	-1.57468	2.61861e-68	3.37436e-68	down	yes	MESDC1	protein_coding	chrNC_010449.5:49833640-49835735:+
gene12267	667	12.3226	282	3.79242	3.24928	1.70012	2.75762e-68	3.55186e-68	up	yes	MOCOS	protein_coding	chrNC_010448.4:119945076-120018332:+
gene5410	645	11.9162	1859	25.0004	0.47664	-1.06903	3.58143e-68	4.60238e-68	down	yes	HIP1	protein_coding	chrNC_010445.4:10416418-10578374:+
gene22360	690	12.7475	1947	26.1838	0.486848	-1.03846	4.28859e-68	5.5086e-68	down	yes	RILPL2	protein_coding	chrNC_010456.5:29478135-29522923:+
gene26532	581	10.7338	1727	23.2252	0.462161	-1.11353	1.12212e-67	1.43607e-67	down	yes	SMO	protein_coding	chrNC_010460.4:19450730-19478796:-
gene5541	667	12.3226	1898	25.5248	0.482769	-1.05059	1.14462e-67	1.46353e-67	down	yes	DCTPP1	protein_coding	chrNC_010445.4:17896426-17900562:+
gene10396	522	9.64378	1606	21.5979	0.446514	-1.16322	1.64954e-67	2.10339e-67	down	yes	E2F4	protein_coding	chrNC_010448.4:27834356-27841419:+
gene1679	562	10.3828	1685	22.6604	0.458191	-1.12598	3.08766e-67	3.9229e-67	down	yes	PSIP1	protein_coding	chrNC_010443.5:207173264-207216437:+
gene25866	421	7.77784	1393	18.7335	0.415184	-1.26818	4.0103e-67	5.08361e-67	down	yes	TGIF2	protein_coding	chrNC_010459.5:39840649-39858162:+
gene27354	251	4.63714	1017	13.6769	0.339049	-1.56043	4.75056e-67	6.01384e-67	down	yes	APEX2	protein_coding	chrNC_010461.5:47862682-47870579:+
gene6198	341	6.29986	1220	16.4069	0.383976	-1.38091	4.91538e-67	6.21687e-67	down	yes	CNNM3	protein_coding	chrNC_010445.4:56792389-56812116:-
gene28098	240	4.43392	991	13.3273	0.332696	-1.58772	5.26161e-67	6.64578e-67	down	yes	LOC100624648	protein_coding	chrNC_010462.3:4582402-4666308:+
gene21932	700	12.9323	314	4.22276	3.06252	1.61472	1.2388e-66	1.56118e-66	up	yes	CBR3	protein_coding	chrNC_010455.5:199830690-199840444:+
gene23288	571	10.549	1697	22.8217	0.462236	-1.1133	1.64253e-66	2.06626e-66	down	yes	HELLS	protein_coding	chrNC_010456.5:105923727-105967003:-
gene20691	168	3.10375	813	10.9335	0.283876	-1.81667	1.72012e-66	2.16289e-66	down	yes	DENND6A	protein_coding	chrNC_010455.5:39456957-39524110:-
gene10925	710	13.117	323	4.3438	3.01971	1.59441	2.27668e-66	2.85759e-66	up	yes	DMPK	protein_coding	chrNC_010448.4:52100259-52110822:-
gene12590	718	13.2648	1986	26.7083	0.496655	-1.00968	2.28011e-66	2.86061e-66	down	yes	EFCAB14	protein_coding	chrNC_010448.4:164777972-164821371:+
gene20270	1113	20.5623	672	9.03725	2.27528	1.18605	2.51622e-66	3.154e-66	up	yes	ZNF385D	protein_coding	chrNC_010455.5:8234734-9214628:-
gene20546	678	12.5258	1906	25.6324	0.488671	-1.03306	3.79463e-66	4.74797e-66	down	yes	CCDC71	protein_coding	chrNC_010455.5:31763802-31771260:-
gene12812	393	7.26055	1324	17.8055	0.407769	-1.29418	7.01805e-66	8.74998e-66	down	yes	SNRNP48	protein_coding	chrNC_010449.5:4919343-4940359:+
gene26286	1232	22.7608	786	10.5704	2.15327	1.10653	1.04823e-65	1.30344e-65	up	yes	PRKAG2	protein_coding	chrNC_010460.4:5475077-5744660:+
gene19526	495	9.14496	165	2.21897	4.12127	2.04309	4.50357e-65	5.57531e-65	up	yes	C12H17orf67	protein_coding	chrNC_010454.4:33104570-33125799:-
gene14731	420	7.75936	1374	18.4779	0.419926	-1.25179	6.15379e-65	7.59811e-65	down	yes	DGKQ	protein_coding	chrNC_010450.4:313325-325089:-
gene11559	544	10.0502	1629	21.9073	0.458762	-1.12418	6.68999e-65	8.25652e-65	down	yes	KLHL21	protein_coding	chrNC_010448.4:67420618-67434812:-
gene13302	514	9.49598	1568	21.0869	0.450326	-1.15096	7.0553e-65	8.70355e-65	down	yes	EHMT2	protein_coding	chrNC_010449.5:23977683-23992673:-
gene21302	570	10.5306	1681	22.6066	0.465819	-1.10216	7.2066e-65	8.88628e-65	down	yes	ABCC5	protein_coding	chrNC_010455.5:121868614-121957901:-
gene27817	168	3.10375	802	10.7855	0.28777	-1.79701	1.13797e-64	1.39889e-64	down	yes	RBMX2	protein_coding	chrNC_010461.5:106880912-106890391:+
gene19799	399	7.3714	1327	17.8459	0.413059	-1.27558	1.34606e-64	1.65252e-64	down	yes	VPS53	protein_coding	chrNC_010454.4:47141749-47291169:+
gene29040	386	7.13122	1299	17.4693	0.408214	-1.2926	1.4924e-64	1.83138e-64	down	yes	CSRNP2	protein_coding	chrNW_018085018.1:299746-316089:+
gene3110	555	10.2534	210	2.82414	3.63064	1.86023	1.84794e-64	2.26372e-64	up	yes	C2H11orf96	protein_coding	chrNC_010444.4:18392294-18393911:-
gene25897	386	7.13122	1297	17.4424	0.408844	-1.29038	2.73862e-64	3.34895e-64	down	yes	LOC110257391	protein_coding	chrNC_010459.5:41476092-41484618:-
gene20963	431	7.96258	1392	18.72	0.425351	-1.23327	2.75797e-64	3.37113e-64	down	yes	MSL2	protein_coding	chrNC_010455.5:77147823-77181410:-
gene20525	392	7.24207	1308	17.5904	0.411707	-1.28031	4.67912e-64	5.70945e-64	down	yes	SLC26A6	protein_coding	chrNC_010455.5:31319287-31330649:-
gene4218	650	12.0085	1832	24.6373	0.487414	-1.03678	5.13375e-64	6.25875e-64	down	yes	NCLN	protein_coding	chrNC_010444.4:75369926-75390609:-
gene11897	497	9.18191	1525	20.5086	0.44771	-1.15936	7.23456e-64	8.79315e-64	down	yes	GMEB1	protein_coding	chrNC_010448.4:85657519-85701211:+
gene12778	997	18.4193	580	7.80001	2.36144	1.23967	8.75997e-64	1.06288e-63	up	yes	PXDC1	protein_coding	chrNC_010449.5:2231277-2248986:-
gene2739	1263	23.3335	827	11.1217	2.09801	1.06902	9.48528e-64	1.14989e-63	up	yes	NUDT22	protein_coding	chrNC_010444.4:7881056-7883825:-
gene19893	289	5.33918	1080	14.5241	0.367607	-1.44376	1.44216e-63	1.7453e-63	down	yes	CAMKK1	protein_coding	chrNC_010454.4:49922837-49950668:-
gene1697	614	11.3435	258	3.46966	3.26933	1.70899	1.86027e-63	2.24934e-63	up	yes	LURAP1L	protein_coding	chrNC_010443.5:209621712-209668924:-
gene25922	570	10.5306	1668	22.4317	0.469449	-1.09096	2.35258e-63	2.84095e-63	down	yes	CHD6	protein_coding	chrNC_010459.5:44048056-44265472:-
gene19927	551	10.1795	1627	21.8804	0.465237	-1.10396	5.25925e-63	6.33735e-63	down	yes	DHX33	protein_coding	chrNC_010454.4:51527071-51547334:+
gene3209	410	7.57462	1336	17.9669	0.421587	-1.2461	9.36007e-63	1.12353e-62	down	yes	FIBIN	protein_coding	chrNC_010444.4:33328250-33331752:-
gene20547	1300	24.0171	870	11.7	2.05274	1.03755	1.59161e-62	1.90803e-62	up	yes	KLHDC8B	protein_coding	chrNC_010455.5:31775339-31780483:+
gene21170	1198	22.1327	775	10.4224	2.12356	1.08649	3.93622e-62	4.69069e-62	up	yes	TRIM59	protein_coding	chrNC_010455.5:100118824-100133117:-
gene5701	318	5.87495	1133	15.2369	0.385573	-1.37492	5.49619e-62	6.52878e-62	down	yes	ABCC1	protein_coding	chrNC_010445.4:28360868-28472940:-
gene11586	401	7.40834	1309	17.6038	0.420838	-1.24866	1.02249e-61	1.21076e-61	down	yes	SPSB1	protein_coding	chrNC_010448.4:69720538-69789566:+
gene12773	465	8.59072	154	2.07104	4.14803	2.05243	1.36641e-61	1.61324e-61	up	yes	TUBB2B	protein_coding	chrNC_010449.5:1952705-1955780:-
gene957	677	12.5074	316	4.24966	2.94314	1.55736	2.65892e-61	3.13394e-61	up	yes	GATM	protein_coding	chrNC_010443.5:126361968-126378705:+
gene4156	319	5.89342	1130	15.1966	0.387813	-1.36657	2.84718e-61	3.3516e-61	down	yes	UHRF1	protein_coding	chrNC_010444.4:73898061-73937727:-
gene28408	987	18.2345	588	7.90759	2.30595	1.20536	1.65182e-60	1.92989e-60	up	yes	AGPAT2	protein_coding	chrNW_018084833.1:1095782-1106471:+
gene15045	1097	20.2667	690	9.27932	2.18407	1.12702	2.04568e-60	2.38707e-60	up	yes	RASL11B	protein_coding	chrNC_010450.4:39703399-39708174:+
gene11291	637	11.7684	1774	23.8573	0.493283	-1.01951	2.08315e-60	2.42978e-60	down	yes	PPP6R1	protein_coding	chrNC_010448.4:59427901-59447692:-
gene19958	339	6.26291	1167	15.6941	0.39906	-1.32532	2.12146e-60	2.47343e-60	down	yes	PELP1	protein_coding	chrNC_010454.4:52177062-52229427:+
gene5984	221	4.0829	903	12.1438	0.336213	-1.57255	2.13993e-60	2.49393e-60	down	yes	RAB11FIP3	protein_coding	chrNC_010445.4:41211683-41284998:-
gene3597	161	2.97442	758	10.1938	0.291787	-1.77701	2.5969e-60	3.02273e-60	down	yes	KLHL26	protein_coding	chrNC_010444.4:59166118-59193948:-
gene16578	526	9.71768	1553	20.8852	0.46529	-1.1038	3.29367e-60	3.83215e-60	down	yes	BACE1	protein_coding	chrNC_010451.4:44640389-44665863:-
gene25967	450	8.3136	148	1.99035	4.17696	2.06245	5.00682e-60	5.80372e-60	up	yes	MATN4	protein_coding	chrNC_010459.5:47617559-47631195:-
gene3836	513	9.47751	1525	20.5086	0.462123	-1.11365	5.50788e-60	6.38188e-60	down	yes	NFIX	protein_coding	chrNC_010444.4:65954808-66056591:-
gene8236	452	8.35055	150	2.01724	4.13959	2.04949	8.19765e-60	9.48281e-60	up	yes	NGF	protein_coding	chrNC_010446.5:105256691-105307843:+
gene14506	633	11.6945	1760	23.669	0.494084	-1.01717	1.002e-59	1.15718e-59	down	yes	YLPM1	protein_coding	chrNC_010449.5:97976129-98042234:+
gene19622	1040	19.2137	642	8.6338	2.2254	1.15407	1.58833e-59	1.8328e-59	up	yes	DUSP14	protein_coding	chrNC_010454.4:38941052-38978568:+
gene22881	634	11.7129	1757	23.6286	0.49571	-1.01243	3.48953e-59	4.01177e-59	down	yes	ZNF248	protein_coding	chrNC_010456.5:61047835-61065534:+
gene25697	140	2.58645	698	9.3869	0.275539	-1.85967	3.82603e-59	4.39502e-59	down	yes	PCED1A	protein_coding	chrNC_010459.5:32825984-32831045:+
gene20183	255	4.71104	971	13.0583	0.36077	-1.47085	6.70316e-59	7.68743e-59	down	yes	SMCR8	protein_coding	chrNC_010454.4:60435276-60443525:-
gene6404	949	17.5325	562	7.55794	2.31974	1.21396	6.9089e-59	7.92013e-59	up	yes	SLC1A4	protein_coding	chrNC_010445.4:76938102-76970519:-
gene799	479	8.84937	1447	19.4597	0.454754	-1.13684	7.14593e-59	8.18851e-59	down	yes	ZNF609	protein_coding	chrNC_010443.5:107338608-107583347:-
gene27431	393	7.26055	1270	17.0793	0.425107	-1.2341	7.15205e-59	8.19218e-59	down	yes	MED12	protein_coding	chrNC_010461.5:57150884-57174367:+
gene25770	1276	23.5737	871	11.7135	2.01253	1.00901	9.88473e-59	1.1313e-58	up	yes	BCL2L1	protein_coding	chrNC_010459.5:35366139-35415798:-
gene11638	267	4.93274	996	13.3945	0.368266	-1.44118	1.29971e-58	1.48509e-58	down	yes	TNFRSF1B	protein_coding	chrNC_010448.4:72195420-72231146:+
gene15024	696	12.8584	343	4.61276	2.78757	1.47901	1.71937e-58	1.95821e-58	up	yes	TEC	protein_coding	chrNC_010450.4:38051053-38182259:-
gene23081	563	10.4012	1609	21.6383	0.480687	-1.05683	3.47178e-58	3.93967e-58	down	yes	TMEM254	protein_coding	chrNC_010456.5:81931294-81940443:-
gene24567	785	14.5026	420	5.64828	2.56762	1.36043	3.61336e-58	4.09867e-58	up	yes	CYP27A1	protein_coding	chrNC_010457.5:120809886-120852196:+
gene19151	176	3.25154	781	10.5031	0.309579	-1.69162	4.48735e-58	5.08182e-58	down	yes	PLEKHM1	protein_coding	chrNC_010454.4:17984169-18035377:+
gene18603	552	10.198	1583	21.2886	0.479036	-1.06179	1.06048e-57	1.19614e-57	down	yes	GPC6	protein_coding	chrNC_010453.5:62436143-63560908:+
gene3286	603	11.1402	1681	22.6066	0.492787	-1.02096	1.82057e-57	2.04687e-57	down	yes	PDE3B	protein_coding	chrNC_010444.4:44416934-44614075:-
gene20812	430	7.94411	1335	17.9535	0.442484	-1.1763	2.07892e-57	2.33359e-57	down	yes	BRPF1	protein_coding	chrNC_010455.5:66021047-66037446:+
gene25677	649	11.9901	309	4.15552	2.88533	1.52874	2.59163e-57	2.9033e-57	up	yes	ADAM33	protein_coding	chrNC_010459.5:32023102-32038464:+
gene19796	487	8.99717	1447	19.4597	0.462349	-1.11294	5.92541e-57	6.59846e-57	down	yes	GEMIN4	protein_coding	chrNC_010454.4:47109358-47116699:+
gene11498	427	7.88869	1325	17.819	0.442713	-1.17556	6.16684e-57	6.86459e-57	down	yes	CDK11B	protein_coding	chrNC_010448.4:63804914-63819960:-
gene2828	530	9.79158	1532	20.6028	0.475255	-1.07323	7.4769e-57	8.31957e-57	down	yes	CPSF7	protein_coding	chrNC_010444.4:10087581-10112929:+
gene7991	822	15.1862	459	6.17276	2.46019	1.29877	9.28731e-57	1.03217e-56	up	yes	S100A14	protein_coding	chrNC_010446.5:96027746-96029878:+
gene4163	381	7.03885	1228	16.5145	0.426223	-1.23032	1.01602e-56	1.12829e-56	down	yes	DPP9	protein_coding	chrNC_010444.4:74134520-74179740:+
gene6030	566	10.4567	1600	21.5173	0.485967	-1.04107	1.64942e-56	1.82734e-56	down	yes	PHF2	protein_coding	chrNC_010445.4:42988607-43078811:+
gene10905	309	5.70867	1073	14.43	0.395611	-1.33784	1.82092e-56	2.01654e-56	down	yes	ERCC2	protein_coding	chrNC_010448.4:51734318-51757508:-
gene13175	403	7.44529	1271	17.0928	0.435581	-1.19899	2.25358e-56	2.4947e-56	down	yes	ZSCAN12	protein_coding	chrNC_010449.5:22186992-22216136:-
gene4685	169	3.12222	753	10.1266	0.30832	-1.6975	2.52648e-56	2.79569e-56	down	yes	LVRN	protein_coding	chrNC_010444.4:120117584-120193728:+
gene7722	1099	20.3037	717	9.64242	2.10566	1.07427	3.85997e-56	4.25615e-56	up	yes	PCP4L1	protein_coding	chrNC_010446.5:89186445-89212852:-
gene15711	55	1.01611	444	5.97104	0.170173	-2.55493	6.59251e-56	7.24069e-56	down	yes	NAP1L5	protein_coding	chrNC_010450.4:130364566-130365464:+
gene11420	581	10.7338	1622	21.8131	0.492079	-1.02304	1.08141e-55	1.18356e-55	down	yes	ZNF671	protein_coding	chrNC_010448.4:62496310-62517124:+
gene4991	298	5.50545	1042	14.0131	0.392879	-1.34784	1.69579e-55	1.84948e-55	down	yes	LOC100736974	protein_coding	chrNC_010444.4:143052861-143156556:+
gene27688	290	5.35766	1019	13.7038	0.390961	-1.3549	9.83546e-55	1.06612e-54	down	yes	TMEM164	protein_coding	chrNC_010461.5:90105293-90289674:+
gene4342	296	5.4685	1030	13.8517	0.394788	-1.34085	1.86094e-54	2.01083e-54	down	yes	CNOT6	protein_coding	chrNC_010444.4:78131236-78202518:-
gene5112	311	5.74562	1062	14.2821	0.402296	-1.31367	2.08555e-54	2.25266e-54	down	yes	FAM20C	protein_coding	chrNC_010445.4:159107-200462:+
gene25865	546	10.0872	238	3.20069	3.15156	1.65607	3.05994e-54	3.29877e-54	up	yes	MYL9	protein_coding	chrNC_010459.5:39788165-39795240:+
gene13879	522	9.64378	1492	20.0648	0.480631	-1.057	4.23173e-54	4.55852e-54	down	yes	MAN2C1	protein_coding	chrNC_010449.5:58247264-58261204:+
gene19239	433	7.99953	1312	17.6442	0.453382	-1.1412	7.22567e-54	7.75091e-54	down	yes	EZH1	protein_coding	chrNC_010454.4:20107744-20139764:+
gene7896	472	8.72005	1386	18.6393	0.467831	-1.09594	2.49207e-53	2.65797e-53	down	yes	SLC25A44	protein_coding	chrNC_010446.5:93837004-93857154:-
gene1036	481	8.88632	1401	18.841	0.471647	-1.08422	5.48927e-53	5.82809e-53	down	yes	RPAP1	protein_coding	chrNC_010443.5:129838556-129857038:+
gene2628	508	9.38513	1454	19.5538	0.479965	-1.059	6.32287e-53	6.70553e-53	down	yes	B4GAT1	protein_coding	chrNC_010444.4:6043594-6045220:+
gene3077	456	8.42445	1350	18.1552	0.464025	-1.10773	7.22417e-53	7.65558e-53	down	yes	AMBRA1	protein_coding	chrNC_010444.4:15935354-16119082:+
gene22748	291	5.37613	1006	13.529	0.397379	-1.33141	1.12706e-52	1.19302e-52	down	yes	SCARF2	protein_coding	chrNC_010456.5:50813161-50824434:+
gene24646	534	9.86548	1501	20.1859	0.488732	-1.03289	1.83118e-52	1.93323e-52	down	yes	IRS1	protein_coding	chrNC_010457.5:128245846-128307321:-
gene23259	1094	20.2113	736	9.89794	2.04197	1.02996	2.72018e-52	2.861e-52	up	yes	HECTD2	protein_coding	chrNC_010456.5:103095691-103182111:+
gene4940	236	4.36002	881	11.8479	0.367998	-1.44223	4.15025e-52	4.35856e-52	down	yes	CD14	protein_coding	chrNC_010444.4:142348036-142349686:-
gene24439	302	5.57935	1025	13.7845	0.404756	-1.30488	4.75093e-52	4.98566e-52	down	yes	FAM117B	protein_coding	chrNC_010457.5:106183217-106284318:+
gene3066	598	11.0479	289	3.88655	2.84258	1.5072	6.82652e-52	7.14774e-52	up	yes	DDB2	protein_coding	chrNC_010444.4:15342614-15370623:-
gene5963	530	9.79158	1488	20.011	0.489309	-1.03118	6.87804e-52	7.199e-52	down	yes	NARFL	protein_coding	chrNC_010445.4:41042672-41050013:+
gene14965	513	9.47751	1454	19.5538	0.484689	-1.04487	8.16503e-52	8.53967e-52	down	yes	KLHL5	protein_coding	chrNC_010450.4:30361584-30440730:+
gene18860	295	5.45003	1008	13.5559	0.402042	-1.31458	8.72633e-52	9.10974e-52	down	yes	ENGASE	protein_coding	chrNC_010454.4:3139498-3149451:-
gene8596	231	4.26765	867	11.6597	0.366018	-1.45001	1.03887e-51	1.08371e-51	down	yes	ALG12	protein_coding	chrNC_010447.5:716928-727239:+
gene10281	475	8.77547	1376	18.5048	0.474226	-1.07635	1.75701e-51	1.82537e-51	down	yes	TANGO6	protein_coding	chrNC_010448.4:17870050-18071555:-
gene873	318	5.87495	1054	14.1745	0.414473	-1.27065	2.21653e-51	2.30021e-51	down	yes	PYGO1	protein_coding	chrNC_010443.5:116293361-116326753:+
gene19630	1037	19.1582	687	9.23897	2.07363	1.05216	2.30671e-51	2.39115e-51	up	yes	LOC110256045	protein_coding	chrNC_010454.4:39351029-39355689:-
gene8269	504	9.31124	1431	19.2445	0.483839	-1.0474	3.21966e-51	3.33382e-51	down	yes	LRIG2	protein_coding	chrNC_010446.5:107348662-107511308:-
gene21232	501	9.25581	1425	19.1638	0.482984	-1.04995	3.30133e-51	3.41585e-51	down	yes	NCEH1	protein_coding	chrNC_010455.5:111148677-111207285:-
gene1035	737	13.6158	411	5.52725	2.4634	1.30065	3.47e-51	3.58773e-51	up	yes	TYRO3	protein_coding	chrNC_010443.5:129811540-129829395:-
gene20514	288	5.32071	988	13.2869	0.400447	-1.32032	4.00464e-51	4.13746e-51	down	yes	PLXNB1	protein_coding	chrNC_010455.5:31113910-31140133:-
gene12497	506	9.34819	1433	19.2714	0.485081	-1.0437	5.30466e-51	5.47052e-51	down	yes	SSBP3	protein_coding	chrNC_010448.4:157911583-158081478:+
gene1813	498	9.20039	1417	19.0562	0.482802	-1.0505	5.68293e-51	5.85846e-51	down	yes	GNA14	protein_coding	chrNC_010443.5:230341947-230545123:-
gene25119	970	17.9204	626	8.41863	2.12866	1.08995	6.64996e-51	6.84781e-51	up	yes	ADAMTS6	protein_coding	chrNC_010458.4:43702519-44010820:-
gene3089	219	4.04595	834	11.2159	0.360735	-1.47099	7.50215e-51	7.71402e-51	down	yes	CRY2	protein_coding	chrNC_010444.4:16587101-16620380:-
gene19748	339	6.26291	1093	14.699	0.426078	-1.23081	1.03305e-50	1.05951e-50	down	yes	TRAF4	protein_coding	chrNC_010454.4:44975639-44981650:+
gene11637	97	1.79204	536	7.20828	0.248609	-2.00805	1.43807e-50	1.4706e-50	down	yes	TNFRSF8	protein_coding	chrNC_010448.4:72103309-72174882:+
gene14493	419	7.74089	1256	16.891	0.458284	-1.12569	1.46668e-50	1.4993e-50	down	yes	ENTPD5	protein_coding	chrNC_010449.5:97270698-97316578:-
gene19750	203	3.75036	795	10.6914	0.350783	-1.51135	1.79369e-50	1.83158e-50	down	yes	ERAL1	protein_coding	chrNC_010454.4:45082931-45091278:+
gene8430	455	8.40598	181	2.43414	3.45337	1.788	1.83101e-50	1.86869e-50	up	yes	PALMD	protein_coding	chrNC_010446.5:118377246-118427800:-
gene1941	98	1.81052	538	7.23518	0.250238	-1.99863	1.88617e-50	1.92391e-50	down	yes	NR4A3	protein_coding	chrNC_010443.5:241569867-241611735:+
gene10171	411	7.59309	1238	16.649	0.45607	-1.13267	2.42346e-50	2.46568e-50	down	yes	MON1B	protein_coding	chrNC_010448.4:10713721-10725474:-
gene10055	531	9.81005	1474	19.8228	0.494888	-1.01483	3.95937e-50	4.01669e-50	down	yes	PIEZO1	protein_coding	chrNC_010448.4:914480-967113:+
gene6923	469	8.66462	1352	18.1821	0.476547	-1.06931	4.27454e-50	4.33172e-50	down	yes	C4H8orf82	protein_coding	chrNC_010446.5:275644-278548:+
gene19592	88	1.62577	509	6.84518	0.237506	-2.07396	4.36575e-50	4.42255e-50	down	yes	TBX2	protein_coding	chrNC_010454.4:36878662-36887513:-
gene11263	315	5.81952	1037	13.9459	0.417294	-1.26087	5.3819e-50	5.44406e-50	down	yes	LENG8	protein_coding	chrNC_010448.4:58860193-58871138:-
gene25461	439	8.11038	171	2.29966	3.52678	1.81835	7.49619e-50	7.56094e-50	up	yes	PDGFRL	protein_coding	chrNC_010459.5:5278872-5328859:+
gene15918	266	4.91426	930	12.5069	0.392924	-1.34768	1.02515e-49	1.03067e-49	down	yes	SMPD1	protein_coding	chrNC_010451.4:3324091-3328493:-
gene17122	877	16.2023	546	7.34276	2.20657	1.1418	1.1863e-49	1.19183e-49	up	yes	CCDC126	protein_coding	chrNC_010451.4:92372070-92419241:+
gene18724	454	8.3875	1316	17.6979	0.473925	-1.07727	2.21872e-49	2.21794e-49	down	yes	ATP11A	protein_coding	chrNC_010453.5:78292734-78402108:+
gene13566	308	5.6902	1017	13.6769	0.416044	-1.26519	2.55367e-49	2.54823e-49	down	yes	PPP2R5D	protein_coding	chrNC_010449.5:38055589-38078429:+
gene26420	749	13.8375	431	5.79621	2.38734	1.2554	2.68618e-49	2.67855e-49	up	yes	PARP12	protein_coding	chrNC_010460.4:9673841-9715169:+
gene13695	109	2.01374	558	7.50414	0.26835	-1.89781	6.4861e-49	6.42882e-49	down	yes	HYKK	protein_coding	chrNC_010449.5:47451822-47474778:-
gene2752	480	8.86784	1363	18.33	0.483788	-1.04755	7.01175e-49	6.94246e-49	down	yes	C2H11orf95	protein_coding	chrNC_010444.4:8282040-8292265:+
gene6858	627	11.5836	328	4.41104	2.62605	1.3929	1.81012e-48	1.78028e-48	up	yes	CYS1	protein_coding	chrNC_010445.4:126398302-126411951:+
gene19797	391	7.2236	1181	15.8824	0.454817	-1.13664	2.28734e-48	2.24571e-48	down	yes	FAM57A	protein_coding	chrNC_010454.4:47116523-47125523:-
gene12656	365	6.74326	1128	15.1697	0.444522	-1.16967	2.30528e-48	2.26253e-48	down	yes	IPO13	protein_coding	chrNC_010448.4:167327587-167347805:-
gene21935	217	4.009	811	10.9066	0.367577	-1.44388	3.44387e-48	3.37173e-48	down	yes	CHAF1B	protein_coding	chrNC_010455.5:200048096-200074902:+
gene22531	251	4.63714	886	11.9152	0.389179	-1.36149	3.63355e-48	3.55496e-48	down	yes	TCHP	protein_coding	chrNC_010456.5:41062137-41077644:-
gene11748	490	9.05259	1376	18.5048	0.489201	-1.0315	3.85075e-48	3.76615e-48	down	yes	ECE1	protein_coding	chrNC_010448.4:79408322-79465827:-
gene6721	348	6.42919	111	1.49276	4.30691	2.10665	4.58708e-48	4.48005e-48	up	yes	CGREF1	protein_coding	chrNC_010445.4:112006596-112020211:+
gene2731	1047	19.343	718	9.65587	2.00324	1.00233	5.28048e-48	5.15368e-48	up	yes	BAD	protein_coding	chrNC_010444.4:7831192-7842864:+
gene10393	819	15.1308	504	6.77794	2.23235	1.15857	1.5298e-47	1.48428e-47	up	yes	LOC100523672	protein_coding	chrNC_010448.4:27808658-27818256:+
gene5596	413	7.63004	1218	16.38	0.465814	-1.10217	1.68562e-47	1.63434e-47	down	yes	SPNS1	protein_coding	chrNC_010445.4:18629646-18638442:+
gene22636	283	5.22833	950	12.7759	0.409235	-1.289	1.70208e-47	1.64972e-47	down	yes	TCN2	protein_coding	chrNC_010456.5:47496245-47515966:+
gene5212	448	8.27665	1286	17.2945	0.478572	-1.06319	2.61466e-47	2.52377e-47	down	yes	EIF2AK1	protein_coding	chrNC_010445.4:5075026-5113390:+
gene28439	247	4.56324	868	11.6731	0.390919	-1.35506	6.77644e-47	6.49837e-47	down	yes	PPP1R26	protein_coding	chrNW_018084833.1:1926427-1934118:-
gene19273	406	7.50072	1196	16.0841	0.466342	-1.10054	1.44706e-46	1.38295e-46	down	yes	JUP	protein_coding	chrNC_010454.4:20902395-20931208:+
gene5877	262	4.84036	898	12.0766	0.400807	-1.31902	1.46369e-46	1.39837e-46	down	yes	ATP6V0C	protein_coding	chrNC_010445.4:39532707-39538704:-
gene21155	160	2.95595	669	8.9969	0.328552	-1.60581	1.51096e-46	1.44304e-46	down	yes	RARRES1	protein_coding	chrNC_010455.5:98461307-98506552:-
gene11727	350	6.46614	1082	14.551	0.444376	-1.17015	1.71329e-46	1.63404e-46	down	yes	OTUD3	protein_coding	chrNC_010448.4:78241604-78273544:+
gene9489	402	7.42682	1185	15.9362	0.466034	-1.10149	3.23773e-46	3.07126e-46	down	yes	ETV6	protein_coding	chrNC_010447.5:60523530-60776792:-
gene10976	95	1.75509	504	6.77794	0.258942	-1.9493	6.71367e-46	6.33846e-46	down	yes	SULT2A1	protein_coding	chrNC_010448.4:53525496-53536723:-
gene4132	219	4.04595	799	10.7452	0.376537	-1.40914	7.42322e-46	7.00599e-46	down	yes	MLLT1	protein_coding	chrNC_010444.4:72780950-72847694:+
gene2268	221	4.0829	800	10.7586	0.3795	-1.39783	2.24218e-45	2.10694e-45	down	yes	ENG	protein_coding	chrNC_010443.5:268309379-268343861:-
gene5207	236	4.36002	829	11.1486	0.391082	-1.35446	7.72582e-45	7.21389e-45	down	yes	DAGLB	protein_coding	chrNC_010445.4:4741882-4779210:+
gene4895	235	4.34155	824	11.0814	0.391787	-1.35186	1.87776e-44	1.74462e-44	down	yes	EGR1	protein_coding	chrNC_010444.4:140440829-140445302:+
gene3656	259	4.78494	875	11.7672	0.406632	-1.2982	2.36418e-44	2.19002e-44	down	yes	OCEL1	protein_coding	chrNC_010444.4:60442203-60445016:-
gene12460	519	9.58836	255	3.42931	2.796	1.48336	2.95671e-44	2.73438e-44	up	yes	JUN	protein_coding	chrNC_010448.4:153686425-153687635:+
gene2247	255	4.71104	865	11.6328	0.40498	-1.30408	3.67357e-44	3.38951e-44	down	yes	ZBTB43	protein_coding	chrNC_010443.5:267391575-267410947:+
gene19993	161	2.97442	655	8.80863	0.337672	-1.56631	4.70009e-44	4.33239e-44	down	yes	PLSCR3	protein_coding	chrNC_010454.4:52719060-52724570:-
gene6302	698	12.8953	412	5.54069	2.32738	1.21871	4.81693e-44	4.43862e-44	up	yes	WDR54	protein_coding	chrNC_010445.4:68614019-68618433:-
gene3808	171	3.15917	677	9.10449	0.34699	-1.52703	7.02921e-44	6.4623e-44	down	yes	SAMD1	protein_coding	chrNC_010444.4:65096499-65099799:+
gene10388	406	7.50072	1169	15.721	0.477113	-1.0676	1.9114e-43	1.74921e-43	down	yes	C6H16orf70	protein_coding	chrNC_010448.4:27757576-27792564:+
gene4732	408	7.53767	1172	15.7614	0.478236	-1.0642	2.45854e-43	2.24626e-43	down	yes	ZNF608	protein_coding	chrNC_010444.4:128048247-128156769:-
gene10936	397	7.33445	1148	15.4386	0.475071	-1.07378	4.39576e-43	4.00318e-43	down	yes	CCDC61	protein_coding	chrNC_010448.4:52294518-52318006:+
gene6521	132	2.43866	578	7.77311	0.31373	-1.6724	8.97582e-43	8.14772e-43	down	yes	KCNK12	protein_coding	chrNC_010445.4:92990129-93044989:+
gene1656	93	1.71814	480	6.45518	0.266165	-1.90961	1.16106e-42	1.05258e-42	down	yes	ACER2	protein_coding	chrNC_010443.5:203387669-203415018:-
gene19346	277	5.11748	900	12.1035	0.422812	-1.24191	1.21365e-42	1.0999e-42	down	yes	THRA	protein_coding	chrNC_010454.4:22270506-22296684:-
gene3586	918	16.9598	628	8.44552	2.00814	1.00586	1.52949e-42	1.38256e-42	up	yes	ARMC6	protein_coding	chrNC_010444.4:58808691-58828483:-
gene23518	417	7.70394	1182	15.8959	0.48465	-1.04498	1.84876e-42	1.66848e-42	down	yes	TCF7L2	protein_coding	chrNC_010456.5:123343695-123547332:+
gene8778	351	6.48461	1049	14.1073	0.459665	-1.12134	2.89145e-42	2.60445e-42	down	yes	GCAT	protein_coding	chrNC_010447.5:10027133-10038494:-
gene5067	168	3.10375	659	8.86242	0.350214	-1.51369	3.11725e-42	2.80694e-42	down	yes	PCYOX1L	protein_coding	chrNC_010444.4:150526002-150539393:+
gene19338	327	6.04122	1000	13.4483	0.449219	-1.15451	3.18492e-42	2.86696e-42	down	yes	RARA	protein_coding	chrNC_010454.4:22047449-22085759:-
gene23352	277	5.11748	896	12.0497	0.424699	-1.23549	3.94699e-42	3.54611e-42	down	yes	SFRP5	protein_coding	chrNC_010456.5:109120382-109125655:-
gene8054	351	6.48461	1047	14.0804	0.460543	-1.11859	4.99233e-42	4.4781e-42	down	yes	POGZ	protein_coding	chrNC_010446.5:97776579-97833287:+
gene22627	415	7.66699	1174	15.7883	0.485613	-1.04212	5.29302e-42	4.7463e-42	down	yes	SF3A1	protein_coding	chrNC_010456.5:47312460-47335448:-
gene25828	178	3.28849	680	9.14483	0.359601	-1.47553	5.68759e-42	5.09523e-42	down	yes	TP53INP2	protein_coding	chrNC_010459.5:38104189-38113167:+
gene19691	393	7.26055	1130	15.1966	0.477776	-1.06559	6.24571e-42	5.5863e-42	down	yes	ATAD5	protein_coding	chrNC_010454.4:42874705-42920438:-
gene36	387	7.1497	1118	15.0352	0.475531	-1.07239	6.4341e-42	5.75297e-42	down	yes	FGFR1OP	protein_coding	chrNC_010443.5:2093329-2120832:-
gene28830	383	7.0758	1110	14.9276	0.474008	-1.07702	6.53713e-42	5.84323e-42	down	yes	TECPR2	protein_coding	chrNW_018084979.1:1153282-1257836:+
gene14601	374	6.90953	1087	14.6183	0.472663	-1.08112	2.5353e-41	2.24898e-41	down	yes	NRDE2	protein_coding	chrNC_010449.5:112039949-112090632:-
gene19166	306	5.65325	949	12.7624	0.442961	-1.17475	3.06853e-41	2.71597e-41	down	yes	DCAKD	protein_coding	chrNC_010454.4:18337654-18363717:+
gene23600	804	14.8536	527	7.08725	2.09583	1.06752	3.86146e-41	3.40811e-41	up	yes	PLEKHA1	protein_coding	chrNC_010456.5:131960932-132016664:+
gene25636	430	7.94411	1195	16.0707	0.494323	-1.01648	4.44338e-41	3.91925e-41	down	yes	GZF1	protein_coding	chrNC_010459.5:30351433-30360245:+
gene2527	343	6.33681	1021	13.7307	0.461507	-1.11558	7.40357e-41	6.50163e-41	down	yes	DHCR7	protein_coding	chrNC_010444.4:2377352-2391846:+
gene8764	644	11.8977	380	5.11035	2.32816	1.21919	8.52847e-41	7.48481e-41	up	yes	MAFF	protein_coding	chrNC_010447.5:9683651-9696128:-
gene18127	304	5.6163	938	12.6145	0.445226	-1.16739	2.15777e-40	1.8761e-40	down	yes	ITIH5	protein_coding	chrNC_010452.4:63688416-63764566:+
gene3539	392	7.24207	1114	14.9814	0.483405	-1.0487	2.43171e-40	2.11232e-40	down	yes	TRIM41	protein_coding	chrNC_010444.4:57285401-57295771:-
gene24846	329	6.07817	987	13.2735	0.457919	-1.12684	3.59077e-40	3.10758e-40	down	yes	FAM105A	protein_coding	chrNC_010458.4:3964300-4000673:+
gene1885	418	7.72241	1163	15.6404	0.493749	-1.01815	3.95615e-40	3.41958e-40	down	yes	RECK	protein_coding	chrNC_010443.5:236821243-236898280:+
gene28417	350	6.46614	1024	13.771	0.469546	-1.09066	1.45278e-39	1.24499e-39	down	yes	SNAPC4	protein_coding	chrNW_018084833.1:1321738-1341568:+
gene22684	224	4.13833	762	10.2476	0.403834	-1.30817	2.72053e-39	2.32361e-39	down	yes	BCR	protein_coding	chrNC_010456.5:49208662-49322109:+
gene1190	364	6.72478	1049	14.1073	0.47669	-1.06888	3.0846e-39	2.63296e-39	down	yes	ZNF236	protein_coding	chrNC_010443.5:147690545-147782162:-
gene16560	401	7.40834	1121	15.0755	0.491415	-1.02499	3.75022e-39	3.1982e-39	down	yes	CADM1	protein_coding	chrNC_010451.4:42644487-42984934:-
gene14447	271	5.00664	860	11.5655	0.432893	-1.20792	3.75284e-39	3.19946e-39	down	yes	SLC8A3	protein_coding	chrNC_010449.5:93643609-93797483:-
gene14788	258	4.76647	832	11.189	0.425997	-1.23109	4.91338e-39	4.1787e-39	down	yes	CPZ	protein_coding	chrNC_010450.4:2620765-2642524:-
gene10023	369	6.81716	1056	14.2014	0.480034	-1.05879	6.58356e-39	5.5856e-39	down	yes	GAS8	protein_coding	chrNC_010448.4:86817-105987:-
gene5308	334	6.17054	985	13.2466	0.465822	-1.10215	9.55477e-39	8.09173e-39	down	yes	TAF6	protein_coding	chrNC_010445.4:8017675-8026982:-
gene14536	288	5.32071	891	11.9824	0.444043	-1.17123	1.19776e-38	1.01313e-38	down	yes	IRF2BPL	protein_coding	chrNC_010449.5:100119282-100123820:-
gene18331	408	7.53767	1130	15.1966	0.496011	-1.01155	1.21426e-38	1.02678e-38	down	yes	RFXAP	protein_coding	chrNC_010453.5:12660306-12695137:+
gene19363	185	3.41781	672	9.03725	0.378192	-1.40281	1.36087e-38	1.14937e-38	down	yes	PPP1R1B	protein_coding	chrNC_010454.4:22681244-22690978:-
gene10897	292	5.39461	897	12.0631	0.447198	-1.16101	2.21742e-38	1.86605e-38	down	yes	TRAPPC6A	protein_coding	chrNC_010448.4:51578906-51589496:-
gene22130	656	12.1194	404	5.43311	2.23065	1.15747	2.26165e-38	1.90213e-38	up	yes	SORBS3	protein_coding	chrNC_010456.5:6802944-6831152:+
gene1467	584	10.7892	339	4.55897	2.36659	1.24281	3.05181e-38	2.56207e-38	up	yes	CDKN3	protein_coding	chrNC_010443.5:183792606-183809178:+
gene26005	184	3.39934	666	8.95656	0.379536	-1.39769	4.62161e-38	3.86953e-38	down	yes	MMP9	protein_coding	chrNC_010459.5:48179690-48186782:+
gene11832	368	6.79868	1046	14.0669	0.48331	-1.04898	5.33204e-38	4.46036e-38	down	yes	ZNF593	protein_coding	chrNC_010448.4:83590840-83593284:+
gene12909	406	7.50072	1119	15.0486	0.498432	-1.00453	7.27326e-38	6.06793e-38	down	yes	KDM1B	protein_coding	chrNC_010449.5:13846283-13902912:+
gene19322	138	2.54951	559	7.51759	0.339139	-1.56005	1.21448e-37	1.00931e-37	down	yes	KRT10	protein_coding	chrNC_010454.4:21641263-21645642:+
gene19919	480	8.86784	251	3.37552	2.6271	1.39347	1.54589e-37	1.2798e-37	up	yes	PIMREG	protein_coding	chrNC_010454.4:50898493-50903238:-
gene27750	274	5.06206	853	11.4714	0.441277	-1.18024	1.65566e-37	1.36987e-37	down	yes	UPF3B	protein_coding	chrNC_010461.5:98184646-98206135:-
gene18252	389	7.18665	1082	14.551	0.493892	-1.01773	1.97728e-37	1.63356e-37	down	yes	WASF3	protein_coding	chrNC_010453.5:4261121-4366258:+
gene27303	161	2.97442	610	8.20345	0.362582	-1.46362	2.14155e-37	1.76772e-37	down	yes	CLCN5	protein_coding	chrNC_010461.5:43779016-43809472:+
gene24603	262	4.84036	827	11.1217	0.435217	-1.20019	2.36653e-37	1.95285e-37	down	yes	OBSL1	protein_coding	chrNC_010457.5:121560009-121581314:-
gene6272	316	5.838	937	12.601	0.463295	-1.11	2.38812e-37	1.9695e-37	down	yes	LOC100525692	protein_coding	chrNC_010445.4:64878759-64879669:-
gene23987	340	6.28139	139	1.86931	3.36027	1.74858	4.82911e-37	3.95124e-37	up	yes	TLR3	protein_coding	chrNC_010457.5:46966262-46977774:+
gene15765	307	5.67173	915	12.3052	0.460922	-1.11741	6.90325e-37	5.63681e-37	down	yes	ABRAXAS1	protein_coding	chrNC_010450.4:135002297-135021205:+
rna78604	278	5.13596	856	11.5117	0.44615	-1.1644	7.2181e-37	5.89047e-37	down	yes	rna78604	protein_coding	chrNC_000845.1:3845-3919:+
gene17919	330	6.09664	132	1.77517	3.43439	1.78005	7.29146e-37	5.94687e-37	up	yes	MKX	protein_coding	chrNC_010452.4:39096778-39173384:-
gene23057	513	9.47751	283	3.80586	2.49024	1.31628	8.39781e-37	6.83926e-37	up	yes	COMTD1	protein_coding	chrNC_010456.5:77783064-77786871:-
gene20994	308	5.6902	116	1.56	3.64756	1.86693	9.90936e-37	8.05858e-37	up	yes	RBP1	protein_coding	chrNC_010455.5:80380958-80407328:-
gene19946	258	4.76647	813	10.9335	0.435952	-1.19776	1.23023e-36	9.99299e-37	down	yes	MINK1	protein_coding	chrNC_010454.4:52016297-52066687:-
gene6792	715	13.2094	470	6.32069	2.08986	1.06341	1.47723e-36	1.19785e-36	up	yes	RHOB	protein_coding	chrNC_010445.4:117773400-117777569:-
gene15908	362	6.68783	1021	13.7307	0.487072	-1.03779	1.62389e-36	1.31526e-36	down	yes	TPP1	protein_coding	chrNC_010451.4:3135580-3143408:+
gene13565	389	7.18665	1071	14.4031	0.498965	-1.00299	3.16241e-36	2.54665e-36	down	yes	PEX6	protein_coding	chrNC_010449.5:38039852-38052384:-
gene1066	323	5.96732	941	12.6548	0.471545	-1.08453	3.51681e-36	2.82798e-36	down	yes	CHST14	protein_coding	chrNC_010443.5:130845103-130847203:-
gene4917	357	6.59546	1008	13.5559	0.486539	-1.03937	3.69785e-36	2.97186e-36	down	yes	CXXC5	protein_coding	chrNC_010444.4:141480992-141514327:+
gene5201	188	3.47324	661	8.88932	0.390721	-1.35579	3.72754e-36	2.99401e-36	down	yes	ZNF853	protein_coding	chrNC_010445.4:4585474-4592434:-
gene10052	219	4.04595	727	9.7769	0.413828	-1.2729	4.46403e-36	3.57941e-36	down	yes	GALNS	protein_coding	chrNC_010448.4:869284-890137:+
gene23712	576	10.6414	343	4.61276	2.30695	1.20599	4.49049e-36	3.5996e-36	up	yes	SPRN	protein_coding	chrNC_010456.5:141384454-141389288:-
gene18609	288	5.32071	869	11.6866	0.455284	-1.13516	5.60893e-36	4.48332e-36	down	yes	ABCC4	protein_coding	chrNC_010453.5:64089149-64309831:-
gene7298	254	4.69257	799	10.7452	0.436714	-1.19524	6.39259e-36	5.10245e-36	down	yes	CCNE2	protein_coding	chrNC_010446.5:41802090-41821870:+
gene2716	384	7.09428	1058	14.2283	0.498604	-1.00403	7.24879e-36	5.77599e-36	down	yes	SF1	protein_coding	chrNC_010444.4:7391295-7404693:+
gene11914	295	5.45003	880	11.8345	0.460521	-1.11866	1.32818e-35	1.05264e-35	down	yes	NKAIN1	protein_coding	chrNC_010448.4:87773636-87825816:-
gene17224	355	6.55851	998	13.4214	0.488661	-1.03309	1.76662e-35	1.39854e-35	down	yes	CBLL1	protein_coding	chrNC_010451.4:107456261-107474615:+
gene28772	326	6.02274	940	12.6414	0.476431	-1.06966	2.2263e-35	1.75996e-35	down	yes	LARGE1	protein_coding	chrNW_018084968.1:214422-803248:-
gene3833	324	5.98579	935	12.5741	0.47604	-1.07085	2.9261e-35	2.30927e-35	down	yes	NACC1	protein_coding	chrNC_010444.4:65920352-65938840:-
gene2525	200	3.69494	678	9.11794	0.405238	-1.30316	5.95143e-35	4.67448e-35	down	yes	NADSYN1	protein_coding	chrNC_010444.4:2334793-2372356:-
gene1325	308	5.6902	122	1.64069	3.46817	1.79418	7.02298e-35	5.51303e-35	up	yes	C1H15orf61	protein_coding	chrNC_010443.5:165436810-165441736:+
gene28370	190	3.51019	653	8.78173	0.399715	-1.32296	1.76155e-34	1.37168e-34	down	yes	NDOR1	protein_coding	chrNW_018084833.1:690221-698002:-
gene25289	258	4.76647	795	10.6914	0.445823	-1.16546	2.07312e-34	1.6116e-34	down	yes	LOC102162058	protein_coding	chrNC_010458.4:64250913-64255117:+
gene22198	239	4.41545	755	10.1535	0.434871	-1.20134	2.67967e-34	2.07564e-34	down	yes	INTS9	protein_coding	chrNC_010456.5:12577095-12692440:-
gene11640	136	2.51256	531	7.14104	0.351847	-1.50698	3.76635e-34	2.91014e-34	down	yes	DHRS3	protein_coding	chrNC_010448.4:72556234-72599233:-
gene2581	326	6.02274	928	12.48	0.482591	-1.05113	5.16248e-34	3.97574e-34	down	yes	PITPNM1	protein_coding	chrNC_010444.4:5028889-5042302:+
gene12651	566	10.4567	345	4.63966	2.25376	1.17233	5.41038e-34	4.16208e-34	up	yes	SLC6A9	protein_coding	chrNC_010448.4:167267193-167301598:+
gene9161	277	5.11748	830	11.1621	0.458471	-1.1251	5.6556e-34	4.34595e-34	down	yes	RDH16	protein_coding	chrNC_010447.5:22251751-22266801:-
gene14012	601	11.1033	378	5.08345	2.1842	1.12711	6.76489e-34	5.19267e-34	up	yes	PRKD1	protein_coding	chrNC_010449.5:69527743-69872374:+
gene8585	258	4.76647	790	10.6241	0.448645	-1.15635	8.45286e-34	6.47948e-34	down	yes	HDAC10	protein_coding	chrNC_010447.5:439142-445337:+
gene22750	288	5.32071	850	11.431	0.465461	-1.10327	1.00845e-33	7.71331e-34	down	yes	ZNF74	protein_coding	chrNC_010456.5:50840500-50869945:-
gene7981	247	4.56324	764	10.2745	0.444133	-1.17093	2.2709e-33	1.72612e-33	down	yes	GATAD2B	protein_coding	chrNC_010446.5:95766989-95864502:+
gene4097	182	3.36239	627	8.43207	0.398762	-1.3264	2.65998e-33	2.02021e-33	down	yes	PEX11G	protein_coding	chrNC_010444.4:71639289-71649445:+
gene14516	276	5.09901	821	11.041	0.461823	-1.11459	3.81899e-33	2.88951e-33	down	yes	FOS	protein_coding	chrNC_010449.5:98449508-98451971:+
gene15118	134	2.47561	519	6.97966	0.354689	-1.49537	4.6789e-33	3.53345e-33	down	yes	NAF1	protein_coding	chrNC_010450.4:51972288-52012818:-
gene12260	555	10.2534	340	4.57242	2.24246	1.16508	4.70835e-33	3.55474e-33	up	yes	INO80C	protein_coding	chrNC_010448.4:119262488-119285852:-
gene17449	518	9.56988	307	4.12862	2.31794	1.21284	6.84517e-33	5.14583e-33	up	yes	ATF3	protein_coding	chrNC_010451.4:130772259-130829678:-
gene17851	324	5.98579	914	12.2917	0.486977	-1.03807	7.00359e-33	5.2621e-33	down	yes	CCL19	protein_coding	chrNC_010452.4:32110366-32112529:+
gene7149	655	12.1009	436	5.86345	2.06379	1.04529	9.52209e-33	7.13143e-33	up	yes	MAL2	protein_coding	chrNC_010446.5:19593536-19658695:-
gene12936	43	0.794411	288	3.87311	0.20511	-2.28553	1.30917e-32	9.7787e-33	down	yes	ALDH5A1	protein_coding	chrNC_010449.5:19351485-19375515:+
gene25993	210	3.87968	60	0.806897	4.80815	2.26548	2.47389e-32	1.83708e-32	up	yes	TNNC2	protein_coding	chrNC_010459.5:48025621-48026762:-
gene5223	252	4.65562	764	10.2745	0.453124	-1.14202	3.96201e-32	2.9305e-32	down	yes	TECPR1	protein_coding	chrNC_010445.4:5414071-5442953:-
gene27276	176	3.25154	605	8.13621	0.399638	-1.32323	4.42848e-32	3.26949e-32	down	yes	PCSK1N	protein_coding	chrNC_010461.5:42947688-42952222:-
gene4237	334	6.17054	926	12.4531	0.495502	-1.01304	4.78091e-32	3.52783e-32	down	yes	GNG7	protein_coding	chrNC_010444.4:75929877-76083557:+
gene27250	310	5.72715	878	11.8076	0.485039	-1.04383	6.32853e-32	4.66e-32	down	yes	ELK1	protein_coding	chrNC_010461.5:42157980-42174964:-
gene19359	192	3.54714	638	8.58001	0.413419	-1.27432	6.39507e-32	4.70776e-32	down	yes	PGAP3	protein_coding	chrNC_010454.4:22630391-22647820:+
gene6406	237	4.3785	731	9.8307	0.44539	-1.16686	7.81328e-32	5.73672e-32	down	yes	SERTAD2	protein_coding	chrNC_010445.4:77192570-77317327:+
gene18934	311	5.74562	879	11.821	0.486051	-1.04082	8.11933e-32	5.95675e-32	down	yes	FBF1	protein_coding	chrNC_010454.4:5482576-5510971:+
gene2267	198	3.65799	648	8.71449	0.419759	-1.25237	1.42735e-31	1.04417e-31	down	yes	FPGS	protein_coding	chrNC_010443.5:268281298-268309397:+
gene19716	307	5.67173	868	11.6731	0.485879	-1.04133	1.83163e-31	1.33713e-31	down	yes	LYRM9	protein_coding	chrNC_010454.4:44271407-44289687:-
gene11616	192	3.54714	634	8.52621	0.416027	-1.26525	2.13071e-31	1.55182e-31	down	yes	UBIAD1	protein_coding	chrNC_010448.4:71419559-71431275:+
gene10537	174	3.21459	593	7.97483	0.403092	-1.31082	4.78207e-31	3.45325e-31	down	yes	CCNE1	protein_coding	chrNC_010448.4:39919541-39933224:+
gene13989	546	10.0872	343	4.61276	2.1868	1.12882	5.08444e-31	3.66689e-31	up	yes	EGLN3	protein_coding	chrNC_010449.5:65805513-65833536:+
gene14220	290	5.35766	828	11.1352	0.481147	-1.05545	1.0049e-30	7.20099e-31	down	yes	ANG	protein_coding	chrNC_010449.5:78249479-78262846:-
gene3807	171	3.15917	584	7.8538	0.402247	-1.31385	1.05219e-30	7.53408e-31	down	yes	PRKACA	protein_coding	chrNC_010444.4:65074876-65095564:+
gene5934	220	4.06443	686	9.22552	0.440563	-1.18258	1.37863e-30	9.8489e-31	down	yes	CLCN7	protein_coding	chrNC_010445.4:40397807-40420960:+
gene12658	175	3.23307	587	7.89414	0.409553	-1.28788	5.77481e-30	4.08493e-30	down	yes	ST3GAL3	protein_coding	chrNC_010448.4:167363348-167596892:-
gene10619	315	5.81952	870	11.7	0.497395	-1.00754	5.90616e-30	4.17678e-30	down	yes	HAUS5	protein_coding	chrNC_010448.4:45057801-45071604:+
gene7730	190	3.51019	617	8.29759	0.423037	-1.24114	9.63268e-30	6.78818e-30	down	yes	B4GALT3	protein_coding	chrNC_010446.5:89278256-89284407:+
gene22652	143	2.64188	516	6.93932	0.380712	-1.39323	9.81567e-30	6.9154e-30	down	yes	PATZ1	protein_coding	chrNC_010456.5:48075345-48093385:-
gene13755	191	3.52866	619	8.32449	0.423889	-1.23824	9.91226e-30	6.97819e-30	down	yes	WHAMM	protein_coding	chrNC_010449.5:52108867-52140333:-
gene24583	296	5.4685	830	11.1621	0.489918	-1.02939	1.26233e-29	8.86896e-30	down	yes	ATG9A	protein_coding	chrNC_010457.5:121254355-121265564:-
gene17443	129	2.38323	484	6.50897	0.366146	-1.44951	1.29738e-29	9.11062e-30	down	yes	FLVCR1	protein_coding	chrNC_010451.4:130543911-130570486:-
gene13703	166	3.0668	565	7.59828	0.403617	-1.30894	1.34449e-29	9.43436e-30	down	yes	CIB2	protein_coding	chrNC_010449.5:47807806-47813400:+
gene12079	628	11.6021	430	5.78276	2.00632	1.00455	1.39636e-29	9.79097e-30	up	yes	LDLRAD4	protein_coding	chrNC_010448.4:96401650-96578162:-
gene5981	256	4.72952	750	10.0862	0.468909	-1.09262	1.63632e-29	1.14535e-29	down	yes	PIGQ	protein_coding	chrNC_010445.4:41164399-41177453:-
gene12490	258	4.76647	753	10.1266	0.47069	-1.08715	2.13357e-29	1.4882e-29	down	yes	PARS2	protein_coding	chrNC_010448.4:157588985-157595175:+
gene26004	200	3.69494	635	8.53966	0.432679	-1.20863	2.22976e-29	1.55452e-29	down	yes	ZNF335	protein_coding	chrNC_010459.5:48132531-48153251:-
gene2925	510	9.42208	319	4.29	2.19629	1.13507	2.49452e-29	1.73565e-29	up	yes	FAM111B	protein_coding	chrNC_010444.4:12268692-12279386:-
gene6940	304	5.6163	842	11.3235	0.495988	-1.01162	3.15005e-29	2.18688e-29	down	yes	FBXL6	protein_coding	chrNC_010446.5:424433-427799:+
gene18491	311	5.74562	855	11.4983	0.499694	-1.00088	3.64486e-29	2.52414e-29	down	yes	KBTBD7	protein_coding	chrNC_010453.5:25643661-25647662:+
gene191	615	11.3619	422	5.67518	2.00204	1.00147	7.26909e-29	4.99452e-29	up	yes	EPM2A	protein_coding	chrNC_010443.5:19806363-19893350:+
gene21069	559	10.3273	369	4.96242	2.08111	1.05735	1.07328e-28	7.35097e-29	up	yes	TM4SF1	protein_coding	chrNC_010455.5:89591105-89600060:-
gene12528	235	4.34155	699	9.40035	0.46185	-1.1145	1.8262e-28	1.24652e-28	down	yes	SELRC1	protein_coding	chrNC_010448.4:159511862-159528982:+
gene19831	556	10.2719	371	4.98931	2.05878	1.04179	6.61352e-28	4.46208e-28	up	yes	SRR	protein_coding	chrNC_010454.4:48386915-48407917:+
gene3609	129	2.38323	21	0.282414	8.43879	3.07704	6.72461e-28	4.53594e-28	up	yes	GDF15	protein_coding	chrNC_010444.4:59409035-59411356:-
gene10558	188	3.47324	598	8.04207	0.431883	-1.21129	7.45839e-28	5.02606e-28	down	yes	GPATCH1	protein_coding	chrNC_010448.4:42895488-42941560:+
gene22910	491	9.07107	310	4.16897	2.17585	1.12158	8.61527e-28	5.80147e-28	up	yes	TMEM26	protein_coding	chrNC_010456.5:64881216-64925449:-
gene10631	583	10.7707	398	5.35242	2.01231	1.00885	9.16942e-28	6.16871e-28	up	yes	HSPB6	protein_coding	chrNC_010448.4:45181439-45184011:-
gene23494	176	3.25154	571	7.67897	0.423435	-1.23979	1.32444e-27	8.86759e-28	down	yes	DUSP5	protein_coding	chrNC_010456.5:120906340-120919398:+
gene17788	267	4.93274	755	10.1535	0.485819	-1.04151	1.36375e-27	9.12861e-28	down	yes	ZNF367	protein_coding	chrNC_010452.4:25707711-25735073:+
gene3651	197	3.63951	613	8.2438	0.441485	-1.17956	2.09993e-27	1.40063e-27	down	yes	ABHD8	protein_coding	chrNC_010444.4:60380691-60388986:+
gene11089	291	5.37613	800	10.7586	0.499704	-1.00085	2.1501e-27	1.43341e-27	down	yes	POLD1	protein_coding	chrNC_010448.4:55247799-55272087:+
gene4250	137	2.53103	485	6.52242	0.388051	-1.36568	2.94231e-27	1.95689e-27	down	yes	SF3A2	protein_coding	chrNC_010444.4:76404882-76414901:+
gene7491	259	4.78494	736	9.89794	0.483428	-1.04863	3.19116e-27	2.1214e-27	down	yes	TTPA	protein_coding	chrNC_010446.5:70960580-70980883:+
gene26215	76	1.40408	344	4.62621	0.303504	-1.72021	3.90083e-27	2.58887e-27	down	yes	STMN3	protein_coding	chrNC_010459.5:62600450-62609851:-
gene10600	253	4.67409	107	1.43897	3.24823	1.69965	5.74658e-27	3.80484e-27	up	yes	FXYD5	protein_coding	chrNC_010448.4:44682245-44696088:+
gene20598	128	2.36476	463	6.22656	0.379786	-1.39674	6.01862e-27	3.98402e-27	down	yes	CISH	protein_coding	chrNC_010455.5:33086280-33090540:-
gene2590	220	4.06443	656	8.82208	0.460711	-1.11807	6.04201e-27	3.99761e-27	down	yes	CARNS1	protein_coding	chrNC_010444.4:5097238-5105697:-
gene9132	155	2.86357	38	0.511035	5.60348	2.48632	6.39791e-27	4.23009e-27	up	yes	MYL6B	protein_coding	chrNC_010447.5:21554351-21558995:+
gene25966	59	1.09001	300	4.03449	0.270172	-1.88805	6.53608e-27	4.31941e-27	down	yes	SLPI	protein_coding	chrNC_010459.5:47595804-47598364:-
gene27921	236	4.36002	687	9.23897	0.471916	-1.0834	7.99006e-27	5.27034e-27	down	yes	LDOC1	protein_coding	chrNC_010461.5:115580622-115583129:+
gene15922	105	1.93984	408	5.4869	0.35354	-1.50005	1.85924e-26	1.21268e-26	down	yes	FAM160A2	protein_coding	chrNC_010451.4:3441613-3464237:+
gene17861	426	7.87021	258	3.46966	2.2683	1.18161	2.64062e-26	1.71556e-26	up	yes	ENHO	protein_coding	chrNC_010452.4:32273136-32275177:+
gene10911	375	6.928	213	2.86448	2.41859	1.27416	4.33463e-26	2.80119e-26	up	yes	RTN2	protein_coding	chrNC_010448.4:51855844-51864753:-
gene132	205	3.78731	618	8.31104	0.455696	-1.13386	5.04251e-26	3.25489e-26	down	yes	CNKSR3	protein_coding	chrNC_010443.5:12297740-12396946:+
gene14104	541	9.9948	369	4.96242	2.0141	1.01013	6.212e-26	3.99783e-26	up	yes	AJUBA	protein_coding	chrNC_010449.5:76063009-76072884:+
gene4290	211	3.89816	628	8.44552	0.461565	-1.11539	9.00565e-26	5.77848e-26	down	yes	MIDN	protein_coding	chrNC_010444.4:77203671-77213205:-
gene25948	354	6.54003	196	2.63586	2.48117	1.31102	9.15559e-26	5.87066e-26	up	yes	PKIG	protein_coding	chrNC_010459.5:46933418-47044044:+
gene3818	176	3.25154	556	7.47725	0.434858	-1.20138	1.06631e-25	6.82948e-26	down	yes	CC2D1A	protein_coding	chrNC_010444.4:65235757-65252481:-
gene26202	221	4.0829	647	8.70104	0.469243	-1.09159	1.19387e-25	7.6308e-26	down	yes	YTHDF1	protein_coding	chrNC_010459.5:62329302-62341312:-
gene16185	354	6.54003	199	2.67621	2.44377	1.28911	3.83547e-25	2.4354e-25	up	yes	ATG16L2	protein_coding	chrNC_010451.4:7346973-7360189:+
gene28536	339	6.26291	188	2.52828	2.47715	1.30868	1.1172e-24	7.02229e-25	up	yes	LOC106506226	protein_coding	chrNW_018084872.1:11013-65129:-
gene10676	237	4.3785	667	8.97001	0.488127	-1.03467	2.5488e-24	1.58996e-24	down	yes	LOC102164889	protein_coding	chrNC_010448.4:46375449-46436379:-
gene11071	189	3.49171	571	7.67897	0.454711	-1.13698	2.87119e-24	1.78829e-24	down	yes	PTOV1	protein_coding	chrNC_010448.4:54865591-54873751:+
gene25812	245	4.5263	682	9.17173	0.493505	-1.01886	2.99269e-24	1.86313e-24	down	yes	E2F1	protein_coding	chrNC_010459.5:37178587-37190118:-
gene8502	241	4.4524	674	9.06414	0.49121	-1.02559	3.14808e-24	1.95857e-24	down	yes	LOC100737600	protein_coding	chrNC_010446.5:126679269-126703983:-
gene7741	140	2.58645	35	0.47069	5.49503	2.45813	3.54024e-24	2.19767e-24	up	yes	TSTD1	protein_coding	chrNC_010446.5:89401320-89402741:+
gene22702	251	4.63714	691	9.29277	0.499006	-1.00287	5.86221e-24	3.61905e-24	down	yes	SLC2A11	protein_coding	chrNC_010456.5:49845481-49864912:-
gene2714	145	2.67883	477	6.41483	0.417599	-1.25981	7.01184e-24	4.31358e-24	down	yes	MEN1	protein_coding	chrNC_010444.4:7358130-7364952:+
gene4941	246	4.54477	680	9.14483	0.496977	-1.00875	8.13747e-24	4.994e-24	down	yes	TMCO6	protein_coding	chrNC_010444.4:142352006-142359040:+
gene10465	86	1.58882	345	4.63966	0.342444	-1.54606	1.40715e-23	8.59248e-24	down	yes	IRX5	protein_coding	chrNC_010448.4:30511263-30515015:-
gene11854	198	3.65799	582	7.8269	0.467361	-1.09739	2.01472e-23	1.22704e-23	down	yes	TRNP1	protein_coding	chrNC_010448.4:84293613-84300015:+
gene21115	215	3.97206	614	8.25725	0.481039	-1.05578	3.21881e-23	1.95232e-23	down	yes	RAP2B	protein_coding	chrNC_010455.5:93308112-93308663:+
gene22806	198	3.65799	580	7.80001	0.468972	-1.09243	3.45402e-23	2.09363e-23	down	yes	GPR137B	protein_coding	chrNC_010456.5:55125405-55181688:-
gene2306	77	1.42255	320	4.30345	0.33056	-1.59701	5.69511e-23	3.42539e-23	down	yes	ENDOG	protein_coding	chrNC_010443.5:269153955-269157789:+
gene5969	206	3.80578	593	7.97483	0.477224	-1.06726	7.49754e-23	4.49502e-23	down	yes	WDR24	protein_coding	chrNC_010445.4:41085415-41090628:+
gene14771	156	2.88205	491	6.60311	0.436469	-1.19605	9.81816e-23	5.87751e-23	down	yes	MFSD10	protein_coding	chrNC_010450.4:1710524-1715015:-
gene10303	170	3.14069	519	6.97966	0.449978	-1.15207	1.20515e-22	7.19602e-23	down	yes	CPNE2	protein_coding	chrNC_010448.4:19046795-19096111:+
gene27459	392	7.24207	248	3.33517	2.17142	1.11864	1.98973e-22	1.18054e-22	up	yes	LOC100525624	protein_coding	chrNC_010461.5:58941164-58951122:-
gene2521	376	6.94648	235	3.16035	2.19801	1.1362	4.38356e-22	2.57415e-22	up	yes	OSBPL5	protein_coding	chrNC_010444.4:2201615-2261946:-
gene19120	418	7.72241	277	3.72518	2.07303	1.05174	1.08068e-21	6.28678e-22	up	yes	LOC110256160	protein_coding	chrNC_010454.4:16255019-16257503:+
gene7111	399	7.3714	260	3.49655	2.10819	1.076	1.65999e-21	9.60112e-22	up	yes	FBXO32	protein_coding	chrNC_010446.5:15895875-15925929:+
gene13353	428	7.90716	288	3.87311	2.04156	1.02967	1.80373e-21	1.04239e-21	up	yes	PSMB8	protein_coding	chrNC_010449.5:25058456-25061666:-
gene5277	170	3.14069	506	6.80483	0.461539	-1.11548	4.42205e-21	2.5362e-21	down	yes	C3H16orf45	protein_coding	chrNC_010445.4:7248806-7387523:-
gene7731	211	3.89816	587	7.89414	0.493804	-1.01799	4.54794e-21	2.60734e-21	down	yes	USP21	protein_coding	chrNC_010446.5:89289056-89295232:-
gene21381	171	3.15917	65	0.874139	3.61404	1.85361	6.1661e-21	3.52279e-21	up	yes	CLDN1	protein_coding	chrNC_010455.5:127714857-127730628:-
gene28414	148	2.73425	460	6.18621	0.441991	-1.17791	6.33085e-21	3.6147e-21	down	yes	INPP5E	protein_coding	chrNW_018084833.1:1293720-1302435:+
gene2515	357	6.59546	224	3.01242	2.18943	1.13055	6.79766e-21	3.8765e-21	up	yes	PHLDA2	protein_coding	chrNC_010444.4:2057679-2058675:-
gene6288	302	5.57935	174	2.34	2.38434	1.25359	7.88483e-21	4.49282e-21	up	yes	LOXL3	protein_coding	chrNC_010445.4:68498114-68516829:+
gene24554	183	3.38087	528	7.10069	0.476132	-1.07057	1.28536e-20	7.27818e-21	down	yes	CTDSP1	protein_coding	chrNC_010457.5:120450649-120456874:+
gene17755	419	7.74089	286	3.84621	2.0126	1.00906	2.04877e-20	1.15288e-20	up	yes	SHISA4	protein_coding	chrNC_010452.4:24158648-24161504:+
gene22060	132	2.43866	421	5.66173	0.430727	-1.21516	3.51308e-20	1.96504e-20	down	yes	SLC19A1	protein_coding	chrNC_010455.5:207986094-208007855:-
gene6538	338	6.24444	212	2.85104	2.19024	1.13109	7.0183e-20	3.89075e-20	up	yes	PIGF	protein_coding	chrNC_010445.4:93925886-93973531:+
gene13814	305	5.63478	183	2.46104	2.28959	1.19509	1.30502e-19	7.18356e-20	up	yes	HAPLN3	protein_coding	chrNC_010449.5:54519790-54537429:-
gene2742	100	1.84747	347	4.66656	0.395895	-1.33681	2.28032e-19	1.24835e-19	down	yes	MACROD1	protein_coding	chrNC_010444.4:7939125-8087656:+
gene23804	336	6.20749	215	2.89138	2.14689	1.10225	4.97787e-19	2.69356e-19	up	yes	LOC100525613	protein_coding	chrNC_010457.5:16129525-16129806:-
gene2813	377	6.96495	257	3.45621	2.0152	1.01092	1.40795e-18	7.51555e-19	up	yes	RAB3IL1	protein_coding	chrNC_010444.4:9577334-9599988:+
gene11533	178	3.28849	79	1.06241	3.0953	1.63008	2.0407e-18	1.08333e-18	up	yes	SMIM1	protein_coding	chrNC_010448.4:65255792-65259129:+
gene15721	352	6.50309	234	3.1469	2.06651	1.04719	2.13518e-18	1.13241e-18	up	yes	ABCG2	protein_coding	chrNC_010450.4:130853414-130945388:+
gene19787	96	1.77357	331	4.45138	0.398431	-1.3276	2.28312e-18	1.20927e-18	down	yes	TUSC5	protein_coding	chrNC_010454.4:46623712-46634115:-
gene8800	89	1.64425	313	4.20931	0.390621	-1.35616	5.55606e-18	2.90712e-18	down	yes	KCTD17	protein_coding	chrNC_010447.5:10707351-10718968:-
gene5996	75	1.3856	282	3.79242	0.365361	-1.45261	5.623e-18	2.9405e-18	down	yes	HBQ1	protein_coding	chrNC_010445.4:41478282-41480152:-
gene3806	161	2.97442	461	6.19966	0.479772	-1.05958	6.36149e-18	3.32111e-18	down	yes	ASF1B	protein_coding	chrNC_010444.4:65063186-65072681:+
gene16570	148	2.73425	432	5.80966	0.470639	-1.08731	1.49444e-17	7.7357e-18	down	yes	APOA1	protein_coding	chrNC_010451.4:44216481-44218360:-
gene5793	177	3.27002	489	6.57621	0.497249	-1.00796	1.50091e-17	7.7663e-18	down	yes	CDIP1	protein_coding	chrNC_010445.4:37815259-37839266:+
gene62	154	2.8451	443	5.95759	0.477559	-1.06625	1.90935e-17	9.84346e-18	down	yes	PRKN	protein_coding	chrNC_010443.5:5698508-6731132:+
gene19962	132	2.43866	398	5.35242	0.455618	-1.1341	2.4868e-17	1.27875e-17	down	yes	RNASEK	protein_coding	chrNC_010454.4:52416903-52418876:+
gene26799	119	2.19849	371	4.98931	0.440639	-1.18233	2.84139e-17	1.45894e-17	down	yes	UBE2D4	protein_coding	chrNC_010460.4:48735258-48756314:-
gene11073	167	3.08527	466	6.2669	0.492312	-1.02236	3.7016e-17	1.89473e-17	down	yes	AKT1S1	protein_coding	chrNC_010448.4:54881581-54890917:-
gene10898	20	0.369494	135	1.81552	0.20352	-2.29676	3.19598e-16	1.59232e-16	down	yes	BLOC1S3	protein_coding	chrNC_010448.4:51590497-51591222:+
rna78620	156	2.88205	436	5.86345	0.491528	-1.02466	3.31013e-16	1.64831e-16	down	yes	rna78620	protein_coding	chrNC_000845.1:12865-12934:+
gene11996	158	2.919	439	5.9038	0.494427	-1.01617	4.16673e-16	2.06826e-16	down	yes	C6H1orf216	protein_coding	chrNC_010448.4:91885865-91890503:-
gene4002	258	4.76647	160	2.15173	2.21518	1.14743	7.22185e-16	3.55328e-16	up	yes	CDKN2D	protein_coding	chrNC_010444.4:69337428-69339998:-
gene13390	236	4.36002	140	1.88276	2.31576	1.21149	7.88799e-16	3.87424e-16	up	yes	BAG2	protein_coding	chrNC_010449.5:28668587-28680497:-
gene6777	114	2.10611	349	4.69345	0.448734	-1.15607	8.08566e-16	3.96785e-16	down	yes	KLHL29	protein_coding	chrNC_010445.4:114871659-114937646:-
gene6098	109	2.01374	338	4.54552	0.443016	-1.17457	1.00676e-15	4.92924e-16	down	yes	STARD7	protein_coding	chrNC_010445.4:46992708-47017668:+
gene11092	232	4.28612	137	1.84242	2.32636	1.21808	1.04343e-15	5.1061e-16	up	yes	FAM71E1	protein_coding	chrNC_010448.4:55310616-55316269:-
gene19939	198	3.65799	108	1.45241	2.51855	1.3326	1.89562e-15	9.1945e-16	up	yes	ENO3	protein_coding	chrNC_010454.4:51954614-51959991:-
gene8183	238	4.39697	145	1.95	2.25486	1.17304	3.13056e-15	1.50491e-15	up	yes	LOC100156167	protein_coding	chrNC_010446.5:101408108-101415914:-
gene22707	129	2.38323	374	5.02966	0.473836	-1.07754	3.36557e-15	1.61594e-15	down	yes	CHCHD10	protein_coding	chrNC_010456.5:49921600-49923529:+
gene22579	90	1.66272	292	3.9269	0.423418	-1.23984	6.92041e-15	3.28619e-15	down	yes	SRRD	protein_coding	chrNC_010456.5:44073562-44097998:+
gene22692	199	3.67646	112	1.50621	2.44087	1.2874	8.60737e-15	4.07414e-15	up	yes	GGT1	protein_coding	chrNC_010456.5:49618737-49638054:+
gene17018	50	0.923734	198	2.66276	0.346908	-1.52737	5.72009e-14	2.62336e-14	down	yes	SDHAF3	protein_coding	chrNC_010451.4:76699512-76771834:+
gene25065	89	1.64425	282	3.79242	0.433562	-1.20569	7.16344e-14	3.2682e-14	down	yes	SETD9	protein_coding	chrNC_010458.4:35978960-35987161:+
gene22805	237	4.3785	154	2.07104	2.11416	1.08008	1.79673e-13	8.06088e-14	up	yes	ERO1B	protein_coding	chrNC_010456.5:55056756-55122182:+
gene29806	86	1.58882	271	3.64449	0.435952	-1.19776	2.89584e-13	1.29114e-13	down	yes	LOC100739561	protein_coding	chrNW_018085250.1:38688-84307:-
gene1415	110	2.03221	318	4.27655	0.475199	-1.0734	4.47951e-13	1.9793e-13	down	yes	POLE2	protein_coding	chrNC_010443.5:179495278-179529891:-
gene16535	106	1.95832	308	4.14207	0.472786	-1.08074	7.77337e-13	3.3967e-13	down	yes	TTC12	protein_coding	chrNC_010451.4:40988881-41032928:+
gene21891	78	1.44102	250	3.36207	0.428612	-1.22226	1.05048e-12	4.57102e-13	down	yes	IL10RB	protein_coding	chrNC_010455.5:196853606-196884237:+
gene11076	110	2.03221	313	4.20931	0.48279	-1.05053	1.6894e-12	7.2856e-13	down	yes	NUP62	protein_coding	chrNC_010448.4:54921627-54945705:-
gene2932	219	4.04595	145	1.95	2.07485	1.053	4.12061e-12	1.7517e-12	up	yes	CNTF	protein_coding	chrNC_010444.4:12492777-12495401:-
gene22296	84	1.55187	255	3.42931	0.452532	-1.14391	8.76331e-12	3.66917e-12	down	yes	PXMP2	protein_coding	chrNC_010456.5:22784212-22798019:-
gene13697	30	0.55424	135	1.81552	0.305279	-1.7118	1.63667e-11	6.77979e-12	down	yes	CRABP1	protein_coding	chrNC_010449.5:47602316-47608865:-
gene10296	70	1.29323	224	3.01242	0.429299	-1.21995	1.66116e-11	6.87718e-12	down	yes	LOC102166944	protein_coding	chrNC_010448.4:18660665-18662000:+
gene23089	167	3.08527	101	1.35828	2.27146	1.18362	2.87459e-11	1.17893e-11	up	yes	DYDC1	protein_coding	chrNC_010456.5:82177004-82197160:-
gene11847	57	1.05306	192	2.58207	0.407834	-1.29395	6.68787e-11	2.6967e-11	down	yes	ZDHHC18	protein_coding	chrNC_010448.4:84153854-84183772:+
gene16527	162	2.9929	99	1.33138	2.24797	1.16862	8.79662e-11	3.52974e-11	up	yes	IL18	protein_coding	chrNC_010451.4:39839959-39861258:-
rna78615	64	1.18238	204	2.74345	0.430983	-1.2143	1.53372e-10	6.08541e-11	down	yes	rna78615	protein_coding	chrNC_000845.1:8891-8957:+
gene5912	56	1.03458	185	2.48793	0.41584	-1.2659	2.99457e-10	1.17307e-10	down	yes	RNF151	protein_coding	chrNC_010445.4:39997651-40000782:-
gene11306	149	2.75273	90	1.21035	2.27433	1.18544	3.1383e-10	1.22886e-10	up	yes	NAT14	protein_coding	chrNC_010448.4:59638174-59641072:+
gene14905	70	1.29323	213	2.86448	0.451469	-1.1473	4.02848e-10	1.5704e-10	down	yes	SOD3	protein_coding	chrNC_010450.4:18796633-18802156:+
gene10974	105	1.93984	52	0.699311	2.77393	1.47193	4.36052e-10	1.69772e-10	up	yes	SELENOW	protein_coding	chrNC_010448.4:53470563-53474662:+
gene21366	28	0.517291	119	1.60035	0.323237	-1.62934	1.02461e-09	3.91794e-10	down	yes	SST	protein_coding	chrNC_010455.5:125337560-125338742:-
gene2995	80	1.47797	229	3.07966	0.479915	-1.05915	1.22071e-09	4.64749e-10	down	yes	LOC110259264	protein_coding	chrNC_010444.4:13692579-13695948:+
gene17789	174	3.21459	118	1.5869	2.02571	1.01843	1.82383e-09	6.88944e-10	up	yes	SLC35D2	protein_coding	chrNC_010452.4:25738208-25789487:+
gene10297	52	0.960683	168	2.25931	0.42521	-1.23375	4.03119e-09	1.49795e-09	down	yes	MT1A	protein_coding	chrNC_010448.4:18672016-18673673:+
gene16551	42	0.775936	146	1.96345	0.39519	-1.33938	5.04266e-09	1.86318e-09	down	yes	C9H11orf71	protein_coding	chrNC_010451.4:41946824-41947477:-
gene11766	115	2.12459	67	0.901035	2.35794	1.23753	1.07449e-08	3.90017e-09	up	yes	C1QA	protein_coding	chrNC_010448.4:80586259-80589213:+
gene23603	94	1.73662	52	0.699311	2.48333	1.31228	6.23832e-08	2.17054e-08	up	yes	AWN	protein_coding	chrNC_010456.5:132240887-132248034:+
gene16275	48	0.886784	148	1.99035	0.445543	-1.16636	1.28224e-07	4.38733e-08	down	yes	AQP11	protein_coding	chrNC_010451.4:12065550-12076339:+
gene28130	26	0.480342	98	1.31793	0.364466	-1.45614	3.35044e-07	1.11616e-07	down	yes	LOC396706	protein_coding	chrNC_010462.3:9174391-9227673:+
gene9000	42	0.775936	132	1.77517	0.437104	-1.19395	3.74781e-07	1.24528e-07	down	yes	HOXC5	protein_coding	chrNC_010447.5:19245857-19248183:+
gene29103	7	0.129323	40	0.537931	0.240407	-2.05645	3.33936e-05	9.56935e-06	down	yes	LOC110258505	protein_coding	chrNW_018085052.1:1021-2467:-

## Sheet: DE lncRNAs
Additional file 5 List of differentially expressed (DE) genes for D8 versus D4. List of differentially expressed (DE) lncRNAs for D8 versus D4.
Gene	D8_count	D8_normalize	D4_count	D4_normalize	FoldChange	Log2FoldChange	pval	padj	Up/Down	Significant	GeneName	Biotype	Position
gene2677	12046	222.546	39104	525.882	0.423186	-1.24064	0	0	down	yes	LOC100513133	lncRNA	chrNC_010444.4:6803590-6811708:-
gene15533	12324	227.682	6275	84.388	2.69804	1.43191	0	0	up	yes	LOC100515290	lncRNA	chrNC_010450.4:104494162-104497291:+
gene24416	1035	19.1213	3497	47.0287	0.406588	-1.29836	1.10102e-171	3.15349e-171	down	yes	FAM126B	lncRNA	chrNC_010457.5:104665720-104747688:-
gene16979	3382	62.4814	2297	30.8907	2.02266	1.01625	2.61974e-154	6.81428e-154	up	yes	CDK6	lncRNA	chrNC_010451.4:72510858-72765631:-
gene7524	353	6.52156	5	0.0672414	96.9872	6.59972	8.23897e-99	1.42518e-98	up	yes	LOC100514834	lncRNA	chrNC_010446.5:75294209-75296319:-
gene8924	1089	20.1189	641	8.62035	2.33389	1.22273	4.73203e-68	6.07541e-68	up	yes	KRT7	lncRNA	chrNC_010447.5:17553192-17570582:+
gene3969	733	13.5419	2019	27.1521	0.498744	-1.00363	8.5889e-67	1.08289e-66	down	yes	LOC100513397	lncRNA	chrNC_010444.4:68654429-68657910:+
gene20904	828	15.297	557	7.49069	2.04214	1.03008	5.16982e-40	4.45627e-40	up	yes	LOC110256294	lncRNA	chrNC_010455.5:71762284-71779903:+
gene4898	178	3.28849	564	7.58483	0.433562	-1.20569	3.49126e-26	2.26087e-26	down	yes	LOC110259500	lncRNA	chrNC_010444.4:140504465-140511779:+
gene7231	213	3.93511	90	1.21035	3.25122	1.70098	5.52181e-23	3.32472e-23	up	yes	LOC100737961	lncRNA	chrNC_010446.5:34328428-34332552:-
gene21767	353	6.52156	230	3.09311	2.10842	1.07616	3.25774e-19	1.77271e-19	up	yes	LOC106504207	lncRNA	chrNC_010455.5:168851833-169040334:+
gene2412	16	0.295595	137	1.84242	0.160439	-2.63991	5.14396e-19	2.78075e-19	down	yes	LOC110256538	lncRNA	chrNC_010443.5:273581438-273582827:+
gene11393	55	1.01611	239	3.21414	0.316137	-1.66138	1.72488e-18	9.18283e-19	down	yes	LOC110261328	lncRNA	chrNC_010448.4:61862026-61878213:-
gene28276	123	2.27239	387	5.20449	0.43662	-1.19555	3.04417e-18	1.6063e-18	down	yes	LOC102163687	lncRNA	chrNW_018084804.1:166888-169294:+
gene3930	58	1.07153	228	3.06621	0.349464	-1.51678	1.03759e-15	5.0784e-16	down	yes	LOC110259339	lncRNA	chrNC_010444.4:67913155-67922906:+
gene6437	4	0.0738987	77	1.03552	0.071364	-3.80866	3.56118e-15	1.70811e-15	down	yes	LOC102166164	lncRNA	chrNC_010445.4:80329969-80331234:-
gene6769	67	1.2378	216	2.90483	0.426119	-1.23067	2.78534e-11	1.14267e-11	down	yes	LOC110260105	lncRNA	chrNC_010445.4:114583956-114605786:-
gene17480	86	1.58882	36	0.484138	3.28175	1.71447	2.83358e-10	1.11233e-10	up	yes	LOC102159985	lncRNA	chrNC_010451.4:133141284-133144534:+
gene27769	54	0.997632	177	2.38035	0.419112	-1.25459	9.45813e-10	3.62262e-10	down	yes	LOC102165926	lncRNA	chrNC_010461.5:98758563-98821344:+
gene16967	18	0.332544	90	1.21035	0.274751	-1.8638	5.47797e-09	2.0195e-09	down	yes	LOC102158687	lncRNA	chrNC_010451.4:72079729-72161280:+
gene16254	70	1.29323	200	2.68966	0.480815	-1.05645	1.44626e-08	5.21453e-09	down	yes	LOC102163793	lncRNA	chrNC_010451.4:10614982-10627969:-
gene2732	24	0.443392	96	1.29104	0.343439	-1.54187	1.37374e-07	4.6924e-08	down	yes	LOC106509317	lncRNA	chrNC_010444.4:7841068-7842452:-
gene15639	47	0.86831	134	1.80207	0.48184	-1.05337	3.68718e-06	1.14381e-06	down	yes	LOC106504757	lncRNA	chrNC_010450.4:118164794-118183553:+
gene7914	42	0.775936	120	1.61379	0.480815	-1.05645	1.13209e-05	3.38674e-06	down	yes	LOC100525517	lncRNA	chrNC_010446.5:94252706-94263977:+
gene111	44	0.812886	24	0.322759	2.51855	1.3326	0.000179165	4.78824e-05	up	yes	LOC110259912	lncRNA	chrNC_010443.5:9326972-9329537:-
gene8618	18	0.332544	59	0.793449	0.419112	-1.25459	0.000411809	0.000106132	down	yes	LOC106508707	lncRNA	chrNC_010447.5:3469098-3469752:+
gene22888	17	0.314069	52	0.699311	0.449113	-1.15485	0.00189758	0.000445894	down	yes	LOC100738157	lncRNA	chrNC_010456.5:61667986-61678075:+
MSTRG.17987	298100	5507.3	1292179	17377.6	0.31692	-1.65781	0	0	down	yes	--	antisense	chrNC_010444.4:6747825-6758624:-
MSTRG.111641	1045	19.306	208	2.79724	6.90181	2.78697	1.38669e-193	4.40851e-193	up	yes	--	linc	chrNC_010455.5:75584950-75585607:+
MSTRG.155149	2391	44.1729	1314	17.671	2.49974	1.32178	7.56093e-166	2.09703e-165	up	yes	--	linc	chrNC_010461.5:110384150-110390583:-
MSTRG.49742	1521	28.1	4300	57.8276	0.485927	-1.04119	1.07732e-148	2.70683e-148	down	yes	--	linc	chrNC_010447.5:24874032-24878228:+
MSTRG.137809	813	15.0199	289	3.88655	3.86458	1.95031	1.51712e-99	2.64389e-99	up	yes	--	linc	chrNC_010457.5:138285685-138291472:-
MSTRG.141125	906	16.7381	382	5.13724	3.25818	1.70407	2.24724e-92	3.68066e-92	up	yes	--	linc	chrNC_010458.4:50821255-50990941:-
MSTRG.68172	151	2.78968	840	11.2966	0.246949	-2.01771	1.08707e-78	1.56556e-78	down	yes	--	antisense	chrNC_010449.5:9917545-9932517:-
MSTRG.49333	166	3.0668	781	10.5031	0.291989	-1.77601	4.86073e-62	5.78258e-62	down	yes	--	linc	chrNC_010447.5:21199028-21201751:+
MSTRG.22314	225	4.1568	32	0.430345	9.65923	3.27191	5.54534e-50	5.60534e-50	up	yes	--	antisense	chrNC_010444.4:69273046-69313225:+
MSTRG.42239	193	3.56561	738	9.92483	0.359262	-1.47689	1.83882e-45	1.72965e-45	down	yes	--	linc	chrNC_010446.5:70928839-70933680:+
MSTRG.59608	43	0.794411	343	4.61276	0.17222	-2.53767	2.80322e-43	2.55868e-43	down	yes	--	antisense	chrNC_010448.4:54225299-54234232:-
MSTRG.55039	124	2.29086	551	7.41001	0.309158	-1.69359	1.46555e-41	1.30375e-41	down	yes	--	linc	chrNC_010448.4:1673281-1675855:+
MSTRG.156003	271	5.00664	874	11.7538	0.425959	-1.23121	6.33812e-41	5.57297e-41	down	yes	--	linc	chrNC_010462.3:4220735-4541213:+
MSTRG.104810	60	1.10848	381	5.1238	0.21634	-2.20863	6.50558e-41	5.71662e-41	down	yes	--	linc	chrNC_010454.4:43327510-43328400:-
MSTRG.158088	161	2.97442	576	7.74621	0.383984	-1.38088	1.41337e-32	1.05374e-32	down	yes	--	antisense	chrNW_018085155.1:10264-45238:-
MSTRG.146410	216	3.99053	71	0.954828	4.17932	2.06327	9.92144e-30	6.98289e-30	up	yes	--	linc	chrNC_010459.5:54491694-54533892:+
MSTRG.67937	149	2.75273	30	0.403449	6.82299	2.7704	5.54961e-29	3.82151e-29	up	yes	--	linc	chrNC_010449.5:5669670-5734016:-
MSTRG.62128	75	1.3856	347	4.66656	0.296922	-1.75185	5.07474e-28	3.43131e-28	down	yes	--	linc	chrNC_010448.4:79810276-79811573:+
MSTRG.15972	435	8.03648	266	3.57724	2.24656	1.16772	2.3479e-26	1.52786e-26	up	yes	--	antisense	chrNC_010443.5:263846954-263852455:+
MSTRG.69037	92	1.69967	350	4.7069	0.361102	-1.46952	2.75886e-22	1.63032e-22	down	yes	--	antisense	chrNC_010449.5:22933562-23004345:-
MSTRG.93827	303	5.59783	171	2.29966	2.4342	1.28345	1.29104e-21	7.49348e-22	up	yes	--	antisense	chrNC_010452.4:22958997-22981565:-
MSTRG.87433	326	6.02274	199	2.67621	2.25048	1.17023	3.21877e-20	1.80401e-20	up	yes	--	linc	chrNC_010451.4:61644848-61661824:+
MSTRG.152454	36	0.665088	196	2.63586	0.252323	-1.98666	2.69607e-19	1.47135e-19	down	yes	--	linc	chrNC_010461.5:45756158-45762725:+
MSTRG.152393	40	0.738987	206	2.77035	0.266749	-1.90645	3.28672e-19	1.78813e-19	down	yes	--	linc	chrNC_010461.5:43613608-43619780:+
MSTRG.63130	92	1.69967	324	4.35724	0.390079	-1.35816	1.34645e-18	7.1886e-19	down	yes	--	linc	chrNC_010448.4:91388811-91390993:-
MSTRG.83733	165	3.04832	469	6.30725	0.483305	-1.049	6.17374e-18	3.2243e-18	down	yes	--	linc	chrNC_010451.4:105113-106753:+
MSTRG.94936	67	1.2378	263	3.5369	0.349968	-1.5147	7.47399e-18	3.89466e-18	down	yes	--	antisense	chrNC_010452.4:33830351-33866401:-
MSTRG.6969	54	0.997632	220	2.95862	0.337195	-1.56835	6.70686e-16	3.30396e-16	down	yes	--	antisense	chrNC_010443.5:121411269-121413753:-
MSTRG.111348	132	2.43866	375	5.04311	0.483562	-1.04823	1.24275e-14	5.8458e-15	down	yes	--	linc	chrNC_010455.5:71622991-71624119:+
MSTRG.42933	57	1.05306	212	2.85104	0.369359	-1.4369	1.08205e-13	4.90317e-14	down	yes	--	linc	chrNC_010446.5:78082360-78098934:-
MSTRG.98172	58	1.07153	214	2.87793	0.372327	-1.42536	1.16858e-13	5.28674e-14	down	yes	--	antisense	chrNC_010453.5:15658867-15683721:+
MSTRG.73448	2	0.0369494	62	0.833794	0.0443147	-4.49607	1.36309e-13	6.14292e-14	down	yes	--	antisense	chrNC_010449.5:75107302-75110275:-
MSTRG.10826	230	4.24918	157	2.11138	2.01251	1.009	6.87922e-12	2.89892e-12	up	yes	--	antisense	chrNC_010443.5:180014800-180023530:+
MSTRG.102383	29	0.535766	125	1.68104	0.318712	-1.64968	2.73001e-10	1.07258e-10	down	yes	--	antisense	chrNC_010454.4:15177467-15192106:-
MSTRG.125308	58	1.07153	188	2.52828	0.423819	-1.23848	4.32068e-10	1.68291e-10	down	yes	--	linc	chrNC_010456.5:77935619-77936300:-
MSTRG.52728	36	0.665088	139	1.86931	0.355793	-1.49089	6.22631e-10	2.40279e-10	down	yes	--	antisense	chrNC_010447.5:73559746-73579650:-
MSTRG.143334	51	0.942208	161	2.16517	0.435165	-1.20036	1.74338e-08	6.24883e-09	down	yes	--	linc	chrNC_010459.5:14113043-14125608:-
MSTRG.4076	25	0.461867	103	1.38517	0.333436	-1.58452	2.5904e-08	9.20947e-09	down	yes	--	linc	chrNC_010443.5:74883820-74903388:+
MSTRG.58731	17	0.314069	81	1.08931	0.288319	-1.79426	7.01351e-08	2.43331e-08	down	yes	--	linc	chrNC_010448.4:48483843-48489015:+
MSTRG.45983	19	0.351019	83	1.11621	0.314474	-1.66899	2.13293e-07	7.19705e-08	down	yes	--	antisense	chrNC_010446.5:110971364-110974428:+
MSTRG.62190	31	0.572715	109	1.46586	0.390702	-1.35586	3.42224e-07	1.13967e-07	down	yes	--	linc	chrNC_010448.4:81424294-81444897:+
MSTRG.15859	11	0.203221	60	0.806897	0.251855	-1.98933	6.58816e-07	2.14856e-07	down	yes	--	antisense	chrNC_010443.5:261110129-261155183:-
MSTRG.98462	49	0.905259	20	0.268966	3.3657	1.75091	1.35325e-06	4.33067e-07	up	yes	--	antisense	chrNC_010453.5:19056294-19061089:+
MSTRG.78154	108	1.99526	72	0.968277	2.06064	1.04309	1.35774e-06	4.34453e-07	up	yes	--	linc	chrNC_010450.4:40733485-40734958:+
MSTRG.2320	15	0.27712	68	0.914483	0.303035	-1.72245	1.57875e-06	5.01965e-07	down	yes	--	linc	chrNC_010443.5:37002100-37004743:+
MSTRG.130060	33	0.609664	107	1.43897	0.423682	-1.23895	2.4716e-06	7.76778e-07	down	yes	--	antisense	chrNC_010457.5:7502195-7502990:+
MSTRG.138005	19	0.351019	76	1.02207	0.343439	-1.54187	2.76046e-06	8.63111e-07	down	yes	--	antisense	chrNC_010457.5:139980754-140007126:+
MSTRG.140701	87	1.6073	54	0.726207	2.21328	1.14618	2.86534e-06	8.94805e-07	up	yes	--	antisense	chrNC_010458.4:47403575-47410095:-
MSTRG.73451	24	0.443392	86	1.15655	0.383374	-1.38318	4.26089e-06	1.31422e-06	down	yes	--	antisense	chrNC_010449.5:75131765-75139063:+
MSTRG.6708	99	1.82899	68	0.914483	2.00003	1.00002	7.90752e-06	2.39137e-06	up	yes	--	antisense	chrNC_010443.5:116473665-116489143:-
MSTRG.148082	8	0.147797	46	0.618621	0.238914	-2.06544	8.12756e-06	2.45553e-06	down	yes	--	linc	chrNC_010460.4:19486750-19487052:+
MSTRG.63362	5	0.0923734	35	0.47069	0.196251	-2.34923	2.50603e-05	7.23235e-06	down	yes	--	linc	chrNC_010448.4:93979198-93980444:-
MSTRG.143415	48	0.886784	24	0.322759	2.74751	1.45813	2.79185e-05	8.03734e-06	up	yes	--	linc	chrNC_010459.5:14845490-14845865:-
MSTRG.56626	53	0.979158	30	0.403449	2.42697	1.27916	6.77913e-05	1.8886e-05	up	yes	--	linc	chrNC_010448.4:22150387-22230908:+
MSTRG.102340	9	0.166272	42	0.564828	0.294376	-1.76427	0.00012463	3.38268e-05	down	yes	--	linc	chrNC_010454.4:15305278-15306146:-
MSTRG.55896	10	0.184747	44	0.591725	0.312217	-1.67938	0.0001485	4.00766e-05	down	yes	--	linc	chrNC_010448.4:10785007-10801730:-
MSTRG.121373	31	0.572715	88	1.18345	0.483937	-1.04711	0.000189658	5.05854e-05	down	yes	--	linc	chrNC_010456.5:28591248-28624723:+
MSTRG.156300	30	0.55424	86	1.15655	0.479218	-1.06125	0.00019116	5.09666e-05	down	yes	--	antisense	chrNW_018084787.1:26594-27178:-
MSTRG.156780	38	0.702038	19	0.255517	2.74751	1.45813	0.000193072	5.14518e-05	up	yes	--	linc	chrNW_018084894.1:7161-7629:-
MSTRG.93610	29	0.535766	80	1.07586	0.497987	-1.00582	0.00057544	0.000144583	down	yes	--	antisense	chrNC_010452.4:19051403-19080474:-
MSTRG.37453	26	0.480342	74	0.995173	0.482671	-1.05089	0.00059747	0.000149876	down	yes	--	antisense	chrNC_010445.4:118270739-118272930:-
MSTRG.58524	7	0.129323	33	0.443793	0.291403	-1.77891	0.000624986	0.000156485	down	yes	--	antisense	chrNC_010448.4:47290207-47294258:-
MSTRG.79498	18	0.332544	56	0.753104	0.441565	-1.1793	0.00104775	0.000255382	down	yes	--	antisense	chrNC_010450.4:71884378-71918666:+
MSTRG.98826	16	0.295595	51	0.685863	0.430983	-1.2143	0.00136957	0.000330773	down	yes	--	linc	chrNC_010453.5:24455486-24462552:+
MSTRG.90040	36	0.665088	21	0.282414	2.35501	1.23573	0.001394	0.000336299	up	yes	--	linc	chrNC_010451.4:93308352-93314825:+
MSTRG.121705	47	0.86831	32	0.430345	2.01771	1.01272	0.00186746	0.000440482	up	yes	--	linc	chrNC_010456.5:32778804-32798942:+
MSTRG.94127	16	0.295595	50	0.672414	0.439602	-1.18573	0.00186934	0.000440482	down	yes	--	antisense	chrNC_010452.4:23989240-24025900:-
MSTRG.101436	22	0.406443	10	0.134483	3.02227	1.59563	0.00243812	0.0005665	up	yes	--	linc	chrNC_010454.4:4420436-4437644:+

## Sheet: DE circRNAs
Additional file 5 List of differentially expressed (DE) genes for D8 versus D4. List of differentially expressed (DE) circRNAs for D8 versus D4.
circRNA_ID	D8_count	D8_normalize	D4_count	D4_normalize	FoldChange	Log2FoldChange	pval	padj	Up/Down	Significant	Location
ssc_circ_0003238	9	240.128	144	2819.44	0.0851688	-3.55353	7.21703e-26	9.85055e-23	down	yes	NC_010448.4:30026332..30050135:-
ssc_circ_0003237	10	266.809	146	2858.6	0.0933356	-3.42143	1.76338e-25	1.20342e-22	down	yes	NC_010448.4:30026332..30032862:-
ssc_circ_0007137	74	1974.39	315	6167.52	0.320126	-1.64329	1.13662e-23	5.17124e-21	down	yes	NC_010456.5:71765050..71773116:+
ssc_circ_0002437	0	26.6809	96	1879.63	0.0141948	-7.13849	1.94859e-20	6.64911e-18	down	yes	NC_010446.5:93738637..93747422:+
ssc_circ_0000820	67	1787.62	0	19.5794	91.3009	7.51256	5.00993e-19	1.36761e-16	up	yes	NC_010443.5:77263699..77270404:-
ssc_circ_0005319	0	26.6809	71	1390.14	0.019193	-6.70328	7.13747e-16	1.62366e-13	down	yes	NC_010453.5:19129679..19134837:+
ssc_circ_0008516	0	26.6809	65	1272.66	0.0209646	-6.5759	9.78534e-15	1.66951e-12	down	yes	NC_010461.5:83888436..83895678:+
ssc_circ_0005084	48	1280.68	0	19.5794	65.4096	7.03143	1.66744e-14	2.52876e-12	up	yes	NC_010452.4:42063616..42079536:+
ssc_circ_0008498	0	26.6809	59	1155.19	0.0230966	-6.43617	1.40113e-13	1.9124e-11	down	yes	NC_010461.5:78666497..78695812:+
ssc_circ_0004147	42	1120.6	0	19.5794	57.2334	6.83879	5.25045e-13	6.51487e-11	up	yes	NC_010450.4:137747353..137749645:+
ssc_circ_0001225	39	1040.55	0	19.5794	53.1453	6.73187	3.0511e-12	3.47038e-10	up	yes	NC_010444.4:59261730..59262716:+
ssc_circ_0005643	38	1013.87	0	19.5794	51.7826	6.6944	5.51619e-12	5.37791e-10	up	yes	NC_010454.4:2288303..2292225:+
ssc_circ_0000488	109	2908.22	302	5912.99	0.491835	-1.02375	9.5408e-12	8.68151e-10	down	yes	NC_010443.5:217793463..217794582:+
ssc_circ_0007329	66	1760.94	19	372.009	4.73359	2.24293	4.59046e-11	3.91596e-09	up	yes	NC_010457.5:112895498..112896614:-
ssc_circ_0000153	55	1467.45	15	293.692	4.99657	2.32094	8.51243e-10	6.80654e-08	up	yes	NC_010443.5:129687076..129688206:-
ssc_circ_0002683	0	26.6809	40	783.177	0.0340675	-5.87546	8.9763e-10	6.80654e-08	down	yes	NC_010447.5:46402704..46418898:-
ssc_circ_0000487	19	506.937	94	1840.47	0.275439	-1.86019	2.44068e-09	1.67156e-07	down	yes	NC_010443.5:217786693..217794582:+
ssc_circ_0003094	28	747.065	0	19.5794	38.1556	6.25382	2.44934e-09	1.67156e-07	up	yes	NC_010448.4:157293187..157294263:+
ssc_circ_0004672	27	720.384	0	19.5794	36.7929	6.20136	4.59479e-09	2.9864e-07	up	yes	NC_010451.4:2587898..2589883:-
ssc_circ_0006247	65	1734.26	26	509.065	3.40675	1.7684	2.2301e-08	1.32342e-06	up	yes	NC_010455.5:168849106..168855082:+
ssc_circ_0001543	3	80.0427	42	822.336	0.0973357	-3.36089	2.81337e-08	1.59999e-06	down	yes	NC_010445.4:114813776..114839309:+
ssc_circ_0006208	23	613.661	0	19.5794	31.3421	5.97003	5.93159e-08	3.11386e-06	up	yes	NC_010455.5:148496646..148534946:-
ssc_circ_0002714	29	773.746	4	78.3177	9.87958	3.30445	8.90809e-08	4.50321e-06	up	yes	NC_010447.5:53659519..53669181:-
ssc_circ_0005230	0	26.6809	30	587.383	0.0454233	-5.46042	1.16641e-07	5.68583e-06	down	yes	NC_010452.4:65179075..65191886:+
ssc_circ_0005385	0	26.6809	29	567.804	0.0469897	-5.41151	1.92021e-07	8.73633e-06	down	yes	NC_010453.5:33313986..33336182:+
ssc_circ_0004178	7	186.766	51	998.551	0.187037	-2.4186	2.16344e-07	9.05729e-06	down	yes	NC_010450.4:18861488..18879156:-
ssc_circ_0006068	21	560.299	0	19.5794	28.6167	5.83879	2.18983e-07	9.05729e-06	up	yes	NC_010455.5:121798856..121802974:-
ssc_circ_0008497	0	26.6809	28	548.224	0.0486679	-5.36089	3.16863e-07	1.27202e-05	down	yes	NC_010461.5:78666497..78689628:+
ssc_circ_0008115	34	907.15	8	156.635	5.79148	2.53393	3.87913e-07	1.51275e-05	up	yes	NC_010460.4:10283699..10300806:-
ssc_circ_0000040	35	933.831	9	176.215	5.29939	2.40583	5.78126e-07	2.13266e-05	up	yes	NC_010443.5:108482616..108486823:-
ssc_circ_0000815	10	266.809	57	1116.03	0.23907	-2.06449	6.5219e-07	2.34257e-05	down	yes	NC_010443.5:77215898..77279692:-
ssc_circ_0003333	0	26.6809	26	509.065	0.0524115	-5.25397	8.69154e-07	2.89344e-05	down	yes	NC_010448.4:48037867..48038991:+
ssc_circ_0002492	29	773.746	6	117.477	6.58638	2.71949	1.11216e-06	3.61426e-05	up	yes	NC_010446.5:99515003..99537986:+
ssc_circ_0007483	2	53.3618	31	606.962	0.0879161	-3.50773	1.21249e-06	3.84869e-05	down	yes	NC_010457.5:46294098..46315302:+
ssc_circ_0004451	92	2454.64	221	4327.05	0.567278	-0.817873	1.41242e-06	4.38142e-05	down	yes	NC_010451.4:107710908..107712562:-
ssc_circ_0000603	18	480.256	0	19.5794	24.5286	5.61639	1.61388e-06	4.58916e-05	up	yes	NC_010443.5:253012174..253014268:-
ssc_circ_0005976	18	480.256	0	19.5794	24.5286	5.61639	1.61388e-06	4.58916e-05	up	yes	NC_010454.4:60370050..60376920:-
ssc_circ_0007535	18	480.256	0	19.5794	24.5286	5.61639	1.61388e-06	4.58916e-05	up	yes	NC_010457.5:60396962..60403463:-
ssc_circ_0006666	30	800.427	7	137.056	5.84014	2.546	1.75703e-06	4.89422e-05	up	yes	NC_010455.5:78881041..78881367:-
ssc_circ_0006014	5	133.404	40	783.177	0.170338	-2.55353	2.18482e-06	5.96414e-05	down	yes	NC_010455.5:108874660..108880840:-
ssc_circ_0006192	0	26.6809	24	469.906	0.0567792	-5.13849	2.40857e-06	6.20275e-05	down	yes	NC_010455.5:146211073..146212596:+
ssc_circ_0008173	63	1680.9	32	626.542	2.68282	1.42375	2.52269e-06	6.37635e-05	up	yes	NC_010460.4:17575078..17629822:-
ssc_circ_0006576	17	453.575	0	19.5794	23.1659	5.53393	3.17585e-06	7.60478e-05	up	yes	NC_010455.5:54881268..54887738:-
ssc_circ_0006756	17	453.575	0	19.5794	23.1659	5.53393	3.17585e-06	7.60478e-05	up	yes	NC_010456.5:105160374..105167488:-
ssc_circ_0003542	32	853.789	9	176.215	4.84516	2.27654	3.74672e-06	8.81708e-05	up	yes	NC_010448.4:98229606..98233063:-
ssc_circ_0000242	0	26.6809	23	450.327	0.0592478	-5.07709	4.02561e-06	9.15761e-05	down	yes	NC_010443.5:149357462..149488620:-
ssc_circ_0002470	0	26.6809	23	450.327	0.0592478	-5.07709	4.02561e-06	9.15761e-05	down	yes	NC_010446.5:97566524..97576948:-
ssc_circ_0004949	27	720.384	6	117.477	6.13215	2.61639	4.16371e-06	9.31649e-05	up	yes	NC_010452.4:14217434..14218735:-
ssc_circ_0003938	40	1067.24	15	293.692	3.63387	1.86151	5.52374e-06	0.000115966	up	yes	NC_010449.5:80344261..80346071:+
ssc_circ_0007760	19	506.937	2	39.1589	12.9457	3.6944	6.09902e-06	0.000115966	up	yes	NC_010458.4:34633974..34639666:-
ssc_circ_0004804	16	426.894	0	19.5794	21.8032	5.44647	6.28727e-06	0.000115966	up	yes	NC_010451.4:66406846..66409132:-
ssc_circ_0005720	16	426.894	0	19.5794	21.8032	5.44647	6.28727e-06	0.000115966	up	yes	NC_010454.4:3589853..3599602:-
ssc_circ_0008605	21	560.299	77	1507.62	0.371645	-1.428	7.93644e-06	0.000140681	down	yes	NW_018084979.1:3325019..3327814:-
ssc_circ_0004467	7	186.766	43	841.916	0.221835	-2.17244	8.10192e-06	0.000141774	down	yes	NC_010451.4:11061550..11113143:+
ssc_circ_0002127	32	853.789	10	195.794	4.36064	2.12454	9.36235e-06	0.000161756	up	yes	NC_010446.5:123116610..123125471:+
ssc_circ_0003160	27	720.384	89	1742.57	0.413403	-1.27438	1.07359e-05	0.000183169	down	yes	NC_010448.4:166989367..167024441:+
ssc_circ_0005426	14	373.533	60	1174.77	0.317963	-1.65307	1.1367e-05	0.000187878	down	yes	NC_010453.5:534135..562934:-
ssc_circ_0003347	15	400.213	0	19.5794	20.4405	5.35336	1.25261e-05	0.000187878	up	yes	NC_010448.4:52971038..52992912:+
ssc_circ_0003937	15	400.213	0	19.5794	20.4405	5.35336	1.25261e-05	0.000187878	up	yes	NC_010449.5:80343073..80346071:+
ssc_circ_0004437	15	400.213	0	19.5794	20.4405	5.35336	1.25261e-05	0.000187878	up	yes	NC_010451.4:10545627..10553637:-
ssc_circ_0008210	15	400.213	0	19.5794	20.4405	5.35336	1.25261e-05	0.000187878	up	yes	NC_010460.4:20594530..20615107:-
ssc_circ_0008520	15	400.213	0	19.5794	20.4405	5.35336	1.25261e-05	0.000187878	up	yes	NC_010461.5:87984801..88001212:+
ssc_circ_0001098	100	2668.09	224	4385.79	0.608348	-0.717031	1.47393e-05	0.00021867	down	yes	NC_010444.4:16373975..16389509:+
ssc_circ_0004381	25	667.022	6	117.477	5.67792	2.50536	1.53446e-05	0.000225204	up	yes	NC_010450.4:87799383..87801061:+
ssc_circ_0008398	28	747.065	8	156.635	4.76945	2.25382	1.70895e-05	0.000248143	up	yes	NC_010461.5:16498488..16513238:-
ssc_circ_0002453	48	1280.68	23	450.327	2.8439	1.50787	1.80966e-05	0.000260001	up	yes	NC_010446.5:94324418..94324938:+
ssc_circ_0006381	23	613.661	5	97.8972	6.26842	2.6481	1.90076e-05	0.000263579	up	yes	NC_010455.5:206986084..206990757:+
ssc_circ_0004990	0	26.6809	20	391.589	0.068135	-4.87546	1.91181e-05	0.000263579	down	yes	NC_010452.4:20469603..20492105:-
ssc_circ_0002104	18	480.256	67	1311.82	0.366099	-1.4497	2.5098e-05	0.000314591	down	yes	NC_010446.5:117360110..117367392:-
ssc_circ_0005391	8	213.447	43	841.916	0.253526	-1.9798	2.61239e-05	0.000324151	down	yes	NC_010453.5:4104218..4118265:+
ssc_circ_0005536	2	53.3618	25	489.486	0.109016	-3.19739	2.75902e-05	0.000339261	down	yes	NC_010453.5:998514..1007418:+
ssc_circ_0002439	38	1013.87	108	2114.58	0.479469	-1.06049	2.8118e-05	0.000342664	down	yes	NC_010446.5:93738637..93750841:+
ssc_circ_0006901	7	186.766	40	783.177	0.238473	-2.06811	3.0193e-05	0.000364695	down	yes	NC_010456.5:136678729..136684752:+
ssc_circ_0000157	0	26.6809	19	372.009	0.0717211	-4.80146	3.23277e-05	0.000373934	down	yes	NC_010443.5:130233523..130242062:+
ssc_circ_0001132	0	26.6809	19	372.009	0.0717211	-4.80146	3.23277e-05	0.000373934	down	yes	NC_010444.4:27989714..28004151:-
ssc_circ_0002727	0	26.6809	19	372.009	0.0717211	-4.80146	3.23277e-05	0.000373934	down	yes	NC_010447.5:6010064..6014815:+
ssc_circ_0000844	125	3335.11	98	1918.78	1.73814	0.797543	3.43897e-05	0.000394442	up	yes	NC_010443.5:82875117..82891579:+
ssc_circ_0002896	25	667.022	7	137.056	4.86679	2.28297	4.22666e-05	0.000480749	up	yes	NC_010447.5:94479159..94482115:-
ssc_circ_0001850	13	346.852	0	19.5794	17.7151	5.14691	5.07459e-05	0.00051316	up	yes	NC_010445.4:48893039..48899041:+
ssc_circ_0003431	13	346.852	0	19.5794	17.7151	5.14691	5.07459e-05	0.00051316	up	yes	NC_010448.4:75038901..75043103:+
ssc_circ_0008613	13	346.852	0	19.5794	17.7151	5.14691	5.07459e-05	0.00051316	up	yes	NW_018085018.1:276847..277808:+
ssc_circ_0000074	18	480.256	3	58.7383	8.1762	3.03143	5.07557e-05	0.00051316	up	yes	NC_010443.5:115553445..115579538:-
ssc_circ_0004340	16	426.894	2	39.1589	10.9016	3.44647	5.30115e-05	0.000516187	up	yes	NC_010450.4:76195576..76237387:-
ssc_circ_0001526	0	26.6809	18	352.43	0.0757056	-4.72346	5.48369e-05	0.000516187	down	yes	NC_010445.4:113127816..113131647:+
ssc_circ_0005891	5	133.404	33	646.121	0.20647	-2.276	5.75604e-05	0.000538112	down	yes	NC_010454.4:51636713..51680596:-
ssc_circ_0001210	10	266.809	46	900.654	0.296239	-1.75517	6.10296e-05	0.000566663	down	yes	NC_010444.4:50831116..50831660:+
ssc_circ_0006700	21	560.299	5	97.8972	5.72334	2.51686	7.1006e-05	0.00065484	up	yes	NC_010455.5:86452535..86459135:-
ssc_circ_0006012	2	53.3618	23	450.327	0.118496	-3.07709	7.76582e-05	0.000711382	down	yes	NC_010455.5:108842609..108854260:-
ssc_circ_0002879	6	160.085	35	685.28	0.233606	-2.09785	8.20839e-05	0.000741964	down	yes	NC_010447.5:88253163..88273584:+
ssc_circ_0007854	6	160.085	35	685.28	0.233606	-2.09785	8.20839e-05	0.000741964	down	yes	NC_010458.4:52904345..52923549:-
ssc_circ_0006396	10	266.809	45	881.075	0.302822	-1.72346	9.04826e-05	0.0007538	down	yes	NC_010455.5:23319029..23322097:+
ssc_circ_0001168	0	26.6809	17	332.85	0.0801588	-4.64099	9.33221e-05	0.0007538	down	yes	NC_010444.4:4412502..4422440:-
ssc_circ_0001221	0	26.6809	17	332.85	0.0801588	-4.64099	9.33221e-05	0.0007538	down	yes	NC_010444.4:58456862..58478376:-
ssc_circ_0005896	0	26.6809	17	332.85	0.0801588	-4.64099	9.33221e-05	0.0007538	down	yes	NC_010454.4:52373102..52376066:-
ssc_circ_0000859	4	106.724	29	567.804	0.187959	-2.41151	9.51536e-05	0.0007538	down	yes	NC_010443.5:87134227..87153004:+
ssc_circ_0003602	17	453.575	3	58.7383	7.72197	2.94897	0.000101928	0.0007538	up	yes	NC_010449.5:114247352..114248970:+
ssc_circ_0000634	12	320.171	0	19.5794	16.3524	5.03143	0.000103275	0.0007538	up	yes	NC_010443.5:263873074..263916275:+
ssc_circ_0000721	12	320.171	0	19.5794	16.3524	5.03143	0.000103275	0.0007538	up	yes	NC_010443.5:4775755..4843415:-
ssc_circ_0006869	12	320.171	0	19.5794	16.3524	5.03143	0.000103275	0.0007538	up	yes	NC_010456.5:134376834..134438668:-
ssc_circ_0007063	12	320.171	0	19.5794	16.3524	5.03143	0.000103275	0.0007538	up	yes	NC_010456.5:55880862..55886147:-
ssc_circ_0004513	2	53.3618	22	430.748	0.123882	-3.01296	0.000130034	0.000939069	down	yes	NC_010451.4:118058399..118074614:-
ssc_circ_0006180	2	53.3618	22	430.748	0.123882	-3.01296	0.000130034	0.000939069	down	yes	NC_010455.5:140282902..140294573:+
ssc_circ_0000309	20	533.618	5	97.8972	5.4508	2.44647	0.00013621	0.000978494	up	yes	NC_010443.5:166036953..166044981:+
ssc_circ_0001039	0	26.6809	16	313.271	0.0851688	-4.55353	0.000159352	0.00102113	down	yes	NC_010444.4:141440312..141457233:+
ssc_circ_0003645	0	26.6809	16	313.271	0.0851688	-4.55353	0.000159352	0.00102113	down	yes	NC_010449.5:13921773..13929874:-
ssc_circ_0007258	0	26.6809	16	313.271	0.0851688	-4.55353	0.000159352	0.00102113	down	yes	NC_010457.5:100960873..100971421:-
ssc_circ_0004604	62	1654.22	40	783.177	2.11219	1.07874	0.000172951	0.00110309	up	yes	NC_010451.4:130372679..130384896:-
ssc_circ_0002344	69	1840.98	47	920.233	2.00056	1.0004	0.000195526	0.00116607	up	yes	NC_010446.5:67679793..67689219:-
ssc_circ_0004967	6	160.085	33	646.121	0.247764	-2.01296	0.000196344	0.00116607	down	yes	NC_010452.4:16560321..16607933:-
ssc_circ_0005681	21	560.299	6	117.477	4.76945	2.25382	0.00019637	0.00116607	up	yes	NC_010454.4:27268443..27275982:-
ssc_circ_0002469	16	426.894	3	58.7383	7.26773	2.86151	0.000204029	0.00116607	up	yes	NC_010446.5:97552286..97576948:-
ssc_circ_0000679	11	293.49	0	19.5794	14.9897	4.9059	0.000211872	0.00116607	up	yes	NC_010443.5:271368900..271377311:+
ssc_circ_0001503	11	293.49	0	19.5794	14.9897	4.9059	0.000211872	0.00116607	up	yes	NC_010445.4:10962194..10962666:+
ssc_circ_0001653	11	293.49	0	19.5794	14.9897	4.9059	0.000211872	0.00116607	up	yes	NC_010445.4:18069859..18074367:+
ssc_circ_0002999	11	293.49	0	19.5794	14.9897	4.9059	0.000211872	0.00116607	up	yes	NC_010448.4:119398688..119425363:+
ssc_circ_0003411	11	293.49	0	19.5794	14.9897	4.9059	0.000211872	0.00116607	up	yes	NC_010448.4:71295602..71299202:-
ssc_circ_0003598	11	293.49	0	19.5794	14.9897	4.9059	0.000211872	0.00116607	up	yes	NC_010449.5:113663735..113686076:+
ssc_circ_0004888	11	293.49	0	19.5794	14.9897	4.9059	0.000211872	0.00116607	up	yes	NC_010451.4:91925246..91927551:+
ssc_circ_0005348	11	293.49	0	19.5794	14.9897	4.9059	0.000211872	0.00116607	up	yes	NC_010453.5:24732398..24739289:-
ssc_circ_0007590	11	293.49	0	19.5794	14.9897	4.9059	0.000211872	0.00116607	up	yes	NC_010457.5:76013252..76014397:+
ssc_circ_0006848	2	53.3618	21	411.168	0.129781	-2.94585	0.000217394	0.00119165	down	yes	NC_010456.5:131238819..131250522:-
ssc_circ_0004499	14	373.533	2	39.1589	9.5389	3.25382	0.000223633	0.00121199	up	yes	NC_010451.4:116495349..116556539:+
ssc_circ_0008299	5	133.404	30	587.383	0.227117	-2.13849	0.000223767	0.00121199	down	yes	NC_010460.4:52625249..52628187:+
ssc_circ_0002189	29	773.746	12	234.953	3.29319	1.71949	0.000249698	0.00134178	up	yes	NC_010446.5:14638092..14638411:+
ssc_circ_0002038	22	586.98	7	137.056	4.28277	2.09854	0.00026685	0.00135524	up	yes	NC_010445.4:96116880..96124120:+
ssc_circ_0000913	0	26.6809	15	293.692	0.0908467	-4.46042	0.000273054	0.00135524	down	yes	NC_010444.4:100380422..100396011:-
ssc_circ_0002158	0	26.6809	15	293.692	0.0908467	-4.46042	0.000273054	0.00135524	down	yes	NC_010446.5:125137452..125195250:+
ssc_circ_0003171	0	26.6809	15	293.692	0.0908467	-4.46042	0.000273054	0.00135524	down	yes	NC_010448.4:169018075..169073044:+
ssc_circ_0005671	0	26.6809	15	293.692	0.0908467	-4.46042	0.000273054	0.00135524	down	yes	NC_010454.4:24327241..24328063:-
ssc_circ_0006563	0	26.6809	15	293.692	0.0908467	-4.46042	0.000273054	0.00135524	down	yes	NC_010455.5:47760569..47764526:+
ssc_circ_0007311	0	26.6809	15	293.692	0.0908467	-4.46042	0.000273054	0.00135524	down	yes	NC_010457.5:109452836..109455348:+
ssc_circ_0007840	0	26.6809	15	293.692	0.0908467	-4.46042	0.000273054	0.00135524	down	yes	NC_010458.4:50890851..50957013:-
ssc_circ_0007867	0	26.6809	15	293.692	0.0908467	-4.46042	0.000273054	0.00135524	down	yes	NC_010458.4:63432120..63433084:+
ssc_circ_0007431	26	693.703	10	195.794	3.54302	1.82498	0.000301577	0.00148775	up	yes	NC_010457.5:16340141..16342055:-
ssc_circ_0005933	6	160.085	32	626.542	0.255506	-1.96857	0.000301932	0.00148775	down	yes	NC_010454.4:59273100..59296987:+
ssc_circ_0003490	36	960.512	18	352.43	2.7254	1.44647	0.000318967	0.00156604	up	yes	NC_010448.4:89127456..89131566:+
ssc_circ_0004571	17	453.575	4	78.3177	5.79148	2.53393	0.000333117	0.00162965	up	yes	NC_010451.4:125947610..125957407:-
ssc_circ_0004058	31	827.108	14	274.112	3.01741	1.59331	0.000335095	0.00163347	up	yes	NC_010450.4:112677571..112678436:-
ssc_circ_0001839	5	133.404	29	567.804	0.234948	-2.08958	0.000349288	0.0016966	down	yes	NC_010445.4:46142071..46151353:+
ssc_circ_0003307	17	453.575	57	1116.03	0.406419	-1.29896	0.000350728	0.00169755	down	yes	NC_010448.4:43867657..43870512:+
ssc_circ_0005458	27	720.384	11	215.374	3.34481	1.74192	0.000362219	0.00174698	up	yes	NC_010453.5:675689..676545:+
ssc_circ_0005972	3	80.0427	23	450.327	0.177743	-2.49213	0.000397406	0.00175117	down	yes	NC_010454.4:60366858..60373400:-
ssc_circ_0001673	33	880.47	16	313.271	2.81057	1.49086	0.000424124	0.00175117	up	yes	NC_010445.4:23826982..23827555:+
ssc_circ_0008316	28	747.065	12	234.953	3.17963	1.66886	0.00042561	0.00175117	up	yes	NC_010460.4:54558710..54563773:-
ssc_circ_0001019	10	266.809	0	19.5794	13.627	4.7684	0.000438412	0.00175117	up	yes	NC_010444.4:140023010..140040900:-
ssc_circ_0001666	10	266.809	0	19.5794	13.627	4.7684	0.000438412	0.00175117	up	yes	NC_010445.4:22745957..22746522:+
ssc_circ_0002402	10	266.809	0	19.5794	13.627	4.7684	0.000438412	0.00175117	up	yes	NC_010446.5:83253912..83260866:-
ssc_circ_0003313	10	266.809	0	19.5794	13.627	4.7684	0.000438412	0.00175117	up	yes	NC_010448.4:44131596..44136685:+
ssc_circ_0004835	10	266.809	0	19.5794	13.627	4.7684	0.000438412	0.00175117	up	yes	NC_010451.4:73718..77619:-
ssc_circ_0005290	10	266.809	0	19.5794	13.627	4.7684	0.000438412	0.00175117	up	yes	NC_010453.5:1231273..1238890:-
ssc_circ_0006280	10	266.809	0	19.5794	13.627	4.7684	0.000438412	0.00175117	up	yes	NC_010455.5:18526605..18529971:-
ssc_circ_0006360	10	266.809	0	19.5794	13.627	4.7684	0.000438412	0.00175117	up	yes	NC_010455.5:202874107..202875571:-
ssc_circ_0006854	10	266.809	0	19.5794	13.627	4.7684	0.000438412	0.00175117	up	yes	NC_010456.5:131495285..131576631:-
ssc_circ_0007488	10	266.809	0	19.5794	13.627	4.7684	0.000438412	0.00175117	up	yes	NC_010457.5:46425015..46430362:-
ssc_circ_0007735	10	266.809	0	19.5794	13.627	4.7684	0.000438412	0.00175117	up	yes	NC_010458.4:23740869..23745763:-
ssc_circ_0003486	13	346.852	2	39.1589	8.85755	3.14691	0.000458488	0.00175117	up	yes	NC_010448.4:88432187..88432891:-
ssc_circ_0005412	13	346.852	2	39.1589	8.85755	3.14691	0.000458488	0.00175117	up	yes	NC_010453.5:49262112..49263275:-
ssc_circ_0007930	13	346.852	2	39.1589	8.85755	3.14691	0.000458488	0.00175117	up	yes	NC_010459.5:13900084..13902833:-
ssc_circ_0007152	8	213.447	36	704.86	0.302822	-1.72346	0.00046295	0.00175117	down	yes	NC_010456.5:72044646..72048880:+
ssc_circ_0000318	0	26.6809	14	274.112	0.0973357	-4.36089	0.000469578	0.00175117	down	yes	NC_010443.5:169420292..169424282:-
ssc_circ_0001055	0	26.6809	14	274.112	0.0973357	-4.36089	0.000469578	0.00175117	down	yes	NC_010444.4:147146891..147175048:-
ssc_circ_0004405	0	26.6809	14	274.112	0.0973357	-4.36089	0.000469578	0.00175117	down	yes	NC_010451.4:10120704..10139416:+
ssc_circ_0005056	0	26.6809	14	274.112	0.0973357	-4.36089	0.000469578	0.00175117	down	yes	NC_010452.4:33229551..33237248:+
ssc_circ_0005083	0	26.6809	14	274.112	0.0973357	-4.36089	0.000469578	0.00175117	down	yes	NC_010452.4:42063542..42079536:+
ssc_circ_0005605	0	26.6809	14	274.112	0.0973357	-4.36089	0.000469578	0.00175117	down	yes	NC_010454.4:16822210..16829262:+
ssc_circ_0005865	0	26.6809	14	274.112	0.0973357	-4.36089	0.000469578	0.00175117	down	yes	NC_010454.4:49892777..49895944:-
ssc_circ_0006427	0	26.6809	14	274.112	0.0973357	-4.36089	0.000469578	0.00175117	down	yes	NC_010455.5:2940058..2964480:-
ssc_circ_0006701	0	26.6809	14	274.112	0.0973357	-4.36089	0.000469578	0.00175117	down	yes	NC_010455.5:86452535..86471251:-
ssc_circ_0003233	110	2934.9	92	1801.31	1.62932	0.704266	0.000488774	0.00181779	up	yes	NC_010448.4:29344146..29357287:+
ssc_circ_0002835	18	480.256	5	97.8972	4.90572	2.29447	0.000492343	0.00182609	up	yes	NC_010447.5:79664916..79682972:+
ssc_circ_0006651	19	506.937	60	1174.77	0.431522	-1.21249	0.000510569	0.00188855	down	yes	NC_010455.5:75615215..75652667:+
ssc_circ_0003518	4	106.724	25	489.486	0.218032	-2.19739	0.000611319	0.00224903	down	yes	NC_010448.4:95091551..95114096:+
ssc_circ_0003813	3	80.0427	22	430.748	0.185823	-2.428	0.000643658	0.00234619	down	yes	NC_010449.5:58112449..58117178:+
ssc_circ_0001038	16	426.894	4	78.3177	5.4508	2.44647	0.000644604	0.00234619	up	yes	NC_010444.4:141440312..141450724:+
ssc_circ_0003837	16	426.894	4	78.3177	5.4508	2.44647	0.000644604	0.00234619	up	yes	NC_010449.5:60748007..60757895:-
ssc_circ_0004694	16	426.894	4	78.3177	5.4508	2.44647	0.000644604	0.00234619	up	yes	NC_010451.4:33043520..33045820:+
ssc_circ_0006891	8	213.447	35	685.28	0.311474	-1.68281	0.000686897	0.00249348	down	yes	NC_010456.5:136319810..136335070:+
ssc_circ_0001812	6	160.085	30	587.383	0.27254	-1.87546	0.000705068	0.00254009	down	yes	NC_010445.4:4269795..4279580:-
ssc_circ_0007246	27	720.384	12	234.953	3.06608	1.61639	0.000719628	0.00254009	up	yes	NC_010456.5:9478895..9480356:-
ssc_circ_0005112	23	613.661	9	176.215	3.48246	1.80011	0.000759513	0.00254009	up	yes	NC_010452.4:45139215..45142435:+
ssc_circ_0002145	9	240.128	37	724.439	0.331468	-1.59306	0.00079053	0.00254009	down	yes	NC_010446.5:124520319..124539837:+
ssc_circ_0002130	67	1787.62	49	959.392	1.86328	0.897847	0.00079894	0.00254009	up	yes	NC_010446.5:12342256..12342596:-
ssc_circ_0003499	14	373.533	3	58.7383	6.35927	2.66886	0.000807547	0.00254009	up	yes	NC_010448.4:91593753..91605991:+
ssc_circ_0004335	14	373.533	3	58.7383	6.35927	2.66886	0.000807547	0.00254009	up	yes	NC_010450.4:74913874..74914085:+
ssc_circ_0005911	14	373.533	3	58.7383	6.35927	2.66886	0.000807547	0.00254009	up	yes	NC_010454.4:5471981..5473179:+
ssc_circ_0008533	14	373.533	3	58.7383	6.35927	2.66886	0.000807547	0.00254009	up	yes	NC_010461.5:98262075..98263484:-
ssc_circ_0001381	0	26.6809	13	254.533	0.104823	-4.25397	0.000810584	0.00254009	down	yes	NC_010444.4:89359613..89384364:+
ssc_circ_0001572	0	26.6809	13	254.533	0.104823	-4.25397	0.000810584	0.00254009	down	yes	NC_010445.4:121918073..121922801:+
ssc_circ_0003161	0	26.6809	13	254.533	0.104823	-4.25397	0.000810584	0.00254009	down	yes	NC_010448.4:166989367..167058954:+
ssc_circ_0004679	0	26.6809	13	254.533	0.104823	-4.25397	0.000810584	0.00254009	down	yes	NC_010451.4:26899161..26905802:+
ssc_circ_0005938	0	26.6809	13	254.533	0.104823	-4.25397	0.000810584	0.00254009	down	yes	NC_010454.4:59319172..59331703:+
ssc_circ_0007818	0	26.6809	13	254.533	0.104823	-4.25397	0.000810584	0.00254009	down	yes	NC_010458.4:47810330..47814614:+
ssc_circ_0000524	20	533.618	7	137.056	3.89343	1.96104	0.000879691	0.00254009	up	yes	NC_010443.5:229603970..229612467:-
ssc_circ_0000388	9	240.128	0	19.5794	12.2643	4.61639	0.000915616	0.00254009	up	yes	NC_010443.5:184914188..184923633:+
ssc_circ_0000413	9	240.128	0	19.5794	12.2643	4.61639	0.000915616	0.00254009	up	yes	NC_010443.5:190648253..190654424:+
ssc_circ_0000476	9	240.128	0	19.5794	12.2643	4.61639	0.000915616	0.00254009	up	yes	NC_010443.5:216209672..216210109:+
ssc_circ_0000594	9	240.128	0	19.5794	12.2643	4.61639	0.000915616	0.00254009	up	yes	NC_010443.5:251528156..251531745:-
ssc_circ_0000698	9	240.128	0	19.5794	12.2643	4.61639	0.000915616	0.00254009	up	yes	NC_010443.5:29027848..29042644:+
ssc_circ_0001455	9	240.128	0	19.5794	12.2643	4.61639	0.000915616	0.00254009	up	yes	NC_010445.4:103726106..103773127:-
ssc_circ_0002350	9	240.128	0	19.5794	12.2643	4.61639	0.000915616	0.00254009	up	yes	NC_010446.5:68935650..68958236:-
ssc_circ_0004036	9	240.128	0	19.5794	12.2643	4.61639	0.000915616	0.00254009	up	yes	NC_010450.4:103313633..103321590:+
ssc_circ_0004272	9	240.128	0	19.5794	12.2643	4.61639	0.000915616	0.00254009	up	yes	NC_010450.4:47635845..47645123:+
ssc_circ_0005600	9	240.128	0	19.5794	12.2643	4.61639	0.000915616	0.00254009	up	yes	NC_010454.4:16180053..16211961:-
ssc_circ_0008404	9	240.128	0	19.5794	12.2643	4.61639	0.000915616	0.00254009	up	yes	NC_010461.5:19987739..19995816:-
ssc_circ_0007022	12	320.171	2	39.1589	8.1762	3.03143	0.000938143	0.00259205	up	yes	NC_010456.5:45227613..45230916:-
ssc_circ_0008439	12	320.171	2	39.1589	8.1762	3.03143	0.000938143	0.00259205	up	yes	NC_010461.5:46871978..46878238:-
ssc_circ_0002986	22	586.98	64	1253.08	0.468428	-1.0941	0.000946614	0.00261017	down	yes	NC_010448.4:110866624..110892394:+
ssc_circ_0002415	37	987.193	21	411.168	2.40095	1.2636	0.0010003	0.0027471	up	yes	NC_010446.5:89111117..89111486:+
ssc_circ_0004682	37	987.193	21	411.168	2.40095	1.2636	0.0010003	0.0027471	up	yes	NC_010451.4:27836847..27837513:+
ssc_circ_0006120	2	53.3618	18	352.43	0.151411	-2.72346	0.00100377	0.00275111	down	yes	NC_010455.5:132986164..132995932:+
ssc_circ_0002151	3	80.0427	21	411.168	0.194671	-2.36089	0.00103875	0.00283559	down	yes	NC_010446.5:124722046..124735466:-
ssc_circ_0007327	3	80.0427	21	411.168	0.194671	-2.36089	0.00103875	0.00283559	down	yes	NC_010457.5:112840121..112896614:-
ssc_circ_0003377	21	560.299	8	156.635	3.57709	1.83879	0.00109641	0.00298701	up	yes	NC_010448.4:63879633..63887270:-
ssc_circ_0004662	9	240.128	36	704.86	0.340675	-1.55353	0.00115217	0.00313266	down	yes	NC_010451.4:20809498..20879578:+
ssc_circ_0001997	15	400.213	4	78.3177	5.11013	2.35336	0.00123914	0.00335391	up	yes	NC_010445.4:86202793..86205952:+
ssc_circ_0002263	15	400.213	4	78.3177	5.11013	2.35336	0.00123914	0.00335391	up	yes	NC_010446.5:37699840..37768200:-
ssc_circ_0001414	18	480.256	6	117.477	4.0881	2.03143	0.00124091	0.00335391	up	yes	NC_010444.4:95657666..95677798:-
ssc_circ_0005773	83	2214.51	67	1311.82	1.68812	0.755418	0.00128556	0.00342982	up	yes	NC_010454.4:38796303..38800438:-
ssc_circ_0006330	22	586.98	9	176.215	3.33104	1.73597	0.00132142	0.00342982	up	yes	NC_010455.5:200012507..200018021:+
ssc_circ_0007469	11	293.49	40	783.177	0.374743	-1.41603	0.00138171	0.00342982	down	yes	NC_010457.5:4136904..4150279:+
ssc_circ_0001648	0	26.6809	12	234.953	0.113558	-4.13849	0.00140469	0.00342982	down	yes	NC_010445.4:17773612..17776837:-
ssc_circ_0002316	0	26.6809	12	234.953	0.113558	-4.13849	0.00140469	0.00342982	down	yes	NC_010446.5:50433434..50433773:-
ssc_circ_0005968	0	26.6809	12	234.953	0.113558	-4.13849	0.00140469	0.00342982	down	yes	NC_010454.4:60348042..60376920:-
ssc_circ_0006857	0	26.6809	12	234.953	0.113558	-4.13849	0.00140469	0.00342982	down	yes	NC_010456.5:131560094..131576631:-
ssc_circ_0008331	0	26.6809	12	234.953	0.113558	-4.13849	0.00140469	0.00342982	down	yes	NC_010460.4:612442..620550:+
ssc_circ_0002066	35	933.831	20	391.589	2.38473	1.25382	0.00146849	0.00357557	up	yes	NC_010446.5:103277505..103288577:-
ssc_circ_0000225	12	320.171	42	822.336	0.389343	-1.36089	0.00147224	0.00357557	down	yes	NC_010443.5:146142261..146194348:-
ssc_circ_0002024	12	320.171	42	822.336	0.389343	-1.36089	0.00147224	0.00357557	down	yes	NC_010445.4:93383882..93384704:+
ssc_circ_0007221	8	213.447	33	646.121	0.330352	-1.59793	0.00149105	0.0036148	down	yes	NC_010456.5:87557330..87560723:-
ssc_circ_0003546	28	747.065	14	274.112	2.7254	1.44647	0.00150273	0.00363666	up	yes	NC_010448.4:98504293..98506141:+
ssc_circ_0005100	36	960.512	21	411.168	2.33606	1.22408	0.0015469	0.00373694	up	yes	NC_010452.4:42552538..42555555:-
ssc_circ_0002700	13	346.852	3	58.7383	5.90503	2.56195	0.00159433	0.00382443	up	yes	NC_010447.5:51444401..51448377:-
ssc_circ_0005943	13	346.852	3	58.7383	5.90503	2.56195	0.00159433	0.00382443	up	yes	NC_010454.4:59541641..59546736:-
ssc_circ_0001035	6	160.085	28	548.224	0.292007	-1.77592	0.00161635	0.00386367	down	yes	NC_010444.4:141219340..141223721:+
ssc_circ_0006011	6	160.085	28	548.224	0.292007	-1.77592	0.00161635	0.00386367	down	yes	NC_010455.5:108816286..108829633:-
ssc_circ_0000505	2	53.3618	17	332.85	0.160318	-2.64099	0.00166312	0.0039547	down	yes	NC_010443.5:225154199..225159215:-
ssc_circ_0002818	2	53.3618	17	332.85	0.160318	-2.64099	0.00166312	0.0039547	down	yes	NC_010447.5:7813518..7853188:+
ssc_circ_0003380	2	53.3618	17	332.85	0.160318	-2.64099	0.00166312	0.0039547	down	yes	NC_010448.4:64236415..64240458:+
ssc_circ_0006802	18	480.256	54	1057.29	0.454233	-1.13849	0.00171582	0.00397647	down	yes	NC_010456.5:114541451..114575408:-
ssc_circ_0000810	11	293.49	2	39.1589	7.49485	2.9059	0.00191443	0.00397647	up	yes	NC_010443.5:77086749..77087208:+
ssc_circ_0000352	8	213.447	0	19.5794	10.9016	4.44647	0.00193157	0.00397647	up	yes	NC_010443.5:180236106..180242224:-
ssc_circ_0000854	8	213.447	0	19.5794	10.9016	4.44647	0.00193157	0.00397647	up	yes	NC_010443.5:8586433..8598060:-
ssc_circ_0001527	8	213.447	0	19.5794	10.9016	4.44647	0.00193157	0.00397647	up	yes	NC_010445.4:113127816..113148454:+
ssc_circ_0002522	8	213.447	0	19.5794	10.9016	4.44647	0.00193157	0.00397647	up	yes	NC_010447.5:104306762..104314137:-
ssc_circ_0003260	8	213.447	0	19.5794	10.9016	4.44647	0.00193157	0.00397647	up	yes	NC_010448.4:34743079..34751712:-
ssc_circ_0003798	8	213.447	0	19.5794	10.9016	4.44647	0.00193157	0.00397647	up	yes	NC_010449.5:56509179..56526919:-
ssc_circ_0004087	8	213.447	0	19.5794	10.9016	4.44647	0.00193157	0.00397647	up	yes	NC_010450.4:121948198..121975426:-
ssc_circ_0005481	8	213.447	0	19.5794	10.9016	4.44647	0.00193157	0.00397647	up	yes	NC_010453.5:70151355..70219859:+
ssc_circ_0007620	8	213.447	0	19.5794	10.9016	4.44647	0.00193157	0.00397647	up	yes	NC_010457.5:77937140..77942749:-
ssc_circ_0001265	11	293.49	39	763.598	0.384351	-1.3795	0.00195969	0.0040283	down	yes	NC_010444.4:6793378..6794056:-
ssc_circ_0006978	50	1334.04	35	685.28	1.94671	0.961041	0.00216755	0.00444886	up	yes	NC_010456.5:32734055..32737056:-
ssc_circ_0000971	17	453.575	6	117.477	3.86098	1.94897	0.00225623	0.00457617	up	yes	NC_010444.4:129669693..129675119:-
ssc_circ_0002997	16	426.894	49	959.392	0.444963	-1.16824	0.00229642	0.00457617	down	yes	NC_010448.4:115954027..115957402:+
ssc_circ_0001107	14	373.533	4	78.3177	4.76945	2.25382	0.00236413	0.00457617	up	yes	NC_010444.4:18842099..18845963:-
ssc_circ_0003213	6	160.085	27	528.645	0.302822	-1.72346	0.00242867	0.00457617	down	yes	NC_010448.4:27526548..27533552:-
ssc_circ_0008234	6	160.085	27	528.645	0.302822	-1.72346	0.00242867	0.00457617	down	yes	NC_010460.4:38110775..38132080:-
ssc_circ_0000305	0	26.6809	11	215.374	0.123882	-4.01296	0.00244415	0.00457617	down	yes	NC_010443.5:1657903..1663793:-
ssc_circ_0000448	0	26.6809	11	215.374	0.123882	-4.01296	0.00244415	0.00457617	down	yes	NC_010443.5:205515399..205557988:-
ssc_circ_0001401	0	26.6809	11	215.374	0.123882	-4.01296	0.00244415	0.00457617	down	yes	NC_010444.4:94936432..94937703:+
ssc_circ_0002509	0	26.6809	11	215.374	0.123882	-4.01296	0.00244415	0.00457617	down	yes	NC_010447.5:101764048..101795355:+
ssc_circ_0002585	0	26.6809	11	215.374	0.123882	-4.01296	0.00244415	0.00457617	down	yes	NC_010447.5:22763942..22771826:+
ssc_circ_0002650	0	26.6809	11	215.374	0.123882	-4.01296	0.00244415	0.00457617	down	yes	NC_010447.5:3405618..3411214:-
ssc_circ_0003331	0	26.6809	11	215.374	0.123882	-4.01296	0.00244415	0.00457617	down	yes	NC_010448.4:47692761..47693775:-
ssc_circ_0003788	0	26.6809	11	215.374	0.123882	-4.01296	0.00244415	0.00457617	down	yes	NC_010449.5:55863609..55864157:+
ssc_circ_0003982	0	26.6809	11	215.374	0.123882	-4.01296	0.00244415	0.00457617	down	yes	NC_010449.5:93001495..93018302:+
ssc_circ_0004953	0	26.6809	11	215.374	0.123882	-4.01296	0.00244415	0.00457617	down	yes	NC_010452.4:14786194..14794270:-
ssc_circ_0007589	0	26.6809	11	215.374	0.123882	-4.01296	0.00244415	0.00457617	down	yes	NC_010457.5:75966720..75970294:+
ssc_circ_0000838	3	80.0427	19	372.009	0.215163	-2.2165	0.00267225	0.00497594	down	yes	NC_010443.5:79879036..79879318:-
ssc_circ_0001908	3	80.0427	19	372.009	0.215163	-2.2165	0.00267225	0.00497594	down	yes	NC_010445.4:69262709..69269649:-
ssc_circ_0002229	3	80.0427	19	372.009	0.215163	-2.2165	0.00267225	0.00497594	down	yes	NC_010446.5:29058486..29068902:-
ssc_circ_0004231	3	80.0427	19	372.009	0.215163	-2.2165	0.00267225	0.00497594	down	yes	NC_010450.4:37441277..37445470:+
ssc_circ_0004281	2	53.3618	16	313.271	0.170338	-2.55353	0.00274695	0.00509418	down	yes	NC_010450.4:54838915..54855096:-
ssc_circ_0006312	2	53.3618	16	313.271	0.170338	-2.55353	0.00274695	0.00509418	down	yes	NC_010455.5:197054745..197067577:-
ssc_circ_0007623	2	53.3618	16	313.271	0.170338	-2.55353	0.00274695	0.00509418	down	yes	NC_010457.5:798470..825763:-
ssc_circ_0002981	18	480.256	7	137.056	3.50409	1.80904	0.00280082	0.005173	up	yes	NC_010448.4:109165680..109171834:-
ssc_circ_0004613	18	480.256	7	137.056	3.50409	1.80904	0.00280082	0.005173	up	yes	NC_010451.4:131264261..131268491:-
ssc_circ_0006531	18	480.256	7	137.056	3.50409	1.80904	0.00280082	0.005173	up	yes	NC_010455.5:38531389..38545830:-
ssc_circ_0006204	62	1654.22	48	939.813	1.76015	0.815702	0.00295461	0.00544967	up	yes	NC_010455.5:147837956..147839301:-
ssc_circ_0001525	59	1574.17	45	881.075	1.78665	0.837258	0.0030264	0.0055708	up	yes	NC_010445.4:113091745..113131647:+
ssc_circ_0004365	5	133.404	24	469.906	0.283896	-1.81657	0.00302845	0.0055708	down	yes	NC_010450.4:84198495..84209728:-
ssc_circ_0002822	58	1547.49	44	861.495	1.79629	0.845017	0.00304624	0.005596	up	yes	NC_010447.5:79458763..79460620:-
ssc_circ_0008250	17	453.575	50	978.972	0.463318	-1.10993	0.00311736	0.00571464	down	yes	NC_010460.4:40161261..40184681:-
ssc_circ_0001296	12	320.171	3	58.7383	5.4508	2.44647	0.00312758	0.00571464	up	yes	NC_010444.4:77377826..77378193:-
ssc_circ_0008510	12	320.171	3	58.7383	5.4508	2.44647	0.00312758	0.00571464	up	yes	NC_010461.5:79198316..79366086:+
ssc_circ_0007548	15	400.213	5	97.8972	4.0881	2.03143	0.0031996	0.00583063	up	yes	NC_010457.5:64759481..64795113:-
ssc_circ_0005080	104	2774.81	94	1840.47	1.50767	0.592319	0.00364586	0.00588215	up	yes	NC_010452.4:42063516..42147610:+
ssc_circ_0002186	4	106.724	21	411.168	0.259562	-1.94585	0.00367425	0.00588215	down	yes	NC_010446.5:130714061..130714746:+
ssc_circ_0004317	4	106.724	21	411.168	0.259562	-1.94585	0.00367425	0.00588215	down	yes	NC_010450.4:69374301..69381214:-
ssc_circ_0001298	22	586.98	59	1155.19	0.508125	-0.976743	0.00382965	0.00588215	down	yes	NC_010444.4:77379617..77380927:-
ssc_circ_0001530	11	293.49	37	724.439	0.405127	-1.30355	0.00388273	0.00588215	down	yes	NC_010445.4:113272703..113276969:+
ssc_circ_0002665	11	293.49	37	724.439	0.405127	-1.30355	0.00388273	0.00588215	down	yes	NC_010447.5:3717600..3729566:-
ssc_circ_0007536	20	533.618	9	176.215	3.02822	1.59847	0.00388586	0.00588215	up	yes	NC_010457.5:60397513..60403463:-
ssc_circ_0008128	10	266.809	2	39.1589	6.8135	2.7684	0.00389256	0.00588215	up	yes	NC_010460.4:13893889..13894154:+
ssc_circ_0000720	16	426.894	6	117.477	3.63387	1.86151	0.00406212	0.00588215	up	yes	NC_010443.5:45173524..45177436:+
ssc_circ_0007539	16	426.894	6	117.477	3.63387	1.86151	0.00406212	0.00588215	up	yes	NC_010457.5:60404225..60414442:-
ssc_circ_0007870	16	426.894	6	117.477	3.63387	1.86151	0.00406212	0.00588215	up	yes	NC_010458.4:64257835..64266685:+
ssc_circ_0000005	7	186.766	0	19.5794	9.5389	4.25382	0.00411988	0.00588215	up	yes	NC_010443.5:100589850..100626668:+
ssc_circ_0000298	7	186.766	0	19.5794	9.5389	4.25382	0.00411988	0.00588215	up	yes	NC_010443.5:164420445..164422619:+
ssc_circ_0000330	7	186.766	0	19.5794	9.5389	4.25382	0.00411988	0.00588215	up	yes	NC_010443.5:17372568..17416764:-
ssc_circ_0000377	7	186.766	0	19.5794	9.5389	4.25382	0.00411988	0.00588215	up	yes	NC_010443.5:182688834..182720865:-
ssc_circ_0000643	7	186.766	0	19.5794	9.5389	4.25382	0.00411988	0.00588215	up	yes	NC_010443.5:264019073..264020783:+
ssc_circ_0001092	7	186.766	0	19.5794	9.5389	4.25382	0.00411988	0.00588215	up	yes	NC_010444.4:15968765..15970677:+
ssc_circ_0001119	7	186.766	0	19.5794	9.5389	4.25382	0.00411988	0.00588215	up	yes	NC_010444.4:25805206..25811996:-
ssc_circ_0002269	7	186.766	0	19.5794	9.5389	4.25382	0.00411988	0.00588215	up	yes	NC_010446.5:38957345..38967502:-
ssc_circ_0002576	7	186.766	0	19.5794	9.5389	4.25382	0.00411988	0.00588215	up	yes	NC_010447.5:22005744..22009750:-
ssc_circ_0003234	7	186.766	0	19.5794	9.5389	4.25382	0.00411988	0.00588215	up	yes	NC_010448.4:29377388..29384324:+
ssc_circ_0003712	7	186.766	0	19.5794	9.5389	4.25382	0.00411988	0.00588215	up	yes	NC_010449.5:31677976..31681220:-
ssc_circ_0003962	7	186.766	0	19.5794	9.5389	4.25382	0.00411988	0.00588215	up	yes	NC_010449.5:88553632..88564078:-
ssc_circ_0004259	7	186.766	0	19.5794	9.5389	4.25382	0.00411988	0.00588215	up	yes	NC_010450.4:42207210..42344976:-
ssc_circ_0004514	7	186.766	0	19.5794	9.5389	4.25382	0.00411988	0.00588215	up	yes	NC_010451.4:118058399..118083148:-
ssc_circ_0004865	7	186.766	0	19.5794	9.5389	4.25382	0.00411988	0.00588215	up	yes	NC_010451.4:8147104..8157830:-
ssc_circ_0004875	7	186.766	0	19.5794	9.5389	4.25382	0.00411988	0.00588215	up	yes	NC_010451.4:8646177..8646907:-
ssc_circ_0005439	7	186.766	0	19.5794	9.5389	4.25382	0.00411988	0.00588215	up	yes	NC_010453.5:562633..562934:-
ssc_circ_0005750	7	186.766	0	19.5794	9.5389	4.25382	0.00411988	0.00588215	up	yes	NC_010454.4:37509450..37517080:-
ssc_circ_0006053	7	186.766	0	19.5794	9.5389	4.25382	0.00411988	0.00588215	up	yes	NC_010455.5:120788564..120795359:+
ssc_circ_0006157	7	186.766	0	19.5794	9.5389	4.25382	0.00411988	0.00588215	up	yes	NC_010455.5:135007591..135020313:+
ssc_circ_0007401	7	186.766	0	19.5794	9.5389	4.25382	0.00411988	0.00588215	up	yes	NC_010457.5:137824300..137825447:-
ssc_circ_0007494	7	186.766	0	19.5794	9.5389	4.25382	0.00411988	0.00588215	up	yes	NC_010457.5:48094739..48096210:+
ssc_circ_0007647	7	186.766	0	19.5794	9.5389	4.25382	0.00411988	0.00588215	up	yes	NC_010457.5:866667..873887:-
ssc_circ_0008499	7	186.766	0	19.5794	9.5389	4.25382	0.00411988	0.00588215	up	yes	NC_010461.5:78815102..78845787:+
ssc_circ_0003984	16	426.894	47	920.233	0.463898	-1.10812	0.00420909	0.00588215	down	yes	NC_010449.5:93773489..93775334:-
ssc_circ_0007136	41	1093.92	28	548.224	1.99538	0.996665	0.00421563	0.00588215	up	yes	NC_010456.5:71765050..71767362:+
ssc_circ_0001273	3	80.0427	18	352.43	0.227117	-2.13849	0.00425609	0.00588215	down	yes	NC_010444.4:69853256..69853745:+
ssc_circ_0007069	3	80.0427	18	352.43	0.227117	-2.13849	0.00425609	0.00588215	down	yes	NC_010456.5:56073932..56077868:+
ssc_circ_0001556	0	26.6809	10	195.794	0.13627	-3.87546	0.00427078	0.00588215	down	yes	NC_010445.4:11781135..11787399:+
ssc_circ_0002983	0	26.6809	10	195.794	0.13627	-3.87546	0.00427078	0.00588215	down	yes	NC_010448.4:109193862..109200845:-
ssc_circ_0004222	0	26.6809	10	195.794	0.13627	-3.87546	0.00427078	0.00588215	down	yes	NC_010450.4:31993513..32031054:-
ssc_circ_0004390	0	26.6809	10	195.794	0.13627	-3.87546	0.00427078	0.00588215	down	yes	NC_010450.4:9106389..9120512:-
ssc_circ_0005138	0	26.6809	10	195.794	0.13627	-3.87546	0.00427078	0.00588215	down	yes	NC_010452.4:48702209..48742852:-
ssc_circ_0006073	0	26.6809	10	195.794	0.13627	-3.87546	0.00427078	0.00588215	down	yes	NC_010455.5:122727540..122750151:+
ssc_circ_0006160	0	26.6809	10	195.794	0.13627	-3.87546	0.00427078	0.00588215	down	yes	NC_010455.5:136447200..136448423:+
ssc_circ_0006656	0	26.6809	10	195.794	0.13627	-3.87546	0.00427078	0.00588215	down	yes	NC_010455.5:77255800..77263360:+
ssc_circ_0007988	0	26.6809	10	195.794	0.13627	-3.87546	0.00427078	0.00588215	down	yes	NC_010459.5:34795182..34795577:-
ssc_circ_0008028	0	26.6809	10	195.794	0.13627	-3.87546	0.00427078	0.00588215	down	yes	NC_010459.5:39197685..39225969:+
ssc_circ_0008351	13	346.852	4	78.3177	4.42878	2.14691	0.0044716	0.00615252	up	yes	NC_010461.5:101525185..101536227:+
ssc_circ_0003869	2	53.3618	15	293.692	0.181693	-2.46042	0.00452074	0.00620762	down	yes	NC_010449.5:65168585..65179869:+
ssc_circ_0004904	2	53.3618	15	293.692	0.181693	-2.46042	0.00452074	0.00620762	down	yes	NC_010451.4:95398689..95417591:+
ssc_circ_0005560	17	453.575	7	137.056	3.30941	1.72658	0.00492236	0.00675231	up	yes	NC_010454.4:14465466..14471485:+
ssc_circ_0004766	9	240.128	32	626.542	0.383259	-1.38361	0.00494038	0.00676342	down	yes	NC_010451.4:48152108..48168468:+
ssc_circ_0006634	9	240.128	32	626.542	0.383259	-1.38361	0.00494038	0.00676342	down	yes	NC_010455.5:73237139..73239444:-
ssc_circ_0000197	97	2588.05	88	1722.99	1.50207	0.586949	0.00535831	0.00732823	up	yes	NC_010443.5:137638041..137638586:-
ssc_circ_0001988	6	160.085	25	489.486	0.327048	-1.61243	0.00539123	0.00736587	down	yes	NC_010445.4:85611405..85622090:+
ssc_circ_0000503	4	106.724	20	391.589	0.27254	-1.87546	0.00567793	0.00774209	down	yes	NC_010443.5:223722952..223723842:-
ssc_circ_0001343	4	106.724	20	391.589	0.27254	-1.87546	0.00567793	0.00774209	down	yes	NC_010444.4:8388248..8390219:+
ssc_circ_0000310	24	640.342	13	254.533	2.51575	1.33099	0.00580356	0.00790548	up	yes	NC_010443.5:166036953..166058413:+
ssc_circ_0004288	14	373.533	5	97.8972	3.81556	1.93189	0.00586038	0.00796699	up	yes	NC_010450.4:554776..560635:+
ssc_circ_0005021	14	373.533	5	97.8972	3.81556	1.93189	0.00586038	0.00796699	up	yes	NC_010452.4:26180874..26195694:-
ssc_circ_0000762	24	640.342	61	1194.35	0.536144	-0.899307	0.00606971	0.00824335	down	yes	NC_010443.5:641934..653683:+
ssc_circ_0004111	11	293.49	3	58.7383	4.99657	2.32094	0.00608874	0.00826097	up	yes	NC_010450.4:132039902..132043455:-
ssc_circ_0002358	47	1254	35	685.28	1.82991	0.871774	0.00616803	0.00836024	up	yes	NC_010446.5:71936785..71939607:+
ssc_circ_0001115	19	506.937	9	176.215	2.87681	1.52447	0.00655745	0.00886167	up	yes	NC_010444.4:2134407..2139037:-
ssc_circ_0003479	19	506.937	9	176.215	2.87681	1.52447	0.00655745	0.00886167	up	yes	NC_010448.4:87628833..87630082:-
ssc_circ_0006742	19	506.937	9	176.215	2.87681	1.52447	0.00655745	0.00886167	up	yes	NC_010456.5:103551372..103564282:+
ssc_circ_0001799	26	693.703	15	293.692	2.36201	1.24002	0.00657497	0.00886779	up	yes	NC_010445.4:42011359..42012685:-
ssc_circ_0006211	26	693.703	15	293.692	2.36201	1.24002	0.00657497	0.00886779	up	yes	NC_010455.5:148517273..148535551:-
ssc_circ_0000009	3	80.0427	17	332.85	0.240476	-2.05603	0.00674247	0.00903764	down	yes	NC_010443.5:10070672..10175846:-
ssc_circ_0001317	3	80.0427	17	332.85	0.240476	-2.05603	0.00674247	0.00903764	down	yes	NC_010444.4:80188747..80191412:-
ssc_circ_0002080	3	80.0427	17	332.85	0.240476	-2.05603	0.00674247	0.00903764	down	yes	NC_010446.5:106122922..106123902:+
ssc_circ_0003155	3	80.0427	17	332.85	0.240476	-2.05603	0.00674247	0.00903764	down	yes	NC_010448.4:166971305..167000612:+
ssc_circ_0006322	3	80.0427	17	332.85	0.240476	-2.05603	0.00674247	0.00903764	down	yes	NC_010455.5:197371647..197372023:+
ssc_circ_0007057	5	133.404	22	430.748	0.309705	-1.69104	0.00692244	0.00903764	down	yes	NC_010456.5:55341575..55343743:+
ssc_circ_0006214	9	240.128	31	606.962	0.395623	-1.3378	0.00701044	0.00903764	down	yes	NC_010455.5:1529653..1540269:-
ssc_circ_0008402	19	506.937	51	998.551	0.507673	-0.97803	0.00711409	0.00903764	down	yes	NC_010461.5:18149887..18167472:+
ssc_circ_0004725	10	266.809	33	646.121	0.412939	-1.276	0.00731706	0.00903764	down	yes	NC_010451.4:37048731..37055819:+
ssc_circ_0002361	2	53.3618	14	274.112	0.194671	-2.36089	0.00740904	0.00903764	down	yes	NC_010446.5:71936785..71979633:+
ssc_circ_0000243	0	26.6809	9	176.215	0.151411	-3.72346	0.00749548	0.00903764	down	yes	NC_010443.5:149478221..149488620:-
ssc_circ_0000412	0	26.6809	9	176.215	0.151411	-3.72346	0.00749548	0.00903764	down	yes	NC_010443.5:190648253..190649258:+
ssc_circ_0000463	0	26.6809	9	176.215	0.151411	-3.72346	0.00749548	0.00903764	down	yes	NC_010443.5:209328952..209330339:+
ssc_circ_0001454	0	26.6809	9	176.215	0.151411	-3.72346	0.00749548	0.00903764	down	yes	NC_010445.4:103726106..103727478:-
ssc_circ_0001852	0	26.6809	9	176.215	0.151411	-3.72346	0.00749548	0.00903764	down	yes	NC_010445.4:49135557..49135742:-
ssc_circ_0002053	0	26.6809	9	176.215	0.151411	-3.72346	0.00749548	0.00903764	down	yes	NC_010446.5:100890570..100894632:+
ssc_circ_0002303	0	26.6809	9	176.215	0.151411	-3.72346	0.00749548	0.00903764	down	yes	NC_010446.5:44721230..44727167:+
ssc_circ_0002664	0	26.6809	9	176.215	0.151411	-3.72346	0.00749548	0.00903764	down	yes	NC_010447.5:3717600..3720056:-
ssc_circ_0005208	0	26.6809	9	176.215	0.151411	-3.72346	0.00749548	0.00903764	down	yes	NC_010452.4:5777659..5797656:+
ssc_circ_0005322	0	26.6809	9	176.215	0.151411	-3.72346	0.00749548	0.00903764	down	yes	NC_010453.5:19352012..19356078:-
ssc_circ_0005432	0	26.6809	9	176.215	0.151411	-3.72346	0.00749548	0.00903764	down	yes	NC_010453.5:552302..555980:-
ssc_circ_0005695	0	26.6809	9	176.215	0.151411	-3.72346	0.00749548	0.00903764	down	yes	NC_010454.4:31358562..31388511:+
ssc_circ_0005784	0	26.6809	9	176.215	0.151411	-3.72346	0.00749548	0.00903764	down	yes	NC_010454.4:39714543..39716761:-
ssc_circ_0006079	0	26.6809	9	176.215	0.151411	-3.72346	0.00749548	0.00903764	down	yes	NC_010455.5:123445565..123447842:+
ssc_circ_0006094	0	26.6809	9	176.215	0.151411	-3.72346	0.00749548	0.00903764	down	yes	NC_010455.5:126248161..126248494:+
ssc_circ_0006860	0	26.6809	9	176.215	0.151411	-3.72346	0.00749548	0.00903764	down	yes	NC_010456.5:132070804..132071799:+
ssc_circ_0007214	0	26.6809	9	176.215	0.151411	-3.72346	0.00749548	0.00903764	down	yes	NC_010456.5:85576061..85579362:+
ssc_circ_0007931	0	26.6809	9	176.215	0.151411	-3.72346	0.00749548	0.00903764	down	yes	NC_010459.5:13900084..13915744:-
ssc_circ_0008426	0	26.6809	9	176.215	0.151411	-3.72346	0.00749548	0.00903764	down	yes	NC_010461.5:43052043..43052598:-
ssc_circ_0008438	0	26.6809	9	176.215	0.151411	-3.72346	0.00749548	0.00903764	down	yes	NC_010461.5:46832331..46832580:-
ssc_circ_0008557	0	26.6809	9	176.215	0.151411	-3.72346	0.00749548	0.00903764	down	yes	NW_018084833.1:304068..318832:-
ssc_circ_0000796	16	426.894	45	881.075	0.484516	-1.04538	0.00756694	0.00909432	down	yes	NC_010443.5:7594612..7598381:+
ssc_circ_0006646	9	240.128	2	39.1589	6.13215	2.61639	0.00787675	0.00909432	up	yes	NC_010455.5:75331671..75336899:-
ssc_circ_0007555	9	240.128	2	39.1589	6.13215	2.61639	0.00787675	0.00909432	up	yes	NC_010457.5:66027487..66027687:+
ssc_circ_0001763	6	160.085	24	469.906	0.340675	-1.55353	0.00795883	0.00909432	down	yes	NC_010445.4:39466946..39478565:-
ssc_circ_0005551	6	160.085	24	469.906	0.340675	-1.55353	0.00795883	0.00909432	down	yes	NC_010454.4:14038571..14040563:+
ssc_circ_0006498	45	1200.64	97	1899.21	0.63218	-0.661592	0.00796692	0.00909432	down	yes	NC_010455.5:32471840..32478114:+
ssc_circ_0007309	21	560.299	11	215.374	2.60152	1.37935	0.0080045	0.00909432	up	yes	NC_010457.5:109436411..109441836:-
ssc_circ_0007688	12	320.171	4	78.3177	4.0881	2.03143	0.00837383	0.00909432	up	yes	NC_010457.5:94830414..94839646:-
ssc_circ_0003980	35	933.831	24	469.906	1.98727	0.990789	0.00851742	0.00909432	up	yes	NC_010449.5:92778443..92785790:-
ssc_circ_0000270	16	426.894	7	137.056	3.11474	1.63911	0.0085522	0.00909432	up	yes	NC_010443.5:16335745..16356103:+
ssc_circ_0000676	16	426.894	7	137.056	3.11474	1.63911	0.0085522	0.00909432	up	yes	NC_010443.5:270874729..270876043:+
ssc_circ_0002657	36	960.512	25	489.486	1.96229	0.972537	0.00860567	0.00909432	up	yes	NC_010447.5:35632406..35633470:-
ssc_circ_0000621	22	586.98	12	234.953	2.49828	1.32094	0.00864427	0.00909432	up	yes	NC_010443.5:256577555..256578617:+
ssc_circ_0008306	4	106.724	19	372.009	0.286884	-1.80146	0.00872017	0.00909432	down	yes	NC_010460.4:54227235..54270584:-
ssc_circ_0000041	6	160.085	0	19.5794	8.1762	4.03143	0.00889508	0.00909432	up	yes	NC_010443.5:108687861..108689101:+
ssc_circ_0000563	6	160.085	0	19.5794	8.1762	4.03143	0.00889508	0.00909432	up	yes	NC_010443.5:242111791..242116331:-
ssc_circ_0001485	6	160.085	0	19.5794	8.1762	4.03143	0.00889508	0.00909432	up	yes	NC_010445.4:107317577..107324947:-
ssc_circ_0001760	6	160.085	0	19.5794	8.1762	4.03143	0.00889508	0.00909432	up	yes	NC_010445.4:39153031..39163533:-
ssc_circ_0001857	6	160.085	0	19.5794	8.1762	4.03143	0.00889508	0.00909432	up	yes	NC_010445.4:4974527..4985274:+
ssc_circ_0001859	6	160.085	0	19.5794	8.1762	4.03143	0.00889508	0.00909432	up	yes	NC_010445.4:5094441..5097362:+
ssc_circ_0002039	6	160.085	0	19.5794	8.1762	4.03143	0.00889508	0.00909432	up	yes	NC_010445.4:96249368..96260927:-
ssc_circ_0002369	6	160.085	0	19.5794	8.1762	4.03143	0.00889508	0.00909432	up	yes	NC_010446.5:72049008..72065043:+
ssc_circ_0003322	6	160.085	0	19.5794	8.1762	4.03143	0.00889508	0.00909432	up	yes	NC_010448.4:46104858..46105348:-
ssc_circ_0003435	6	160.085	0	19.5794	8.1762	4.03143	0.00889508	0.00909432	up	yes	NC_010448.4:7552153..7552741:+
ssc_circ_0003666	6	160.085	0	19.5794	8.1762	4.03143	0.00889508	0.00909432	up	yes	NC_010449.5:229160..246213:-
ssc_circ_0004023	6	160.085	0	19.5794	8.1762	4.03143	0.00889508	0.00909432	up	yes	NC_010450.4:101138023..101161498:-
ssc_circ_0004237	6	160.085	0	19.5794	8.1762	4.03143	0.00889508	0.00909432	up	yes	NC_010450.4:38624605..38653235:-
ssc_circ_0004517	6	160.085	0	19.5794	8.1762	4.03143	0.00889508	0.00909432	up	yes	NC_010451.4:119541..121030:-
ssc_circ_0004538	6	160.085	0	19.5794	8.1762	4.03143	0.00889508	0.00909432	up	yes	NC_010451.4:121607065..121617143:+
ssc_circ_0004649	6	160.085	0	19.5794	8.1762	4.03143	0.00889508	0.00909432	up	yes	NC_010451.4:20102422..20104632:-
ssc_circ_0004915	6	160.085	0	19.5794	8.1762	4.03143	0.00889508	0.00909432	up	yes	NC_010452.4:11446256..11459646:-
ssc_circ_0005028	6	160.085	0	19.5794	8.1762	4.03143	0.00889508	0.00909432	up	yes	NC_010452.4:29137698..29140685:+
ssc_circ_0006268	6	160.085	0	19.5794	8.1762	4.03143	0.00889508	0.00909432	up	yes	NC_010455.5:179259003..179289928:+
ssc_circ_0006561	6	160.085	0	19.5794	8.1762	4.03143	0.00889508	0.00909432	up	yes	NC_010455.5:45391196..45447139:+
ssc_circ_0006712	6	160.085	0	19.5794	8.1762	4.03143	0.00889508	0.00909432	up	yes	NC_010455.5:94319174..94320360:-
ssc_circ_0006823	6	160.085	0	19.5794	8.1762	4.03143	0.00889508	0.00909432	up	yes	NC_010456.5:125707566..125716203:+
ssc_circ_0006967	6	160.085	0	19.5794	8.1762	4.03143	0.00889508	0.00909432	up	yes	NC_010456.5:30426235..30453912:+
ssc_circ_0007105	6	160.085	0	19.5794	8.1762	4.03143	0.00889508	0.00909432	up	yes	NC_010456.5:66664982..66666186:-
ssc_circ_0007434	6	160.085	0	19.5794	8.1762	4.03143	0.00889508	0.00909432	up	yes	NC_010457.5:16790296..16796655:-
ssc_circ_0008247	8	213.447	28	548.224	0.389343	-1.36089	0.00942286	0.00962672	down	yes	NC_010460.4:40140465..40161356:-
ssc_circ_0000527	24	640.342	14	274.112	2.33606	1.22408	0.00975081	0.00995431	up	yes	NC_010443.5:229788474..229795138:-
ssc_circ_0000607	17	453.575	8	156.635	2.89574	1.53393	0.00979053	0.00998739	up	yes	NC_010443.5:253034155..253056412:-
ssc_circ_0007054	9	240.128	30	587.383	0.40881	-1.2905	0.00988689	0.0100706	down	yes	NC_010456.5:55301204..55308756:+
ssc_circ_0008342	9	240.128	30	587.383	0.40881	-1.2905	0.00988689	0.0100706	down	yes	NC_010460.4:9133515..9140672:-
ssc_circ_0004629	15	400.213	42	822.336	0.486679	-1.03896	0.0102527	0.0104354	down	yes	NC_010451.4:17351072..17398149:+
ssc_circ_0005937	5	133.404	21	411.168	0.324452	-1.62392	0.0103659	0.0105349	down	yes	NC_010454.4:59319172..59323398:+
ssc_circ_0007435	5	133.404	21	411.168	0.324452	-1.62392	0.0103659	0.0105349	down	yes	NC_010457.5:16798554..16808289:-
ssc_circ_0000653	11	293.49	34	665.701	0.440874	-1.18156	0.010391	0.0105526	down	yes	NC_010443.5:266296454..266312704:-
ssc_circ_0002810	55	1467.45	45	881.075	1.66552	0.735975	0.0104382	0.0105927	up	yes	NC_010447.5:76839521..76844589:-
ssc_circ_0007394	13	346.852	5	97.8972	3.54302	1.82498	0.0106125	0.0107352	up	yes	NC_010457.5:133924880..133929332:-
ssc_circ_0000441	3	80.0427	16	313.271	0.255506	-1.96857	0.010618	0.0107352	down	yes	NC_010443.5:203560906..203561227:-
ssc_circ_0002736	3	80.0427	16	313.271	0.255506	-1.96857	0.010618	0.0107352	down	yes	NC_010447.5:6185346..6186572:+
ssc_circ_0000528	27	720.384	17	332.85	2.16429	1.11389	0.0109986	0.0111118	up	yes	NC_010443.5:230091380..230101283:+
ssc_circ_0003139	10	266.809	3	58.7383	4.54233	2.18343	0.0117458	0.0118404	up	yes	NC_010448.4:163299858..163306198:+
ssc_circ_0004424	10	266.809	3	58.7383	4.54233	2.18343	0.0117458	0.0118404	up	yes	NC_010451.4:103339555..103341373:-
ssc_circ_0004781	10	266.809	3	58.7383	4.54233	2.18343	0.0117458	0.0118404	up	yes	NC_010451.4:571438..613151:+
ssc_circ_0005601	19	506.937	10	195.794	2.58913	1.37247	0.0119776	0.0118827	up	yes	NC_010454.4:16195632..16211961:-
ssc_circ_0000251	2	53.3618	13	254.533	0.209646	-2.25397	0.0120844	0.0118827	down	yes	NC_010443.5:15310676..15313904:-
ssc_circ_0002167	2	53.3618	13	254.533	0.209646	-2.25397	0.0120844	0.0118827	down	yes	NC_010446.5:125783660..125835266:+
ssc_circ_0003647	2	53.3618	13	254.533	0.209646	-2.25397	0.0120844	0.0118827	down	yes	NC_010449.5:15922699..15924948:+
ssc_circ_0006705	2	53.3618	13	254.533	0.209646	-2.25397	0.0120844	0.0118827	down	yes	NC_010455.5:90108498..90137838:+
ssc_circ_0005249	34	907.15	24	469.906	1.93049	0.948968	0.0123638	0.0118827	up	yes	NC_010452.4:68671265..68688441:+
ssc_circ_0005448	36	960.512	26	509.065	1.88682	0.915953	0.0124589	0.0118827	up	yes	NC_010453.5:6556534..6560872:-
ssc_circ_0003255	38	1013.87	28	548.224	1.84938	0.887041	0.0124596	0.0118827	up	yes	NC_010448.4:34714334..34725179:-
ssc_circ_0006410	7	186.766	25	489.486	0.381556	-1.39003	0.0126612	0.0118827	down	yes	NC_010455.5:26160701..26169083:+
ssc_circ_0002266	17	453.575	45	881.075	0.514798	-0.957922	0.0129643	0.0118827	down	yes	NC_010446.5:38110196..38111049:+
ssc_circ_0000365	0	26.6809	8	156.635	0.170338	-3.55353	0.0132156	0.0118827	down	yes	NC_010443.5:182338671..182341116:+
ssc_circ_0000450	0	26.6809	8	156.635	0.170338	-3.55353	0.0132156	0.0118827	down	yes	NC_010443.5:206097434..206114157:+
ssc_circ_0001537	0	26.6809	8	156.635	0.170338	-3.55353	0.0132156	0.0118827	down	yes	NC_010445.4:114743498..114749286:+
ssc_circ_0002238	0	26.6809	8	156.635	0.170338	-3.55353	0.0132156	0.0118827	down	yes	NC_010446.5:3108315..3137676:+
ssc_circ_0002627	0	26.6809	8	156.635	0.170338	-3.55353	0.0132156	0.0118827	down	yes	NC_010447.5:29751201..29790977:+
ssc_circ_0002897	0	26.6809	8	156.635	0.170338	-3.55353	0.0132156	0.0118827	down	yes	NC_010447.5:9490200..9491469:+
ssc_circ_0003418	0	26.6809	8	156.635	0.170338	-3.55353	0.0132156	0.0118827	down	yes	NC_010448.4:73137415..73172671:+
ssc_circ_0003420	0	26.6809	8	156.635	0.170338	-3.55353	0.0132156	0.0118827	down	yes	NC_010448.4:73151682..73166221:+
ssc_circ_0003646	0	26.6809	8	156.635	0.170338	-3.55353	0.0132156	0.0118827	down	yes	NC_010449.5:13927362..13929874:-
ssc_circ_0004773	0	26.6809	8	156.635	0.170338	-3.55353	0.0132156	0.0118827	down	yes	NC_010451.4:56044142..56068731:-
ssc_circ_0004981	0	26.6809	8	156.635	0.170338	-3.55353	0.0132156	0.0118827	down	yes	NC_010452.4:20060944..20073030:-
ssc_circ_0005889	0	26.6809	8	156.635	0.170338	-3.55353	0.0132156	0.0118827	down	yes	NC_010454.4:51636713..51642686:-
ssc_circ_0006512	0	26.6809	8	156.635	0.170338	-3.55353	0.0132156	0.0118827	down	yes	NC_010455.5:34799994..34814973:-
ssc_circ_0007132	0	26.6809	8	156.635	0.170338	-3.55353	0.0132156	0.0118827	down	yes	NC_010456.5:71600838..71603836:-
ssc_circ_0007144	0	26.6809	8	156.635	0.170338	-3.55353	0.0132156	0.0118827	down	yes	NC_010456.5:71852747..71857332:+
ssc_circ_0007304	0	26.6809	8	156.635	0.170338	-3.55353	0.0132156	0.0118827	down	yes	NC_010457.5:109323773..109326647:-
ssc_circ_0007628	0	26.6809	8	156.635	0.170338	-3.55353	0.0132156	0.0118827	down	yes	NC_010457.5:81780551..81799621:-
ssc_circ_0008081	0	26.6809	8	156.635	0.170338	-3.55353	0.0132156	0.0118827	down	yes	NC_010459.5:52987380..52998000:-
ssc_circ_0008311	0	26.6809	8	156.635	0.170338	-3.55353	0.0132156	0.0118827	down	yes	NC_010460.4:54348426..54404485:-
ssc_circ_0000111	4	106.724	18	352.43	0.302822	-1.72346	0.0133023	0.0119293	down	yes	NC_010443.5:121330342..121335034:-
ssc_circ_0005378	4	106.724	18	352.43	0.302822	-1.72346	0.0133023	0.0119293	down	yes	NC_010453.5:3193839..3208876:-
ssc_circ_0007397	4	106.724	18	352.43	0.302822	-1.72346	0.0133023	0.0119293	down	yes	NC_010457.5:135707739..135716699:+
ssc_circ_0007687	4	106.724	18	352.43	0.302822	-1.72346	0.0133023	0.0119293	down	yes	NC_010457.5:94387078..94413980:+
ssc_circ_0002618	8	213.447	27	528.645	0.403763	-1.30842	0.0133752	0.0119867	down	yes	NC_010447.5:28850613..28858296:+
ssc_circ_0001962	9	240.128	29	567.804	0.422907	-1.24159	0.0138538	0.0123994	down	yes	NC_010445.4:78952890..78971884:-
ssc_circ_0005308	9	240.128	29	567.804	0.422907	-1.24159	0.0138538	0.0123994	down	yes	NC_010453.5:15709103..15712263:-
ssc_circ_0005416	12	320.171	35	685.28	0.467211	-1.09785	0.0142428	0.0127392	down	yes	NC_010453.5:49379795..49380340:-
ssc_circ_0003688	11	293.49	33	646.121	0.454233	-1.13849	0.0142553	0.012742	down	yes	NC_010449.5:28639544..28653086:+
ssc_circ_0002767	22	586.98	13	254.533	2.30611	1.20546	0.0144967	0.0129409	up	yes	NC_010447.5:68310430..68329034:+
ssc_circ_0004617	22	586.98	13	254.533	2.30611	1.20546	0.0144967	0.0129409	up	yes	NC_010451.4:131464801..131475251:+
ssc_circ_0002144	15	400.213	7	137.056	2.92007	1.546	0.0146716	0.0130799	up	yes	NC_010446.5:124520319..124532249:+
ssc_circ_0002543	15	400.213	7	137.056	2.92007	1.546	0.0146716	0.0130799	up	yes	NC_010447.5:14028718..14030705:+
ssc_circ_0002485	11	293.49	4	78.3177	3.74743	1.9059	0.0155014	0.0137926	up	yes	NC_010446.5:98669435..98676168:-
ssc_circ_0003265	11	293.49	4	78.3177	3.74743	1.9059	0.0155014	0.0137926	up	yes	NC_010448.4:36163931..36170915:+
ssc_circ_0003800	11	293.49	4	78.3177	3.74743	1.9059	0.0155014	0.0137926	up	yes	NC_010449.5:56518062..56524355:-
ssc_circ_0000169	8	213.447	2	39.1589	5.4508	2.44647	0.0158383	0.0140375	up	yes	NC_010443.5:130625416..130628238:-
ssc_circ_0002355	8	213.447	2	39.1589	5.4508	2.44647	0.0158383	0.0140375	up	yes	NC_010446.5:7094328..7116661:+
ssc_circ_0004711	8	213.447	2	39.1589	5.4508	2.44647	0.0158383	0.0140375	up	yes	NC_010451.4:36533552..36536941:+
ssc_circ_0005253	8	213.447	2	39.1589	5.4508	2.44647	0.0158383	0.0140375	up	yes	NC_010452.4:68959424..68970531:+
ssc_circ_0005674	8	213.447	2	39.1589	5.4508	2.44647	0.0158383	0.0140375	up	yes	NC_010454.4:25070711..25071215:+
ssc_circ_0000180	25	667.022	16	313.271	2.12922	1.09032	0.0161836	0.0143342	up	yes	NC_010443.5:131326820..131340853:-
ssc_circ_0002719	16	426.894	8	156.635	2.7254	1.44647	0.0164308	0.0144662	up	yes	NC_010447.5:58079141..58083307:-
ssc_circ_0001816	3	80.0427	15	293.692	0.27254	-1.87546	0.0166108	0.0144662	down	yes	NC_010445.4:42881922..42882168:+
ssc_circ_0002254	3	80.0427	15	293.692	0.27254	-1.87546	0.0166108	0.0144662	down	yes	NC_010446.5:34768971..34777538:+
ssc_circ_0004470	3	80.0427	15	293.692	0.27254	-1.87546	0.0166108	0.0144662	down	yes	NC_010451.4:11105674..11113143:+
ssc_circ_0007376	3	80.0427	15	293.692	0.27254	-1.87546	0.0166108	0.0144662	down	yes	NC_010457.5:131998300..132021440:+
ssc_circ_0007984	3	80.0427	15	293.692	0.27254	-1.87546	0.0166108	0.0144662	down	yes	NC_010459.5:34722015..34724622:+
ssc_circ_0008292	42	1120.6	33	646.121	1.73435	0.794391	0.0168075	0.0144662	up	yes	NC_010460.4:51340815..51349397:-
ssc_circ_0006264	40	1067.24	31	606.962	1.75832	0.8142	0.0171627	0.0144662	up	yes	NC_010455.5:17582876..17587193:+
ssc_circ_0001329	34	907.15	25	489.486	1.85327	0.890075	0.0177678	0.0144662	up	yes	NC_010444.4:80975762..80992288:+
ssc_circ_0002387	22	586.98	53	1037.71	0.565649	-0.822021	0.0178201	0.0144662	down	yes	NC_010446.5:79987800..79990116:-
ssc_circ_0007652	7	186.766	24	469.906	0.397454	-1.33114	0.018114	0.0144662	down	yes	NC_010457.5:88482354..88486742:-
ssc_circ_0008246	7	186.766	24	469.906	0.397454	-1.33114	0.018114	0.0144662	down	yes	NC_010460.4:40140465..40143799:-
ssc_circ_0006478	54	1440.77	46	900.654	1.59969	0.677794	0.0182427	0.0144662	up	yes	NC_010455.5:30729707..30744517:-
ssc_circ_0000780	8	213.447	26	509.065	0.419292	-1.25397	0.0188535	0.0144662	down	yes	NC_010443.5:71059257..71082722:-
ssc_circ_0003757	8	213.447	26	509.065	0.419292	-1.25397	0.0188535	0.0144662	down	yes	NC_010449.5:49756117..49761237:+
ssc_circ_0006188	8	213.447	26	509.065	0.419292	-1.25397	0.0188535	0.0144662	down	yes	NC_010455.5:140805618..140817139:+
ssc_circ_0006491	8	213.447	26	509.065	0.419292	-1.25397	0.0188535	0.0144662	down	yes	NC_010455.5:32070527..32070917:+
ssc_circ_0002827	12	320.171	5	97.8972	3.27048	1.7095	0.0189712	0.0144662	up	yes	NC_010447.5:79620408..79621132:+
ssc_circ_0003572	12	320.171	5	97.8972	3.27048	1.7095	0.0189712	0.0144662	up	yes	NC_010449.5:103654106..103664878:-
ssc_circ_0006844	12	320.171	5	97.8972	3.27048	1.7095	0.0189712	0.0144662	up	yes	NC_010456.5:129769785..129775865:+
ssc_circ_0007173	12	320.171	5	97.8972	3.27048	1.7095	0.0189712	0.0144662	up	yes	NC_010456.5:7473479..7483479:-
ssc_circ_0003885	12	320.171	34	665.701	0.480953	-1.05603	0.0192486	0.0144662	down	yes	NC_010449.5:68160992..68169856:+
ssc_circ_0000677	18	480.256	10	195.794	2.45286	1.29447	0.0193788	0.0144662	up	yes	NC_010443.5:270874729..270884307:+
ssc_circ_0003667	18	480.256	10	195.794	2.45286	1.29447	0.0193788	0.0144662	up	yes	NC_010449.5:229160..252991:-
ssc_circ_0000411	5	133.404	0	19.5794	6.8135	3.7684	0.0194699	0.0144662	up	yes	NC_010443.5:18987938..19005183:-
ssc_circ_0000499	5	133.404	0	19.5794	6.8135	3.7684	0.0194699	0.0144662	up	yes	NC_010443.5:223585502..223596456:+
ssc_circ_0000944	5	133.404	0	19.5794	6.8135	3.7684	0.0194699	0.0144662	up	yes	NC_010444.4:116970371..116975681:-
ssc_circ_0000999	5	133.404	0	19.5794	6.8135	3.7684	0.0194699	0.0144662	up	yes	NC_010444.4:135382165..135384743:+
ssc_circ_0001124	5	133.404	0	19.5794	6.8135	3.7684	0.0194699	0.0144662	up	yes	NC_010444.4:26851839..26852252:-
ssc_circ_0001549	5	133.404	0	19.5794	6.8135	3.7684	0.0194699	0.0144662	up	yes	NC_010445.4:11733629..11736046:+
ssc_circ_0001651	5	133.404	0	19.5794	6.8135	3.7684	0.0194699	0.0144662	up	yes	NC_010445.4:18069859..18070221:+
ssc_circ_0002013	5	133.404	0	19.5794	6.8135	3.7684	0.0194699	0.0144662	up	yes	NC_010445.4:92035419..92046871:-
ssc_circ_0002240	5	133.404	0	19.5794	6.8135	3.7684	0.0194699	0.0144662	up	yes	NC_010446.5:3131460..3137676:+
ssc_circ_0002244	5	133.404	0	19.5794	6.8135	3.7684	0.0194699	0.0144662	up	yes	NC_010446.5:33087513..33153512:-
ssc_circ_0002281	5	133.404	0	19.5794	6.8135	3.7684	0.0194699	0.0144662	up	yes	NC_010446.5:39934333..39947459:-
ssc_circ_0002445	5	133.404	0	19.5794	6.8135	3.7684	0.0194699	0.0144662	up	yes	NC_010446.5:94072013..94073490:+
ssc_circ_0002503	5	133.404	0	19.5794	6.8135	3.7684	0.0194699	0.0144662	up	yes	NC_010447.5:101579751..101587848:+
ssc_circ_0003137	5	133.404	0	19.5794	6.8135	3.7684	0.0194699	0.0144662	up	yes	NC_010448.4:161270317..161281707:+
ssc_circ_0003316	5	133.404	0	19.5794	6.8135	3.7684	0.0194699	0.0144662	up	yes	NC_010448.4:44172604..44174756:+
ssc_circ_0004197	5	133.404	0	19.5794	6.8135	3.7684	0.0194699	0.0144662	up	yes	NC_010450.4:279183..280910:-
ssc_circ_0004336	5	133.404	0	19.5794	6.8135	3.7684	0.0194699	0.0144662	up	yes	NC_010450.4:74913874..74915277:+
ssc_circ_0004339	5	133.404	0	19.5794	6.8135	3.7684	0.0194699	0.0144662	up	yes	NC_010450.4:76195576..76222810:-
ssc_circ_0004771	5	133.404	0	19.5794	6.8135	3.7684	0.0194699	0.0144662	up	yes	NC_010451.4:52743673..52750537:+
ssc_circ_0005597	5	133.404	0	19.5794	6.8135	3.7684	0.0194699	0.0144662	up	yes	NC_010454.4:16158876..16174077:-
ssc_circ_0005611	5	133.404	0	19.5794	6.8135	3.7684	0.0194699	0.0144662	up	yes	NC_010454.4:18003979..18004384:+
ssc_circ_0006022	5	133.404	0	19.5794	6.8135	3.7684	0.0194699	0.0144662	up	yes	NC_010455.5:110657082..110681603:+
ssc_circ_0006025	5	133.404	0	19.5794	6.8135	3.7684	0.0194699	0.0144662	up	yes	NC_010455.5:110784615..110789120:+
ssc_circ_0006271	5	133.404	0	19.5794	6.8135	3.7684	0.0194699	0.0144662	up	yes	NC_010455.5:180591411..180594799:+
ssc_circ_0006446	5	133.404	0	19.5794	6.8135	3.7684	0.0194699	0.0144662	up	yes	NC_010455.5:30110846..30113591:+
ssc_circ_0006480	5	133.404	0	19.5794	6.8135	3.7684	0.0194699	0.0144662	up	yes	NC_010455.5:31448023..31473909:-
ssc_circ_0006989	5	133.404	0	19.5794	6.8135	3.7684	0.0194699	0.0144662	up	yes	NC_010456.5:36101382..36101619:+
ssc_circ_0007343	5	133.404	0	19.5794	6.8135	3.7684	0.0194699	0.0144662	up	yes	NC_010457.5:118367910..118411610:+
ssc_circ_0007828	5	133.404	0	19.5794	6.8135	3.7684	0.0194699	0.0144662	up	yes	NC_010458.4:47882641..47883657:+
ssc_circ_0008317	5	133.404	0	19.5794	6.8135	3.7684	0.0194699	0.0144662	up	yes	NC_010460.4:54562129..54563773:-
ssc_circ_0008389	5	133.404	0	19.5794	6.8135	3.7684	0.0194699	0.0144662	up	yes	NC_010461.5:13266919..13270698:+
ssc_circ_0008521	5	133.404	0	19.5794	6.8135	3.7684	0.0194699	0.0144662	up	yes	NC_010461.5:88089031..88095383:+
ssc_circ_0002596	20	533.618	49	959.392	0.556204	-0.846314	0.0195136	0.0144909	down	yes	NC_010447.5:2675422..2692132:-
ssc_circ_0000418	2	53.3618	12	234.953	0.227117	-2.13849	0.0196002	0.0145078	down	yes	NC_010443.5:196235464..196237559:+
ssc_circ_0001232	2	53.3618	12	234.953	0.227117	-2.13849	0.0196002	0.0145078	down	yes	NC_010444.4:60502168..60503198:-
ssc_circ_0001509	2	53.3618	12	234.953	0.227117	-2.13849	0.0196002	0.0145078	down	yes	NC_010445.4:110335381..110344032:-
ssc_circ_0001978	2	53.3618	12	234.953	0.227117	-2.13849	0.0196002	0.0145078	down	yes	NC_010445.4:83349428..83358984:+
ssc_circ_0002419	2	53.3618	12	234.953	0.227117	-2.13849	0.0196002	0.0145078	down	yes	NC_010446.5:90161231..90163552:+
ssc_circ_0005594	2	53.3618	12	234.953	0.227117	-2.13849	0.0196002	0.0145078	down	yes	NC_010454.4:16156838..16164359:-
ssc_circ_0000122	4	106.724	17	332.85	0.320635	-1.64099	0.020143	0.0148854	down	yes	NC_010443.5:123323801..123330654:+
ssc_circ_0008591	4	106.724	17	332.85	0.320635	-1.64099	0.020143	0.0148854	down	yes	NW_018084979.1:2035285..2045203:+
ssc_circ_0003308	19	506.937	11	215.374	2.35375	1.23496	0.0205805	0.0151922	up	yes	NC_010448.4:43879422..43894306:+
ssc_circ_0005733	19	506.937	11	215.374	2.35375	1.23496	0.0205805	0.0151922	up	yes	NC_010454.4:36150268..36154292:+
ssc_circ_0008588	28	747.065	63	1233.5	0.605644	-0.723457	0.0207314	0.0152954	down	yes	NW_018084979.1:1908088..1908734:+
ssc_circ_0002594	20	533.618	12	234.953	2.27117	1.18343	0.021615	0.0155506	up	yes	NC_010447.5:2637894..2692132:-
ssc_circ_0007149	13	346.852	6	117.477	2.95252	1.56195	0.0220833	0.0155506	up	yes	NC_010456.5:71999543..72011017:+
ssc_circ_0008218	13	346.852	6	117.477	2.95252	1.56195	0.0220833	0.0155506	up	yes	NC_010460.4:2633093..2661452:-
ssc_circ_0000533	9	240.128	3	58.7383	4.0881	2.03143	0.022411	0.0155506	up	yes	NC_010443.5:230179268..230182141:+
ssc_circ_0005743	9	240.128	3	58.7383	4.0881	2.03143	0.022411	0.0155506	up	yes	NC_010454.4:36458277..36464396:+
ssc_circ_0005991	9	240.128	3	58.7383	4.0881	2.03143	0.022411	0.0155506	up	yes	NC_010454.4:833107..834948:+
ssc_circ_0000021	21	560.299	13	254.533	2.20128	1.13835	0.0224953	0.0155506	up	yes	NC_010443.5:106150521..106171073:+
ssc_circ_0004648	21	560.299	13	254.533	2.20128	1.13835	0.0224953	0.0155506	up	yes	NC_010451.4:19905675..19913189:-
ssc_circ_0003791	5	133.404	19	372.009	0.358605	-1.47953	0.0227424	0.0155506	down	yes	NC_010449.5:56111793..56128677:+
ssc_circ_0000386	0	26.6809	7	137.056	0.194671	-3.36089	0.0234131	0.0155506	down	yes	NC_010443.5:184715052..184717478:-
ssc_circ_0000710	0	26.6809	7	137.056	0.194671	-3.36089	0.0234131	0.0155506	down	yes	NC_010443.5:37122169..37167150:-
ssc_circ_0001028	0	26.6809	7	137.056	0.194671	-3.36089	0.0234131	0.0155506	down	yes	NC_010444.4:140745891..140757554:+
ssc_circ_0001174	0	26.6809	7	137.056	0.194671	-3.36089	0.0234131	0.0155506	down	yes	NC_010444.4:44747121..44750065:+
ssc_circ_0001236	0	26.6809	7	137.056	0.194671	-3.36089	0.0234131	0.0155506	down	yes	NC_010444.4:6114129..6114797:-
ssc_circ_0001655	0	26.6809	7	137.056	0.194671	-3.36089	0.0234131	0.0155506	down	yes	NC_010445.4:18470135..18470486:+
ssc_circ_0001727	0	26.6809	7	137.056	0.194671	-3.36089	0.0234131	0.0155506	down	yes	NC_010445.4:31250811..31253767:+
ssc_circ_0001932	0	26.6809	7	137.056	0.194671	-3.36089	0.0234131	0.0155506	down	yes	NC_010445.4:73046115..73053892:+
ssc_circ_0003290	0	26.6809	7	137.056	0.194671	-3.36089	0.0234131	0.0155506	down	yes	NC_010448.4:37957475..37975235:+
ssc_circ_0003534	0	26.6809	7	137.056	0.194671	-3.36089	0.0234131	0.0155506	down	yes	NC_010448.4:96667496..96690762:-
ssc_circ_0003620	0	26.6809	7	137.056	0.194671	-3.36089	0.0234131	0.0155506	down	yes	NC_010449.5:117693554..117695673:+
ssc_circ_0003877	0	26.6809	7	137.056	0.194671	-3.36089	0.0234131	0.0155506	down	yes	NC_010449.5:67503509..67509034:-
ssc_circ_0004028	0	26.6809	7	137.056	0.194671	-3.36089	0.0234131	0.0155506	down	yes	NC_010450.4:101219895..101233355:-
ssc_circ_0004209	0	26.6809	7	137.056	0.194671	-3.36089	0.0234131	0.0155506	down	yes	NC_010450.4:30920209..30938242:+
ssc_circ_0005038	0	26.6809	7	137.056	0.194671	-3.36089	0.0234131	0.0155506	down	yes	NC_010452.4:32569928..32576571:-
ssc_circ_0005200	0	26.6809	7	137.056	0.194671	-3.36089	0.0234131	0.0155506	down	yes	NC_010452.4:5770011..5777849:+
ssc_circ_0006112	0	26.6809	7	137.056	0.194671	-3.36089	0.0234131	0.0155506	down	yes	NC_010455.5:132325910..132337788:-
ssc_circ_0006418	0	26.6809	7	137.056	0.194671	-3.36089	0.0234131	0.0155506	down	yes	NC_010455.5:2806687..2816507:-
ssc_circ_0006608	0	26.6809	7	137.056	0.194671	-3.36089	0.0234131	0.0155506	down	yes	NC_010455.5:68611370..68611602:-
ssc_circ_0006720	0	26.6809	7	137.056	0.194671	-3.36089	0.0234131	0.0155506	down	yes	NC_010455.5:95702963..95709483:-
ssc_circ_0006751	0	26.6809	7	137.056	0.194671	-3.36089	0.0234131	0.0155506	down	yes	NC_010456.5:104064308..104070594:-
ssc_circ_0007512	0	26.6809	7	137.056	0.194671	-3.36089	0.0234131	0.0155506	down	yes	NC_010457.5:54488295..54497470:+
ssc_circ_0008330	0	26.6809	7	137.056	0.194671	-3.36089	0.0234131	0.0155506	down	yes	NC_010460.4:612442..618436:+
ssc_circ_0008411	0	26.6809	7	137.056	0.194671	-3.36089	0.0234131	0.0155506	down	yes	NC_010461.5:36388349..36405619:-
ssc_circ_0006943	33	880.47	71	1390.14	0.633368	-0.658885	0.0237296	0.0157532	down	yes	NC_010456.5:29281864..29290551:-
ssc_circ_0008036	6	160.085	21	411.168	0.389343	-1.36089	0.0245519	0.0162832	down	yes	NC_010459.5:40248101..40253898:-
ssc_circ_0002847	14	373.533	7	137.056	2.7254	1.44647	0.0248187	0.0164283	up	yes	NC_010447.5:82799606..82804808:+
ssc_circ_0003507	14	373.533	7	137.056	2.7254	1.44647	0.0248187	0.0164283	up	yes	NC_010448.4:92155928..92170345:+
ssc_circ_0007860	14	373.533	7	137.056	2.7254	1.44647	0.0248187	0.0164283	up	yes	NC_010458.4:55385796..55397890:-
ssc_circ_0004824	34	907.15	26	509.065	1.78199	0.833491	0.0249861	0.0165311	up	yes	NC_010451.4:72153385..72160471:-
ssc_circ_0006990	27	720.384	19	372.009	1.93647	0.953428	0.0252314	0.0166853	up	yes	NC_010456.5:36101382..36243162:+
ssc_circ_0000100	7	186.766	23	450.327	0.414735	-1.26974	0.0257206	0.0169841	down	yes	NC_010443.5:12041132..12043885:-
ssc_circ_0000474	7	186.766	23	450.327	0.414735	-1.26974	0.0257206	0.0169841	down	yes	NC_010443.5:216148995..216177064:+
ssc_circ_0005015	7	186.766	23	450.327	0.414735	-1.26974	0.0257206	0.0169841	down	yes	NC_010452.4:25600746..25606516:-
ssc_circ_0001697	3	80.0427	14	274.112	0.292007	-1.77592	0.0257939	0.0170078	down	yes	NC_010445.4:27238767..27240362:-
ssc_circ_0008339	3	80.0427	14	274.112	0.292007	-1.77592	0.0257939	0.0170078	down	yes	NC_010460.4:8305622..8313537:-
ssc_circ_0005538	9	240.128	27	528.645	0.454233	-1.13849	0.0266427	0.017559	down	yes	NC_010454.4:11669306..11672541:-
ssc_circ_0003797	15	400.213	8	156.635	2.55506	1.35336	0.0271865	0.0178828	up	yes	NC_010449.5:56509179..56519340:-
ssc_circ_0006155	15	400.213	8	156.635	2.55506	1.35336	0.0271865	0.0178828	up	yes	NC_010455.5:134998506..135020313:+
ssc_circ_0007683	15	400.213	8	156.635	2.55506	1.35336	0.0271865	0.0178828	up	yes	NC_010457.5:94016853..94019208:+
ssc_circ_0008363	15	400.213	8	156.635	2.55506	1.35336	0.0271865	0.0178828	up	yes	NC_010461.5:110332792..110346171:+
ssc_circ_0000426	10	266.809	4	78.3177	3.40675	1.7684	0.0283121	0.0185339	up	yes	NC_010443.5:202107433..202110999:-
ssc_circ_0000973	10	266.809	4	78.3177	3.40675	1.7684	0.0283121	0.0185339	up	yes	NC_010444.4:130452901..130473709:+
ssc_circ_0002113	10	266.809	4	78.3177	3.40675	1.7684	0.0283121	0.0185339	up	yes	NC_010446.5:118062336..118077545:-
ssc_circ_0003387	10	266.809	4	78.3177	3.40675	1.7684	0.0283121	0.0185339	up	yes	NC_010448.4:69106984..69124265:-
ssc_circ_0005554	10	266.809	4	78.3177	3.40675	1.7684	0.0283121	0.0185339	up	yes	NC_010454.4:14430775..14448031:+
ssc_circ_0006212	10	266.809	4	78.3177	3.40675	1.7684	0.0283121	0.0185339	up	yes	NC_010455.5:148522545..148534946:-
ssc_circ_0006339	10	266.809	4	78.3177	3.40675	1.7684	0.0283121	0.0185339	up	yes	NC_010455.5:200731731..200749144:+
ssc_circ_0006719	10	266.809	4	78.3177	3.40675	1.7684	0.0283121	0.0185339	up	yes	NC_010455.5:95702963..95703536:-
ssc_circ_0007367	10	266.809	4	78.3177	3.40675	1.7684	0.0283121	0.0185339	up	yes	NC_010457.5:128371748..128373809:+
ssc_circ_0003016	4	106.724	16	313.271	0.340675	-1.55353	0.0302555	0.0197967	down	yes	NC_010448.4:13105853..13123467:+
ssc_circ_0000382	17	453.575	10	195.794	2.31659	1.212	0.0309167	0.0202196	up	yes	NC_010443.5:184048957..184049475:+
ssc_circ_0001560	7	186.766	2	39.1589	4.76945	2.25382	0.031582	0.0205674	up	yes	NC_010445.4:117952014..117953796:+
ssc_circ_0004236	7	186.766	2	39.1589	4.76945	2.25382	0.031582	0.0205674	up	yes	NC_010450.4:38531170..38535871:-
ssc_circ_0004701	7	186.766	2	39.1589	4.76945	2.25382	0.031582	0.0205674	up	yes	NC_010451.4:33731308..33735453:+
ssc_circ_0005296	7	186.766	2	39.1589	4.76945	2.25382	0.031582	0.0205674	up	yes	NC_010453.5:1335980..1355348:-
ssc_circ_0007804	7	186.766	2	39.1589	4.76945	2.25382	0.031582	0.0205674	up	yes	NC_010458.4:44480956..44482325:+
ssc_circ_0005531	2	53.3618	11	215.374	0.247764	-2.01296	0.0315842	0.0205674	down	yes	NC_010453.5:9145564..9149581:+
ssc_circ_0008586	2	53.3618	11	215.374	0.247764	-2.01296	0.0315842	0.0205674	down	yes	NW_018084979.1:1906774..1907412:+
ssc_circ_0003220	39	1040.55	32	626.542	1.66079	0.73187	0.0318993	0.0207628	up	yes	NC_010448.4:28311909..28312248:-
ssc_circ_0000655	11	293.49	5	97.8972	2.99794	1.58397	0.0334172	0.0217093	up	yes	NC_010443.5:266309590..266312704:-
ssc_circ_0003468	11	293.49	5	97.8972	2.99794	1.58397	0.0334172	0.0217093	up	yes	NC_010448.4:85102090..85111763:-
ssc_circ_0006586	11	293.49	5	97.8972	2.99794	1.58397	0.0334172	0.0217093	up	yes	NC_010455.5:65957292..65967418:+
ssc_circ_0001840	19	506.937	12	234.953	2.15761	1.10943	0.0335048	0.0217248	up	yes	NC_010445.4:46154161..46159948:+
ssc_circ_0002701	19	506.937	12	234.953	2.15761	1.10943	0.0335048	0.0217248	up	yes	NC_010447.5:51558424..51561815:+
ssc_circ_0004056	19	506.937	12	234.953	2.15761	1.10943	0.0335048	0.0217248	up	yes	NC_010450.4:110395465..110404477:-
ssc_circ_0006772	19	506.937	12	234.953	2.15761	1.10943	0.0335048	0.0217248	up	yes	NC_010456.5:107993201..108013871:-
ssc_circ_0001718	35	933.831	28	548.224	1.70338	0.768396	0.0339604	0.0220098	up	yes	NC_010445.4:28903672..28904794:-
ssc_circ_0002166	23	613.661	52	1018.13	0.602733	-0.73041	0.0341153	0.0220997	down	yes	NC_010446.5:125780952..125783720:+
ssc_circ_0007873	20	533.618	13	254.533	2.09646	1.06796	0.034444	0.022302	up	yes	NC_010458.4:64650290..64669823:+
ssc_circ_0006253	12	320.171	32	626.542	0.511013	-0.968569	0.0344714	0.0223092	down	yes	NC_010455.5:168854244..168855082:+
ssc_circ_0004325	21	560.299	14	274.112	2.04405	1.03143	0.0351819	0.0227489	up	yes	NC_010450.4:71638232..71643022:-
ssc_circ_0007365	6	160.085	20	391.589	0.40881	-1.2905	0.0351841	0.0227489	down	yes	NC_010457.5:126244848..126264510:-
ssc_circ_0001684	22	586.98	15	293.692	1.99863	0.999009	0.0357422	0.0230879	up	yes	NC_010445.4:26683193..26685606:+
ssc_circ_0002393	10	266.809	28	548.224	0.486679	-1.03896	0.0360911	0.0232802	down	yes	NC_010446.5:80973985..80978012:+
ssc_circ_0002817	10	266.809	28	548.224	0.486679	-1.03896	0.0360911	0.0232802	down	yes	NC_010447.5:776735..795087:+
ssc_circ_0006887	10	266.809	28	548.224	0.486679	-1.03896	0.0360911	0.0232802	down	yes	NC_010456.5:136307328..136335070:+
ssc_circ_0002105	7	186.766	22	430.748	0.433586	-1.20561	0.0362294	0.0233363	down	yes	NC_010446.5:117360110..117381169:-
ssc_circ_0004360	7	186.766	22	430.748	0.433586	-1.20561	0.0362294	0.0233363	down	yes	NC_010450.4:82957079..82957656:-
ssc_circ_0004940	24	640.342	17	332.85	1.92381	0.943968	0.0364125	0.0234431	up	yes	NC_010452.4:13491755..13516365:-
ssc_circ_0000108	9	240.128	26	509.065	0.471704	-1.08405	0.0365395	0.0235138	down	yes	NC_010443.5:121217326..121230821:+
ssc_circ_0002553	25	667.022	18	352.43	1.89264	0.920399	0.0365581	0.0235147	up	yes	NC_010447.5:16315891..16328852:+
ssc_circ_0003390	26	693.703	19	372.009	1.86475	0.89898	0.0365981	0.0235294	up	yes	NC_010448.4:69210845..69211313:-
ssc_circ_0002593	8	213.447	24	469.906	0.454233	-1.13849	0.0366271	0.023537	down	yes	NC_010447.5:2619764..2692132:-
ssc_circ_0001229	12	320.171	6	117.477	2.7254	1.44647	0.0377366	0.0242043	up	yes	NC_010444.4:603367..606966:+
ssc_circ_0003305	12	320.171	6	117.477	2.7254	1.44647	0.0377366	0.0242043	up	yes	NC_010448.4:43244326..43263216:-
ssc_circ_0006463	12	320.171	6	117.477	2.7254	1.44647	0.0377366	0.0242043	up	yes	NC_010455.5:30522328..30524999:-
ssc_circ_0005076	16	426.894	39	763.598	0.559056	-0.838934	0.0386413	0.024306	down	yes	NC_010452.4:42061873..42147610:+
ssc_circ_0002250	3	80.0427	13	254.533	0.314469	-1.66901	0.0397221	0.024306	down	yes	NC_010446.5:34692208..34694291:+
ssc_circ_0002444	3	80.0427	13	254.533	0.314469	-1.66901	0.0397221	0.024306	down	yes	NC_010446.5:94071242..94073490:+
ssc_circ_0006126	3	80.0427	13	254.533	0.314469	-1.66901	0.0397221	0.024306	down	yes	NC_010455.5:133296684..133305955:-
ssc_circ_0007503	15	400.213	37	724.439	0.552446	-0.856095	0.04043	0.024306	down	yes	NC_010457.5:54310541..54312703:+
ssc_circ_0004364	41	1093.92	35	685.28	1.59631	0.674737	0.0405113	0.024306	up	yes	NC_010450.4:84198495..84200866:-
ssc_circ_0005284	13	346.852	7	137.056	2.53073	1.33955	0.041333	0.024306	up	yes	NC_010453.5:1141224..1157049:-
ssc_circ_0000472	0	26.6809	6	117.477	0.227117	-3.13849	0.0416882	0.024306	down	yes	NC_010443.5:215745865..215771774:-
ssc_circ_0001078	0	26.6809	6	117.477	0.227117	-3.13849	0.0416882	0.024306	down	yes	NC_010444.4:151059995..151069641:+
ssc_circ_0001913	0	26.6809	6	117.477	0.227117	-3.13849	0.0416882	0.024306	down	yes	NC_010445.4:69377498..69390965:-
ssc_circ_0002575	0	26.6809	6	117.477	0.227117	-3.13849	0.0416882	0.024306	down	yes	NC_010447.5:21986592..21987400:-
ssc_circ_0002716	0	26.6809	6	117.477	0.227117	-3.13849	0.0416882	0.024306	down	yes	NC_010447.5:56640129..56664010:-
ssc_circ_0002747	0	26.6809	6	117.477	0.227117	-3.13849	0.0416882	0.024306	down	yes	NC_010447.5:67681766..67688990:-
ssc_circ_0002870	0	26.6809	6	117.477	0.227117	-3.13849	0.0416882	0.024306	down	yes	NC_010447.5:85228901..85254704:-
ssc_circ_0002908	0	26.6809	6	117.477	0.227117	-3.13849	0.0416882	0.024306	down	yes	NC_010448.4:101570971..101577333:+
ssc_circ_0003038	0	26.6809	6	117.477	0.227117	-3.13849	0.0416882	0.024306	down	yes	NC_010448.4:135651327..135659362:+
ssc_circ_0003374	0	26.6809	6	117.477	0.227117	-3.13849	0.0416882	0.024306	down	yes	NC_010448.4:63557493..63558219:-
ssc_circ_0005081	0	26.6809	6	117.477	0.227117	-3.13849	0.0416882	0.024306	down	yes	NC_010452.4:42063516..42185876:+
ssc_circ_0005370	0	26.6809	6	117.477	0.227117	-3.13849	0.0416882	0.024306	down	yes	NC_010453.5:2737291..2741033:-
ssc_circ_0005508	0	26.6809	6	117.477	0.227117	-3.13849	0.0416882	0.024306	down	yes	NC_010453.5:77498616..77503607:+
ssc_circ_0005585	0	26.6809	6	117.477	0.227117	-3.13849	0.0416882	0.024306	down	yes	NC_010454.4:1492107..1493742:+
ssc_circ_0005734	0	26.6809	6	117.477	0.227117	-3.13849	0.0416882	0.024306	down	yes	NC_010454.4:36167409..36170928:-
ssc_circ_0005901	0	26.6809	6	117.477	0.227117	-3.13849	0.0416882	0.024306	down	yes	NC_010454.4:53615200..53633146:+
ssc_circ_0005925	0	26.6809	6	117.477	0.227117	-3.13849	0.0416882	0.024306	down	yes	NC_010454.4:57219146..57220106:-
ssc_circ_0006227	0	26.6809	6	117.477	0.227117	-3.13849	0.0416882	0.024306	down	yes	NC_010455.5:158683519..158686017:-
ssc_circ_0006434	0	26.6809	6	117.477	0.227117	-3.13849	0.0416882	0.024306	down	yes	NC_010455.5:2981756..2988731:-
ssc_circ_0006582	0	26.6809	6	117.477	0.227117	-3.13849	0.0416882	0.024306	down	yes	NC_010455.5:65723023..65724436:+
ssc_circ_0006864	0	26.6809	6	117.477	0.227117	-3.13849	0.0416882	0.024306	down	yes	NC_010456.5:132485606..132488764:+
ssc_circ_0008437	0	26.6809	6	117.477	0.227117	-3.13849	0.0416882	0.024306	down	yes	NC_010461.5:46725946..46726525:-
ssc_circ_0008489	0	26.6809	6	117.477	0.227117	-3.13849	0.0416882	0.024306	down	yes	NC_010461.5:6859159..6862999:+
ssc_circ_0002308	8	213.447	3	58.7383	3.63387	1.86151	0.0421928	0.0244955	up	yes	NC_010446.5:48711428..48730191:+
ssc_circ_0002668	8	213.447	3	58.7383	3.63387	1.86151	0.0421928	0.0244955	up	yes	NC_010447.5:3739281..3754014:-
ssc_circ_0003231	8	213.447	3	58.7383	3.63387	1.86151	0.0421928	0.0244955	up	yes	NC_010448.4:28931494..28932927:+
ssc_circ_0003585	8	213.447	3	58.7383	3.63387	1.86151	0.0421928	0.0244955	up	yes	NC_010449.5:110475343..110506262:+
ssc_circ_0007780	8	213.447	3	58.7383	3.63387	1.86151	0.0421928	0.0244955	up	yes	NC_010458.4:41104364..41106467:-
ssc_circ_0008304	8	213.447	3	58.7383	3.63387	1.86151	0.0421928	0.0244955	up	yes	NC_010460.4:54192244..54270584:-
ssc_circ_0004700	14	373.533	35	685.28	0.54508	-0.87546	0.0422147	0.0244966	down	yes	NC_010451.4:33731308..33732436:+
ssc_circ_0002149	19	506.937	44	861.495	0.588439	-0.765036	0.0424608	0.0246198	down	yes	NC_010446.5:124532103..124566870:+
ssc_circ_0004600	48	1280.68	43	841.916	1.52115	0.605166	0.0441959	0.0256041	up	yes	NC_010451.4:130326633..130384896:-
ssc_circ_0003170	14	373.533	8	156.635	2.38473	1.25382	0.0442859	0.0256453	up	yes	NC_010448.4:169018075..169047805:+
ssc_circ_0005250	36	960.512	30	587.383	1.63524	0.709503	0.0448357	0.0259526	up	yes	NC_010452.4:68684614..68688441:+
ssc_circ_0003285	4	106.724	15	293.692	0.363387	-1.46042	0.045042	0.026039	down	yes	NC_010448.4:37957475..37959217:+
ssc_circ_0004816	4	106.724	15	293.692	0.363387	-1.46042	0.045042	0.026039	down	yes	NC_010451.4:70943455..71002109:+
ssc_circ_0003244	15	400.213	9	176.215	2.27117	1.18343	0.046676	0.0269721	up	yes	NC_010448.4:31388854..31404916:-
ssc_circ_0000516	5	133.404	17	332.85	0.400794	-1.31907	0.0482682	0.0278451	down	yes	NC_010443.5:228980934..229026540:+
ssc_circ_0007166	5	133.404	17	332.85	0.400794	-1.31907	0.0482682	0.0278451	down	yes	NC_010456.5:7352555..7366524:-
ssc_circ_0007185	5	133.404	17	332.85	0.400794	-1.31907	0.0482682	0.0278451	down	yes	NC_010456.5:75890549..75897301:-
ssc_circ_0002516	16	426.894	10	195.794	2.18032	1.12454	0.0485783	0.0280121	up	yes	NC_010447.5:103106865..103107920:-
ssc_circ_0006726	16	426.894	38	744.018	0.573768	-0.801459	0.0496676	0.0286281	down	yes	NC_010455.5:97912254..97913066:+
ssc_circ_0001113	6	160.085	19	372.009	0.430326	-1.2165	0.0499779	0.0287584	down	yes	NC_010444.4:2079637..2085863:-
ssc_circ_0002083	6	160.085	19	372.009	0.430326	-1.2165	0.0499779	0.0287584	down	yes	NC_010446.5:106850368..106859846:+
ssc_circ_0002305	6	160.085	19	372.009	0.430326	-1.2165	0.0499779	0.0287584	down	yes	NC_010446.5:46806844..46824504:+
ssc_circ_0008289	6	160.085	19	372.009	0.430326	-1.2165	0.0499779	0.0287584	down	yes	NC_010460.4:5103837..5109435:+
