# Supplementary material for: A genome-wide landscape of mRNAs, lncRNAs, and circRNAs during subcutaneous adipogenesis in pigs
Source: J Anim Sci Biotechnol. 2018 Nov 1;9:76. doi: 10.1186/s40104-018-0292-7 (PMC6211446; doi:10.1186/s40104-018-0292-7)
Supplement: Supplementary file 7 — List of differentially expressed (DE) genes for D8 vs D0. Gene ID, fold change, gene name, biotype, and position of differentially expressed mRNAs, lncRNAs, and circRNAs between D8 versus D0. (XLSX 206 kb) [file 40104_2018_292_MOESM7_ESM.xlsx]

## Sheet: DE mRNAs
Additional file 7 List of differentially expressed (DE) genes for D8 versus D0. List of differentially expressed (DE) mRNAs for D8 versus D0.
Gene	D8_count	D8_normalize	D0_count	D0_normalize	FoldChange	Log2FoldChange	pval	padj	Up/Down	Significant	GeneName	Biotype	Position
gene23386	249081	4601.69	14167	187.923	24.4872	4.61395	0	0	up	yes	SCD	protein_coding	chrNC_010456.5:111461560-111478033:+
gene24339	419252	7745.54	176368	2339.49	3.31079	1.72717	0	0	up	yes	COL3A1	protein_coding	chrNC_010457.5:93556914-93595678:+
gene1086	194870	3600.16	738588	9797.23	0.367467	-1.44431	0	0	down	yes	THBS1	protein_coding	chrNC_010443.5:131728781-131746098:-
gene5364	84458	1560.33	435398	5775.47	0.270166	-1.88808	0	0	down	yes	SERPINE1	protein_coding	chrNC_010445.4:8863738-8871572:+
gene11917	92060	1700.78	5144	68.2342	24.9256	4.63956	0	0	up	yes	FABP3	protein_coding	chrNC_010448.4:87943003-87950708:-
gene7379	73421	1356.43	5090	67.5179	20.0899	4.3284	0	0	up	yes	FABP4	protein_coding	chrNC_010446.5:55096400-55101209:+
gene24596	4716	87.1266	80193	1063.75	0.0819055	-3.6099	0	0	down	yes	DES	protein_coding	chrNC_010457.5:121428539-121435426:+
gene2096	40666	751.291	179537	2381.52	0.315466	-1.66444	0	0	down	yes	TNC	protein_coding	chrNC_010443.5:255533235-255630381:-
gene10885	42744	789.682	2762	36.6374	21.554	4.42988	0	0	up	yes	APOE	protein_coding	chrNC_010448.4:51373113-51375333:+
gene24528	177117	3272.18	104552	1386.86	2.35941	1.23843	0	0	up	yes	FN1	protein_coding	chrNC_010457.5:117658158-117737145:-
gene17160	42940	793.303	4265	56.5744	14.0223	3.80965	0	0	up	yes	CD36	protein_coding	chrNC_010451.4:99685748-99782296:-
gene23975	34225	632.296	3998	53.0327	11.9227	3.57565	0	0	up	yes	ACSL1	protein_coding	chrNC_010457.5:45866858-45936327:-
gene15585	26925	497.431	1463	19.4064	25.6323	4.67989	0	0	up	yes	ELOVL6	protein_coding	chrNC_010450.4:112038670-112190079:+
gene8135	54944	1015.07	21667	287.409	3.53181	1.82041	0	0	up	yes	TXNIP	protein_coding	chrNC_010446.5:99348589-99351760:+
gene5184	57765	1067.19	169171	2244.02	0.47557	-1.07227	0	0	down	yes	ACTB	protein_coding	chrNC_010445.4:4084275-4090383:-
gene8941	34438	636.231	7737	102.63	6.19928	2.6321	0	0	up	yes	KRT5	protein_coding	chrNC_010447.5:17862047-17868397:-
gene13730	7808	144.25	54728	725.957	0.198704	-2.33131	0	0	down	yes	CEMIP	protein_coding	chrNC_010449.5:49622534-49792547:+
gene17636	23783	439.383	89413	1186.05	0.37046	-1.43261	0	0	down	yes	ENAH	protein_coding	chrNC_010452.4:13439772-13609347:-
gene16861	13592	251.108	64870	860.488	0.29182	-1.77685	0	0	down	yes	FMOD	protein_coding	chrNC_010451.4:64062995-64073853:-
gene22100	23123	427.19	4345	57.6356	7.41191	2.88985	0	0	up	yes	LPL	protein_coding	chrNC_010456.5:4104761-4134964:+
gene24976	26343	486.678	6426	85.2397	5.70953	2.51337	0	0	up	yes	SELENOP	protein_coding	chrNC_010458.4:27537885-27547863:-
gene22181	14248	263.227	62557	829.807	0.317215	-1.65647	0	0	down	yes	CLU	protein_coding	chrNC_010456.5:11336585-11352569:-
gene7382	20483	378.417	3245	43.0443	8.79133	3.13608	0	0	up	yes	FABP5	protein_coding	chrNC_010446.5:55277831-55282585:-
gene18825	23923	441.97	74886	993.349	0.444929	-1.16835	0	0	down	yes	ACTG1	protein_coding	chrNC_010454.4:1320355-1323219:+
gene8401	16716	308.823	3506	46.5064	6.64043	2.73128	0	0	up	yes	COL11A1	protein_coding	chrNC_010446.5:115638381-115841679:+
gene3113	25015	462.144	9718	128.907	3.58508	1.84201	0	0	up	yes	HSD17B12	protein_coding	chrNC_010444.4:18461487-18611761:-
gene11872	20932	386.712	6923	91.8323	4.21107	2.07419	0	0	up	yes	IFI6	protein_coding	chrNC_010448.4:84852782-84858072:-
gene17376	23278	430.053	9079	120.431	3.57095	1.83631	0	0	up	yes	GLUL	protein_coding	chrNC_010451.4:123751551-123762575:-
gene19267	32656	603.309	17130	227.226	2.6551	1.40877	0	0	up	yes	ACLY	protein_coding	chrNC_010454.4:20796678-20841301:+
gene15348	10501	194.003	41232	546.935	0.354709	-1.49529	0	0	down	yes	SFRP2	protein_coding	chrNC_010450.4:75337311-75345926:+
gene11783	17890	330.512	57326	760.419	0.434645	-1.20209	0	0	down	yes	ID3	protein_coding	chrNC_010448.4:81422541-81424169:-
gene21354	8435	155.834	282	3.74068	41.6593	5.38057	0	0	up	yes	ADIPOQ	protein_coding	chrNC_010455.5:124633906-124646237:+
gene9444	11968	221.105	2394	31.756	6.96263	2.79963	0	0	up	yes	MGST1	protein_coding	chrNC_010447.5:56259566-56283823:-
gene13828	7709	142.421	271	3.59476	39.6191	5.30812	0	0	up	yes	PLIN1	protein_coding	chrNC_010449.5:55237517-55250797:-
gene19632	7711	142.458	385	5.10695	27.895	4.80193	0	0	up	yes	LOC110256043	protein_coding	chrNC_010454.4:39364414-39433654:-
gene16999	12059	222.786	42001	557.135	0.399878	-1.32237	0	0	down	yes	PEG10	protein_coding	chrNC_010451.4:74474121-74486983:+
gene14641	23160	427.873	10870	144.188	2.96746	1.56923	0	0	up	yes	ISG12(A)	protein_coding	chrNC_010449.5:115356619-115361537:+
gene13447	10293	190.16	1813	24.0491	7.90715	2.98316	0	0	up	yes	FKBP5	protein_coding	chrNC_010449.5:31441764-31550704:-
gene1990	16679	308.139	6029	79.9735	3.85301	1.94599	0	0	up	yes	ABCA1	protein_coding	chrNC_010443.5:246144277-246278492:-
gene3156	18182	335.907	7226	95.8515	3.50445	1.80919	0	0	up	yes	CAT	protein_coding	chrNC_010444.4:26493664-26533881:-
gene16281	7427	137.211	68	0.902007	152.118	7.24905	0	0	up	yes	THRSP	protein_coding	chrNC_010451.4:12479913-12484323:+
gene26541	4838	89.3805	24120	319.947	0.27936	-1.8398	0	0	down	yes	FLNC	protein_coding	chrNC_010460.4:19759734-19787616:-
gene21146	9534	176.138	1610	21.3563	8.24755	3.04397	0	0	up	yes	PTX3	protein_coding	chrNC_010455.5:97273594-97279570:+
gene21776	15003	277.176	5384	71.4177	3.88105	1.95645	0	0	up	yes	GBE1	protein_coding	chrNC_010455.5:173634401-173909646:+
gene23844	18200	336.239	7922	105.084	3.19972	1.67795	0	0	up	yes	DBI	protein_coding	chrNC_010457.5:24895575-24900710:+
gene9821	9909	183.066	34995	464.202	0.394366	-1.34239	0	0	down	yes	TXNRD1	protein_coding	chrNC_010447.5:80170334-80213889:-
gene3292	6998	129.286	618	8.19765	15.7711	3.97921	0	0	up	yes	SPON1	protein_coding	chrNC_010444.4:44967982-45299677:-
gene27670	7672	141.738	1100	14.5913	9.71386	3.28004	0	0	up	yes	TSC22D3	protein_coding	chrNC_010461.5:88171325-88233583:-
gene19619	15751	290.995	6499	86.208	3.37549	1.7551	0	0	up	yes	ACACA	protein_coding	chrNC_010454.4:38580916-38875067:-
gene6412	25667	474.189	14905	197.712	2.39838	1.26206	0	0	up	yes	UGP2	protein_coding	chrNC_010445.4:77975450-78032471:-
gene17146	12923	238.748	39108	518.76	0.460228	-1.11958	0	0	down	yes	SEMA3D	protein_coding	chrNC_010451.4:95280637-95486109:+
gene9581	19283	356.247	10043	133.218	2.67416	1.41908	0	0	up	yes	C1S	protein_coding	chrNC_010447.5:63670309-63681466:-
gene18338	10009	184.913	2849	37.7914	4.89299	2.29072	0	0	up	yes	POSTN	protein_coding	chrNC_010453.5:13225183-13258973:-
gene8874	13215	244.143	39518	524.199	0.465745	-1.10239	0	0	down	yes	TUBA1A	protein_coding	chrNC_010447.5:15186059-15190211:-
gene8814	15196	280.741	43180	572.775	0.490143	-1.02873	0	0	down	yes	MYH9	protein_coding	chrNC_010447.5:11365603-11456475:+
gene15279	332	6.13359	7742	102.696	0.0597256	-4.06551	0	0	down	yes	AMCF-II	protein_coding	chrNC_010450.4:70008225-70010360:+
gene20932	5678	104.899	533	7.07014	14.8369	3.89112	0	0	up	yes	ACKR4	protein_coding	chrNC_010455.5:73773862-73777770:+
gene20364	9433	174.272	2727	36.1731	4.81771	2.26835	0	0	up	yes	ACAA1	protein_coding	chrNC_010455.5:22964844-23020138:-
gene27686	5492	101.463	22020	292.091	0.347367	-1.52547	0	0	down	yes	ACSL4	protein_coding	chrNC_010461.5:89760863-89838103:-
gene6364	15173	280.316	7152	94.8699	2.95474	1.56303	0	0	up	yes	ANXA4	protein_coding	chrNC_010445.4:72623311-72654591:-
gene13292	10826	200.007	33581	445.446	0.449004	-1.1552	0	0	down	yes	CLIC1	protein_coding	chrNC_010449.5:23842829-23851162:-
gene21587	26617	491.74	17480	231.869	2.12077	1.08459	0	0	up	yes	CCDC80	protein_coding	chrNC_010455.5:147203333-147244753:+
gene21766	12766	235.848	37311	494.923	0.476534	-1.06935	0	0	down	yes	VGLL3	protein_coding	chrNC_010455.5:168790024-168839962:+
gene22273	10109	186.76	31565	418.704	0.446044	-1.16474	0	0	down	yes	PALLD	protein_coding	chrNC_010456.5:20678456-21020125:-
gene18785	7673	141.756	1837	24.3675	5.81744	2.54038	0	0	up	yes	FASN	protein_coding	chrNC_010454.4:922405-937560:+
gene643	6304	116.464	1113	14.7637	7.88854	2.97976	0	0	up	yes	ME1	protein_coding	chrNC_010443.5:82799878-82989895:+
gene8900	4610	85.1683	318	4.21821	20.1906	4.33561	0	0	up	yes	GPD1	protein_coding	chrNC_010447.5:16008179-16021676:+
gene25831	5979	110.46	1018	13.5036	8.18006	3.03211	0	0	up	yes	ACSS2	protein_coding	chrNC_010459.5:38260152-38315764:+
gene24072	11840	218.74	34306	455.063	0.480681	-1.05685	0	0	down	yes	PLEKHB2	protein_coding	chrNC_010457.5:57428259-57489051:+
gene21374	13399	247.542	37394	496.024	0.499052	-1.00274	0	0	down	yes	LPP	protein_coding	chrNC_010455.5:125782373-126478927:+
gene9102	5140	94.9598	736	9.7629	9.7266	3.28194	0	0	up	yes	ITGA7	protein_coding	chrNC_010447.5:21126565-21150875:-
gene14503	1700	31.4069	10848	143.897	0.21826	-2.19588	0	0	down	yes	LTBP2	protein_coding	chrNC_010449.5:97744974-97852848:-
gene24736	874	16.1469	8242	109.329	0.147691	-2.75934	0	0	down	yes	ARL4C	protein_coding	chrNC_010457.5:134618490-134622211:-
gene19279	5195	95.9759	823	10.9169	8.79147	3.1361	0	0	up	yes	LOC110255272	protein_coding	chrNC_010454.4:21037349-21041743:+
gene21221	7320	135.235	2108	27.9622	4.83633	2.27391	0	0	up	yes	RPL22L1	protein_coding	chrNC_010455.5:109495771-109499495:-
gene27581	4044	74.7116	307	4.0723	18.3463	4.19742	0	0	up	yes	TNMD	protein_coding	chrNC_010461.5:82269323-82292083:+
gene12090	3951	72.9934	279	3.70088	19.7233	4.30183	0	0	up	yes	CIDEA	protein_coding	chrNC_010448.4:97253074-97268355:-
gene4861	3725	68.8182	15638	207.435	0.331758	-1.5918	0	0	down	yes	TGFBI	protein_coding	chrNC_010444.4:138191793-138225373:+
gene2417	4376	80.8452	512	6.79158	11.9037	3.57334	0	0	up	yes	FCN2	protein_coding	chrNC_010443.5:274106276-274111970:+
gene309	9216	170.263	3667	48.6421	3.50032	1.80749	0	0	up	yes	LAMA2	protein_coding	chrNC_010443.5:33765412-34359741:-
gene7766	7596	140.334	24056	319.098	0.439782	-1.18514	0	0	down	yes	PEA15	protein_coding	chrNC_010446.5:90263600-90276142:-
gene4035	2117	39.1109	11469	152.134	0.257082	-1.9597	0	0	down	yes	CNN1	protein_coding	chrNC_010444.4:70183370-70190756:+
gene14433	11214	207.175	31268	414.764	0.499501	-1.00144	0	0	down	yes	ACTN1	protein_coding	chrNC_010449.5:92550132-92644842:-
gene27204	14591	269.564	8303	110.138	2.44752	1.29132	0	0	up	yes	MAOA	protein_coding	chrNC_010461.5:38930452-39006220:+
gene6668	10276	189.846	28924	383.671	0.494813	-1.01504	0	0	down	yes	LBH	protein_coding	chrNC_010445.4:109078285-109113536:-
gene16244	3771	69.668	17	0.225502	308.947	8.27121	0	0	up	yes	DGAT2	protein_coding	chrNC_010451.4:10032163-10066082:+
gene22914	7844	144.915	23817	315.928	0.458697	-1.12439	0	0	down	yes	ARID5B	protein_coding	chrNC_010456.5:65408603-65598485:+
gene3976	4238	78.2957	617	8.18439	9.56647	3.25799	0	0	up	yes	COL5A3	protein_coding	chrNC_010444.4:68828197-68869914:-
gene18151	935	17.2738	7530	99.884	0.172939	-2.53167	0	0	down	yes	NET1	protein_coding	chrNC_010452.4:65428013-65438346:-
gene20693	4531	83.7088	16454	218.259	0.383529	-1.38259	0	0	down	yes	FLNB	protein_coding	chrNC_010455.5:39789259-39938751:+
gene6685	7339	135.586	22422	297.424	0.455867	-1.13331	0	0	down	yes	FOSL2	protein_coding	chrNC_010445.4:110820403-110842903:-
gene19935	8610	159.067	24804	329.02	0.483456	-1.04854	0	0	down	yes	KIF1C	protein_coding	chrNC_010454.4:51899762-51924465:-
gene14988	2742	50.6576	12077	160.199	0.316216	-1.66102	0	0	down	yes	UCHL1	protein_coding	chrNC_010450.4:32353766-32367288:+
gene24531	6852	126.588	2452	32.5253	3.892	1.96051	0	0	up	yes	PECR	protein_coding	chrNC_010457.5:118296359-118335886:-
gene20852	4019	74.2497	642	8.51601	8.71884	3.12414	0	0	up	yes	PPARG	protein_coding	chrNC_010455.5:68301566-68433951:+
gene14968	4232	78.1848	783	10.3863	7.52765	2.9122	0	0	up	yes	KLB	protein_coding	chrNC_010450.4:30653434-30696123:+
gene3308	3335	61.613	13300	176.422	0.349237	-1.51772	0	0	down	yes	DKK3	protein_coding	chrNC_010444.4:47385244-47444664:+
gene8002	3446	63.6637	381	5.05389	12.597	3.655	0	0	up	yes	S100A12	protein_coding	chrNC_010446.5:96225691-96227030:+
gene23124	2869	53.0038	89	1.18057	44.8969	5.48854	0	0	up	yes	SNCG	protein_coding	chrNC_010456.5:87916353-87922111:+
gene11460	5099	94.2024	1362	18.0667	5.21415	2.38243	0	0	up	yes	ISG15	protein_coding	chrNC_010448.4:63363201-63364211:+
gene17557	4521	83.524	15765	209.12	0.399408	-1.32407	0	0	down	yes	KCTD3	protein_coding	chrNC_010452.4:5754180-5815126:+
gene19378	8797	162.522	24551	325.664	0.499047	-1.00275	0	0	down	yes	LASP1	protein_coding	chrNC_010454.4:23222706-23267209:-
gene27248	1915	35.379	9638	127.846	0.276731	-1.85344	0	0	down	yes	TIMP1	protein_coding	chrNC_010461.5:42103251-42106289:+
gene12429	7416	137.008	21674	287.502	0.476548	-1.06931	0	0	down	yes	DOCK7	protein_coding	chrNC_010448.4:149745375-149971853:+
gene12332	9887	182.659	5198	68.9505	2.64913	1.40552	0	0	up	yes	PTGFR	protein_coding	chrNC_010448.4:134727334-134777067:-
gene24632	496	9.16344	5330	70.7014	0.129608	-2.94778	0	0	down	yes	SERPINE2	protein_coding	chrNC_010457.5:125748383-125777788:-
gene6415	13603	251.311	8598	114.051	2.2035	1.1398	0	0	up	yes	MDH1	protein_coding	chrNC_010445.4:78247229-78263085:-
gene23276	7859	145.192	22342	296.362	0.489915	-1.0294	0	0	down	yes	MYOF	protein_coding	chrNC_010456.5:104770514-104941212:-
gene23360	3302	61.0034	12737	168.954	0.361065	-1.46967	0	0	down	yes	LOXL4	protein_coding	chrNC_010456.5:109571942-109593408:-
gene19281	3940	72.7902	769	10.2006	7.13585	2.83508	0	0	up	yes	LOC110255312	protein_coding	chrNC_010454.4:21074965-21079393:+
gene13291	2056	37.9839	9707	128.762	0.294994	-1.76124	0	0	down	yes	DDAH2	protein_coding	chrNC_010449.5:23838993-23842514:-
gene11298	117	2.16154	3812	50.5655	0.0427473	-4.54802	0	0	down	yes	IL11	protein_coding	chrNC_010448.4:59540482-59544909:-
gene21041	4291	79.2748	1007	13.3577	5.93478	2.5692	0	0	up	yes	PLSCR4	protein_coding	chrNC_010455.5:86542279-86573665:-
gene15686	5193	95.939	16667	221.085	0.433947	-1.20441	0	0	down	yes	PDLIM5	protein_coding	chrNC_010450.4:125044027-125259969:-
gene22152	4051	74.8409	894	11.8587	6.31103	2.65788	0	0	up	yes	ADAMDEC1	protein_coding	chrNC_010456.5:8455964-8483308:+
gene25134	7934	146.578	3738	49.5839	2.95616	1.56373	0	0	up	yes	PIK3R1	protein_coding	chrNC_010458.4:46434757-46523626:+
gene19278	3516	64.957	610	8.09153	8.02777	3.005	0	0	up	yes	LOC100737113	protein_coding	chrNC_010454.4:21024395-21029875:+
gene18063	4156	76.7807	14308	189.793	0.40455	-1.30561	0	0	down	yes	PLXDC2	protein_coding	chrNC_010452.4:54260300-54677233:-
gene16449	2135	39.4434	9659	128.125	0.307852	-1.69969	0	0	down	yes	MMP1	protein_coding	chrNC_010451.4:33411738-33420205:-
gene7875	1293	23.8878	7472	99.1147	0.241011	-2.05283	0	0	down	yes	NES	protein_coding	chrNC_010446.5:93412660-93421899:+
gene23045	4558	84.2076	15116	200.511	0.419965	-1.25166	0	0	down	yes	PLAU	protein_coding	chrNC_010456.5:76629313-76635173:+
gene9826	10553	194.963	6093	80.8225	2.41224	1.27037	0	0	up	yes	GLT8D2	protein_coding	chrNC_010447.5:80409915-80473964:+
gene8003	2822	52.1355	288	3.82027	13.6471	3.77052	0	0	up	yes	S100A9	protein_coding	chrNC_010446.5:96236114-96238989:-
gene6253	7314	135.124	3341	44.3177	3.04898	1.60833	0	0	up	yes	RETSAT	protein_coding	chrNC_010445.4:59401161-59416829:+
gene9220	5862	108.299	2248	29.8193	3.63183	1.8607	0	0	up	yes	SLC16A7	protein_coding	chrNC_010447.5:24713009-24871891:+
gene12377	3474	64.181	12556	166.553	0.385349	-1.37576	0	0	down	yes	CTH	protein_coding	chrNC_010448.4:142454922-142486352:-
gene7272	4150	76.6699	13990	185.575	0.413148	-1.27527	0	0	down	yes	RIDA	protein_coding	chrNC_010446.5:38656270-38665863:+
gene19736	4389	81.0853	1249	16.5677	4.89417	2.29106	0	0	up	yes	ALDOC	protein_coding	chrNC_010454.4:44823376-44827273:-
gene26691	2587	47.794	10452	138.644	0.344725	-1.53648	0	0	down	yes	PDE1C	protein_coding	chrNC_010460.4:40818316-41410555:+
gene25454	1406	25.9754	7500	99.4861	0.261096	-1.93735	0	0	down	yes	ZDHHC2	protein_coding	chrNC_010459.5:4855129-4928109:+
gene3704	2542	46.9626	217	2.87846	16.3152	4.02814	0	0	up	yes	PGLYRP2	protein_coding	chrNC_010444.4:62135578-62140180:+
gene30259	2618	48.3667	11	0.145913	331.476	8.37276	0	0	up	yes	LOC110259135	protein_coding	chrNW_018085343.1:26620-60650:+
gene24906	4926	91.0062	15314	203.137	0.448004	-1.15842	0	0	down	yes	RAI14	protein_coding	chrNC_010458.4:20268728-20435846:+
gene24974	2994	55.3132	513	6.80485	8.1285	3.02299	0	0	up	yes	GHR	protein_coding	chrNC_010458.4:27126300-27422618:+
gene4474	5218	96.4009	1978	26.2378	3.67412	1.8774	0	0	up	yes	F2RL2	protein_coding	chrNC_010444.4:85534188-85542062:-
gene7643	8371	154.652	4566	60.5671	2.55339	1.35241	0	0	up	yes	MGST3	protein_coding	chrNC_010446.5:85069603-85095022:-
gene3323	6221	114.931	17672	234.416	0.490287	-1.0283	0	0	down	yes	ADM	protein_coding	chrNC_010444.4:49229223-49231521:-
gene6579	1897	35.0465	8362	110.92	0.315961	-1.66218	0	0	down	yes	PKDCC	protein_coding	chrNC_010445.4:98258456-98268539:-
gene24369	2819	52.0801	457	6.06202	8.59122	3.10286	0	0	up	yes	CAVIN2	protein_coding	chrNC_010457.5:96476675-96490231:-
gene8001	2083	38.4827	108	1.4326	26.8622	4.7475	0	0	up	yes	S100A8	protein_coding	chrNC_010446.5:96209670-96210603:+
gene2606	2951	54.5188	579	7.68033	7.0985	2.82751	0	0	up	yes	PC	protein_coding	chrNC_010444.4:5566608-5587797:+
gene1446	1971	36.4136	8343	110.668	0.329033	-1.60369	0	0	down	yes	GNG2	protein_coding	chrNC_010443.5:181485257-181651972:+
gene23125	1960	36.2104	35	0.464268	77.9945	6.2853	0	0	up	yes	ADIRF	protein_coding	chrNC_010456.5:87928721-87930935:+
gene21905	4934	91.154	1937	25.6939	3.54769	1.82688	0	0	up	yes	SLC5A3	protein_coding	chrNC_010455.5:197688632-197723323:+
gene8552	3305	61.0588	11310	150.025	0.406991	-1.29693	0	0	down	yes	DDAH1	protein_coding	chrNC_010446.5:130485305-130617534:+
gene6855	5604	103.532	15942	211.468	0.489588	-1.03036	0	0	down	yes	ODC1	protein_coding	chrNC_010445.4:126087013-126095644:+
gene24330	2128	39.3141	191	2.53358	15.5172	3.9558	0	0	up	yes	CALCRL	protein_coding	chrNC_010457.5:92233264-92332459:-
gene24378	5325	98.3776	2305	30.5754	3.21754	1.68596	0	0	up	yes	STK17B	protein_coding	chrNC_010457.5:100029987-100066297:-
gene6631	3408	62.9617	11396	151.166	0.416508	-1.26359	0	0	down	yes	CRIM1	protein_coding	chrNC_010445.4:103612231-103815493:-
gene20429	4926	91.0062	1997	26.4898	3.43552	1.78053	0	0	up	yes	ABHD5	protein_coding	chrNC_010455.5:27006331-27053760:+
gene3291	2831	52.3018	10082	133.736	0.391083	-1.35445	0	0	down	yes	RRAS2	protein_coding	chrNC_010444.4:44890129-44961003:+
gene14077	9941	183.657	6430	85.2927	2.15325	1.10652	0	0	up	yes	DHRS4	protein_coding	chrNC_010449.5:75242121-75255594:-
gene3148	5654	104.456	15867	210.473	0.496291	-1.01074	0	0	down	yes	CD44	protein_coding	chrNC_010444.4:25788699-25884209:-
gene17005	8613	159.122	5228	69.3484	2.29453	1.1982	0	0	up	yes	PON2	protein_coding	chrNC_010451.4:75027270-75051441:-
gene21743	7820	144.472	4517	59.9172	2.4112	1.26975	0	0	up	yes	CRYBG3	protein_coding	chrNC_010455.5:162354343-162478771:-
gene9948	8078	149.238	4770	63.2731	2.35864	1.23795	0	0	up	yes	LUM	protein_coding	chrNC_010447.5:91748871-91756381:+
gene26990	2065	38.1502	201	2.66623	14.3087	3.83882	0	0	up	yes	ACE2	protein_coding	chrNC_010461.5:12099849-12152204:-
gene10806	2111	39	230	3.05091	12.7831	3.67617	0	0	up	yes	LIPE	protein_coding	chrNC_010448.4:49543671-49560126:+
gene23242	1810	33.4392	104	1.37954	24.2394	4.59928	0	0	up	yes	IFIT1	protein_coding	chrNC_010456.5:101237403-101249486:+
gene18001	5178	95.6619	2341	31.0529	3.08061	1.62321	0	0	up	yes	PHYH	protein_coding	chrNC_010452.4:48404298-48423978:+
gene19774	2647	48.9025	587	7.78644	6.28046	2.65087	0	0	up	yes	SSH2	protein_coding	chrNC_010454.4:45818103-46085720:-
gene2050	2185	40.3672	8212	108.931	0.370577	-1.43216	0	0	down	yes	UGCG	protein_coding	chrNC_010443.5:252651850-252690817:+
gene12339	2974	54.9437	9892	131.216	0.418729	-1.25591	0	0	down	yes	NEXN	protein_coding	chrNC_010448.4:135315000-135382911:-
gene9456	1689	31.2037	16	0.212237	147.023	7.1999	0	0	up	yes	MGP	protein_coding	chrNC_010447.5:57665272-57669360:+
gene21981	5103	94.2763	2456	32.5784	2.89383	1.53298	0	0	up	yes	MX1	protein_coding	chrNC_010455.5:204843049-204868927:+
gene9182	7251	133.96	4344	57.6223	2.32479	1.2171	0	0	up	yes	DDIT3	protein_coding	chrNC_010447.5:22785441-22789867:-
gene15665	2256	41.6789	3	0.0397944	1047.35	10.0325	0	0	up	yes	ADH1C	protein_coding	chrNC_010450.4:121089355-121105010:+
gene24863	3877	71.6263	11621	154.15	0.464652	-1.10578	0	0	down	yes	BASP1	protein_coding	chrNC_010458.4:6384322-6440507:+
gene21026	2476	45.7433	8668	114.979	0.397839	-1.32974	0	0	down	yes	PCOLCE2	protein_coding	chrNC_010455.5:83507607-83592929:-
gene262	5557	102.664	2868	38.0435	2.69859	1.43221	0	0	up	yes	SGK1	protein_coding	chrNC_010443.5:29625786-29753619:+
gene24942	3382	62.4814	1182	15.679	3.98503	1.99459	0	0	up	yes	LOC102167255	protein_coding	chrNC_010458.4:23627700-23672724:-
gene27059	4876	90.0825	2363	31.3447	2.87393	1.52302	0	0	up	yes	SAT1	protein_coding	chrNC_010461.5:19908037-19910553:+
gene1286	1343	24.8115	5948	78.8991	0.314471	-1.669	0	0	down	yes	RASL12	protein_coding	chrNC_010443.5:163089440-163104027:-
gene1785	1574	29.0791	108	1.4326	20.2982	4.34328	0	0	up	yes	ALDH1A1	protein_coding	chrNC_010443.5:226163347-226217342:-
gene8415	3831	70.7765	1553	20.6003	3.43571	1.78061	0	0	up	yes	VCAM1	protein_coding	chrNC_010446.5:117496914-117511211:-
gene2553	1154	21.3198	5404	71.683	0.297417	-1.74944	0	0	down	yes	CPT1A	protein_coding	chrNC_010444.4:4250642-4293914:+
gene26913	1356	25.0517	5880	77.9971	0.321187	-1.63851	0	0	down	yes	LOC100519997	protein_coding	chrNC_010461.5:486396-517329:-
gene7049	3587	66.2687	1426	18.9156	3.50338	1.80875	0	0	up	yes	WISP1	protein_coding	chrNC_010446.5:8078163-8110906:-
gene15724	3211	59.3222	9845	130.592	0.454256	-1.13842	0	0	down	yes	PKD2	protein_coding	chrNC_010450.4:131002973-131058932:-
gene8954	2321	42.8797	574	7.614	5.63169	2.49357	0	0	up	yes	KRT8	protein_coding	chrNC_010447.5:18172423-18180277:-
gene21924	1841	34.0119	298	3.95291	8.60425	3.10505	0	0	up	yes	CBR1	protein_coding	chrNC_010455.5:199617406-199622407:+
gene24963	1498	27.6751	125	1.6581	16.6908	4.06098	0	0	up	yes	C7	protein_coding	chrNC_010458.4:25846860-25902707:+
gene16865	1930	35.6561	7046	93.4639	0.381496	-1.39026	0	0	down	yes	ATP2B4	protein_coding	chrNC_010451.4:64336354-64445669:+
gene9448	1565	28.9129	6214	82.4275	0.350767	-1.51141	0	0	down	yes	EPS8	protein_coding	chrNC_010447.5:56817445-57005117:+
gene23465	2194	40.5334	519	6.88444	5.88769	2.5577	0	0	up	yes	COL17A1	protein_coding	chrNC_010456.5:114959404-115007734:-
gene5853	3847	71.0721	10973	145.555	0.488284	-1.03421	0	0	down	yes	TNFRSF12A	protein_coding	chrNC_010445.4:39166288-39168294:-
gene4017	1898	35.0649	6902	91.5537	0.382998	-1.38459	0	0	down	yes	LDLR	protein_coding	chrNC_010444.4:69828348-69864823:+
gene23793	2899	53.5581	1014	13.4505	3.98186	1.99344	0	0	up	yes	HNMT	protein_coding	chrNC_010457.5:13733412-13768106:-
gene10563	5394	99.6524	3109	41.2403	2.41638	1.27285	0	0	up	yes	CEBPA	protein_coding	chrNC_010448.4:43083200-43085884:-
gene9462	4394	81.1777	2238	29.6866	2.73449	1.45127	0	0	up	yes	LOC100625850	protein_coding	chrNC_010447.5:57777008-57777673:-
gene20320	6649	122.838	4375	58.0335	2.11667	1.0818	0	0	up	yes	GPD1L	protein_coding	chrNC_010455.5:18126471-18176669:+
gene12740	2036	37.6144	6951	92.2037	0.407949	-1.29354	0	0	down	yes	SMAP2	protein_coding	chrNC_010448.4:170715106-170763818:-
gene20682	1419	26.2156	161	2.13563	12.2753	3.61769	0	0	up	yes	IL17RD	protein_coding	chrNC_010455.5:38935631-39006721:-
gene19887	3517	64.9754	9984	132.436	0.490618	-1.02733	0	0	down	yes	TAX1BP3	protein_coding	chrNC_010454.4:49754162-49759026:-
gene16339	2349	43.397	716	9.4976	4.56926	2.19196	0	0	up	yes	FZD4	protein_coding	chrNC_010451.4:20714995-20721460:-
gene20250	2284	42.1962	677	8.98028	4.69876	2.23228	0	0	up	yes	GALNT15	protein_coding	chrNC_010455.5:3329824-3371094:+
gene11824	2545	47.018	7979	105.84	0.444237	-1.1706	0	0	down	yes	STMN1	protein_coding	chrNC_010448.4:83356404-83362546:-
gene3613	1446	26.7144	5584	74.0707	0.360661	-1.47129	0	0	down	yes	JUND	protein_coding	chrNC_010444.4:59530991-59532846:+
gene14740	1824	33.6978	6429	85.2795	0.395146	-1.33954	0	0	down	yes	SPON2	protein_coding	chrNC_010450.4:447176-450829:-
gene17118	3156	58.3061	1331	17.6555	3.30244	1.72353	0	0	up	yes	GPNMB	protein_coding	chrNC_010451.4:92037428-92071501:+
gene24807	1472	27.1947	5612	74.4421	0.365314	-1.45279	0	0	down	yes	CAPN10	protein_coding	chrNC_010457.5:139557643-139568764:+
gene25350	1748	32.2937	375	4.9743	6.49211	2.69869	0	0	up	yes	GPX3	protein_coding	chrNC_010458.4:71980467-71989011:-
gene8940	1417	26.1786	193	2.56011	10.2256	3.35411	0	0	up	yes	KRT6A	protein_coding	chrNC_010447.5:17830147-17851113:-
gene10848	1945	35.9332	6578	87.2559	0.411814	-1.27993	0	0	down	yes	PLAUR	protein_coding	chrNC_010448.4:50489773-50505453:-
gene23349	3395	62.7215	9494	125.936	0.498042	-1.00566	4.63651e-306	4.10154e-305	down	yes	AVPI1	protein_coding	chrNC_010456.5:109044500-109052228:-
gene1691	3618	66.8414	1778	23.5848	2.83408	1.50288	2.38598e-305	2.10556e-304	up	yes	NFIB	protein_coding	chrNC_010443.5:208182397-208427504:+
gene10326	868	16.036	4032	53.4837	0.29983	-1.73778	3.68776e-301	3.21532e-300	down	yes	KIFC3	protein_coding	chrNC_010448.4:19659987-19696104:-
gene2042	3711	68.5595	1880	24.9378	2.74922	1.45902	9.57554e-300	8.28919e-299	up	yes	PTGR1	protein_coding	chrNC_010443.5:252373272-252395948:-
gene6716	3842	70.9797	2003	26.5694	2.67148	1.41764	3.17839e-297	2.73837e-296	up	yes	SLC5A6	protein_coding	chrNC_010445.4:111919298-111930944:+
gene13389	2878	53.1701	8367	110.987	0.479068	-1.0617	6.38847e-295	5.4652e-294	down	yes	RAB23	protein_coding	chrNC_010449.5:28632065-28658958:+
gene9711	4075	75.2843	2221	29.4611	2.55538	1.35354	7.25865e-294	6.18053e-293	up	yes	USP18	protein_coding	chrNC_010447.5:70183321-70227990:+
gene15045	1097	20.2667	4502	59.7182	0.339373	-1.55906	4.79233e-288	4.05206e-287	down	yes	RASL11B	protein_coding	chrNC_010450.4:39703399-39708174:+
gene10914	3106	57.3823	8752	116.094	0.494276	-1.01661	2.33802e-287	1.97228e-286	down	yes	VASP	protein_coding	chrNC_010448.4:51872810-51886729:+
gene19229	2082	38.4643	661	8.76804	4.38687	2.13319	1.10065e-284	9.26322e-284	up	yes	LOC100520329	protein_coding	chrNC_010454.4:20013616-20021507:-
gene17237	656	12.1194	3387	44.9279	0.269752	-1.8903	4.77094e-284	4.00602e-283	down	yes	SFRP4	protein_coding	chrNC_010451.4:108404314-108414335:-
gene19630	1037	19.1582	54	0.7163	26.7461	4.74126	1.09142e-283	9.14326e-283	up	yes	LOC110256045	protein_coding	chrNC_010454.4:39351029-39355689:-
gene6017	1833	33.8641	501	6.64567	5.09566	2.34927	4.52619e-282	3.77436e-281	up	yes	OMD	protein_coding	chrNC_010445.4:42142603-42155032:-
gene4685	169	3.12222	1934	25.6541	0.121704	-3.03855	1.63072e-281	1.35364e-280	down	yes	LVRN	protein_coding	chrNC_010444.4:120117584-120193728:+
gene19984	1001	18.4931	17	0.225502	82.0089	6.35771	3.24121e-281	2.68435e-280	up	yes	SLC2A4	protein_coding	chrNC_010454.4:52628746-52634965:+
gene17805	2227	41.1431	6858	90.9701	0.452271	-1.14474	3.2928e-273	2.69637e-272	down	yes	CTSL	protein_coding	chrNC_010452.4:27668523-27674705:-
gene7601	258	4.76647	2185	28.9836	0.164454	-2.60425	1.17696e-271	9.61615e-271	down	yes	DPT	protein_coding	chrNC_010446.5:82287657-82319380:+
gene16546	1133	20.9318	121	1.60504	13.0413	3.70501	3.76577e-271	3.06985e-270	up	yes	ZBTB16	protein_coding	chrNC_010451.4:41639536-41839254:+
gene19058	869	16.0545	3834	50.8573	0.315677	-1.66348	1.76895e-269	1.42923e-268	down	yes	PRKCA	protein_coding	chrNC_010454.4:12882287-13268647:+
gene10167	1045	19.306	83	1.10098	17.5353	4.13219	2.67968e-268	2.15547e-267	up	yes	ADAMTS18	protein_coding	chrNC_010448.4:10488504-10652508:+
gene17147	2214	40.9029	805	10.6782	3.83052	1.93754	2.10567e-267	1.69001e-266	up	yes	SEMA3A	protein_coding	chrNC_010451.4:95934937-96387950:+
gene9760	1442	26.6405	5133	68.0883	0.391264	-1.35379	4.67434e-266	3.73514e-265	down	yes	AMIGO2	protein_coding	chrNC_010447.5:77642144-77645748:-
gene14607	575	10.6229	3064	40.6434	0.261369	-1.93584	2.06134e-265	1.63637e-264	down	yes	GPR68	protein_coding	chrNC_010449.5:112885160-112904214:-
gene16256	853	15.7589	3743	49.6502	0.317399	-1.65563	2.2123e-261	1.72977e-260	down	yes	LRRC32	protein_coding	chrNC_010451.4:10802228-10815892:-
gene1179	635	11.7314	3194	42.3678	0.276895	-1.85259	7.62686e-261	5.95055e-260	down	yes	PCSK6	protein_coding	chrNC_010443.5:145508658-145697017:+
gene23261	2441	45.0967	1007	13.3577	3.37609	1.75535	7.82515e-258	6.07917e-257	up	yes	PPP1R3C	protein_coding	chrNC_010456.5:103273401-103278757:-
gene26055	3057	56.4771	1508	20.0033	2.82338	1.49742	5.84082e-257	4.50869e-256	up	yes	PTGIS	protein_coding	chrNC_010459.5:51153151-51200515:-
gene20241	2608	48.182	7435	98.6239	0.488542	-1.03344	4.52623e-251	3.42841e-250	down	yes	SH3BP5	protein_coding	chrNC_010455.5:2504282-2585601:-
gene18627	1893	34.9726	5933	78.7001	0.444377	-1.17014	5.07924e-245	3.80763e-244	down	yes	RAP2A	protein_coding	chrNC_010453.5:66679162-66718565:+
gene12330	2334	43.1199	978	12.973	3.32382	1.73284	2.9265e-242	2.1759e-241	up	yes	IFI44	protein_coding	chrNC_010448.4:134634679-134649857:-
gene9996	1141	21.0796	176	2.33461	9.02919	3.1746	3.57097e-241	2.63887e-240	up	yes	ACSS3	protein_coding	chrNC_010447.5:100272255-100429229:-
gene17934	868	16.036	3611	47.8992	0.334787	-1.57869	1.11911e-235	8.17035e-235	down	yes	MAP3K8	protein_coding	chrNC_010452.4:40714004-40746390:-
gene22334	2607	48.1635	1226	16.2627	2.9616	1.56638	2.63086e-234	1.90923e-233	up	yes	AACS	protein_coding	chrNC_010456.5:28109845-28169261:-
gene12223	1017	18.7887	3927	52.0909	0.360691	-1.47116	4.52259e-231	3.24322e-230	down	yes	DSC2	protein_coding	chrNC_010448.4:114982259-115021332:-
gene7414	815	15.0569	17	0.225502	66.7705	6.06114	5.19182e-231	3.71581e-230	up	yes	PI15	protein_coding	chrNC_010446.5:61114490-61142869:-
gene24419	2370	43.785	6772	89.8293	0.487424	-1.03675	4.61691e-230	3.29139e-229	down	yes	CASP10	protein_coding	chrNC_010457.5:104858082-104895941:+
gene25407	1337	24.7006	4582	60.7794	0.406398	-1.29903	3.29335e-223	2.31603e-222	down	yes	NKD2	protein_coding	chrNC_010458.4:79400323-79419779:-
gene24056	1072	19.8049	179	2.3744	8.34099	3.06022	2.90126e-219	2.0169e-218	up	yes	DUSP4	protein_coding	chrNC_010457.5:55491084-55508460:+
gene19939	198	3.65799	1722	22.842	0.160143	-2.64257	5.91278e-218	4.10259e-217	down	yes	ENO3	protein_coding	chrNC_010454.4:51954614-51959991:-
gene17391	2261	41.7712	1008	13.3709	3.12403	1.64341	6.0684e-218	4.20255e-217	up	yes	LAMC2	protein_coding	chrNC_010451.4:124427545-124499672:+
gene993	1624	30.0029	5147	68.274	0.439448	-1.18624	1.80031e-217	1.24204e-216	down	yes	MAP1A	protein_coding	chrNC_010443.5:127916639-127936952:-
gene23240	1152	21.2828	231	3.06417	6.9457	2.79612	1.32923e-215	9.06713e-215	up	yes	IFIT2	protein_coding	chrNC_010456.5:101193421-101204292:+
gene17214	1402	25.9015	394	5.22634	4.95596	2.30916	6.80132e-212	4.60487e-211	up	yes	PRKAR2B	protein_coding	chrNC_010451.4:106851044-106957519:+
gene13243	483	8.92327	2505	33.2284	0.268544	-1.89677	1.3579e-211	9.15958e-211	down	yes	IER3	protein_coding	chrNC_010449.5:23265560-23266905:-
gene9919	1852	34.2151	5552	73.6462	0.464587	-1.10598	9.63301e-210	6.45e-209	down	yes	CEP83	protein_coding	chrNC_010447.5:88770706-88909874:+
gene28112	814	15.0384	3308	43.88	0.342716	-1.54491	1.9605e-209	1.31028e-208	down	yes	LOC110257935	protein_coding	chrNC_010462.3:6511350-6524989:-
gene13830	1056	19.5093	190	2.52031	7.7408	2.95248	8.42011e-209	5.61719e-208	up	yes	PEX11A	protein_coding	chrNC_010449.5:55256239-55264253:-
gene734	2240	41.3833	6318	83.8071	0.493792	-1.01802	1.68042e-208	1.11694e-207	down	yes	SMAD2	protein_coding	chrNC_010443.5:97415360-97511388:-
gene26997	2900	53.5766	1590	21.091	2.54025	1.34497	9.83662e-208	6.49071e-207	up	yes	CA5B	protein_coding	chrNC_010461.5:12295393-12332283:+
gene24567	785	14.5026	56	0.742829	19.5235	4.28714	4.27152e-206	2.79825e-205	up	yes	CYP27A1	protein_coding	chrNC_010457.5:120809886-120852196:+
gene26674	870	16.073	106	1.40607	11.4311	3.5149	1.04519e-200	6.69026e-200	up	yes	BMPER	protein_coding	chrNC_010460.4:39417830-39664010:-
gene12136	1271	23.4813	4253	56.4152	0.416223	-1.26457	6.34116e-199	4.02357e-198	down	yes	EPB41L3	protein_coding	chrNC_010448.4:101420376-101671177:+
gene1236	1490	27.5273	4707	62.4375	0.440877	-1.18155	7.99666e-198	5.03884e-197	down	yes	LOC100156248	protein_coding	chrNC_010443.5:157820641-157836922:-
gene3796	2407	44.4685	1234	16.3688	2.71667	1.44184	9.08375e-192	5.59772e-191	up	yes	TECR	protein_coding	chrNC_010444.4:64723698-64752209:-
gene8056	719	13.2833	47	0.623446	21.3062	4.4132	1.25059e-191	7.69352e-191	up	yes	SELENBP1	protein_coding	chrNC_010446.5:97860925-97894007:+
gene14437	918	16.9598	3414	45.2861	0.374503	-1.41695	2.92237e-190	1.78573e-189	down	yes	GALNT16	protein_coding	chrNC_010449.5:92928834-93041446:+
gene24022	2047	37.8177	5767	76.4982	0.49436	-1.01637	5.41588e-190	3.2928e-189	down	yes	ADGRA2	protein_coding	chrNC_010457.5:48572953-48611034:-
gene24334	1842	34.0304	5356	71.0463	0.478988	-1.06194	1.2899e-189	7.82939e-189	down	yes	GULP1	protein_coding	chrNC_010457.5:92988094-93252188:+
gene6122	1332	24.6083	4292	56.9326	0.432235	-1.21011	1.87377e-187	1.12792e-186	down	yes	FHL2	protein_coding	chrNC_010445.4:49389900-49448459:+
gene27880	1799	33.2359	5216	69.1893	0.480363	-1.0578	1.48736e-183	8.79303e-183	down	yes	SLC9A6	protein_coding	chrNC_010461.5:111176461-111233108:+
gene19352	2739	50.6021	1567	20.786	2.43444	1.28359	8.5298e-183	5.03449e-182	up	yes	ORMDL3	protein_coding	chrNC_010454.4:22411130-22417744:+
gene16272	1324	24.4605	4229	56.0969	0.43604	-1.19747	1.0122e-181	5.95489e-181	down	yes	PAK1	protein_coding	chrNC_010451.4:11830095-11973074:-
gene5891	2385	44.0621	1262	16.7402	2.63211	1.39622	3.87793e-181	2.26677e-180	up	yes	ECI1	protein_coding	chrNC_010445.4:39750742-39758516:+
gene10813	1097	20.2667	3736	49.5573	0.408955	-1.28999	1.94942e-180	1.13585e-179	down	yes	ERF	protein_coding	chrNC_010448.4:49678858-49686422:+
gene9582	1190	21.9849	336	4.45698	4.93269	2.30237	1.54096e-179	8.90716e-179	up	yes	LPCAT3	protein_coding	chrNC_010447.5:63707674-63746369:+
gene2631	205	3.78731	1548	20.5339	0.184441	-2.43876	1.84743e-179	1.06617e-178	down	yes	CD248	protein_coding	chrNC_010444.4:6070885-6073518:+
gene25119	970	17.9204	3431	45.5116	0.393756	-1.34463	1.04686e-176	5.97513e-176	down	yes	ADAMTS6	protein_coding	chrNC_010458.4:43702519-44010820:-
gene10497	1046	19.3245	3596	47.7003	0.405124	-1.30357	1.45843e-176	8.31115e-176	down	yes	ADCY7	protein_coding	chrNC_010448.4:34521503-34586384:-
gene15997	3066	56.6434	1902	25.2297	2.24511	1.16679	3.90133e-176	2.21631e-175	up	yes	LOC733579	protein_coding	chrNC_010451.4:4157290-4170233:-
gene6119	1384	25.569	4306	57.1183	0.447649	-1.15956	7.3167e-176	4.15007e-175	down	yes	NCK2	protein_coding	chrNC_010445.4:49063813-49222274:-
gene10714	2318	42.8243	1228	16.2892	2.629	1.39451	8.74933e-176	4.94722e-175	up	yes	ECH1	protein_coding	chrNC_010448.4:47627056-47638961:-
gene19800	2419	44.6902	1325	17.5759	2.5427	1.34636	6.79439e-174	3.8063e-173	up	yes	RFLNB	protein_coding	chrNC_010454.4:47307657-47316652:+
gene7989	1671	30.8712	701	9.29863	3.31997	1.73117	8.36564e-174	4.67933e-173	up	yes	S100A1	protein_coding	chrNC_010446.5:96007026-96012305:-
gene15833	941	17.3847	3342	44.331	0.392156	-1.3505	2.5709e-173	1.43362e-172	down	yes	ST5	protein_coding	chrNC_010451.4:653814-703383:+
gene12197	1913	35.3421	901	11.9516	2.9571	1.56418	3.86668e-172	2.1496e-171	up	yes	LAMA3	protein_coding	chrNC_010448.4:108548818-108805700:+
gene27162	3597	66.4534	2445	32.4325	2.04898	1.0349	3.05671e-170	1.67878e-169	up	yes	SRPX	protein_coding	chrNC_010461.5:34075577-34198462:-
gene25091	1123	20.7471	316	4.19168	4.94958	2.30731	5.6147e-170	3.07437e-169	up	yes	ELOVL7	protein_coding	chrNC_010458.4:39588122-39680273:-
gene25013	1864	34.4368	5205	69.0433	0.498771	-1.00355	3.64984e-168	1.98356e-167	down	yes	PARP8	protein_coding	chrNC_010458.4:30304800-30486416:+
gene26869	1652	30.5202	4781	63.4191	0.481246	-1.05515	9.76374e-168	5.28256e-167	down	yes	YAE1D1	protein_coding	chrNC_010460.4:54656517-54663207:-
gene5904	3382	62.4814	2256	29.9254	2.0879	1.06205	4.92658e-167	2.65756e-166	up	yes	SLC9A3R2	protein_coding	chrNC_010445.4:39942366-39952824:-
gene23241	1076	19.8788	293	3.88659	5.1147	2.35465	6.82073e-167	3.66302e-166	up	yes	IFIT3	protein_coding	chrNC_010456.5:101214730-101225169:+
gene12331	3216	59.4146	2099	27.8428	2.13393	1.09351	1.45678e-166	7.812e-166	up	yes	IFI44L	protein_coding	chrNC_010448.4:134660230-134679212:-
gene7345	2930	54.1308	1834	24.3277	2.22507	1.15385	1.77853e-165	9.52334e-165	up	yes	MMP16	protein_coding	chrNC_010446.5:48556826-48867959:+
gene2349	1706	31.5178	4859	64.4537	0.488999	-1.0321	1.87333e-164	9.97223e-164	down	yes	ABL1	protein_coding	chrNC_010443.5:270761641-270906708:+
gene17465	776	14.3363	2896	38.4149	0.373198	-1.42199	1.46359e-162	7.70085e-162	down	yes	SLC30A1	protein_coding	chrNC_010451.4:131633586-131636934:+
gene14480	3030	55.9783	1946	25.8133	2.16858	1.11675	2.07513e-162	1.08557e-161	up	yes	LOC110255331	protein_coding	chrNC_010449.5:96868109-96873604:+
gene1489	1537	28.3956	4496	59.6386	0.476128	-1.07058	1.35867e-161	7.05691e-161	down	yes	PELI2	protein_coding	chrNC_010443.5:185397807-185604160:+
gene21364	2099	38.7783	1103	14.6311	2.65041	1.40621	2.25425e-161	1.16918e-160	up	yes	RTP4	protein_coding	chrNC_010455.5:125098503-125106770:+
gene22955	1686	31.1483	760	10.0813	3.08972	1.62748	8.21677e-161	4.24956e-160	up	yes	TET1	protein_coding	chrNC_010456.5:71675671-71812732:+
gene17009	792	14.6319	136	1.80401	8.11077	3.01984	1.57259e-160	8.12156e-160	up	yes	DYNC1I1	protein_coding	chrNC_010451.4:75414663-75760527:+
gene19669	861	15.9067	3070	40.723	0.390607	-1.35621	2.14019e-160	1.10373e-159	down	yes	CCL2	protein_coding	chrNC_010454.4:40798109-40800013:-
gene4472	635	11.7314	56	0.742829	15.7929	3.9812	2.58314e-160	1.33027e-159	up	yes	IQGAP2	protein_coding	chrNC_010444.4:85294423-85633645:+
gene7137	701	12.9507	91	1.2071	10.7288	3.42342	8.68134e-159	4.45182e-158	up	yes	SNTB1	protein_coding	chrNC_010446.5:18288756-18524362:+
gene25535	3263	60.2829	2192	29.0765	2.07325	1.0519	9.5073e-159	4.86852e-158	up	yes	CDS2	protein_coding	chrNC_010459.5:14151810-14220841:+
gene25298	1692	31.2592	4775	63.3395	0.493518	-1.01883	2.76349e-158	1.40918e-157	down	yes	ADAM19	protein_coding	chrNC_010458.4:65715445-65814761:+
gene20917	1033	19.0843	287	3.807	5.01296	2.32566	5.43995e-158	2.7701e-157	up	yes	MGLL	protein_coding	chrNC_010455.5:72480395-72568964:+
gene17421	997	18.4193	3339	44.2912	0.415867	-1.26581	7.50635e-157	3.81165e-156	down	yes	PLA2G4A	protein_coding	chrNC_010451.4:127853581-128164825:+
gene744	2069	38.2241	1103	14.6311	2.61253	1.38545	1.36156e-155	6.86594e-155	up	yes	ACAA2	protein_coding	chrNC_010443.5:99284467-99310759:-
gene1073	1229	22.7054	3809	50.5257	0.449383	-1.15398	1.28169e-154	6.43637e-154	down	yes	C1H15orf52	protein_coding	chrNC_010443.5:130974635-130983973:+
gene2341	447	8.25818	2061	27.3388	0.302068	-1.72705	1.21007e-153	6.02679e-153	down	yes	NCS1	protein_coding	chrNC_010443.5:270274504-270334908:+
gene22027	598	11.0479	2418	32.0743	0.344446	-1.53765	1.34626e-152	6.67764e-152	down	yes	ICOSLG	protein_coding	chrNC_010455.5:207106202-207115886:-
gene4345	2937	54.2601	1924	25.5215	2.12606	1.08818	4.20118e-151	2.07817e-150	up	yes	GFPT2	protein_coding	chrNC_010444.4:78285208-78328288:+
gene24969	1916	35.3975	991	13.1454	2.69276	1.42909	4.58731e-151	2.26302e-150	up	yes	OXCT1	protein_coding	chrNC_010458.4:26514497-26659739:-
gene21977	580	10.7153	2365	31.3713	0.341564	-1.54977	5.32186e-151	2.62183e-150	down	yes	BACE2	protein_coding	chrNC_010455.5:204600740-204720215:+
gene14532	397	7.33445	1915	25.4021	0.288734	-1.79219	2.4154e-150	1.18674e-149	down	yes	VASH1	protein_coding	chrNC_010449.5:99910644-99933633:+
gene21381	171	3.15917	1275	16.9126	0.186793	-2.42048	6.65739e-147	3.21019e-146	down	yes	CLDN1	protein_coding	chrNC_010455.5:127714857-127730628:-
gene8330	1164	21.5045	3604	47.8064	0.449825	-1.15256	4.0243e-146	1.93027e-145	down	yes	CSF1	protein_coding	chrNC_010446.5:110178466-110198232:-
gene26042	390	7.20512	1864	24.7256	0.291403	-1.77891	6.43185e-145	3.06084e-144	down	yes	PREX1	protein_coding	chrNC_010459.5:50352273-50550402:-
gene567	2333	43.1014	1392	18.4646	2.33427	1.22297	9.0246e-145	4.28908e-144	up	yes	SESN1	protein_coding	chrNC_010443.5:75056731-75170374:-
gene21835	1447	26.7329	629	8.34357	3.20401	1.67988	1.31804e-144	6.23974e-144	up	yes	ADAMTS1	protein_coding	chrNC_010455.5:190277175-190285957:-
gene25769	1106	20.433	390	5.17328	3.94972	1.98175	1.26174e-138	5.85874e-138	up	yes	LOC110257420	protein_coding	chrNC_010459.5:35340499-35346090:+
gene6471	1230	22.7239	484	6.42017	3.53945	1.82352	6.68763e-138	3.10137e-137	up	yes	EFEMP1	protein_coding	chrNC_010445.4:85407677-85473251:+
gene14206	1285	23.74	3768	49.9818	0.474972	-1.07409	1.81218e-136	8.36128e-136	down	yes	ARHGEF40	protein_coding	chrNC_010449.5:78043995-78067546:-
gene11572	1124	20.7655	3435	45.5646	0.455738	-1.13372	8.82306e-136	4.04523e-135	down	yes	ERRFI1	protein_coding	chrNC_010448.4:68667651-68682629:-
gene2816	1038	19.1767	3251	43.1239	0.444689	-1.16913	5.26953e-135	2.40086e-134	down	yes	FADS2	protein_coding	chrNC_010444.4:9633941-9666666:-
gene22810	1768	32.6632	936	12.4159	2.63077	1.39548	1.07349e-134	4.88483e-134	up	yes	LYST	protein_coding	chrNC_010456.5:55433163-55633804:+
gene20358	238	4.39697	1402	18.5973	0.236431	-2.08051	1.92581e-134	8.73044e-134	down	yes	ITGA9	protein_coding	chrNC_010455.5:22298497-22655717:+
gene11712	835	15.4264	2814	37.3272	0.413274	-1.27483	5.85061e-134	2.63915e-133	down	yes	IFFO2	protein_coding	chrNC_010448.4:77406367-77458234:-
gene25006	609	11.2511	87	1.15404	9.74931	3.2853	1.35304e-133	6.08833e-133	up	yes	FGF10	protein_coding	chrNC_010458.4:28695465-28779953:-
gene19622	1040	19.2137	3232	42.8719	0.448165	-1.1579	3.32623e-132	1.48568e-131	down	yes	DUSP14	protein_coding	chrNC_010454.4:38941052-38978568:+
gene8802	1581	29.2085	790	10.4792	2.78728	1.47886	1.81661e-131	8.04484e-131	up	yes	TST	protein_coding	chrNC_010447.5:10749264-10759623:+
gene20800	1794	33.1436	977	12.9597	2.55743	1.35469	1.0691e-130	4.71723e-130	up	yes	LMCD1	protein_coding	chrNC_010455.5:64933692-64994204:+
gene22644	1085	20.045	3307	43.8667	0.456953	-1.12988	4.28168e-130	1.87331e-129	down	yes	SMTN	protein_coding	chrNC_010456.5:47879317-47902700:+
gene11922	1351	24.9593	3842	50.9634	0.489749	-1.02988	5.29405e-130	2.31346e-129	down	yes	TINAGL1	protein_coding	chrNC_010448.4:88095650-88106092:+
gene26338	399	7.3714	1786	23.691	0.311148	-1.68433	7.45091e-129	3.23655e-128	down	yes	ZYX	protein_coding	chrNC_010460.4:6861072-6870256:-
gene3257	939	17.3477	306	4.05903	4.27386	2.09554	1.10522e-126	4.76107e-126	up	yes	SAA3	protein_coding	chrNC_010444.4:41021349-41025950:+
gene22183	1020	18.8442	3143	41.6913	0.451993	-1.14563	1.77418e-126	7.63375e-126	down	yes	SCARA3	protein_coding	chrNC_010456.5:11367402-11403173:+
gene16341	2589	47.8309	1741	23.094	2.07114	1.05042	4.35629e-126	1.86775e-125	up	yes	TMEM135	protein_coding	chrNC_010451.4:20741085-21020899:+
gene18874	257	4.74799	1405	18.6371	0.254761	-1.97279	7.08802e-126	3.03182e-125	down	yes	SOCS3	protein_coding	chrNC_010454.4:3643832-3647015:+
gene3133	1173	21.6708	482	6.39364	3.38943	1.76104	1.61006e-125	6.87876e-125	up	yes	PRR5L	protein_coding	chrNC_010444.4:24646865-24812642:-
gene23578	466	8.6092	1924	25.5215	0.337331	-1.56776	2.81751e-125	1.20092e-124	down	yes	GRK5	protein_coding	chrNC_010456.5:129113933-129351135:+
gene23650	1186	21.911	3470	46.0289	0.476026	-1.07089	3.11634e-125	1.32674e-124	down	yes	ADAM12	protein_coding	chrNC_010456.5:135302188-135682144:-
gene25666	1285	23.74	3666	48.6288	0.488187	-1.03449	4.88948e-125	2.07919e-124	down	yes	RNF24	protein_coding	chrNC_010459.5:31705355-31799490:+
gene28098	240	4.43392	1353	17.9473	0.247052	-2.01711	8.23776e-125	3.49891e-124	down	yes	LOC100624648	protein_coding	chrNC_010462.3:4582402-4666308:+
gene27759	659	12.1748	2345	31.106	0.391398	-1.35329	1.35886e-122	5.70498e-122	down	yes	TMEM255A	protein_coding	chrNC_010461.5:98412286-98464683:-
gene6395	1092	20.1743	3256	43.1902	0.467104	-1.09818	1.85893e-122	7.77752e-122	down	yes	MEIS1	protein_coding	chrNC_010445.4:75485024-75625855:-
gene20285	953	17.6064	328	4.35086	4.04664	2.01673	1.90111e-122	7.94484e-122	up	yes	THRB	protein_coding	chrNC_010455.5:10900716-11360587:-
gene20623	756	13.9669	2555	33.8916	0.412104	-1.27892	2.06288e-122	8.6011e-122	down	yes	PCBP4	protein_coding	chrNC_010455.5:34090015-34099959:-
gene22827	2155	39.8129	1363	18.0799	2.20205	1.13885	9.66142e-120	3.96465e-119	up	yes	IRF2BP2	protein_coding	chrNC_010456.5:56545792-56551131:+
gene18512	772	14.2624	2564	34.011	0.419348	-1.25378	3.79126e-119	1.54531e-118	down	yes	DIAPH3	protein_coding	chrNC_010453.5:32492735-32994854:-
gene8097	918	16.9598	2870	38.07	0.445489	-1.16654	5.32278e-119	2.16713e-118	down	yes	PLEKHO1	protein_coding	chrNC_010446.5:98924115-98934610:-
gene20923	636	11.7499	2265	30.0448	0.391079	-1.35447	1.23945e-118	5.03507e-118	down	yes	PLXNA1	protein_coding	chrNC_010455.5:73054434-73098786:-
gene18913	1873	34.6031	1121	14.8699	2.32706	1.21851	5.84529e-116	2.34055e-115	up	yes	CYGB	protein_coding	chrNC_010454.4:4977245-4988283:+
gene1770	1119	20.6732	480	6.36711	3.24687	1.69905	4.60851e-114	1.8173e-113	up	yes	KLF9	protein_coding	chrNC_010443.5:223723613-223747661:-
gene7596	598	11.0479	2144	28.4398	0.388465	-1.36414	1.31048e-113	5.13982e-113	down	yes	ATP1B1	protein_coding	chrNC_010446.5:81912543-81937015:-
gene1665	664	12.2672	2287	30.3366	0.404369	-1.30626	2.24175e-113	8.76401e-113	down	yes	ADAMTSL1	protein_coding	chrNC_010443.5:203936654-204944236:-
gene3699	660	12.1933	156	2.06931	5.89244	2.55886	2.75834e-113	1.0772e-112	up	yes	LOC110255237	protein_coding	chrNC_010444.4:61893963-61917944:-
gene1248	661	12.2118	157	2.08258	5.86378	2.55183	4.10645e-113	1.60195e-112	up	yes	SERPINB5	protein_coding	chrNC_010443.5:158167756-158195896:-
gene17875	409	7.55614	22	0.291826	25.8926	4.69447	9.98043e-113	3.87264e-112	up	yes	AQP3	protein_coding	chrNC_010452.4:33045374-33050285:+
gene20547	1300	24.0171	633	8.39663	2.86032	1.51618	1.86522e-112	7.21438e-112	up	yes	KLHDC8B	protein_coding	chrNC_010455.5:31775339-31780483:+
gene812	776	14.3363	2503	33.2018	0.431794	-1.21158	2.3066e-110	8.75395e-110	down	yes	APH1B	protein_coding	chrNC_010443.5:108549297-108763279:-
gene17734	797	14.7243	2546	33.7722	0.435989	-1.19764	3.18315e-110	1.20429e-109	down	yes	CAMSAP2	protein_coding	chrNC_010452.4:23275302-23360167:+
gene9464	572	10.5675	111	1.47239	7.1771	2.8434	6.63125e-110	2.49842e-109	up	yes	PLBD1	protein_coding	chrNC_010447.5:57950872-58022059:+
gene3645	735	13.5789	212	2.81214	4.82867	2.27162	6.8227e-110	2.56789e-109	up	yes	BST2	protein_coding	chrNC_010444.4:60305306-60308295:+
gene18457	1836	33.9195	1122	14.8831	2.27906	1.18844	2.25202e-109	8.44109e-109	up	yes	TSC22D1	protein_coding	chrNC_010453.5:22518792-22634411:+
gene20791	1963	36.2658	1241	16.4616	2.20305	1.1395	2.39622e-109	8.9631e-109	up	yes	ITPR1	protein_coding	chrNC_010455.5:61068131-61398918:+
gene969	1662	30.7049	964	12.7873	2.40121	1.26376	4.46586e-109	1.66532e-108	up	yes	SORD	protein_coding	chrNC_010443.5:126659198-126701084:-
gene4062	845	15.6111	2627	34.8467	0.447994	-1.15845	6.60839e-108	2.43431e-107	down	yes	ANGPTL4	protein_coding	chrNC_010444.4:70905767-70912892:-
gene25503	451	8.33208	1766	23.4257	0.355682	-1.49134	3.91379e-107	1.433e-106	down	yes	PLAT	protein_coding	chrNC_010459.5:11195599-11223821:-
gene18539	1858	34.3259	1158	15.3607	2.23467	1.16006	1.48321e-106	5.40884e-106	up	yes	TBC1D4	protein_coding	chrNC_010453.5:47543808-47760928:-
gene136	321	5.93037	1442	19.1279	0.310038	-1.68948	7.37622e-105	2.65791e-104	down	yes	RGS17	protein_coding	chrNC_010443.5:13340253-13442058:+
gene15095	1737	32.0905	1057	14.0209	2.28876	1.19457	2.05138e-104	7.34816e-104	up	yes	PDGFC	protein_coding	chrNC_010450.4:45579065-45808789:-
gene14104	541	9.9948	1948	25.8399	0.386798	-1.37035	4.16554e-104	1.48772e-103	down	yes	AJUBA	protein_coding	chrNC_010449.5:76063009-76072884:+
gene12908	368	6.79868	1550	20.5605	0.330668	-1.59655	5.77774e-104	2.06149e-103	down	yes	TPMT	protein_coding	chrNC_010449.5:13821656-13846107:-
gene1697	614	11.3435	151	2.00299	5.66327	2.50163	6.28481e-103	2.22062e-102	up	yes	LURAP1L	protein_coding	chrNC_010443.5:209621712-209668924:-
gene24825	423	7.81479	1669	22.139	0.352988	-1.50231	1.92909e-102	6.78312e-102	down	yes	BOK	protein_coding	chrNC_010457.5:140171134-140184126:+
gene21638	739	13.6528	241	3.19682	4.27074	2.09449	4.69075e-100	1.61961e-99	up	yes	ALCAM	protein_coding	chrNC_010455.5:153794991-153998241:-
gene19734	791	14.6135	283	3.75394	3.89283	1.96082	2.39689e-98	8.18268e-98	up	yes	UNC119	protein_coding	chrNC_010454.4:44801265-44807334:-
gene5676	659	12.1748	2147	28.4795	0.427493	-1.22603	1.069e-96	3.59875e-96	down	yes	GPRC5B	protein_coding	chrNC_010445.4:25870369-25896113:+
gene17659	752	13.893	260	3.44885	4.02829	2.01017	1.24565e-96	4.1818e-96	up	yes	COQ8A	protein_coding	chrNC_010452.4:14597237-14643394:+
gene11828	515	9.51446	106	1.40607	6.7667	2.75845	3.69893e-96	1.23381e-95	up	yes	TRIM63	protein_coding	chrNC_010448.4:83493200-83507471:-
gene22504	709	13.0985	2247	29.806	0.43946	-1.1862	4.61219e-96	1.53702e-95	down	yes	PXN	protein_coding	chrNC_010456.5:40227894-40278785:-
gene22856	988	18.253	442	5.86305	3.11322	1.63841	5.94347e-96	1.97524e-95	up	yes	AGT	protein_coding	chrNC_010456.5:59643030-59656835:+
gene26759	623	11.5097	174	2.30808	4.98671	2.31809	1.05765e-95	3.50537e-95	up	yes	SNX10	protein_coding	chrNC_010460.4:46064575-46142983:-
gene4765	2081	38.4458	1442	19.1279	2.00994	1.00715	4.58938e-95	1.50868e-94	up	yes	ISOC1	protein_coding	chrNC_010444.4:131857126-131877873:+
gene10925	710	13.117	2235	29.6469	0.442442	-1.17644	2.44864e-94	7.97734e-94	down	yes	DMPK	protein_coding	chrNC_010448.4:52100259-52110822:-
gene23402	1021	18.8626	2859	37.9241	0.497379	-1.00758	7.25421e-94	2.35069e-93	down	yes	SFXN3	protein_coding	chrNC_010456.5:112111483-112119166:+
gene14815	479	8.84937	1730	22.9481	0.385625	-1.37473	4.08813e-93	1.31536e-92	down	yes	WFS1	protein_coding	chrNC_010450.4:4362678-4405185:-
gene23067	826	15.2601	2458	32.6049	0.46803	-1.09533	1.54155e-92	4.9381e-92	down	yes	DLG5	protein_coding	chrNC_010456.5:80249693-80377496:-
gene17641	1724	31.8503	1114	14.777	2.1554	1.10796	4.2432e-92	1.34972e-91	up	yes	EPHX1	protein_coding	chrNC_010452.4:13757489-13773071:+
gene25901	446	8.23971	77	1.02139	8.06715	3.01206	4.84769e-91	1.52599e-90	up	yes	ADIG	protein_coding	chrNC_010459.5:41609367-41631142:+
gene8764	644	11.8977	2067	27.4184	0.433931	-1.20446	1.20673e-90	3.78225e-90	down	yes	MAFF	protein_coding	chrNC_010447.5:9683651-9696128:-
gene19955	617	11.3989	2003	26.5694	0.429022	-1.22088	9.34642e-90	2.89451e-89	down	yes	CXCL16	protein_coding	chrNC_010454.4:52145100-52150267:+
gene22487	811	14.983	2400	31.8355	0.470636	-1.08732	2.36319e-89	7.30616e-89	down	yes	HECTD4	protein_coding	chrNC_010456.5:39326695-39537921:+
gene12662	871	16.0914	2520	33.4273	0.481386	-1.05473	2.75542e-89	8.51157e-89	down	yes	PTPRF	protein_coding	chrNC_010448.4:167656674-167743750:-
gene26662	461	8.51683	89	1.18057	7.21417	2.85083	3.4969e-89	1.07928e-88	up	yes	EEPD1	protein_coding	chrNC_010460.4:37824450-37948855:-
gene3716	968	17.8835	2710	35.9476	0.497487	-1.00727	4.98396e-89	1.53564e-88	down	yes	SYDE1	protein_coding	chrNC_010444.4:62447030-62453944:-
gene18607	1875	34.64	1284	17.032	2.03382	1.02419	3.388e-88	1.03774e-87	up	yes	GPR180	protein_coding	chrNC_010453.5:63720048-63764720:+
gene11848	704	13.0062	251	3.32947	3.90638	1.96583	4.96395e-88	1.51918e-87	up	yes	SFN	protein_coding	chrNC_010448.4:84188521-84189824:+
gene8762	902	16.6642	2570	34.0906	0.48882	-1.03262	5.57545e-88	1.70489e-87	down	yes	LOC100523244	protein_coding	chrNC_010447.5:9594461-9620483:+
gene17008	366	6.76173	41	0.543857	12.4329	3.63609	9.0451e-88	2.75658e-87	up	yes	PDK4	protein_coding	chrNC_010451.4:75246956-75260134:-
gene23404	456	8.42445	89	1.18057	7.13593	2.8351	9.41133e-88	2.86579e-87	up	yes	KAZALD1	protein_coding	chrNC_010456.5:112142746-112146538:+
gene3702	492	9.08954	112	1.48566	6.11819	2.6131	6.93143e-87	2.0966e-86	up	yes	CYP4F55	protein_coding	chrNC_010444.4:62051989-62071003:-
gene25508	805	14.8721	2360	31.305	0.475072	-1.07378	3.66453e-86	1.10385e-85	down	yes	SLC20A2	protein_coding	chrNC_010459.5:11435435-11549623:-
gene13989	546	10.0872	150	1.98972	5.06964	2.34188	4.06603e-85	1.21572e-84	up	yes	EGLN3	protein_coding	chrNC_010449.5:65805513-65833536:+
gene7182	460	8.49835	97	1.28669	6.60483	2.72352	5.65021e-85	1.68661e-84	up	yes	SYBU	protein_coding	chrNC_010446.5:27899264-27975389:+
gene253	627	11.5836	1977	26.2245	0.441709	-1.17883	6.22053e-84	1.83874e-83	down	yes	AHI1	protein_coding	chrNC_010443.5:28566279-28760471:+
gene21155	160	2.95595	902	11.9649	0.247052	-2.01711	7.47386e-84	2.20563e-83	down	yes	RARRES1	protein_coding	chrNC_010455.5:98461307-98506552:-
gene2814	716	13.2279	2150	28.5193	0.463821	-1.10836	1.02985e-82	3.00989e-82	down	yes	FADS3	protein_coding	chrNC_010444.4:9607627-9627352:+
gene2110	526	9.71768	1753	23.2532	0.417907	-1.25875	1.43766e-82	4.1984e-82	down	yes	CDK5RAP2	protein_coding	chrNC_010443.5:260465809-260648070:-
gene15575	584	10.7892	183	2.42746	4.44465	2.15207	3.55241e-82	1.03575e-81	up	yes	C8H4orf32	protein_coding	chrNC_010450.4:110468450-110504828:-
gene25865	546	10.0872	1792	23.7705	0.424356	-1.23665	4.17417e-82	1.21606e-81	down	yes	MYL9	protein_coding	chrNC_010459.5:39788165-39795240:+
gene27775	486	8.97869	1651	21.9002	0.409982	-1.28637	1.72527e-80	4.94694e-80	down	yes	GRIA3	protein_coding	chrNC_010461.5:100827293-101109213:+
gene9161	277	5.11748	11	0.145913	35.0722	5.13226	5.47061e-79	1.54665e-78	up	yes	RDH16	protein_coding	chrNC_010447.5:22251751-22266801:-
gene3286	603	11.1402	207	2.74582	4.05717	2.02047	2.27583e-78	6.37965e-78	up	yes	PDE3B	protein_coding	chrNC_010444.4:44416934-44614075:-
gene14856	792	14.6319	2263	30.0183	0.487435	-1.03672	3.43384e-78	9.61101e-78	down	yes	CPEB2	protein_coding	chrNC_010450.4:10401350-10472141:+
gene957	677	12.5074	262	3.47538	3.59884	1.84753	4.04289e-78	1.1307e-77	up	yes	GATM	protein_coding	chrNC_010443.5:126361968-126378705:+
gene10055	531	9.81005	1728	22.9216	0.427983	-1.22437	4.90483e-78	1.37071e-77	down	yes	PIEZO1	protein_coding	chrNC_010448.4:914480-967113:+
gene26492	1066	19.694	585	7.75991	2.53792	1.34364	1.72376e-77	4.7988e-77	up	yes	PLXNA4	protein_coding	chrNC_010460.4:16475250-16977821:+
gene20744	692	12.7845	2051	27.2061	0.469912	-1.08954	6.97479e-77	1.92989e-76	down	yes	EOGT	protein_coding	chrNC_010455.5:50396625-50436218:-
gene27802	1490	27.5273	985	13.0658	2.10681	1.07506	3.88943e-76	1.07049e-75	up	yes	APLN	protein_coding	chrNC_010461.5:106236746-106246563:-
gene19564	758	14.0038	2175	28.851	0.485384	-1.0428	6.26004e-76	1.71645e-75	down	yes	MTMR4	protein_coding	chrNC_010454.4:34745232-34771315:-
gene10804	302	5.57935	30	0.397944	14.0204	3.80946	3.89987e-75	1.06051e-74	up	yes	CEACAM1	protein_coding	chrNC_010448.4:49437308-49460614:+
gene13305	368	6.79868	65	0.862213	7.88515	2.97914	1.12159e-74	3.03412e-74	up	yes	CFB	protein_coding	chrNC_010449.5:24034077-24040523:+
gene25462	500	9.23734	146	1.93666	4.76972	2.2539	1.13415e-74	3.06582e-74	up	yes	MTUS1	protein_coding	chrNC_010459.5:5331668-5507212:-
gene1941	98	1.81052	671	8.90069	0.203413	-2.29751	1.14937e-73	3.05472e-73	down	yes	NR4A3	protein_coding	chrNC_010443.5:241569867-241611735:+
gene5441	622	11.4912	1874	24.8583	0.462271	-1.11319	7.82082e-73	2.04714e-72	down	yes	CLIP2	protein_coding	chrNC_010445.4:11419446-11505417:+
gene12773	465	8.59072	1545	20.4941	0.41918	-1.25436	1.31596e-72	3.43223e-72	down	yes	TUBB2B	protein_coding	chrNC_010449.5:1952705-1955780:-
gene19266	811	14.983	388	5.14675	2.91115	1.54159	1.4039e-72	3.65635e-72	up	yes	TTC25	protein_coding	chrNC_010454.4:20766088-20791527:-
gene22267	1589	29.3563	1106	14.6709	2.00099	1.00071	2.75375e-72	7.14124e-72	up	yes	CLCN3	protein_coding	chrNC_010456.5:20037628-20127160:-
gene28833	358	6.61393	1309	17.3636	0.380907	-1.39249	2.82441e-72	7.31926e-72	down	yes	ANKRD9	protein_coding	chrNW_018084979.1:1257830-1264230:-
gene24839	660	12.1933	1946	25.8133	0.472364	-1.08203	3.01004e-72	7.79475e-72	down	yes	ANKRD33B	protein_coding	chrNC_010458.4:149486-233815:+
gene5277	170	3.14069	858	11.3812	0.275954	-1.8575	9.19003e-72	2.36636e-71	down	yes	C3H16orf45	protein_coding	chrNC_010445.4:7248806-7387523:-
gene12267	667	12.3226	281	3.72741	3.30594	1.72506	3.33355e-70	8.49338e-70	up	yes	MOCOS	protein_coding	chrNC_010448.4:119945076-120018332:+
gene306	934	17.2553	503	6.6722	2.58616	1.37081	3.47184e-70	8.83954e-70	up	yes	ARHGAP18	protein_coding	chrNC_010443.5:33527734-33717977:+
gene6521	132	2.43866	748	9.92208	0.245781	-2.02456	3.49292e-70	8.88699e-70	down	yes	KCNK12	protein_coding	chrNC_010445.4:92990129-93044989:+
gene25273	518	9.56988	1637	21.7145	0.440714	-1.18209	4.04611e-70	1.02873e-69	down	yes	C1QTNF2	protein_coding	chrNC_010458.4:63167087-63185938:+
gene4651	670	12.378	1942	25.7603	0.480509	-1.05737	1.63357e-69	4.12452e-69	down	yes	STARD4	protein_coding	chrNC_010444.4:116235821-116257143:-
gene23352	277	5.11748	27	0.35815	14.2887	3.8368	2.14453e-69	5.4071e-69	up	yes	SFRP5	protein_coding	chrNC_010456.5:109120382-109125655:-
gene25934	429	7.92564	1442	19.1279	0.41435	-1.27108	2.85554e-69	7.17494e-69	down	yes	MYBL2	protein_coding	chrNC_010459.5:46256245-46287929:+
gene119	721	13.3202	2040	27.0602	0.492244	-1.02255	3.9342e-69	9.85794e-69	down	yes	ARID1B	protein_coding	chrNC_010443.5:9791627-10227381:-
gene23603	94	1.73662	635	8.42316	0.206172	-2.27808	4.03753e-69	1.01099e-68	down	yes	AWN	protein_coding	chrNC_010456.5:132240887-132248034:+
gene6288	302	5.57935	1160	15.3872	0.362597	-1.46356	4.08501e-69	1.02218e-68	down	yes	LOXL3	protein_coding	chrNC_010445.4:68498114-68516829:+
gene14755	691	12.766	1979	26.2511	0.486304	-1.04007	5.75658e-69	1.43846e-68	down	yes	NSD2	protein_coding	chrNC_010450.4:938832-1018032:+
gene18863	746	13.7821	351	4.65595	2.96011	1.56565	2.11962e-68	5.26758e-68	up	yes	LGALS3BP	protein_coding	chrNC_010454.4:3212435-3222651:+
gene7549	113	2.08764	685	9.0864	0.229754	-2.12184	2.62391e-68	6.51637e-68	down	yes	RGS20	protein_coding	chrNC_010446.5:77141935-77185209:-
gene8407	917	16.9413	497	6.59261	2.56974	1.36162	2.94774e-68	7.30065e-68	up	yes	S1PR1	protein_coding	chrNC_010446.5:117064632-117069724:-
gene7928	329	6.07817	1213	16.0902	0.377756	-1.40448	5.7844e-68	1.42775e-67	down	yes	THBS3	protein_coding	chrNC_010446.5:94612702-94623905:+
gene10876	456	8.42445	1489	19.7513	0.426526	-1.22929	6.45826e-68	1.59084e-67	down	yes	LOC100525346	protein_coding	chrNC_010448.4:51161320-51178464:+
gene17851	324	5.98579	54	0.7163	8.35655	3.06291	1.09437e-67	2.68481e-67	up	yes	CCL19	protein_coding	chrNC_010452.4:32110366-32112529:+
gene251	435	8.03648	1441	19.1146	0.420437	-1.25004	1.72732e-67	4.21769e-67	down	yes	PDE7B	protein_coding	chrNC_010443.5:27958261-28425754:-
gene11020	1435	26.5112	987	13.0924	2.02493	1.01787	2.85691e-67	6.91092e-67	up	yes	HSD17B14	protein_coding	chrNC_010448.4:54125229-54144143:-
gene14702	595	10.9924	1768	23.4522	0.468717	-1.09321	6.9368e-67	1.66693e-66	down	yes	SLC25A29	protein_coding	chrNC_010449.5:121178211-121192369:-
gene10518	437	8.07343	125	1.6581	4.86908	2.28365	1.61564e-66	3.87219e-66	up	yes	NETO2	protein_coding	chrNC_010448.4:37443534-37506589:+
gene19881	288	5.32071	38	0.504063	10.5556	3.39994	5.20359e-66	1.23816e-65	up	yes	ASPA	protein_coding	chrNC_010454.4:49612845-49630303:+
gene17449	518	9.56988	1596	21.1706	0.452036	-1.14549	3.77012e-65	8.92404e-65	down	yes	ATF3	protein_coding	chrNC_010451.4:130772259-130829678:-
gene2470	831	15.3525	438	5.80999	2.64242	1.40186	9.36433e-65	2.20795e-64	up	yes	PNPLA2	protein_coding	chrNC_010444.4:513065-517962:+
gene13699	300	5.5424	1124	14.9096	0.371733	-1.42766	1.20374e-64	2.83639e-64	down	yes	DNAJA4	protein_coding	chrNC_010449.5:47660361-47674890:-
gene19592	88	1.62577	590	7.82624	0.207733	-2.26719	5.43835e-64	1.26829e-63	down	yes	TBX2	protein_coding	chrNC_010454.4:36878662-36887513:-
gene17047	536	9.90243	203	2.69276	3.67743	1.8787	1.27771e-63	2.96836e-63	up	yes	ARL4A	protein_coding	chrNC_010451.4:82224985-82228951:+
gene18486	953	17.6064	552	7.32218	2.40453	1.26575	1.67535e-63	3.8847e-63	up	yes	RGCC	protein_coding	chrNC_010453.5:25481845-25496548:-
gene6834	745	13.7636	371	4.92124	2.79678	1.48377	2.93584e-63	6.79443e-63	up	yes	TRIB2	protein_coding	chrNC_010445.4:124170677-124196253:-
gene22748	291	5.37613	1084	14.3791	0.373886	-1.41933	7.04332e-62	1.60451e-61	down	yes	SCARF2	protein_coding	chrNC_010456.5:50813161-50824434:+
gene20218	478	8.83089	1486	19.7115	0.448007	-1.15841	7.45812e-62	1.69794e-61	down	yes	MAP2K3	protein_coding	chrNC_010454.4:61396337-61417333:+
gene10600	253	4.67409	996	13.2118	0.353783	-1.49906	1.06396e-61	2.41619e-61	down	yes	FXYD5	protein_coding	chrNC_010448.4:44682245-44696088:+
gene5201	188	3.47324	841	11.1557	0.311342	-1.68343	1.23291e-61	2.79811e-61	down	yes	ZNF853	protein_coding	chrNC_010445.4:4585474-4592434:-
gene12842	573	10.586	1677	22.2451	0.47588	-1.07133	1.52506e-61	3.44824e-61	down	yes	SMIM13	protein_coding	chrNC_010449.5:7774547-7784038:+
gene7525	993	18.3454	599	7.94562	2.30886	1.20718	1.76318e-61	3.98417e-61	up	yes	PENK	protein_coding	chrNC_010446.5:75525497-75530403:+
gene433	257	4.74799	1003	13.3046	0.356868	-1.48654	2.24713e-61	5.06199e-61	down	yes	NT5E	protein_coding	chrNC_010443.5:54400786-54450743:+
gene18402	346	6.39224	1196	15.8647	0.402922	-1.31143	1.50904e-60	3.35978e-60	down	yes	PHF11	protein_coding	chrNC_010453.5:18205073-18252082:-
gene22130	656	12.1194	1828	24.2481	0.499808	-1.00055	5.16358e-60	1.14473e-59	down	yes	SORBS3	protein_coding	chrNC_010456.5:6802944-6831152:+
gene1947	580	10.7153	1674	22.2053	0.482557	-1.05123	1.27287e-59	2.80648e-59	down	yes	MSANTD3	protein_coding	chrNC_010443.5:242168922-242194873:+
gene6406	237	4.3785	943	12.5087	0.350036	-1.51443	2.25115e-59	4.9544e-59	down	yes	SERTAD2	protein_coding	chrNC_010445.4:77192570-77317327:+
gene19526	495	9.14496	1496	19.8442	0.460839	-1.11766	6.99568e-59	1.53314e-58	down	yes	C12H17orf67	protein_coding	chrNC_010454.4:33104570-33125799:-
gene13600	560	10.3458	1627	21.5818	0.479376	-1.06077	7.80072e-59	1.70597e-58	down	yes	TMEM63B	protein_coding	chrNC_010449.5:39137684-39165093:+
gene12102	297	5.48698	56	0.742829	7.38659	2.88491	8.54074e-59	1.86612e-58	up	yes	APCDD1	protein_coding	chrNC_010448.4:97991418-98026590:-
gene7131	476	8.79395	174	2.30808	3.81007	1.92982	1.03113e-58	2.25028e-58	up	yes	SHAS2	protein_coding	chrNC_010446.5:17583154-17613524:+
gene17094	541	9.9948	1583	20.9982	0.475984	-1.07102	3.61225e-58	7.84081e-58	down	yes	ITGB8	protein_coding	chrNC_010451.4:89342245-89450701:+
gene4934	875	16.1653	513	6.80485	2.37556	1.24827	3.09867e-57	6.65845e-57	up	yes	EIF4EBP3	protein_coding	chrNC_010444.4:142303881-142305719:+
gene2515	357	6.59546	1184	15.7055	0.419945	-1.25173	6.81857e-56	1.43465e-55	down	yes	PHLDA2	protein_coding	chrNC_010444.4:2057679-2058675:-
gene11146	424	7.83326	1323	17.5493	0.446356	-1.16373	1.16119e-55	2.43193e-55	down	yes	MYADM	protein_coding	chrNC_010448.4:56236306-56278577:-
gene9820	545	10.0687	1560	20.6931	0.486573	-1.03927	1.10036e-54	2.26282e-54	down	yes	CHST11	protein_coding	chrNC_010447.5:79788558-80068903:-
gene10774	442	8.16581	1350	17.9075	0.455999	-1.1329	1.90532e-54	3.90273e-54	down	yes	NUMBL	protein_coding	chrNC_010448.4:48890056-48918195:-
gene21287	892	16.4794	548	7.26912	2.26704	1.18081	1.44666e-53	2.92208e-53	up	yes	MCCC1	protein_coding	chrNC_010455.5:120983226-121070695:-
gene27679	962	17.7726	616	8.17112	2.17505	1.12105	3.57162e-53	7.18231e-53	up	yes	COL4A5	protein_coding	chrNC_010461.5:88958837-89183306:+
gene19893	289	5.33918	1016	13.477	0.396168	-1.33581	3.81557e-53	7.66863e-53	down	yes	CAMKK1	protein_coding	chrNC_010454.4:49922837-49950668:-
gene8069	167	3.08527	732	9.70984	0.317747	-1.65405	1.35416e-52	2.70517e-52	down	yes	MLLT11	protein_coding	chrNC_010446.5:98165990-98171674:-
gene18871	539	9.95785	1529	20.2819	0.490972	-1.02629	1.41849e-52	2.83213e-52	down	yes	CYTH1	protein_coding	chrNC_010454.4:3356265-3432644:+
gene18134	1071	19.7864	726	9.63025	2.05461	1.03886	2.46461e-52	4.8966e-52	up	yes	PFKFB3	protein_coding	chrNC_010452.4:64776315-64859118:-
gene9966	1058	19.5462	714	9.47108	2.06378	1.04529	3.14817e-52	6.24444e-52	up	yes	DUSP6	protein_coding	chrNC_010447.5:93303058-93307510:+
gene1195	426	7.87021	1298	17.2177	0.457099	-1.12942	3.60968e-52	7.14816e-52	down	yes	ZNF516	protein_coding	chrNC_010443.5:147987660-148100788:+
gene19363	185	3.41781	11	0.145913	23.4237	4.54989	2.17294e-51	4.25895e-51	up	yes	PPP1R1B	protein_coding	chrNC_010454.4:22681244-22690978:-
gene18655	1031	19.0474	693	9.19251	2.07205	1.05106	2.18837e-51	4.28687e-51	up	yes	GGACT	protein_coding	chrNC_010453.5:69287685-69349540:-
gene23094	366	6.76173	1165	15.4535	0.437553	-1.19247	4.1666e-51	8.12271e-51	down	yes	TSPAN14	protein_coding	chrNC_010456.5:82305594-82364675:+
gene13728	522	9.64378	1479	19.6187	0.491562	-1.02456	8.88626e-51	1.72588e-50	down	yes	ARNT2	protein_coding	chrNC_010449.5:49259118-49450471:+
gene9483	237	4.3785	883	11.7128	0.373821	-1.41958	9.40374e-51	1.82444e-50	down	yes	DUSP16	protein_coding	chrNC_010447.5:59869902-59961839:+
gene26901	440	8.12886	1314	17.43	0.466373	-1.10045	1.0741e-50	2.08277e-50	down	yes	RARRES2	protein_coding	chrNC_010460.4:55903693-55906976:-
gene13304	383	7.0758	133	1.76422	4.01072	2.00386	6.3435e-50	1.21579e-49	up	yes	C2	protein_coding	chrNC_010449.5:24020590-24034042:+
gene17788	267	4.93274	943	12.5087	0.394344	-1.34247	8.05463e-50	1.53888e-49	down	yes	ZNF367	protein_coding	chrNC_010452.4:25707711-25735073:+
gene19261	841	15.5372	521	6.91097	2.2482	1.16877	8.15511e-50	1.55726e-49	up	yes	DHX58	protein_coding	chrNC_010454.4:20647698-20656691:+
gene6143	239	4.41545	41	0.543857	8.11876	3.02126	8.8243e-50	1.68151e-49	up	yes	IL1R2	protein_coding	chrNC_010445.4:52367434-52406393:-
gene20841	714	13.1909	406	5.38551	2.44933	1.29239	1.4907e-49	2.83614e-49	up	yes	HRH1	protein_coding	chrNC_010455.5:67209261-67411172:+
gene4089	794	14.6689	484	6.42017	2.28481	1.19208	1.40791e-48	2.63452e-48	up	yes	STXBP2	protein_coding	chrNC_010444.4:71504575-71513446:-
gene23634	235	4.34155	859	11.3945	0.381022	-1.39205	4.9551e-48	9.20576e-48	down	yes	EEF1AKMT2	protein_coding	chrNC_010456.5:134134899-134154666:-
gene10948	466	8.6092	1341	17.7881	0.483986	-1.04696	8.22218e-48	1.52288e-47	down	yes	DACT3	protein_coding	chrNC_010448.4:52543737-52554258:-
gene13703	166	3.0668	696	9.23231	0.332181	-1.58996	1.99279e-47	3.66481e-47	down	yes	CIB2	protein_coding	chrNC_010449.5:47807806-47813400:+
gene18474	466	8.6092	206	2.73255	3.15061	1.65563	6.76292e-47	1.23498e-46	up	yes	EPSTI1	protein_coding	chrNC_010453.5:24116991-24216219:+
gene9571	291	5.37613	79	1.04792	5.13029	2.35904	1.32626e-46	2.40738e-46	up	yes	CD163	protein_coding	chrNC_010447.5:63300200-63334497:+
gene1119	255	4.71104	891	11.8189	0.398601	-1.32698	2.28168e-46	4.12516e-46	down	yes	GREM1	protein_coding	chrNC_010443.5:136617041-136629293:+
gene7147	477	8.81242	218	2.89173	3.04746	1.60761	4.73051e-46	8.53129e-46	up	yes	ENPP2	protein_coding	chrNC_010446.5:19319815-19433492:+
gene22390	506	9.34819	244	3.23661	2.88826	1.5302	1.73869e-45	3.11404e-45	up	yes	MLXIP	protein_coding	chrNC_010456.5:30575098-30646275:-
gene4265	287	5.30223	949	12.5883	0.421203	-1.24741	6.4202e-45	1.14144e-44	down	yes	REXO1	protein_coding	chrNC_010444.4:76694269-76719026:+
gene13928	425	7.85174	1233	16.3555	0.480067	-1.05869	6.99776e-45	1.24291e-44	down	yes	NEO1	protein_coding	chrNC_010449.5:60064984-60299892:-
gene26005	184	3.39934	721	9.56393	0.355433	-1.49235	7.16214e-45	1.27148e-44	down	yes	MMP9	protein_coding	chrNC_010459.5:48179690-48186782:+
gene351	913	16.8674	619	8.21092	2.05426	1.03862	7.36158e-45	1.30498e-44	up	yes	SMPDL3A	protein_coding	chrNC_010443.5:39848641-39869184:-
gene10652	663	12.2487	384	5.09369	2.40468	1.26585	9.92826e-45	1.75058e-44	up	yes	COX7A1	protein_coding	chrNC_010448.4:45519225-45520721:-
gene25460	562	10.3828	295	3.91312	2.65332	1.4078	1.19782e-44	2.10896e-44	up	yes	SLC7A2	protein_coding	chrNC_010459.5:5191973-5271849:+
gene14791	66	1.21933	422	5.59775	0.217825	-2.19876	1.21947e-44	2.14604e-44	down	yes	HTRA3	protein_coding	chrNC_010450.4:2794780-2819686:-
gene27820	246	4.54477	857	11.3679	0.399788	-1.32269	1.87935e-44	3.30092e-44	down	yes	ENOX2	protein_coding	chrNC_010461.5:107084378-107368520:-
gene28041	350	6.46614	1076	14.2729	0.453035	-1.14231	2.56084e-44	4.48706e-44	down	yes	GDI1	protein_coding	chrNC_010461.5:124960835-124966833:+
gene231	285	5.26528	82	1.08771	4.84068	2.27521	8.10492e-44	1.41129e-43	up	yes	PERP	protein_coding	chrNC_010443.5:26301254-26317046:+
gene24286	417	7.70394	1201	15.931	0.483581	-1.04817	4.41154e-43	7.56932e-43	down	yes	PRKRA	protein_coding	chrNC_010457.5:84134273-84156596:-
gene13238	462	8.5353	1290	17.1116	0.498802	-1.00346	4.49642e-43	7.71132e-43	down	yes	PPP1R18	protein_coding	chrNC_010449.5:23211806-23222295:-
gene21152	873	16.1284	592	7.85277	2.05385	1.03833	5.94871e-43	1.01732e-42	up	yes	MLF1	protein_coding	chrNC_010455.5:98357804-98405801:+
gene27241	392	7.24207	1149	15.2413	0.475162	-1.07351	7.2786e-43	1.24358e-42	down	yes	USP11	protein_coding	chrNC_010461.5:41851534-41866357:+
gene10220	405	7.48224	1171	15.5331	0.481697	-1.0538	2.10066e-42	3.56895e-42	down	yes	MTSS1L	protein_coding	chrNC_010448.4:13660388-13682311:-
gene4561	421	7.77784	1202	15.9443	0.487813	-1.0356	2.63176e-42	4.46708e-42	down	yes	POLR3G	protein_coding	chrNC_010444.4:97646112-97688255:+
gene17442	393	7.26055	1142	15.1484	0.479294	-1.06102	7.6719e-42	1.29436e-41	down	yes	VASH2	protein_coding	chrNC_010451.4:130473854-130511307:-
gene6871	213	3.93511	765	10.1476	0.387788	-1.36666	7.89199e-42	1.33025e-41	down	yes	ID2	protein_coding	chrNC_010445.4:127500759-127503207:-
gene21265	449	8.29513	1251	16.5943	0.499879	-1.00035	1.28088e-41	2.15104e-41	down	yes	USP13	protein_coding	chrNC_010455.5:117700080-117826951:+
gene16904	363	6.70631	1077	14.2862	0.469425	-1.09103	2.57753e-41	4.30668e-41	down	yes	SLC41A1	protein_coding	chrNC_010451.4:66473369-66500367:-
gene25461	439	8.11038	206	2.73255	2.96806	1.56952	3.94887e-41	6.57081e-41	up	yes	PDGFRL	protein_coding	chrNC_010459.5:5278872-5328859:+
gene19947	360	6.65088	1067	14.1536	0.469909	-1.08955	7.33196e-41	1.21225e-40	down	yes	PLD2	protein_coding	chrNC_010454.4:52073913-52087804:-
gene27605	429	7.92564	1203	15.9576	0.496669	-1.00964	1.11551e-40	1.8385e-40	down	yes	ARMCX2	protein_coding	chrNC_010461.5:83213939-83218601:-
gene20170	229	4.2307	791	10.4925	0.403213	-1.31039	1.34152e-40	2.20799e-40	down	yes	MAPK7	protein_coding	chrNC_010454.4:60144138-60148743:-
gene17994	359	6.63241	1062	14.0872	0.47081	-1.08678	1.61698e-40	2.65417e-40	down	yes	FAM107B	protein_coding	chrNC_010452.4:47140776-47223386:+
gene29040	386	7.13122	1116	14.8035	0.481725	-1.05372	1.72666e-40	2.83293e-40	down	yes	CSRNP2	protein_coding	chrNW_018085018.1:299746-316089:+
gene13745	162	2.9929	637	8.44968	0.354202	-1.49735	4.8951e-40	7.95953e-40	down	yes	SH3GL3	protein_coding	chrNC_010449.5:51381091-51514253:-
gene16859	584	10.7892	338	4.48351	2.40642	1.26689	1.175e-39	1.89196e-39	up	yes	FMO4	protein_coding	chrNC_010451.4:63908846-63934985:+
gene6700	295	5.45003	921	12.2169	0.446106	-1.16454	2.51006e-39	4.0132e-39	down	yes	IFT172	protein_coding	chrNC_010445.4:111683674-111718504:+
gene1316	272	5.02511	868	11.5139	0.43644	-1.19614	1.05021e-38	1.66521e-38	down	yes	SMAD6	protein_coding	chrNC_010443.5:164652602-164735084:+
gene12443	511	9.44056	278	3.68762	2.56007	1.35618	1.33931e-38	2.11715e-38	up	yes	NFIA	protein_coding	chrNC_010448.4:150834002-151229773:-
gene5112	311	5.74562	940	12.4689	0.460796	-1.1178	1.1623e-37	1.79596e-37	down	yes	FAM20C	protein_coding	chrNC_010445.4:159107-200462:+
gene12417	524	9.68073	296	3.92638	2.46556	1.30191	3.11123e-37	4.75884e-37	up	yes	ROR1	protein_coding	chrNC_010448.4:148314575-148834659:-
gene13854	648	11.9716	411	5.45184	2.19588	1.1348	4.46969e-37	6.8052e-37	up	yes	NRG4	protein_coding	chrNC_010449.5:56179713-56311408:-
gene6928	504	9.31124	280	3.71415	2.50696	1.32594	7.41027e-37	1.12306e-36	up	yes	GPT	protein_coding	chrNC_010446.5:297747-302498:-
gene8800	89	1.64425	439	5.82325	0.282359	-1.8244	1.01231e-36	1.53036e-36	down	yes	KCTD17	protein_coding	chrNC_010447.5:10707351-10718968:-
gene20681	268	4.95121	90	1.19383	4.14732	2.05218	1.62192e-36	2.44483e-36	up	yes	ARHGEF3	protein_coding	chrNC_010455.5:38582618-38925599:-
gene7149	655	12.1009	422	5.59775	2.16175	1.1122	2.55852e-36	3.85026e-36	up	yes	MAL2	protein_coding	chrNC_010446.5:19593536-19658695:-
gene20875	260	4.80342	823	10.9169	0.439997	-1.18444	3.03444e-36	4.55326e-36	down	yes	FGD5	protein_coding	chrNC_010455.5:69594225-69724051:-
gene10911	375	6.928	1054	13.9811	0.495526	-1.01297	4.86126e-36	7.25554e-36	down	yes	RTN2	protein_coding	chrNC_010448.4:51855844-51864753:-
gene11637	97	1.79204	455	6.03549	0.296918	-1.75187	5.07545e-36	7.56901e-36	down	yes	TNFRSF8	protein_coding	chrNC_010448.4:72103309-72174882:+
gene18937	529	9.7731	308	4.08556	2.39211	1.25828	1.01603e-35	1.50655e-35	up	yes	TRIM47	protein_coding	chrNC_010454.4:5535259-5539721:+
gene16287	483	8.92327	267	3.5417	2.51948	1.33313	1.1293e-35	1.67041e-35	up	yes	GAB2	protein_coding	chrNC_010451.4:12663658-12851423:-
gene21932	700	12.9323	470	6.23446	2.07432	1.05264	1.56474e-35	2.30886e-35	up	yes	CBR3	protein_coding	chrNC_010455.5:199830690-199840444:+
gene22867	367	6.78021	1030	13.6628	0.496255	-1.01085	3.8391e-35	5.62827e-35	down	yes	CCSAP	protein_coding	chrNC_010456.5:60445052-60465761:+
gene2550	255	4.71104	803	10.6516	0.442283	-1.17696	4.56206e-35	6.67471e-35	down	yes	LOC110259229	protein_coding	chrNC_010444.4:4123786-4132938:+
gene132	205	3.78731	689	9.13945	0.414391	-1.27094	5.14534e-34	7.3651e-34	down	yes	CNKSR3	protein_coding	chrNC_010443.5:12297740-12396946:+
gene8702	147	2.71578	558	7.40176	0.366909	-1.4465	1.33923e-33	1.90126e-33	down	yes	TEF	protein_coding	chrNC_010447.5:7119354-7135171:-
gene2527	343	6.33681	963	12.774	0.496071	-1.01138	5.40059e-33	7.56078e-33	down	yes	DHCR7	protein_coding	chrNC_010444.4:2377352-2391846:+
gene3209	410	7.57462	216	2.8652	2.64366	1.40254	7.33081e-33	1.02355e-32	up	yes	FIBIN	protein_coding	chrNC_010444.4:33328250-33331752:-
gene20598	128	2.36476	13	0.172443	13.7133	3.77751	1.10005e-32	1.52771e-32	up	yes	CISH	protein_coding	chrNC_010455.5:33086280-33090540:-
gene25125	343	6.33681	957	12.6944	0.499181	-1.00237	2.42153e-32	3.34758e-32	down	yes	SGTB	protein_coding	chrNC_010458.4:44184536-44225896:-
gene29445	395	7.2975	206	2.73255	2.67058	1.41715	3.39913e-32	4.6724e-32	up	yes	LOC110258721	protein_coding	chrNW_018085187.1:11736-20590:+
gene17365	283	5.22833	835	11.0761	0.472037	-1.08303	4.73009e-32	6.47987e-32	down	yes	KIAA1614	protein_coding	chrNC_010451.4:122484049-122523072:+
gene2748	292	5.39461	853	11.3149	0.476771	-1.06863	4.88018e-32	6.68296e-32	down	yes	MARK2	protein_coding	chrNC_010444.4:8153870-8216141:-
gene7902	221	4.0829	707	9.37822	0.43536	-1.19972	5.51319e-32	7.54412e-32	down	yes	UBQLN4	protein_coding	chrNC_010446.5:93976386-93994830:+
gene4132	219	4.04595	701	9.29863	0.435113	-1.20054	9.24774e-32	1.25881e-31	down	yes	MLLT1	protein_coding	chrNC_010444.4:72780950-72847694:+
gene27637	242	4.47087	747	9.90881	0.451201	-1.14816	1.55306e-31	2.10301e-31	down	yes	TCEAL1	protein_coding	chrNC_010461.5:84518999-84521020:+
gene17654	265	4.89579	791	10.4925	0.4666	-1.09974	3.56321e-31	4.77694e-31	down	yes	ITPKB	protein_coding	chrNC_010452.4:14362883-14469586:-
gene9232	411	7.59309	225	2.98458	2.54411	1.34716	4.46377e-31	5.97544e-31	up	yes	PPM1H	protein_coding	chrNC_010447.5:27299777-27572303:-
gene14521	236	4.36002	84	1.11424	3.91299	1.96827	9.81637e-31	1.30542e-30	up	yes	FLVCR2	protein_coding	chrNC_010449.5:98718319-98772196:+
gene26136	594	10.974	397	5.26613	2.08388	1.05927	1.05402e-30	1.40015e-30	up	yes	ZBP1	protein_coding	chrNC_010459.5:57975982-57986117:-
gene4261	600	11.0848	404	5.35898	2.06845	1.04855	1.63314e-30	2.15526e-30	up	yes	LOC110259374	protein_coding	chrNC_010444.4:76648079-76651850:-
gene20518	285	5.26528	122	1.61831	3.25357	1.70203	1.87778e-30	2.47272e-30	up	yes	TREX1	protein_coding	chrNC_010455.5:31177604-31180764:+
gene25629	303	5.59783	858	11.3812	0.491848	-1.02372	3.83741e-30	5.0169e-30	down	yes	PAX1	protein_coding	chrNC_010459.5:29421117-29436481:+
gene22949	319	5.89342	889	11.7924	0.499764	-1.00068	4.38491e-30	5.72649e-30	down	yes	HNRNPH3	protein_coding	chrNC_010456.5:71485925-71498356:+
gene24587	176	3.25154	45	0.596917	5.44723	2.44552	4.97232e-30	6.48432e-30	up	yes	TUBA4A	protein_coding	chrNC_010457.5:121290149-121294048:-
gene12770	213	3.93511	673	8.92722	0.440799	-1.18181	7.57974e-30	9.8528e-30	down	yes	BPHL	protein_coding	chrNC_010449.5:1882731-1909854:+
gene13393	196	3.62104	635	8.42316	0.429891	-1.21796	1.48216e-29	1.90957e-29	down	yes	BEND6	protein_coding	chrNC_010449.5:28769888-28811923:-
gene11959	262	4.84036	769	10.2006	0.474516	-1.07547	2.46974e-29	3.17182e-29	down	yes	TMEM54	protein_coding	chrNC_010448.4:89196995-89203954:-
gene27817	168	3.10375	573	7.60074	0.408348	-1.29213	2.84662e-29	3.64425e-29	down	yes	RBMX2	protein_coding	chrNC_010461.5:106880912-106890391:+
gene6052	418	7.72241	243	3.22335	2.39577	1.26049	1.18821e-28	1.49535e-28	up	yes	FBLN7	protein_coding	chrNC_010445.4:44215037-44266984:-
gene21492	523	9.66226	341	4.5233	2.13611	1.09498	1.19277e-28	1.50057e-28	up	yes	DTX3L	protein_coding	chrNC_010455.5:137950266-137961381:-
gene12516	238	4.39697	714	9.47108	0.464253	-1.10702	1.37546e-28	1.72622e-28	down	yes	LRP8	protein_coding	chrNC_010448.4:158905464-158984743:+
gene14536	288	5.32071	812	10.771	0.493983	-1.01747	2.40528e-28	3.00209e-28	down	yes	IRF2BPL	protein_coding	chrNC_010449.5:100119282-100123820:-
gene10976	95	1.75509	4	0.0530592	33.078	5.0478	3.89565e-28	4.83074e-28	up	yes	SULT2A1	protein_coding	chrNC_010448.4:53525496-53536723:-
gene17484	294	5.43155	139	1.84381	2.94583	1.55868	7.72338e-28	9.50271e-28	up	yes	HSD11B1	protein_coding	chrNC_010451.4:133231451-133278396:-
gene6003	249	4.60019	727	9.64352	0.477024	-1.06786	1.60309e-27	1.95652e-27	down	yes	RHBDF1	protein_coding	chrNC_010445.4:41548440-41567596:+
gene17106	143	2.64188	505	6.69873	0.394385	-1.34232	1.80666e-27	2.20202e-27	down	yes	IL6	protein_coding	chrNC_010451.4:91506421-91510830:+
gene11550	154	2.8451	529	7.01709	0.405453	-1.30239	1.82054e-27	2.2182e-27	down	yes	ACOT7	protein_coding	chrNC_010448.4:67152428-67254097:-
gene19346	277	5.11748	780	10.3466	0.494608	-1.01564	3.22655e-27	3.90774e-27	down	yes	THRA	protein_coding	chrNC_010454.4:22270506-22296684:-
gene6237	59	1.09001	304	4.0325	0.270305	-1.88734	4.34976e-27	5.25233e-27	down	yes	ATOH8	protein_coding	chrNC_010445.4:58964541-59001620:-
gene22630	272	5.02511	768	10.1874	0.493269	-1.01955	5.52336e-27	6.65179e-27	down	yes	SEC14L2	protein_coding	chrNC_010456.5:47369663-47391335:+
gene14516	276	5.09901	128	1.6979	3.00313	1.58647	7.09238e-27	8.51315e-27	up	yes	FOS	protein_coding	chrNC_010449.5:98449508-98451971:+
gene8778	351	6.48461	192	2.54684	2.54614	1.34831	8.14854e-27	9.77121e-27	up	yes	GCAT	protein_coding	chrNC_010447.5:10027133-10038494:-
gene20640	281	5.19138	134	1.77748	2.92063	1.54628	2.16976e-26	2.56712e-26	up	yes	PHF7	protein_coding	chrNC_010455.5:34553818-34565647:+
gene22684	224	4.13833	666	8.83436	0.468435	-1.09408	2.64897e-26	3.12697e-26	down	yes	BCR	protein_coding	chrNC_010456.5:49208662-49322109:+
gene7491	259	4.78494	117	1.55198	3.08311	1.62439	3.83412e-26	4.5128e-26	up	yes	TTPA	protein_coding	chrNC_010446.5:70960580-70980883:+
gene2995	80	1.47797	349	4.62942	0.319257	-1.64721	7.9678e-26	9.29989e-26	down	yes	LOC110259264	protein_coding	chrNC_010444.4:13692579-13695948:+
gene13318	310	5.72715	161	2.13563	2.68171	1.42315	8.89457e-26	1.03683e-25	up	yes	AGPAT1	protein_coding	chrNC_010449.5:24205930-24208430:-
gene18333	260	4.80342	731	9.69658	0.495372	-1.01341	1.59266e-25	1.84003e-25	down	yes	SMAD9	protein_coding	chrNC_010453.5:12705652-12727981:-
gene13164	156	2.88205	43	0.570387	5.0528	2.33708	1.6707e-25	1.92958e-25	up	yes	ZNF389	protein_coding	chrNC_010449.5:22007384-22011998:+
gene927	489	9.03412	329	4.36412	2.07009	1.04969	3.24058e-25	3.71322e-25	up	yes	FAM227B	protein_coding	chrNC_010443.5:122139343-122373488:+
gene19993	161	2.97442	525	6.96403	0.427113	-1.22731	5.31458e-25	6.06296e-25	down	yes	PLSCR3	protein_coding	chrNC_010454.4:52719060-52724570:-
gene26215	76	1.40408	334	4.43045	0.316915	-1.65783	5.34253e-25	6.09103e-25	down	yes	STMN3	protein_coding	chrNC_010459.5:62600450-62609851:-
gene19787	96	1.77357	10	0.132648	13.3705	3.74098	9.02898e-25	1.02458e-24	up	yes	TUSC5	protein_coding	chrNC_010454.4:46623712-46634115:-
gene20691	168	3.10375	537	7.1232	0.435723	-1.19852	1.17829e-24	1.33003e-24	down	yes	DENND6A	protein_coding	chrNC_010455.5:39456957-39524110:-
gene17447	159	2.93747	518	6.87117	0.427507	-1.22598	1.19262e-24	1.34536e-24	down	yes	BATF3	protein_coding	chrNC_010451.4:130699092-130711719:+
gene13680	89	1.64425	7	0.0928537	17.7079	4.14632	1.57077e-24	1.76646e-24	up	yes	LOC100510917	protein_coding	chrNC_010449.5:46610466-46631202:-
gene22919	341	6.29986	195	2.58664	2.43554	1.28424	2.51106e-24	2.8074e-24	up	yes	ZNF365	protein_coding	chrNC_010456.5:65861398-65888341:+
gene20760	138	2.54951	469	6.2212	0.409809	-1.28697	4.06612e-24	4.51819e-24	down	yes	GPR27	protein_coding	chrNC_010455.5:53152038-53154537:+
gene3598	162	2.9929	520	6.8977	0.433898	-1.20457	4.18436e-24	4.64674e-24	down	yes	TMEM59L	protein_coding	chrNC_010444.4:59211404-59223017:-
gene13390	236	4.36002	667	8.84763	0.49279	-1.02096	1.0631e-23	1.16598e-23	down	yes	BAG2	protein_coding	chrNC_010449.5:28668587-28680497:-
gene28420	222	4.10138	636	8.43642	0.486151	-1.04052	2.4317e-23	2.636e-23	down	yes	GPSM1	protein_coding	chrNW_018084833.1:1356024-1383224:-
gene4290	211	3.89816	612	8.11806	0.480183	-1.05834	4.13701e-23	4.45271e-23	down	yes	MIDN	protein_coding	chrNC_010444.4:77203671-77213205:-
gene11739	145	2.67883	471	6.24773	0.428768	-1.22173	1.90923e-22	2.01906e-22	down	yes	CAMK2N1	protein_coding	chrNC_010448.4:78730204-78734232:-
gene2268	221	4.0829	625	8.29051	0.492479	-1.02186	2.43862e-22	2.57367e-22	down	yes	ENG	protein_coding	chrNC_010443.5:268309379-268343861:-
gene13317	158	2.919	54	0.7163	4.07511	2.02684	7.04793e-22	7.32554e-22	up	yes	EGFL8	protein_coding	chrNC_010449.5:24201129-24205133:+
gene10182	199	3.67646	577	7.6538	0.480345	-1.05786	7.27313e-22	7.55529e-22	down	yes	TMEM231	protein_coding	chrNC_010448.4:12140317-12163894:+
gene6098	109	2.01374	388	5.14675	0.391265	-1.35378	9.6529e-22	9.98743e-22	down	yes	STARD7	protein_coding	chrNC_010445.4:46992708-47017668:+
gene8092	415	7.66699	280	3.71415	2.06427	1.04563	1.61886e-21	1.66313e-21	up	yes	CIART	protein_coding	chrNC_010446.5:98800849-98809573:-
gene3818	176	3.25154	527	6.99056	0.465134	-1.10428	1.9036e-21	1.94905e-21	down	yes	CC2D1A	protein_coding	chrNC_010444.4:65235757-65252481:-
gene14753	213	3.93511	599	7.94562	0.495255	-1.01376	3.22927e-21	3.2851e-21	down	yes	FGFR3	protein_coding	chrNC_010450.4:879151-894968:+
gene62	154	2.8451	54	0.7163	3.97194	1.98984	6.77382e-21	6.81653e-21	up	yes	PRKN	protein_coding	chrNC_010443.5:5698508-6731132:+
gene27471	273	5.04359	154	2.04278	2.46898	1.30392	3.14274e-20	3.1016e-20	up	yes	SLC16A2	protein_coding	chrNC_010461.5:59748685-59861018:+
gene15306	303	5.59783	184	2.44073	2.29351	1.19756	1.07492e-19	1.03969e-19	up	yes	NAAA	protein_coding	chrNC_010450.4:71573783-71603256:-
gene9579	189	3.49171	534	7.08341	0.492943	-1.02051	2.80176e-19	2.66805e-19	down	yes	C1RL	protein_coding	chrNC_010447.5:63623398-63640065:+
gene12546	89	1.64425	325	4.31106	0.381401	-1.39062	3.56842e-19	3.38304e-19	down	yes	LOC100736720	protein_coding	chrNC_010448.4:160603845-160623270:+
gene20994	308	5.6902	193	2.56011	2.22264	1.15227	6.75185e-19	6.34322e-19	up	yes	RBP1	protein_coding	chrNC_010455.5:80380958-80407328:-
gene23089	167	3.08527	485	6.43343	0.479568	-1.06019	1.0825e-18	1.00942e-18	down	yes	DYDC1	protein_coding	chrNC_010456.5:82177004-82197160:-
gene5430	104	1.92137	26	0.344885	5.57103	2.47794	1.16536e-18	1.08474e-18	up	yes	METTL27	protein_coding	chrNC_010445.4:11054822-11057734:-
gene14905	70	1.29323	274	3.63456	0.355814	-1.4908	4.8082e-18	4.37476e-18	down	yes	SOD3	protein_coding	chrNC_010450.4:18796633-18802156:+
gene5793	177	3.27002	496	6.57935	0.497013	-1.00865	1.05299e-17	9.45523e-18	down	yes	CDIP1	protein_coding	chrNC_010445.4:37815259-37839266:+
gene2457	263	4.85884	158	2.09584	2.31833	1.21308	1.26185e-17	1.12834e-17	up	yes	IRF7	protein_coding	chrNC_010444.4:372235-375572:-
gene17464	134	2.47561	408	5.41204	0.457425	-1.12839	1.66786e-17	1.48591e-17	down	yes	NEK2	protein_coding	chrNC_010451.4:131547044-131560527:+
gene10637	167	3.08527	468	6.20793	0.496989	-1.00872	8.5677e-17	7.43798e-17	down	yes	APLP1	protein_coding	chrNC_010448.4:45285698-45295355:+
gene6777	114	2.10611	357	4.73554	0.444746	-1.16895	2.5395e-16	2.1618e-16	down	yes	KLHL29	protein_coding	chrNC_010445.4:114871659-114937646:-
gene29806	86	1.58882	297	3.93965	0.40329	-1.31011	3.00049e-16	2.5447e-16	down	yes	LOC100739561	protein_coding	chrNW_018085250.1:38688-84307:-
gene19957	152	2.80815	433	5.74366	0.488913	-1.03235	3.35189e-16	2.83676e-16	down	yes	ARRB2	protein_coding	chrNC_010454.4:52161776-52170362:-
gene11847	57	1.05306	231	3.06417	0.343668	-1.54091	3.77206e-16	3.18421e-16	down	yes	ZDHHC18	protein_coding	chrNC_010448.4:84153854-84183772:+
gene3981	271	5.00664	176	2.33461	2.14453	1.10066	9.99153e-16	8.2825e-16	up	yes	C2H19orf66	protein_coding	chrNC_010444.4:68942246-68947107:+
gene1656	93	1.71814	26	0.344885	4.98179	2.31666	1.085e-15	8.97572e-16	up	yes	ACER2	protein_coding	chrNC_010443.5:203387669-203415018:-
gene18766	148	2.73425	67	0.888742	3.07654	1.62131	1.41546e-15	1.16511e-15	up	yes	FN3K	protein_coding	chrNC_010454.4:450427-463756:-
gene25026	145	2.67883	65	0.862213	3.10692	1.63549	1.83061e-15	1.49802e-15	up	yes	FST	protein_coding	chrNC_010458.4:32806341-32811382:+
gene2260	149	2.75273	418	5.54469	0.496462	-1.01025	3.3858e-15	2.73556e-15	down	yes	STXBP1	protein_coding	chrNC_010443.5:268116124-268205805:+
gene16511	210	3.87968	125	1.6581	2.33983	1.22641	1.32297e-14	1.04023e-14	up	yes	LAYN	protein_coding	chrNC_010451.4:39306276-39326825:+
gene6496	266	4.91426	179	2.3744	2.06969	1.04941	2.01124e-14	1.56818e-14	up	yes	CHAC2	protein_coding	chrNC_010445.4:87405937-87417268:-
gene4895	235	4.34155	150	1.98972	2.18199	1.12564	2.7105e-14	2.10123e-14	up	yes	EGR1	protein_coding	chrNC_010444.4:140440829-140445302:+
gene9663	82	1.51492	273	3.62129	0.418338	-1.25726	3.21896e-14	2.48956e-14	down	yes	TEAD4	protein_coding	chrNC_010447.5:67130392-67167579:-
gene4250	137	2.53103	382	5.06716	0.499497	-1.00145	7.72888e-14	5.86772e-14	down	yes	SF3A2	protein_coding	chrNC_010444.4:76404882-76414901:+
gene25966	59	1.09001	10	0.132648	8.21727	3.03866	1.46329e-13	1.0974e-13	up	yes	SLPI	protein_coding	chrNC_010459.5:47595804-47598364:-
gene3242	225	4.1568	146	1.93666	2.14637	1.1019	2.46664e-13	1.8351e-13	up	yes	TMEM86A	protein_coding	chrNC_010444.4:40545773-40550838:-
gene11076	110	2.03221	322	4.27127	0.475787	-1.07161	4.02207e-13	2.9602e-13	down	yes	NUP62	protein_coding	chrNC_010448.4:54921627-54945705:-
gene19572	105	1.93984	308	4.08556	0.474804	-1.0746	1.14848e-12	8.29813e-13	down	yes	PRR11	protein_coding	chrNC_010454.4:35433694-35462958:+
gene11640	136	2.51256	71	0.941802	2.66782	1.41566	4.35242e-12	3.05138e-12	up	yes	DHRS3	protein_coding	chrNC_010448.4:72556234-72599233:-
gene6767	153	2.82663	86	1.14077	2.47781	1.30907	4.55219e-12	3.18651e-12	up	yes	LOC100738909	protein_coding	chrNC_010445.4:114537223-114577993:-
gene1415	110	2.03221	308	4.08556	0.497414	-1.00748	1.52737e-11	1.04226e-11	down	yes	POLE2	protein_coding	chrNC_010443.5:179495278-179529891:-
gene10296	70	1.29323	23	0.305091	4.23883	2.08367	7.34474e-11	4.81411e-11	up	yes	LOC102166944	protein_coding	chrNC_010448.4:18660665-18662000:+
gene12936	43	0.794411	161	2.13563	0.371979	-1.42671	1.34308e-10	8.66571e-11	down	yes	ALDH5A1	protein_coding	chrNC_010449.5:19351485-19375515:+
gene23878	151	2.78968	94	1.24689	2.2373	1.16176	3.90534e-10	2.45657e-10	up	yes	TMEM177	protein_coding	chrNC_010457.5:31578049-31582472:-
gene10297	52	0.960683	13	0.172443	5.57103	2.47794	4.51038e-10	2.8303e-10	up	yes	MT1A	protein_coding	chrNC_010448.4:18672016-18673673:+
gene16570	148	2.73425	92	1.22036	2.24052	1.16384	5.50017e-10	3.43598e-10	up	yes	APOA1	protein_coding	chrNC_010451.4:44216481-44218360:-
gene15026	67	1.2378	208	2.75908	0.448629	-1.15641	5.63128e-10	3.51366e-10	down	yes	SLC10A4	protein_coding	chrNC_010450.4:38378878-38385748:+
gene3172	183	3.38087	126	1.67137	2.02282	1.01636	6.38537e-10	3.97327e-10	up	yes	DEPDC7	protein_coding	chrNC_010444.4:27909282-27928859:-
gene10465	86	1.58882	246	3.26314	0.486899	-1.0383	6.42679e-10	3.99767e-10	down	yes	IRX5	protein_coding	chrNC_010448.4:30511263-30515015:-
gene29103	7	0.129323	64	0.848948	0.152333	-2.7147	7.12182e-10	4.4149e-10	down	yes	LOC110258505	protein_coding	chrNW_018085052.1:1021-2467:-
gene12290	65	1.20085	203	2.69276	0.445957	-1.16502	7.18861e-10	4.45478e-10	down	yes	HSBP1L1	protein_coding	chrNC_010448.4:127960330-127972241:+
gene6489	161	2.97442	105	1.39281	2.13556	1.09462	7.29973e-10	4.51825e-10	up	yes	ACYP2	protein_coding	chrNC_010445.4:86945635-87231376:-
gene28130	26	0.480342	114	1.51219	0.317647	-1.65451	1.69737e-09	1.02615e-09	down	yes	LOC396706	protein_coding	chrNC_010462.3:9174391-9227673:+
gene28390	173	3.19612	119	1.57851	2.02477	1.01776	1.78623e-09	1.07718e-09	up	yes	PTGDS	protein_coding	chrNW_018084833.1:888420-891225:-
gene19640	87	1.6073	44	0.583652	2.75386	1.46146	1.40401e-08	7.99476e-09	up	yes	LOC100516039	protein_coding	chrNC_010454.4:39591521-39595639:+
gene10898	20	0.369494	90	1.19383	0.309502	-1.69198	5.3692e-08	2.92848e-08	down	yes	BLOC1S3	protein_coding	chrNC_010448.4:51590497-51591222:+
gene18731	143	2.64188	99	1.31322	2.01176	1.00846	5.68384e-08	3.09498e-08	up	yes	GRTP1	protein_coding	chrNC_010453.5:78618720-78637502:-
gene13358	94	1.73662	54	0.7163	2.42443	1.27765	1.02686e-07	5.48308e-08	up	yes	SLA-DMB	protein_coding	chrNC_010449.5:25119278-25125089:-
gene5852	88	1.62577	55	0.729565	2.22841	1.15602	1.95232e-06	9.40908e-07	up	yes	HCFC1R1	protein_coding	chrNC_010445.4:39164375-39166051:+
gene9000	42	0.775936	125	1.6581	0.467967	-1.09552	4.18655e-06	1.95748e-06	down	yes	HOXC5	protein_coding	chrNC_010447.5:19245857-19248183:+
gene10597	72	1.33018	43	0.570387	2.33206	1.22161	6.89716e-06	3.16344e-06	up	yes	FXYD3	protein_coding	chrNC_010448.4:44647771-44654377:+
gene10154	61	1.12696	38	0.504063	2.23574	1.16075	7.04936e-05	2.89506e-05	up	yes	DYNLRB2	protein_coding	chrNC_010448.4:7650444-7661380:-
rna78612	18	0.332544	4	0.0530592	6.26741	2.64787	0.000141048	5.57593e-05	up	yes	rna78612	protein_coding	chrNC_000845.1:6444-6509:-
gene16275	48	0.886784	32	0.424474	2.08914	1.06291	0.00102438	0.000357224	up	yes	AQP11	protein_coding	chrNC_010451.4:12065550-12076339:+
gene13697	30	0.55424	20	0.265296	2.08914	1.06291	0.00943086	0.00276967	up	yes	CRABP1	protein_coding	chrNC_010449.5:47602316-47608865:-

## Sheet: DE lncRNAs
Additional file 7 List of differentially expressed (DE) genes for D8 versus D0. List of differentially expressed (DE) lncRNAs for D8 versus D0.
Gene	D8_count	D8_normalize	D0_count	D0_normalize	FoldChange	Log2FoldChange	pval	padj	Up/Down	Significant	GeneName	Biotype	Position
gene26051	4734	87.4591	2623	34.7936	2.51366	1.32979	0	0	up	yes	LOC100627868	lncRNA	chrNC_010459.5:50958841-50963160:+
gene7524	353	6.52156	2254	29.8989	0.218121	-2.1968	5.57191e-230	3.96443e-229	down	yes	LOC100514834	lncRNA	chrNC_010446.5:75294209-75296319:-
gene20646	2768	51.1379	1479	19.6187	2.6066	1.38217	1.0043e-206	6.61489e-206	up	yes	SMIM4	lncRNA	chrNC_010455.5:34679623-34687171:+
gene22505	1512	27.9337	4689	62.1987	0.449104	-1.15488	4.22536e-190	2.57328e-189	down	yes	LOC102165911	lncRNA	chrNC_010456.5:40286503-40310984:-
gene20904	828	15.297	2388	31.6764	0.482916	-1.05016	4.02205e-84	1.19276e-83	down	yes	LOC110256294	lncRNA	chrNC_010455.5:71762284-71779903:+
gene16545	243	4.48935	3	0.0397944	112.813	6.81779	1.95002e-68	4.84942e-68	up	yes	LOC106504875	lncRNA	chrNC_010451.4:41631006-41639471:-
gene13595	641	11.8423	1786	23.691	0.499865	-1.00039	1.16215e-58	2.53316e-58	down	yes	LOC106504420	lncRNA	chrNC_010449.5:38717189-38746368:+
gene11918	228	4.21223	69	0.915272	4.60216	2.20231	4.3988e-34	6.30641e-34	up	yes	LOC106510641	lncRNA	chrNC_010448.4:87950805-87951743:+
gene10577	565	10.4382	355	4.70901	2.21664	1.14838	3.86232e-33	5.43442e-33	up	yes	LOC110260979	lncRNA	chrNC_010448.4:44052952-44060764:+
gene16329	148	2.73425	37	0.490798	5.57103	2.47794	7.04517e-26	8.23359e-26	up	yes	LOC102168178	lncRNA	chrNC_010451.4:20034334-20036505:+
gene24260	119	2.19849	27	0.35815	6.13845	2.61788	2.32651e-22	2.45606e-22	up	yes	LOC102158914	lncRNA	chrNC_010457.5:81804907-81806589:+
gene16237	373	6.89105	245	3.24988	2.1204	1.08434	1.35506e-20	1.35089e-20	up	yes	LOC106504810	lncRNA	chrNC_010451.4:9779037-9781848:+
gene11393	55	1.01611	191	2.53358	0.401056	-1.31812	4.53685e-11	3.00894e-11	down	yes	LOC110261328	lncRNA	chrNC_010448.4:61862026-61878213:-
gene13392	69	1.27475	22	0.291826	4.3682	2.12704	5.67984e-11	3.74581e-11	up	yes	LOC100522935	lncRNA	chrNC_010449.5:28765547-28766251:+
gene7914	42	0.775936	159	2.1091	0.367898	-1.44262	1.22975e-10	7.95855e-11	down	yes	LOC100525517	lncRNA	chrNC_010446.5:94252706-94263977:+
gene21042	66	1.21933	24	0.318355	3.83009	1.93738	1.62395e-09	9.82908e-10	up	yes	LOC106505711	lncRNA	chrNC_010455.5:86573745-86624936:+
gene684	94	1.73662	56	0.742829	2.33784	1.22518	2.60529e-07	1.34952e-07	up	yes	LOC106506626	lncRNA	chrNC_010443.5:92272630-92286786:-
gene16967	18	0.332544	80	1.06118	0.313371	-1.67406	3.5985e-07	1.84039e-07	down	yes	LOC102158687	lncRNA	chrNC_010451.4:72079729-72161280:+
gene10862	61	1.12696	33	0.437739	2.57449	1.36429	6.49338e-06	2.98502e-06	up	yes	LOC102167899	lncRNA	chrNC_010448.4:50766518-50770096:+
gene8618	18	0.332544	72	0.955066	0.34819	-1.52206	6.58467e-06	3.02545e-06	down	yes	LOC106508707	lncRNA	chrNC_010447.5:3469098-3469752:+
gene6437	4	0.0738987	33	0.437739	0.168819	-2.56645	1.76344e-05	7.75362e-06	down	yes	LOC102166164	lncRNA	chrNC_010445.4:80329969-80331234:-
gene2732	24	0.443392	70	0.928537	0.477517	-1.06638	0.000754146	0.000268788	down	yes	LOC106509317	lncRNA	chrNC_010444.4:7841068-7842452:-
gene2412	16	0.295595	52	0.68977	0.428541	-1.22249	0.00119502	0.000413517	down	yes	LOC110256538	lncRNA	chrNC_010443.5:273581438-273582827:+
MSTRG.65804	148	2.73425	2328	30.8805	0.088543	-3.49748	0	0	down	yes	--	antisense	chrNC_010448.4:145422196-145427430:-
MSTRG.88924	1058	19.5462	3797	50.3665	0.38808	-1.36558	5.80603e-200	3.69693e-199	down	yes	--	antisense	chrNC_010451.4:70354635-70399503:-
MSTRG.49742	1521	28.1	521	6.91097	4.066	2.02361	4.4974e-195	2.79992e-194	up	yes	--	linc	chrNC_010447.5:24874032-24878228:+
MSTRG.146410	216	3.99053	1235	16.382	0.243592	-2.03746	1.44146e-115	5.75285e-115	down	yes	--	linc	chrNC_010459.5:54491694-54533892:+
MSTRG.97367	196	3.62104	1166	15.4668	0.234117	-2.0947	4.18776e-113	1.63191e-112	down	yes	--	antisense	chrNC_010453.5:1139288-1187871:+
MSTRG.15576	651	12.027	189	2.50705	4.79728	2.26222	4.48528e-97	1.51698e-96	up	yes	--	linc	chrNC_010443.5:256060412-256094269:+
MSTRG.51828	265	4.89579	1056	14.0076	0.349508	-1.5166	2.09284e-66	5.00928e-66	down	yes	--	linc	chrNC_010447.5:61281553-61299692:+
MSTRG.22314	225	4.1568	886	11.7526	0.353691	-1.49944	4.17677e-55	8.64303e-55	down	yes	--	antisense	chrNC_010444.4:69273046-69313225:+
MSTRG.35547	300	5.5424	991	13.1454	0.421622	-1.24598	9.52516e-47	1.73417e-46	down	yes	--	linc	chrNC_010445.4:93248861-93258223:-
MSTRG.143415	48	0.886784	376	4.98757	0.177799	-2.49168	4.35546e-46	7.8627e-46	down	yes	--	linc	chrNC_010459.5:14845490-14845865:-
MSTRG.87148	211	3.89816	772	10.2404	0.380663	-1.39341	2.08678e-43	3.60774e-43	down	yes	--	linc	chrNC_010451.4:54987445-54987941:+
MSTRG.50124	104	1.92137	475	6.30079	0.304941	-1.7134	1.9642e-36	2.95833e-36	down	yes	--	antisense	chrNC_010447.5:31422438-31464981:+
MSTRG.7697	220	4.06443	715	9.48434	0.428541	-1.22249	2.98086e-33	4.20068e-33	down	yes	--	linc	chrNC_010443.5:130793355-130797279:+
MSTRG.131380	53	0.979158	312	4.13862	0.23659	-2.07954	2.66447e-31	3.58528e-31	down	yes	--	antisense	chrNC_010457.5:33326717-33328324:+
MSTRG.67937	149	2.75273	537	7.1232	0.386445	-1.37166	4.99373e-30	6.5099e-30	down	yes	--	linc	chrNC_010449.5:5669670-5734016:-
MSTRG.100623	459	8.47988	279	3.70088	2.29131	1.19617	5.93304e-29	7.53712e-29	up	yes	--	linc	chrNC_010453.5:76464976-76467180:+
MSTRG.51541	137	2.53103	500	6.63241	0.381616	-1.38981	1.31649e-28	1.6545e-28	down	yes	--	linc	chrNC_010447.5:57704619-57705160:+
MSTRG.156003	271	5.00664	763	10.1211	0.494676	-1.01545	1.18607e-26	1.41526e-26	down	yes	--	linc	chrNC_010462.3:4220735-4541213:+
MSTRG.83843	78	1.44102	330	4.37739	0.329197	-1.60298	1.24861e-23	1.36614e-23	down	yes	--	linc	chrNC_010451.4:613688-623901:+
MSTRG.47163	107	1.97679	386	5.12022	0.386075	-1.37305	4.48085e-22	4.68009e-22	down	yes	--	linc	chrNC_010446.5:129358210-129360362:-
MSTRG.68172	151	2.78968	477	6.32731	0.440894	-1.1815	1.27525e-21	1.31421e-21	down	yes	--	antisense	chrNC_010449.5:9917545-9932517:-
MSTRG.18804	250	4.61867	131	1.73769	2.65794	1.41031	7.78569e-21	7.81747e-21	up	yes	--	linc	chrNC_010444.4:15927825-15929970:+
MSTRG.103597	150	2.7712	462	6.12834	0.452194	-1.14499	4.83243e-20	4.73448e-20	down	yes	--	linc	chrNC_010454.4:25411110-25411544:+
MSTRG.139085	36	0.665088	202	2.67949	0.248214	-2.01034	5.12512e-20	5.01448e-20	down	yes	--	linc	chrNC_010458.4:24878312-24881625:+
MSTRG.42239	193	3.56561	88	1.1673	3.05457	1.61097	1.13084e-19	1.0929e-19	up	yes	--	linc	chrNC_010446.5:70928839-70933680:+
MSTRG.58714	176	3.25154	94	1.24689	2.60772	1.38279	1.00102e-14	7.92568e-15	up	yes	--	linc	chrNC_010448.4:48274117-48305362:-
MSTRG.10826	230	4.24918	143	1.89687	2.2401	1.16356	1.05267e-14	8.32382e-15	up	yes	--	antisense	chrNC_010443.5:180014800-180023530:+
MSTRG.124816	20	0.369494	127	1.68463	0.219332	-2.18881	1.74438e-14	1.36391e-14	down	yes	--	antisense	chrNC_010456.5:71262433-71267191:+
MSTRG.15859	11	0.203221	99	1.31322	0.154751	-2.69198	2.32197e-14	1.80388e-14	down	yes	--	antisense	chrNC_010443.5:261110129-261155183:-
MSTRG.24891	99	1.82899	308	4.08556	0.447672	-1.15949	3.99504e-14	3.07344e-14	down	yes	--	linc	chrNC_010444.4:100293522-100444738:-
MSTRG.142096	12	0.221696	96	1.27342	0.174095	-2.52206	4.13917e-13	3.04515e-13	down	yes	--	linc	chrNC_010458.4:71846149-71849160:+
MSTRG.7680	50	0.923734	193	2.56011	0.360818	-1.47066	6.33127e-13	4.62416e-13	down	yes	--	antisense	chrNC_010443.5:130632448-130651987:+
MSTRG.98826	16	0.295595	104	1.37954	0.21427	-2.22249	2.4707e-12	1.75654e-12	down	yes	--	linc	chrNC_010453.5:24455486-24462552:+
MSTRG.15601	45	0.83136	173	2.29481	0.362278	-1.46483	1.12031e-11	7.70128e-12	down	yes	--	linc	chrNC_010443.5:256145526-256147004:+
MSTRG.144551	56	1.03458	14	0.185707	5.57103	2.47794	9.7594e-11	6.34873e-11	up	yes	--	antisense	chrNC_010459.5:32965509-32984406:+
MSTRG.6375	87	1.6073	36	0.477533	3.36583	1.75096	1.01898e-10	6.62041e-11	up	yes	--	linc	chrNC_010443.5:112942445-112944976:+
MSTRG.94127	16	0.295595	90	1.19383	0.247601	-2.01391	9.23014e-10	5.68215e-10	down	yes	--	antisense	chrNC_010452.4:23989240-24025900:-
MSTRG.102340	9	0.166272	69	0.915272	0.181664	-2.46065	1.3463e-09	8.18949e-10	down	yes	--	linc	chrNC_010454.4:15305278-15306146:-
MSTRG.98462	49	0.905259	164	2.17543	0.416129	-1.2649	3.41994e-09	2.02544e-09	down	yes	--	antisense	chrNC_010453.5:19056294-19061089:+
MSTRG.103045	20	0.369494	97	1.28669	0.287167	-1.80004	3.73917e-09	2.20659e-09	down	yes	--	linc	chrNC_010454.4:21108016-21108413:-
MSTRG.62128	75	1.3856	32	0.424474	3.26428	1.70676	3.74113e-09	2.20739e-09	up	yes	--	linc	chrNC_010448.4:79810276-79811573:+
MSTRG.58078	27	0.498816	1	0.0132648	37.6045	5.23283	3.94571e-09	2.32432e-09	up	yes	--	linc	chrNC_010448.4:43527546-43528055:+
MSTRG.22220	119	2.19849	70	0.928537	2.36769	1.24348	4.56198e-09	2.67608e-09	up	yes	--	antisense	chrNC_010444.4:68704920-68706123:-
MSTRG.96294	48	0.886784	156	2.06931	0.428541	-1.22249	2.00045e-08	1.12466e-08	down	yes	--	linc	chrNC_010452.4:52575946-52577100:-
MSTRG.18286	50	0.923734	159	2.1091	0.437974	-1.19108	2.85322e-08	1.58789e-08	down	yes	--	antisense	chrNC_010444.4:9442119-9470725:+
MSTRG.58524	7	0.129323	55	0.729565	0.17726	-2.49606	4.86228e-08	2.6676e-08	down	yes	--	antisense	chrNC_010448.4:47290207-47294258:-
MSTRG.62190	31	0.572715	114	1.51219	0.378733	-1.40075	9.83732e-08	5.26053e-08	down	yes	--	linc	chrNC_010448.4:81424294-81444897:+
MSTRG.85338	43	0.794411	140	1.85707	0.427776	-1.22507	1.00832e-07	5.38724e-08	down	yes	--	linc	chrNC_010451.4:25585359-25637099:-
MSTRG.45983	19	0.351019	85	1.12751	0.311322	-1.68352	1.38911e-07	7.3302e-08	down	yes	--	antisense	chrNC_010446.5:110971364-110974428:+
MSTRG.143373	80	1.47797	43	0.570387	2.59118	1.37361	2.08797e-07	1.089e-07	up	yes	--	antisense	chrNC_010459.5:14899010-14900132:+
MSTRG.143334	51	0.942208	154	2.04278	0.461238	-1.11642	2.14272e-07	1.11675e-07	down	yes	--	linc	chrNC_010459.5:14113043-14125608:-
MSTRG.73448	2	0.0369494	33	0.437739	0.0844096	-3.56645	5.26302e-07	2.66395e-07	down	yes	--	antisense	chrNC_010449.5:75107302-75110275:-
MSTRG.139322	42	0.775936	128	1.6979	0.456999	-1.12974	1.80738e-06	8.73372e-07	down	yes	--	linc	chrNC_010458.4:27746997-27748736:-
MSTRG.124323	40	0.738987	123	1.63157	0.45293	-1.14264	2.32894e-06	1.11503e-06	down	yes	--	linc	chrNC_010456.5:61719432-61793309:+
MSTRG.63362	5	0.0923734	40	0.530592	0.174095	-2.52206	2.86239e-06	1.35314e-06	down	yes	--	linc	chrNC_010448.4:93979198-93980444:-
MSTRG.152393	40	0.738987	121	1.60504	0.460416	-1.11899	4.107e-06	1.92152e-06	down	yes	--	linc	chrNC_010461.5:43613608-43619780:+
MSTRG.155783	28	0.517291	94	1.24689	0.414864	-1.26929	7.24011e-06	3.31403e-06	down	yes	--	linc	chrNC_010461.5:124930085-124930763:+
MSTRG.156300	30	0.55424	9	0.119383	4.64253	2.21491	9.39243e-06	4.24473e-06	up	yes	--	antisense	chrNW_018084787.1:26594-27178:-
MSTRG.102383	29	0.535766	95	1.26016	0.425158	-1.23393	1.02606e-05	4.61354e-06	down	yes	--	antisense	chrNC_010454.4:15177467-15192106:-
MSTRG.58731	17	0.314069	67	0.888742	0.353386	-1.50068	1.69073e-05	7.44656e-06	down	yes	--	linc	chrNC_010448.4:48483843-48489015:+
MSTRG.37453	26	0.480342	85	1.12751	0.42602	-1.23101	3.11098e-05	1.33225e-05	down	yes	--	antisense	chrNC_010445.4:118270739-118272930:-
MSTRG.104053	23	0.424918	77	1.02139	0.416019	-1.26528	5.10907e-05	2.13217e-05	down	yes	--	antisense	chrNC_010454.4:33099262-33121452:+
MSTRG.2320	15	0.27712	57	0.756094	0.366515	-1.44805	0.000111483	4.4561e-05	down	yes	--	linc	chrNC_010443.5:37002100-37004743:+
MSTRG.79498	18	0.332544	62	0.822418	0.404349	-1.30633	0.000194536	7.49565e-05	down	yes	--	antisense	chrNC_010450.4:71884378-71918666:+
MSTRG.55896	10	0.184747	43	0.570387	0.323897	-1.62639	0.000257343	9.80963e-05	down	yes	--	linc	chrNC_010448.4:10785007-10801730:-
MSTRG.5521	32	0.59119	15	0.198972	2.97122	1.57105	0.000284608	0.00010798	up	yes	--	linc	chrNC_010443.5:99227861-99246997:+
MSTRG.54361	24	0.443392	69	0.915272	0.484438	-1.04562	0.00099601	0.000347731	down	yes	--	antisense	chrNC_010447.5:94079598-94107448:-
MSTRG.100469	30	0.55424	17	0.225502	2.45781	1.29737	0.00234607	0.00076956	up	yes	--	linc	chrNC_010453.5:70939841-70943021:-
MSTRG.39053	14	0.258645	43	0.570387	0.453456	-1.14096	0.00528722	0.00163421	down	yes	--	antisense	chrNC_010446.5:15308301-15310029:-
MSTRG.148082	8	0.147797	26	0.344885	0.428541	-1.22249	0.0219592	0.00602194	down	yes	--	linc	chrNC_010460.4:19486750-19487052:+

## Sheet: DE circRNAs
Additional file 7 List of differentially expressed (DE) genes for D8 versus D0. List of differentially expressed (DE) circRNAs for D8 versus D0.
circRNA_ID	D8_count	D8_normalize	D0_count	D0_normalize	FoldChange	Log2FoldChange	pval	padj	Up/Down	Significant	Location
ssc_circ_0005779	785	20944.5	22	413.479	50.6543	5.66261	3.47053e-226	4.27808e-223	up	yes	NC_010454.4:39366927..39391822:-
ssc_circ_0005079	285	7604.06	855	16069.3	0.473203	-1.07947	1.03601e-32	4.25691e-30	down	yes	NC_010452.4:42063516..42079536:+
ssc_circ_0000844	125	3335.11	20	375.89	8.87257	3.14935	3.63021e-28	1.11873e-25	up	yes	NC_010443.5:82875117..82891579:+
ssc_circ_0005080	104	2774.81	0	18.7945	147.639	8.20593	1.37348e-27	3.38615e-25	up	yes	NC_010452.4:42063516..42147610:+
ssc_circ_0000488	109	2908.22	391	7348.66	0.395748	-1.33735	1.86849e-21	3.83878e-19	down	yes	NC_010443.5:217793463..217794582:+
ssc_circ_0002437	0	26.6809	101	1898.25	0.0140555	-7.15272	4.60178e-21	8.10365e-19	down	yes	NC_010446.5:93738637..93747422:+
ssc_circ_0005074	191	5096.05	548	10299.4	0.494791	-1.01511	1.42369e-19	2.19371e-17	down	yes	NC_010452.4:42061873..42079536:+
ssc_circ_0005084	48	1280.68	229	4303.94	0.29756	-1.74875	8.45494e-19	1.15803e-16	down	yes	NC_010452.4:42063616..42079536:+
ssc_circ_0008516	0	26.6809	80	1503.56	0.0177451	-6.81643	2.51825e-17	3.10422e-15	down	yes	NC_010461.5:83888436..83895678:+
ssc_circ_0008498	0	26.6809	74	1390.79	0.0191839	-6.70396	3.17404e-16	3.55691e-14	down	yes	NC_010461.5:78666497..78695812:+
ssc_circ_0006401	52	1387.41	0	18.7945	73.8197	7.20593	9.21983e-16	9.47098e-14	up	yes	NC_010455.5:24074311..24075912:+
ssc_circ_0005319	0	26.6809	70	1315.62	0.0202801	-6.62379	1.75513e-15	1.66425e-13	down	yes	NC_010453.5:19129679..19134837:+
ssc_circ_0006939	66	1760.94	13	244.329	7.20725	2.84945	2.55538e-14	2.24999e-12	up	yes	NC_010456.5:2843131..2861536:-
ssc_circ_0001893	41	1093.92	0	18.7945	58.204	6.86305	5.48165e-13	4.50477e-11	up	yes	NC_010445.4:59424959..59425872:-
ssc_circ_0005773	83	2214.51	28	526.247	4.20813	2.07318	1.13499e-12	8.74429e-11	up	yes	NC_010454.4:38796303..38800438:-
ssc_circ_0003233	110	2934.9	50	939.726	3.12314	1.643	2.67493e-12	1.93962e-10	up	yes	NC_010448.4:29344146..29357287:+
ssc_circ_0001526	0	26.6809	51	958.52	0.0278355	-6.16693	7.66353e-12	4.97197e-10	down	yes	NC_010445.4:113127816..113131647:+
ssc_circ_0007587	33	880.47	0	18.7945	46.8471	6.54989	7.02863e-11	4.33205e-09	up	yes	NC_010457.5:75944605..75953955:+
ssc_circ_0008183	64	1707.58	20	375.89	4.54275	2.18357	1.09579e-10	6.43222e-09	up	yes	NC_010460.4:17859078..17947161:+
ssc_circ_0004147	42	1120.6	159	2988.33	0.374991	-1.41507	2.55565e-10	1.3697e-08	down	yes	NC_010450.4:137747353..137749645:+
ssc_circ_0007023	29	773.746	0	18.7945	41.1687	6.36348	8.61769e-10	4.42622e-08	up	yes	NC_010456.5:45490289..45490796:-
ssc_circ_0001245	28	747.065	0	18.7945	39.7491	6.31285	1.62777e-09	8.02612e-08	up	yes	NC_010444.4:62307779..62313757:+
ssc_circ_0004949	27	720.384	0	18.7945	38.3295	6.26038	3.08695e-09	1.40935e-07	up	yes	NC_010452.4:14217434..14218735:-
ssc_circ_0007246	27	720.384	0	18.7945	38.3295	6.26038	3.08695e-09	1.40935e-07	up	yes	NC_010456.5:9478895..9480356:-
ssc_circ_0000469	61	1627.53	22	413.479	3.93619	1.9768	3.38798e-09	1.49154e-07	up	yes	NC_010443.5:215371012..215389275:-
ssc_circ_0008497	0	26.6809	37	695.397	0.0383679	-5.70396	5.13511e-09	2.18275e-07	down	yes	NC_010461.5:78666497..78689628:+
ssc_circ_0000762	24	640.342	0	18.7945	34.0707	6.09046	2.15953e-08	8.34513e-07	up	yes	NC_010443.5:641934..653683:+
ssc_circ_0001545	24	640.342	0	18.7945	34.0707	6.09046	2.15953e-08	8.34513e-07	up	yes	NC_010445.4:115218429..115219189:+
ssc_circ_0005230	0	26.6809	34	639.014	0.0417532	-5.58197	2.16636e-08	8.34513e-07	down	yes	NC_010452.4:65179075..65191886:+
ssc_circ_0007462	23	613.661	0	18.7945	32.651	6.02906	4.16742e-08	1.46775e-06	up	yes	NC_010457.5:33441214..33441613:+
ssc_circ_0006057	0	26.6809	32	601.425	0.0443628	-5.4945	5.71326e-08	1.90342e-06	down	yes	NC_010455.5:120931036..120935351:-
ssc_circ_0007334	0	26.6809	32	601.425	0.0443628	-5.4945	5.71326e-08	1.90342e-06	down	yes	NC_010457.5:117071799..117095608:-
ssc_circ_0001461	22	586.98	0	18.7945	31.2314	5.96493	8.08076e-08	2.49026e-06	up	yes	NC_010445.4:106380539..106443851:-
ssc_circ_0007988	0	26.6809	31	582.63	0.0457939	-5.4487	9.30746e-08	2.73171e-06	down	yes	NC_010459.5:34795182..34795577:-
ssc_circ_0002104	18	480.256	84	1578.74	0.304202	-1.7169	1.22384e-07	3.50841e-06	down	yes	NC_010446.5:117360110..117367392:-
ssc_circ_0000021	21	560.299	0	18.7945	29.8118	5.89781	1.57469e-07	4.04397e-06	up	yes	NC_010443.5:106150521..106171073:+
ssc_circ_0004735	21	560.299	0	18.7945	29.8118	5.89781	1.57469e-07	4.04397e-06	up	yes	NC_010451.4:41643139..41644483:+
ssc_circ_0006700	21	560.299	0	18.7945	29.8118	5.89781	1.57469e-07	4.04397e-06	up	yes	NC_010455.5:86452535..86459135:-
ssc_circ_0003930	95	2534.69	244	4585.86	0.552717	-0.855387	1.7733e-07	4.46106e-06	down	yes	NC_010449.5:78055271..78056399:-
ssc_circ_0005458	27	720.384	4	75.1781	9.58237	3.26038	2.08498e-07	5.14026e-06	up	yes	NC_010453.5:675689..676545:+
ssc_circ_0003333	0	26.6809	29	545.041	0.0489521	-5.35249	2.48644e-07	5.89424e-06	down	yes	NC_010448.4:48037867..48038991:+
ssc_circ_0001343	4	106.724	42	789.37	0.135201	-2.88682	2.83997e-07	6.44453e-06	down	yes	NC_010444.4:8388248..8390219:+
ssc_circ_0000308	38	1013.87	11	206.74	4.90411	2.29399	2.99084e-07	6.44453e-06	up	yes	NC_010443.5:166033284..166037819:+
ssc_circ_0003255	38	1013.87	11	206.74	4.90411	2.29399	2.99084e-07	6.44453e-06	up	yes	NC_010448.4:34714334..34725179:-
ssc_circ_0004220	20	533.618	0	18.7945	28.3922	5.82742	3.08454e-07	6.44453e-06	up	yes	NC_010450.4:31993513..31997428:-
ssc_circ_0007536	20	533.618	0	18.7945	28.3922	5.82742	3.08454e-07	6.44453e-06	up	yes	NC_010457.5:60397513..60403463:-
ssc_circ_0007873	20	533.618	0	18.7945	28.3922	5.82742	3.08454e-07	6.44453e-06	up	yes	NC_010458.4:64650290..64669823:+
ssc_circ_0008165	20	533.618	0	18.7945	28.3922	5.82742	3.08454e-07	6.44453e-06	up	yes	NC_010460.4:16583749..16605796:+
ssc_circ_0000450	0	26.6809	28	526.247	0.0507004	-5.30186	4.07778e-07	8.37772e-06	down	yes	NC_010443.5:206097434..206114157:+
ssc_circ_0008173	63	1680.9	31	582.63	2.88501	1.52858	5.13597e-07	1.03788e-05	up	yes	NC_010460.4:17575078..17629822:-
ssc_circ_0004824	34	907.15	9	169.151	5.36297	2.42303	5.55402e-07	1.10425e-05	up	yes	NC_010451.4:72153385..72160471:-
ssc_circ_0005978	104	2774.81	69	1296.82	2.1397	1.09741	5.93909e-07	1.16207e-05	up	yes	NC_010454.4:60373334..60376920:-
ssc_circ_0002189	29	773.746	6	112.767	6.86145	2.77851	6.20549e-07	1.17683e-05	up	yes	NC_010446.5:14638092..14638411:+
ssc_circ_0001454	0	26.6809	27	507.452	0.0525782	-5.24939	6.70326e-07	1.19754e-05	down	yes	NC_010445.4:103726106..103727478:-
ssc_circ_0002683	0	26.6809	27	507.452	0.0525782	-5.24939	6.70326e-07	1.19754e-05	down	yes	NC_010447.5:46402704..46418898:-
ssc_circ_0006253	12	320.171	63	1184.05	0.270402	-1.88682	1.01924e-06	1.79487e-05	down	yes	NC_010455.5:168854244..168855082:+
ssc_circ_0005085	2	53.3618	32	601.425	0.0887257	-3.4945	1.05029e-06	1.82349e-05	down	yes	NC_010452.4:42063616..42147610:+
ssc_circ_0000412	0	26.6809	26	488.658	0.0546004	-5.19494	1.10456e-06	1.83997e-05	down	yes	NC_010443.5:190648253..190649258:+
ssc_circ_0008081	0	26.6809	26	488.658	0.0546004	-5.19494	1.10456e-06	1.83997e-05	down	yes	NC_010459.5:52987380..52998000:-
ssc_circ_0008311	0	26.6809	26	488.658	0.0546004	-5.19494	1.10456e-06	1.83997e-05	down	yes	NC_010460.4:54348426..54404485:-
ssc_circ_0000074	18	480.256	0	18.7945	25.553	5.67542	1.2032e-06	1.90149e-05	up	yes	NC_010443.5:115553445..115579538:-
ssc_circ_0007085	18	480.256	0	18.7945	25.553	5.67542	1.2032e-06	1.90149e-05	up	yes	NC_010456.5:60813334..60813820:-
ssc_circ_0008182	18	480.256	0	18.7945	25.553	5.67542	1.2032e-06	1.90149e-05	up	yes	NC_010460.4:17859078..17912006:+
ssc_circ_0005249	34	907.15	10	187.945	4.82668	2.27103	1.45478e-06	2.26998e-05	up	yes	NC_010452.4:68671265..68688441:+
ssc_circ_0006857	0	26.6809	25	469.863	0.0567844	-5.13836	1.82458e-06	2.7767e-05	down	yes	NC_010456.5:131560094..131576631:-
ssc_circ_0007589	0	26.6809	25	469.863	0.0567844	-5.13836	1.82458e-06	2.7767e-05	down	yes	NC_010457.5:75966720..75970294:+
ssc_circ_0002465	17	453.575	0	18.7945	24.1334	5.59296	2.39725e-06	3.56031e-05	up	yes	NC_010446.5:94601795..94602258:+
ssc_circ_0004362	17	453.575	0	18.7945	24.1334	5.59296	2.39725e-06	3.56031e-05	up	yes	NC_010450.4:83267616..83268011:+
ssc_circ_0002908	0	26.6809	24	451.068	0.0591504	-5.07947	3.02157e-06	4.18501e-05	down	yes	NC_010448.4:101570971..101577333:+
ssc_circ_0007494	7	186.766	46	864.548	0.216028	-2.21071	3.72725e-06	5.0915e-05	down	yes	NC_010457.5:48094739..48096210:+
ssc_circ_0005650	6	160.085	43	808.164	0.198085	-2.33581	3.75867e-06	5.0915e-05	down	yes	NC_010454.4:2306701..2308584:+
ssc_circ_0002701	19	506.937	2	37.589	13.4863	3.75342	4.16697e-06	5.5714e-05	up	yes	NC_010447.5:51558424..51561815:+
ssc_circ_0003259	16	426.894	0	18.7945	22.7138	5.5055	4.80613e-06	5.5714e-05	up	yes	NC_010448.4:34743079..34747797:-
ssc_circ_0003929	16	426.894	0	18.7945	22.7138	5.5055	4.80613e-06	5.5714e-05	up	yes	NC_010449.5:77950751..77956163:+
ssc_circ_0004340	16	426.894	0	18.7945	22.7138	5.5055	4.80613e-06	5.5714e-05	up	yes	NC_010450.4:76195576..76237387:-
ssc_circ_0007248	16	426.894	0	18.7945	22.7138	5.5055	4.80613e-06	5.5714e-05	up	yes	NC_010456.5:9478895..9505715:-
ssc_circ_0007835	16	426.894	0	18.7945	22.7138	5.5055	4.80613e-06	5.5714e-05	up	yes	NC_010458.4:50437615..50446698:-
ssc_circ_0001655	0	26.6809	23	432.274	0.0617222	-5.01807	5.01688e-06	5.5714e-05	down	yes	NC_010445.4:18470135..18470486:+
ssc_circ_0001727	0	26.6809	23	432.274	0.0617222	-5.01807	5.01688e-06	5.5714e-05	down	yes	NC_010445.4:31250811..31253767:+
ssc_circ_0004405	0	26.6809	23	432.274	0.0617222	-5.01807	5.01688e-06	5.5714e-05	down	yes	NC_010451.4:10120704..10139416:+
ssc_circ_0004586	0	26.6809	23	432.274	0.0617222	-5.01807	5.01688e-06	5.5714e-05	down	yes	NC_010451.4:127566656..127577646:+
ssc_circ_0006896	0	26.6809	23	432.274	0.0617222	-5.01807	5.01688e-06	5.5714e-05	down	yes	NC_010456.5:136410332..136412160:+
ssc_circ_0004830	3	80.0427	32	601.425	0.133088	-2.90954	6.84402e-06	7.46596e-05	down	yes	NC_010451.4:73094595..73102060:+
ssc_circ_0008214	3	80.0427	32	601.425	0.133088	-2.90954	6.84402e-06	7.46596e-05	down	yes	NC_010460.4:24985702..25003037:+
ssc_circ_0005385	0	26.6809	22	413.479	0.0645277	-4.95394	8.35212e-06	8.57963e-05	down	yes	NC_010453.5:33313986..33336182:+
ssc_circ_0006813	0	26.6809	22	413.479	0.0645277	-4.95394	8.35212e-06	8.57963e-05	down	yes	NC_010456.5:121395348..121396290:+
ssc_circ_0008557	0	26.6809	22	413.479	0.0645277	-4.95394	8.35212e-06	8.57963e-05	down	yes	NW_018084833.1:304068..318832:-
ssc_circ_0006795	25	667.022	6	112.767	5.91504	2.56439	9.29555e-06	9.19679e-05	up	yes	NC_010456.5:112705127..112714985:-
ssc_circ_0003244	15	400.213	0	18.7945	21.2942	5.41239	9.699e-06	9.19679e-05	up	yes	NC_010448.4:31388854..31404916:-
ssc_circ_0003630	15	400.213	0	18.7945	21.2942	5.41239	9.699e-06	9.19679e-05	up	yes	NC_010449.5:120464280..120473807:-
ssc_circ_0008561	15	400.213	0	18.7945	21.2942	5.41239	9.699e-06	9.19679e-05	up	yes	NW_018084833.1:315438..329028:-
ssc_circ_0001450	9	240.128	49	920.931	0.260745	-1.93929	1.13267e-05	0.000106582	down	yes	NC_010445.4:103690300..103773127:-
ssc_circ_0004661	41	1093.92	18	338.301	3.23356	1.69312	1.30218e-05	0.000121605	up	yes	NC_010451.4:20809498..20833620:+
ssc_circ_0004483	33	880.47	104	1954.63	0.450453	-1.15055	1.34811e-05	0.00012365	down	yes	NC_010451.4:114529701..114533673:-
ssc_circ_0001221	0	26.6809	21	394.685	0.0676005	-4.88682	1.3943e-05	0.00012365	down	yes	NC_010444.4:58456862..58478376:-
ssc_circ_0004222	0	26.6809	21	394.685	0.0676005	-4.88682	1.3943e-05	0.00012365	down	yes	NC_010450.4:31993513..32031054:-
ssc_circ_0007471	30	800.427	10	187.945	4.25883	2.09046	1.72613e-05	0.000151984	up	yes	NC_010457.5:4207163..4211249:-
ssc_circ_0008222	24	640.342	6	112.767	5.67844	2.5055	1.80982e-05	0.0001528	up	yes	NC_010460.4:2648872..2661452:-
ssc_circ_0005115	44	1173.96	21	394.685	2.97442	1.57261	1.83863e-05	0.0001528	up	yes	NC_010452.4:45992309..46006364:+
ssc_circ_0007221	8	213.447	45	845.753	0.252375	-1.98636	1.91855e-05	0.0001528	down	yes	NC_010456.5:87557330..87560723:-
ssc_circ_0003768	14	373.533	0	18.7945	19.8745	5.31285	1.97091e-05	0.0001528	up	yes	NC_010449.5:51782208..51792316:+
ssc_circ_0004329	14	373.533	0	18.7945	19.8745	5.31285	1.97091e-05	0.0001528	up	yes	NC_010450.4:72695061..72709918:-
ssc_circ_0006217	14	373.533	0	18.7945	19.8745	5.31285	1.97091e-05	0.0001528	up	yes	NC_010455.5:157429171..157436827:+
ssc_circ_0006913	14	373.533	0	18.7945	19.8745	5.31285	1.97091e-05	0.0001528	up	yes	NC_010456.5:14989270..14992789:+
ssc_circ_0000037	0	26.6809	20	375.89	0.0709805	-4.81643	2.33424e-05	0.00017872	down	yes	NC_010443.5:108459471..108468465:-
ssc_circ_0001084	141	3762.01	119	2236.55	1.68206	0.750229	2.40856e-05	0.000183271	up	yes	NC_010444.4:15322375..15323114:-
ssc_circ_0003546	28	747.065	9	169.151	4.41657	2.14293	2.46971e-05	0.000186772	up	yes	NC_010448.4:98504293..98506141:+
ssc_circ_0004814	3	80.0427	29	545.041	0.146856	-2.76752	2.98164e-05	0.000224111	down	yes	NC_010451.4:70821197..70835752:+
ssc_circ_0000093	23	613.661	6	112.767	5.44184	2.44409	3.50633e-05	0.000256356	up	yes	NC_010443.5:119735151..119740313:-
ssc_circ_0001395	45	1200.64	23	432.274	2.7775	1.47379	3.62734e-05	0.000256356	up	yes	NC_010444.4:91768020..91773257:+
ssc_circ_0000243	0	26.6809	19	357.096	0.0747163	-4.74243	3.91927e-05	0.000256356	down	yes	NC_010443.5:149478221..149488620:-
ssc_circ_0002747	0	26.6809	19	357.096	0.0747163	-4.74243	3.91927e-05	0.000256356	down	yes	NC_010447.5:67681766..67688990:-
ssc_circ_0005889	0	26.6809	19	357.096	0.0747163	-4.74243	3.91927e-05	0.000256356	down	yes	NC_010454.4:51636713..51642686:-
ssc_circ_0005968	0	26.6809	19	357.096	0.0747163	-4.74243	3.91927e-05	0.000256356	down	yes	NC_010454.4:60348042..60376920:-
ssc_circ_0007544	0	26.6809	19	357.096	0.0747163	-4.74243	3.91927e-05	0.000256356	down	yes	NC_010457.5:63645207..63661287:+
ssc_circ_0001731	13	346.852	0	18.7945	18.4549	5.20593	4.03453e-05	0.000256356	up	yes	NC_010445.4:31255432..31258924:+
ssc_circ_0002390	13	346.852	0	18.7945	18.4549	5.20593	4.03453e-05	0.000256356	up	yes	NC_010446.5:80170780..80183572:-
ssc_circ_0004393	13	346.852	0	18.7945	18.4549	5.20593	4.03453e-05	0.000256356	up	yes	NC_010450.4:96061920..96073073:+
ssc_circ_0007930	13	346.852	0	18.7945	18.4549	5.20593	4.03453e-05	0.000256356	up	yes	NC_010459.5:13900084..13902833:-
ssc_circ_0000692	26	693.703	85	1597.53	0.434234	-1.20346	4.55428e-05	0.000287898	down	yes	NC_010443.5:273972338..273979720:+
ssc_circ_0002266	17	453.575	65	1221.64	0.371283	-1.42941	4.6654e-05	0.000293418	down	yes	NC_010446.5:38110196..38111049:+
ssc_circ_0000310	24	640.342	7	131.562	4.86724	2.2831	4.9042e-05	0.00030687	up	yes	NC_010443.5:166036953..166058413:+
ssc_circ_0002512	52	1387.41	137	2574.85	0.53883	-0.892097	5.08618e-05	0.00031665	down	yes	NC_010447.5:101790862..101795355:+
ssc_circ_0000913	0	26.6809	18	338.301	0.0788672	-4.66443	6.60048e-05	0.000374946	down	yes	NC_010444.4:100380422..100396011:-
ssc_circ_0001021	0	26.6809	18	338.301	0.0788672	-4.66443	6.60048e-05	0.000374946	down	yes	NC_010444.4:140477822..140478478:-
ssc_circ_0002627	0	26.6809	18	338.301	0.0788672	-4.66443	6.60048e-05	0.000374946	down	yes	NC_010447.5:29751201..29790977:+
ssc_circ_0003038	0	26.6809	18	338.301	0.0788672	-4.66443	6.60048e-05	0.000374946	down	yes	NC_010448.4:135651327..135659362:+
ssc_circ_0003788	0	26.6809	18	338.301	0.0788672	-4.66443	6.60048e-05	0.000374946	down	yes	NC_010449.5:55863609..55864157:+
ssc_circ_0005535	0	26.6809	18	338.301	0.0788672	-4.66443	6.60048e-05	0.000374946	down	yes	NC_010453.5:9576209..9579851:-
ssc_circ_0005925	0	26.6809	18	338.301	0.0788672	-4.66443	6.60048e-05	0.000374946	down	yes	NC_010454.4:57219146..57220106:-
ssc_circ_0006563	0	26.6809	18	338.301	0.0788672	-4.66443	6.60048e-05	0.000374946	down	yes	NC_010455.5:47760569..47764526:+
ssc_circ_0002492	29	773.746	11	206.74	3.74261	1.90404	7.03782e-05	0.000397955	up	yes	NC_010446.5:99515003..99537986:+
ssc_circ_0001808	15	400.213	2	37.589	10.6471	3.41239	7.99697e-05	0.000402365	up	yes	NC_010445.4:4257857..4279580:-
ssc_circ_0008617	13	346.852	54	1014.9	0.341758	-1.54895	8.18491e-05	0.000402365	down	yes	NW_018085128.1:27615..36179:+
ssc_circ_0004967	6	160.085	36	676.603	0.236602	-2.07947	8.22033e-05	0.000402365	down	yes	NC_010452.4:16560321..16607933:-
ssc_circ_0007136	41	1093.92	21	394.685	2.77162	1.47073	8.28598e-05	0.000402365	up	yes	NC_010456.5:71765050..71767362:+
ssc_circ_0001048	12	320.171	0	18.7945	17.0353	5.09046	8.32353e-05	0.000402365	up	yes	NC_010444.4:142406868..142407330:+
ssc_circ_0001059	12	320.171	0	18.7945	17.0353	5.09046	8.32353e-05	0.000402365	up	yes	NC_010444.4:147515855..147525270:-
ssc_circ_0001337	12	320.171	0	18.7945	17.0353	5.09046	8.32353e-05	0.000402365	up	yes	NC_010444.4:82200380..82200981:+
ssc_circ_0001870	12	320.171	0	18.7945	17.0353	5.09046	8.32353e-05	0.000402365	up	yes	NC_010445.4:53270127..53270926:+
ssc_circ_0003699	12	320.171	0	18.7945	17.0353	5.09046	8.32353e-05	0.000402365	up	yes	NC_010449.5:30441064..30441599:-
ssc_circ_0003802	12	320.171	0	18.7945	17.0353	5.09046	8.32353e-05	0.000402365	up	yes	NC_010449.5:56524083..56526919:-
ssc_circ_0004065	12	320.171	0	18.7945	17.0353	5.09046	8.32353e-05	0.000402365	up	yes	NC_010450.4:114266870..114285079:+
ssc_circ_0004883	12	320.171	0	18.7945	17.0353	5.09046	8.32353e-05	0.000402365	up	yes	NC_010451.4:89383377..89400450:+
ssc_circ_0005416	12	320.171	0	18.7945	17.0353	5.09046	8.32353e-05	0.000402365	up	yes	NC_010453.5:49379795..49380340:-
ssc_circ_0005821	12	320.171	0	18.7945	17.0353	5.09046	8.32353e-05	0.000402365	up	yes	NC_010454.4:43096806..43097800:+
ssc_circ_0006146	12	320.171	0	18.7945	17.0353	5.09046	8.32353e-05	0.000402365	up	yes	NC_010455.5:134624946..134633963:+
ssc_circ_0006844	12	320.171	0	18.7945	17.0353	5.09046	8.32353e-05	0.000402365	up	yes	NC_010456.5:129769785..129775865:+
ssc_circ_0006956	12	320.171	0	18.7945	17.0353	5.09046	8.32353e-05	0.000402365	up	yes	NC_010456.5:29689597..29696108:+
ssc_circ_0007173	12	320.171	0	18.7945	17.0353	5.09046	8.32353e-05	0.000402365	up	yes	NC_010456.5:7473479..7483479:-
ssc_circ_0007554	12	320.171	0	18.7945	17.0353	5.09046	8.32353e-05	0.000402365	up	yes	NC_010457.5:66000520..66027687:+
ssc_circ_0008510	12	320.171	0	18.7945	17.0353	5.09046	8.32353e-05	0.000402365	up	yes	NC_010461.5:79198316..79366086:+
ssc_circ_0006666	30	800.427	12	225.534	3.54903	1.82742	8.41804e-05	0.000405344	up	yes	NC_010455.5:78881041..78881367:-
ssc_circ_0006674	11	293.49	49	920.931	0.318688	-1.64978	8.60056e-05	0.000412522	down	yes	NC_010455.5:82256891..82274534:+
ssc_circ_0004779	5	133.404	33	620.219	0.215092	-2.21697	8.67959e-05	0.000414698	down	yes	NC_010451.4:56972613..56973685:-
ssc_circ_0008251	2	53.3618	23	432.274	0.123444	-3.01807	0.000103518	0.000490899	down	yes	NC_010460.4:40175333..40184681:-
ssc_circ_0002415	37	987.193	18	338.301	2.91809	1.54502	0.000105523	0.000490899	up	yes	NC_010446.5:89111117..89111486:+
ssc_circ_0002002	78	2081.11	57	1071.29	1.94262	0.958007	0.000110434	0.000490899	up	yes	NC_010445.4:87299327..87301882:+
ssc_circ_0002280	0	26.6809	17	319.507	0.0835065	-4.58197	0.000111506	0.000490899	down	yes	NC_010446.5:39934333..39947397:-
ssc_circ_0002470	0	26.6809	17	319.507	0.0835065	-4.58197	0.000111506	0.000490899	down	yes	NC_010446.5:97566524..97576948:-
ssc_circ_0004373	0	26.6809	17	319.507	0.0835065	-4.58197	0.000111506	0.000490899	down	yes	NC_010450.4:87641604..87664522:-
ssc_circ_0008330	0	26.6809	17	319.507	0.0835065	-4.58197	0.000111506	0.000490899	down	yes	NC_010460.4:612442..618436:+
ssc_circ_0008474	0	26.6809	17	319.507	0.0835065	-4.58197	0.000111506	0.000490899	down	yes	NC_010461.5:61720719..61735982:-
ssc_circ_0001414	18	480.256	4	75.1781	6.38825	2.67542	0.000118411	0.000517601	up	yes	NC_010444.4:95657666..95677798:-
ssc_circ_0002164	18	480.256	4	75.1781	6.38825	2.67542	0.000118411	0.000517601	up	yes	NC_010446.5:125770853..125783720:+
ssc_circ_0000065	33	880.47	15	281.918	3.12314	1.643	0.000128955	0.00055972	up	yes	NC_010443.5:113128000..113128579:+
ssc_circ_0001673	33	880.47	15	281.918	3.12314	1.643	0.000128955	0.00055972	up	yes	NC_010445.4:23826982..23827555:+
ssc_circ_0006049	23	613.661	75	1409.59	0.435347	-1.19976	0.000133181	0.000576039	down	yes	NC_010455.5:120778216..120779879:+
ssc_circ_0002129	10	266.809	45	845.753	0.315469	-1.66443	0.000152464	0.000657135	down	yes	NC_010446.5:123140335..123146129:+
ssc_circ_0004288	14	373.533	2	37.589	9.93727	3.31285	0.000167256	0.000665581	up	yes	NC_010450.4:554776..560635:+
ssc_circ_0005528	2	53.3618	22	413.479	0.129055	-2.95394	0.00017148	0.000665581	down	yes	NC_010453.5:8974451..8982801:-
ssc_circ_0002600	11	293.49	0	18.7945	15.6157	4.96493	0.000173157	0.000665581	up	yes	NC_010447.5:27173898..27175753:+
ssc_circ_0002891	11	293.49	0	18.7945	15.6157	4.96493	0.000173157	0.000665581	up	yes	NC_010447.5:92992680..92993106:+
ssc_circ_0003688	11	293.49	0	18.7945	15.6157	4.96493	0.000173157	0.000665581	up	yes	NC_010449.5:28639544..28653086:+
ssc_circ_0003800	11	293.49	0	18.7945	15.6157	4.96493	0.000173157	0.000665581	up	yes	NC_010449.5:56518062..56524355:-
ssc_circ_0006070	11	293.49	0	18.7945	15.6157	4.96493	0.000173157	0.000665581	up	yes	NC_010455.5:121802237..121802974:-
ssc_circ_0006496	11	293.49	0	18.7945	15.6157	4.96493	0.000173157	0.000665581	up	yes	NC_010455.5:32466924..32541480:+
ssc_circ_0006812	11	293.49	0	18.7945	15.6157	4.96493	0.000173157	0.000665581	up	yes	NC_010456.5:121316588..121320413:+
ssc_circ_0007122	11	293.49	0	18.7945	15.6157	4.96493	0.000173157	0.000665581	up	yes	NC_010456.5:71491530..71493586:+
ssc_circ_0007707	11	293.49	0	18.7945	15.6157	4.96493	0.000173157	0.000665581	up	yes	NC_010458.4:19906267..19906628:-
ssc_circ_0007837	11	293.49	0	18.7945	15.6157	4.96493	0.000173157	0.000665581	up	yes	NC_010458.4:50437615..50478728:-
ssc_circ_0005250	36	960.512	18	338.301	2.83922	1.5055	0.000175067	0.000665581	up	yes	NC_010452.4:68684614..68688441:+
ssc_circ_0008553	46	1227.32	27	507.452	2.4186	1.27417	0.000186026	0.000665581	up	yes	NW_018084833.1:272348..278294:-
ssc_circ_0001014	14	373.533	54	1014.9	0.368047	-1.44204	0.000187228	0.000665581	down	yes	NC_010444.4:138308109..138308679:+
ssc_circ_0001823	0	26.6809	16	300.712	0.0887257	-4.4945	0.00018898	0.000665581	down	yes	NC_010445.4:43535845..43540475:+
ssc_circ_0002509	0	26.6809	16	300.712	0.0887257	-4.4945	0.00018898	0.000665581	down	yes	NC_010447.5:101764048..101795355:+
ssc_circ_0004390	0	26.6809	16	300.712	0.0887257	-4.4945	0.00018898	0.000665581	down	yes	NC_010450.4:9106389..9120512:-
ssc_circ_0004598	0	26.6809	16	300.712	0.0887257	-4.4945	0.00018898	0.000665581	down	yes	NC_010451.4:130297504..130384896:-
ssc_circ_0004990	0	26.6809	16	300.712	0.0887257	-4.4945	0.00018898	0.000665581	down	yes	NC_010452.4:20469603..20492105:-
ssc_circ_0005896	0	26.6809	16	300.712	0.0887257	-4.4945	0.00018898	0.000665581	down	yes	NC_010454.4:52373102..52376066:-
ssc_circ_0008331	0	26.6809	16	300.712	0.0887257	-4.4945	0.00018898	0.000665581	down	yes	NC_010460.4:612442..620550:+
ssc_circ_0006990	27	720.384	11	206.74	3.4845	1.80095	0.000221465	0.00077777	up	yes	NC_010456.5:36101382..36243162:+
ssc_circ_0003944	23	613.661	8	150.356	4.08138	2.02906	0.000223027	0.00078103	up	yes	NC_010449.5:86024175..86025429:-
ssc_circ_0004571	17	453.575	4	75.1781	6.03334	2.59296	0.00023525	0.000819179	up	yes	NC_010451.4:125947610..125957407:-
ssc_circ_0006756	17	453.575	4	75.1781	6.03334	2.59296	0.00023525	0.000819179	up	yes	NC_010456.5:105160374..105167488:-
ssc_circ_0000474	7	186.766	36	676.603	0.276035	-1.85707	0.000257222	0.000893166	down	yes	NC_010443.5:216148995..216177064:+
ssc_circ_0007365	6	160.085	33	620.219	0.258111	-1.95394	0.00029401	0.00101364	down	yes	NC_010457.5:126244848..126264510:-
ssc_circ_0000318	0	26.6809	15	281.918	0.0946407	-4.4014	0.000321351	0.00101364	down	yes	NC_010443.5:169420292..169424282:-
ssc_circ_0001278	0	26.6809	15	281.918	0.0946407	-4.4014	0.000321351	0.00101364	down	yes	NC_010444.4:70827334..70836232:-
ssc_circ_0001381	0	26.6809	15	281.918	0.0946407	-4.4014	0.000321351	0.00101364	down	yes	NC_010444.4:89359613..89384364:+
ssc_circ_0003711	0	26.6809	15	281.918	0.0946407	-4.4014	0.000321351	0.00101364	down	yes	NC_010449.5:31665249..31669318:-
ssc_circ_0006112	0	26.6809	15	281.918	0.0946407	-4.4014	0.000321351	0.00101364	down	yes	NC_010455.5:132325910..132337788:-
ssc_circ_0005681	21	560.299	7	131.562	4.25883	2.09046	0.000323808	0.00101364	up	yes	NC_010454.4:27268443..27275982:-
ssc_circ_0002553	25	667.022	10	187.945	3.54903	1.82742	0.000331387	0.00101364	up	yes	NC_010447.5:16315891..16328852:+
ssc_circ_0007100	24	640.342	74	1390.79	0.460414	-1.119	0.000331458	0.00101364	down	yes	NC_010456.5:6472831..6473538:+
ssc_circ_0002229	3	80.0427	24	451.068	0.177451	-2.4945	0.000331831	0.00101364	down	yes	NC_010446.5:29058486..29068902:-
ssc_circ_0005874	4	106.724	27	507.452	0.210313	-2.24939	0.000341275	0.00101364	down	yes	NC_010454.4:50206420..50209164:-
ssc_circ_0001193	13	346.852	2	37.589	9.22747	3.20593	0.000349428	0.00101364	up	yes	NC_010444.4:47486153..47489786:-
ssc_circ_0003344	13	346.852	2	37.589	9.22747	3.20593	0.000349428	0.00101364	up	yes	NC_010448.4:52754997..52758867:+
ssc_circ_0001718	35	933.831	96	1804.27	0.517566	-0.950184	0.000349957	0.00101364	down	yes	NC_010445.4:28903672..28904794:-
ssc_circ_0000757	10	266.809	0	18.7945	14.1961	4.82742	0.000363457	0.00101364	up	yes	NC_010443.5:593018..611340:+
ssc_circ_0001241	10	266.809	0	18.7945	14.1961	4.82742	0.000363457	0.00101364	up	yes	NC_010444.4:621540..627163:+
ssc_circ_0002176	10	266.809	0	18.7945	14.1961	4.82742	0.000363457	0.00101364	up	yes	NC_010446.5:129116233..129134916:-
ssc_circ_0002427	10	266.809	0	18.7945	14.1961	4.82742	0.000363457	0.00101364	up	yes	NC_010446.5:90238894..90253801:+
ssc_circ_0002566	10	266.809	0	18.7945	14.1961	4.82742	0.000363457	0.00101364	up	yes	NC_010447.5:21239122..21246187:-
ssc_circ_0003387	10	266.809	0	18.7945	14.1961	4.82742	0.000363457	0.00101364	up	yes	NC_010448.4:69106984..69124265:-
ssc_circ_0003604	10	266.809	0	18.7945	14.1961	4.82742	0.000363457	0.00101364	up	yes	NC_010449.5:114594354..114596124:+
ssc_circ_0004504	10	266.809	0	18.7945	14.1961	4.82742	0.000363457	0.00101364	up	yes	NC_010451.4:118014576..118018949:-
ssc_circ_0005554	10	266.809	0	18.7945	14.1961	4.82742	0.000363457	0.00101364	up	yes	NC_010454.4:14430775..14448031:+
ssc_circ_0006719	10	266.809	0	18.7945	14.1961	4.82742	0.000363457	0.00101364	up	yes	NC_010455.5:95702963..95703536:-
ssc_circ_0007169	10	266.809	0	18.7945	14.1961	4.82742	0.000363457	0.00101364	up	yes	NC_010456.5:73752038..73759656:+
ssc_circ_0007798	7	186.766	35	657.808	0.283922	-1.81643	0.000385416	0.00107245	down	yes	NC_010458.4:43984409..44011065:-
ssc_circ_0006211	26	693.703	11	206.74	3.35544	1.7465	0.000388344	0.00107632	up	yes	NC_010455.5:148517273..148535551:-
ssc_circ_0003938	40	1067.24	23	432.274	2.46889	1.30386	0.000388552	0.00107632	up	yes	NC_010449.5:80344261..80346071:+
ssc_circ_0004904	2	53.3618	20	375.89	0.141961	-2.81643	0.000468036	0.0012907	down	yes	NC_010451.4:95398689..95417591:+
ssc_circ_0008586	2	53.3618	20	375.89	0.141961	-2.81643	0.000468036	0.0012907	down	yes	NW_018084979.1:1906774..1907412:+
ssc_circ_0008115	34	907.15	18	338.301	2.68149	1.42303	0.000471184	0.00129648	up	yes	NC_010460.4:10283699..10300806:-
ssc_circ_0008178	48	1280.68	31	582.63	2.19811	1.13626	0.00048861	0.00134143	up	yes	NC_010460.4:17598680..17629822:-
ssc_circ_0004647	66	1760.94	49	920.931	1.91213	0.935179	0.000491698	0.00134691	up	yes	NC_010451.4:19897760..19913189:-
ssc_circ_0004336	5	133.404	29	545.041	0.24476	-2.03056	0.000500476	0.00135725	down	yes	NC_010450.4:74913874..74915277:+
ssc_circ_0007487	5	133.404	29	545.041	0.24476	-2.03056	0.000500476	0.00135725	down	yes	NC_010457.5:46425015..46429747:-
ssc_circ_0000985	28	747.065	13	244.329	3.05762	1.61241	0.00050306	0.00135725	up	yes	NC_010444.4:133976286..133983650:-
ssc_circ_0005100	36	960.512	20	375.89	2.5553	1.35349	0.000532722	0.00135725	up	yes	NC_010452.4:42552538..42555555:-
ssc_circ_0001816	3	80.0427	23	432.274	0.185167	-2.4331	0.000532816	0.00135725	down	yes	NC_010445.4:42881922..42882168:+
ssc_circ_0001842	3	80.0427	23	432.274	0.185167	-2.4331	0.000532816	0.00135725	down	yes	NC_010445.4:47004817..47007823:+
ssc_circ_0001842	3	80.0427	23	432.274	0.185167	-2.4331	0.000532816	0.00135725	down	yes	NC_010445.4:47004817..47007823:+
ssc_circ_0001503	11	293.49	44	826.959	0.354903	-1.4945	0.000534361	0.00135725	down	yes	NC_010445.4:10962194..10962666:+
ssc_circ_0000463	0	26.6809	14	263.123	0.101401	-4.30186	0.000548323	0.00135725	down	yes	NC_010443.5:209328952..209330339:+
ssc_circ_0001028	0	26.6809	14	263.123	0.101401	-4.30186	0.000548323	0.00135725	down	yes	NC_010444.4:140745891..140757554:+
ssc_circ_0001734	0	26.6809	14	263.123	0.101401	-4.30186	0.000548323	0.00135725	down	yes	NC_010445.4:31357057..31359294:+
ssc_circ_0002801	0	26.6809	14	263.123	0.101401	-4.30186	0.000548323	0.00135725	down	yes	NC_010447.5:73631382..73653060:+
ssc_circ_0002983	0	26.6809	14	263.123	0.101401	-4.30186	0.000548323	0.00135725	down	yes	NC_010448.4:109193862..109200845:-
ssc_circ_0003290	0	26.6809	14	263.123	0.101401	-4.30186	0.000548323	0.00135725	down	yes	NC_010448.4:37957475..37975235:+
ssc_circ_0003374	0	26.6809	14	263.123	0.101401	-4.30186	0.000548323	0.00135725	down	yes	NC_010448.4:63557493..63558219:-
ssc_circ_0003418	0	26.6809	14	263.123	0.101401	-4.30186	0.000548323	0.00135725	down	yes	NC_010448.4:73137415..73172671:+
ssc_circ_0003624	0	26.6809	14	263.123	0.101401	-4.30186	0.000548323	0.00135725	down	yes	NC_010449.5:117977699..117982826:+
ssc_circ_0005208	0	26.6809	14	263.123	0.101401	-4.30186	0.000548323	0.00135725	down	yes	NC_010452.4:5777659..5797656:+
ssc_circ_0003905	12	320.171	46	864.548	0.370333	-1.4331	0.000599925	0.00147609	down	yes	NC_010449.5:68514625..68521235:+
ssc_circ_0008266	12	320.171	46	864.548	0.370333	-1.4331	0.000599925	0.00147609	down	yes	NC_010460.4:42329914..42330668:-
ssc_circ_0008406	12	320.171	46	864.548	0.370333	-1.4331	0.000599925	0.00147609	down	yes	NC_010461.5:20243402..20247157:+
ssc_circ_0004700	14	373.533	3	56.3836	6.62485	2.72789	0.000603545	0.00148204	up	yes	NC_010451.4:33731308..33732436:+
ssc_circ_0001511	17	453.575	5	93.9726	4.82668	2.27103	0.000659152	0.00161537	up	yes	NC_010445.4:110442415..110451455:-
ssc_circ_0007854	6	160.085	31	582.63	0.274763	-1.86374	0.000674311	0.00162413	down	yes	NC_010458.4:52904345..52923549:-
ssc_circ_0005489	12	320.171	2	37.589	8.51766	3.09046	0.000728796	0.00162413	up	yes	NC_010453.5:71125629..71135931:+
ssc_circ_0002665	11	293.49	43	808.164	0.363156	-1.46134	0.000760879	0.00162413	down	yes	NC_010447.5:3717600..3729566:-
ssc_circ_0000097	5	133.404	28	526.247	0.253502	-1.97993	0.000768007	0.00162413	down	yes	NC_010443.5:119905146..119909321:-
ssc_circ_0000647	9	240.128	0	18.7945	12.7765	4.67542	0.000770288	0.00162413	up	yes	NC_010443.5:264644525..264782210:-
ssc_circ_0000842	9	240.128	0	18.7945	12.7765	4.67542	0.000770288	0.00162413	up	yes	NC_010443.5:82022945..82023413:+
ssc_circ_0001033	9	240.128	0	18.7945	12.7765	4.67542	0.000770288	0.00162413	up	yes	NC_010444.4:141219340..141220554:+
ssc_circ_0001219	9	240.128	0	18.7945	12.7765	4.67542	0.000770288	0.00162413	up	yes	NC_010444.4:58270838..58271233:+
ssc_circ_0002742	9	240.128	0	18.7945	12.7765	4.67542	0.000770288	0.00162413	up	yes	NC_010447.5:6565453..6566862:+
ssc_circ_0004662	9	240.128	0	18.7945	12.7765	4.67542	0.000770288	0.00162413	up	yes	NC_010451.4:20809498..20879578:+
ssc_circ_0005512	9	240.128	0	18.7945	12.7765	4.67542	0.000770288	0.00162413	up	yes	NC_010453.5:78343010..78352808:+
ssc_circ_0005678	9	240.128	0	18.7945	12.7765	4.67542	0.000770288	0.00162413	up	yes	NC_010454.4:27249779..27250993:-
ssc_circ_0005909	9	240.128	0	18.7945	12.7765	4.67542	0.000770288	0.00162413	up	yes	NC_010454.4:54396785..54492240:-
ssc_circ_0005991	9	240.128	0	18.7945	12.7765	4.67542	0.000770288	0.00162413	up	yes	NC_010454.4:833107..834948:+
ssc_circ_0006389	9	240.128	0	18.7945	12.7765	4.67542	0.000770288	0.00162413	up	yes	NC_010455.5:22216776..22239729:+
ssc_circ_0007054	9	240.128	0	18.7945	12.7765	4.67542	0.000770288	0.00162413	up	yes	NC_010456.5:55301204..55308756:+
ssc_circ_0008244	9	240.128	0	18.7945	12.7765	4.67542	0.000770288	0.00162413	up	yes	NC_010460.4:39594413..39630407:-
ssc_circ_0008342	9	240.128	0	18.7945	12.7765	4.67542	0.000770288	0.00162413	up	yes	NC_010460.4:9133515..9140672:-
ssc_circ_0001978	2	53.3618	19	357.096	0.149433	-2.74243	0.000770769	0.00162413	down	yes	NC_010445.4:83349428..83358984:+
ssc_circ_0002398	2	53.3618	19	357.096	0.149433	-2.74243	0.000770769	0.00162413	down	yes	NC_010446.5:82779059..82785563:-
ssc_circ_0006705	2	53.3618	19	357.096	0.149433	-2.74243	0.000770769	0.00162413	down	yes	NC_010455.5:90108498..90137838:+
ssc_circ_0008588	28	747.065	79	1484.77	0.503153	-0.990931	0.000784788	0.00165085	down	yes	NW_018084979.1:1908088..1908734:+
ssc_circ_0003813	3	80.0427	22	413.479	0.193583	-2.36897	0.000852621	0.00179048	down	yes	NC_010449.5:58112449..58117178:+
ssc_circ_0008520	15	400.213	4	75.1781	5.32354	2.41239	0.00091232	0.00182848	up	yes	NC_010461.5:87984801..88001212:+
ssc_circ_0001725	13	346.852	47	883.342	0.392658	-1.34865	0.000924634	0.00182848	down	yes	NC_010445.4:31250808..31253767:+
ssc_circ_0003131	0	26.6809	13	244.329	0.109201	-4.19494	0.000938949	0.00182848	down	yes	NC_010448.4:160687705..160703590:+
ssc_circ_0003368	0	26.6809	13	244.329	0.109201	-4.19494	0.000938949	0.00182848	down	yes	NC_010448.4:586614..589023:+
ssc_circ_0005508	0	26.6809	13	244.329	0.109201	-4.19494	0.000938949	0.00182848	down	yes	NC_010453.5:77498616..77503607:+
ssc_circ_0005585	0	26.6809	13	244.329	0.109201	-4.19494	0.000938949	0.00182848	down	yes	NC_010454.4:1492107..1493742:+
ssc_circ_0005707	0	26.6809	13	244.329	0.109201	-4.19494	0.000938949	0.00182848	down	yes	NC_010454.4:34980903..35008491:+
ssc_circ_0006073	0	26.6809	13	244.329	0.109201	-4.19494	0.000938949	0.00182848	down	yes	NC_010455.5:122727540..122750151:+
ssc_circ_0006227	0	26.6809	13	244.329	0.109201	-4.19494	0.000938949	0.00182848	down	yes	NC_010455.5:158683519..158686017:-
ssc_circ_0001126	6	160.085	30	563.836	0.283922	-1.81643	0.00101454	0.00197258	down	yes	NC_010444.4:27649122..27650223:-
ssc_circ_0001265	11	293.49	42	789.37	0.371803	-1.42739	0.00107874	0.00209409	down	yes	NC_010444.4:6793378..6794056:-
ssc_circ_0002666	5	133.404	27	507.452	0.262891	-1.92746	0.00117335	0.00227417	down	yes	NC_010447.5:3717600..3739361:-
ssc_circ_0005602	83	2214.51	70	1315.62	1.68325	0.751252	0.00118653	0.0022961	up	yes	NC_010454.4:16209070..16211961:-
ssc_circ_0006023	13	346.852	3	56.3836	6.15165	2.62097	0.00121609	0.00234963	up	yes	NC_010455.5:110657082..110789120:+
ssc_circ_0002344	69	1840.98	55	1033.7	1.78097	0.83266	0.0012381	0.00238122	up	yes	NC_010446.5:67679793..67689219:-
ssc_circ_0007539	16	426.894	5	93.9726	4.54275	2.18357	0.00125716	0.00238122	up	yes	NC_010457.5:60404225..60414442:-
ssc_circ_0001636	7	186.766	32	601.425	0.31054	-1.68715	0.0012635	0.00238122	down	yes	NC_010445.4:16850859..16851571:-
ssc_circ_0000325	2	53.3618	18	338.301	0.157734	-2.66443	0.0012661	0.00238122	down	yes	NC_010443.5:169551755..169559446:-
ssc_circ_0005979	33	880.47	19	357.096	2.46564	1.30196	0.00128832	0.00238122	up	yes	NC_010454.4:60375325..60376920:-
ssc_circ_0002458	4	106.724	24	451.068	0.236602	-2.07947	0.00130403	0.00238122	down	yes	NC_010446.5:94391005..94391746:+
ssc_circ_0004172	20	533.618	8	150.356	3.54903	1.82742	0.00132559	0.00238122	up	yes	NC_010450.4:167697..171693:+
ssc_circ_0006727	40	1067.24	100	1879.45	0.567844	-0.816433	0.00133199	0.00238122	down	yes	NC_010455.5:97912254..97995384:+
ssc_circ_0000237	3	80.0427	21	394.685	0.202801	-2.30186	0.00135929	0.00238122	down	yes	NC_010443.5:14813380..14817648:+
ssc_circ_0000261	3	80.0427	21	394.685	0.202801	-2.30186	0.00135929	0.00238122	down	yes	NC_010443.5:161909790..161924707:-
ssc_circ_0005121	3	80.0427	21	394.685	0.202801	-2.30186	0.00135929	0.00238122	down	yes	NC_010452.4:46240171..46251083:+
ssc_circ_0008377	3	80.0427	21	394.685	0.202801	-2.30186	0.00135929	0.00238122	down	yes	NC_010461.5:120944619..120945464:+
ssc_circ_0008313	83	2214.51	177	3326.63	0.665693	-0.587071	0.00139124	0.00238122	down	yes	NC_010460.4:54393586..54404485:-
ssc_circ_0007186	26	693.703	13	244.329	2.83922	1.5055	0.00142877	0.00238122	up	yes	NC_010456.5:75895155..75897301:-
ssc_circ_0005348	11	293.49	2	37.589	7.80786	2.96493	0.0015164	0.00238122	up	yes	NC_010453.5:24732398..24739289:-
ssc_circ_0005951	11	293.49	2	37.589	7.80786	2.96493	0.0015164	0.00238122	up	yes	NC_010454.4:59821853..59822490:+
ssc_circ_0003645	0	26.6809	12	225.534	0.118301	-4.07947	0.0016138	0.00238122	down	yes	NC_010449.5:13921773..13929874:-
ssc_circ_0003739	0	26.6809	12	225.534	0.118301	-4.07947	0.0016138	0.00238122	down	yes	NC_010449.5:4574943..4608689:+
ssc_circ_0006409	0	26.6809	12	225.534	0.118301	-4.07947	0.0016138	0.00238122	down	yes	NC_010455.5:26086741..26109530:-
ssc_circ_0006631	0	26.6809	12	225.534	0.118301	-4.07947	0.0016138	0.00238122	down	yes	NC_010455.5:72643995..72644521:-
ssc_circ_0006884	0	26.6809	12	225.534	0.118301	-4.07947	0.0016138	0.00238122	down	yes	NC_010456.5:136294615..136313398:+
ssc_circ_0007148	0	26.6809	12	225.534	0.118301	-4.07947	0.0016138	0.00238122	down	yes	NC_010456.5:71999543..72004798:+
ssc_circ_0008250	17	453.575	6	112.767	4.02223	2.008	0.0016215	0.00238122	up	yes	NC_010460.4:40161261..40184681:-
ssc_circ_0000677	18	480.256	56	1052.49	0.456303	-1.13193	0.00162638	0.00238122	down	yes	NC_010443.5:270874729..270884307:+
ssc_circ_0000030	8	213.447	0	18.7945	11.3569	4.5055	0.0016497	0.00238122	up	yes	NC_010443.5:107535162..107553238:-
ssc_circ_0000210	8	213.447	0	18.7945	11.3569	4.5055	0.0016497	0.00238122	up	yes	NC_010443.5:139791489..139791984:-
ssc_circ_0000432	8	213.447	0	18.7945	11.3569	4.5055	0.0016497	0.00238122	up	yes	NC_010443.5:202536297..202536998:+
ssc_circ_0000960	8	213.447	0	18.7945	11.3569	4.5055	0.0016497	0.00238122	up	yes	NC_010444.4:123359762..123373734:+
ssc_circ_0001710	8	213.447	0	18.7945	11.3569	4.5055	0.0016497	0.00238122	up	yes	NC_010445.4:28638834..28692651:+
ssc_circ_0001818	8	213.447	0	18.7945	11.3569	4.5055	0.0016497	0.00238122	up	yes	NC_010445.4:42881922..42902838:+
ssc_circ_0002035	8	213.447	0	18.7945	11.3569	4.5055	0.0016497	0.00238122	up	yes	NC_010445.4:9529512..9540038:+
ssc_circ_0002308	8	213.447	0	18.7945	11.3569	4.5055	0.0016497	0.00238122	up	yes	NC_010446.5:48711428..48730191:+
ssc_circ_0002628	8	213.447	0	18.7945	11.3569	4.5055	0.0016497	0.00238122	up	yes	NC_010447.5:30653358..30654236:+
ssc_circ_0003181	8	213.447	0	18.7945	11.3569	4.5055	0.0016497	0.00238122	up	yes	NC_010448.4:17193646..17201280:-
ssc_circ_0003585	8	213.447	0	18.7945	11.3569	4.5055	0.0016497	0.00238122	up	yes	NC_010449.5:110475343..110506262:+
ssc_circ_0004466	8	213.447	0	18.7945	11.3569	4.5055	0.0016497	0.00238122	up	yes	NC_010451.4:11061550..11108098:+
ssc_circ_0005618	8	213.447	0	18.7945	11.3569	4.5055	0.0016497	0.00238122	up	yes	NC_010454.4:18552929..18555766:+
ssc_circ_0005674	8	213.447	0	18.7945	11.3569	4.5055	0.0016497	0.00238122	up	yes	NC_010454.4:25070711..25071215:+
ssc_circ_0006159	8	213.447	0	18.7945	11.3569	4.5055	0.0016497	0.00238122	up	yes	NC_010455.5:135019965..135062178:+
ssc_circ_0007134	8	213.447	0	18.7945	11.3569	4.5055	0.0016497	0.00238122	up	yes	NC_010456.5:71615773..71625769:-
ssc_circ_0007398	8	213.447	0	18.7945	11.3569	4.5055	0.0016497	0.00238122	up	yes	NC_010457.5:135924097..135931508:+
ssc_circ_0007453	8	213.447	0	18.7945	11.3569	4.5055	0.0016497	0.00238122	up	yes	NC_010457.5:29932361..29939777:+
ssc_circ_0007765	8	213.447	0	18.7945	11.3569	4.5055	0.0016497	0.00238122	up	yes	NC_010458.4:35120233..35127635:-
ssc_circ_0007884	8	213.447	0	18.7945	11.3569	4.5055	0.0016497	0.00238122	up	yes	NC_010458.4:71262565..71263268:-
ssc_circ_0007996	8	213.447	0	18.7945	11.3569	4.5055	0.0016497	0.00238122	up	yes	NC_010459.5:36886403..36892010:-
ssc_circ_0008002	8	213.447	0	18.7945	11.3569	4.5055	0.0016497	0.00238122	up	yes	NC_010459.5:37852424..37854328:+
ssc_circ_0008083	8	213.447	0	18.7945	11.3569	4.5055	0.0016497	0.00238122	up	yes	NC_010459.5:53037004..53043217:-
ssc_circ_0008255	8	213.447	0	18.7945	11.3569	4.5055	0.0016497	0.00238122	up	yes	NC_010460.4:40367081..40381716:-
ssc_circ_0008448	8	213.447	0	18.7945	11.3569	4.5055	0.0016497	0.00238122	up	yes	NC_010461.5:54286536..54293347:-
ssc_circ_0008398	28	747.065	15	281.918	2.64994	1.40596	0.00166539	0.00240106	up	yes	NC_010461.5:16498488..16513238:-
ssc_circ_0000221	26	693.703	72	1353.21	0.512637	-0.96399	0.00172923	0.00249018	down	yes	NC_010443.5:145568782..145572777:+
ssc_circ_0002387	22	586.98	10	187.945	3.12314	1.643	0.0017741	0.00255182	up	yes	NC_010446.5:79987800..79990116:-
ssc_circ_0007447	14	373.533	4	75.1781	4.96864	2.31285	0.00177776	0.0025541	up	yes	NC_010457.5:25140315..25143159:+
ssc_circ_0007329	66	1760.94	53	996.11	1.76782	0.821969	0.00178354	0.0025574	up	yes	NC_010457.5:112895498..112896614:-
ssc_circ_0002022	5	133.404	26	488.658	0.273002	-1.87302	0.0017842	0.0025574	down	yes	NC_010445.4:92779851..92782233:+
ssc_circ_0007137	74	1974.39	62	1165.26	1.69437	0.760752	0.00197078	0.00282155	up	yes	NC_010456.5:71765050..71773116:+
ssc_circ_0000795	4	106.724	23	432.274	0.246889	-2.01807	0.00202099	0.00288338	down	yes	NC_010443.5:7593401..7598966:+
ssc_circ_0003228	4	106.724	23	432.274	0.246889	-2.01807	0.00202099	0.00288338	down	yes	NC_010448.4:28736919..28754026:+
ssc_circ_0004753	4	106.724	23	432.274	0.246889	-2.01807	0.00202099	0.00288338	down	yes	NC_010451.4:44717823..44718203:+
ssc_circ_0000080	2	53.3618	17	319.507	0.167013	-2.58197	0.00207375	0.00293489	down	yes	NC_010443.5:11656690..11658867:-
ssc_circ_0002361	2	53.3618	17	319.507	0.167013	-2.58197	0.00207375	0.00293489	down	yes	NC_010446.5:71936785..71979633:+
ssc_circ_0002774	2	53.3618	17	319.507	0.167013	-2.58197	0.00207375	0.00293489	down	yes	NC_010447.5:68354014..68397143:+
ssc_circ_0004515	2	53.3618	17	319.507	0.167013	-2.58197	0.00207375	0.00293489	down	yes	NC_010451.4:118068519..118074614:-
ssc_circ_0004619	2	53.3618	17	319.507	0.167013	-2.58197	0.00207375	0.00293489	down	yes	NC_010451.4:131873041..131880686:-
ssc_circ_0005594	2	53.3618	17	319.507	0.167013	-2.58197	0.00207375	0.00293489	down	yes	NC_010454.4:16156838..16164359:-
ssc_circ_0006012	2	53.3618	17	319.507	0.167013	-2.58197	0.00207375	0.00293489	down	yes	NC_010455.5:108842609..108854260:-
ssc_circ_0007327	3	80.0427	20	375.89	0.212942	-2.23147	0.00215817	0.00305086	down	yes	NC_010457.5:112840121..112896614:-
ssc_circ_0003881	8	213.447	33	620.219	0.344148	-1.5389	0.00218259	0.00308184	down	yes	NC_010449.5:67576364..67580251:-
ssc_circ_0008402	19	506.937	57	1071.29	0.473203	-1.07947	0.00221696	0.00312679	down	yes	NC_010461.5:18149887..18167472:+
ssc_circ_0000874	15	400.213	5	93.9726	4.25883	2.09046	0.00237674	0.00334449	up	yes	NC_010443.5:90816717..90819974:+
ssc_circ_0004986	15	400.213	5	93.9726	4.25883	2.09046	0.00237674	0.00334449	up	yes	NC_010452.4:20438111..20481282:-
ssc_circ_0004076	12	320.171	3	56.3836	5.67844	2.5055	0.00243529	0.00341131	up	yes	NC_010450.4:1172060..1185079:-
ssc_circ_0006671	12	320.171	3	56.3836	5.67844	2.5055	0.00243529	0.00341131	up	yes	NC_010455.5:79323253..79342130:-
ssc_circ_0007068	12	320.171	3	56.3836	5.67844	2.5055	0.00243529	0.00341131	up	yes	NC_010456.5:56054324..56068594:+
ssc_circ_0007688	12	320.171	3	56.3836	5.67844	2.5055	0.00243529	0.00341131	up	yes	NC_010457.5:94830414..94839646:-
ssc_circ_0002700	13	346.852	44	826.959	0.41943	-1.2535	0.00245846	0.00343985	down	yes	NC_010447.5:51444401..51448377:-
ssc_circ_0003738	9	240.128	35	657.808	0.365043	-1.45386	0.0024813	0.00346788	down	yes	NC_010449.5:4574943..4584896:+
ssc_circ_0003007	33	880.47	84	1578.74	0.557704	-0.842428	0.00252158	0.00352018	down	yes	NC_010448.4:120911107..120911780:+
ssc_circ_0002594	20	533.618	9	169.151	3.15469	1.6575	0.00270954	0.0035678	up	yes	NC_010447.5:2637894..2692132:-
ssc_circ_0000054	0	26.6809	11	206.74	0.129055	-3.95394	0.00278434	0.0035678	down	yes	NC_010443.5:112774113..112786111:+
ssc_circ_0001132	0	26.6809	11	206.74	0.129055	-3.95394	0.00278434	0.0035678	down	yes	NC_010444.4:27989714..28004151:-
ssc_circ_0001556	0	26.6809	11	206.74	0.129055	-3.95394	0.00278434	0.0035678	down	yes	NC_010445.4:11781135..11787399:+
ssc_circ_0002316	0	26.6809	11	206.74	0.129055	-3.95394	0.00278434	0.0035678	down	yes	NC_010446.5:50433434..50433773:-
ssc_circ_0003823	0	26.6809	11	206.74	0.129055	-3.95394	0.00278434	0.0035678	down	yes	NC_010449.5:58631041..58633356:+
ssc_circ_0004873	0	26.6809	11	206.74	0.129055	-3.95394	0.00278434	0.0035678	down	yes	NC_010451.4:8573561..8587958:+
ssc_circ_0005322	0	26.6809	11	206.74	0.129055	-3.95394	0.00278434	0.0035678	down	yes	NC_010453.5:19352012..19356078:-
ssc_circ_0005790	0	26.6809	11	206.74	0.129055	-3.95394	0.00278434	0.0035678	down	yes	NC_010454.4:39986359..39987422:+
ssc_circ_0006427	0	26.6809	11	206.74	0.129055	-3.95394	0.00278434	0.0035678	down	yes	NC_010455.5:2940058..2964480:-
ssc_circ_0006495	0	26.6809	11	206.74	0.129055	-3.95394	0.00278434	0.0035678	down	yes	NC_010455.5:32466924..32506478:+
ssc_circ_0008326	0	26.6809	11	206.74	0.129055	-3.95394	0.00278434	0.0035678	down	yes	NC_010460.4:5802822..5817459:+
ssc_circ_0008411	0	26.6809	11	206.74	0.129055	-3.95394	0.00278434	0.0035678	down	yes	NC_010461.5:36388349..36405619:-
ssc_circ_0008437	0	26.6809	11	206.74	0.129055	-3.95394	0.00278434	0.0035678	down	yes	NC_010461.5:46725946..46726525:-
ssc_circ_0004645	29	773.746	17	319.507	2.42169	1.27601	0.00297506	0.00380018	up	yes	NC_010451.4:19885865..19913189:-
ssc_circ_0002517	16	426.894	6	112.767	3.78563	1.92053	0.0029842	0.00380018	up	yes	NC_010447.5:103157325..103170388:-
ssc_circ_0003984	16	426.894	6	112.767	3.78563	1.92053	0.0029842	0.00380018	up	yes	NC_010449.5:93773489..93775334:-
ssc_circ_0005720	16	426.894	6	112.767	3.78563	1.92053	0.0029842	0.00380018	up	yes	NC_010454.4:3589853..3599602:-
ssc_circ_0000810	11	293.49	39	732.986	0.400403	-1.32048	0.00299029	0.00380402	down	yes	NC_010443.5:77086749..77087208:+
ssc_circ_0005858	10	266.809	2	37.589	7.09805	2.82742	0.00314477	0.00389524	up	yes	NC_010454.4:48503094..48503900:-
ssc_circ_0007367	10	266.809	2	37.589	7.09805	2.82742	0.00314477	0.00389524	up	yes	NC_010457.5:128371748..128373809:+
ssc_circ_0001577	66	1760.94	55	1033.7	1.70353	0.76853	0.00319635	0.00389524	up	yes	NC_010445.4:122089927..122094251:+
ssc_circ_0000621	22	586.98	11	206.74	2.83922	1.5055	0.00335538	0.00389524	up	yes	NC_010443.5:256577555..256578617:+
ssc_circ_0005423	22	586.98	11	206.74	2.83922	1.5055	0.00335538	0.00389524	up	yes	NC_010453.5:51540591..51551593:+
ssc_circ_0008368	6	160.085	27	507.452	0.315469	-1.66443	0.00335558	0.00389524	down	yes	NC_010461.5:111210948..111220783:+
ssc_circ_0007925	97	2588.05	90	1691.51	1.53002	0.613555	0.00336613	0.00389524	up	yes	NC_010459.5:13008092..13031589:+
ssc_circ_0000804	2	53.3618	16	300.712	0.177451	-2.4945	0.00338538	0.00389524	down	yes	NC_010443.5:76920942..76929512:+
ssc_circ_0001305	2	53.3618	16	300.712	0.177451	-2.4945	0.00338538	0.00389524	down	yes	NC_010444.4:78886398..78895724:-
ssc_circ_0006560	2	53.3618	16	300.712	0.177451	-2.4945	0.00338538	0.00389524	down	yes	NC_010455.5:45391196..45402203:+
ssc_circ_0006848	2	53.3618	16	300.712	0.177451	-2.4945	0.00338538	0.00389524	down	yes	NC_010456.5:131238819..131250522:-
ssc_circ_0007069	3	80.0427	19	357.096	0.224149	-2.15747	0.00341113	0.00389524	down	yes	NC_010456.5:56073932..56077868:+
ssc_circ_0007642	3	80.0427	19	357.096	0.224149	-2.15747	0.00341113	0.00389524	down	yes	NC_010457.5:84220498..84225453:+
ssc_circ_0007894	3	80.0427	19	357.096	0.224149	-2.15747	0.00341113	0.00389524	down	yes	NC_010458.4:72099772..72105944:-
ssc_circ_0003486	13	346.852	4	75.1781	4.61373	2.20593	0.00343499	0.00389524	up	yes	NC_010448.4:88432187..88432891:-
ssc_circ_0004604	62	1654.22	51	958.52	1.7258	0.787266	0.00352845	0.00389524	up	yes	NC_010451.4:130372679..130384896:-
ssc_circ_0001225	39	1040.55	27	507.452	2.05055	1.03601	0.00354801	0.00389524	up	yes	NC_010444.4:59261730..59262716:+
ssc_circ_0001165	7	186.766	0	18.7945	9.93727	4.31285	0.00357392	0.00389524	up	yes	NC_010444.4:41933364..41934499:+
ssc_circ_0001588	7	186.766	0	18.7945	9.93727	4.31285	0.00357392	0.00389524	up	yes	NC_010445.4:125886851..125900323:+
ssc_circ_0002383	7	186.766	0	18.7945	9.93727	4.31285	0.00357392	0.00389524	up	yes	NC_010446.5:78124832..78139488:+
ssc_circ_0002384	7	186.766	0	18.7945	9.93727	4.31285	0.00357392	0.00389524	up	yes	NC_010446.5:79764181..79766530:+
ssc_circ_0002710	7	186.766	0	18.7945	9.93727	4.31285	0.00357392	0.00389524	up	yes	NC_010447.5:53623267..53659626:-
ssc_circ_0003505	7	186.766	0	18.7945	9.93727	4.31285	0.00357392	0.00389524	up	yes	NC_010448.4:92121987..92130264:+
ssc_circ_0003865	7	186.766	0	18.7945	9.93727	4.31285	0.00357392	0.00389524	up	yes	NC_010449.5:65044494..65052806:+
ssc_circ_0004233	7	186.766	0	18.7945	9.93727	4.31285	0.00357392	0.00389524	up	yes	NC_010450.4:38273589..38280012:+
ssc_circ_0004925	7	186.766	0	18.7945	9.93727	4.31285	0.00357392	0.00389524	up	yes	NC_010452.4:12624649..12652349:-
ssc_circ_0005224	7	186.766	0	18.7945	9.93727	4.31285	0.00357392	0.00389524	up	yes	NC_010452.4:63899363..63912175:+
ssc_circ_0005299	7	186.766	0	18.7945	9.93727	4.31285	0.00357392	0.00389524	up	yes	NC_010453.5:1355228..1376231:-
ssc_circ_0005424	7	186.766	0	18.7945	9.93727	4.31285	0.00357392	0.00389524	up	yes	NC_010453.5:51540591..51554792:+
ssc_circ_0006051	7	186.766	0	18.7945	9.93727	4.31285	0.00357392	0.00389524	up	yes	NC_010455.5:120778216..120795359:+
ssc_circ_0007326	7	186.766	0	18.7945	9.93727	4.31285	0.00357392	0.00389524	up	yes	NC_010457.5:112808098..112896614:-
ssc_circ_0007402	7	186.766	0	18.7945	9.93727	4.31285	0.00357392	0.00389524	up	yes	NC_010457.5:137883502..137889389:+
ssc_circ_0007466	7	186.766	0	18.7945	9.93727	4.31285	0.00357392	0.00389524	up	yes	NC_010457.5:3913056..3943647:-
ssc_circ_0007804	7	186.766	0	18.7945	9.93727	4.31285	0.00357392	0.00389524	up	yes	NC_010458.4:44480956..44482325:+
ssc_circ_0008203	7	186.766	0	18.7945	9.93727	4.31285	0.00357392	0.00389524	up	yes	NC_010460.4:19651436..19653128:+
ssc_circ_0008298	7	186.766	0	18.7945	9.93727	4.31285	0.00357392	0.00389524	up	yes	NC_010460.4:52417988..52495626:+
ssc_circ_0008602	7	186.766	0	18.7945	9.93727	4.31285	0.00357392	0.00389524	up	yes	NW_018084979.1:2196760..2208500:+
ssc_circ_0008616	7	186.766	0	18.7945	9.93727	4.31285	0.00357392	0.00389524	up	yes	NW_018085108.1:49009..49336:+
ssc_circ_0003602	17	453.575	7	131.562	3.44763	1.7856	0.00357897	0.0038973	up	yes	NC_010449.5:114247352..114248970:+
ssc_circ_0005504	17	453.575	51	958.52	0.473203	-1.07947	0.0038049	0.00413968	down	yes	NC_010453.5:77484689..77489240:+
ssc_circ_0006165	10	266.809	36	676.603	0.394336	-1.3425	0.00386787	0.00420447	down	yes	NC_010455.5:137373443..137376721:-
ssc_circ_0004648	21	560.299	59	1108.88	0.505285	-0.984831	0.00389101	0.0042259	down	yes	NC_010451.4:19905675..19913189:-
ssc_circ_0002439	38	1013.87	91	1710.3	0.592804	-0.754372	0.0042507	0.00460033	down	yes	NC_010446.5:93738637..93750841:+
ssc_circ_0006210	38	1013.87	91	1710.3	0.592804	-0.754372	0.0042507	0.00460033	down	yes	NC_010455.5:148517273..148534946:-
ssc_circ_0003499	14	373.533	5	93.9726	3.97491	1.99092	0.00444909	0.00474483	up	yes	NC_010448.4:91593753..91605991:+
ssc_circ_0001453	8	213.447	31	582.63	0.366351	-1.4487	0.00451358	0.00474483	down	yes	NC_010445.4:103704319..103773127:-
ssc_circ_0006307	8	213.447	31	582.63	0.366351	-1.4487	0.00451358	0.00474483	down	yes	NC_010455.5:19614009..19620366:+
ssc_circ_0004672	27	720.384	16	300.712	2.39559	1.26038	0.00453155	0.00474483	up	yes	NC_010451.4:2587898..2589883:-
ssc_circ_0005195	14	373.533	44	826.959	0.451694	-1.14658	0.00477351	0.00474483	down	yes	NC_010452.4:5761746..5772004:+
ssc_circ_0001306	4	106.724	21	394.685	0.270402	-1.88682	0.00478081	0.00474483	down	yes	NC_010444.4:78886398..78896781:-
ssc_circ_0002186	4	106.724	21	394.685	0.270402	-1.88682	0.00478081	0.00474483	down	yes	NC_010446.5:130714061..130714746:+
ssc_circ_0006535	4	106.724	21	394.685	0.270402	-1.88682	0.00478081	0.00474483	down	yes	NC_010455.5:38541875..38545830:-
ssc_circ_0000371	0	26.6809	10	187.945	0.141961	-3.81643	0.00482302	0.00474483	down	yes	NC_010443.5:182522576..182536761:-
ssc_circ_0000710	0	26.6809	10	187.945	0.141961	-3.81643	0.00482302	0.00474483	down	yes	NC_010443.5:37122169..37167150:-
ssc_circ_0001852	0	26.6809	10	187.945	0.141961	-3.81643	0.00482302	0.00474483	down	yes	NC_010445.4:49135557..49135742:-
ssc_circ_0002053	0	26.6809	10	187.945	0.141961	-3.81643	0.00482302	0.00474483	down	yes	NC_010446.5:100890570..100894632:+
ssc_circ_0002077	0	26.6809	10	187.945	0.141961	-3.81643	0.00482302	0.00474483	down	yes	NC_010446.5:1060588..1067334:+
ssc_circ_0002238	0	26.6809	10	187.945	0.141961	-3.81643	0.00482302	0.00474483	down	yes	NC_010446.5:3108315..3137676:+
ssc_circ_0002528	0	26.6809	10	187.945	0.141961	-3.81643	0.00482302	0.00474483	down	yes	NC_010447.5:12656287..12657528:+
ssc_circ_0002650	0	26.6809	10	187.945	0.141961	-3.81643	0.00482302	0.00474483	down	yes	NC_010447.5:3405618..3411214:-
ssc_circ_0002897	0	26.6809	10	187.945	0.141961	-3.81643	0.00482302	0.00474483	down	yes	NC_010447.5:9490200..9491469:+
ssc_circ_0003646	0	26.6809	10	187.945	0.141961	-3.81643	0.00482302	0.00474483	down	yes	NC_010449.5:13927362..13929874:-
ssc_circ_0005081	0	26.6809	10	187.945	0.141961	-3.81643	0.00482302	0.00474483	down	yes	NC_010452.4:42063516..42185876:+
ssc_circ_0005432	0	26.6809	10	187.945	0.141961	-3.81643	0.00482302	0.00474483	down	yes	NC_010453.5:552302..555980:-
ssc_circ_0006729	0	26.6809	10	187.945	0.141961	-3.81643	0.00482302	0.00474483	down	yes	NC_010455.5:99987011..100035111:-
ssc_circ_0006751	0	26.6809	10	187.945	0.141961	-3.81643	0.00482302	0.00474483	down	yes	NC_010456.5:104064308..104070594:-
ssc_circ_0007132	0	26.6809	10	187.945	0.141961	-3.81643	0.00482302	0.00474483	down	yes	NC_010456.5:71600838..71603836:-
ssc_circ_0007512	0	26.6809	10	187.945	0.141961	-3.81643	0.00482302	0.00474483	down	yes	NC_010457.5:54488295..54497470:+
ssc_circ_0007888	0	26.6809	10	187.945	0.141961	-3.81643	0.00482302	0.00474483	down	yes	NC_010458.4:72053549..72059836:-
ssc_circ_0008028	0	26.6809	10	187.945	0.141961	-3.81643	0.00482302	0.00474483	down	yes	NC_010459.5:39197685..39225969:+
ssc_circ_0008381	0	26.6809	10	187.945	0.141961	-3.81643	0.00482302	0.00474483	down	yes	NC_010461.5:122416323..122434601:+
ssc_circ_0003362	11	293.49	3	56.3836	5.20524	2.37996	0.004841	0.00475494	up	yes	NC_010448.4:54722894..54723246:+
ssc_circ_0005117	42	1120.6	31	582.63	1.92334	0.943616	0.00510092	0.00500624	up	yes	NC_010452.4:45992309..46027671:+
ssc_circ_0000309	20	533.618	10	187.945	2.83922	1.5055	0.00516422	0.00506434	up	yes	NC_010443.5:166036953..166044981:+
ssc_circ_0002657	36	960.512	25	469.863	2.04424	1.03156	0.00524738	0.00514179	up	yes	NC_010447.5:35632406..35633470:-
ssc_circ_0000838	3	80.0427	18	338.301	0.236602	-2.07947	0.00536475	0.00524846	down	yes	NC_010443.5:79879036..79879318:-
ssc_circ_0001650	3	80.0427	18	338.301	0.236602	-2.07947	0.00536475	0.00524846	down	yes	NC_010445.4:18045916..18046140:+
ssc_circ_0000288	15	400.213	6	112.767	3.54903	1.82742	0.005433	0.0053068	up	yes	NC_010443.5:163743155..163758473:-
ssc_circ_0004942	15	400.213	6	112.767	3.54903	1.82742	0.005433	0.0053068	up	yes	NC_010452.4:13491755..13584348:-
ssc_circ_0003582	2	53.3618	15	281.918	0.189281	-2.4014	0.0055057	0.00537356	down	yes	NC_010449.5:110469771..110477351:+
ssc_circ_0000653	11	293.49	37	695.397	0.422046	-1.24453	0.00575569	0.00561311	down	yes	NC_010443.5:266296454..266312704:-
ssc_circ_0001397	22	586.98	12	225.534	2.60262	1.37996	0.00600098	0.00584769	up	yes	NC_010444.4:91768020..91784772:+
ssc_circ_0006498	45	1200.64	102	1917.04	0.626299	-0.675077	0.00602551	0.00586696	down	yes	NC_010455.5:32471840..32478114:+
ssc_circ_0001179	12	320.171	39	732.986	0.436803	-1.19494	0.00603968	0.00587611	down	yes	NC_010444.4:44943647..44945046:+
ssc_circ_0001784	5	133.404	23	432.274	0.308611	-1.69614	0.00607776	0.00589455	down	yes	NC_010445.4:41512156..41519312:+
ssc_circ_0002125	5	133.404	23	432.274	0.308611	-1.69614	0.00607776	0.00589455	down	yes	NC_010446.5:123091580..123125471:+
ssc_circ_0002672	5	133.404	23	432.274	0.308611	-1.69614	0.00607776	0.00589455	down	yes	NC_010447.5:39338805..39340906:-
ssc_circ_0003656	5	133.404	23	432.274	0.308611	-1.69614	0.00607776	0.00589455	down	yes	NC_010449.5:22558755..22559679:-
ssc_circ_0002940	13	346.852	41	770.575	0.45012	-1.15162	0.00626543	0.00607179	down	yes	NC_010448.4:106217223..106217661:-
ssc_circ_0002469	16	426.894	7	131.562	3.24482	1.69814	0.0063585	0.00615231	up	yes	NC_010446.5:97552286..97576948:-
ssc_circ_0005093	16	426.894	7	131.562	3.24482	1.69814	0.0063585	0.00615231	up	yes	NC_010452.4:42468077..42479927:-
ssc_circ_0007780	8	213.447	30	563.836	0.378563	-1.4014	0.00643647	0.00621471	down	yes	NC_010458.4:41104364..41106467:-
ssc_circ_0002169	14	373.533	43	808.164	0.462199	-1.11341	0.00643812	0.00621471	down	yes	NC_010446.5:125831440..125835266:+
ssc_circ_0005041	14	373.533	43	808.164	0.462199	-1.11341	0.00643812	0.00621471	down	yes	NC_010452.4:32800584..32819154:+
ssc_circ_0000282	9	240.128	2	37.589	6.38825	2.67542	0.00649269	0.00624294	up	yes	NC_010443.5:16368499..16374414:-
ssc_circ_0000533	9	240.128	2	37.589	6.38825	2.67542	0.00649269	0.00624294	up	yes	NC_010443.5:230179268..230182141:+
ssc_circ_0002407	9	240.128	2	37.589	6.38825	2.67542	0.00649269	0.00624294	up	yes	NC_010446.5:84853679..84861880:-
ssc_circ_0004709	9	240.128	2	37.589	6.38825	2.67542	0.00649269	0.00624294	up	yes	NC_010451.4:36495729..36499710:+
ssc_circ_0005743	9	240.128	2	37.589	6.38825	2.67542	0.00649269	0.00624294	up	yes	NC_010454.4:36458277..36464396:+
ssc_circ_0000487	19	506.937	53	996.11	0.508917	-0.974498	0.00668423	0.0063301	down	yes	NC_010443.5:217786693..217794582:+
ssc_circ_0002193	17	453.575	49	920.931	0.492518	-1.02175	0.00668996	0.0063301	down	yes	NC_010446.5:15288794..15303961:+
ssc_circ_0004206	18	480.256	51	958.52	0.501039	-0.997005	0.00670152	0.0063301	down	yes	NC_010450.4:30613554..30621379:-
ssc_circ_0000180	25	667.022	15	281.918	2.36602	1.24246	0.00691495	0.0063301	up	yes	NC_010443.5:131326820..131340853:-
ssc_circ_0006111	25	667.022	15	281.918	2.36602	1.24246	0.00691495	0.0063301	up	yes	NC_010455.5:132321056..132337788:-
ssc_circ_0007437	25	667.022	15	281.918	2.36602	1.24246	0.00691495	0.0063301	up	yes	NC_010457.5:16847248..16852201:-
ssc_circ_0002145	9	240.128	32	601.425	0.399265	-1.32458	0.00702891	0.0063301	down	yes	NC_010446.5:124520319..124539837:+
ssc_circ_0004093	9	240.128	32	601.425	0.399265	-1.32458	0.00702891	0.0063301	down	yes	NC_010450.4:125092162..125121806:-
ssc_circ_0002949	4	106.724	20	375.89	0.283922	-1.81643	0.00729103	0.0063301	down	yes	NC_010448.4:106750398..106771048:-
ssc_circ_0000528	27	720.384	17	319.507	2.25468	1.17292	0.00731932	0.0063301	up	yes	NC_010443.5:230091380..230101283:+
ssc_circ_0000266	6	160.085	0	18.7945	8.51766	4.09046	0.00784183	0.0063301	up	yes	NC_010443.5:16307508..16307993:+
ssc_circ_0000818	6	160.085	0	18.7945	8.51766	4.09046	0.00784183	0.0063301	up	yes	NC_010443.5:77234825..77279692:-
ssc_circ_0000899	6	160.085	0	18.7945	8.51766	4.09046	0.00784183	0.0063301	up	yes	NC_010443.5:96493194..96516009:-
ssc_circ_0001091	6	160.085	0	18.7945	8.51766	4.09046	0.00784183	0.0063301	up	yes	NC_010444.4:15967840..16021491:+
ssc_circ_0001113	6	160.085	0	18.7945	8.51766	4.09046	0.00784183	0.0063301	up	yes	NC_010444.4:2079637..2085863:-
ssc_circ_0001272	6	160.085	0	18.7945	8.51766	4.09046	0.00784183	0.0063301	up	yes	NC_010444.4:69840324..69841770:+
ssc_circ_0001361	6	160.085	0	18.7945	8.51766	4.09046	0.00784183	0.0063301	up	yes	NC_010444.4:87254645..87264182:+
ssc_circ_0001383	6	160.085	0	18.7945	8.51766	4.09046	0.00784183	0.0063301	up	yes	NC_010444.4:8990325..8991248:-
ssc_circ_0001661	6	160.085	0	18.7945	8.51766	4.09046	0.00784183	0.0063301	up	yes	NC_010445.4:19534322..19537026:-
ssc_circ_0002212	6	160.085	0	18.7945	8.51766	4.09046	0.00784183	0.0063301	up	yes	NC_010446.5:2687316..2748554:+
ssc_circ_0002305	6	160.085	0	18.7945	8.51766	4.09046	0.00784183	0.0063301	up	yes	NC_010446.5:46806844..46824504:+
ssc_circ_0002459	6	160.085	0	18.7945	8.51766	4.09046	0.00784183	0.0063301	up	yes	NC_010446.5:94405984..94418263:+
ssc_circ_0002778	6	160.085	0	18.7945	8.51766	4.09046	0.00784183	0.0063301	up	yes	NC_010447.5:69698164..69699221:+
ssc_circ_0002985	6	160.085	0	18.7945	8.51766	4.09046	0.00784183	0.0063301	up	yes	NC_010448.4:110753545..110758296:-
ssc_circ_0003183	6	160.085	0	18.7945	8.51766	4.09046	0.00784183	0.0063301	up	yes	NC_010448.4:17352018..17356850:-
ssc_circ_0003503	6	160.085	0	18.7945	8.51766	4.09046	0.00784183	0.0063301	up	yes	NC_010448.4:92054240..92054631:+
ssc_circ_0003919	6	160.085	0	18.7945	8.51766	4.09046	0.00784183	0.0063301	up	yes	NC_010449.5:75145650..75146187:-
ssc_circ_0004033	6	160.085	0	18.7945	8.51766	4.09046	0.00784183	0.0063301	up	yes	NC_010450.4:102404323..102416806:+
ssc_circ_0004417	6	160.085	0	18.7945	8.51766	4.09046	0.00784183	0.0063301	up	yes	NC_010451.4:102492067..102493049:-
ssc_circ_0004640	6	160.085	0	18.7945	8.51766	4.09046	0.00784183	0.0063301	up	yes	NC_010451.4:19875266..19880518:-
ssc_circ_0005173	6	160.085	0	18.7945	8.51766	4.09046	0.00784183	0.0063301	up	yes	NC_010452.4:53158220..53202893:-
ssc_circ_0005235	6	160.085	0	18.7945	8.51766	4.09046	0.00784183	0.0063301	up	yes	NC_010452.4:65563759..65566775:+
ssc_circ_0005340	6	160.085	0	18.7945	8.51766	4.09046	0.00784183	0.0063301	up	yes	NC_010453.5:22116588..22128793:-
ssc_circ_0006320	6	160.085	0	18.7945	8.51766	4.09046	0.00784183	0.0063301	up	yes	NC_010455.5:197360626..197370804:+
ssc_circ_0006419	6	160.085	0	18.7945	8.51766	4.09046	0.00784183	0.0063301	up	yes	NC_010455.5:2810084..2832193:-
ssc_circ_0007053	6	160.085	0	18.7945	8.51766	4.09046	0.00784183	0.0063301	up	yes	NC_010456.5:55274140..55277629:+
ssc_circ_0007335	6	160.085	0	18.7945	8.51766	4.09046	0.00784183	0.0063301	up	yes	NC_010457.5:117631742..117635263:+
ssc_circ_0007420	6	160.085	0	18.7945	8.51766	4.09046	0.00784183	0.0063301	up	yes	NC_010457.5:151025..154802:+
ssc_circ_0007999	6	160.085	0	18.7945	8.51766	4.09046	0.00784183	0.0063301	up	yes	NC_010459.5:37831734..37854328:+
ssc_circ_0008171	6	160.085	0	18.7945	8.51766	4.09046	0.00784183	0.0063301	up	yes	NC_010460.4:17554494..17629822:-
ssc_circ_0008551	6	160.085	0	18.7945	8.51766	4.09046	0.00784183	0.0063301	up	yes	NW_018084833.1:262604..267811:-
ssc_circ_0004469	18	480.256	9	169.151	2.83922	1.5055	0.00797674	0.0063301	up	yes	NC_010451.4:11088965..11113143:+
ssc_circ_0000164	12	320.171	38	714.192	0.448298	-1.15747	0.00823472	0.0063301	down	yes	NC_010443.5:130268080..130275035:+
ssc_circ_0003519	13	346.852	5	93.9726	3.69099	1.88401	0.00823543	0.0063301	up	yes	NC_010448.4:95104930..95114096:+
ssc_circ_0004349	13	346.852	5	93.9726	3.69099	1.88401	0.00823543	0.0063301	up	yes	NC_010450.4:80787216..80815987:-
ssc_circ_0001792	7	186.766	27	507.452	0.368047	-1.44204	0.00826375	0.0063301	down	yes	NC_010445.4:41973352..41978180:-
ssc_circ_0002179	7	186.766	27	507.452	0.368047	-1.44204	0.00826375	0.0063301	down	yes	NC_010446.5:129378277..129385680:-
ssc_circ_0004384	7	186.766	27	507.452	0.368047	-1.44204	0.00826375	0.0063301	down	yes	NC_010450.4:87799386..87820356:+
ssc_circ_0006901	7	186.766	27	507.452	0.368047	-1.44204	0.00826375	0.0063301	down	yes	NC_010456.5:136678729..136684752:+
ssc_circ_0000293	0	26.6809	9	169.151	0.157734	-3.66443	0.00838892	0.0063301	down	yes	NC_010443.5:16406041..16420284:+
ssc_circ_0000596	0	26.6809	9	169.151	0.157734	-3.66443	0.00838892	0.0063301	down	yes	NC_010443.5:251874674..251908862:-
ssc_circ_0001149	0	26.6809	9	169.151	0.157734	-3.66443	0.00838892	0.0063301	down	yes	NC_010444.4:38993497..39013842:-
ssc_circ_0001168	0	26.6809	9	169.151	0.157734	-3.66443	0.00838892	0.0063301	down	yes	NC_010444.4:4412502..4422440:-
ssc_circ_0002684	0	26.6809	9	169.151	0.157734	-3.66443	0.00838892	0.0063301	down	yes	NC_010447.5:46402704..46435727:-
ssc_circ_0002716	0	26.6809	9	169.151	0.157734	-3.66443	0.00838892	0.0063301	down	yes	NC_010447.5:56640129..56664010:-
ssc_circ_0002815	0	26.6809	9	169.151	0.157734	-3.66443	0.00838892	0.0063301	down	yes	NC_010447.5:776735..778112:+
ssc_circ_0003620	0	26.6809	9	169.151	0.157734	-3.66443	0.00838892	0.0063301	down	yes	NC_010449.5:117693554..117695673:+
ssc_circ_0004981	0	26.6809	9	169.151	0.157734	-3.66443	0.00838892	0.0063301	down	yes	NC_010452.4:20060944..20073030:-
ssc_circ_0005336	0	26.6809	9	169.151	0.157734	-3.66443	0.00838892	0.0063301	down	yes	NC_010453.5:21804834..21808388:-
ssc_circ_0005370	0	26.6809	9	169.151	0.157734	-3.66443	0.00838892	0.0063301	down	yes	NC_010453.5:2737291..2741033:-
ssc_circ_0005599	0	26.6809	9	169.151	0.157734	-3.66443	0.00838892	0.0063301	down	yes	NC_010454.4:16172826..16181569:-
ssc_circ_0005605	0	26.6809	9	169.151	0.157734	-3.66443	0.00838892	0.0063301	down	yes	NC_010454.4:16822210..16829262:+
ssc_circ_0005695	0	26.6809	9	169.151	0.157734	-3.66443	0.00838892	0.0063301	down	yes	NC_010454.4:31358562..31388511:+
ssc_circ_0006192	0	26.6809	9	169.151	0.157734	-3.66443	0.00838892	0.0063301	down	yes	NC_010455.5:146211073..146212596:+
ssc_circ_0006644	0	26.6809	9	169.151	0.157734	-3.66443	0.00838892	0.0063301	down	yes	NC_010455.5:74991933..74998162:+
ssc_circ_0006656	0	26.6809	9	169.151	0.157734	-3.66443	0.00838892	0.0063301	down	yes	NC_010455.5:77255800..77263360:+
ssc_circ_0006864	0	26.6809	9	169.151	0.157734	-3.66443	0.00838892	0.0063301	down	yes	NC_010456.5:132485606..132488764:+
ssc_circ_0003301	3	80.0427	17	319.507	0.250519	-1.99701	0.00839093	0.0063301	down	yes	NC_010448.4:42537042..42539106:-
ssc_circ_0004982	3	80.0427	17	319.507	0.250519	-1.99701	0.00839093	0.0063301	down	yes	NC_010452.4:20065005..20073030:-
ssc_circ_0005910	3	80.0427	17	319.507	0.250519	-1.99701	0.00839093	0.0063301	down	yes	NC_010454.4:54477951..54492240:-
ssc_circ_0004395	13	346.852	40	751.781	0.461373	-1.11599	0.00847124	0.00638678	down	yes	NC_010450.4:964857..968127:+
ssc_circ_0003825	50	1334.04	109	2048.6	0.651197	-0.618833	0.0085839	0.00646776	down	yes	NC_010449.5:58850363..58868520:+
ssc_circ_0001138	2	53.3618	14	263.123	0.202801	-2.30186	0.00891515	0.00670097	down	yes	NC_010444.4:3092101..3092483:-
ssc_circ_0005101	2	53.3618	14	263.123	0.202801	-2.30186	0.00891515	0.00670097	down	yes	NC_010452.4:42646861..42647382:-
ssc_circ_0008608	2	53.3618	14	263.123	0.202801	-2.30186	0.00891515	0.00670097	down	yes	NW_018084979.1:3474375..3484061:+
ssc_circ_0006868	53	1414.09	114	2142.58	0.659994	-0.599474	0.00898609	0.00675018	down	yes	NC_010456.5:134281823..134282673:+
ssc_circ_0004424	10	266.809	3	56.3836	4.73203	2.24246	0.00953822	0.00715185	up	yes	NC_010451.4:103339555..103341373:-
ssc_circ_0003062	33	880.47	78	1465.97	0.600604	-0.735513	0.00962831	0.00721501	down	yes	NC_010448.4:145641251..145665193:-
ssc_circ_0002919	26	693.703	65	1221.64	0.567844	-0.816433	0.00969467	0.00726033	down	yes	NC_010448.4:103910117..103911289:-
ssc_circ_0004499	14	373.533	6	112.767	3.31242	1.72789	0.00977237	0.00731407	up	yes	NC_010451.4:116495349..116556539:+
ssc_circ_0004396	9	240.128	31	582.63	0.412145	-1.27878	0.00983202	0.00735425	down	yes	NC_010450.4:964857..992003:+
ssc_circ_0000651	6	160.085	24	451.068	0.354903	-1.4945	0.0105505	0.00787733	down	yes	NC_010443.5:265983768..265988965:+
ssc_circ_0005761	6	160.085	24	451.068	0.354903	-1.4945	0.0105505	0.00787733	down	yes	NC_010454.4:38083733..38093378:+
ssc_circ_0006652	6	160.085	24	451.068	0.354903	-1.4945	0.0105505	0.00787733	down	yes	NC_010455.5:77068767..77075075:+
ssc_circ_0004682	37	987.193	28	526.247	1.87591	0.907594	0.0109597	0.0081779	up	yes	NC_010451.4:27836847..27837513:+
ssc_circ_0008097	4	106.724	19	357.096	0.298865	-1.74243	0.0110493	0.00823481	down	yes	NC_010459.5:62191115..62193549:+
ssc_circ_0002596	20	533.618	53	996.11	0.535702	-0.900497	0.0111299	0.00828985	down	yes	NC_010447.5:2675422..2692132:-
ssc_circ_0003347	15	400.213	7	131.562	3.04202	1.60503	0.0111554	0.00830378	up	yes	NC_010448.4:52971038..52992912:+
ssc_circ_0000820	67	1787.62	61	1146.47	1.55924	0.640847	0.0113266	0.00842613	up	yes	NC_010443.5:77263699..77270404:-
ssc_circ_0000292	7	186.766	26	488.658	0.382203	-1.38759	0.0118189	0.00877652	down	yes	NC_010443.5:16406041..16415727:+
ssc_circ_0003712	7	186.766	26	488.658	0.382203	-1.38759	0.0118189	0.00877652	down	yes	NC_010449.5:31677976..31681220:-
ssc_circ_0005386	7	186.766	26	488.658	0.382203	-1.38759	0.0118189	0.00877652	down	yes	NC_010453.5:33391961..33392814:+
ssc_circ_0003039	38	1013.87	86	1616.33	0.62727	-0.672842	0.0119326	0.00885564	down	yes	NC_010448.4:135651327..135660627:+
ssc_circ_0002762	16	426.894	8	150.356	2.83922	1.5055	0.0123744	0.00917247	up	yes	NC_010447.5:68251878..68329034:+
ssc_circ_0004958	16	426.894	8	150.356	2.83922	1.5055	0.0123744	0.00917247	up	yes	NC_010452.4:15051106..15053287:+
ssc_circ_0002284	11	293.49	4	75.1781	3.90393	1.96493	0.0124339	0.00919445	up	yes	NC_010446.5:40314498..40330526:-
ssc_circ_0003695	31	827.108	73	1372	0.602848	-0.730133	0.0128298	0.00948149	down	yes	NC_010449.5:2915755..2916421:+
ssc_circ_0004743	8	213.447	28	526.247	0.405603	-1.30186	0.0128516	0.00948626	down	yes	NC_010451.4:42036668..42051840:+
ssc_circ_0005920	8	213.447	28	526.247	0.405603	-1.30186	0.0128516	0.00948626	down	yes	NC_010454.4:56438413..56473522:+
ssc_circ_0001539	3	80.0427	16	300.712	0.266177	-1.90954	0.0130443	0.00960548	down	yes	NC_010445.4:114743498..114755035:+
ssc_circ_0003623	3	80.0427	16	300.712	0.266177	-1.90954	0.0130443	0.00960548	down	yes	NC_010449.5:117718801..117735703:+
ssc_circ_0006126	3	80.0427	16	300.712	0.266177	-1.90954	0.0130443	0.00960548	down	yes	NC_010455.5:133296684..133305955:-
ssc_circ_0006494	3	80.0427	16	300.712	0.266177	-1.90954	0.0130443	0.00960548	down	yes	NC_010455.5:32466924..32475162:+
ssc_circ_0001468	8	213.447	2	37.589	5.67844	2.5055	0.013325	0.00976546	up	yes	NC_010445.4:106849123..106892436:-
ssc_circ_0001613	8	213.447	2	37.589	5.67844	2.5055	0.013325	0.00976546	up	yes	NC_010445.4:131272241..131272989:+
ssc_circ_0002362	8	213.447	2	37.589	5.67844	2.5055	0.013325	0.00976546	up	yes	NC_010446.5:71965585..72000647:+
ssc_circ_0006369	8	213.447	2	37.589	5.67844	2.5055	0.013325	0.00976546	up	yes	NC_010455.5:206595223..206626785:-
ssc_circ_0007328	8	213.447	2	37.589	5.67844	2.5055	0.013325	0.00976546	up	yes	NC_010457.5:112869863..112896614:-
ssc_circ_0007620	8	213.447	2	37.589	5.67844	2.5055	0.013325	0.00976546	up	yes	NC_010457.5:77937140..77942749:-
ssc_circ_0001713	5	133.404	21	394.685	0.338002	-1.56489	0.0133485	0.00977113	down	yes	NC_010445.4:28645515..28659610:+
ssc_circ_0008163	5	133.404	21	394.685	0.338002	-1.56489	0.0133485	0.00977113	down	yes	NC_010460.4:1611977..1619339:-
ssc_circ_0000971	17	453.575	9	169.151	2.68149	1.42303	0.0134305	0.00981365	up	yes	NC_010444.4:129669693..129675119:-
ssc_circ_0008112	17	453.575	9	169.151	2.68149	1.42303	0.0134305	0.00981365	up	yes	NC_010460.4:10281016..10300806:-
ssc_circ_0008340	17	453.575	9	169.151	2.68149	1.42303	0.0134305	0.00981365	up	yes	NC_010460.4:8305622..8320935:-
ssc_circ_0005698	43	1147.28	35	657.808	1.74409	0.802477	0.0135254	0.00987082	up	yes	NC_010454.4:32060088..32067455:+
ssc_circ_0001455	9	240.128	30	563.836	0.425883	-1.23147	0.013668	0.00987082	down	yes	NC_010445.4:103726106..103773127:-
ssc_circ_0000997	21	560.299	54	1014.9	0.552071	-0.857075	0.0139978	0.00987082	down	yes	NC_010444.4:135356735..135361038:+
ssc_circ_0006621	34	907.15	78	1465.97	0.618805	-0.692444	0.0140656	0.00987082	down	yes	NC_010455.5:70778196..70779817:-
ssc_circ_0001012	18	480.256	10	187.945	2.5553	1.35349	0.0143307	0.00987082	up	yes	NC_010444.4:137591763..137592492:-
ssc_circ_0007535	18	480.256	10	187.945	2.5553	1.35349	0.0143307	0.00987082	up	yes	NC_010457.5:60396962..60403463:-
ssc_circ_0003022	2	53.3618	13	244.329	0.218402	-2.19494	0.0143638	0.00987082	down	yes	NC_010448.4:13435903..13436570:-
ssc_circ_0006180	2	53.3618	13	244.329	0.218402	-2.19494	0.0143638	0.00987082	down	yes	NC_010455.5:140282902..140294573:+
ssc_circ_0006542	2	53.3618	13	244.329	0.218402	-2.19494	0.0143638	0.00987082	down	yes	NC_010455.5:39498591..39503860:-
ssc_circ_0007127	2	53.3618	13	244.329	0.218402	-2.19494	0.0143638	0.00987082	down	yes	NC_010456.5:71521813..71524495:-
ssc_circ_0008568	2	53.3618	13	244.329	0.218402	-2.19494	0.0143638	0.00987082	down	yes	NW_018084874.1:655379..663972:-
ssc_circ_0001401	0	26.6809	8	150.356	0.177451	-3.4945	0.0146538	0.00987082	down	yes	NC_010444.4:94936432..94937703:+
ssc_circ_0001648	0	26.6809	8	150.356	0.177451	-3.4945	0.0146538	0.00987082	down	yes	NC_010445.4:17773612..17776837:-
ssc_circ_0002303	0	26.6809	8	150.356	0.177451	-3.4945	0.0146538	0.00987082	down	yes	NC_010446.5:44721230..44727167:+
ssc_circ_0002727	0	26.6809	8	150.356	0.177451	-3.4945	0.0146538	0.00987082	down	yes	NC_010447.5:6010064..6014815:+
ssc_circ_0002870	0	26.6809	8	150.356	0.177451	-3.4945	0.0146538	0.00987082	down	yes	NC_010447.5:85228901..85254704:-
ssc_circ_0003534	0	26.6809	8	150.356	0.177451	-3.4945	0.0146538	0.00987082	down	yes	NC_010448.4:96667496..96690762:-
ssc_circ_0003877	0	26.6809	8	150.356	0.177451	-3.4945	0.0146538	0.00987082	down	yes	NC_010449.5:67503509..67509034:-
ssc_circ_0004209	0	26.6809	8	150.356	0.177451	-3.4945	0.0146538	0.00987082	down	yes	NC_010450.4:30920209..30938242:+
ssc_circ_0004422	0	26.6809	8	150.356	0.177451	-3.4945	0.0146538	0.00987082	down	yes	NC_010451.4:102523482..102524983:-
ssc_circ_0004440	0	26.6809	8	150.356	0.177451	-3.4945	0.0146538	0.00987082	down	yes	NC_010451.4:10684937..10690581:+
ssc_circ_0005064	0	26.6809	8	150.356	0.177451	-3.4945	0.0146538	0.00987082	down	yes	NC_010452.4:38922500..38997996:+
ssc_circ_0005170	0	26.6809	8	150.356	0.177451	-3.4945	0.0146538	0.00987082	down	yes	NC_010452.4:53144969..53169782:-
ssc_circ_0005671	0	26.6809	8	150.356	0.177451	-3.4945	0.0146538	0.00987082	down	yes	NC_010454.4:24327241..24328063:-
ssc_circ_0006582	0	26.6809	8	150.356	0.177451	-3.4945	0.0146538	0.00987082	down	yes	NC_010455.5:65723023..65724436:+
ssc_circ_0006627	0	26.6809	8	150.356	0.177451	-3.4945	0.0146538	0.00987082	down	yes	NC_010455.5:71897446..71897752:+
ssc_circ_0006720	0	26.6809	8	150.356	0.177451	-3.4945	0.0146538	0.00987082	down	yes	NC_010455.5:95702963..95709483:-
ssc_circ_0007318	0	26.6809	8	150.356	0.177451	-3.4945	0.0146538	0.00987082	down	yes	NC_010457.5:110885008..110892958:+
ssc_circ_0008452	0	26.6809	8	150.356	0.177451	-3.4945	0.0146538	0.00987082	down	yes	NC_010461.5:57305746..57307466:+
ssc_circ_0001002	11	293.49	34	639.014	0.459286	-1.12254	0.0147448	0.00992126	down	yes	NC_010444.4:136318558..136320614:-
ssc_circ_0007614	11	293.49	34	639.014	0.459286	-1.12254	0.0147448	0.00992126	down	yes	NC_010457.5:77249916..77283482:-
ssc_circ_0006978	50	1334.04	43	808.164	1.65071	0.723087	0.0149722	0.0100687	up	yes	NC_010456.5:32734055..32737056:-
ssc_circ_0004885	17	453.575	46	864.548	0.524639	-0.930604	0.0150471	0.0101018	down	yes	NC_010451.4:9103677..9149572:+
ssc_circ_0002827	12	320.171	5	93.9726	3.40707	1.76853	0.0150505	0.0101018	up	yes	NC_010447.5:79620408..79621132:+
ssc_circ_0007760	19	506.937	11	206.74	2.45205	1.29399	0.0150854	0.0101018	up	yes	NC_010458.4:34633974..34639666:-
ssc_circ_0005087	13	346.852	38	714.192	0.485656	-1.04199	0.0152335	0.0101018	down	yes	NC_010452.4:42147410..42185876:+
ssc_circ_0007434	6	160.085	23	432.274	0.370333	-1.4331	0.0152569	0.0101018	down	yes	NC_010457.5:16790296..16796655:-
ssc_circ_0000217	70	1867.66	66	1240.44	1.50565	0.590384	0.016139	0.0101018	up	yes	NC_010443.5:141920484..141927044:+
ssc_circ_0002767	22	586.98	14	263.123	2.23082	1.15757	0.0165975	0.0101018	up	yes	NC_010447.5:68310430..68329034:+
ssc_circ_0001891	4	106.724	18	338.301	0.315469	-1.66443	0.0166303	0.0101018	down	yes	NC_010445.4:59210066..59210610:+
ssc_circ_0002006	4	106.724	18	338.301	0.315469	-1.66443	0.0166303	0.0101018	down	yes	NC_010445.4:87308888..87310440:+
ssc_circ_0002292	4	106.724	18	338.301	0.315469	-1.66443	0.0166303	0.0101018	down	yes	NC_010446.5:40379783..40395305:+
ssc_circ_0001292	7	186.766	25	469.863	0.397491	-1.33101	0.0167899	0.0101018	down	yes	NC_010444.4:76582777..76583208:-
ssc_circ_0008581	23	613.661	15	281.918	2.17674	1.12217	0.0168912	0.0101018	up	yes	NW_018084979.1:1677528..1679425:-
ssc_circ_0007431	26	693.703	18	338.301	2.05055	1.03601	0.0172922	0.0101018	up	yes	NC_010457.5:16340141..16342055:-
ssc_circ_0003160	27	720.384	19	357.096	2.01734	1.01246	0.0172961	0.0101018	up	yes	NC_010448.4:166989367..167024441:+
ssc_circ_0005659	13	346.852	6	112.767	3.07582	1.62097	0.0173407	0.0101018	up	yes	NC_010454.4:23859739..23869452:+
ssc_circ_0005969	13	346.852	6	112.767	3.07582	1.62097	0.0173407	0.0101018	up	yes	NC_010454.4:60353452..60376920:-
ssc_circ_0000203	5	133.404	0	18.7945	7.09805	3.82742	0.0174552	0.0101018	up	yes	NC_010443.5:138126809..138166855:+
ssc_circ_0000819	5	133.404	0	18.7945	7.09805	3.82742	0.0174552	0.0101018	up	yes	NC_010443.5:77254058..77279692:-
ssc_circ_0001189	5	133.404	0	18.7945	7.09805	3.82742	0.0174552	0.0101018	up	yes	NC_010444.4:47170673..47171374:-
ssc_circ_0001271	5	133.404	0	18.7945	7.09805	3.82742	0.0174552	0.0101018	up	yes	NC_010444.4:69564515..69565336:+
ssc_circ_0002133	5	133.404	0	18.7945	7.09805	3.82742	0.0174552	0.0101018	up	yes	NC_010446.5:123945061..123950642:-
ssc_circ_0002243	5	133.404	0	18.7945	7.09805	3.82742	0.0174552	0.0101018	up	yes	NC_010446.5:31972148..31996226:-
ssc_circ_0002410	5	133.404	0	18.7945	7.09805	3.82742	0.0174552	0.0101018	up	yes	NC_010446.5:88723352..88732517:-
ssc_circ_0002456	5	133.404	0	18.7945	7.09805	3.82742	0.0174552	0.0101018	up	yes	NC_010446.5:94369484..94391746:+
ssc_circ_0002654	5	133.404	0	18.7945	7.09805	3.82742	0.0174552	0.0101018	up	yes	NC_010447.5:34492206..34513084:+
ssc_circ_0002954	5	133.404	0	18.7945	7.09805	3.82742	0.0174552	0.0101018	up	yes	NC_010448.4:106936502..106994788:+
ssc_circ_0003747	5	133.404	0	18.7945	7.09805	3.82742	0.0174552	0.0101018	up	yes	NC_010449.5:47969622..47971049:-
ssc_circ_0003909	5	133.404	0	18.7945	7.09805	3.82742	0.0174552	0.0101018	up	yes	NC_010449.5:68514625..68539413:+
ssc_circ_0004000	5	133.404	0	18.7945	7.09805	3.82742	0.0174552	0.0101018	up	yes	NC_010449.5:96543074..96555754:+
ssc_circ_0004366	5	133.404	0	18.7945	7.09805	3.82742	0.0174552	0.0101018	up	yes	NC_010450.4:84204030..84209728:-
ssc_circ_0004456	5	133.404	0	18.7945	7.09805	3.82742	0.0174552	0.0101018	up	yes	NC_010451.4:109411982..109431724:+
ssc_circ_0004563	5	133.404	0	18.7945	7.09805	3.82742	0.0174552	0.0101018	up	yes	NC_010451.4:124746022..124747461:+
ssc_circ_0004696	5	133.404	0	18.7945	7.09805	3.82742	0.0174552	0.0101018	up	yes	NC_010451.4:33043520..33061432:+
ssc_circ_0004795	5	133.404	0	18.7945	7.09805	3.82742	0.0174552	0.0101018	up	yes	NC_010451.4:64529138..64543436:+
ssc_circ_0005421	5	133.404	0	18.7945	7.09805	3.82742	0.0174552	0.0101018	up	yes	NC_010453.5:51531489..51551593:+
ssc_circ_0005742	5	133.404	0	18.7945	7.09805	3.82742	0.0174552	0.0101018	up	yes	NC_010454.4:36458277..36461144:+
ssc_circ_0005810	5	133.404	0	18.7945	7.09805	3.82742	0.0174552	0.0101018	up	yes	NC_010454.4:42741473..42758003:-
ssc_circ_0005997	5	133.404	0	18.7945	7.09805	3.82742	0.0174552	0.0101018	up	yes	NC_010455.5:100108435..100110232:+
ssc_circ_0006184	5	133.404	0	18.7945	7.09805	3.82742	0.0174552	0.0101018	up	yes	NC_010455.5:140731010..140750477:-
ssc_circ_0006266	5	133.404	0	18.7945	7.09805	3.82742	0.0174552	0.0101018	up	yes	NC_010455.5:17582876..17602712:+
ssc_circ_0006613	5	133.404	0	18.7945	7.09805	3.82742	0.0174552	0.0101018	up	yes	NC_010455.5:69223492..69228869:-
ssc_circ_0006623	5	133.404	0	18.7945	7.09805	3.82742	0.0174552	0.0101018	up	yes	NC_010455.5:71719658..71720414:+
ssc_circ_0006879	5	133.404	0	18.7945	7.09805	3.82742	0.0174552	0.0101018	up	yes	NC_010456.5:136258011..136271400:+
ssc_circ_0007011	5	133.404	0	18.7945	7.09805	3.82742	0.0174552	0.0101018	up	yes	NC_010456.5:40966694..40972298:-
ssc_circ_0007057	5	133.404	0	18.7945	7.09805	3.82742	0.0174552	0.0101018	up	yes	NC_010456.5:55341575..55343743:+
ssc_circ_0007193	5	133.404	0	18.7945	7.09805	3.82742	0.0174552	0.0101018	up	yes	NC_010456.5:76768345..76777877:+
ssc_circ_0007909	5	133.404	0	18.7945	7.09805	3.82742	0.0174552	0.0101018	up	yes	NC_010459.5:1179581..1182709:-
ssc_circ_0008271	5	133.404	0	18.7945	7.09805	3.82742	0.0174552	0.0101018	up	yes	NC_010460.4:44837492..44838430:-
ssc_circ_0008431	5	133.404	0	18.7945	7.09805	3.82742	0.0174552	0.0101018	up	yes	NC_010461.5:46314295..46315147:-
ssc_circ_0008572	5	133.404	0	18.7945	7.09805	3.82742	0.0174552	0.0101018	up	yes	NW_018084979.1:1174519..1174823:+
ssc_circ_0005181	9	240.128	3	56.3836	4.25883	2.09046	0.0185924	0.0107297	up	yes	NC_010452.4:56466524..56478719:+
ssc_circ_0006459	9	240.128	3	56.3836	4.25883	2.09046	0.0185924	0.0107297	up	yes	NC_010455.5:30516967..30524999:-
ssc_circ_0007452	9	240.128	3	56.3836	4.25883	2.09046	0.0185924	0.0107297	up	yes	NC_010457.5:29932361..29939015:+
ssc_circ_0002931	41	1093.92	89	1672.71	0.653978	-0.612686	0.0186011	0.0107297	down	yes	NC_010448.4:1051422..1057079:-
ssc_circ_0007249	18	480.256	47	883.342	0.543681	-0.879169	0.0191543	0.0110436	down	yes	NC_010456.5:9497312..9498411:-
ssc_circ_0005265	5	133.404	20	375.89	0.354903	-1.4945	0.0195757	0.0112708	down	yes	NC_010452.4:8265577..8271193:+
ssc_circ_0005891	5	133.404	20	375.89	0.354903	-1.4945	0.0195757	0.0112708	down	yes	NC_010454.4:51636713..51680596:-
ssc_circ_0007435	5	133.404	20	375.89	0.354903	-1.4945	0.0195757	0.0112708	down	yes	NC_010457.5:16798554..16808289:-
ssc_circ_0000938	11	293.49	33	620.219	0.473203	-1.07947	0.0199344	0.0114719	down	yes	NC_010444.4:115894554..115897120:+
ssc_circ_0002736	3	80.0427	15	281.918	0.283922	-1.81643	0.0201413	0.011564	down	yes	NC_010447.5:6185346..6186572:+
ssc_circ_0003063	3	80.0427	15	281.918	0.283922	-1.81643	0.0201413	0.011564	down	yes	NC_010448.4:145648571..145660214:-
ssc_circ_0005918	3	80.0427	15	281.918	0.283922	-1.81643	0.0201413	0.011564	down	yes	NC_010454.4:56373698..56376926:-
ssc_circ_0007216	3	80.0427	15	281.918	0.283922	-1.81643	0.0201413	0.011564	down	yes	NC_010456.5:87093223..87093507:-
ssc_circ_0007808	3	80.0427	15	281.918	0.283922	-1.81643	0.0201413	0.011564	down	yes	NC_010458.4:44513270..44525240:+
ssc_circ_0000640	12	320.171	35	657.808	0.486724	-1.03883	0.0201702	0.0115698	down	yes	NC_010443.5:263932775..263940366:+
ssc_circ_0002024	12	320.171	35	657.808	0.486724	-1.03883	0.0201702	0.0115698	down	yes	NC_010445.4:93383882..93384704:+
ssc_circ_0002385	15	400.213	8	150.356	2.66177	1.41239	0.0209424	0.0120016	up	yes	NC_010446.5:79822366..79825948:+
ssc_circ_0006005	15	400.213	8	150.356	2.66177	1.41239	0.0209424	0.0120016	up	yes	NC_010455.5:108671003..108676745:+
ssc_circ_0000563	6	160.085	22	413.479	0.387166	-1.36897	0.0219039	0.0125293	down	yes	NC_010443.5:242111791..242116331:-
ssc_circ_0003674	6	160.085	22	413.479	0.387166	-1.36897	0.0219039	0.0125293	down	yes	NC_010449.5:2397188..2401736:+
ssc_circ_0005723	6	160.085	22	413.479	0.387166	-1.36897	0.0219039	0.0125293	down	yes	NC_010454.4:35952997..35960199:+
ssc_circ_0001038	16	426.894	9	169.151	2.52375	1.33557	0.0222958	0.0127416	up	yes	NC_010444.4:141440312..141450724:+
ssc_circ_0002970	16	426.894	9	169.151	2.52375	1.33557	0.0222958	0.0127416	up	yes	NC_010448.4:109117107..109141734:-
ssc_circ_0000934	2	53.3618	12	225.534	0.236602	-2.07947	0.0230088	0.0131187	down	yes	NC_010444.4:114358053..114371287:-
ssc_circ_0001100	2	53.3618	12	225.534	0.236602	-2.07947	0.0230088	0.0131187	down	yes	NC_010444.4:16381255..16389509:+
ssc_circ_0002537	2	53.3618	12	225.534	0.236602	-2.07947	0.0230088	0.0131187	down	yes	NC_010447.5:13863474..13876137:-
ssc_circ_0006741	2	53.3618	12	225.534	0.236602	-2.07947	0.0230088	0.0131187	down	yes	NC_010456.5:103551372..103561257:+
ssc_circ_0008154	2	53.3618	12	225.534	0.236602	-2.07947	0.0230088	0.0131187	down	yes	NC_010460.4:15347146..15347365:-
ssc_circ_0000426	10	266.809	4	75.1781	3.54903	1.82742	0.0232124	0.0131799	up	yes	NC_010443.5:202107433..202110999:-
ssc_circ_0000600	10	266.809	4	75.1781	3.54903	1.82742	0.0232124	0.0131799	up	yes	NC_010443.5:252434585..252435454:+
ssc_circ_0002402	10	266.809	4	75.1781	3.54903	1.82742	0.0232124	0.0131799	up	yes	NC_010446.5:83253912..83260866:-
ssc_circ_0003055	10	266.809	4	75.1781	3.54903	1.82742	0.0232124	0.0131799	up	yes	NC_010448.4:142596765..142602446:+
ssc_circ_0005623	10	266.809	4	75.1781	3.54903	1.82742	0.0232124	0.0131799	up	yes	NC_010454.4:20118352..20123255:+
ssc_circ_0006396	10	266.809	4	75.1781	3.54903	1.82742	0.0232124	0.0131799	up	yes	NC_010455.5:23319029..23322097:+
ssc_circ_0007530	20	533.618	50	939.726	0.567844	-0.816433	0.023311	0.0132298	down	yes	NC_010457.5:59562524..59570339:+
ssc_circ_0005517	17	453.575	10	187.945	2.41334	1.27103	0.0233884	0.0132554	up	yes	NC_010453.5:78382356..78383968:+
ssc_circ_0006757	17	453.575	10	187.945	2.41334	1.27103	0.0233884	0.0132554	up	yes	NC_010456.5:105458770..105460324:+
ssc_circ_0007764	17	453.575	10	187.945	2.41334	1.27103	0.0233884	0.0132554	up	yes	NC_010458.4:34798441..34803686:-
ssc_circ_0004145	30	800.427	23	432.274	1.85167	0.888824	0.0244164	0.0135156	up	yes	NC_010450.4:135780981..135786172:-
ssc_circ_0000017	25	667.022	59	1108.88	0.60153	-0.733292	0.0247445	0.0135156	down	yes	NC_010443.5:106148090..106150609:+
ssc_circ_0002432	19	506.937	12	225.534	2.24772	1.16846	0.0249076	0.0135156	up	yes	NC_010446.5:93736189..93738733:+
ssc_circ_0005601	19	506.937	12	225.534	2.24772	1.16846	0.0249076	0.0135156	up	yes	NC_010454.4:16195632..16211961:-
ssc_circ_0006742	19	506.937	12	225.534	2.24772	1.16846	0.0249076	0.0135156	up	yes	NC_010456.5:103551372..103564282:+
ssc_circ_0001979	30	800.427	68	1278.03	0.626299	-0.675077	0.0249711	0.0135156	down	yes	NC_010445.4:83349428..83384802:+
ssc_circ_0000678	8	213.447	26	488.658	0.436803	-1.19494	0.0249867	0.0135156	down	yes	NC_010443.5:270874729..270897897:+
ssc_circ_0005076	16	426.894	42	789.37	0.540804	-0.886822	0.0257045	0.0135156	down	yes	NC_010452.4:42061873..42147610:+
ssc_circ_0000157	0	26.6809	7	131.562	0.202801	-3.30186	0.0257114	0.0135156	down	yes	NC_010443.5:130233523..130242062:+
ssc_circ_0001055	0	26.6809	7	131.562	0.202801	-3.30186	0.0257114	0.0135156	down	yes	NC_010444.4:147146891..147175048:-
ssc_circ_0001174	0	26.6809	7	131.562	0.202801	-3.30186	0.0257114	0.0135156	down	yes	NC_010444.4:44747121..44750065:+
ssc_circ_0001236	0	26.6809	7	131.562	0.202801	-3.30186	0.0257114	0.0135156	down	yes	NC_010444.4:6114129..6114797:-
ssc_circ_0001726	0	26.6809	7	131.562	0.202801	-3.30186	0.0257114	0.0135156	down	yes	NC_010445.4:31250808..31266844:+
ssc_circ_0002060	0	26.6809	7	131.562	0.202801	-3.30186	0.0257114	0.0135156	down	yes	NC_010446.5:102863219..102865453:-
ssc_circ_0003109	0	26.6809	7	131.562	0.202801	-3.30186	0.0257114	0.0135156	down	yes	NC_010448.4:158955138..158958815:+
ssc_circ_0003420	0	26.6809	7	131.562	0.202801	-3.30186	0.0257114	0.0135156	down	yes	NC_010448.4:73151682..73166221:+
ssc_circ_0003982	0	26.6809	7	131.562	0.202801	-3.30186	0.0257114	0.0135156	down	yes	NC_010449.5:93001495..93018302:+
ssc_circ_0004028	0	26.6809	7	131.562	0.202801	-3.30186	0.0257114	0.0135156	down	yes	NC_010450.4:101219895..101233355:-
ssc_circ_0004428	0	26.6809	7	131.562	0.202801	-3.30186	0.0257114	0.0135156	down	yes	NC_010451.4:104960017..104965029:+
ssc_circ_0005056	0	26.6809	7	131.562	0.202801	-3.30186	0.0257114	0.0135156	down	yes	NC_010452.4:33229551..33237248:+
ssc_circ_0005393	0	26.6809	7	131.562	0.202801	-3.30186	0.0257114	0.0135156	down	yes	NC_010453.5:4114333..4143040:+
ssc_circ_0005507	0	26.6809	7	131.562	0.202801	-3.30186	0.0257114	0.0135156	down	yes	NC_010453.5:77489152..77510259:+
ssc_circ_0005515	0	26.6809	7	131.562	0.202801	-3.30186	0.0257114	0.0135156	down	yes	NC_010453.5:78349882..78356609:+
ssc_circ_0005901	0	26.6809	7	131.562	0.202801	-3.30186	0.0257114	0.0135156	down	yes	NC_010454.4:53615200..53633146:+
ssc_circ_0006849	0	26.6809	7	131.562	0.202801	-3.30186	0.0257114	0.0135156	down	yes	NC_010456.5:131238819..131261017:-
ssc_circ_0007016	0	26.6809	7	131.562	0.202801	-3.30186	0.0257114	0.0135156	down	yes	NC_010456.5:41775937..41778345:-
ssc_circ_0007818	0	26.6809	7	131.562	0.202801	-3.30186	0.0257114	0.0135156	down	yes	NC_010458.4:47810330..47814614:+
ssc_circ_0007867	0	26.6809	7	131.562	0.202801	-3.30186	0.0257114	0.0135156	down	yes	NC_010458.4:63432120..63433084:+
ssc_circ_0006850	25	667.022	18	338.301	1.97168	0.979426	0.0258502	0.0135828	up	yes	NC_010456.5:131238819..131262177:-
ssc_circ_0001218	9	240.128	28	526.247	0.456303	-1.13193	0.0258944	0.0135943	down	yes	NC_010444.4:5782769..5784337:-
ssc_circ_0002028	9	240.128	28	526.247	0.456303	-1.13193	0.0258944	0.0135943	down	yes	NC_010445.4:94934784..94958933:+
ssc_circ_0001684	22	586.98	15	281.918	2.0821	1.05804	0.0259051	0.0135943	up	yes	NC_010445.4:26683193..26685606:+
ssc_circ_0007811	24	640.342	17	319.507	2.00416	1.00299	0.0259584	0.0136164	up	yes	NC_010458.4:46446240..46446956:+
ssc_circ_0000367	10	266.809	30	563.836	0.473203	-1.07947	0.0264719	0.013874	down	yes	NC_010443.5:182340847..182341782:+
ssc_circ_0001210	10	266.809	30	563.836	0.473203	-1.07947	0.0264719	0.013874	down	yes	NC_010444.4:50831116..50831660:+
ssc_circ_0002999	11	293.49	5	93.9726	3.12314	1.643	0.027106	0.0141584	up	yes	NC_010448.4:119398688..119425363:+
ssc_circ_0003411	11	293.49	5	93.9726	3.12314	1.643	0.027106	0.0141584	up	yes	NC_010448.4:71295602..71299202:-
ssc_circ_0003468	11	293.49	5	93.9726	3.12314	1.643	0.027106	0.0141584	up	yes	NC_010448.4:85102090..85111763:-
ssc_circ_0005711	11	293.49	5	93.9726	3.12314	1.643	0.027106	0.0141584	up	yes	NC_010454.4:35345176..35361801:-
ssc_circ_0004064	7	186.766	2	37.589	4.96864	2.31285	0.0271294	0.0141584	up	yes	NC_010450.4:113967111..113982056:-
ssc_circ_0004259	7	186.766	2	37.589	4.96864	2.31285	0.0271294	0.0141584	up	yes	NC_010450.4:42207210..42344976:-
ssc_circ_0004543	7	186.766	2	37.589	4.96864	2.31285	0.0271294	0.0141584	up	yes	NC_010451.4:121616521..121622956:+
ssc_circ_0005879	7	186.766	2	37.589	4.96864	2.31285	0.0271294	0.0141584	up	yes	NC_010454.4:50266696..50282622:-
ssc_circ_0005712	5	133.404	19	357.096	0.373582	-1.4205	0.0284867	0.0148604	down	yes	NC_010454.4:35369433..35372768:-
ssc_circ_0006596	31	827.108	69	1296.82	0.637796	-0.648833	0.0292277	0.0152405	down	yes	NC_010455.5:66493801..66495580:-
ssc_circ_0000040	35	933.831	29	545.041	1.71332	0.776797	0.0302935	0.0157756	up	yes	NC_010443.5:108482616..108486823:-
ssc_circ_0001656	12	320.171	6	112.767	2.83922	1.5055	0.0303031	0.0157756	up	yes	NC_010445.4:18512814..18513266:+
ssc_circ_0006059	12	320.171	6	112.767	2.83922	1.5055	0.0303031	0.0157756	up	yes	NC_010455.5:121571994..121577363:+
ssc_circ_0002151	3	80.0427	14	263.123	0.304202	-1.7169	0.0308651	0.0160333	down	yes	NC_010446.5:124722046..124735466:-
ssc_circ_0004231	3	80.0427	14	263.123	0.304202	-1.7169	0.0308651	0.0160333	down	yes	NC_010450.4:37441277..37445470:+
ssc_circ_0008175	3	80.0427	14	263.123	0.304202	-1.7169	0.0308651	0.0160333	down	yes	NC_010460.4:17584478..17629822:-
ssc_circ_0001329	34	907.15	28	526.247	1.72381	0.785603	0.0310877	0.0161421	up	yes	NC_010444.4:80975762..80992288:+
ssc_circ_0005382	6	160.085	21	394.685	0.405603	-1.30186	0.0312045	0.016196	down	yes	NC_010453.5:32746346..32758492:-
ssc_circ_0008270	18	480.256	45	845.753	0.567844	-0.816433	0.0314115	0.0162965	down	yes	NC_010460.4:44166842..44186515:-
ssc_circ_0008559	24	640.342	56	1052.49	0.608404	-0.716897	0.031979	0.016584	down	yes	NW_018084833.1:315438..318832:-
ssc_circ_0001226	7	186.766	23	432.274	0.432055	-1.21071	0.0331492	0.0171836	down	yes	NC_010444.4:59261733..59262716:+
ssc_circ_0008249	14	373.533	8	150.356	2.48432	1.31285	0.0348941	0.0180805	up	yes	NC_010460.4:40140465..40184681:-
ssc_circ_0006702	9	240.128	27	507.452	0.473203	-1.07947	0.0352657	0.0182654	down	yes	NC_010455.5:86452535..86474319:-
ssc_circ_0000119	8	213.447	3	56.3836	3.78563	1.92053	0.0357693	0.0184564	up	yes	NC_010443.5:122494128..122514658:-
ssc_circ_0002214	8	213.447	3	56.3836	3.78563	1.92053	0.0357693	0.0184564	up	yes	NC_010446.5:2738960..2760683:+
ssc_circ_0002355	8	213.447	3	56.3836	3.78563	1.92053	0.0357693	0.0184564	up	yes	NC_010446.5:7094328..7116661:+
ssc_circ_0002522	8	213.447	3	56.3836	3.78563	1.92053	0.0357693	0.0184564	up	yes	NC_010447.5:104306762..104314137:-
ssc_circ_0003465	8	213.447	3	56.3836	3.78563	1.92053	0.0357693	0.0184564	up	yes	NC_010448.4:84934413..84951139:+
ssc_circ_0004087	8	213.447	3	56.3836	3.78563	1.92053	0.0357693	0.0184564	up	yes	NC_010450.4:121948198..121975426:-
ssc_circ_0006411	8	213.447	3	56.3836	3.78563	1.92053	0.0357693	0.0184564	up	yes	NC_010455.5:26682837..26686462:+
ssc_circ_0006808	8	213.447	3	56.3836	3.78563	1.92053	0.0357693	0.0184564	up	yes	NC_010456.5:120993720..120996812:+
ssc_circ_0008247	8	213.447	3	56.3836	3.78563	1.92053	0.0357693	0.0184564	up	yes	NC_010460.4:40140465..40161356:-
ssc_circ_0000252	27	720.384	21	394.685	1.82521	0.868065	0.0363833	0.0187654	up	yes	NC_010443.5:15310676..15320349:-
ssc_circ_0000756	15	400.213	9	169.151	2.36602	1.24246	0.0364442	0.0187811	up	yes	NC_010443.5:593018..598149:+
ssc_circ_0001997	15	400.213	9	169.151	2.36602	1.24246	0.0364442	0.0187811	up	yes	NC_010445.4:86202793..86205952:+
ssc_circ_0002253	2	53.3618	11	206.74	0.258111	-1.95394	0.0366098	0.0188192	down	yes	NC_010446.5:34757953..34758471:+
ssc_circ_0003378	2	53.3618	11	206.74	0.258111	-1.95394	0.0366098	0.0188192	down	yes	NC_010448.4:63879633..63893464:-
ssc_circ_0004919	2	53.3618	11	206.74	0.258111	-1.95394	0.0366098	0.0188192	down	yes	NC_010452.4:12018558..12019695:-
ssc_circ_0008558	2	53.3618	11	206.74	0.258111	-1.95394	0.0366098	0.0188192	down	yes	NW_018084833.1:306181..329028:-
ssc_circ_0000327	4	106.724	16	300.712	0.354903	-1.4945	0.036808	0.0189132	down	yes	NC_010443.5:169678853..169685830:+
ssc_circ_0000270	16	426.894	10	187.945	2.27138	1.18357	0.0375928	0.0192923	up	yes	NC_010443.5:16335745..16356103:+
ssc_circ_0002516	16	426.894	10	187.945	2.27138	1.18357	0.0375928	0.0192923	up	yes	NC_010447.5:103106865..103107920:-
ssc_circ_0003993	16	426.894	10	187.945	2.27138	1.18357	0.0375928	0.0192923	up	yes	NC_010449.5:96347125..96353198:-
ssc_circ_0000038	17	453.575	11	206.74	2.19394	1.13353	0.0384015	0.0196909	up	yes	NC_010443.5:108459471..108486823:-
ssc_circ_0000382	17	453.575	11	206.74	2.19394	1.13353	0.0384015	0.0196909	up	yes	NC_010443.5:184048957..184049475:+
ssc_circ_0006519	23	613.661	17	319.507	1.92065	0.941594	0.0386044	0.0197868	up	yes	NC_010455.5:34882055..34882541:-
ssc_circ_0002981	18	480.256	12	225.534	2.12942	1.09046	0.0389232	0.0199253	up	yes	NC_010448.4:109165680..109171834:-
ssc_circ_0004542	18	480.256	12	225.534	2.12942	1.09046	0.0389232	0.0199253	up	yes	NC_010451.4:121616521..121617143:+
ssc_circ_0006531	18	480.256	12	225.534	2.12942	1.09046	0.0389232	0.0199253	up	yes	NC_010455.5:38531389..38545830:-
ssc_circ_0001840	19	506.937	13	244.329	2.07482	1.05298	0.0392036	0.0200605	up	yes	NC_010445.4:46154161..46159948:+
ssc_circ_0005825	20	533.618	14	263.123	2.02801	1.02007	0.0392813	0.0200919	up	yes	NC_010454.4:43623021..43624080:-
ssc_circ_0002503	5	133.404	18	338.301	0.394336	-1.3425	0.0411087	0.0209918	down	yes	NC_010447.5:101579751..101587848:+
ssc_circ_0002615	5	133.404	18	338.301	0.394336	-1.3425	0.0411087	0.0209918	down	yes	NC_010447.5:28843589..28844046:+
ssc_circ_0004196	5	133.404	18	338.301	0.394336	-1.3425	0.0411087	0.0209918	down	yes	NC_010450.4:276025..280910:-
ssc_circ_0006480	5	133.404	18	338.301	0.394336	-1.3425	0.0411087	0.0209918	down	yes	NC_010455.5:31448023..31473909:-
ssc_circ_0004414	9	240.128	4	75.1781	3.19412	1.67542	0.0426621	0.0211058	up	yes	NC_010451.4:10247446..10258500:+
ssc_circ_0005768	9	240.128	4	75.1781	3.19412	1.67542	0.0426621	0.0211058	up	yes	NC_010454.4:38711800..38716290:-
ssc_circ_0006646	9	240.128	4	75.1781	3.19412	1.67542	0.0426621	0.0211058	up	yes	NC_010455.5:75331671..75336899:-
ssc_circ_0006786	9	240.128	4	75.1781	3.19412	1.67542	0.0426621	0.0211058	up	yes	NC_010456.5:111316198..111326679:-
ssc_circ_0007868	9	240.128	4	75.1781	3.19412	1.67542	0.0426621	0.0211058	up	yes	NC_010458.4:64195119..64195806:-
ssc_circ_0001298	22	586.98	51	958.52	0.612381	-0.707499	0.0430651	0.0211058	down	yes	NC_010444.4:77379617..77380927:-
ssc_circ_0007809	6	160.085	20	375.89	0.425883	-1.23147	0.044088	0.0211058	down	yes	NC_010458.4:44515801..44517349:+
ssc_circ_0008036	6	160.085	20	375.89	0.425883	-1.23147	0.044088	0.0211058	down	yes	NC_010459.5:40248101..40253898:-
ssc_circ_0008088	6	160.085	20	375.89	0.425883	-1.23147	0.044088	0.0211058	down	yes	NC_010459.5:58621631..58643708:+
ssc_circ_0000595	0	26.6809	6	112.767	0.236602	-3.07947	0.0453213	0.0211058	down	yes	NC_010443.5:251874674..251875421:-
ssc_circ_0000884	0	26.6809	6	112.767	0.236602	-3.07947	0.0453213	0.0211058	down	yes	NC_010443.5:9191141..9195425:-
ssc_circ_0000970	0	26.6809	6	112.767	0.236602	-3.07947	0.0453213	0.0211058	down	yes	NC_010444.4:128109231..128109486:-
ssc_circ_0001328	0	26.6809	6	112.767	0.236602	-3.07947	0.0453213	0.0211058	down	yes	NC_010444.4:80975762..80985315:+
ssc_circ_0001605	0	26.6809	6	112.767	0.236602	-3.07947	0.0453213	0.0211058	down	yes	NC_010445.4:126983403..127027982:-
ssc_circ_0002575	0	26.6809	6	112.767	0.236602	-3.07947	0.0453213	0.0211058	down	yes	NC_010447.5:21986592..21987400:-
ssc_circ_0002664	0	26.6809	6	112.767	0.236602	-3.07947	0.0453213	0.0211058	down	yes	NC_010447.5:3717600..3720056:-
ssc_circ_0003161	0	26.6809	6	112.767	0.236602	-3.07947	0.0453213	0.0211058	down	yes	NC_010448.4:166989367..167058954:+
ssc_circ_0003171	0	26.6809	6	112.767	0.236602	-3.07947	0.0453213	0.0211058	down	yes	NC_010448.4:169018075..169073044:+
ssc_circ_0003501	0	26.6809	6	112.767	0.236602	-3.07947	0.0453213	0.0211058	down	yes	NC_010448.4:91921009..91922314:-
ssc_circ_0003690	0	26.6809	6	112.767	0.236602	-3.07947	0.0453213	0.0211058	down	yes	NC_010449.5:28642979..28653086:+
ssc_circ_0005938	0	26.6809	6	112.767	0.236602	-3.07947	0.0453213	0.0211058	down	yes	NC_010454.4:59319172..59331703:+
ssc_circ_0006079	0	26.6809	6	112.767	0.236602	-3.07947	0.0453213	0.0211058	down	yes	NC_010455.5:123445565..123447842:+
ssc_circ_0006094	0	26.6809	6	112.767	0.236602	-3.07947	0.0453213	0.0211058	down	yes	NC_010455.5:126248161..126248494:+
ssc_circ_0007258	0	26.6809	6	112.767	0.236602	-3.07947	0.0453213	0.0211058	down	yes	NC_010457.5:100960873..100971421:-
ssc_circ_0008438	0	26.6809	6	112.767	0.236602	-3.07947	0.0453213	0.0211058	down	yes	NC_010461.5:46832331..46832580:-
ssc_circ_0008489	0	26.6809	6	112.767	0.236602	-3.07947	0.0453213	0.0211058	down	yes	NC_010461.5:6859159..6862999:+
ssc_circ_0004875	7	186.766	22	413.479	0.451694	-1.14658	0.0460286	0.021419	down	yes	NC_010451.4:8646177..8646907:-
ssc_circ_0004151	3	80.0427	13	244.329	0.327602	-1.60998	0.0468993	0.0217994	down	yes	NC_010450.4:137747353..137821570:+
ssc_circ_0004803	3	80.0427	13	244.329	0.327602	-1.60998	0.0468993	0.0217994	down	yes	NC_010451.4:66405629..66413572:-
ssc_circ_0005982	3	80.0427	13	244.329	0.327602	-1.60998	0.0468993	0.0217994	down	yes	NC_010454.4:6073486..6074110:-
ssc_circ_0004148	30	800.427	25	469.863	1.70353	0.76853	0.0469289	0.021805	up	yes	NC_010450.4:137747353..137772606:+
ssc_circ_0000133	8	213.447	24	451.068	0.473203	-1.07947	0.0471609	0.0218963	down	yes	NC_010443.5:127195769..127207695:-
ssc_circ_0004585	8	213.447	24	451.068	0.473203	-1.07947	0.0471609	0.0218963	down	yes	NC_010451.4:127561944..127566841:+
ssc_circ_0005241	11	293.49	30	563.836	0.520524	-0.941964	0.0473398	0.021971	down	yes	NC_010452.4:68509412..68518239:-
ssc_circ_0002030	9	240.128	26	488.658	0.491404	-1.02502	0.047667	0.0221063	down	yes	NC_010445.4:94934784..94980300:+
ssc_circ_0006462	9	240.128	26	488.658	0.491404	-1.02502	0.047667	0.0221063	down	yes	NC_010455.5:30516967..30564659:-
ssc_circ_0000815	10	266.809	5	93.9726	2.83922	1.5055	0.0480028	0.0222035	up	yes	NC_010443.5:77215898..77279692:-
ssc_circ_0003568	10	266.809	5	93.9726	2.83922	1.5055	0.0480028	0.0222035	up	yes	NC_010449.5:10122675..10132579:-
ssc_circ_0004835	10	266.809	5	93.9726	2.83922	1.5055	0.0480028	0.0222035	up	yes	NC_010451.4:73718..77619:-
ssc_circ_0006638	10	266.809	5	93.9726	2.83922	1.5055	0.0480028	0.0222035	up	yes	NC_010455.5:73619280..73631399:+
ssc_circ_0006854	10	266.809	5	93.9726	2.83922	1.5055	0.0480028	0.0222035	up	yes	NC_010456.5:131495285..131576631:-
