# Supplementary material for: A genome-wide landscape of mRNAs, lncRNAs, and circRNAs during subcutaneous adipogenesis in pigs
Source: J Anim Sci Biotechnol. 2018 Nov 1;9:76. doi: 10.1186/s40104-018-0292-7 (PMC6211446; doi:10.1186/s40104-018-0292-7)
Supplement: Supplementary file 8 — GO terms for upregulated and downregulated mRNAs, lncRNAs, and circRNAs from D2 vs D0. Terms marked gray background represent significant enrichment, while other terms represent non-significant enrichment. (XLSX 4497 kb) [file 40104_2018_292_MOESM8_ESM.xlsx]

## Sheet: GO for upregulated mRNAs
Additional file 8 GO terms for D2 versus D0. List of GO terms for upregulated mRNAs from D2 versus D0.
GO ID	Description	GeneRatio (536)	BgRatio (8043)	pvalue	fdr	geneID
GO:0006629	lipid metabolic process	83	532	5.96729e-14	3.03377e-10	gene13440;gene18001;gene6611;gene10806;gene1990;gene13686;gene23386;gene14480;gene13300;gene11519;gene26055;gene28390;gene24567;gene24531;gene10885;gene1656;gene16244;gene30259;gene10761;gene13828;gene21227;gene9464;gene20364;gene15061;gene25535;gene12471;gene22179;gene24011;gene10714;gene5580;gene18933;gene20931;gene22430;gene3843;gene20429;gene25091;gene9576;gene10046;gene19619;gene22272;gene31…
GO:0032787	monocarboxylic acid metabolic process	47	234	3.9849e-12	1.01296e-08	gene18001;gene6611;gene13686;gene23386;gene14480;gene11519;gene26055;gene28390;gene20364;gene2606;gene10714;gene13440;gene7642;gene18933;gene20931;gene22430;gene3843;gene24727;gene24567;gene25091;gene9576;gene10046;gene19619;gene22272;gene24531;gene3113;gene12520;gene17214;gene20429;gene5986;gene21287;gene10976;gene3699;gene3702;gene24932;gene11657;gene9840;gene12525;gene15609;gene21354;gene5891;…
GO:0044255	cellular lipid metabolic process	68	435	1.37975e-11	2.33822e-08	gene13440;gene18001;gene6611;gene13686;gene23386;gene14480;gene13300;gene11519;gene26055;gene28390;gene24531;gene1656;gene16244;gene30259;gene20364;gene15061;gene25535;gene12471;gene22179;gene24011;gene10714;gene18933;gene20931;gene22430;gene3843;gene20429;gene21227;gene25091;gene9576;gene10046;gene19619;gene22272;gene3113;gene12520;gene17214;gene5986;gene10459;gene9582;gene3699;gene3702;gene1973…
GO:0006631	fatty acid metabolic process	35	149	2.58971e-11	3.29153e-08	gene18001;gene6611;gene13686;gene23386;gene14480;gene11519;gene26055;gene28390;gene20364;gene10714;gene13440;gene18933;gene20931;gene22430;gene3843;gene25091;gene9576;gene10046;gene19619;gene22272;gene24531;gene3113;gene12520;gene17214;gene20429;gene5986;gene3699;gene3702;gene11657;gene12525;gene15609;gene21354;gene5891;gene8200;gene18913
GO:0019752	carboxylic acid metabolic process	64	439	1.17465e-09	1.19439e-06	gene24932;gene18001;gene6611;gene13686;gene23386;gene14480;gene13382;gene13725;gene14545;gene11519;gene26055;gene28390;gene18877;gene21666;gene18766;gene7046;gene21287;gene25158;gene20364;gene2606;gene10714;gene13440;gene7642;gene18933;gene20931;gene22430;gene3843;gene24727;gene3702;gene10046;gene24567;gene25091;gene9576;gene19619;gene22272;gene24531;gene3113;gene6928;gene12520;gene17214;gene2042…
GO:1901700	response to oxygen-containing compound	69	497	2.10668e-09	1.78506e-06	gene562;gene7297;gene27812;gene10461;gene16408;gene18705;gene24339;gene567;gene12406;gene13440;gene19885;gene1990;gene21041;gene927;gene24974;gene25134;gene14431;gene3156;gene24932;gene6722;gene13382;gene12332;gene25006;gene84;gene163;gene15162;gene18353;gene18539;gene19984;gene20852;gene21354;gene25745;gene3286;gene4099;gene18742;gene13792;gene26074;gene4895;gene16244;gene30259;gene23075;gene661…
GO:0043436	oxoacid metabolic process	67	480	2.95963e-09	2.14954e-06	gene24932;gene18001;gene6611;gene13686;gene23386;gene14480;gene13382;gene13725;gene14545;gene11519;gene26055;gene28390;gene18877;gene7449;gene21666;gene18766;gene7046;gene21287;gene25158;gene20364;gene2606;gene10714;gene13440;gene7642;gene8414;gene23009;gene18933;gene20931;gene22430;gene3843;gene24727;gene3702;gene10046;gene24567;gene25091;gene9576;gene19619;gene22272;gene24531;gene3113;gene6928;…
GO:0006082	organic acid metabolic process	67	483	3.84571e-09	2.44395e-06	gene24932;gene18001;gene6611;gene13686;gene23386;gene14480;gene13382;gene13725;gene14545;gene11519;gene26055;gene28390;gene18877;gene7449;gene21666;gene18766;gene7046;gene21287;gene25158;gene20364;gene2606;gene10714;gene13440;gene7642;gene8414;gene23009;gene18933;gene20931;gene22430;gene3843;gene24727;gene3702;gene10046;gene24567;gene25091;gene9576;gene19619;gene22272;gene24531;gene3113;gene6928;…
GO:0044281	small molecule metabolic process	103	898	9.57533e-09	5.409e-06	gene24932;gene19885;gene6214;gene13440;gene15162;gene18001;gene10806;gene1990;gene6611;gene13686;gene23386;gene14480;gene13382;gene13725;gene14545;gene22272;gene7491;gene19619;gene21905;gene11519;gene26055;gene28390;gene18877;gene7449;gene21666;gene24567;gene22019;gene17659;gene18766;gene7046;gene24531;gene10885;gene1656;gene21287;gene25158;gene20364;gene2267;gene26531;gene815;gene15061;gene2606;…
GO:0048878	chemical homeostasis	48	306	1.58053e-08	8.03539e-06	gene20791;gene16275;gene14447;gene10563;gene18933;gene22430;gene2470;gene3843;gene815;gene25134;gene2280;gene28785;gene7080;gene10885;gene12886;gene16244;gene1990;gene30259;gene19352;gene25942;gene262;gene15054;gene17160;gene9486;gene13711;gene17875;gene17008;gene11027;gene16408;gene19984;gene20852;gene21354;gene23518;gene3089;gene4099;gene4062;gene7491;gene62;gene23242;gene14090;gene23842;gene18…
GO:0016042	lipid catabolic process	27	124	2.91016e-08	1.34502e-05	gene18001;gene13300;gene10885;gene10761;gene10806;gene13828;gene21227;gene9464;gene10714;gene13440;gene18933;gene20931;gene22430;gene3843;gene6611;gene10976;gene12525;gene15609;gene20364;gene21354;gene5891;gene8200;gene9576;gene22100;gene2470;gene15061;gene13697
GO:1901701	cellular response to oxygen-containing compound	48	315	4.05208e-08	1.71673e-05	gene562;gene7297;gene27812;gene10461;gene16408;gene18705;gene24339;gene567;gene12406;gene13440;gene19885;gene1990;gene21041;gene927;gene24974;gene25134;gene14431;gene13382;gene15162;gene18353;gene18539;gene19984;gene20852;gene21354;gene25745;gene3286;gene4099;gene18742;gene13792;gene26074;gene4895;gene16244;gene30259;gene23075;gene6611;gene1770;gene7572;gene12332;gene17008;gene27068;gene9486;gene…
GO:0016054	organic acid catabolic process	25	112	5.67342e-08	2.06026e-05	gene18001;gene13725;gene14545;gene21287;gene25158;gene10714;gene13440;gene18933;gene20931;gene22430;gene3843;gene10046;gene18877;gene6928;gene10976;gene12525;gene15609;gene20364;gene21354;gene5891;gene8200;gene9576;gene8778;gene15162;gene13697
GO:0046395	carboxylic acid catabolic process	25	112	5.67342e-08	2.06026e-05	gene18001;gene13725;gene14545;gene21287;gene25158;gene10714;gene13440;gene18933;gene20931;gene22430;gene3843;gene10046;gene18877;gene6928;gene10976;gene12525;gene15609;gene20364;gene21354;gene5891;gene8200;gene9576;gene8778;gene15162;gene13697
GO:0042221	response to chemical	133	1304	7.66733e-08	2.59871e-05	gene18076;gene7572;gene562;gene12406;gene17851;gene8001;gene8003;gene927;gene10563;gene7297;gene27812;gene12443;gene17641;gene9966;gene10461;gene16408;gene18705;gene24339;gene567;gene11743;gene18353;gene13440;gene19885;gene1990;gene21041;gene24974;gene25134;gene14431;gene62;gene14968;gene4895;gene3156;gene8415;gene17214;gene24932;gene21981;gene23242;gene14447;gene18486;gene19984;gene26055;gene541…
GO:0044242	cellular lipid catabolic process	22	95	1.79686e-07	5.70954e-05	gene18001;gene13300;gene10714;gene13440;gene18933;gene20931;gene22430;gene3843;gene6611;gene12525;gene15609;gene20364;gene21354;gene5891;gene8200;gene9576;gene10806;gene10885;gene22100;gene2470;gene15061;gene13697
GO:1901698	response to nitrogen compound	46	314	2.60165e-07	7.74901e-05	gene7572;gene562;gene10461;gene16408;gene18705;gene24339;gene567;gene24974;gene25134;gene14431;gene17214;gene24932;gene13680;gene28785;gene8415;gene13382;gene15162;gene18353;gene18539;gene19984;gene20852;gene21354;gene25745;gene3286;gene4099;gene13792;gene26074;gene4895;gene6722;gene9260;gene9413;gene17851;gene6410;gene27812;gene10563;gene20841;gene17008;gene19363;gene9486;gene9944;gene12164;gene…
GO:0001101	response to acid chemical	24	113	2.82797e-07	7.74901e-05	gene10461;gene16408;gene18705;gene24339;gene567;gene24932;gene13382;gene163;gene16244;gene30259;gene17160;gene27812;gene12332;gene4895;gene17008;gene27068;gene13711;gene1656;gene20852;gene17851;gene13574;gene16339;gene1990;gene20442
GO:0006959	humoral immune response	12	31	2.97192e-07	7.74901e-05	gene13305;gene24963;gene11767;gene13304;gene2979;gene9581;gene13632;gene3645;gene927;gene25966;gene2417;gene18486
GO:0044282	small molecule catabolic process	30	164	3.10021e-07	7.74901e-05	gene18001;gene13725;gene14545;gene10885;gene21287;gene25158;gene10714;gene13440;gene18933;gene20931;gene22430;gene3843;gene10046;gene18877;gene6928;gene10976;gene22499;gene27110;gene6722;gene12525;gene15609;gene20364;gene21354;gene5891;gene8200;gene9576;gene15061;gene8778;gene15162;gene13697
GO:0070887	cellular response to chemical stimulus	97	888	3.20081e-07	7.74901e-05	gene18076;gene7572;gene562;gene12406;gene17851;gene8001;gene8003;gene927;gene7297;gene27812;gene10461;gene16408;gene18705;gene24339;gene567;gene11743;gene18353;gene13440;gene19885;gene1990;gene21041;gene24974;gene25134;gene14431;gene62;gene14968;gene4895;gene8415;gene21981;gene23242;gene14447;gene18486;gene19984;gene26055;gene5417;gene23757;gene24439;gene8491;gene23593;gene24584;gene13382;gene230…
GO:0010243	response to organonitrogen compound	41	268	3.7154e-07	8.58595e-05	gene562;gene10461;gene16408;gene18705;gene24339;gene567;gene24974;gene25134;gene14431;gene17214;gene24932;gene13680;gene28785;gene8415;gene13382;gene15162;gene18353;gene18539;gene19984;gene20852;gene21354;gene25745;gene3286;gene4099;gene13792;gene26074;gene4895;gene6722;gene9260;gene7572;gene27812;gene10563;gene20841;gene17008;gene19363;gene9486;gene9944;gene14447;gene8900;gene12406;gene62
GO:0044712	single-organism catabolic process	58	444	3.92505e-07	8.67607e-05	gene11743;gene62;gene9522;gene18001;gene13725;gene14545;gene13300;gene24584;gene10885;gene21287;gene25158;gene10761;gene10806;gene13828;gene21227;gene9464;gene24932;gene4352;gene10714;gene13440;gene24407;gene18933;gene20931;gene22430;gene3843;gene10046;gene6611;gene12406;gene251;gene3286;gene18877;gene6928;gene18849;gene25654;gene15643;gene10976;gene22499;gene10461;gene24339;gene24756;gene3976;ge…
GO:0051241	negative regulation of multicellular organismal process	47	334	6.39629e-07	0.000135495	gene21354;gene1099;gene16546;gene18742;gene1691;gene13632;gene19800;gene12090;gene17118;gene9260;gene17540;gene20149;gene11077;gene14431;gene25912;gene1321;gene24776;gene18486;gene2979;gene17147;gene23352;gene927;gene7080;gene13440;gene18913;gene7449;gene24439;gene2827;gene2036;gene6143;gene15054;gene18706;gene27581;gene3286;gene10167;gene7563;gene9840;gene7936;gene12886;gene3645;gene18076;gene25…
GO:0071310	cellular response to organic substance	82	725	7.53808e-07	0.000150196	gene562;gene7297;gene27812;gene10461;gene16408;gene18705;gene24339;gene567;gene17851;gene12406;gene13440;gene19885;gene1990;gene21041;gene927;gene24974;gene25134;gene14431;gene62;gene14968;gene4895;gene8415;gene21981;gene23242;gene23757;gene24439;gene8491;gene23593;gene24584;gene13382;gene25006;gene3645;gene9145;gene26074;gene15162;gene18353;gene18539;gene19984;gene20852;gene21354;gene25745;gene3…
GO:0019216	regulation of lipid metabolic process	24	119	7.72963e-07	0.000150196	gene17008;gene25134;gene20852;gene10475;gene10378;gene27068;gene4895;gene25745;gene20429;gene2470;gene15054;gene17851;gene10885;gene16281;gene25942;gene22016;gene21354;gene12090;gene3286;gene24727;gene10513;gene19352;gene7563;gene927
GO:0051239	regulation of multicellular organismal process	104	991	7.97659e-07	0.000150196	gene16339;gene21354;gene25006;gene18486;gene20841;gene9966;gene4895;gene18076;gene9260;gene20728;gene1760;gene19774;gene1099;gene16546;gene12471;gene1321;gene23757;gene24439;gene26976;gene12406;gene18742;gene927;gene1691;gene309;gene4099;gene612;gene17540;gene14431;gene13632;gene19800;gene12090;gene17118;gene7563;gene20149;gene17851;gene25134;gene19278;gene11077;gene13574;gene25912;gene13440;gene…
GO:0051093	negative regulation of developmental process	44	308	9.75444e-07	0.000177113	gene21354;gene1099;gene16546;gene1691;gene19800;gene11077;gene1990;gene20852;gene14431;gene25912;gene1321;gene24776;gene2359;gene13440;gene4852;gene23352;gene11743;gene7080;gene7449;gene25006;gene2827;gene2036;gene18486;gene18706;gene27581;gene3286;gene7563;gene18742;gene9840;gene7936;gene17147;gene13632;gene927;gene62;gene24439;gene18076;gene25134;gene7491;gene18353;gene25745;gene6834;gene562;ge…
GO:0006956	complement activation	8	15	1.5655e-06	0.000265301	gene13305;gene24963;gene11767;gene13304;gene2979;gene9581;gene2417;gene18486
GO:0072376	protein activation cascade	8	15	1.5655e-06	0.000265301	gene2979;gene13305;gene24963;gene11767;gene13304;gene9581;gene2417;gene18486
GO:0035150	regulation of tube size	11	30	1.77246e-06	0.0002816	gene15391;gene22856;gene20841;gene17540;gene20149;gene9413;gene13382;gene24439;gene13440;gene19531;gene19716
GO:0050880	regulation of blood vessel size	11	30	1.77246e-06	0.0002816	gene15391;gene22856;gene20841;gene17540;gene20149;gene9413;gene13382;gene24439;gene13440;gene19531;gene19716
GO:0007155	cell adhesion	48	361	2.5507e-06	0.000392963	gene13440;gene18742;gene24231;gene21638;gene8415;gene17228;gene15054;gene1321;gene22027;gene11657;gene9486;gene12147;gene13574;gene17118;gene17160;gene17882;gene18863;gene2033;gene23738;gene24154;gene24756;gene27162;gene28409;gene309;gene3292;gene3594;gene4537;gene612;gene6611;gene7449;gene823;gene9920;gene231;gene9102;gene13755;gene14431;gene25912;gene927;gene12471;gene17851;gene22808;gene24339;…
GO:0033559	unsaturated fatty acid metabolic process	12	37	2.69413e-06	0.000402852	gene6611;gene11519;gene26055;gene28390;gene23386;gene20364;gene3699;gene3702;gene11657;gene18933;gene13686;gene25091
GO:0022610	biological adhesion	48	363	2.98618e-06	0.000413617	gene13440;gene18742;gene24231;gene21638;gene8415;gene17228;gene15054;gene1321;gene22027;gene11657;gene9486;gene12147;gene13574;gene17118;gene17160;gene17882;gene18863;gene2033;gene23738;gene24154;gene24756;gene27162;gene28409;gene309;gene3292;gene3594;gene4537;gene612;gene6611;gene7449;gene823;gene9920;gene231;gene9102;gene13755;gene14431;gene25912;gene927;gene12471;gene17851;gene22808;gene24339;…
GO:0019395	fatty acid oxidation	15	57	3.01019e-06	0.000413617	gene18001;gene18933;gene20931;gene22430;gene3843;gene10714;gene12525;gene13440;gene15609;gene20364;gene21354;gene5891;gene8200;gene9576;gene18913
GO:0034440	lipid oxidation	15	57	3.01019e-06	0.000413617	gene18001;gene18933;gene20931;gene22430;gene3843;gene10714;gene12525;gene13440;gene15609;gene20364;gene21354;gene5891;gene8200;gene9576;gene18913
GO:0010033	response to organic substance	102	999	3.76488e-06	0.000503701	gene7572;gene562;gene10563;gene7297;gene27812;gene12443;gene17641;gene9966;gene10461;gene16408;gene18705;gene24339;gene567;gene17851;gene12406;gene13440;gene19885;gene1990;gene21041;gene927;gene24974;gene25134;gene14431;gene62;gene14968;gene4895;gene8415;gene17214;gene24932;gene21981;gene23242;gene6722;gene3645;gene13382;gene13680;gene28785;gene23757;gene24439;gene8491;gene23593;gene24584;gene213…
GO:0044710	single-organism metabolic process	196	2246	4.09771e-06	0.000534173	gene24932;gene19885;gene6214;gene3650;gene11743;gene62;gene9522;gene13440;gene2979;gene15162;gene18001;gene6611;gene10806;gene1990;gene15176;gene10208;gene13686;gene23386;gene14480;gene13382;gene13725;gene14545;gene25688;gene22272;gene13300;gene23518;gene7491;gene19619;gene13305;gene24963;gene26839;gene21905;gene11519;gene26055;gene28390;gene18877;gene8414;gene24584;gene7449;gene21666;gene24567;g…
GO:0009605	response to external stimulus	68	592	4.42333e-06	0.000536407	gene18076;gene12406;gene17851;gene8001;gene8003;gene927;gene20149;gene24231;gene13440;gene19885;gene1990;gene21041;gene11460;gene21981;gene23014;gene23241;gene23242;gene3645;gene6346;gene9145;gene9412;gene9413;gene25006;gene17008;gene18353;gene18742;gene24439;gene26594;gene8407;gene1691;gene27812;gene5417;gene17147;gene21638;gene2628;gene309;gene7936;gene3656;gene13382;gene562;gene62;gene7525;gen…
GO:0030198	extracellular matrix organization	23	122	4.43137e-06	0.000536407	gene18742;gene26976;gene10461;gene22808;gene25203;gene10104;gene1248;gene17228;gene17882;gene18705;gene18706;gene23404;gene24231;gene24339;gene24756;gene309;gene3976;gene612;gene8415;gene9102;gene17160;gene6611;gene9948
GO:0043062	extracellular structure organization	23	122	4.43137e-06	0.000536407	gene18742;gene26976;gene10461;gene22808;gene25203;gene10104;gene1248;gene17228;gene17882;gene18705;gene18706;gene23404;gene24231;gene24339;gene24756;gene309;gene3976;gene612;gene8415;gene9102;gene17160;gene6611;gene9948
GO:0072329	monocarboxylic acid catabolic process	16	66	4.56134e-06	0.000539299	gene18001;gene10714;gene13440;gene18933;gene20931;gene22430;gene3843;gene10976;gene12525;gene15609;gene20364;gene21354;gene5891;gene8200;gene9576;gene13697
GO:0071417	cellular response to organonitrogen compound	29	179	6.30998e-06	0.00072909	gene562;gene10461;gene16408;gene18705;gene24339;gene567;gene24974;gene25134;gene14431;gene13382;gene15162;gene18353;gene18539;gene19984;gene20852;gene21354;gene25745;gene3286;gene4099;gene13792;gene26074;gene4895;gene7572;gene20841;gene17008;gene14447;gene8900;gene12406;gene62
GO:0008015	blood circulation	18	84	7.6806e-06	0.000867737	gene15391;gene22856;gene20841;gene17540;gene20149;gene9413;gene1803;gene24439;gene13382;gene2979;gene6153;gene20852;gene19531;gene19716;gene21354;gene13440;gene18849;gene18742
GO:0034754	cellular hormone metabolic process	9	23	8.51213e-06	0.000940775	gene6611;gene3113;gene11640;gene1785;gene6253;gene19531;gene24727;gene15061;gene13697
GO:1901699	cellular response to nitrogen compound	32	211	8.81009e-06	0.000952989	gene7572;gene562;gene10461;gene16408;gene18705;gene24339;gene567;gene24974;gene25134;gene14431;gene13382;gene15162;gene18353;gene18539;gene19984;gene20852;gene21354;gene25745;gene3286;gene4099;gene13792;gene26074;gene4895;gene27812;gene20841;gene17008;gene12164;gene23242;gene14447;gene8900;gene12406;gene62
GO:0044699	single-organism process	429	5809	1.05494e-05	0.00110969	gene18076;gene17882;gene24932;gene15046;gene11657;gene24339;gene25006;gene1990;gene19885;gene6214;gene3650;gene16339;gene16287;gene26759;gene21638;gene13440;gene14431;gene23014;gene23518;gene24851;gene3645;gene7620;gene9840;gene7297;gene231;gene24231;gene1321;gene4472;gene9576;gene11743;gene62;gene9522;gene14966;gene13632;gene25974;gene27812;gene2979;gene15162;gene9102;gene17851;gene12406;gene800…
GO:0003013	circulatory system process	18	86	1.08725e-05	0.00110969	gene15391;gene22856;gene20841;gene17540;gene20149;gene9413;gene1803;gene24439;gene13382;gene2979;gene6153;gene20852;gene19531;gene19716;gene21354;gene13440;gene18849;gene18742
GO:0003008	system process	44	337	1.09136e-05	0.00110969	gene15391;gene22856;gene20841;gene13792;gene11640;gene19734;gene27232;gene6611;gene9948;gene7525;gene17540;gene20149;gene21024;gene14447;gene17214;gene62;gene9413;gene1803;gene24439;gene7137;gene16339;gene13382;gene18849;gene24932;gene3656;gene9840;gene10563;gene2979;gene6153;gene9576;gene20852;gene17160;gene1099;gene19363;gene19531;gene19716;gene21354;gene13440;gene7449;gene20285;gene24386;gene7…
GO:0006635	fatty acid beta-oxidation	13	49	1.25171e-05	0.00124778	gene18933;gene20931;gene22430;gene3843;gene10714;gene12525;gene13440;gene15609;gene20364;gene21354;gene5891;gene8200;gene9576
GO:0030258	lipid modification	19	96	1.45731e-05	0.0014248	gene18001;gene12471;gene22179;gene24011;gene18933;gene20931;gene22430;gene3843;gene25134;gene10714;gene12525;gene13440;gene15609;gene20364;gene21354;gene5891;gene8200;gene9576;gene18913
GO:0009062	fatty acid catabolic process	14	57	1.53243e-05	0.00146998	gene18001;gene10714;gene13440;gene18933;gene20931;gene22430;gene3843;gene12525;gene15609;gene20364;gene21354;gene5891;gene8200;gene9576
GO:0055088	lipid homeostasis	13	50	1.59018e-05	0.00149712	gene10563;gene18933;gene22430;gene2470;gene3843;gene10885;gene12886;gene16244;gene1990;gene30259;gene19352;gene25942;gene4062
GO:0016101	diterpenoid metabolic process	9	25	1.88612e-05	0.00174346	gene13440;gene24531;gene6611;gene11640;gene1785;gene6253;gene19531;gene24727;gene13697
GO:0006935	chemotaxis	23	133	1.96063e-05	0.00177997	gene18076;gene12406;gene17851;gene8001;gene8003;gene927;gene25006;gene8407;gene1691;gene17147;gene21638;gene2628;gene309;gene7936;gene15054;gene8415;gene17210;gene20932;gene21227;gene26492;gene9920;gene20841;gene18742
GO:0050793	regulation of developmental process	95	951	2.16765e-05	0.00193339	gene22016;gene16339;gene21354;gene25006;gene9966;gene18076;gene9260;gene20728;gene1760;gene19774;gene1099;gene16546;gene1321;gene23757;gene24439;gene26976;gene927;gene1691;gene309;gene4099;gene612;gene14431;gene19800;gene7563;gene62;gene19278;gene11077;gene4895;gene10563;gene13440;gene20852;gene25203;gene25901;gene1990;gene13574;gene25912;gene23593;gene23518;gene24776;gene18565;gene2359;gene11985…
GO:0042330	taxis	23	134	2.22239e-05	0.00194804	gene18076;gene12406;gene17851;gene8001;gene8003;gene927;gene25006;gene8407;gene1691;gene17147;gene21638;gene2628;gene309;gene7936;gene15054;gene8415;gene17210;gene20932;gene21227;gene26492;gene9920;gene20841;gene18742
GO:0042127	regulation of cell proliferation	66	598	2.32303e-05	0.00200174	gene10804;gene12332;gene13711;gene14968;gene15054;gene16287;gene1656;gene22955;gene23593;gene24942;gene4099;gene6153;gene7080;gene8407;gene9840;gene7563;gene17882;gene25006;gene5583;gene13632;gene13440;gene21884;gene14431;gene1691;gene6410;gene4895;gene1321;gene1248;gene28785;gene7449;gene20852;gene21354;gene927;gene23518;gene8941;gene18486;gene27581;gene13358;gene17851;gene8415;gene18076;gene244…
GO:0003018	vascular process in circulatory system	11	38	2.392e-05	0.00202682	gene15391;gene22856;gene20841;gene17540;gene20149;gene9413;gene13382;gene24439;gene13440;gene19531;gene19716
GO:0071229	cellular response to acid chemical	16	75	2.60105e-05	0.00216782	gene10461;gene16408;gene18705;gene24339;gene567;gene13382;gene16244;gene30259;gene12332;gene4895;gene17008;gene27068;gene13574;gene16339;gene1990;gene20442
GO:0061298	retina vasculature development in camera-type eye	6	11	2.94911e-05	0.00241827	gene16339;gene18705;gene6611;gene18076;gene15054;gene24439
GO:0065008	regulation of biological quality	125	1346	3.05569e-05	0.0024659	gene927;gene11657;gene24339;gene15391;gene22856;gene4472;gene2979;gene2606;gene18849;gene20841;gene6611;gene14431;gene20791;gene1990;gene20852;gene7182;gene26976;gene11743;gene12471;gene1321;gene13565;gene25134;gene27763;gene62;gene9840;gene16275;gene28785;gene17540;gene20149;gene7080;gene14447;gene10563;gene18933;gene22430;gene2470;gene3843;gene13382;gene22769;gene27812;gene25006;gene12090;gene1…
GO:0070482	response to oxygen levels	20	110	3.22457e-05	0.00256152	gene11743;gene13440;gene14431;gene14447;gene18486;gene19984;gene26055;gene5417;gene562;gene27812;gene18353;gene27068;gene10461;gene1321;gene13989;gene18913;gene20791;gene23014;gene4895;gene8415
GO:0097006	regulation of plasma lipoprotein particle levels	7	16	3.78152e-05	0.00295466	gene16244;gene21354;gene30259;gene10885;gene1990;gene9582;gene9486
GO:0006721	terpenoid metabolic process	9	27	3.83571e-05	0.00295466	gene13440;gene24531;gene6611;gene11640;gene1785;gene6253;gene19531;gene24727;gene13697
GO:0060326	cell chemotaxis	11	40	4.06681e-05	0.00307366	gene18076;gene12406;gene17851;gene8001;gene8003;gene927;gene8407;gene15054;gene8415;gene20841;gene18742
GO:0036293	response to decreased oxygen levels	19	103	4.11111e-05	0.00307366	gene11743;gene13440;gene14431;gene14447;gene18486;gene19984;gene26055;gene5417;gene562;gene27812;gene27068;gene10461;gene1321;gene13989;gene18913;gene20791;gene23014;gene4895;gene8415
GO:0071453	cellular response to oxygen levels	14	62	4.24891e-05	0.00313065	gene11743;gene13440;gene14431;gene14447;gene18486;gene19984;gene26055;gene5417;gene562;gene27812;gene18353;gene27068;gene13989;gene4895
GO:0001523	retinoid metabolic process	8	22	5.12034e-05	0.00366645	gene13440;gene6611;gene11640;gene1785;gene6253;gene19531;gene24727;gene13697
GO:0009880	embryonic pattern specification	8	22	5.12034e-05	0.00366645	gene1321;gene16546;gene23593;gene24386;gene25006;gene9486;gene17147;gene18076
GO:0050873	brown fat cell differentiation	6	12	5.56678e-05	0.00393076	gene17047;gene17540;gene19984;gene21354;gene24231;gene25901
GO:0010889	regulation of sequestering of triglyceride	5	8	6.10493e-05	0.0042517	gene20429;gene20852;gene2470;gene12090;gene25942
GO:0031638	zymogen activation	12	49	6.41532e-05	0.0044075	gene231;gene13711;gene14112;gene16346;gene1321;gene13989;gene1656;gene20852;gene27812;gene7080;gene8001;gene8003
GO:0001666	response to hypoxia	18	98	6.92061e-05	0.00464352	gene11743;gene13440;gene14431;gene14447;gene18486;gene19984;gene26055;gene5417;gene562;gene27068;gene10461;gene1321;gene13989;gene18913;gene20791;gene23014;gene4895;gene8415
GO:2000026	regulation of multicellular organismal development	70	668	7.07151e-05	0.00464352	gene16339;gene21354;gene25006;gene9966;gene18076;gene9260;gene20728;gene1760;gene19774;gene1099;gene16546;gene1321;gene23757;gene24439;gene26976;gene927;gene1691;gene309;gene4099;gene612;gene14431;gene19800;gene7563;gene19278;gene11077;gene4895;gene13574;gene25912;gene13440;gene23518;gene23593;gene14112;gene23352;gene7080;gene26492;gene9920;gene7449;gene10208;gene9840;gene2827;gene13711;gene26055…
GO:0036294	cellular response to decreased oxygen levels	13	57	7.1242e-05	0.00464352	gene11743;gene13440;gene14431;gene14447;gene18486;gene19984;gene26055;gene5417;gene562;gene27812;gene27068;gene13989;gene4895
GO:0045598	regulation of fat cell differentiation	13	57	7.1242e-05	0.00464352	gene10563;gene13440;gene14431;gene16546;gene20852;gene25203;gene25901;gene7563;gene1321;gene18353;gene21354;gene25745;gene6834
GO:0009719	response to endogenous stimulus	59	537	7.42803e-05	0.00478027	gene562;gene27812;gene10461;gene16408;gene18705;gene24339;gene567;gene24974;gene25134;gene14431;gene14968;gene17214;gene24932;gene13382;gene13680;gene28785;gene8415;gene23757;gene24439;gene4895;gene8491;gene23593;gene12332;gene25006;gene15162;gene18353;gene18539;gene19984;gene20852;gene21354;gene25745;gene3286;gene4099;gene13792;gene26074;gene6722;gene16512;gene22016;gene7563;gene1990;gene13711;g…
GO:0048660	regulation of smooth muscle cell proliferation	10	36	8.30705e-05	0.00527913	gene23593;gene28785;gene7449;gene9840;gene13440;gene20852;gene21354;gene927;gene23518;gene10461
GO:0030154	cell differentiation	117	1270	8.50471e-05	0.00533802	gene17882;gene16287;gene26759;gene21638;gene23059;gene17118;gene7563;gene24231;gene18076;gene1760;gene19774;gene23593;gene25006;gene14431;gene16339;gene28409;gene26674;gene1691;gene262;gene15054;gene27581;gene20852;gene17228;gene9486;gene12471;gene11077;gene8135;gene9840;gene24439;gene17147;gene14447;gene13574;gene10563;gene1321;gene25901;gene7449;gene23356;gene2628;gene309;gene7936;gene19278;gen…
GO:1901615	organic hydroxy compound metabolic process	28	195	8.69529e-05	0.00539108	gene10806;gene13440;gene1990;gene7491;gene62;gene21905;gene24567;gene6611;gene24531;gene10885;gene1656;gene15061;gene22019;gene7642;gene16244;gene27110;gene30259;gene10459;gene9582;gene10976;gene22499;gene9840;gene20364;gene11640;gene1785;gene6253;gene27204;gene5580
GO:0034308	primary alcohol metabolic process	7	18	9.35239e-05	0.00572862	gene24531;gene22499;gene9840;gene11640;gene1785;gene6253;gene6611
GO:0042981	regulation of apoptotic process	67	638	9.61154e-05	0.00577847	gene11077;gene12332;gene1321;gene13382;gene13440;gene13711;gene18874;gene20982;gene23075;gene23241;gene23498;gene24776;gene25134;gene5691;gene7080;gene9840;gene62;gene18742;gene11872;gene14431;gene23960;gene23518;gene12090;gene27812;gene562;gene8001;gene8003;gene22404;gene28785;gene21354;gene13989;gene20427;gene10885;gene11743;gene18076;gene21900;gene927;gene18486;gene17008;gene7563;gene13632;gen…
GO:0006952	defense response	43	357	9.6611e-05	0.00577847	gene8415;gene21981;gene23242;gene13305;gene24963;gene11460;gene23014;gene23241;gene3645;gene6346;gene9145;gene927;gene9412;gene9413;gene22027;gene4895;gene11767;gene13304;gene2280;gene25966;gene2979;gene8001;gene8002;gene8003;gene9581;gene28785;gene10563;gene3257;gene9571;gene24932;gene19716;gene7525;gene22810;gene17882;gene5583;gene17851;gene13632;gene17210;gene20841;gene21029;gene3699;gene5469;…
GO:0070167	regulation of biomineral tissue development	9	30	9.77554e-05	0.00577894	gene1321;gene23757;gene24439;gene26976;gene28213;gene8407;gene9456;gene18742;gene19800
GO:0050678	regulation of epithelial cell proliferation	20	119	0.000102476	0.00598023	gene17882;gene25006;gene14431;gene1248;gene1321;gene13440;gene23593;gene8941;gene18486;gene27581;gene7449;gene18076;gene24439;gene28409;gene1770;gene7563;gene17228;gene7080;gene9840;gene1691
GO:0044763	single-organism cellular process	383	5151	0.000103513	0.00598023	gene18076;gene17882;gene24932;gene15046;gene11657;gene24339;gene19885;gene6214;gene3650;gene16339;gene16287;gene26759;gene21638;gene25006;gene7297;gene4472;gene9576;gene11743;gene62;gene9522;gene13440;gene24231;gene13632;gene25974;gene27812;gene15162;gene9102;gene17851;gene12406;gene8001;gene8003;gene927;gene23059;gene18849;gene10513;gene7080;gene18001;gene17118;gene7563;gene9486;gene6611;gene137…
GO:0030334	regulation of cell migration	36	282	0.00011182	0.00638757	gene21354;gene3645;gene6611;gene7297;gene7449;gene6141;gene18742;gene12471;gene25006;gene18913;gene10804;gene1321;gene13711;gene14112;gene15054;gene17228;gene24231;gene25134;gene4099;gene7563;gene9840;gene18486;gene26674;gene17147;gene18076;gene24439;gene26492;gene309;gene612;gene9920;gene927;gene13440;gene17851;gene4852;gene2421;gene24339
GO:0045596	negative regulation of cell differentiation	31	229	0.000113958	0.00643735	gene21354;gene1099;gene16546;gene19800;gene11077;gene1990;gene20852;gene14431;gene25912;gene1321;gene24776;gene2359;gene13440;gene4852;gene7080;gene25006;gene2827;gene2036;gene7563;gene9840;gene7936;gene17147;gene18076;gene25134;gene7491;gene18353;gene25745;gene6834;gene562;gene2421;gene24339
GO:0071456	cellular response to hypoxia	12	52	0.000119393	0.00665409	gene11743;gene13440;gene14431;gene14447;gene18486;gene19984;gene26055;gene5417;gene562;gene27068;gene13989;gene4895
GO:0051270	regulation of cellular component movement	40	327	0.000121171	0.00665409	gene21354;gene3645;gene6611;gene7297;gene7449;gene18076;gene6141;gene18742;gene12471;gene25006;gene18913;gene17882;gene10804;gene1321;gene13711;gene14112;gene15054;gene17228;gene24231;gene25134;gene4099;gene7563;gene9840;gene11657;gene24439;gene18486;gene8491;gene26674;gene17147;gene26492;gene9920;gene309;gene612;gene927;gene12406;gene17851;gene13440;gene4852;gene2421;gene24339
GO:0043067	regulation of programmed cell death	67	643	0.000121721	0.00665409	gene11077;gene12332;gene1321;gene13382;gene13440;gene13711;gene18874;gene20982;gene23075;gene23241;gene23498;gene24776;gene25134;gene5691;gene7080;gene9840;gene62;gene18742;gene11872;gene14431;gene23960;gene23518;gene12090;gene27812;gene562;gene8001;gene8003;gene22404;gene28785;gene21354;gene13989;gene20427;gene10885;gene11743;gene18076;gene21900;gene927;gene18486;gene17008;gene7563;gene13632;gen…
GO:0042445	hormone metabolic process	10	38	0.000136869	0.00740258	gene6611;gene1803;gene3113;gene11640;gene1785;gene6253;gene19531;gene24727;gene15061;gene13697
GO:0072001	renal system development	19	113	0.000151	0.00808087	gene16275;gene18076;gene24231;gene4895;gene22808;gene13792;gene13711;gene25006;gene16546;gene15162;gene1803;gene7449;gene9413;gene1321;gene23593;gene26674;gene18705;gene21354;gene15054
GO:0072330	monocarboxylic acid biosynthetic process	15	78	0.000161721	0.008531	gene13686;gene23386;gene11519;gene26055;gene28390;gene7642;gene24567;gene25091;gene10046;gene19619;gene22272;gene24531;gene3113;gene24932;gene1760
GO:0046890	regulation of lipid biosynthetic process	11	46	0.000162767	0.008531	gene17008;gene20852;gene4895;gene25745;gene16281;gene25942;gene22016;gene10885;gene19352;gene7563;gene927
GO:0009888	tissue development	62	589	0.000167226	0.0086753	gene1321;gene17882;gene16275;gene24231;gene18742;gene25006;gene23593;gene26674;gene9486;gene1691;gene15054;gene27581;gene24339;gene18076;gene18705;gene1248;gene18874;gene13440;gene26055;gene8135;gene25203;gene17147;gene19279;gene19281;gene4099;gene9840;gene24439;gene7449;gene19278;gene14112;gene10461;gene17228;gene18706;gene9102;gene4895;gene14431;gene13792;gene8407;gene13711;gene13574;gene16546;…
GO:0045444	fat cell differentiation	13	62	0.000177721	0.0091266	gene20852;gene25006;gene25901;gene7563;gene10563;gene11077;gene22398;gene23518;gene17047;gene17540;gene19984;gene21354;gene24231
GO:1901652	response to peptide	22	143	0.000180365	0.00916974	gene562;gene24974;gene25134;gene14431;gene13382;gene15162;gene18353;gene18539;gene19984;gene20852;gene21354;gene25745;gene3286;gene4099;gene13792;gene26074;gene16408;gene4895;gene6722;gene17008;gene9486;gene9944
GO:0005975	carbohydrate metabolic process	42	356	0.000185114	0.009318	gene21905;gene13382;gene13440;gene17008;gene21354;gene27068;gene24727;gene16244;gene27110;gene30259;gene12458;gene14968;gene15643;gene19885;gene19984;gene21029;gene23009;gene4099;gene4345;gene8900;gene20423;gene22814;gene22955;gene18849;gene25654;gene20250;gene20767;gene9725;gene17882;gene13300;gene7046;gene23261;gene11818;gene6722;gene3292;gene23038;gene2606;gene26135;gene12907;gene15061;gene386…
GO:0006954	inflammatory response	18	106	0.000197061	0.00971655	gene8415;gene28785;gene10563;gene3257;gene9571;gene17882;gene5583;gene13632;gene17210;gene17851;gene19716;gene20841;gene21029;gene3699;gene5469;gene8002;gene8001;gene8003
GO:0032868	response to insulin	17	97	0.000198981	0.00971655	gene13382;gene14431;gene15162;gene18353;gene18539;gene19984;gene20852;gene21354;gene25134;gene25745;gene3286;gene4099;gene16408;gene4895;gene6722;gene17008;gene26074
GO:0033500	carbohydrate homeostasis	14	71	0.00020168	0.00971655	gene25134;gene10563;gene16408;gene17008;gene19984;gene20852;gene21354;gene23518;gene3089;gene4099;gene13382;gene18742;gene27068;gene562
GO:0042593	glucose homeostasis	14	71	0.00020168	0.00971655	gene25134;gene10563;gene16408;gene17008;gene19984;gene20852;gene21354;gene23518;gene3089;gene4099;gene13382;gene18742;gene27068;gene562
GO:0070542	response to fatty acid	7	20	0.000202587	0.00971655	gene16244;gene30259;gene17160;gene12332;gene17008;gene27068;gene17851
GO:0010941	regulation of cell death	70	693	0.000219706	0.0104391	gene11077;gene12332;gene1321;gene13382;gene13440;gene13711;gene18874;gene20982;gene23075;gene23241;gene23498;gene24776;gene25134;gene5691;gene7080;gene9840;gene62;gene18742;gene11872;gene14431;gene23960;gene23518;gene12090;gene27812;gene562;gene8001;gene8003;gene22404;gene28785;gene21354;gene13989;gene20427;gene10885;gene11743;gene18076;gene21900;gene1656;gene23014;gene927;gene15176;gene18486;gen…
GO:0032501	multicellular organismal process	182	2189	0.000224034	0.0105462	gene18076;gene11657;gene24339;gene25006;gene16287;gene26759;gene21638;gene15391;gene22856;gene231;gene24231;gene1321;gene14966;gene2979;gene20841;gene16275;gene17118;gene7563;gene9486;gene0;gene12210;gene13412;gene17540;gene20442;gene23757;gene23960;gene25901;gene3672;gene9944;gene1760;gene19774;gene16339;gene18705;gene6611;gene17882;gene12471;gene24439;gene23593;gene1803;gene10208;gene7449;gene1…
GO:0001655	urogenital system development	20	126	0.000229035	0.0106827	gene16275;gene18076;gene1248;gene23593;gene24231;gene4895;gene22808;gene25006;gene13792;gene13711;gene16546;gene15162;gene1803;gene7449;gene9413;gene1321;gene26674;gene18705;gene21354;gene15054
GO:0002455	humoral immune response mediated by circulating immunoglobulin	5	10	0.000245465	0.0112311	gene11767;gene13304;gene24963;gene2979;gene9581
GO:0006958	complement activation, classical pathway	5	10	0.000245465	0.0112311	gene11767;gene13304;gene24963;gene2979;gene9581
GO:0032652	regulation of interleukin-1 production	6	15	0.000253615	0.0112311	gene4895;gene1321;gene6143;gene17851;gene927;gene18742
GO:0043434	response to peptide hormone	20	127	0.000255356	0.0112311	gene24974;gene25134;gene14431;gene13382;gene15162;gene18353;gene18539;gene19984;gene20852;gene21354;gene25745;gene3286;gene4099;gene26074;gene16408;gene4895;gene6722;gene17008;gene9486;gene9944
GO:0021785	branchiomotor neuron axon guidance	4	6	0.000262626	0.0112311	gene26492;gene17147;gene18076;gene9920
GO:0033629	negative regulation of cell adhesion mediated by integrin	4	6	0.000262626	0.0112311	gene1656;gene3286;gene6611;gene7563
GO:0034383	low-density lipoprotein particle clearance	4	6	0.000262626	0.0112311	gene16244;gene21354;gene30259;gene9486
GO:0061299	retina vasculature morphogenesis in camera-type eye	4	6	0.000262626	0.0112311	gene16339;gene18705;gene6611;gene18076
GO:0006690	icosanoid metabolic process	8	27	0.000264061	0.0112311	gene6611;gene11519;gene26055;gene28390;gene3702;gene3699;gene11657;gene18933
GO:1901568	fatty acid derivative metabolic process	8	27	0.000264061	0.0112311	gene6611;gene11519;gene26055;gene28390;gene3702;gene3699;gene11657;gene18933
GO:0001568	blood vessel development	28	208	0.000266492	0.0112311	gene18076;gene16339;gene18705;gene6611;gene24439;gene14431;gene28409;gene24339;gene17882;gene4895;gene26674;gene10461;gene8407;gene18874;gene14220;gene18706;gene23593;gene24154;gene25006;gene3286;gene4062;gene7936;gene13574;gene1803;gene12471;gene23518;gene6373;gene15054
GO:0006955	immune response	39	328	0.000267303	0.0112311	gene10208;gene8415;gene21981;gene23242;gene13305;gene24963;gene18742;gene12235;gene13632;gene21638;gene22027;gene927;gene11767;gene13304;gene2979;gene9581;gene3645;gene4895;gene9145;gene2280;gene23241;gene25966;gene8001;gene8002;gene8003;gene11460;gene22810;gene13711;gene17851;gene2417;gene12164;gene1321;gene13358;gene17160;gene4852;gene6141;gene6143;gene8491;gene18486
GO:0009743	response to carbohydrate	11	49	0.000296166	0.0113573	gene6722;gene13440;gene21354;gene22100;gene23518;gene4895;gene13382;gene18742;gene27068;gene562;gene14431
GO:0008285	negative regulation of cell proliferation	33	263	0.000297114	0.0113573	gene7563;gene5583;gene13632;gene1691;gene6410;gene1321;gene13440;gene20852;gene21354;gene28785;gene927;gene23593;gene8941;gene18486;gene27581;gene7449;gene1770;gene24439;gene24154;gene27162;gene10563;gene11077;gene16546;gene17118;gene17882;gene23059;gene23241;gene23352;gene23960;gene25006;gene6611;gene7297;gene9944
GO:0050900	leukocyte migration	12	57	0.000301313	0.0114319	gene12406;gene17851;gene8001;gene8003;gene927;gene8407;gene8415;gene10804;gene17882;gene24231;gene20841;gene18742
GO:0071495	cellular response to endogenous stimulus	46	411	0.000313635	0.0118112	gene562;gene27812;gene10461;gene16408;gene18705;gene24339;gene567;gene24974;gene25134;gene14431;gene14968;gene23757;gene24439;gene4895;gene8491;gene23593;gene13382;gene25006;gene15162;gene18353;gene18539;gene19984;gene20852;gene21354;gene25745;gene3286;gene4099;gene13792;gene26074;gene16512;gene22016;gene7563;gene13711;gene1770;gene27581;gene7572;gene12332;gene1321;gene18706;gene20841;gene17160;g…
GO:0032869	cellular response to insulin stimulus	14	74	0.000317517	0.0118478	gene13382;gene14431;gene15162;gene18353;gene18539;gene19984;gene20852;gene21354;gene25134;gene25745;gene3286;gene4099;gene17008;gene26074
GO:0042592	homeostatic process	56	530	0.000319265	0.0118478	gene20791;gene16275;gene14447;gene10563;gene18933;gene22430;gene2470;gene3843;gene13382;gene22769;gene27812;gene18849;gene27763;gene12458;gene62;gene815;gene25134;gene12090;gene2280;gene28785;gene7080;gene10885;gene12886;gene16244;gene1990;gene30259;gene927;gene19352;gene25942;gene262;gene15054;gene17160;gene9486;gene13711;gene17875;gene17008;gene11027;gene16408;gene19984;gene20852;gene21354;gene…
GO:0001944	vasculature development	29	221	0.000323114	0.0119037	gene18076;gene16339;gene18705;gene6611;gene24439;gene14431;gene28409;gene24339;gene17882;gene11657;gene4895;gene26674;gene10461;gene8407;gene18874;gene14220;gene18706;gene23593;gene24154;gene25006;gene3286;gene4062;gene7936;gene13574;gene1803;gene12471;gene23518;gene6373;gene15054
GO:1901653	cellular response to peptide	17	101	0.000328302	0.0120078	gene562;gene24974;gene25134;gene14431;gene13382;gene15162;gene18353;gene18539;gene19984;gene20852;gene21354;gene25745;gene3286;gene4099;gene13792;gene26074;gene17008
GO:0008037	cell recognition	8	28	0.000348396	0.0124736	gene17851;gene17147;gene18076;gene23356;gene16758;gene17882;gene8566;gene12164
GO:0030500	regulation of bone mineralization	8	28	0.000348396	0.0124736	gene1321;gene23757;gene24439;gene26976;gene28213;gene8407;gene9456;gene19800
GO:0030595	leukocyte chemotaxis	8	28	0.000348396	0.0124736	gene12406;gene17851;gene8001;gene8003;gene927;gene8407;gene20841;gene18742
GO:0050920	regulation of chemotaxis	11	50	0.000357308	0.0126186	gene18076;gene18742;gene25006;gene17851;gene24439;gene1321;gene26492;gene9920;gene15054;gene17147;gene4852
GO:0008217	regulation of blood pressure	9	35	0.000357411	0.0126186	gene1803;gene24439;gene22856;gene15391;gene20852;gene19531;gene19716;gene21354;gene18742
GO:0002526	acute inflammatory response	6	16	0.000383095	0.0133401	gene10563;gene3257;gene9571;gene17882;gene5583;gene8415
GO:0071621	granulocyte chemotaxis	6	16	0.000383095	0.0133401	gene12406;gene17851;gene8001;gene8003;gene927;gene20841
GO:0051196	regulation of coenzyme metabolic process	7	22	0.000396435	0.0137107	gene10378;gene17008;gene27068;gene4099;gene8900;gene9840;gene23014
GO:0055082	cellular chemical homeostasis	25	182	0.00041249	0.0140849	gene20791;gene16275;gene14447;gene25134;gene2280;gene28785;gene7080;gene19352;gene16244;gene25942;gene30259;gene262;gene15054;gene17160;gene9486;gene17875;gene11027;gene7491;gene18844;gene5080;gene13382;gene18742;gene27068;gene562;gene17851
GO:0045595	regulation of cell differentiation	63	621	0.000412794	0.0140849	gene22016;gene21354;gene9966;gene18076;gene20728;gene1760;gene19774;gene1099;gene16546;gene927;gene14431;gene19800;gene11077;gene10563;gene13440;gene20852;gene25203;gene25901;gene7563;gene24439;gene1990;gene13574;gene25912;gene23593;gene23518;gene1321;gene24776;gene18565;gene2359;gene14112;gene4852;gene7080;gene26492;gene9920;gene23757;gene9840;gene15054;gene25006;gene2827;gene9944;gene2036;gene1…
GO:0002684	positive regulation of immune system process	34	279	0.000418132	0.014137	gene13358;gene9260;gene6141;gene18742;gene927;gene13305;gene24963;gene6410;gene11767;gene13304;gene2979;gene9581;gene24630;gene16546;gene14112;gene10208;gene16287;gene20149;gene17851;gene8415;gene22027;gene10461;gene14431;gene12164;gene2417;gene11460;gene23757;gene562;gene9840;gene4852;gene12406;gene13632;gene18486;gene25006
GO:1903522	regulation of blood circulation	12	59	0.000422058	0.014137	gene20841;gene17540;gene17147;gene24439;gene20285;gene12406;gene13440;gene19531;gene19716;gene18849;gene14447;gene9412
GO:0048841	regulation of axon extension involved in axon guidance	5	11	0.000425444	0.014137	gene18076;gene24439;gene26492;gene9920;gene17147
GO:0090207	regulation of triglyceride metabolic process	5	11	0.000425444	0.014137	gene20429;gene2470;gene16281;gene25942;gene22016
GO:0044057	regulation of system process	20	132	0.000430674	0.0142179	gene20841;gene17540;gene20149;gene25006;gene18742;gene17147;gene24439;gene21354;gene9840;gene20285;gene12406;gene13440;gene19531;gene19716;gene14447;gene13632;gene927;gene18849;gene1321;gene9412
GO:0019725	cellular homeostasis	31	247	0.000448495	0.0147106	gene20791;gene16275;gene14447;gene13382;gene22769;gene27812;gene18849;gene27763;gene12458;gene62;gene25134;gene2280;gene28785;gene7080;gene19352;gene16244;gene25942;gene30259;gene262;gene15054;gene17160;gene9486;gene17875;gene11027;gene7491;gene18844;gene5080;gene18742;gene27068;gene562;gene17851
GO:0006720	isoprenoid metabolic process	10	44	0.000499949	0.016087	gene13440;gene24531;gene15061;gene6611;gene11640;gene1785;gene6253;gene19531;gene24727;gene13697
GO:0009749	response to glucose	10	44	0.000499949	0.016087	gene13440;gene21354;gene22100;gene23518;gene4895;gene6722;gene13382;gene18742;gene27068;gene562
GO:2001237	negative regulation of extrinsic apoptotic signaling pathway	10	44	0.000499949	0.016087	gene22404;gene28785;gene13382;gene18076;gene23518;gene24231;gene9840;gene11872;gene25006;gene7563
GO:2000145	regulation of cell motility	36	305	0.000526843	0.0168457	gene21354;gene3645;gene6611;gene7297;gene7449;gene6141;gene18742;gene12471;gene25006;gene18913;gene10804;gene1321;gene13711;gene14112;gene15054;gene17228;gene24231;gene25134;gene4099;gene7563;gene9840;gene18486;gene26674;gene17147;gene18076;gene24439;gene26492;gene309;gene612;gene9920;gene927;gene17851;gene13440;gene4852;gene2421;gene24339
GO:0006749	glutathione metabolic process	7	23	0.000537512	0.0169734	gene13680;gene13681;gene14545;gene26344;gene6496;gene13382;gene25830
GO:0051193	regulation of cofactor metabolic process	7	23	0.000537512	0.0169734	gene10378;gene17008;gene27068;gene4099;gene8900;gene9840;gene23014
GO:0002682	regulation of immune system process	49	457	0.000546795	0.0171599	gene21354;gene13358;gene9260;gene13632;gene1099;gene16546;gene6141;gene18742;gene26074;gene927;gene13305;gene24963;gene23242;gene14431;gene6410;gene11767;gene13304;gene2979;gene9581;gene13711;gene25912;gene24630;gene14112;gene20852;gene7080;gene10208;gene16287;gene20149;gene17851;gene8415;gene22027;gene10461;gene24932;gene12164;gene3645;gene24339;gene2417;gene11460;gene23757;gene562;gene25134;gen…
GO:0055114	oxidation-reduction process	32	261	0.000552151	0.0172217	gene18001;gene18933;gene20931;gene22430;gene3843;gene22955;gene18849;gene25654;gene22272;gene24531;gene25203;gene6253;gene6611;gene7642;gene2827;gene23261;gene8900;gene28785;gene11743;gene10714;gene12525;gene13440;gene15609;gene20364;gene21354;gene5891;gene8200;gene9576;gene18913;gene22544;gene12907;gene25688
GO:0050896	response to stimulus	229	2899	0.000564819	0.0173264	gene18076;gene11657;gene24339;gene16339;gene7572;gene562;gene2979;gene24231;gene9102;gene17882;gene25006;gene12406;gene17851;gene8001;gene8003;gene927;gene10563;gene7080;gene7297;gene9486;gene27812;gene12443;gene17641;gene9966;gene10461;gene16408;gene18705;gene567;gene20149;gene11743;gene18353;gene18742;gene13440;gene19885;gene1990;gene21041;gene24974;gene25134;gene12471;gene14431;gene62;gene1357…
GO:0008284	positive regulation of cell proliferation	34	284	0.000579398	0.0173264	gene10804;gene12332;gene13711;gene14968;gene15054;gene16287;gene1656;gene22955;gene23593;gene24942;gene4099;gene6153;gene7080;gene8407;gene9840;gene17882;gene25006;gene6410;gene4895;gene28785;gene7449;gene13358;gene17851;gene8415;gene927;gene18076;gene24439;gene28409;gene17228;gene10461;gene13440;gene21884;gene22027;gene18742
GO:0021545	cranial nerve development	4	7	0.000580496	0.0173264	gene17147;gene18076;gene26492;gene24932
GO:0032731	positive regulation of interleukin-1 beta production	4	7	0.000580496	0.0173264	gene4895;gene1321;gene17851;gene927
GO:0034391	regulation of smooth muscle cell apoptotic process	4	7	0.000580496	0.0173264	gene23498;gene927;gene9486;gene9840
GO:0042762	regulation of sulfur metabolic process	4	7	0.000580496	0.0173264	gene10378;gene17008;gene27068;gene23518
GO:0050704	regulation of interleukin-1 secretion	4	7	0.000580496	0.0173264	gene6143;gene17851;gene927;gene18742
GO:0045600	positive regulation of fat cell differentiation	8	30	0.000582773	0.0173264	gene10563;gene13440;gene14431;gene16546;gene20852;gene25203;gene25901;gene7563
GO:0072358	cardiovascular system development	40	353	0.000602465	0.0175815	gene18076;gene1321;gene16339;gene18705;gene6611;gene24439;gene14431;gene28409;gene15054;gene24339;gene17882;gene11657;gene9486;gene1803;gene2421;gene23593;gene4895;gene18849;gene4099;gene8407;gene11640;gene26674;gene13574;gene13440;gene25203;gene9413;gene22016;gene7563;gene10461;gene18874;gene14220;gene18706;gene24154;gene25006;gene3286;gene4062;gene7936;gene12471;gene23518;gene6373
GO:0072359	circulatory system development	40	353	0.000602465	0.0175815	gene18076;gene1321;gene16339;gene18705;gene6611;gene24439;gene14431;gene28409;gene15054;gene24339;gene17882;gene11657;gene9486;gene1803;gene2421;gene23593;gene4895;gene18849;gene4099;gene8407;gene11640;gene26674;gene13574;gene13440;gene25203;gene9413;gene22016;gene7563;gene10461;gene18874;gene14220;gene18706;gene24154;gene25006;gene3286;gene4062;gene7936;gene12471;gene23518;gene6373
GO:0009746	response to hexose	10	45	0.000605185	0.0175815	gene13440;gene21354;gene22100;gene23518;gene4895;gene6722;gene13382;gene18742;gene27068;gene562
GO:0034284	response to monosaccharide	10	45	0.000605185	0.0175815	gene13440;gene21354;gene22100;gene23518;gene4895;gene6722;gene13382;gene18742;gene27068;gene562
GO:1901605	alpha-amino acid metabolic process	18	116	0.00061556	0.0177813	gene24932;gene13725;gene14545;gene18877;gene21287;gene25158;gene3843;gene6928;gene13382;gene9582;gene21666;gene4345;gene2449;gene17376;gene8778;gene13989;gene14495;gene15162
GO:0050865	regulation of cell activation	22	156	0.000628323	0.0180474	gene13358;gene13632;gene14431;gene6410;gene16546;gene14112;gene10208;gene927;gene16287;gene20149;gene15054;gene10167;gene17851;gene8415;gene22027;gene18742;gene13382;gene18913;gene10888;gene9840;gene19885;gene25006
GO:0001822	kidney development	17	107	0.000656427	0.0187487	gene16275;gene18076;gene4895;gene22808;gene13792;gene13711;gene25006;gene16546;gene15162;gene1803;gene7449;gene9413;gene1321;gene23593;gene26674;gene21354;gene15054
GO:0048869	cellular developmental process	121	1389	0.000670014	0.0189501	gene17882;gene16287;gene26759;gene21638;gene23059;gene17118;gene7563;gene24231;gene18076;gene1760;gene19774;gene23593;gene25006;gene14431;gene16339;gene28409;gene26674;gene1691;gene262;gene20817;gene11657;gene27232;gene15054;gene27581;gene20852;gene17228;gene9486;gene14966;gene12471;gene11077;gene8135;gene9840;gene24439;gene17147;gene14447;gene13574;gene10563;gene1321;gene25901;gene7449;gene23356…
GO:0008610	lipid biosynthetic process	31	253	0.000678347	0.0189501	gene13686;gene23386;gene11519;gene26055;gene28390;gene1656;gene16244;gene30259;gene25535;gene24567;gene20429;gene21227;gene25091;gene10046;gene19619;gene22272;gene24531;gene3113;gene19735;gene24386;gene25974;gene13440;gene2449;gene25942;gene9582;gene15061;gene17484;gene4067;gene7046;gene10459;gene10885
GO:0051272	positive regulation of cellular component movement	22	157	0.000686345	0.0189501	gene18076;gene6141;gene18742;gene12471;gene25006;gene10804;gene1321;gene13711;gene14112;gene15054;gene17228;gene24231;gene25134;gene4099;gene7563;gene9840;gene11657;gene24439;gene927;gene17851;gene17147;gene4852
GO:0006805	xenobiotic metabolic process	5	12	0.00068957	0.0189501	gene24727;gene13680;gene13681;gene6611;gene8002
GO:0030593	neutrophil chemotaxis	5	12	0.00068957	0.0189501	gene12406;gene17851;gene8001;gene8003;gene927
GO:0048662	negative regulation of smooth muscle cell proliferation	5	12	0.00068957	0.0189501	gene13440;gene20852;gene21354;gene28785;gene927
GO:1903524	positive regulation of blood circulation	5	12	0.00068957	0.0189501	gene20841;gene17540;gene13440;gene19531;gene19716
GO:0043065	positive regulation of apoptotic process	32	266	0.000768182	0.020997	gene62;gene27812;gene562;gene8001;gene8003;gene21354;gene23498;gene927;gene11743;gene23075;gene18486;gene1321;gene24154;gene26055;gene17882;gene7080;gene16546;gene18353;gene20681;gene21900;gene23960;gene24231;gene5583;gene6611;gene9966;gene9944;gene13989;gene1656;gene20852;gene27162;gene13711;gene7297
GO:0097530	granulocyte migration	6	18	0.00079173	0.0215249	gene12406;gene17851;gene8001;gene8003;gene927;gene20841
GO:0071375	cellular response to peptide hormone stimulus	15	90	0.000807522	0.0218375	gene24974;gene25134;gene14431;gene13382;gene15162;gene18353;gene18539;gene19984;gene20852;gene21354;gene25745;gene3286;gene4099;gene26074;gene17008
GO:0060485	mesenchyme development	13	72	0.000821168	0.0220783	gene23593;gene25006;gene9486;gene17147;gene18076;gene13574;gene7563;gene14431;gene2421;gene19800;gene8491;gene24439;gene1321
GO:0030278	regulation of ossification	14	81	0.000825114	0.0220783	gene1321;gene23757;gene24439;gene26976;gene24776;gene9840;gene11640;gene28213;gene8407;gene9456;gene23593;gene7563;gene19800;gene16546
GO:0030335	positive regulation of cell migration	21	149	0.000835585	0.0222414	gene6141;gene18742;gene12471;gene25006;gene10804;gene1321;gene13711;gene14112;gene15054;gene17228;gene24231;gene25134;gene4099;gene7563;gene9840;gene18076;gene24439;gene927;gene17147;gene17851;gene4852
GO:0048731	system development	130	1520	0.00085532	0.0225801	gene25006;gene18076;gene16287;gene26759;gene21638;gene231;gene24231;gene1321;gene14966;gene16275;gene1760;gene19774;gene16339;gene18705;gene6611;gene24439;gene23593;gene10208;gene14431;gene28409;gene1248;gene9486;gene17228;gene23960;gene1691;gene262;gene16546;gene4537;gene62;gene26492;gene20285;gene13574;gene17147;gene25912;gene15054;gene24339;gene20852;gene26674;gene4852;gene18874;gene17882;gene…
GO:0048585	negative regulation of response to stimulus	60	601	0.000857191	0.0225801	gene23498;gene21354;gene11743;gene26674;gene62;gene26074;gene23242;gene18742;gene22404;gene7449;gene17540;gene18874;gene20598;gene16408;gene567;gene23075;gene9840;gene23960;gene9347;gene11640;gene28785;gene12090;gene2979;gene1321;gene13440;gene23738;gene26055;gene23352;gene20852;gene23014;gene7563;gene9260;gene18565;gene15054;gene9966;gene10167;gene6143;gene24056;gene3089;gene9261;gene7080;gene13…
GO:0043068	positive regulation of programmed cell death	32	268	0.000873514	0.0228915	gene62;gene27812;gene562;gene8001;gene8003;gene21354;gene23498;gene927;gene11743;gene23075;gene18486;gene1321;gene24154;gene26055;gene17882;gene7080;gene16546;gene18353;gene20681;gene21900;gene23960;gene24231;gene5583;gene6611;gene9966;gene9944;gene13989;gene1656;gene20852;gene27162;gene13711;gene7297
GO:0050795	regulation of behavior	12	64	0.000912706	0.0237959	gene18076;gene18742;gene25006;gene17851;gene24439;gene1321;gene26492;gene9920;gene28390;gene15054;gene17147;gene4852
GO:0019217	regulation of fatty acid metabolic process	8	32	0.000930492	0.0241358	gene17008;gene20852;gene10378;gene27068;gene25745;gene21354;gene24727;gene10513
GO:0006633	fatty acid biosynthetic process	11	56	0.00098975	0.0255426	gene13686;gene23386;gene11519;gene26055;gene28390;gene25091;gene10046;gene19619;gene22272;gene24531;gene3113
GO:0010942	positive regulation of cell death	33	282	0.0010349	0.0264634	gene62;gene27812;gene562;gene8001;gene8003;gene21354;gene1656;gene23014;gene23498;gene927;gene11743;gene23075;gene18486;gene1321;gene24154;gene26055;gene17882;gene7080;gene16546;gene18353;gene20681;gene21900;gene23960;gene24231;gene5583;gene6611;gene9966;gene9944;gene13989;gene20852;gene27162;gene13711;gene7297
GO:0032720	negative regulation of tumor necrosis factor production	5	13	0.00105956	0.0264634	gene12090;gene17118;gene18742;gene21354;gene9260
GO:0050710	negative regulation of cytokine secretion	5	13	0.00105956	0.0264634	gene13632;gene6143;gene18742;gene12090;gene18486
GO:1902667	regulation of axon guidance	5	13	0.00105956	0.0264634	gene18076;gene24439;gene26492;gene9920;gene17147
GO:1903556	negative regulation of tumor necrosis factor superfamily cytokine production	5	13	0.00105956	0.0264634	gene12090;gene17118;gene18742;gene21354;gene9260
GO:0006636	unsaturated fatty acid biosynthetic process	6	19	0.0010927	0.0264634	gene11519;gene26055;gene28390;gene23386;gene13686;gene25091
GO:0034381	plasma lipoprotein particle clearance	4	8	0.00109994	0.0264634	gene16244;gene21354;gene30259;gene9486
GO:0042572	retinol metabolic process	4	8	0.00109994	0.0264634	gene11640;gene1785;gene6253;gene6611
GO:0048483	autonomic nervous system development	4	8	0.00109994	0.0264634	gene26492;gene17147;gene18076;gene15391
GO:0051952	regulation of amine transport	4	8	0.00109994	0.0264634	gene11743;gene5691;gene23124;gene62
GO:0060445	branching involved in salivary gland morphogenesis	4	8	0.00109994	0.0264634	gene23593;gene17147;gene18076;gene25006
GO:1902287	semaphorin-plexin signaling pathway involved in axon guidance	4	8	0.00109994	0.0264634	gene17147;gene18076;gene26492;gene9920
GO:0032680	regulation of tumor necrosis factor production	8	33	0.00115782	0.0271261	gene12090;gene17118;gene18742;gene21354;gene9260;gene17851;gene25134;gene927
GO:1903555	regulation of tumor necrosis factor superfamily cytokine production	8	33	0.00115782	0.0271261	gene12090;gene17118;gene18742;gene21354;gene9260;gene17851;gene25134;gene927
GO:2000147	positive regulation of cell motility	21	153	0.00118207	0.0275597	gene6141;gene18742;gene12471;gene25006;gene10804;gene1321;gene13711;gene14112;gene15054;gene17228;gene24231;gene25134;gene4099;gene7563;gene9840;gene18076;gene24439;gene927;gene17851;gene17147;gene4852
GO:0044707	single-multicellular organism process	165	2018	0.00118717	0.0275597	gene18076;gene11657;gene24339;gene25006;gene16287;gene26759;gene21638;gene231;gene24231;gene1321;gene14966;gene2979;gene16275;gene17118;gene7563;gene9486;gene1760;gene19774;gene16339;gene18705;gene6611;gene12471;gene23757;gene24439;gene23593;gene1803;gene10208;gene7449;gene14431;gene28409;gene1248;gene17228;gene23960;gene1691;gene262;gene16546;gene4537;gene62;gene26492;gene19716;gene20285;gene135…
GO:0040012	regulation of locomotion	36	319	0.00120595	0.0277257	gene21354;gene3645;gene6611;gene7297;gene7449;gene18076;gene6141;gene18742;gene12471;gene25006;gene18913;gene17851;gene10804;gene1321;gene13711;gene14112;gene15054;gene17228;gene24231;gene25134;gene4099;gene7563;gene9840;gene24439;gene18486;gene26674;gene17147;gene26492;gene9920;gene309;gene612;gene927;gene13440;gene4852;gene2421;gene24339
GO:0045981	positive regulation of nucleotide metabolic process	7	26	0.00121068	0.0277257	gene11743;gene19716;gene20149;gene1990;gene4099;gene8900;gene9840
GO:1900544	positive regulation of purine nucleotide metabolic process	7	26	0.00121068	0.0277257	gene11743;gene19716;gene20149;gene1990;gene4099;gene8900;gene9840
GO:0050727	regulation of inflammatory response	15	94	0.00128077	0.0291993	gene1321;gene13440;gene18874;gene21354;gene23738;gene26055;gene8001;gene8003;gene2979;gene19885;gene6141;gene7379;gene20149;gene19716;gene6143
GO:1901565	organonitrogen compound catabolic process	20	144	0.0013248	0.0300683	gene13725;gene14545;gene13300;gene21287;gene25158;gene13711;gene24407;gene27059;gene22955;gene12406;gene251;gene3286;gene18877;gene25478;gene6928;gene18655;gene28785;gene6496;gene8778;gene15162
GO:0031348	negative regulation of defense response	11	58	0.0013409	0.0302985	gene23242;gene1321;gene13440;gene18874;gene21354;gene23738;gene26055;gene20852;gene9260;gene2979;gene6143
GO:0051094	positive regulation of developmental process	48	465	0.00142148	0.0319769	gene18076;gene9260;gene20728;gene1321;gene23757;gene24439;gene26976;gene927;gene62;gene19278;gene4895;gene10563;gene13440;gene14431;gene16546;gene20852;gene25203;gene25901;gene7563;gene13574;gene23518;gene14112;gene21024;gene9576;gene10208;gene9840;gene9944;gene13711;gene26055;gene6611;gene18486;gene2421;gene19518;gene9486;gene18742;gene5574;gene17147;gene17882;gene17851;gene18874;gene23593;gene4…
GO:0044767	single-organism developmental process	172	2125	0.0014406	0.032163	gene17882;gene25006;gene18076;gene16287;gene26759;gene21638;gene231;gene24231;gene1321;gene14966;gene23059;gene16275;gene17118;gene7563;gene9486;gene1760;gene19774;gene18742;gene16339;gene18705;gene6611;gene12471;gene23757;gene24439;gene23593;gene1803;gene10208;gene7449;gene14431;gene28409;gene1248;gene26674;gene17228;gene23960;gene1691;gene262;gene20817;gene11657;gene27232;gene16546;gene4537;gen…
GO:1903035	negative regulation of response to wounding	10	50	0.0014424	0.032163	gene2979;gene1321;gene13440;gene18874;gene21354;gene23738;gene26055;gene15054;gene10167;gene6143
GO:0008645	hexose transport	6	20	0.00147417	0.0323047	gene21024;gene2254;gene13440;gene13792;gene15391;gene19984
GO:0009410	response to xenobiotic stimulus	6	20	0.00147417	0.0323047	gene24727;gene13382;gene13680;gene13681;gene6611;gene8002
GO:0010883	regulation of lipid storage	6	20	0.00147417	0.0323047	gene1990;gene20852;gene20429;gene2470;gene12090;gene25942
GO:0015758	glucose transport	6	20	0.00147417	0.0323047	gene21024;gene13440;gene13792;gene15391;gene19984;gene2254
GO:0055123	digestive system development	9	42	0.00148585	0.0324208	gene4099;gene15054;gene23593;gene25006;gene14966;gene1321;gene24231;gene24339;gene1803
GO:0007031	peroxisome organization	7	27	0.001542	0.0334355	gene9576;gene10513;gene13830;gene4097;gene204;gene13565;gene16341
GO:0006692	prostanoid metabolic process	5	14	0.00155866	0.0334355	gene11519;gene26055;gene28390;gene11657;gene18933
GO:0006693	prostaglandin metabolic process	5	14	0.00155866	0.0334355	gene11519;gene26055;gene28390;gene11657;gene18933
GO:1990266	neutrophil migration	5	14	0.00155866	0.0334355	gene12406;gene17851;gene8001;gene8003;gene927
GO:0030323	respiratory tube development	13	77	0.00156728	0.0334792	gene25006;gene23593;gene1691;gene13711;gene13574;gene1803;gene10104;gene10563;gene11657;gene14112;gene17484;gene20285;gene24439
GO:0032879	regulation of localization	87	965	0.00161621	0.03438	gene21981;gene3645;gene21354;gene6611;gene7297;gene7449;gene18076;gene3089;gene17813;gene1990;gene20852;gene6141;gene18742;gene12471;gene7182;gene25006;gene18913;gene17882;gene26976;gene11743;gene17851;gene9347;gene62;gene13632;gene10804;gene1321;gene13711;gene14112;gene15054;gene17228;gene24231;gene25134;gene4099;gene7563;gene9840;gene19734;gene11657;gene12014;gene24439;gene23075;gene26074;gene9…
GO:0090066	regulation of anatomical structure size	24	189	0.00164044	0.0347052	gene15391;gene22856;gene4472;gene20841;gene17540;gene20149;gene18076;gene24439;gene9413;gene13382;gene13830;gene4097;gene19774;gene26492;gene9920;gene17875;gene13440;gene19531;gene19716;gene17147;gene21024;gene10885;gene2421;gene13755
GO:0040017	positive regulation of locomotion	21	157	0.00164515	0.0347052	gene18076;gene6141;gene18742;gene12471;gene25006;gene17851;gene10804;gene1321;gene13711;gene14112;gene15054;gene17228;gene24231;gene25134;gene4099;gene7563;gene9840;gene24439;gene927;gene17147;gene4852
GO:0097202	activation of cysteine-type endopeptidase activity	9	43	0.00177054	0.037196	gene231;gene1321;gene13989;gene1656;gene20852;gene27812;gene7080;gene8001;gene8003
GO:0098602	single organism cell adhesion	21	158	0.00178252	0.0372936	gene17228;gene15054;gene1321;gene22027;gene8415;gene11657;gene24231;gene9486;gene231;gene9102;gene14431;gene25912;gene927;gene12471;gene17851;gene8001;gene8003;gene16339;gene6373;gene4895;gene6611
GO:0010817	regulation of hormone levels	18	127	0.00180143	0.0374077	gene6611;gene7182;gene4895;gene927;gene16339;gene1803;gene3113;gene27471;gene23518;gene13440;gene11640;gene1785;gene6253;gene19531;gene24727;gene62;gene15061;gene13697
GO:0044723	single-organism carbohydrate metabolic process	34	303	0.00180284	0.0374077	gene21905;gene13382;gene13440;gene17008;gene21354;gene27068;gene24727;gene16244;gene27110;gene30259;gene20423;gene22814;gene22955;gene18849;gene25654;gene20250;gene20767;gene9725;gene17882;gene13300;gene15643;gene7046;gene23261;gene11818;gene6722;gene3292;gene23038;gene2606;gene26135;gene8900;gene12907;gene15061;gene3862;gene2628
GO:0033993	response to lipid	32	280	0.00181283	0.0374077	gene27812;gene12406;gene13440;gene19885;gene1990;gene21041;gene927;gene562;gene12332;gene25006;gene14431;gene16244;gene30259;gene1770;gene17160;gene17008;gene27068;gene13632;gene25966;gene6410;gene8415;gene9260;gene9413;gene9486;gene13711;gene1656;gene20852;gene17851;gene13574;gene16339;gene20442;gene10563
GO:0031581	hemidesmosome assembly	4	9	0.00187603	0.0374077	gene19279;gene19281;gene23465;gene24231
GO:0032148	activation of protein kinase B activity	4	9	0.00187603	0.0374077	gene11743;gene18742;gene4099;gene9840
GO:0032732	positive regulation of interleukin-1 production	4	9	0.00187603	0.0374077	gene4895;gene1321;gene17851;gene927
GO:0035924	cellular response to vascular endothelial growth factor stimulus	4	9	0.00187603	0.0374077	gene18076;gene17813;gene8415;gene15054
GO:0045979	positive regulation of nucleoside metabolic process	4	9	0.00187603	0.0374077	gene11743;gene4099;gene8900;gene9840
GO:0050872	white fat cell differentiation	4	9	0.00187603	0.0374077	gene20852;gene25006;gene25901;gene7563
GO:1902285	semaphorin-plexin signaling pathway involved in neuron projection guidance	4	9	0.00187603	0.0374077	gene18076;gene17147;gene26492;gene9920
GO:1903580	positive regulation of ATP metabolic process	4	9	0.00187603	0.0374077	gene11743;gene4099;gene8900;gene9840
GO:0032502	developmental process	173	2151	0.00187627	0.0374077	gene1321;gene17882;gene25006;gene18076;gene16287;gene26759;gene21638;gene231;gene24231;gene14966;gene23059;gene16275;gene17118;gene7563;gene9486;gene1760;gene19774;gene18742;gene16339;gene18705;gene6611;gene12471;gene23757;gene24439;gene23593;gene1803;gene10208;gene7449;gene14431;gene28409;gene1248;gene26674;gene17228;gene23960;gene1691;gene262;gene20817;gene11657;gene27232;gene16546;gene4537;gen…
GO:0006790	sulfur compound metabolic process	21	159	0.00192953	0.0383193	gene16244;gene30259;gene13382;gene19619;gene7449;gene13686;gene14480;gene25091;gene1760;gene8414;gene23009;gene22582;gene5469;gene21029;gene21287;gene26344;gene13680;gene13681;gene14545;gene6496;gene25830
GO:0015749	monosaccharide transport	6	21	0.00194921	0.0385594	gene21024;gene2254;gene13440;gene13792;gene15391;gene19984
GO:0048513	animal organ development	93	1051	0.00197423	0.038903	gene25006;gene16287;gene26759;gene231;gene24231;gene1321;gene14966;gene16275;gene18076;gene16339;gene18705;gene6611;gene23593;gene1248;gene9486;gene17228;gene23960;gene1691;gene20285;gene13574;gene25912;gene15054;gene24339;gene20852;gene26674;gene4852;gene18874;gene13440;gene26055;gene17882;gene4895;gene8135;gene22808;gene21884;gene24756;gene309;gene9102;gene9840;gene25203;gene23014;gene24439;gen…
GO:0001818	negative regulation of cytokine production	11	61	0.00205389	0.0403166	gene18742;gene13632;gene12090;gene17118;gene21354;gene9260;gene927;gene6143;gene18486;gene3645;gene6834
GO:0007275	multicellular organism development	147	1790	0.00207425	0.0405596	gene25006;gene18076;gene16287;gene26759;gene21638;gene231;gene24231;gene1321;gene14966;gene16275;gene9486;gene1760;gene19774;gene16339;gene18705;gene6611;gene12471;gene23757;gene24439;gene23593;gene1803;gene10208;gene7449;gene14431;gene28409;gene1248;gene17228;gene23960;gene1691;gene262;gene16546;gene4537;gene62;gene26492;gene20285;gene13574;gene17147;gene25912;gene15054;gene24339;gene20852;gene2…
GO:0072593	reactive oxygen species metabolic process	8	36	0.0021145	0.0411881	gene19716;gene6611;gene17008;gene23014;gene567;gene25203;gene84;gene3156
GO:0002252	immune effector process	22	171	0.00213643	0.0414565	gene10208;gene13305;gene24963;gene11460;gene21981;gene23014;gene23241;gene23242;gene3645;gene6346;gene9145;gene927;gene9412;gene9413;gene11767;gene13304;gene2979;gene9581;gene22810;gene13711;gene2417;gene18486
GO:0002237	response to molecule of bacterial origin	15	99	0.00218125	0.0421035	gene12406;gene13440;gene19885;gene1990;gene21041;gene927;gene9260;gene12332;gene13632;gene25006;gene25966;gene6410;gene8415;gene9413;gene17160
GO:0010043	response to zinc ion	5	15	0.00221118	0.0421035	gene13680;gene19279;gene19281;gene6722;gene8415
GO:0071398	cellular response to fatty acid	5	15	0.00221118	0.0421035	gene16244;gene30259;gene12332;gene17008;gene27068
GO:0071466	cellular response to xenobiotic stimulus	5	15	0.00221118	0.0421035	gene24727;gene13680;gene13681;gene6611;gene8002
GO:1900117	regulation of execution phase of apoptosis	5	15	0.00221118	0.0421035	gene12090;gene27812;gene22404;gene24154;gene26055
GO:0060541	respiratory system development	13	80	0.00223814	0.0424578	gene25006;gene23593;gene1691;gene9486;gene13711;gene13574;gene10104;gene10563;gene11657;gene14112;gene17484;gene20285;gene24439
GO:0031589	cell-substrate adhesion	12	71	0.00232451	0.0439324	gene13440;gene18742;gene24231;gene13755;gene22808;gene24339;gene3976;gene8415;gene9102;gene16339;gene17228;gene6373
GO:0006066	alcohol metabolic process	20	151	0.00236704	0.0445705	gene10806;gene13440;gene1990;gene21905;gene24567;gene6611;gene24531;gene10885;gene1656;gene15061;gene16244;gene27110;gene30259;gene10459;gene9582;gene22499;gene9840;gene11640;gene1785;gene6253
GO:0045833	negative regulation of lipid metabolic process	7	29	0.00241282	0.0452649	gene25745;gene22016;gene12090;gene3286;gene24727;gene19352;gene7563
GO:0040011	locomotion	40	380	0.00246229	0.0460231	gene18076;gene12406;gene17851;gene8001;gene8003;gene927;gene18742;gene17228;gene25006;gene8407;gene24154;gene6611;gene17147;gene1691;gene21638;gene2628;gene309;gene7936;gene20423;gene23014;gene9576;gene8415;gene15054;gene16339;gene11657;gene21227;gene7563;gene17210;gene20932;gene26492;gene12102;gene10804;gene17882;gene24231;gene13440;gene9920;gene13574;gene14112;gene20841;gene23960
GO:0045912	negative regulation of carbohydrate metabolic process	6	22	0.0025315	0.0463818	gene24727;gene21354;gene22016;gene62;gene1656;gene23014
GO:0050671	positive regulation of lymphocyte proliferation	8	37	0.00254368	0.0463818	gene6410;gene13358;gene17851;gene8415;gene927;gene22027;gene9840;gene25006
GO:0009628	response to abiotic stimulus	43	417	0.00254561	0.0463818	gene11743;gene13440;gene14431;gene14447;gene18486;gene19984;gene26055;gene5417;gene562;gene24932;gene163;gene27812;gene22027;gene3656;gene13382;gene3089;gene22404;gene7297;gene9840;gene18353;gene1099;gene19363;gene27068;gene7563;gene7572;gene24339;gene10461;gene1321;gene13989;gene18913;gene20791;gene23014;gene4895;gene8415;gene25134;gene22016;gene7491;gene9413;gene7080;gene10199;gene15765;gene192…
GO:0030324	lung development	12	72	0.00262518	0.0463818	gene25006;gene23593;gene1691;gene13711;gene13574;gene10104;gene10563;gene11657;gene14112;gene17484;gene20285;gene24439
GO:0006979	response to oxidative stress	22	174	0.00266394	0.0463818	gene11743;gene18353;gene562;gene3156;gene10263;gene13382;gene18913;gene24976;gene25350;gene28785;gene62;gene8135;gene9944;gene84;gene7297;gene23075;gene27812;gene6611;gene17851;gene21354;gene22769;gene15054
GO:0048583	regulation of response to stimulus	130	1565	0.00268862	0.0466516	gene1990;gene23498;gene21354;gene18821;gene25006;gene11743;gene26674;gene62;gene13358;gene18076;gene14968;gene15054;gene23593;gene18742;gene7182;gene2036;gene4099;gene9840;gene26074;gene24439;gene7449;gene17851;gene13305;gene24963;gene23242;gene22404;gene23757;gene17540;gene28785;gene3645;gene6410;gene8002;gene4352;gene11767;gene13304;gene2979;gene9581;gene12471;gene18874;gene20598;gene16408;gene…
GO:0030155	regulation of cell adhesion	27	230	0.0027585	0.0477014	gene13358;gene16339;gene24231;gene7563;gene13632;gene6410;gene1656;gene3286;gene6611;gene16546;gene12471;gene927;gene10167;gene1321;gene21354;gene17851;gene8415;gene22027;gene22808;gene26976;gene25134;gene10888;gene309;gene612;gene8407;gene9840;gene18486
GO:0030855	epithelial cell differentiation	21	164	0.0028284	0.0487443	gene17882;gene26674;gene1691;gene8135;gene1321;gene19278;gene27581;gene13792;gene24439;gene18705;gene18766;gene19279;gene19281;gene23593;gene26344;gene8802;gene8941;gene18076;gene13574;gene25006;gene20285
GO:0009607	response to biotic stimulus	32	288	0.00284317	0.0488334	gene12406;gene13440;gene19885;gene1990;gene21041;gene927;gene11460;gene21981;gene23014;gene23241;gene23242;gene3645;gene6346;gene9145;gene9412;gene9413;gene19787;gene17851;gene24932;gene19716;gene7525;gene9260;gene8135;gene8002;gene12332;gene13632;gene25006;gene25966;gene6410;gene8415;gene17160;gene1321
GO:0048017	inositol lipid-mediated signaling	9	46	0.00289406	0.0493754	gene14968;gene15054;gene16287;gene23593;gene25006;gene9840;gene14431;gene25134;gene21227
GO:0002696	positive regulation of leukocyte activation	14	92	0.00290387	0.0493754	gene13358;gene6410;gene16546;gene14112;gene10208;gene927;gene16287;gene20149;gene17851;gene8415;gene22027;gene18742;gene9840;gene25006
GO:0050867	positive regulation of cell activation	14	92	0.00290387	0.0493754	gene13358;gene6410;gene16546;gene14112;gene10208;gene927;gene16287;gene20149;gene17851;gene8415;gene22027;gene18742;gene9840;gene25006
GO:0002250	adaptive immune response	12	73	0.00295673	0.049391	gene10208;gene12235;gene13632;gene21638;gene22027;gene927;gene11767;gene13304;gene24963;gene2979;gene9581;gene13711
GO:0003401	axis elongation	4	10	0.00296307	0.049391	gene9486;gene23593;gene25006;gene13574
GO:0010888	negative regulation of lipid storage	4	10	0.00296307	0.049391	gene1990;gene20852;gene20429;gene2470
GO:0019433	triglyceride catabolic process	4	10	0.00296307	0.049391	gene10806;gene10885;gene22100;gene2470
GO:0032651	regulation of interleukin-1 beta production	4	10	0.00296307	0.049391	gene4895;gene1321;gene17851;gene927
GO:0070371	ERK1 and ERK2 cascade	4	10	0.00296307	0.049391	gene13711;gene14431;gene25006;gene9840
GO:0032946	positive regulation of mononuclear cell proliferation	8	38	0.00303811	0.0503118	gene6410;gene13358;gene17851;gene8415;gene927;gene22027;gene9840;gene25006
GO:1901606	alpha-amino acid catabolic process	8	38	0.00303811	0.0503118	gene13725;gene14545;gene21287;gene25158;gene18877;gene6928;gene8778;gene15162
GO:0070372	regulation of ERK1 and ERK2 cascade	13	83	0.00312883	0.0516461	gene15054;gene17160;gene17851;gene18076;gene18742;gene23593;gene25006;gene26674;gene18565;gene21354;gene24056;gene26074;gene9966
GO:0097529	myeloid leukocyte migration	6	23	0.00323525	0.0532299	gene12406;gene17851;gene8001;gene8003;gene927;gene20841
GO:0050801	ion homeostasis	23	188	0.00329568	0.0540492	gene20791;gene16275;gene14447;gene815;gene2280;gene28785;gene7080;gene262;gene15054;gene17160;gene9486;gene17008;gene1990;gene11027;gene7491;gene62;gene16244;gene30259;gene14090;gene23842;gene18844;gene5080;gene17851
GO:0048584	positive regulation of response to stimulus	70	765	0.00330633	0.0540494	gene18821;gene25006;gene13358;gene18076;gene18742;gene62;gene2036;gene23593;gene4099;gene9840;gene14968;gene21354;gene24439;gene7449;gene17851;gene13305;gene24963;gene11743;gene28785;gene3645;gene6410;gene8002;gene11767;gene13304;gene2979;gene9581;gene12471;gene13440;gene15054;gene8001;gene8003;gene24630;gene9486;gene15765;gene9966;gene6611;gene1321;gene23960;gene10208;gene6141;gene23757;gene2307…
GO:0048762	mesenchymal cell differentiation	9	47	0.00337325	0.0549667	gene23593;gene25006;gene9486;gene17147;gene18076;gene7563;gene2421;gene19800;gene8491
GO:0048514	blood vessel morphogenesis	21	167	0.00352038	0.0564897	gene18076;gene16339;gene18705;gene6611;gene24439;gene14431;gene28409;gene24339;gene17882;gene26674;gene10461;gene14220;gene18706;gene23593;gene24154;gene25006;gene3286;gene4062;gene7936;gene8407;gene15054
GO:0032102	negative regulation of response to external stimulus	15	104	0.00355465	0.0564897	gene11743;gene23242;gene2979;gene1321;gene13440;gene18874;gene21354;gene23738;gene26055;gene15054;gene7563;gene10167;gene17147;gene18076;gene6143
GO:0002449	lymphocyte mediated immunity	8	39	0.00360419	0.0564897	gene10208;gene11767;gene13304;gene24963;gene2979;gene9581;gene22810;gene13711
GO:0070665	positive regulation of leukocyte proliferation	8	39	0.00360419	0.0564897	gene6410;gene13358;gene17851;gene8415;gene927;gene22027;gene9840;gene25006
GO:0016337	single organismal cell-cell adhesion	19	146	0.00367421	0.0564897	gene17228;gene15054;gene1321;gene22027;gene8415;gene11657;gene24231;gene9486;gene231;gene9102;gene14431;gene25912;gene927;gene12471;gene17851;gene8001;gene8003;gene4895;gene6611
GO:0009056	catabolic process	85	966	0.00368185	0.0564897	gene17641;gene22179;gene11743;gene62;gene9522;gene18001;gene10208;gene10513;gene13725;gene14545;gene13300;gene24584;gene10885;gene21287;gene25158;gene13711;gene10761;gene10806;gene13828;gene21227;gene9464;gene24932;gene4352;gene10714;gene13440;gene24407;gene18933;gene20931;gene22430;gene3843;gene10046;gene27059;gene22955;gene6611;gene12406;gene251;gene3286;gene18877;gene25478;gene6928;gene8900;ge…
GO:0032496	response to lipopolysaccharide	14	95	0.00392133	0.0564897	gene12406;gene13440;gene19885;gene1990;gene21041;gene927;gene12332;gene13632;gene25006;gene25966;gene6410;gene8415;gene9260;gene9413
GO:0044706	multi-multicellular organism process	10	57	0.00398634	0.0564897	gene17882;gene15162;gene10461;gene13440;gene1803;gene26055;gene19363;gene20285;gene23757;gene24439
GO:0002376	immune system process	65	706	0.00401305	0.0564897	gene16287;gene26759;gene17851;gene12406;gene8001;gene8003;gene927;gene10208;gene1321;gene8415;gene21981;gene23242;gene13305;gene24963;gene22027;gene3645;gene20852;gene11460;gene23014;gene23241;gene6346;gene9145;gene9412;gene9413;gene18742;gene13358;gene2617;gene12235;gene13632;gene21638;gene11767;gene13304;gene2979;gene9581;gene8407;gene10563;gene4352;gene4895;gene2280;gene25966;gene8002;gene2683…
GO:0016053	organic acid biosynthetic process	17	126	0.00402992	0.0564897	gene24932;gene13686;gene23386;gene11519;gene26055;gene28390;gene18877;gene7642;gene24567;gene25091;gene10046;gene19619;gene22272;gene24531;gene3113;gene17376;gene1760
GO:0046394	carboxylic acid biosynthetic process	17	126	0.00402992	0.0564897	gene24932;gene13686;gene23386;gene11519;gene26055;gene28390;gene18877;gene7642;gene24567;gene25091;gene10046;gene19619;gene22272;gene24531;gene3113;gene17376;gene1760
GO:0035337	fatty-acyl-CoA metabolic process	6	24	0.00407507	0.0564897	gene16244;gene30259;gene19619;gene13686;gene14480;gene25091
GO:0060191	regulation of lipase activity	6	24	0.00407507	0.0564897	gene2036;gene4062;gene17540;gene23593;gene15054;gene9347
GO:0010677	negative regulation of cellular carbohydrate metabolic process	5	17	0.00407676	0.0564897	gene24727;gene21354;gene22016;gene62;gene23014
GO:0019915	lipid storage	5	17	0.00407676	0.0564897	gene12090;gene16244;gene20429;gene25942;gene30259
GO:0035272	exocrine system development	5	17	0.00407676	0.0564897	gene25006;gene23593;gene4099;gene17147;gene18076
GO:0006919	activation of cysteine-type endopeptidase activity involved in apoptotic process	8	40	0.0042486	0.0564897	gene1321;gene13989;gene1656;gene20852;gene27812;gene7080;gene8001;gene8003
GO:0015850	organic hydroxy compound transport	8	40	0.0042486	0.0564897	gene1990;gene9220;gene62;gene10885;gene17160;gene9486;gene21905;gene24386
GO:2001234	negative regulation of apoptotic signaling pathway	15	106	0.00427294	0.0564897	gene23075;gene62;gene9840;gene23960;gene22404;gene28785;gene11743;gene7563;gene13382;gene18076;gene23518;gene24231;gene26074;gene11872;gene25006
GO:0009968	negative regulation of signal transduction	48	491	0.00427441	0.0564897	gene23498;gene21354;gene26674;gene11743;gene62;gene26074;gene18742;gene22404;gene7449;gene17540;gene18874;gene20598;gene16408;gene567;gene23075;gene9840;gene23960;gene9347;gene11640;gene28785;gene12090;gene23352;gene20852;gene23014;gene7563;gene9260;gene18565;gene9966;gene6143;gene24056;gene3089;gene7080;gene13382;gene18076;gene23518;gene24231;gene2827;gene4895;gene562;gene9486;gene20791;gene1210…
GO:0061448	connective tissue development	13	86	0.00428904	0.0564897	gene27581;gene9486;gene13440;gene25203;gene24439;gene7449;gene4895;gene1691;gene16546;gene9456;gene7563;gene16244;gene30259
GO:0006641	triglyceride metabolic process	7	32	0.00437312	0.0564897	gene16244;gene30259;gene27110;gene10806;gene10885;gene22100;gene2470
GO:0010952	positive regulation of peptidase activity	11	67	0.0043972	0.0564897	gene231;gene11743;gene13711;gene1321;gene7080;gene13989;gene1656;gene20852;gene27812;gene8001;gene8003
GO:0009988	cell-cell recognition	4	11	0.00441315	0.0564897	gene17851;gene16758;gene17882;gene8566
GO:0045776	negative regulation of blood pressure	4	11	0.00441315	0.0564897	gene19531;gene19716;gene21354;gene24439
GO:0055090	acylglycerol homeostasis	4	11	0.00441315	0.0564897	gene16244;gene25942;gene30259;gene4062
GO:0070328	triglyceride homeostasis	4	11	0.00441315	0.0564897	gene16244;gene25942;gene30259;gene4062
GO:0051345	positive regulation of hydrolase activity	24	204	0.0045071	0.0572658	gene231;gene13705;gene18539;gene18731;gene18852;gene6153;gene2036;gene1321;gene11743;gene25006;gene13711;gene17851;gene24231;gene7080;gene23593;gene15054;gene13989;gene1656;gene20852;gene27812;gene8001;gene8003;gene927;gene26074
GO:0009617	response to bacterium	18	138	0.00451683	0.0572658	gene12406;gene13440;gene19885;gene1990;gene21041;gene927;gene11460;gene19716;gene7525;gene9260;gene12332;gene13632;gene25006;gene25966;gene6410;gene8415;gene9413;gene17160
GO:0048638	regulation of developmental growth	16	117	0.00454393	0.0574661	gene9966;gene18076;gene24439;gene21024;gene9576;gene26492;gene9920;gene9840;gene23593;gene17147;gene4099;gene13440;gene10885;gene2421;gene62;gene6767
GO:0043207	response to external biotic stimulus	30	274	0.00471296	0.0593086	gene12406;gene13440;gene19885;gene1990;gene21041;gene927;gene11460;gene21981;gene23014;gene23241;gene23242;gene3645;gene6346;gene9145;gene9412;gene9413;gene17851;gene24932;gene19716;gene7525;gene9260;gene8002;gene12332;gene13632;gene25006;gene25966;gene6410;gene8415;gene17160;gene1321
GO:0051707	response to other organism	30	274	0.00471296	0.0593086	gene12406;gene13440;gene19885;gene1990;gene21041;gene927;gene11460;gene21981;gene23014;gene23241;gene23242;gene3645;gene6346;gene9145;gene9412;gene9413;gene17851;gene24932;gene19716;gene7525;gene9260;gene8002;gene12332;gene13632;gene25006;gene25966;gene6410;gene8415;gene17160;gene1321
GO:0001837	epithelial to mesenchymal transition	6	25	0.00506579	0.0623595	gene7563;gene2421;gene9486;gene19800;gene23593;gene8491
GO:0035690	cellular response to drug	6	25	0.00506579	0.0623595	gene10563;gene12406;gene15162;gene1656;gene18742;gene21354
GO:0070848	response to growth factor	24	206	0.0050989	0.0626155	gene14968;gene23757;gene24439;gene4895;gene8491;gene23593;gene25006;gene18742;gene4099;gene13382;gene18076;gene562;gene14431;gene7563;gene1099;gene9966;gene27581;gene1321;gene24339;gene17813;gene8415;gene15054;gene18706;gene23014
GO:0048639	positive regulation of developmental growth	10	59	0.00514686	0.0630521	gene18076;gene24439;gene21024;gene9576;gene9840;gene4099;gene13440;gene23593;gene62;gene6767
GO:0060070	canonical Wnt signaling pathway	9	50	0.0051923	0.0633037	gene12471;gene23518;gene9486;gene1321;gene13574;gene16339;gene23352;gene7080;gene7563
GO:2000377	regulation of reactive oxygen species metabolic process	9	50	0.0051923	0.0633037	gene562;gene26055;gene11743;gene62;gene27068;gene6611;gene1321;gene4099;gene927
GO:0050728	negative regulation of inflammatory response	7	33	0.00523877	0.0637175	gene1321;gene13440;gene18874;gene21354;gene23738;gene26055;gene6143
GO:1903034	regulation of response to wounding	18	140	0.00526179	0.0638447	gene12471;gene2979;gene1321;gene13440;gene18874;gene21354;gene23738;gene26055;gene8001;gene8003;gene15054;gene10167;gene19885;gene6141;gene7379;gene20149;gene19716;gene6143
GO:0014070	response to organic cyclic compound	32	300	0.00530828	0.0642555	gene10563;gene27812;gene12443;gene17641;gene9966;gene17214;gene562;gene13680;gene28785;gene8415;gene13382;gene12332;gene25006;gene14431;gene9260;gene9413;gene1770;gene12090;gene7572;gene6410;gene4895;gene1990;gene9486;gene20841;gene24231;gene6611;gene12164;gene23242;gene14447;gene8900;gene12406;gene62
GO:0001960	negative regulation of cytokine-mediated signaling pathway	5	18	0.00534024	0.0644887	gene18742;gene21354;gene20852;gene6143;gene9260
GO:0022407	regulation of cell-cell adhesion	16	119	0.00537062	0.064702	gene13358;gene24231;gene7563;gene13632;gene6410;gene16546;gene12471;gene927;gene10167;gene21354;gene17851;gene8415;gene22027;gene10888;gene9840;gene18486
GO:0014031	mesenchymal cell development	8	42	0.0057999	0.0697084	gene17147;gene18076;gene7563;gene2421;gene9486;gene19800;gene23593;gene8491
GO:0050877	neurological system process	22	186	0.00600079	0.0719528	gene11640;gene19734;gene27232;gene6611;gene9948;gene7525;gene14447;gene17214;gene62;gene18849;gene24932;gene3656;gene10563;gene9576;gene1099;gene19363;gene16339;gene20285;gene24386;gene7563;gene14966;gene17160
GO:0040008	regulation of growth	31	291	0.00613633	0.0733374	gene9966;gene18076;gene24439;gene14112;gene19278;gene21024;gene9576;gene26492;gene9920;gene9840;gene1321;gene13440;gene3645;gene567;gene23404;gene262;gene23593;gene17147;gene4352;gene927;gene4099;gene10885;gene2421;gene17183;gene18742;gene18874;gene20598;gene23960;gene7620;gene62;gene6767
GO:0007369	gastrulation	11	70	0.00618274	0.0733374	gene12471;gene23757;gene10461;gene17228;gene18706;gene9102;gene24056;gene9486;gene23593;gene1321;gene24439
GO:0008643	carbohydrate transport	7	34	0.00622692	0.0733374	gene21024;gene17875;gene2254;gene13440;gene13792;gene15391;gene19984
GO:0043066	negative regulation of apoptotic process	37	364	0.00627022	0.0733374	gene11077;gene12332;gene1321;gene13382;gene13440;gene13711;gene18874;gene20982;gene23075;gene23241;gene23498;gene24776;gene25134;gene5691;gene7080;gene9840;gene18742;gene11872;gene62;gene23960;gene23518;gene22404;gene28785;gene10885;gene11743;gene18076;gene21900;gene17008;gene7563;gene9486;gene17851;gene24231;gene12090;gene4062;gene26074;gene23593;gene25006
GO:0008045	motor neuron axon guidance	4	12	0.00627494	0.0733374	gene26492;gene17147;gene18076;gene9920
GO:0010660	regulation of muscle cell apoptotic process	4	12	0.00627494	0.0733374	gene23498;gene927;gene9486;gene9840
GO:0021536	diencephalon development	4	12	0.00627494	0.0733374	gene17147;gene18076;gene25006;gene9486
GO:0046461	neutral lipid catabolic process	4	12	0.00627494	0.0733374	gene10806;gene10885;gene22100;gene2470
GO:0046464	acylglycerol catabolic process	4	12	0.00627494	0.0733374	gene10806;gene10885;gene22100;gene2470
GO:0048566	embryonic digestive tract development	4	12	0.00627494	0.0733374	gene15054;gene23593;gene25006;gene1803
GO:1903428	positive regulation of reactive oxygen species biosynthetic process	4	12	0.00627494	0.0733374	gene562;gene1321;gene4099;gene927
GO:0048864	stem cell development	8	43	0.00672089	0.0783693	gene17147;gene18076;gene7563;gene2421;gene9486;gene19800;gene23593;gene8491
GO:0050731	positive regulation of peptidyl-tyrosine phosphorylation	9	52	0.00677437	0.0788121	gene18742;gene19734;gene26074;gene9840;gene927;gene12471;gene18076;gene24974;gene25006
GO:0021675	nerve development	5	19	0.00685722	0.0794125	gene18076;gene17147;gene26492;gene7449;gene24932
GO:0050994	regulation of lipid catabolic process	5	19	0.00685722	0.0794125	gene20429;gene2470;gene12090;gene3286;gene10513
GO:0006109	regulation of carbohydrate metabolic process	12	81	0.00701024	0.0810001	gene24727;gene22390;gene21354;gene22016;gene62;gene4099;gene8900;gene9840;gene1656;gene17008;gene27068;gene23014
GO:0002694	regulation of leukocyte activation	18	144	0.0070541	0.0813221	gene13358;gene13632;gene14431;gene6410;gene16546;gene14112;gene10208;gene927;gene16287;gene20149;gene17851;gene8415;gene22027;gene18742;gene10888;gene9840;gene19885;gene25006
GO:1901135	carbohydrate derivative metabolic process	50	530	0.00714735	0.0822107	gene19885;gene6214;gene21029;gene8414;gene22272;gene13300;gene19619;gene13440;gene7449;gene18766;gene7046;gene19248;gene19984;gene23009;gene27110;gene20423;gene22814;gene22955;gene25158;gene12406;gene251;gene3286;gene25478;gene9725;gene8900;gene20250;gene20767;gene20728;gene4345;gene19735;gene24386;gene25974;gene15162;gene15061;gene2827;gene9582;gene14968;gene18606;gene11818;gene2742;gene6722;gen…
GO:0007492	endoderm development	7	35	0.00734756	0.0839439	gene1321;gene10461;gene17228;gene18706;gene9102;gene24056;gene14431
GO:0045638	negative regulation of myeloid cell differentiation	7	35	0.00734756	0.0839439	gene21354;gene1099;gene16546;gene14431;gene25912;gene7080;gene25134
GO:0050921	positive regulation of chemotaxis	7	35	0.00734756	0.0839439	gene18076;gene18742;gene25006;gene17851;gene24439;gene1321;gene4852
GO:0001525	angiogenesis	17	134	0.00752106	0.0848406	gene18076;gene18705;gene17882;gene26674;gene10461;gene14220;gene18706;gene23593;gene24154;gene25006;gene28409;gene3286;gene4062;gene6611;gene7936;gene8407;gene15054
GO:0071396	cellular response to lipid	19	156	0.00755713	0.0848406	gene27812;gene12406;gene13440;gene19885;gene1990;gene21041;gene927;gene562;gene14431;gene16244;gene30259;gene1770;gene12332;gene17008;gene27068;gene9486;gene13574;gene16339;gene20442
GO:0016064	immunoglobulin mediated immune response	6	27	0.00755955	0.0848406	gene10208;gene11767;gene13304;gene24963;gene2979;gene9581
GO:0019724	B cell mediated immunity	6	27	0.00755955	0.0848406	gene10208;gene11767;gene13304;gene24963;gene2979;gene9581
GO:0042102	positive regulation of T cell proliferation	6	27	0.00755955	0.0848406	gene13358;gene17851;gene8415;gene927;gene22027;gene9840
GO:0042303	molting cycle	6	27	0.00755955	0.0848406	gene19279;gene19281;gene19278;gene23593;gene25006;gene12102
GO:0042633	hair cycle	6	27	0.00755955	0.0848406	gene19279;gene19281;gene19278;gene23593;gene25006;gene12102
GO:1904035	regulation of epithelial cell apoptotic process	6	27	0.00755955	0.0848406	gene14431;gene23518;gene18486;gene562;gene18742;gene4062
GO:0035295	tube development	26	236	0.00758546	0.0849437	gene1321;gene16275;gene25006;gene23593;gene23960;gene1691;gene18076;gene18705;gene14112;gene17882;gene14431;gene15054;gene13711;gene9486;gene13574;gene1803;gene10104;gene10563;gene11657;gene17484;gene26674;gene24231;gene24339;gene20285;gene14966;gene24439
GO:0051251	positive regulation of lymphocyte activation	12	82	0.00773121	0.0863857	gene13358;gene6410;gene16546;gene14112;gene10208;gene927;gene17851;gene8415;gene22027;gene18742;gene9840;gene25006
GO:0048015	phosphatidylinositol-mediated signaling	8	44	0.00774836	0.0863875	gene14968;gene15054;gene16287;gene23593;gene25006;gene9840;gene14431;gene25134
GO:0052547	regulation of peptidase activity	15	113	0.00777063	0.0864461	gene231;gene11872;gene18742;gene5691;gene22404;gene11743;gene13711;gene1321;gene7080;gene13989;gene1656;gene20852;gene27812;gene8001;gene8003
GO:0006928	movement of cell or subcellular component	45	469	0.00781858	0.0867897	gene18076;gene12406;gene17851;gene8001;gene8003;gene927;gene18742;gene17228;gene17009;gene8407;gene24154;gene6611;gene17147;gene1691;gene14966;gene21638;gene2628;gene309;gene7936;gene9347;gene20423;gene23014;gene9576;gene8415;gene25006;gene1248;gene12886;gene9840;gene15054;gene10154;gene2083;gene11657;gene21227;gene7563;gene26492;gene12102;gene10804;gene17882;gene24231;gene13440;gene9920;gene1357…
GO:0001817	regulation of cytokine production	23	202	0.00794183	0.0879657	gene4895;gene12406;gene18742;gene13632;gene12090;gene17118;gene21354;gene9260;gene17851;gene25134;gene927;gene20149;gene1321;gene6410;gene7563;gene18486;gene6143;gene6611;gene9948;gene11460;gene19716;gene3645;gene6834
GO:0023051	regulation of signaling	105	1267	0.00803243	0.0887758	gene1990;gene23498;gene21354;gene18821;gene25006;gene26674;gene11743;gene62;gene14968;gene15054;gene23593;gene18742;gene7182;gene2036;gene4099;gene9840;gene26976;gene26074;gene24439;gene7449;gene24932;gene22404;gene23757;gene17540;gene17851;gene28785;gene3645;gene6410;gene8002;gene4352;gene18874;gene20598;gene16408;gene567;gene16339;gene23075;gene927;gene23960;gene9347;gene11640;gene13440;gene800…
GO:0023057	negative regulation of signaling	49	522	0.00845927	0.0895155	gene23498;gene21354;gene26674;gene11743;gene62;gene26976;gene26074;gene18742;gene22404;gene7449;gene17540;gene18874;gene20598;gene16408;gene567;gene23075;gene9840;gene23960;gene9347;gene11640;gene28785;gene12090;gene23352;gene20852;gene23014;gene7563;gene9260;gene18565;gene9966;gene6143;gene24056;gene3089;gene7080;gene13382;gene18076;gene23518;gene24231;gene2827;gene4895;gene562;gene9486;gene2079…
GO:0043069	negative regulation of programmed cell death	37	371	0.00846324	0.0895155	gene11077;gene12332;gene1321;gene13382;gene13440;gene13711;gene18874;gene20982;gene23075;gene23241;gene23498;gene24776;gene25134;gene5691;gene7080;gene9840;gene18742;gene11872;gene62;gene23960;gene23518;gene22404;gene28785;gene10885;gene11743;gene18076;gene21900;gene17008;gene7563;gene9486;gene17851;gene24231;gene12090;gene4062;gene26074;gene23593;gene25006
GO:0007435	salivary gland morphogenesis	4	13	0.00859288	0.0895155	gene25006;gene23593;gene17147;gene18076
GO:0010837	regulation of keratinocyte proliferation	4	13	0.00859288	0.0895155	gene14431;gene25006;gene1770;gene7563
GO:0032768	regulation of monooxygenase activity	4	13	0.00859288	0.0895155	gene10885;gene18913;gene23757;gene927
GO:0046579	positive regulation of Ras protein signal transduction	4	13	0.00859288	0.0895155	gene25006;gene9840;gene2036;gene24339
GO:0048546	digestive tract morphogenesis	4	13	0.00859288	0.0895155	gene15054;gene23593;gene25006;gene1321
GO:0050663	cytokine secretion	4	13	0.00859288	0.0895155	gene19716;gene17851;gene17160;gene1990
GO:1903053	regulation of extracellular matrix organization	4	13	0.00859288	0.0895155	gene6373;gene1321;gene18486;gene24154
GO:0006638	neutral lipid metabolic process	7	36	0.00861072	0.0895155	gene16244;gene30259;gene27110;gene10806;gene10885;gene22100;gene2470
GO:0006639	acylglycerol metabolic process	7	36	0.00861072	0.0895155	gene16244;gene30259;gene27110;gene10806;gene10885;gene22100;gene2470
GO:0050673	epithelial cell proliferation	7	36	0.00861072	0.0895155	gene13440;gene25006;gene23593;gene26674;gene23757;gene24439;gene24154
GO:0000038	very long-chain fatty acid metabolic process	5	20	0.00865156	0.0895155	gene14480;gene20364;gene9576;gene13686;gene25091
GO:0010517	regulation of phospholipase activity	5	20	0.00865156	0.0895155	gene2036;gene17540;gene23593;gene15054;gene9347
GO:0035336	long-chain fatty-acyl-CoA metabolic process	5	20	0.00865156	0.0895155	gene16244;gene30259;gene13686;gene14480;gene25091
GO:0048661	positive regulation of smooth muscle cell proliferation	5	20	0.00865156	0.0895155	gene23593;gene28785;gene7449;gene9840;gene10461
GO:1903426	regulation of reactive oxygen species biosynthetic process	5	20	0.00865156	0.0895155	gene562;gene26055;gene1321;gene4099;gene927
GO:0007169	transmembrane receptor protein tyrosine kinase signaling pathway	22	192	0.00866279	0.0895155	gene18076;gene24974;gene25134;gene14968;gene7449;gene23593;gene25006;gene24439;gene26074;gene18705;gene18706;gene15054;gene10461;gene21900;gene7936;gene8135;gene12417;gene9840;gene17008;gene18353;gene4099;gene23014
GO:0010565	regulation of cellular ketone metabolic process	9	54	0.00870201	0.0897384	gene17008;gene20852;gene10378;gene27068;gene4895;gene25745;gene24727;gene21354;gene10513
GO:0006493	protein O-linked glycosylation	8	45	0.00888957	0.0911181	gene20423;gene22814;gene22955;gene20250;gene20767;gene9725;gene3292;gene2628
GO:0042129	regulation of T cell proliferation	8	45	0.00888957	0.0911181	gene13632;gene6410;gene13358;gene17851;gene8415;gene927;gene22027;gene9840
GO:0045834	positive regulation of lipid metabolic process	8	45	0.00888957	0.0911181	gene20852;gene20429;gene2470;gene15054;gene17851;gene10885;gene21354;gene927
GO:0009118	regulation of nucleoside metabolic process	6	28	0.0090922	0.0926347	gene23075;gene11743;gene4099;gene8900;gene9840;gene23014
GO:0042476	odontogenesis	6	28	0.0090922	0.0926347	gene231;gene24231;gene17228;gene23593;gene25006;gene9486
GO:1903578	regulation of ATP metabolic process	6	28	0.0090922	0.0926347	gene23075;gene11743;gene4099;gene8900;gene9840;gene23014
GO:0044283	small molecule biosynthetic process	24	216	0.00911065	0.092637	gene24932;gene13686;gene23386;gene11519;gene26055;gene28390;gene18877;gene17659;gene1656;gene7642;gene24567;gene25091;gene10046;gene19619;gene22272;gene24531;gene3113;gene17376;gene2606;gene26135;gene8900;gene1760;gene10459;gene10885
GO:2000116	regulation of cysteine-type endopeptidase activity	13	94	0.0091342	0.0926912	gene231;gene11872;gene18742;gene5691;gene22404;gene1321;gene7080;gene13989;gene1656;gene20852;gene27812;gene8001;gene8003
GO:0006950	response to stress	116	1426	0.00939962	0.0951945	gene11657;gene24339;gene2979;gene17882;gene25006;gene11743;gene18353;gene562;gene18742;gene62;gene13440;gene13574;gene15054;gene8415;gene7297;gene3156;gene13792;gene21981;gene23242;gene14431;gene14447;gene18486;gene19984;gene26055;gene5417;gene13305;gene24963;gene26839;gene11460;gene23014;gene23241;gene3645;gene6346;gene9145;gene927;gene9412;gene9413;gene24584;gene20517;gene10263;gene13382;gene18…
GO:0009725	response to hormone	31	300	0.00943205	0.0953331	gene27812;gene24974;gene25134;gene14431;gene562;gene13382;gene8491;gene12332;gene25006;gene15162;gene18353;gene18539;gene19984;gene20852;gene21354;gene25745;gene3286;gene4099;gene26074;gene16408;gene4895;gene6722;gene16512;gene22016;gene13711;gene1770;gene17008;gene9486;gene9944;gene17851;gene10563
GO:0050670	regulation of lymphocyte proliferation	9	55	0.00980919	0.0989483	gene13632;gene6410;gene13358;gene17851;gene8415;gene927;gene22027;gene9840;gene25006
GO:0050776	regulation of immune response	28	265	0.00995974	0.100145	gene13358;gene26074;gene13305;gene24963;gene11767;gene13304;gene2979;gene9581;gene13711;gene24630;gene6410;gene20852;gene10208;gene9260;gene927;gene16287;gene20149;gene10461;gene17851;gene12164;gene3645;gene24339;gene2417;gene1321;gene8415;gene12406;gene13632;gene18486
GO:0006915	apoptotic process	48	514	0.00999835	0.100145	gene13632;gene25974;gene27812;gene7080;gene24154;gene11872;gene18742;gene5691;gene25134;gene22016;gene20791;gene25745;gene562;gene927;gene13440;gene26055;gene12090;gene13989;gene14431;gene15176;gene16546;gene17147;gene17868;gene18353;gene20982;gene22404;gene2280;gene23498;gene23593;gene23842;gene262;gene28785;gene3594;gene4352;gene5574;gene7297;gene8001;gene8003;gene1321;gene6611;gene13382;gene23…
GO:0051240	positive regulation of multicellular organismal process	48	514	0.00999835	0.100145	gene18486;gene20841;gene4895;gene18076;gene9260;gene12471;gene1321;gene23757;gene24439;gene26976;gene25006;gene12406;gene927;gene17540;gene17851;gene25134;gene19278;gene20149;gene13574;gene13440;gene23518;gene16546;gene14112;gene21024;gene9576;gene10208;gene9840;gene21354;gene6410;gene13711;gene26055;gene6611;gene9944;gene2421;gene19518;gene19531;gene19716;gene9486;gene18742;gene17147;gene9948;ge…
GO:0048565	digestive tract development	7	37	0.0100264	0.100145	gene15054;gene23593;gene25006;gene1321;gene24231;gene24339;gene1803
GO:0050707	regulation of cytokine secretion	7	37	0.0100264	0.100145	gene13632;gene18486;gene6143;gene18742;gene17851;gene927;gene12090
GO:0009636	response to toxic substance	10	65	0.0102596	0.102274	gene11743;gene62;gene24932;gene13680;gene17641;gene22179;gene27812;gene5583;gene6611;gene7491
GO:0007162	negative regulation of cell adhesion	11	75	0.0103719	0.102797	gene16339;gene7563;gene13632;gene6410;gene1656;gene3286;gene6611;gene10167;gene21354;gene25134;gene18486
GO:2001236	regulation of extrinsic apoptotic signaling pathway	11	75	0.0103719	0.102797	gene22404;gene28785;gene13382;gene18076;gene23518;gene24231;gene9840;gene27162;gene11872;gene25006;gene7563
GO:0003002	regionalization	14	106	0.0103727	0.102797	gene9486;gene25912;gene23593;gene25006;gene16546;gene1803;gene23757;gene24439;gene1321;gene17147;gene18076;gene24386;gene14966;gene9966
GO:0016485	protein processing	15	117	0.0106182	0.105025	gene231;gene1803;gene10513;gene19785;gene13711;gene14112;gene16346;gene1321;gene13989;gene1656;gene20852;gene27812;gene7080;gene8001;gene8003
GO:0060761	negative regulation of response to cytokine stimulus	5	21	0.010746	0.106083	gene18742;gene21354;gene20852;gene6143;gene9260
GO:0044070	regulation of anion transport	6	29	0.0108346	0.10656	gene3089;gene26976;gene11743;gene5691;gene23124;gene62
GO:0007600	sensory perception	13	96	0.0108443	0.10656	gene11640;gene19734;gene27232;gene6611;gene9948;gene7525;gene3656;gene16339;gene20285;gene24386;gene24932;gene7563;gene17160
GO:0048870	cell motility	30	291	0.0108898	0.10656	gene18076;gene12406;gene17851;gene8001;gene8003;gene927;gene18742;gene17228;gene8407;gene24154;gene6611;gene17147;gene20423;gene23014;gene9576;gene8415;gene25006;gene15054;gene11657;gene21227;gene7563;gene12102;gene10804;gene17882;gene24231;gene13440;gene13574;gene14112;gene20841;gene23960
GO:0051674	localization of cell	30	291	0.0108898	0.10656	gene18076;gene12406;gene17851;gene8001;gene8003;gene927;gene18742;gene17228;gene8407;gene24154;gene6611;gene17147;gene20423;gene23014;gene9576;gene8415;gene25006;gene15054;gene11657;gene21227;gene7563;gene12102;gene10804;gene17882;gene24231;gene13440;gene13574;gene14112;gene20841;gene23960
GO:0098609	cell-cell adhesion	20	173	0.0109196	0.10656	gene21638;gene8415;gene17228;gene15054;gene1321;gene22027;gene11657;gene24231;gene9486;gene231;gene9102;gene14431;gene25912;gene927;gene12471;gene17851;gene8001;gene8003;gene4895;gene6611
GO:0045087	innate immune response	22	196	0.0109201	0.10656	gene8415;gene21981;gene23242;gene13305;gene24963;gene3645;gene4895;gene9145;gene11767;gene13304;gene2280;gene23241;gene25966;gene2979;gene8001;gene8002;gene8003;gene9581;gene11460;gene22810;gene17851;gene2417
GO:0032944	regulation of mononuclear cell proliferation	9	56	0.0110193	0.106913	gene13632;gene6410;gene13358;gene17851;gene8415;gene927;gene22027;gene9840;gene25006
GO:1900542	regulation of purine nucleotide metabolic process	9	56	0.0110193	0.106913	gene23075;gene11743;gene19716;gene20149;gene1990;gene4099;gene8900;gene9840;gene23014
GO:2001056	positive regulation of cysteine-type endopeptidase activity	9	56	0.0110193	0.106913	gene231;gene1321;gene7080;gene13989;gene1656;gene20852;gene27812;gene8001;gene8003
GO:0005996	monosaccharide metabolic process	12	86	0.0112134	0.107736	gene13382;gene13440;gene17008;gene21354;gene27068;gene24727;gene17882;gene6722;gene2606;gene26135;gene8900;gene3862
GO:0002762	negative regulation of myeloid leukocyte differentiation	4	14	0.0114066	0.107736	gene21354;gene7080;gene25134;gene25912
GO:0006625	protein targeting to peroxisome	4	14	0.0114066	0.107736	gene9576;gene10513;gene204;gene13565
GO:0007431	salivary gland development	4	14	0.0114066	0.107736	gene25006;gene23593;gene17147;gene18076
GO:0007566	embryo implantation	4	14	0.0114066	0.107736	gene10461;gene13440;gene1803;gene26055
GO:0030301	cholesterol transport	4	14	0.0114066	0.107736	gene1990;gene10885;gene17160;gene9486
GO:0032371	regulation of sterol transport	4	14	0.0114066	0.107736	gene1990;gene20852;gene21354;gene10885
GO:0032374	regulation of cholesterol transport	4	14	0.0114066	0.107736	gene1990;gene20852;gene21354;gene10885
GO:0052646	alditol phosphate metabolic process	4	14	0.0114066	0.107736	gene27110;gene8900;gene9582;gene2449
GO:0061045	negative regulation of wound healing	4	14	0.0114066	0.107736	gene2979;gene15054;gene10167;gene1321
GO:0072662	protein localization to peroxisome	4	14	0.0114066	0.107736	gene9576;gene10513;gene204;gene13565
GO:0072663	establishment of protein localization to peroxisome	4	14	0.0114066	0.107736	gene9576;gene10513;gene204;gene13565
GO:0045637	regulation of myeloid cell differentiation	11	76	0.0114232	0.107736	gene21354;gene1099;gene16546;gene927;gene14431;gene25912;gene7080;gene11460;gene23757;gene562;gene25134
GO:1903706	regulation of hemopoiesis	15	118	0.0114446	0.107736	gene21354;gene1099;gene16546;gene927;gene14431;gene25912;gene14112;gene7080;gene18742;gene17851;gene11460;gene23757;gene562;gene25134;gene10888
GO:0009063	cellular amino acid catabolic process	8	47	0.0115423	0.107736	gene13725;gene14545;gene21287;gene25158;gene18877;gene6928;gene8778;gene15162
GO:0043200	response to amino acid	8	47	0.0115423	0.107736	gene10461;gene16408;gene18705;gene24339;gene567;gene24932;gene13382;gene27812
GO:0060560	developmental growth involved in morphogenesis	8	47	0.0115423	0.107736	gene21638;gene9486;gene23593;gene25006;gene17147;gene18076;gene8407;gene13574
GO:0032870	cellular response to hormone stimulus	22	197	0.0115527	0.107736	gene27812;gene24974;gene25134;gene14431;gene562;gene13382;gene15162;gene18353;gene18539;gene19984;gene20852;gene21354;gene25745;gene3286;gene4099;gene26074;gene16512;gene22016;gene13711;gene1770;gene12332;gene17008
GO:0071363	cellular response to growth factor stimulus	22	198	0.0122143	0.107736	gene14968;gene23757;gene24439;gene4895;gene8491;gene23593;gene25006;gene18742;gene4099;gene13382;gene18076;gene562;gene14431;gene7563;gene27581;gene1321;gene24339;gene17813;gene8415;gene15054;gene18706;gene23014
GO:0010648	negative regulation of cell communication	49	533	0.0123017	0.107736	gene23498;gene21354;gene11743;gene26674;gene62;gene26976;gene26074;gene18742;gene22404;gene7449;gene17540;gene18874;gene20598;gene16408;gene567;gene23075;gene9840;gene23960;gene9347;gene11640;gene28785;gene12090;gene23352;gene20852;gene23014;gene7563;gene9260;gene18565;gene9966;gene6143;gene24056;gene3089;gene7080;gene13382;gene18076;gene23518;gene24231;gene2827;gene4895;gene562;gene9486;gene2079…
GO:0050679	positive regulation of epithelial cell proliferation	9	57	0.012338	0.107736	gene17882;gene25006;gene18076;gene24439;gene28409;gene23593;gene17228;gene7080;gene9840
GO:0050680	negative regulation of epithelial cell proliferation	9	57	0.012338	0.107736	gene13440;gene23593;gene8941;gene18486;gene27581;gene7449;gene1770;gene7563;gene1691
GO:0010675	regulation of cellular carbohydrate metabolic process	11	77	0.0125539	0.107736	gene24727;gene21354;gene22016;gene62;gene4099;gene8900;gene9840;gene1656;gene17008;gene27068;gene23014
GO:0048608	reproductive structure development	18	153	0.0129118	0.108502	gene25006;gene1248;gene23593;gene9486;gene23960;gene18874;gene13440;gene26055;gene7491;gene16339;gene4099;gene5583;gene562;gene14431;gene24439;gene15054;gene14966;gene23757
GO:0070374	positive regulation of ERK1 and ERK2 cascade	8	48	0.0130682	0.109635	gene15054;gene17160;gene17851;gene18076;gene18742;gene23593;gene25006;gene26674
GO:0010559	regulation of glycoprotein biosynthetic process	5	22	0.0131621	0.109879	gene17851;gene9840;gene18420;gene23518;gene1656
GO:0045646	regulation of erythrocyte differentiation	5	22	0.0131621	0.109879	gene14431;gene25912;gene11460;gene23757;gene562
GO:1903018	regulation of glycoprotein metabolic process	5	22	0.0131621	0.109879	gene17851;gene9840;gene18420;gene23518;gene1656
GO:0009966	regulation of signal transduction	96	1165	0.0131897	0.109928	gene1990;gene23498;gene21354;gene18821;gene25006;gene26674;gene11743;gene62;gene14968;gene15054;gene23593;gene18742;gene2036;gene4099;gene9840;gene26074;gene24439;gene7449;gene22404;gene23757;gene17540;gene17851;gene28785;gene3645;gene6410;gene8002;gene4352;gene18874;gene20598;gene16408;gene567;gene16339;gene23075;gene23960;gene9347;gene11640;gene13440;gene8001;gene8003;gene24630;gene12090;gene94…
GO:0006029	proteoglycan metabolic process	7	39	0.0133544	0.110222	gene13440;gene7449;gene8414;gene23009;gene24439;gene9840;gene1760
GO:0030516	regulation of axon extension	7	39	0.0133544	0.110222	gene18076;gene24439;gene26492;gene9920;gene17147;gene10885;gene2421
GO:0032526	response to retinoic acid	7	39	0.0133544	0.110222	gene13711;gene1656;gene20852;gene13574;gene16339;gene1990;gene20442
GO:0097306	cellular response to alcohol	7	39	0.0133544	0.110222	gene7297;gene27812;gene562;gene1770;gene7572;gene1990;gene9486
GO:0008202	steroid metabolic process	12	88	0.013355	0.110222	gene6611;gene10806;gene13440;gene1990;gene24567;gene10885;gene5580;gene10976;gene3113;gene17484;gene20364;gene15061
GO:0043281	regulation of cysteine-type endopeptidase activity involved in apoptotic process	12	88	0.013355	0.110222	gene11872;gene18742;gene5691;gene22404;gene1321;gene7080;gene13989;gene1656;gene20852;gene27812;gene8001;gene8003
GO:0061458	reproductive system development	18	154	0.0137485	0.11292	gene25006;gene1248;gene23593;gene9486;gene23960;gene18874;gene13440;gene26055;gene7491;gene16339;gene4099;gene5583;gene562;gene14431;gene24439;gene15054;gene14966;gene23757
GO:0006140	regulation of nucleotide metabolic process	9	58	0.0137708	0.11292	gene23075;gene11743;gene19716;gene20149;gene1990;gene4099;gene8900;gene9840;gene23014
GO:0061138	morphogenesis of a branching epithelium	9	58	0.0137708	0.11292	gene23593;gene18076;gene18705;gene18874;gene25006;gene14112;gene17882;gene13711;gene17147
GO:0070663	regulation of leukocyte proliferation	9	58	0.0137708	0.11292	gene13632;gene6410;gene13358;gene17851;gene8415;gene927;gene22027;gene9840;gene25006
GO:0044248	cellular catabolic process	68	788	0.014218	0.116294	gene17641;gene22179;gene18001;gene10208;gene10513;gene13725;gene14545;gene13300;gene24584;gene62;gene21287;gene25158;gene13711;gene10714;gene13440;gene24407;gene18933;gene20931;gene22430;gene3843;gene10046;gene22955;gene6611;gene12406;gene251;gene3286;gene18877;gene6928;gene16859;gene18849;gene25654;gene20728;gene10976;gene24851;gene27812;gene14431;gene16346;gene19531;gene24154;gene2617;gene28785…
GO:0048856	anatomical structure development	143	1826	0.014228	0.116294	gene1321;gene17882;gene25006;gene18076;gene16287;gene26759;gene21638;gene231;gene24231;gene14966;gene16275;gene1760;gene19774;gene18742;gene16339;gene18705;gene6611;gene12471;gene23757;gene24439;gene23593;gene1803;gene10208;gene7449;gene14431;gene28409;gene1248;gene9486;gene26674;gene17228;gene23960;gene1691;gene262;gene20817;gene11657;gene27232;gene16546;gene4537;gene62;gene26492;gene20285;gene1…
GO:0050778	positive regulation of immune response	19	166	0.0142549	0.116327	gene13358;gene13305;gene24963;gene11767;gene13304;gene2979;gene9581;gene10208;gene927;gene16287;gene20149;gene10461;gene17851;gene12164;gene2417;gene9260;gene12406;gene13632;gene18486
GO:0098771	inorganic ion homeostasis	20	178	0.0146526	0.118469	gene20791;gene16275;gene14447;gene815;gene2280;gene28785;gene7080;gene262;gene15054;gene17160;gene9486;gene17008;gene11027;gene7491;gene62;gene14090;gene23842;gene18844;gene5080;gene17851
GO:0001704	formation of primary germ layer	8	49	0.0147366	0.118469	gene10461;gene17228;gene18706;gene9102;gene24056;gene23593;gene1321;gene24439
GO:0006110	regulation of glycolytic process	4	15	0.0147504	0.118469	gene4099;gene8900;gene9840;gene23014
GO:0030501	positive regulation of bone mineralization	4	15	0.0147504	0.118469	gene1321;gene23757;gene24439;gene26976
GO:0043574	peroxisomal transport	4	15	0.0147504	0.118469	gene9576;gene10513;gene204;gene13565
GO:0070169	positive regulation of biomineral tissue development	4	15	0.0147504	0.118469	gene1321;gene23757;gene24439;gene26976
GO:0071384	cellular response to corticosteroid stimulus	4	15	0.0147504	0.118469	gene27812;gene562;gene14431;gene1770
GO:0071526	semaphorin-plexin signaling pathway	4	15	0.0147504	0.118469	gene18076;gene17147;gene26492;gene9920
GO:1901031	regulation of response to reactive oxygen species	4	15	0.0147504	0.118469	gene11743;gene562;gene16408;gene567
GO:2000351	regulation of endothelial cell apoptotic process	4	15	0.0147504	0.118469	gene18486;gene562;gene18742;gene4062
GO:2001233	regulation of apoptotic signaling pathway	21	190	0.014954	0.119915	gene62;gene23075;gene9840;gene23960;gene8001;gene8003;gene22404;gene28785;gene11743;gene7563;gene1321;gene13382;gene18076;gene23518;gene24231;gene26074;gene27162;gene13711;gene7297;gene11872;gene25006
GO:0010876	lipid localization	13	100	0.0150023	0.11994	gene1990;gene17160;gene12090;gene16244;gene20429;gene25942;gene30259;gene19716;gene16339;gene10885;gene19067;gene9486;gene13440
GO:0034340	response to type I interferon	6	31	0.0150042	0.11994	gene21981;gene23242;gene3645;gene4895;gene9145;gene11460
GO:0001816	cytokine production	7	40	0.0152859	0.121808	gene19716;gene18742;gene17851;gene18486;gene1803;gene17160;gene1990
GO:0048520	positive regulation of behavior	7	40	0.0152859	0.121808	gene18076;gene18742;gene25006;gene17851;gene24439;gene1321;gene4852
GO:0012501	programmed cell death	48	527	0.0154216	0.122697	gene7297;gene13632;gene25974;gene27812;gene7080;gene24154;gene11872;gene18742;gene5691;gene23075;gene25134;gene22016;gene20791;gene25745;gene562;gene927;gene13440;gene26055;gene12090;gene13989;gene14431;gene15176;gene16546;gene17147;gene17868;gene18353;gene20982;gene22404;gene2280;gene23498;gene23593;gene23842;gene262;gene28785;gene3594;gene4352;gene5574;gene8001;gene8003;gene1321;gene6611;gene13…
GO:0010035	response to inorganic substance	18	156	0.0155494	0.123521	gene7572;gene3156;gene62;gene163;gene23075;gene13680;gene24932;gene27812;gene6611;gene28785;gene17851;gene18353;gene19279;gene19281;gene6722;gene8415;gene22769;gene13382
GO:0051336	regulation of hydrolase activity	34	349	0.0157586	0.124987	gene231;gene13705;gene18539;gene18731;gene18852;gene6153;gene23075;gene2036;gene11872;gene18742;gene5691;gene23242;gene1321;gene4062;gene11743;gene22404;gene25006;gene17540;gene13711;gene17851;gene24231;gene7080;gene23593;gene15054;gene13989;gene1656;gene20852;gene27812;gene8001;gene8003;gene927;gene9347;gene26074;gene3089
GO:0001706	endoderm formation	5	23	0.0159196	0.125286	gene10461;gene17228;gene18706;gene9102;gene24056
GO:0042632	cholesterol homeostasis	5	23	0.0159196	0.125286	gene10885;gene12886;gene16244;gene1990;gene30259
GO:0045599	negative regulation of fat cell differentiation	5	23	0.0159196	0.125286	gene1321;gene18353;gene21354;gene25745;gene6834
GO:0048146	positive regulation of fibroblast proliferation	5	23	0.0159196	0.125286	gene15054;gene18742;gene25006;gene7080;gene9840
GO:0055092	sterol homeostasis	5	23	0.0159196	0.125286	gene10885;gene12886;gene16244;gene1990;gene30259
GO:0060548	negative regulation of cell death	38	400	0.0161383	0.126812	gene11077;gene12332;gene1321;gene13382;gene13440;gene13711;gene18874;gene20982;gene23075;gene23241;gene23498;gene24776;gene25134;gene5691;gene7080;gene9840;gene18742;gene11872;gene62;gene23960;gene23518;gene22404;gene28785;gene10885;gene11743;gene18076;gene21900;gene17008;gene7563;gene9486;gene17851;gene24231;gene12090;gene7491;gene4062;gene26074;gene23593;gene25006
GO:0051271	negative regulation of cellular component movement	13	101	0.0162105	0.127182	gene21354;gene3645;gene6611;gene7297;gene7449;gene18913;gene18486;gene8491;gene17147;gene13440;gene18076;gene2421;gene24339
GO:0043409	negative regulation of MAPK cascade	11	80	0.0164594	0.128738	gene23498;gene11743;gene62;gene17540;gene21354;gene26074;gene9260;gene9966;gene18565;gene24056;gene7080
GO:1902105	regulation of leukocyte differentiation	11	80	0.0164594	0.128738	gene21354;gene927;gene14431;gene16546;gene14112;gene7080;gene18742;gene17851;gene25134;gene25912;gene10888
GO:0009991	response to extracellular stimulus	18	157	0.0165164	0.128985	gene20149;gene24231;gene17008;gene18353;gene18742;gene24439;gene26594;gene27812;gene5417;gene562;gene13440;gene10563;gene13382;gene1990;gene7491;gene8415;gene9522;gene163
GO:0007167	enzyme linked receptor protein signaling pathway	28	276	0.0166082	0.129503	gene18076;gene24974;gene25134;gene14968;gene7449;gene23757;gene24439;gene4895;gene8491;gene23593;gene1321;gene25006;gene26074;gene24339;gene18705;gene18706;gene15054;gene10461;gene21900;gene7936;gene8135;gene12417;gene9840;gene17008;gene18353;gene4099;gene23014;gene18742
GO:0001763	morphogenesis of a branching structure	9	60	0.0170004	0.132358	gene23593;gene18076;gene18705;gene18874;gene25006;gene14112;gene17882;gene13711;gene17147
GO:1990267	response to transition metal nanoparticle	7	41	0.0174081	0.135325	gene62;gene28785;gene13680;gene19279;gene19281;gene6722;gene8415
GO:0009064	glutamine family amino acid metabolic process	6	32	0.0174576	0.135503	gene24932;gene13382;gene21666;gene4345;gene17376;gene15162
GO:0051249	regulation of lymphocyte activation	15	124	0.0175126	0.135723	gene13358;gene13632;gene14431;gene6410;gene16546;gene14112;gene10208;gene927;gene17851;gene8415;gene22027;gene18742;gene10888;gene9840;gene25006
GO:0022603	regulation of anatomical structure morphogenesis	41	441	0.017789	0.137541	gene16339;gene25006;gene9966;gene18076;gene1760;gene19774;gene7563;gene62;gene24439;gene23518;gene23593;gene11985;gene25942;gene23352;gene11743;gene26492;gene9920;gene7449;gene2827;gene13711;gene26055;gene6611;gene9944;gene11657;gene2036;gene9102;gene1321;gene18486;gene2421;gene18706;gene27581;gene3286;gene21354;gene7936;gene17147;gene17882;gene10885;gene9145;gene6767;gene1691;gene13574
GO:1901575	organic substance catabolic process	74	879	0.0184461	0.138441	gene18001;gene10208;gene10513;gene13725;gene14545;gene13300;gene24584;gene10885;gene62;gene21287;gene25158;gene13711;gene10761;gene10806;gene13828;gene21227;gene9464;gene10714;gene13440;gene24407;gene18933;gene20931;gene22430;gene3843;gene10046;gene27059;gene22955;gene6611;gene12406;gene251;gene3286;gene18877;gene25478;gene6928;gene8900;gene18849;gene25654;gene20728;gene15643;gene10976;gene22499;…
GO:0002443	leukocyte mediated immunity	8	51	0.0185289	0.138441	gene10208;gene11767;gene13304;gene24963;gene2979;gene9581;gene22810;gene13711
GO:0009100	glycoprotein metabolic process	21	194	0.018534	0.138441	gene13440;gene7449;gene8414;gene23009;gene20423;gene22814;gene22955;gene20250;gene20767;gene9725;gene20728;gene7046;gene11818;gene24439;gene9840;gene3292;gene17882;gene23038;gene1760;gene15061;gene2628
GO:0003073	regulation of systemic arterial blood pressure	4	16	0.0186531	0.138441	gene1803;gene22856;gene24439;gene18742
GO:0006541	glutamine metabolic process	4	16	0.0186531	0.138441	gene21666;gene4345;gene17376;gene15162
GO:0010712	regulation of collagen metabolic process	4	16	0.0186531	0.138441	gene18486;gene13440;gene18913;gene24154
GO:0033539	fatty acid beta-oxidation using acyl-CoA dehydrogenase	4	16	0.0186531	0.138441	gene18933;gene20931;gene22430;gene3843
GO:0033628	regulation of cell adhesion mediated by integrin	4	16	0.0186531	0.138441	gene1656;gene3286;gene6611;gene7563
GO:0045428	regulation of nitric oxide biosynthetic process	4	16	0.0186531	0.138441	gene26055;gene1321;gene4099;gene927
GO:0051057	positive regulation of small GTPase mediated signal transduction	4	16	0.0186531	0.138441	gene25006;gene9840;gene2036;gene24339
GO:0051896	regulation of protein kinase B signaling	9	61	0.0188079	0.139184	gene11743;gene17851;gene18742;gene21900;gene23518;gene4099;gene23352;gene16408;gene567
GO:1903708	positive regulation of hemopoiesis	9	61	0.0188079	0.139184	gene927;gene16546;gene14112;gene18742;gene17851;gene14431;gene11460;gene23757;gene562
GO:0055080	cation homeostasis	19	171	0.0190206	0.139455	gene20791;gene16275;gene14447;gene2280;gene28785;gene7080;gene262;gene15054;gene17160;gene9486;gene17008;gene11027;gene7491;gene62;gene14090;gene23842;gene18844;gene5080;gene17851
GO:0006040	amino sugar metabolic process	5	24	0.0190365	0.139455	gene21029;gene8414;gene18766;gene7046;gene4345
GO:0016525	negative regulation of angiogenesis	5	24	0.0190365	0.139455	gene18486;gene18706;gene27581;gene3286;gene7449
GO:0032642	regulation of chemokine production	5	24	0.0190365	0.139455	gene7563;gene20149;gene21354;gene4895;gene927
GO:0051341	regulation of oxidoreductase activity	5	24	0.0190365	0.139455	gene62;gene10885;gene18913;gene23757;gene927
GO:1901343	negative regulation of vasculature development	5	24	0.0190365	0.139455	gene18486;gene18706;gene27581;gene3286;gene7449
GO:2000181	negative regulation of blood vessel morphogenesis	5	24	0.0190365	0.139455	gene18486;gene18706;gene27581;gene3286;gene7449
GO:0016477	cell migration	27	267	0.0191645	0.140191	gene18076;gene12406;gene17851;gene8001;gene8003;gene927;gene18742;gene17228;gene8407;gene24154;gene6611;gene17147;gene20423;gene23014;gene9576;gene8415;gene25006;gene15054;gene7563;gene12102;gene10804;gene17882;gene24231;gene13440;gene13574;gene14112;gene20841
GO:0001501	skeletal system development	20	183	0.0193269	0.141175	gene9486;gene24439;gene7449;gene1321;gene14966;gene15054;gene23593;gene1691;gene16546;gene9456;gene25203;gene24339;gene4537;gene9840;gene11640;gene7563;gene10461;gene19800;gene1803;gene23757
GO:0051607	defense response to virus	11	82	0.0195266	0.14243	gene11460;gene21981;gene23014;gene23241;gene23242;gene3645;gene6346;gene9145;gene927;gene9412;gene9413
GO:0031532	actin cytoskeleton reorganization	6	33	0.0201729	0.146722	gene13755;gene13574;gene25006;gene26074;gene6373;gene8407
GO:0055067	monovalent inorganic cation homeostasis	6	33	0.0201729	0.146722	gene16275;gene262;gene17008;gene7491;gene18844;gene5080
GO:0051147	regulation of muscle cell differentiation	9	62	0.020751	0.150711	gene22016;gene2359;gene13440;gene4852;gene14112;gene9944;gene9840;gene14431;gene23593
GO:0046578	regulation of Ras protein signal transduction	11	83	0.0212099	0.153825	gene1990;gene18565;gene25006;gene9840;gene2036;gene24339;gene25524;gene20681;gene21900;gene226;gene6767
GO:0061387	regulation of extent of cell growth	7	43	0.0222592	0.159021	gene18076;gene24439;gene26492;gene9920;gene17147;gene10885;gene2421
GO:1903707	negative regulation of hemopoiesis	7	43	0.0222592	0.159021	gene21354;gene1099;gene16546;gene14431;gene25912;gene7080;gene25134
GO:0007044	cell-substrate junction assembly	5	25	0.0225292	0.159021	gene24231;gene13755;gene19279;gene19281;gene23465
GO:0071322	cellular response to carbohydrate stimulus	5	25	0.0225292	0.159021	gene13382;gene18742;gene27068;gene562;gene14431
GO:0071345	cellular response to cytokine stimulus	20	186	0.0226423	0.159021	gene17851;gene19885;gene4895;gene8415;gene21981;gene23242;gene927;gene3645;gene9145;gene18742;gene23241;gene562;gene26055;gene6141;gene9260;gene13632;gene14431;gene8900;gene18874;gene20598
GO:0043280	positive regulation of cysteine-type endopeptidase activity involved in apoptotic process	8	53	0.0229725	0.159021	gene1321;gene7080;gene13989;gene1656;gene20852;gene27812;gene8001;gene8003
GO:0015918	sterol transport	4	17	0.0231381	0.159021	gene1990;gene10885;gene17160;gene9486
GO:0032330	regulation of chondrocyte differentiation	4	17	0.0231381	0.159021	gene19800;gene7563;gene1321;gene16546
GO:0032835	glomerulus development	4	17	0.0231381	0.159021	gene22808;gene4895;gene13792;gene15054
GO:0044246	regulation of multicellular organismal metabolic process	4	17	0.0231381	0.159021	gene18486;gene13440;gene18913;gene24154
GO:0045661	regulation of myoblast differentiation	4	17	0.0231381	0.159021	gene13440;gene4852;gene9944;gene14431
GO:0046949	fatty-acyl-CoA biosynthetic process	4	17	0.0231381	0.159021	gene19619;gene13686;gene14480;gene25091
GO:0055081	anion homeostasis	4	17	0.0231381	0.159021	gene815;gene1990;gene16244;gene30259
GO:0060135	maternal process involved in female pregnancy	4	17	0.0231381	0.159021	gene15162;gene13440;gene26055;gene24439
GO:0007204	positive regulation of cytosolic calcium ion concentration	6	34	0.0231613	0.159021	gene14447;gene15054;gene17160;gene9486;gene17851;gene20791
GO:0043407	negative regulation of MAP kinase activity	6	34	0.0231613	0.159021	gene23498;gene17540;gene21354;gene26074;gene9260;gene9966
GO:0050709	negative regulation of protein secretion	6	34	0.0231613	0.159021	gene13632;gene6143;gene18742;gene12090;gene18486;gene62
GO:0051897	positive regulation of protein kinase B signaling	6	34	0.0231613	0.159021	gene11743;gene17851;gene18742;gene21900;gene23518;gene4099
GO:0034097	response to cytokine	24	235	0.0236111	0.159021	gene17851;gene19885;gene4895;gene8415;gene21981;gene23242;gene3645;gene21354;gene927;gene9145;gene18742;gene23241;gene11460;gene562;gene26055;gene6141;gene9260;gene13632;gene14431;gene8900;gene13382;gene24339;gene18874;gene20598
GO:0007160	cell-matrix adhesion	7	44	0.0250045	0.159809	gene13755;gene22808;gene24231;gene24339;gene3976;gene8415;gene9102
GO:2000241	regulation of reproductive process	7	44	0.0250045	0.159809	gene4099;gene23593;gene7449;gene9840;gene5583;gene17147;gene17882
GO:0010950	positive regulation of endopeptidase activity	9	64	0.0250636	0.159809	gene231;gene1321;gene7080;gene13989;gene1656;gene20852;gene27812;gene8001;gene8003
GO:0048863	stem cell differentiation	9	64	0.0250636	0.159809	gene23593;gene25006;gene9486;gene17147;gene18076;gene7563;gene2421;gene19800;gene8491
GO:0006520	cellular amino acid metabolic process	20	188	0.0250843	0.159809	gene24932;gene13382;gene13725;gene14545;gene18877;gene18766;gene21287;gene25158;gene3843;gene6928;gene13247;gene9582;gene21666;gene4345;gene2449;gene17376;gene8778;gene13989;gene14495;gene15162
GO:0000904	cell morphogenesis involved in differentiation	21	200	0.0251184	0.159809	gene1691;gene18076;gene17147;gene21638;gene2628;gene309;gene7936;gene27581;gene24932;gene7563;gene26492;gene23593;gene6016;gene2421;gene9486;gene9920;gene16339;gene17228;gene6373;gene19800;gene8491
GO:0008219	cell death	48	543	0.0251784	0.159809	gene7297;gene13632;gene25974;gene27812;gene7080;gene24154;gene11872;gene18742;gene5691;gene23075;gene25134;gene22016;gene20791;gene25745;gene562;gene12090;gene927;gene13440;gene26055;gene13989;gene14431;gene15176;gene16546;gene17147;gene17868;gene18353;gene20982;gene22404;gene2280;gene23498;gene23593;gene23842;gene262;gene28785;gene3594;gene4352;gene5574;gene8001;gene8003;gene1321;gene6611;gene13…
GO:0016265	death	48	543	0.0251784	0.159809	gene7297;gene13632;gene25974;gene27812;gene7080;gene24154;gene11872;gene18742;gene5691;gene23075;gene25134;gene22016;gene20791;gene25745;gene562;gene12090;gene927;gene13440;gene26055;gene13989;gene14431;gene15176;gene16546;gene17147;gene17868;gene18353;gene20982;gene22404;gene2280;gene23498;gene23593;gene23842;gene262;gene28785;gene3594;gene4352;gene5574;gene8001;gene8003;gene1321;gene6611;gene13…
GO:0001959	regulation of cytokine-mediated signaling pathway	8	54	0.0254543	0.161359	gene26074;gene18742;gene21354;gene20852;gene6141;gene62;gene6143;gene9260
GO:0001656	metanephros development	5	26	0.0264118	0.166732	gene4895;gene13711;gene25006;gene21354;gene15054
GO:0071357	cellular response to type I interferon	5	26	0.0264118	0.166732	gene21981;gene23242;gene3645;gene4895;gene9145
GO:1901616	organic hydroxy compound catabolic process	5	26	0.0264118	0.166732	gene10885;gene10976;gene22499;gene27110;gene15061
GO:0031338	regulation of vesicle fusion	6	35	0.0264331	0.166732	gene13705;gene18539;gene18731;gene18852;gene6153;gene25697
GO:0010646	regulation of cell communication	103	1297	0.0272671	0.171779	gene1990;gene23498;gene21354;gene18821;gene25006;gene11743;gene26674;gene62;gene14968;gene15054;gene23593;gene18742;gene7182;gene2036;gene4099;gene9840;gene26976;gene26074;gene24439;gene7449;gene24932;gene22404;gene23757;gene17540;gene17851;gene28785;gene3645;gene6410;gene8002;gene4352;gene18874;gene20598;gene16408;gene567;gene16339;gene23075;gene927;gene23960;gene9347;gene11640;gene13440;gene800…
GO:0060429	epithelium development	33	351	0.0273315	0.171822	gene17882;gene1321;gene16275;gene26674;gene9486;gene1691;gene23593;gene18076;gene18705;gene1248;gene18874;gene8135;gene25006;gene19279;gene19281;gene4099;gene19278;gene14112;gene27581;gene14431;gene13792;gene13711;gene24439;gene18766;gene26344;gene8802;gene8941;gene13574;gene14966;gene17147;gene7563;gene12102;gene20285
GO:0051604	protein maturation	15	131	0.0274067	0.171822	gene231;gene1803;gene10513;gene19785;gene13711;gene14112;gene16346;gene1321;gene13989;gene1656;gene20852;gene27812;gene7080;gene8001;gene8003
GO:0007411	axon guidance	9	65	0.0274428	0.171822	gene1691;gene18076;gene17147;gene21638;gene2628;gene309;gene7936;gene26492;gene9920
GO:0022409	positive regulation of cell-cell adhesion	9	65	0.0274428	0.171822	gene13358;gene24231;gene16546;gene12471;gene927;gene17851;gene8415;gene22027;gene9840
GO:0097485	neuron projection guidance	9	65	0.0274428	0.171822	gene1691;gene18076;gene17147;gene21638;gene2628;gene309;gene7936;gene26492;gene9920
GO:0032101	regulation of response to external stimulus	31	326	0.027729	0.1734	gene11743;gene18076;gene18742;gene25006;gene17851;gene23242;gene24439;gene2979;gene1321;gene13440;gene18874;gene21354;gene23738;gene26055;gene26492;gene9920;gene8001;gene8003;gene15054;gene7563;gene10167;gene19885;gene6141;gene7379;gene24932;gene4352;gene20149;gene19716;gene17147;gene4852;gene6143
GO:0002460	adaptive immune response based on somatic recombination of immune receptors built from immunoglobulin superfamily domains	7	45	0.0279731	0.174135	gene10208;gene11767;gene13304;gene24963;gene2979;gene9581;gene13711
GO:0007166	cell surface receptor signaling pathway	64	761	0.0281671	0.174135	gene16339;gene24231;gene24339;gene9102;gene9486;gene18076;gene17851;gene24974;gene25134;gene12471;gene14968;gene8415;gene7449;gene23757;gene24439;gene4895;gene8491;gene23593;gene1321;gene23352;gene25006;gene23518;gene23242;gene3645;gene9145;gene6410;gene12102;gene562;gene26074;gene927;gene18705;gene18706;gene15054;gene10461;gene21900;gene7936;gene8135;gene12417;gene22477;gene231;gene7563;gene9840…
GO:0002576	platelet degranulation	4	18	0.0282232	0.174135	gene24976;gene27763;gene2979;gene9840
GO:0030810	positive regulation of nucleotide biosynthetic process	4	18	0.0282232	0.174135	gene11743;gene19716;gene20149;gene1990
GO:0030811	regulation of nucleotide catabolic process	4	18	0.0282232	0.174135	gene4099;gene8900;gene9840;gene23014
GO:0032722	positive regulation of chemokine production	4	18	0.0282232	0.174135	gene20149;gene21354;gene4895;gene927
GO:0046326	positive regulation of glucose import	4	18	0.0282232	0.174135	gene21354;gene25134;gene4099;gene9840
GO:0051055	negative regulation of lipid biosynthetic process	4	18	0.0282232	0.174135	gene25745;gene22016;gene19352;gene7563
GO:0060612	adipose tissue development	4	18	0.0282232	0.174135	gene13440;gene25203;gene16244;gene30259
GO:1900373	positive regulation of purine nucleotide biosynthetic process	4	18	0.0282232	0.174135	gene11743;gene19716;gene20149;gene1990
GO:2001239	regulation of extrinsic apoptotic signaling pathway in absence of ligand	4	18	0.0282232	0.174135	gene27162;gene11872;gene25006;gene7563
GO:0002521	leukocyte differentiation	13	109	0.0287022	0.176661	gene16287;gene26759;gene20852;gene10563;gene25134;gene26839;gene8415;gene17851;gene18742;gene14431;gene25912;gene927;gene4895
GO:0052548	regulation of endopeptidase activity	13	109	0.0287022	0.176661	gene231;gene11872;gene18742;gene5691;gene22404;gene1321;gene7080;gene13989;gene1656;gene20852;gene27812;gene8001;gene8003
GO:0030336	negative regulation of cell migration	11	87	0.0290196	0.178399	gene21354;gene3645;gene6611;gene7297;gene7449;gene18913;gene18486;gene17147;gene13440;gene2421;gene24339
GO:0002683	negative regulation of immune system process	15	132	0.0291032	0.178697	gene21354;gene13632;gene1099;gene16546;gene23242;gene6410;gene14431;gene25912;gene20852;gene7080;gene9260;gene2979;gene3645;gene24339;gene25134
GO:0050790	regulation of catalytic activity	63	749	0.029234	0.179283	gene231;gene23498;gene25134;gene13705;gene18539;gene18731;gene18852;gene6153;gene21354;gene23075;gene2036;gene11872;gene18742;gene5691;gene10475;gene26074;gene9944;gene19734;gene23242;gene25006;gene4099;gene9840;gene9966;gene15054;gene17851;gene1321;gene62;gene4062;gene19716;gene20149;gene10263;gene17540;gene9260;gene11743;gene22404;gene18874;gene19363;gene20598;gene9486;gene13711;gene25745;gene6…
GO:0043408	regulation of MAPK cascade	26	265	0.0297353	0.182138	gene23498;gene11743;gene62;gene2036;gene23593;gene25006;gene4099;gene9840;gene14968;gene9966;gene17540;gene21354;gene26074;gene9260;gene17851;gene25745;gene6834;gene15054;gene17160;gene18076;gene18742;gene26674;gene16339;gene18565;gene24056;gene7080
GO:0031667	response to nutrient levels	16	144	0.02979	0.182253	gene17008;gene18353;gene18742;gene24439;gene26594;gene27812;gene5417;gene562;gene13440;gene10563;gene13382;gene1990;gene7491;gene8415;gene9522;gene163
GO:0043901	negative regulation of multi-organism process	9	66	0.0299767	0.182863	gene21981;gene3645;gene11460;gene23242;gene28785;gene62;gene9840;gene4352;gene927
GO:0001764	neuron migration	6	36	0.0299976	0.182863	gene18076;gene18742;gene20423;gene23014;gene9576;gene17147
GO:0071230	cellular response to amino acid stimulus	6	36	0.0299976	0.182863	gene10461;gene16408;gene18705;gene24339;gene567;gene13382
GO:0051046	regulation of secretion	21	204	0.0304146	0.185183	gene7182;gene11743;gene13632;gene25006;gene927;gene20852;gene9840;gene62;gene18486;gene16287;gene20149;gene6143;gene26594;gene23124;gene18742;gene17851;gene13440;gene23518;gene12090;gene8001;gene17882
GO:0007165	signal transduction	122	1571	0.0306313	0.185786	gene16339;gene24231;gene24339;gene9102;gene7080;gene9486;gene18076;gene17851;gene24974;gene25134;gene12471;gene14968;gene8415;gene11743;gene8407;gene7449;gene23757;gene24439;gene4895;gene8491;gene23593;gene1321;gene14431;gene18742;gene9840;gene23352;gene1990;gene20841;gene3857;gene4099;gene13711;gene25006;gene20598;gene23518;gene15054;gene16287;gene10804;gene11657;gene13574;gene13697;gene15709;ge…
GO:0001676	long-chain fatty acid metabolic process	5	27	0.0306964	0.185786	gene6611;gene13686;gene23386;gene14480;gene20364
GO:0050806	positive regulation of synaptic transmission	5	27	0.0306964	0.185786	gene24932;gene62;gene309;gene14447;gene11743
GO:0061035	regulation of cartilage development	5	27	0.0306964	0.185786	gene19800;gene7563;gene1321;gene16546;gene24439
GO:1902882	regulation of response to oxidative stress	5	27	0.0306964	0.185786	gene62;gene11743;gene562;gene16408;gene567
GO:0019318	hexose metabolic process	10	77	0.0309379	0.186536	gene13440;gene17008;gene21354;gene27068;gene17882;gene6722;gene2606;gene26135;gene8900;gene3862
GO:0050730	regulation of peptidyl-tyrosine phosphorylation	10	77	0.0309379	0.186536	gene18742;gene19734;gene26074;gene9840;gene927;gene7936;gene12471;gene18076;gene24974;gene25006
GO:0045995	regulation of embryonic development	8	56	0.030967	0.186536	gene9966;gene309;gene4099;gene612;gene7449;gene9840;gene21354;gene13574
GO:0071901	negative regulation of protein serine/threonine kinase activity	8	56	0.030967	0.186536	gene23498;gene17540;gene21354;gene26074;gene9260;gene9966;gene17214;gene9486
GO:0001505	regulation of neurotransmitter levels	7	46	0.0311718	0.187325	gene26976;gene62;gene15306;gene26594;gene7642;gene23124;gene27204
GO:0035023	regulation of Rho protein signal transduction	7	46	0.0311718	0.187325	gene1990;gene2036;gene24339;gene20681;gene21900;gene226;gene6767
GO:0006575	cellular modified amino acid metabolic process	11	88	0.0312574	0.187618	gene18655;gene9582;gene13680;gene13681;gene14545;gene26344;gene2449;gene6496;gene13989;gene13382;gene25830
GO:0060627	regulation of vesicle-mediated transport	21	205	0.0318614	0.191018	gene17813;gene17851;gene9347;gene18076;gene19734;gene11743;gene62;gene16287;gene20149;gene26594;gene13705;gene18539;gene18731;gene18852;gene6153;gene18742;gene21354;gene927;gene25697;gene26074;gene17882
GO:0044700	single organism signaling	127	1647	0.0333613	0.19791	gene16339;gene25006;gene24231;gene24339;gene9102;gene7080;gene9486;gene18076;gene17851;gene24974;gene25134;gene12471;gene14968;gene8415;gene11743;gene8407;gene7449;gene23757;gene24439;gene4895;gene8491;gene23593;gene1321;gene14431;gene18742;gene9840;gene23352;gene1990;gene20841;gene3857;gene4099;gene13711;gene20598;gene23518;gene15054;gene16287;gene10804;gene11657;gene13574;gene13697;gene15709;ge…
GO:0046486	glycerolipid metabolic process	17	158	0.0336453	0.199362	gene16244;gene30259;gene25535;gene20429;gene21227;gene10459;gene9582;gene19735;gene24386;gene25974;gene25134;gene27110;gene2449;gene10806;gene10885;gene22100;gene2470
GO:0010718	positive regulation of epithelial to mesenchymal transition	4	19	0.0339208	0.199599	gene23518;gene1321;gene18486;gene2421
GO:0010828	positive regulation of glucose transport	4	19	0.0339208	0.199599	gene21354;gene25134;gene4099;gene9840
GO:0035987	endodermal cell differentiation	4	19	0.0339208	0.199599	gene10461;gene17228;gene18706;gene9102
GO:0045103	intermediate filament-based process	4	19	0.0339208	0.199599	gene19278;gene19279;gene19281;gene8940
GO:0045104	intermediate filament cytoskeleton organization	4	19	0.0339208	0.199599	gene19279;gene19281;gene8940;gene19278
GO:0046503	glycerolipid catabolic process	4	19	0.0339208	0.199599	gene10806;gene10885;gene22100;gene2470
GO:0023052	signaling	127	1649	0.0344968	0.202753	gene16339;gene25006;gene24231;gene24339;gene9102;gene7080;gene9486;gene18076;gene17851;gene24974;gene25134;gene12471;gene14968;gene8415;gene11743;gene8407;gene7449;gene23757;gene24439;gene4895;gene8491;gene23593;gene1321;gene14431;gene18742;gene9840;gene23352;gene1990;gene20841;gene3857;gene4099;gene13711;gene20598;gene23518;gene15054;gene16287;gene10804;gene11657;gene13574;gene13697;gene15709;ge…
GO:0008016	regulation of heart contraction	7	47	0.0346069	0.202932	gene17540;gene17147;gene20285;gene12406;gene18849;gene14447;gene9412
GO:0045619	regulation of lymphocyte differentiation	7	47	0.0346069	0.202932	gene14431;gene16546;gene14112;gene927;gene18742;gene17851;gene10888
GO:0045597	positive regulation of cell differentiation	32	345	0.0347118	0.203312	gene18076;gene20728;gene927;gene10563;gene13440;gene14431;gene16546;gene20852;gene25203;gene25901;gene7563;gene24439;gene13574;gene23518;gene14112;gene23757;gene9840;gene9944;gene1321;gene18486;gene2421;gene19518;gene18742;gene17882;gene17851;gene18874;gene17147;gene11460;gene562;gene62;gene6767;gene21354
GO:0009615	response to virus	13	112	0.0348432	0.203847	gene11460;gene21981;gene23014;gene23241;gene23242;gene3645;gene6346;gene9145;gene927;gene9412;gene9413;gene17851;gene9260
GO:0031347	regulation of defense response	24	244	0.0348884	0.203877	gene26074;gene23242;gene24630;gene6410;gene1321;gene13440;gene18874;gene21354;gene23738;gene26055;gene20852;gene8001;gene8003;gene9260;gene2979;gene19885;gene6141;gene7379;gene10461;gene24932;gene20149;gene19716;gene12164;gene6143
GO:0001678	cellular glucose homeostasis	5	28	0.035393	0.206114	gene25134;gene13382;gene18742;gene27068;gene562
GO:0030166	proteoglycan biosynthetic process	5	28	0.035393	0.206114	gene8414;gene23009;gene24439;gene9840;gene1760
GO:0045621	positive regulation of lymphocyte differentiation	5	28	0.035393	0.206114	gene16546;gene14112;gene927;gene18742;gene17851
GO:0007159	leukocyte cell-cell adhesion	10	79	0.0361288	0.210159	gene1321;gene22027;gene8415;gene14431;gene25912;gene927;gene17851;gene8001;gene8003;gene4895
GO:0098542	defense response to other organism	16	148	0.037114	0.211287	gene11460;gene21981;gene23014;gene23241;gene23242;gene3645;gene6346;gene9145;gene927;gene9412;gene9413;gene24932;gene19716;gene7525;gene8002;gene25966
GO:0051480	regulation of cytosolic calcium ion concentration	6	38	0.0380365	0.211287	gene14447;gene15054;gene17160;gene9486;gene17851;gene20791
GO:0032103	positive regulation of response to external stimulus	12	102	0.0380404	0.211287	gene18076;gene18742;gene25006;gene17851;gene24439;gene1321;gene8001;gene8003;gene11743;gene4352;gene20149;gene4852
GO:0043467	regulation of generation of precursor metabolites and energy	7	48	0.0382843	0.211287	gene23075;gene11743;gene15176;gene4099;gene8900;gene9840;gene23014
GO:0048754	branching morphogenesis of an epithelial tube	7	48	0.0382843	0.211287	gene18076;gene18705;gene23593;gene25006;gene14112;gene17882;gene13711
GO:0042063	gliogenesis	9	69	0.0385486	0.211287	gene17228;gene12471;gene14447;gene25006;gene8001;gene12102;gene309;gene13792;gene1691
GO:2000146	negative regulation of cell motility	11	91	0.0387038	0.211287	gene21354;gene3645;gene6611;gene7297;gene7449;gene18913;gene18486;gene17147;gene13440;gene2421;gene24339
GO:0048286	lung alveolus development	4	20	0.0402382	0.219027	gene25006;gene11657;gene23593;gene24439
GO:1902106	negative regulation of leukocyte differentiation	4	20	0.0402382	0.219027	gene21354;gene7080;gene25134;gene25912
GO:0006885	regulation of pH	5	29	0.0405093	0.219898	gene16275;gene17008;gene7491;gene18844;gene5080
GO:0045071	negative regulation of viral genome replication	5	29	0.0405093	0.219898	gene11460;gene21981;gene23242;gene3645;gene62
GO:0040013	negative regulation of locomotion	12	103	0.0405713	0.219898	gene21354;gene3645;gene6611;gene7297;gene7449;gene18913;gene18486;gene17147;gene13440;gene18076;gene2421;gene24339
GO:0097305	response to alcohol	12	103	0.0405713	0.219898	gene7297;gene27812;gene562;gene12332;gene25006;gene1770;gene7572;gene1990;gene9486;gene19984;gene8415;gene10563
GO:0060759	regulation of response to cytokine stimulus	8	59	0.0406855	0.220257	gene26074;gene18742;gene21354;gene20852;gene6141;gene62;gene6143;gene9260
GO:0007267	cell-cell signaling	15	138	0.0409451	0.220257	gene25006;gene62;gene16339;gene15306;gene23124;gene251;gene7525;gene9486;gene26594;gene10804;gene1803;gene18076;gene23593;gene3645;gene4852
GO:0034109	homotypic cell-cell adhesion	11	92	0.0414394	0.2213	gene15054;gene1321;gene22027;gene14431;gene25912;gene927;gene12471;gene17851;gene8001;gene8003;gene4895
GO:0050770	regulation of axonogenesis	9	70	0.0417419	0.222449	gene18076;gene1760;gene19774;gene24439;gene26492;gene9920;gene17147;gene10885;gene2421
GO:0070486	leukocyte aggregation	9	70	0.0417419	0.222449	gene1321;gene22027;gene14431;gene25912;gene927;gene17851;gene8001;gene8003;gene4895
GO:0051056	regulation of small GTPase mediated signal transduction	13	115	0.0418737	0.222917	gene1990;gene18565;gene25006;gene9840;gene2036;gene24339;gene25524;gene20681;gene21900;gene226;gene6767;gene15709;gene3172
GO:0007584	response to nutrient	7	49	0.0422089	0.224232	gene18742;gene13440;gene10563;gene13382;gene1990;gene7491;gene8415
GO:0009306	protein secretion	7	49	0.0422089	0.224232	gene19716;gene1803;gene17851;gene23124;gene23842;gene17160;gene1990
GO:0048145	regulation of fibroblast proliferation	6	39	0.0425241	0.225201	gene5583;gene15054;gene18742;gene25006;gene7080;gene9840
GO:0050864	regulation of B cell activation	6	39	0.0425241	0.225201	gene13632;gene14431;gene6410;gene14112;gene10208;gene927
GO:0061041	regulation of wound healing	6	39	0.0425241	0.225201	gene12471;gene2979;gene15054;gene10167;gene13440;gene1321
GO:0071407	cellular response to organic cyclic compound	18	175	0.0431385	0.227925	gene27812;gene562;gene13382;gene14431;gene1770;gene7572;gene4895;gene1990;gene9486;gene20841;gene24231;gene6611;gene12164;gene23242;gene14447;gene8900;gene12406;gene62
GO:0006643	membrane lipid metabolic process	12	104	0.0432179	0.227925	gene13300;gene1656;gene6611;gene19735;gene24386;gene25974;gene13686;gene25091;gene19352;gene26908;gene4067;gene7046
GO:0015711	organic anion transport	12	104	0.0432179	0.227925	gene27471;gene9220;gene24932;gene17160;gene19716;gene19067;gene10885;gene1990;gene13440;gene18844;gene5080;gene815
GO:0045927	positive regulation of growth	12	104	0.0432179	0.227925	gene18076;gene24439;gene14112;gene19278;gene21024;gene9576;gene9840;gene4099;gene13440;gene23593;gene62;gene6767
GO:0007154	cell communication	129	1692	0.0436309	0.228153	gene16339;gene25006;gene24231;gene24339;gene9102;gene7080;gene9486;gene18076;gene20149;gene17851;gene24974;gene25134;gene12471;gene14968;gene8415;gene11743;gene8407;gene7449;gene23757;gene24439;gene4895;gene8491;gene23593;gene1321;gene14431;gene18742;gene9840;gene23352;gene17008;gene18353;gene26594;gene1990;gene20841;gene3857;gene4099;gene13711;gene27812;gene20598;gene23518;gene15054;gene16287;ge…
GO:0000165	MAPK cascade	13	116	0.0444242	0.228153	gene14431;gene17851;gene26074;gene13711;gene25006;gene9840;gene14968;gene15054;gene18491;gene20682;gene23593;gene7080;gene9966
GO:0051716	cellular response to stimulus	175	2357	0.0444625	0.228153	gene18076;gene16339;gene7572;gene562;gene24231;gene24339;gene9102;gene12406;gene17851;gene8001;gene8003;gene927;gene7080;gene7297;gene9486;gene27812;gene10461;gene16408;gene18705;gene567;gene20149;gene11743;gene18353;gene13440;gene19885;gene1990;gene21041;gene24974;gene25134;gene12471;gene14431;gene62;gene14968;gene4895;gene8415;gene21981;gene23242;gene14447;gene18486;gene19984;gene26055;gene5417…
GO:0043523	regulation of neuron apoptotic process	10	82	0.0450024	0.228153	gene62;gene27812;gene562;gene13989;gene20427;gene10885;gene11743;gene13382;gene18076;gene21900
GO:1901342	regulation of vasculature development	10	82	0.0450024	0.228153	gene4895;gene13711;gene26055;gene6611;gene9944;gene18486;gene18706;gene27581;gene3286;gene7449
GO:0008593	regulation of Notch signaling pathway	5	30	0.046051	0.228153	gene18821;gene25006;gene14112;gene22477;gene28409
GO:0021954	central nervous system neuron development	5	30	0.046051	0.228153	gene17147;gene18076;gene1691;gene26492;gene23593
GO:0070373	negative regulation of ERK1 and ERK2 cascade	5	30	0.046051	0.228153	gene18565;gene21354;gene24056;gene26074;gene9966
GO:0071347	cellular response to interleukin-1	5	30	0.046051	0.228153	gene4895;gene6141;gene9260;gene17851;gene26055
GO:0048706	embryonic skeletal system development	7	50	0.0463852	0.228153	gene1321;gene14966;gene15054;gene23593;gene1803;gene23757;gene7449
GO:0071219	cellular response to molecule of bacterial origin	7	50	0.0463852	0.228153	gene12406;gene13440;gene19885;gene1990;gene21041;gene927;gene17160
GO:0002253	activation of immune response	13	117	0.0470814	0.228153	gene13305;gene24963;gene11767;gene13304;gene2979;gene9581;gene12164;gene2417;gene9260;gene12406;gene13632;gene927;gene18486
GO:0050708	regulation of protein secretion	13	117	0.0470814	0.228153	gene7182;gene13632;gene927;gene20852;gene9840;gene18486;gene6143;gene18742;gene17851;gene13440;gene23518;gene12090;gene62
GO:0021795	cerebral cortex cell migration	4	21	0.0471775	0.228153	gene17228;gene17147;gene18076;gene9576
GO:0031016	pancreas development	4	21	0.0471775	0.228153	gene4099;gene1099;gene23518;gene25006
GO:0032675	regulation of interleukin-6 production	4	21	0.0471775	0.228153	gene20149;gene9260;gene18742;gene927
GO:0043330	response to exogenous dsRNA	4	21	0.0471775	0.228153	gene9260;gene9413;gene12164;gene23242
GO:0071333	cellular response to glucose stimulus	4	21	0.0471775	0.228153	gene13382;gene18742;gene27068;gene562
GO:0034110	regulation of homotypic cell-cell adhesion	11	94	0.0473057	0.228153	gene13358;gene13632;gene6410;gene16546;gene927;gene10167;gene17851;gene8415;gene22027;gene10888;gene9840
GO:0002761	regulation of myeloid leukocyte differentiation	6	40	0.0473309	0.228153	gene21354;gene927;gene7080;gene14431;gene25134;gene25912
GO:0006081	cellular aldehyde metabolic process	6	40	0.0473309	0.228153	gene19885;gene6214;gene22019;gene6611;gene7642;gene6722
GO:0006766	vitamin metabolic process	6	40	0.0473309	0.228153	gene13440;gene7491;gene22019;gene13382;gene21287;gene13697
GO:0014066	regulation of phosphatidylinositol 3-kinase signaling	6	40	0.0473309	0.228153	gene14968;gene15054;gene23593;gene25006;gene13440;gene9840
GO:0044344	cellular response to fibroblast growth factor stimulus	6	40	0.0473309	0.228153	gene14968;gene23593;gene25006;gene13382;gene14431;gene7563
GO:0070555	response to interleukin-1	6	40	0.0473309	0.228153	gene4895;gene6141;gene9260;gene17851;gene26055;gene13382
GO:0097285	cell-type specific apoptotic process	6	40	0.0473309	0.228153	gene13632;gene25974;gene27812;gene24154;gene927;gene24439
GO:0009101	glycoprotein biosynthetic process	18	177	0.0473563	0.228153	gene8414;gene23009;gene20423;gene22814;gene22955;gene20250;gene20767;gene9725;gene7046;gene11818;gene24439;gene9840;gene3292;gene17882;gene23038;gene1760;gene15061;gene2628
GO:0030003	cellular cation homeostasis	15	141	0.0480082	0.228153	gene20791;gene16275;gene14447;gene2280;gene28785;gene7080;gene262;gene15054;gene17160;gene9486;gene11027;gene7491;gene18844;gene5080;gene17851
GO:0010632	regulation of epithelial cell migration	9	72	0.0486529	0.228153	gene12471;gene25006;gene18486;gene26674;gene17147;gene18076;gene24439;gene13711;gene927
GO:0044262	cellular carbohydrate metabolic process	9	72	0.0486529	0.228153	gene21905;gene16244;gene27110;gene30259;gene18849;gene25654;gene17882;gene23261;gene12907
GO:0060041	retina development in camera-type eye	7	51	0.0508169	0.228153	gene16339;gene18705;gene6611;gene9486;gene18076;gene15054;gene24439
GO:0007423	sensory organ development	18	179	0.0518605	0.228153	gene14966;gene25006;gene16339;gene18705;gene6611;gene13574;gene26674;gene4852;gene1321;gene23593;gene25912;gene9486;gene18076;gene10167;gene1099;gene25203;gene15054;gene24439
GO:0001823	mesonephros development	5	31	0.0520215	0.228153	gene16546;gene25006;gene1321;gene23593;gene26674
GO:0030004	cellular monovalent inorganic cation homeostasis	5	31	0.0520215	0.228153	gene16275;gene262;gene7491;gene18844;gene5080
GO:0050905	neuromuscular process	5	31	0.0520215	0.228153	gene18849;gene24932;gene62;gene7525;gene9576
GO:0043588	skin development	8	62	0.0522454	0.228153	gene8135;gene19278;gene23593;gene25006;gene24231;gene24339;gene3976;gene12102
GO:0071216	cellular response to biotic stimulus	8	62	0.0522454	0.228153	gene12406;gene13440;gene19885;gene1990;gene21041;gene927;gene8135;gene17160
GO:1902531	regulation of intracellular signal transduction	61	747	0.0522823	0.228153	gene1990;gene23498;gene11743;gene62;gene14968;gene15054;gene23593;gene25006;gene18742;gene2036;gene4099;gene9840;gene21354;gene22404;gene17851;gene28785;gene3645;gene6410;gene8002;gene4352;gene18874;gene20598;gene16408;gene567;gene13440;gene8001;gene8003;gene9966;gene6611;gene23014;gene7563;gene17540;gene26074;gene9260;gene18565;gene25745;gene6834;gene17160;gene18076;gene26674;gene16339;gene927;g…
GO:0022408	negative regulation of cell-cell adhesion	6	41	0.0524605	0.228153	gene7563;gene13632;gene6410;gene10167;gene21354;gene18486
GO:0032940	secretion by cell	16	155	0.0529346	0.228153	gene15046;gene25006;gene19716;gene1803;gene16339;gene24976;gene27763;gene2979;gene9840;gene17851;gene15306;gene26594;gene23124;gene23842;gene17160;gene1990
GO:0097190	apoptotic signaling pathway	16	155	0.0529346	0.228153	gene7080;gene25134;gene20791;gene25745;gene27812;gene562;gene13440;gene13632;gene26055;gene1321;gene927;gene11872;gene6611;gene23014;gene5583;gene231
GO:0007389	pattern specification process	15	143	0.0531669	0.228153	gene1321;gene9486;gene25912;gene18076;gene18705;gene16546;gene23593;gene24386;gene25006;gene1803;gene23757;gene24439;gene17147;gene14966;gene9966
GO:0006879	cellular iron ion homeostasis	4	22	0.0547364	0.228153	gene2280;gene28785;gene7080;gene11027
GO:0014910	regulation of smooth muscle cell migration	4	22	0.0547364	0.228153	gene13440;gene21354;gene18076;gene9840
GO:0042475	odontogenesis of dentin-containing tooth	4	22	0.0547364	0.228153	gene231;gene24231;gene25006;gene9486
GO:0043470	regulation of carbohydrate catabolic process	4	22	0.0547364	0.228153	gene4099;gene8900;gene9840;gene23014
GO:0043471	regulation of cellular carbohydrate catabolic process	4	22	0.0547364	0.228153	gene4099;gene8900;gene9840;gene23014
GO:0071300	cellular response to retinoic acid	4	22	0.0547364	0.228153	gene13574;gene16339;gene1990;gene20442
GO:0071326	cellular response to monosaccharide stimulus	4	22	0.0547364	0.228153	gene13382;gene18742;gene27068;gene562
GO:0071331	cellular response to hexose stimulus	4	22	0.0547364	0.228153	gene13382;gene18742;gene27068;gene562
GO:0050863	regulation of T cell activation	10	85	0.0552468	0.228153	gene13358;gene13632;gene6410;gene16546;gene927;gene17851;gene8415;gene22027;gene10888;gene9840
GO:0065009	regulation of molecular function	77	971	0.0552478	0.228153	gene26055;gene6410;gene6611;gene9260;gene231;gene23498;gene25134;gene23518;gene25745;gene13705;gene18539;gene18731;gene18852;gene6153;gene21354;gene23075;gene2036;gene11872;gene18742;gene5691;gene10475;gene26074;gene23352;gene9944;gene10597;gene19734;gene23242;gene25006;gene4099;gene9840;gene9966;gene15054;gene17851;gene1321;gene62;gene22016;gene4062;gene19716;gene20149;gene10263;gene17540;gene11…
GO:0043085	positive regulation of catalytic activity	39	452	0.0557967	0.228153	gene231;gene13705;gene18539;gene18731;gene18852;gene6153;gene21354;gene2036;gene9944;gene18742;gene19734;gene26074;gene25006;gene4099;gene9840;gene9966;gene15054;gene17851;gene1321;gene19716;gene20149;gene11743;gene13711;gene10885;gene16339;gene24231;gene18486;gene19518;gene14349;gene25745;gene7080;gene23593;gene13989;gene1656;gene20852;gene27812;gene8001;gene8003;gene927
GO:0090090	negative regulation of canonical Wnt signaling pathway	8	63	0.0565233	0.228153	gene23352;gene23518;gene2827;gene4895;gene562;gene62;gene7563;gene9486
GO:0001775	cell activation	18	181	0.056659	0.228153	gene11657;gene24339;gene17851;gene10208;gene22027;gene3645;gene26674;gene15054;gene18486;gene9840;gene1321;gene25134;gene26839;gene8415;gene14431;gene25912;gene927;gene4895
GO:0051049	regulation of transport	54	655	0.0567994	0.228153	gene21981;gene3645;gene3089;gene17813;gene7182;gene26976;gene11743;gene17851;gene9347;gene62;gene13632;gene18076;gene19734;gene25006;gene1990;gene20852;gene21354;gene12014;gene23075;gene26074;gene1321;gene25134;gene927;gene10597;gene262;gene9840;gene18742;gene23518;gene18486;gene4099;gene5691;gene16287;gene20149;gene6143;gene26594;gene13705;gene18539;gene18731;gene18852;gene6153;gene10518;gene212…
GO:0051174	regulation of phosphorus metabolic process	56	683	0.0576822	0.228153	gene23498;gene25134;gene11743;gene62;gene2036;gene23593;gene25006;gene4099;gene9840;gene14968;gene23075;gene10475;gene26074;gene10378;gene17008;gene27068;gene18742;gene12471;gene9486;gene21354;gene19734;gene23014;gene9966;gene15054;gene17851;gene1321;gene19716;gene20149;gene17540;gene9260;gene9145;gene18874;gene19363;gene20598;gene25745;gene6834;gene17160;gene18076;gene26674;gene17214;gene24231;g…
GO:0001936	regulation of endothelial cell proliferation	6	42	0.0579156	0.228153	gene18486;gene27581;gene7449;gene18076;gene24439;gene28409
GO:0050866	negative regulation of cell activation	6	42	0.0579156	0.228153	gene13632;gene6410;gene15054;gene10167;gene13382;gene18913
GO:0055072	iron ion homeostasis	6	42	0.0579156	0.228153	gene2280;gene28785;gene7080;gene11027;gene14090;gene23842
GO:0071774	response to fibroblast growth factor	6	42	0.0579156	0.228153	gene14968;gene23593;gene25006;gene13382;gene14431;gene7563
GO:1903530	regulation of secretion by cell	19	194	0.058078	0.228153	gene7182;gene11743;gene13632;gene927;gene20852;gene9840;gene62;gene18486;gene16287;gene20149;gene6143;gene26594;gene23124;gene18742;gene17851;gene13440;gene23518;gene12090;gene17882
GO:0033673	negative regulation of kinase activity	12	109	0.0582534	0.228153	gene23498;gene26074;gene17540;gene21354;gene9260;gene18874;gene19363;gene20598;gene9486;gene9966;gene17214;gene62
GO:0051047	positive regulation of secretion	12	109	0.0582534	0.228153	gene11743;gene20852;gene9840;gene18486;gene16287;gene20149;gene26594;gene17851;gene927;gene13440;gene23518;gene8001
GO:0015718	monocarboxylic acid transport	5	32	0.0584222	0.228153	gene27471;gene9220;gene17160;gene19716;gene13440
GO:1900076	regulation of cellular response to insulin stimulus	5	32	0.0584222	0.228153	gene18874;gene20598;gene26074;gene16512;gene25134
GO:0023014	signal transduction by protein phosphorylation	13	121	0.0588086	0.228153	gene14431;gene17851;gene26074;gene13711;gene25006;gene9840;gene14968;gene15054;gene18491;gene20682;gene23593;gene7080;gene9966
GO:0043269	regulation of ion transport	13	121	0.0588086	0.228153	gene3089;gene26976;gene11743;gene23075;gene10597;gene262;gene5691;gene10518;gene21296;gene22016;gene23124;gene62;gene12406
GO:0007507	heart development	20	207	0.0592502	0.228153	gene1321;gene15054;gene24439;gene9486;gene1803;gene2421;gene23593;gene18849;gene4099;gene8407;gene11640;gene13574;gene13440;gene14431;gene24339;gene25203;gene9413;gene22016;gene7563;gene18076
GO:0048736	appendage development	8	64	0.0610176	0.228153	gene1803;gene7449;gene16546;gene24231;gene23593;gene25006;gene14966;gene24439
GO:0060173	limb development	8	64	0.0610176	0.228153	gene1803;gene7449;gene16546;gene24231;gene23593;gene25006;gene14966;gene24439
GO:0009653	anatomical structure morphogenesis	69	865	0.0611639	0.228153	gene25006;gene18076;gene21638;gene231;gene24231;gene1321;gene16339;gene18705;gene6611;gene12471;gene23757;gene24439;gene1803;gene7449;gene14431;gene28409;gene1248;gene23593;gene9486;gene17228;gene262;gene20817;gene11657;gene27232;gene20285;gene13574;gene17147;gene26492;gene15054;gene27581;gene24339;gene18874;gene14966;gene26759;gene17882;gene16546;gene1691;gene2628;gene309;gene7936;gene14112;gene…
GO:0006873	cellular ion homeostasis	15	146	0.0616052	0.228153	gene20791;gene16275;gene14447;gene2280;gene28785;gene7080;gene262;gene15054;gene17160;gene9486;gene11027;gene7491;gene18844;gene5080;gene17851
GO:0007548	sex differentiation	10	87	0.0628673	0.228153	gene25006;gene9486;gene23960;gene16339;gene4099;gene5583;gene562;gene15054;gene14966;gene23757
GO:0014033	neural crest cell differentiation	4	23	0.0629084	0.228153	gene9486;gene17147;gene18076;gene7563
GO:0030199	collagen fibril organization	4	23	0.0629084	0.228153	gene24339;gene3976;gene6611;gene9948
GO:0030574	collagen catabolic process	4	23	0.0629084	0.228153	gene10461;gene24339;gene24756;gene3976
GO:0030808	regulation of nucleotide biosynthetic process	4	23	0.0629084	0.228153	gene11743;gene19716;gene20149;gene1990
GO:0043550	regulation of lipid kinase activity	4	23	0.0629084	0.228153	gene25134;gene10475;gene15054;gene17851
GO:0044243	multicellular organism catabolic process	4	23	0.0629084	0.228153	gene10461;gene24339;gene24756;gene3976
GO:0090199	regulation of release of cytochrome c from mitochondria	4	23	0.0629084	0.228153	gene23075;gene62;gene9840;gene11743
GO:1900371	regulation of purine nucleotide biosynthetic process	4	23	0.0629084	0.228153	gene11743;gene19716;gene20149;gene1990
GO:1901655	cellular response to ketone	4	23	0.0629084	0.228153	gene27812;gene562;gene18742;gene1770
GO:2000738	positive regulation of stem cell differentiation	4	23	0.0629084	0.228153	gene23518;gene1321;gene18486;gene2421
GO:0045778	positive regulation of ossification	6	43	0.0636977	0.228153	gene1321;gene23757;gene24439;gene26976;gene9840;gene16546
GO:0006469	negative regulation of protein kinase activity	11	99	0.0643729	0.228153	gene23498;gene26074;gene17540;gene21354;gene9260;gene18874;gene19363;gene20598;gene9486;gene9966;gene17214
GO:0001558	regulation of cell growth	18	184	0.0644241	0.228153	gene18076;gene24439;gene14112;gene19278;gene26492;gene9920;gene1321;gene13440;gene3645;gene567;gene9840;gene23404;gene262;gene17147;gene10885;gene2421;gene62;gene6767
GO:0000302	response to reactive oxygen species	9	76	0.0646442	0.228153	gene3156;gene84;gene23075;gene27812;gene6611;gene17851;gene18353;gene22769;gene15054
GO:0009311	oligosaccharide metabolic process	5	33	0.0652524	0.228153	gene17882;gene13300;gene15643;gene11818;gene7046
GO:0018212	peptidyl-tyrosine modification	5	33	0.0652524	0.228153	gene22582;gene5469;gene4099;gene15054;gene23593
GO:0045639	positive regulation of myeloid cell differentiation	5	33	0.0652524	0.228153	gene927;gene14431;gene11460;gene23757;gene562
GO:0006006	glucose metabolic process	7	54	0.0656712	0.228153	gene13440;gene17008;gene21354;gene27068;gene2606;gene26135;gene8900
GO:0010001	glial cell differentiation	7	54	0.0656712	0.228153	gene12471;gene14447;gene25006;gene8001;gene309;gene13792;gene1691
GO:0045667	regulation of osteoblast differentiation	7	54	0.0656712	0.228153	gene1321;gene24776;gene23757;gene24439;gene9840;gene23593;gene7563
GO:0050870	positive regulation of T cell activation	7	54	0.0656712	0.228153	gene13358;gene16546;gene927;gene17851;gene8415;gene22027;gene9840
GO:0071241	cellular response to inorganic substance	7	54	0.0656712	0.228153	gene7572;gene62;gene23075;gene13680;gene28785;gene18353;gene27812
GO:0044272	sulfur compound biosynthetic process	10	88	0.0669199	0.228951	gene19619;gene13686;gene14480;gene25091;gene8414;gene23009;gene26344;gene1760;gene13382;gene25830
GO:1902532	negative regulation of intracellular signal transduction	22	236	0.0681206	0.232902	gene23498;gene11743;gene62;gene22404;gene18874;gene20598;gene16408;gene567;gene23014;gene7563;gene17540;gene21354;gene26074;gene9260;gene18565;gene9966;gene24056;gene23075;gene7080;gene23352;gene20791;gene3286
GO:0045765	regulation of angiogenesis	9	77	0.0691053	0.235951	gene13711;gene26055;gene6611;gene9944;gene18486;gene18706;gene27581;gene3286;gene7449
GO:2000027	regulation of organ morphogenesis	9	77	0.0691053	0.235951	gene16339;gene25006;gene7563;gene23593;gene7449;gene17882;gene24439;gene1691;gene13574
GO:0010634	positive regulation of epithelial cell migration	6	44	0.0698072	0.237868	gene12471;gene25006;gene18076;gene24439;gene13711;gene927
GO:0048525	negative regulation of viral process	6	44	0.0698072	0.237868	gene21981;gene3645;gene11460;gene23242;gene28785;gene62
GO:1903901	negative regulation of viral life cycle	6	44	0.0698072	0.237868	gene21981;gene3645;gene11460;gene23242;gene28785;gene62
GO:0065007	biological regulation	341	4868	0.0701024	0.238714	gene927;gene21981;gene3645;gene26055;gene6410;gene6611;gene9260;gene22016;gene1990;gene231;gene11657;gene24339;gene23498;gene21354;gene17008;gene16339;gene15391;gene22856;gene25006;gene25134;gene7297;gene7449;gene10804;gene12332;gene13711;gene14968;gene15054;gene16287;gene1656;gene22955;gene23593;gene24942;gene4099;gene6153;gene7080;gene8407;gene9840;gene4472;gene18821;gene11743;gene7563;gene1056…
GO:0008361	regulation of cell size	8	66	0.0706613	0.240296	gene18076;gene24439;gene26492;gene9920;gene17875;gene17147;gene10885;gene2421
GO:0008544	epidermis development	8	66	0.0706613	0.240296	gene8135;gene19279;gene19281;gene4099;gene19278;gene23593;gene25006;gene12102
GO:0031668	cellular response to extracellular stimulus	10	89	0.0711356	0.241466	gene20149;gene24231;gene17008;gene18353;gene18742;gene24439;gene26594;gene27812;gene5417;gene9522
GO:1903037	regulation of leukocyte cell-cell adhesion	10	89	0.0711356	0.241466	gene13358;gene13632;gene6410;gene16546;gene927;gene17851;gene8415;gene22027;gene10888;gene9840
GO:0010906	regulation of glucose metabolic process	7	55	0.0711478	0.241466	gene21354;gene22016;gene62;gene4099;gene9840;gene17008;gene27068
GO:0045862	positive regulation of proteolysis	17	174	0.0715204	0.241989	gene231;gene927;gene11743;gene13711;gene1321;gene13382;gene25745;gene62;gene6834;gene7080;gene13989;gene1656;gene20852;gene27812;gene8001;gene8003;gene17210
GO:0001942	hair follicle development	4	24	0.0716828	0.241989	gene19278;gene23593;gene25006;gene12102
GO:0022404	molting cycle process	4	24	0.0716828	0.241989	gene19278;gene23593;gene25006;gene12102
GO:0022405	hair cycle process	4	24	0.0716828	0.241989	gene19278;gene23593;gene25006;gene12102
GO:0046626	regulation of insulin receptor signaling pathway	4	24	0.0716828	0.241989	gene18874;gene20598;gene26074;gene16512
GO:0060688	regulation of morphogenesis of a branching structure	4	24	0.0716828	0.241989	gene25006;gene7563;gene23593;gene7449
GO:0072523	purine-containing compound catabolic process	4	24	0.0716828	0.241989	gene24407;gene12406;gene251;gene3286
GO:0098773	skin epidermis development	4	24	0.0716828	0.241989	gene19278;gene23593;gene25006;gene12102
GO:0007612	learning	5	34	0.0725095	0.24274	gene14447;gene17214;gene62;gene1099;gene19363
GO:0035282	segmentation	5	34	0.0725095	0.24274	gene9486;gene25912;gene1321;gene17147;gene18076
GO:0010721	negative regulation of cell development	12	113	0.0725407	0.24274	gene19800;gene11077;gene2827;gene2036;gene9840;gene7936;gene17147;gene18076;gene7491;gene562;gene2421;gene24339
GO:0003006	developmental process involved in reproduction	21	225	0.0727077	0.24274	gene25006;gene1248;gene23593;gene9486;gene23960;gene18874;gene13440;gene26055;gene7491;gene16339;gene4099;gene5583;gene562;gene14431;gene16546;gene24439;gene17882;gene15054;gene14966;gene12210;gene23757
GO:0046903	secretion	17	175	0.0745742	0.243035	gene15046;gene1990;gene25006;gene19716;gene1803;gene16339;gene24976;gene27763;gene2979;gene9840;gene17851;gene15306;gene26594;gene23124;gene23842;gene15162;gene17160
GO:0021537	telencephalon development	10	90	0.0755155	0.245945	gene17228;gene17147;gene23356;gene18076;gene9576;gene1691;gene26492;gene24339;gene9486;gene14447
GO:0043433	negative regulation of sequence-specific DNA binding transcription factor activity	8	67	0.0758127	0.246755	gene26055;gene6410;gene6611;gene9260;gene18742;gene23352;gene23518;gene22016
GO:0001933	negative regulation of protein phosphorylation	18	188	0.0758689	0.24678	gene23498;gene11743;gene62;gene26074;gene12471;gene9486;gene23014;gene17540;gene21354;gene9260;gene18874;gene19363;gene20598;gene9966;gene17214;gene18565;gene24056;gene7080
GO:0007626	locomotory behavior	7	56	0.0768879	0.249935	gene8092;gene23124;gene62;gene16339;gene18849;gene24976;gene7525
GO:0040007	growth	17	176	0.0777135	0.252457	gene21638;gene25006;gene18742;gene24976;gene9486;gene5583;gene8491;gene9840;gene23593;gene17147;gene18076;gene8407;gene1321;gene17813;gene14431;gene13574;gene562
GO:0050804	modulation of synaptic transmission	9	79	0.0785919	0.255148	gene26976;gene24932;gene62;gene309;gene23124;gene21354;gene14447;gene11743;gene20841
GO:0043405	regulation of MAP kinase activity	13	127	0.0798383	0.259029	gene23498;gene25006;gene4099;gene9840;gene9966;gene17540;gene21354;gene26074;gene9260;gene25745;gene6834;gene16339;gene17851
GO:0008286	insulin receptor signaling pathway	5	35	0.0801889	0.26	gene17008;gene18353;gene25134;gene26074;gene4099
GO:0090287	regulation of cellular response to growth factor stimulus	12	115	0.0804631	0.260723	gene26674;gene24439;gene7449;gene26074;gene23757;gene16339;gene12090;gene23960;gene25006;gene23593;gene9966;gene1321
GO:0007186	G-protein coupled receptor signaling pathway	11	103	0.0805975	0.260992	gene8407;gene17851;gene1990;gene20841;gene3857;gene4099;gene20598;gene7525;gene20149;gene4472;gene2036
GO:0002687	positive regulation of leukocyte migration	4	25	0.0810454	0.261776	gene6141;gene18742;gene17851;gene4852
GO:0022029	telencephalon cell migration	4	25	0.0810454	0.261776	gene17228;gene17147;gene18076;gene9576
GO:0046164	alcohol catabolic process	4	25	0.0810454	0.261776	gene10885;gene22499;gene27110;gene15061
GO:0060337	type I interferon signaling pathway	4	25	0.0810454	0.261776	gene23242;gene3645;gene4895;gene9145
GO:0022414	reproductive process	39	467	0.0823032	0.26567	gene25006;gene0;gene12210;gene13412;gene17540;gene20442;gene23757;gene23960;gene25901;gene3672;gene9944;gene17882;gene15162;gene1248;gene23593;gene9486;gene6373;gene18874;gene10461;gene13440;gene1803;gene26055;gene24976;gene19363;gene20285;gene7491;gene16339;gene4099;gene5583;gene562;gene14431;gene16546;gene24439;gene15054;gene14966;gene4895;gene16758;gene8566;gene13568
GO:0009887	organ morphogenesis	28	320	0.082698	0.266577	gene25006;gene231;gene24231;gene1321;gene1248;gene23593;gene9486;gene17228;gene18076;gene20285;gene13574;gene24339;gene14966;gene24439;gene7449;gene15054;gene25912;gene18849;gene4099;gene8407;gene13711;gene11640;gene7563;gene562;gene2421;gene17147;gene10461;gene19800
GO:0034112	positive regulation of homotypic cell-cell adhesion	7	57	0.0828911	0.266577	gene13358;gene16546;gene927;gene17851;gene8415;gene22027;gene9840
GO:1903039	positive regulation of leukocyte cell-cell adhesion	7	57	0.0828911	0.266577	gene13358;gene16546;gene927;gene17851;gene8415;gene22027;gene9840
GO:0006637	acyl-CoA metabolic process	6	46	0.0830039	0.266577	gene16244;gene30259;gene19619;gene13686;gene14480;gene25091
GO:0007565	female pregnancy	6	46	0.0830039	0.266577	gene15162;gene10461;gene13440;gene1803;gene26055;gene24439
GO:0035383	thioester metabolic process	6	46	0.0830039	0.266577	gene16244;gene30259;gene19619;gene13686;gene14480;gene25091
GO:0044724	single-organism carbohydrate catabolic process	6	46	0.0830039	0.266577	gene18849;gene25654;gene13300;gene15643;gene27110;gene6722
GO:1902107	positive regulation of leukocyte differentiation	6	46	0.0830039	0.266577	gene927;gene16546;gene14112;gene18742;gene17851;gene14431
GO:0000003	reproduction	39	468	0.0843369	0.270687	gene25006;gene0;gene12210;gene13412;gene17540;gene20442;gene23757;gene23960;gene25901;gene3672;gene9944;gene17882;gene15162;gene1248;gene23593;gene9486;gene6373;gene18874;gene10461;gene13440;gene1803;gene26055;gene24976;gene19363;gene20285;gene7491;gene16339;gene4099;gene5583;gene562;gene14431;gene16546;gene24439;gene15054;gene14966;gene4895;gene16758;gene8566;gene13568
GO:0042493	response to drug	11	104	0.0850188	0.272704	gene1990;gene24932;gene7080;gene9966;gene10563;gene12406;gene15162;gene1656;gene18742;gene21354;gene17214
GO:0030111	regulation of Wnt signaling pathway	14	141	0.08636	0.274103	gene23593;gene25006;gene9486;gene23352;gene18712;gene62;gene12471;gene7449;gene23518;gene2827;gene4895;gene562;gene7563;gene12102
GO:0032844	regulation of homeostatic process	16	166	0.0863714	0.274103	gene7182;gene7080;gene62;gene14431;gene25912;gene17008;gene8407;gene17160;gene13382;gene11460;gene23757;gene562;gene11872;gene11743;gene17851;gene20791
GO:0007601	visual perception	5	36	0.0882843	0.279301	gene11640;gene19734;gene27232;gene6611;gene9948
GO:0010717	regulation of epithelial to mesenchymal transition	5	36	0.0882843	0.279301	gene23518;gene2827;gene1321;gene18486;gene2421
GO:0022612	gland morphogenesis	5	36	0.0882843	0.279301	gene25006;gene1248;gene23593;gene17147;gene18076
GO:0032368	regulation of lipid transport	5	36	0.0882843	0.279301	gene1990;gene20852;gene21354;gene10885;gene62
GO:0050953	sensory perception of light stimulus	5	36	0.0882843	0.279301	gene11640;gene19734;gene27232;gene6611;gene9948
GO:0008654	phospholipid biosynthetic process	12	117	0.0889117	0.281111	gene25535;gene20429;gene21227;gene19735;gene24386;gene25974;gene13440;gene2449;gene25942;gene9582;gene15061;gene10459
GO:0001890	placenta development	7	58	0.089156	0.281534	gene18874;gene23593;gene13440;gene26055;gene7491;gene14431;gene24439
GO:0097164	ammonium ion metabolic process	7	58	0.089156	0.281534	gene22272;gene62;gene27059;gene1656;gene7642;gene10459;gene9582
GO:0042326	negative regulation of phosphorylation	19	205	0.0892603	0.281688	gene23498;gene11743;gene62;gene23075;gene26074;gene12471;gene9486;gene23014;gene17540;gene21354;gene9260;gene18874;gene19363;gene20598;gene9966;gene17214;gene18565;gene24056;gene7080
GO:0022008	neurogenesis	46	566	0.089472	0.282181	gene21638;gene18076;gene1760;gene19774;gene262;gene17228;gene12471;gene11077;gene24439;gene14447;gene1691;gene13574;gene17147;gene25006;gene23356;gene2628;gene309;gene7936;gene18742;gene20423;gene23014;gene9576;gene26492;gene9920;gene23593;gene24932;gene16339;gene25974;gene27812;gene2036;gene22477;gene26099;gene10885;gene19518;gene3656;gene13632;gene8001;gene6016;gene12102;gene2421;gene9486;gene1…
GO:0060828	regulation of canonical Wnt signaling pathway	11	105	0.0895869	0.282193	gene23593;gene25006;gene9486;gene18712;gene62;gene23352;gene23518;gene2827;gene4895;gene562;gene7563
GO:1903532	positive regulation of secretion by cell	11	105	0.0895869	0.282193	gene11743;gene20852;gene9840;gene18486;gene16287;gene20149;gene26594;gene17851;gene927;gene13440;gene23518
GO:0000187	activation of MAPK activity	6	47	0.0900864	0.283591	gene25006;gene4099;gene9840;gene9966;gene17851;gene26074
GO:0010823	negative regulation of mitochondrion organization	4	26	0.0909788	0.285164	gene23075;gene62;gene9840;gene11743
GO:0032873	negative regulation of stress-activated MAPK cascade	4	26	0.0909788	0.285164	gene23498;gene11743;gene62;gene7080
GO:0035384	thioester biosynthetic process	4	26	0.0909788	0.285164	gene19619;gene13686;gene14480;gene25091
GO:0048701	embryonic cranial skeleton morphogenesis	4	26	0.0909788	0.285164	gene1321;gene14966;gene15054;gene23593
GO:0051453	regulation of intracellular pH	4	26	0.0909788	0.285164	gene16275;gene7491;gene18844;gene5080
GO:0070303	negative regulation of stress-activated protein kinase signaling cascade	4	26	0.0909788	0.285164	gene23498;gene11743;gene62;gene7080
GO:0071616	acyl-CoA biosynthetic process	4	26	0.0909788	0.285164	gene19619;gene13686;gene14480;gene25091
GO:0008406	gonad development	8	70	0.0925868	0.289325	gene23960;gene16339;gene4099;gene5583;gene562;gene15054;gene14966;gene23757
GO:0045137	development of primary sexual characteristics	8	70	0.0925868	0.289325	gene23960;gene16339;gene4099;gene5583;gene562;gene15054;gene14966;gene23757
GO:0046649	lymphocyte activation	12	118	0.0933341	0.289325	gene17851;gene10208;gene22027;gene3645;gene1321;gene25134;gene26839;gene8415;gene14431;gene25912;gene927;gene4895
GO:0061564	axon development	12	118	0.0933341	0.289325	gene1691;gene18076;gene17147;gene23356;gene21638;gene2628;gene309;gene7936;gene26492;gene23593;gene6016;gene9920
GO:0051235	maintenance of location	9	82	0.0942375	0.289325	gene18849;gene12090;gene16244;gene20429;gene25942;gene30259;gene11743;gene823;gene11027
GO:0055065	metal ion homeostasis	14	143	0.0943052	0.289325	gene20791;gene14447;gene2280;gene28785;gene7080;gene262;gene15054;gene17160;gene9486;gene11027;gene62;gene14090;gene23842;gene17851
GO:0010631	epithelial cell migration	5	37	0.0967876	0.294123	gene18076;gene24154;gene6611;gene25006;gene13440
GO:0042471	ear morphogenesis	5	37	0.0967876	0.294123	gene25006;gene13574;gene14966;gene23593;gene25912
GO:0072006	nephron development	5	37	0.0967876	0.294123	gene16275;gene22808;gene4895;gene13792;gene15054
GO:0090132	epithelium migration	5	37	0.0967876	0.294123	gene18076;gene24154;gene6611;gene25006;gene13440
GO:0009266	response to temperature stimulus	6	48	0.0974867	0.295894	gene3656;gene22404;gene13382;gene163;gene7297;gene9840
GO:0071222	cellular response to lipopolysaccharide	6	48	0.0974867	0.295894	gene12406;gene13440;gene19885;gene1990;gene21041;gene927
GO:0030178	negative regulation of Wnt signaling pathway	9	83	0.0998292	0.2989	gene23352;gene23518;gene2827;gene4895;gene562;gene62;gene7563;gene9486;gene12102
GO:0045017	glycerolipid biosynthetic process	10	95	0.0998908	0.298908	gene16244;gene30259;gene25535;gene20429;gene21227;gene19735;gene24386;gene25974;gene2449;gene10459
GO:0051247	positive regulation of protein metabolic process	54	682	0.100148	0.299501	gene231;gene4895;gene11743;gene2036;gene23593;gene25006;gene4099;gene9840;gene14968;gene17851;gene18742;gene21354;gene19734;gene26074;gene9966;gene1321;gene927;gene21884;gene22955;gene23518;gene7563;gene5583;gene13711;gene15054;gene17160;gene18076;gene26674;gene16339;gene18486;gene19278;gene19518;gene62;gene13382;gene25745;gene6834;gene14349;gene7080;gene4352;gene23757;gene24439;gene13989;gene165…
GO:0001654	eye development	13	132	0.100629	0.300585	gene14966;gene25006;gene16339;gene18705;gene6611;gene1321;gene9486;gene18076;gene10167;gene1099;gene25203;gene15054;gene24439
GO:0030900	forebrain development	13	132	0.100629	0.300585	gene17228;gene17147;gene23356;gene23593;gene18076;gene9576;gene1691;gene26492;gene25006;gene24386;gene24339;gene9486;gene14447
GO:0019218	regulation of steroid metabolic process	4	27	0.101463	0.301659	gene4895;gene10885;gene7563;gene927
GO:0021885	forebrain cell migration	4	27	0.101463	0.301659	gene17228;gene17147;gene18076;gene9576
GO:0030641	regulation of cellular pH	4	27	0.101463	0.301659	gene16275;gene7491;gene18844;gene5080
GO:0043279	response to alkaloid	4	27	0.101463	0.301659	gene13680;gene28785;gene8415;gene7572
GO:0048008	platelet-derived growth factor receptor signaling pathway	4	27	0.101463	0.301659	gene15054;gene18076;gene8135;gene26074
GO:0050871	positive regulation of B cell activation	4	27	0.101463	0.301659	gene6410;gene14112;gene10208;gene927
GO:0051289	protein homotetramerization	4	27	0.101463	0.301659	gene15162;gene19619;gene22272;gene25350
GO:2000379	positive regulation of reactive oxygen species metabolic process	4	27	0.101463	0.301659	gene562;gene1321;gene4099;gene927
GO:0043583	ear development	7	60	0.102463	0.304455	gene25006;gene13574;gene26674;gene4852;gene14966;gene23593;gene25912
GO:0010647	positive regulation of cell communication	49	614	0.10288	0.305515	gene18821;gene25006;gene18742;gene62;gene2036;gene23593;gene4099;gene9840;gene14968;gene21354;gene24439;gene7449;gene24932;gene11743;gene17851;gene28785;gene3645;gene6410;gene8002;gene13440;gene15054;gene8001;gene8003;gene24630;gene9486;gene9966;gene6611;gene23960;gene6141;gene23757;gene23075;gene309;gene17160;gene18076;gene26674;gene16339;gene26074;gene14447;gene1321;gene927;gene25134;gene24339;…
GO:0044093	positive regulation of molecular function	46	573	0.10386	0.308107	gene231;gene9260;gene23518;gene25745;gene13705;gene18539;gene18731;gene18852;gene6153;gene21354;gene2036;gene9944;gene18742;gene19734;gene26074;gene25006;gene4099;gene9840;gene9966;gene15054;gene17851;gene1321;gene19716;gene20149;gene11743;gene18076;gene13711;gene10885;gene16339;gene24231;gene18486;gene12471;gene20852;gene9486;gene19518;gene14349;gene7080;gene23593;gene13989;gene1656;gene27812;ge…
GO:0006665	sphingolipid metabolic process	8	72	0.104861	0.308107	gene13300;gene1656;gene13686;gene25091;gene19352;gene26908;gene4067;gene7046
GO:0046467	membrane lipid biosynthetic process	8	72	0.104861	0.308107	gene1656;gene19735;gene24386;gene25974;gene13686;gene25091;gene4067;gene7046
GO:0016052	carbohydrate catabolic process	6	49	0.1052	0.308107	gene18849;gene25654;gene13300;gene15643;gene27110;gene6722
GO:0021953	central nervous system neuron differentiation	6	49	0.1052	0.308107	gene17147;gene18076;gene9576;gene1691;gene26492;gene23593
GO:0021987	cerebral cortex development	6	49	0.1052	0.308107	gene17228;gene17147;gene18076;gene9576;gene24339;gene9486
GO:0034330	cell junction organization	9	84	0.105608	0.308107	gene24231;gene231;gene7563;gene13755;gene1321;gene19279;gene19281;gene23465;gene823
GO:0007498	mesoderm development	5	38	0.105689	0.308107	gene14431;gene23757;gene23593;gene1321;gene24439
GO:0046425	regulation of JAK-STAT cascade	5	38	0.105689	0.308107	gene18874;gene20598;gene6611;gene9840;gene927
GO:1904892	regulation of STAT cascade	5	38	0.105689	0.308107	gene18874;gene20598;gene6611;gene9840;gene927
GO:0023056	positive regulation of signaling	48	602	0.106778	0.308107	gene18821;gene25006;gene18742;gene62;gene2036;gene23593;gene4099;gene9840;gene14968;gene21354;gene24439;gene7449;gene24932;gene11743;gene17851;gene28785;gene3645;gene6410;gene8002;gene13440;gene15054;gene8001;gene8003;gene24630;gene9486;gene9966;gene6611;gene23960;gene6141;gene23757;gene23075;gene309;gene17160;gene18076;gene26674;gene16339;gene26074;gene14447;gene1321;gene927;gene25134;gene24339;…
GO:0007610	behavior	14	146	0.107048	0.308107	gene14447;gene17214;gene62;gene19363;gene20285;gene8092;gene10563;gene23124;gene24932;gene16339;gene1099;gene18849;gene24976;gene7525
GO:0055076	transition metal ion homeostasis	7	61	0.1095	0.308107	gene2280;gene28785;gene7080;gene11027;gene62;gene14090;gene23842
GO:0009967	positive regulation of signal transduction	45	563	0.112367	0.308107	gene18821;gene25006;gene18742;gene62;gene2036;gene23593;gene4099;gene9840;gene14968;gene21354;gene24439;gene7449;gene11743;gene17851;gene28785;gene3645;gene6410;gene8002;gene13440;gene15054;gene8001;gene8003;gene24630;gene9486;gene9966;gene6611;gene23960;gene6141;gene23757;gene23075;gene17160;gene18076;gene26674;gene16339;gene26074;gene1321;gene927;gene25134;gene24339;gene26055;gene21900;gene2351…
GO:0006360	transcription from RNA polymerase I promoter	4	28	0.112474	0.308107	gene0;gene10806;gene10117;gene10563
GO:0051153	regulation of striated muscle cell differentiation	4	28	0.112474	0.308107	gene22016;gene2359;gene14112;gene9840
GO:0009611	response to wounding	15	160	0.112714	0.308107	gene11657;gene24339;gene2979;gene17882;gene25006;gene18742;gene13440;gene13574;gene15054;gene9840;gene28785;gene14431;gene18076;gene24932;gene4474
GO:0042325	regulation of phosphorylation	48	605	0.113362	0.308107	gene23498;gene25134;gene11743;gene62;gene2036;gene23593;gene25006;gene4099;gene9840;gene14968;gene23075;gene10475;gene26074;gene18742;gene12471;gene9486;gene21354;gene19734;gene23014;gene9966;gene15054;gene17851;gene17540;gene9260;gene9145;gene18874;gene19363;gene20598;gene25745;gene6834;gene17160;gene18076;gene26674;gene17214;gene24231;gene16339;gene927;gene18565;gene24056;gene18486;gene19518;ge…
GO:1901214	regulation of neuron death	11	110	0.114625	0.308107	gene62;gene27812;gene562;gene13989;gene20427;gene10885;gene11743;gene13382;gene18076;gene21900;gene23014
GO:0006672	ceramide metabolic process	5	39	0.114978	0.308107	gene13300;gene1656;gene19352;gene4067;gene7046
GO:0031960	response to corticosteroid	5	39	0.114978	0.308107	gene27812;gene562;gene14431;gene1770;gene10563
GO:0032231	regulation of actin filament bundle assembly	5	39	0.114978	0.308107	gene25134;gene1321;gene18486;gene2036;gene62
GO:0042742	defense response to bacterium	5	39	0.114978	0.308107	gene11460;gene19716;gene7525;gene927;gene25966
GO:0090130	tissue migration	5	39	0.114978	0.308107	gene18076;gene24154;gene6611;gene25006;gene13440
GO:0032270	positive regulation of cellular protein metabolic process	50	634	0.116034	0.308107	gene231;gene11743;gene2036;gene23593;gene25006;gene4099;gene9840;gene14968;gene18742;gene21354;gene19734;gene26074;gene9966;gene1321;gene927;gene21884;gene22955;gene7563;gene17851;gene5583;gene13711;gene15054;gene17160;gene18076;gene26674;gene16339;gene18486;gene19278;gene19518;gene62;gene13382;gene25745;gene6834;gene14349;gene7080;gene4352;gene23757;gene24439;gene13989;gene1656;gene20852;gene278…
GO:0048589	developmental growth	14	148	0.116092	0.308107	gene21638;gene25006;gene18742;gene9486;gene9840;gene23593;gene17147;gene18076;gene8407;gene1321;gene17813;gene14431;gene13574;gene562
GO:0007517	muscle organ development	10	98	0.116488	0.308107	gene24339;gene21884;gene24756;gene309;gene9102;gene9840;gene23593;gene8407;gene4895;gene5583
GO:0051961	negative regulation of nervous system development	10	98	0.116488	0.308107	gene11077;gene2036;gene7936;gene17147;gene13632;gene927;gene18076;gene562;gene2421;gene24339
GO:0051216	cartilage development	7	62	0.116787	0.308107	gene9486;gene24439;gene7449;gene1691;gene16546;gene9456;gene7563
GO:0010212	response to ionizing radiation	9	86	0.117719	0.308107	gene7563;gene7572;gene10199;gene15765;gene19279;gene19281;gene8415;gene4895;gene7080
GO:0097193	intrinsic apoptotic signaling pathway	9	86	0.117719	0.308107	gene7080;gene20791;gene25745;gene27812;gene25134;gene6611;gene23014;gene5583;gene231
GO:0010562	positive regulation of phosphorus metabolic process	32	387	0.118306	0.308107	gene11743;gene2036;gene23593;gene25006;gene4099;gene9840;gene14968;gene18742;gene21354;gene19734;gene26074;gene9966;gene15054;gene17851;gene1321;gene19716;gene20149;gene17160;gene18076;gene26674;gene24231;gene16339;gene927;gene18486;gene19518;gene1990;gene4352;gene23757;gene24439;gene8900;gene12471;gene24974
GO:0045937	positive regulation of phosphate metabolic process	32	387	0.118306	0.308107	gene11743;gene2036;gene23593;gene25006;gene4099;gene9840;gene14968;gene18742;gene21354;gene19734;gene26074;gene9966;gene15054;gene17851;gene1321;gene19716;gene20149;gene17160;gene18076;gene26674;gene24231;gene16339;gene927;gene18486;gene19518;gene1990;gene4352;gene23757;gene24439;gene8900;gene12471;gene24974
GO:0019220	regulation of phosphate metabolic process	53	677	0.118579	0.308107	gene23498;gene25134;gene11743;gene62;gene2036;gene23593;gene25006;gene4099;gene9840;gene14968;gene23075;gene10475;gene26074;gene18742;gene12471;gene9486;gene21354;gene19734;gene23014;gene9966;gene15054;gene17851;gene1321;gene19716;gene20149;gene17540;gene9260;gene9145;gene18874;gene19363;gene20598;gene25745;gene6834;gene17160;gene18076;gene26674;gene17214;gene24231;gene16339;gene927;gene18565;gen…
GO:0007409	axonogenesis	11	111	0.120069	0.308107	gene1691;gene18076;gene17147;gene21638;gene2628;gene309;gene7936;gene26492;gene23593;gene6016;gene9920
GO:0002791	regulation of peptide secretion	6	51	0.12154	0.308107	gene7182;gene927;gene13440;gene23518;gene62;gene8001
GO:1901654	response to ketone	6	51	0.12154	0.308107	gene27812;gene562;gene18742;gene1770;gene17851;gene10563
GO:0048609	multicellular organismal reproductive process	22	254	0.123094	0.308107	gene0;gene12210;gene13412;gene17540;gene20442;gene23757;gene23960;gene25901;gene3672;gene9944;gene17882;gene15162;gene13440;gene26055;gene19363;gene20285;gene16339;gene562;gene16546;gene24439;gene15054;gene4895
GO:0000423	macromitophagy	4	29	0.123989	0.308107	gene11743;gene24932;gene4352;gene62
GO:0002705	positive regulation of leukocyte mediated immunity	4	29	0.123989	0.308107	gene10208;gene16287;gene20149;gene927
GO:0032963	collagen metabolic process	4	29	0.123989	0.308107	gene10461;gene24339;gene24756;gene3976
GO:0044259	multicellular organismal macromolecule metabolic process	4	29	0.123989	0.308107	gene10461;gene24339;gene24756;gene3976
GO:0045446	endothelial cell differentiation	4	29	0.123989	0.308107	gene26674;gene27581;gene24439;gene18076
GO:0046324	regulation of glucose import	4	29	0.123989	0.308107	gene21354;gene25134;gene4099;gene9840
GO:0098779	mitophagy in response to mitochondrial depolarization	4	29	0.123989	0.308107	gene11743;gene24932;gene4352;gene62
GO:0098780	response to mitochondrial depolarisation	4	29	0.123989	0.308107	gene11743;gene24932;gene4352;gene62
GO:1904888	cranial skeletal system development	4	29	0.123989	0.308107	gene1321;gene14966;gene15054;gene23593
GO:0002573	myeloid leukocyte differentiation	5	40	0.124642	0.308107	gene16287;gene26759;gene20852;gene10563;gene17851
GO:0007605	sensory perception of sound	5	40	0.124642	0.308107	gene16339;gene20285;gene24386;gene24932;gene7563
GO:0050777	negative regulation of immune response	5	40	0.124642	0.308107	gene20852;gene9260;gene2979;gene3645;gene24339
GO:0051054	positive regulation of DNA metabolic process	10	100	0.128358	0.308107	gene15765;gene25006;gene10208;gene927;gene18486;gene7080;gene7572;gene15054;gene4099;gene9840
GO:0048519	negative regulation of biological process	147	2033	0.128928	0.308107	gene21981;gene3645;gene26055;gene6410;gene6611;gene9260;gene23498;gene21354;gene7297;gene7449;gene11743;gene7563;gene11077;gene12332;gene1321;gene13382;gene13440;gene13711;gene18874;gene20982;gene23075;gene23241;gene24776;gene25134;gene5691;gene7080;gene9840;gene26674;gene62;gene14431;gene5583;gene13632;gene1099;gene16546;gene1990;gene20852;gene18913;gene26976;gene18742;gene26074;gene11460;gene23…
GO:0032409	regulation of transporter activity	6	52	0.130154	0.310221	gene23075;gene10597;gene10518;gene21296;gene262;gene12406
GO:0042113	B cell activation	6	52	0.130154	0.310221	gene10208;gene22027;gene3645;gene25134;gene26839;gene8415
GO:0048839	inner ear development	6	52	0.130154	0.310221	gene25006;gene13574;gene26674;gene4852;gene23593;gene25912
GO:1903531	negative regulation of secretion by cell	6	52	0.130154	0.310221	gene13632;gene62;gene6143;gene18742;gene12090;gene18486
GO:0048705	skeletal system morphogenesis	9	88	0.130556	0.311034	gene24439;gene7449;gene1321;gene14966;gene15054;gene23593;gene11640;gene10461;gene19800
GO:0019221	cytokine-mediated signaling pathway	11	113	0.131383	0.312712	gene17851;gene8415;gene23242;gene3645;gene4895;gene9145;gene562;gene6141;gene9260;gene18874;gene20598
GO:0071496	cellular response to external stimulus	11	113	0.131383	0.312712	gene20149;gene24231;gene17008;gene18353;gene18742;gene24439;gene26594;gene27812;gene5417;gene13382;gene9522
GO:0031669	cellular response to nutrient levels	8	76	0.131958	0.313933	gene17008;gene18353;gene18742;gene24439;gene26594;gene27812;gene5417;gene9522
GO:0009952	anterior/posterior pattern specification	7	64	0.132093	0.314108	gene9486;gene16546;gene1803;gene23757;gene24439;gene1321;gene24386
GO:0044702	single organism reproductive process	35	433	0.132805	0.315653	gene25006;gene0;gene12210;gene13412;gene17540;gene20442;gene23757;gene23960;gene25901;gene3672;gene9944;gene17882;gene15162;gene1248;gene23593;gene9486;gene18874;gene10461;gene13440;gene1803;gene26055;gene7491;gene16339;gene4099;gene5583;gene562;gene14431;gene16546;gene24439;gene15054;gene14966;gene4895;gene16758;gene8566;gene13568
GO:0006820	anion transport	12	126	0.133439	0.317012	gene27471;gene9220;gene24932;gene17160;gene19716;gene18844;gene19067;gene5080;gene10885;gene1990;gene13440;gene815
GO:0032504	multicellular organism reproduction	22	257	0.134319	0.318887	gene0;gene12210;gene13412;gene17540;gene20442;gene23757;gene23960;gene25901;gene3672;gene9944;gene17882;gene15162;gene13440;gene26055;gene19363;gene20285;gene16339;gene562;gene16546;gene24439;gene15054;gene4895
GO:0031058	positive regulation of histone modification	5	41	0.134667	0.318887	gene21884;gene22955;gene11743;gene7563;gene23960
GO:0043331	response to dsRNA	5	41	0.134667	0.318887	gene9260;gene9413;gene6410;gene12164;gene23242
GO:0050954	sensory perception of mechanical stimulus	5	41	0.134667	0.318887	gene16339;gene20285;gene24386;gene24932;gene7563
GO:0071772	response to BMP	5	41	0.134667	0.318887	gene23757;gene24439;gene4895;gene8491;gene27581
GO:0071773	cellular response to BMP stimulus	5	41	0.134667	0.318887	gene23757;gene24439;gene4895;gene8491;gene27581
GO:0090630	activation of GTPase activity	5	41	0.134667	0.318887	gene13705;gene18539;gene18731;gene18852;gene6153
GO:0042472	inner ear morphogenesis	4	30	0.135979	0.321843	gene25006;gene13574;gene23593;gene25912
GO:0051224	negative regulation of protein transport	9	89	0.137241	0.324678	gene13632;gene6143;gene18742;gene21354;gene23352;gene7563;gene12090;gene18486;gene62
GO:0042060	wound healing	12	127	0.139032	0.32512	gene11657;gene24339;gene2979;gene17882;gene25006;gene18742;gene13440;gene13574;gene15054;gene9840;gene28785;gene4474
GO:0035107	appendage morphogenesis	6	53	0.139051	0.32512	gene1803;gene7449;gene16546;gene23593;gene25006;gene14966
GO:0035108	limb morphogenesis	6	53	0.139051	0.32512	gene1803;gene7449;gene16546;gene23593;gene25006;gene14966
GO:0046824	positive regulation of nucleocytoplasmic transport	6	53	0.139051	0.32512	gene1321;gene25134;gene18742;gene23518;gene17851;gene9840
GO:0051781	positive regulation of cell division	6	53	0.139051	0.32512	gene17939;gene18486;gene4099;gene9840;gene23593;gene3156
GO:0009267	cellular response to starvation	7	65	0.140103	0.325243	gene17008;gene18353;gene18742;gene24439;gene26594;gene5417;gene9522
GO:0050714	positive regulation of protein secretion	7	65	0.140103	0.325243	gene20852;gene9840;gene18486;gene17851;gene927;gene13440;gene23518
GO:0043410	positive regulation of MAPK cascade	15	166	0.14066	0.326302	gene2036;gene23593;gene25006;gene4099;gene9840;gene14968;gene9966;gene17851;gene15054;gene17160;gene18076;gene18742;gene26674;gene16339;gene26074
GO:1902533	positive regulation of intracellular signal transduction	30	367	0.140687	0.326302	gene18742;gene62;gene2036;gene23593;gene25006;gene4099;gene9840;gene14968;gene21354;gene11743;gene17851;gene28785;gene3645;gene6410;gene8002;gene13440;gene15054;gene8001;gene8003;gene9966;gene6611;gene17160;gene18076;gene26674;gene16339;gene26074;gene927;gene24339;gene21900;gene23518
GO:0006875	cellular metal ion homeostasis	11	115	0.143258	0.332112	gene20791;gene14447;gene2280;gene28785;gene7080;gene262;gene15054;gene17160;gene9486;gene11027;gene17851
GO:2001235	positive regulation of apoptotic signaling pathway	9	90	0.144099	0.332691	gene62;gene8001;gene8003;gene11743;gene23075;gene1321;gene27162;gene13711;gene7297
GO:0051704	multi-organism process	60	787	0.144639	0.332691	gene2606;gene0;gene12210;gene13412;gene17540;gene20442;gene23757;gene23960;gene25901;gene3672;gene9944;gene12406;gene13440;gene19885;gene1990;gene21041;gene927;gene17882;gene15162;gene11460;gene21981;gene23014;gene23241;gene23242;gene3645;gene6346;gene9145;gene9412;gene9413;gene28785;gene18742;gene10461;gene1803;gene26055;gene24976;gene15054;gene8415;gene9347;gene62;gene4099;gene19363;gene20285;g…
GO:0001819	positive regulation of cytokine production	12	128	0.144751	0.332691	gene4895;gene12406;gene17851;gene25134;gene927;gene20149;gene1321;gene6410;gene18486;gene6611;gene9948;gene21354
GO:0019751	polyol metabolic process	5	42	0.145039	0.333056	gene21905;gene1656;gene16244;gene27110;gene30259
GO:0048523	negative regulation of cellular process	138	1912	0.14504	0.333056	gene21981;gene3645;gene26055;gene6410;gene6611;gene9260;gene23498;gene21354;gene7297;gene7449;gene11743;gene7563;gene11077;gene12332;gene1321;gene13382;gene13440;gene13711;gene18874;gene20982;gene23075;gene23241;gene24776;gene25134;gene5691;gene7080;gene9840;gene26674;gene62;gene14431;gene5583;gene13632;gene1099;gene16546;gene18913;gene26976;gene18742;gene26074;gene11460;gene23242;gene1691;gene16…
GO:0006644	phospholipid metabolic process	15	167	0.145663	0.334335	gene25535;gene12471;gene24011;gene20429;gene21227;gene10459;gene9582;gene19735;gene24386;gene25974;gene13440;gene2449;gene25942;gene15061;gene25134
GO:0060322	head development	24	287	0.146289	0.33562	gene25912;gene17228;gene23593;gene18705;gene23014;gene24439;gene24976;gene8407;gene17147;gene23356;gene9486;gene18076;gene1691;gene9576;gene10104;gene10461;gene26492;gene25006;gene16339;gene562;gene24386;gene24339;gene14447;gene11077
GO:0048598	embryonic morphogenesis	19	220	0.146692	0.336328	gene25006;gene1321;gene12471;gene23757;gene13574;gene18874;gene23593;gene14966;gene16546;gene9486;gene10461;gene17228;gene18706;gene9102;gene15054;gene25912;gene24056;gene14431;gene24439
GO:0042594	response to starvation	8	78	0.14673	0.336328	gene17008;gene18353;gene18742;gene24439;gene26594;gene5417;gene9522;gene163
GO:0006793	phosphorus metabolic process	65	859	0.147096	0.337015	gene19885;gene6214;gene16244;gene30259;gene11743;gene19619;gene26074;gene25535;gene22019;gene12471;gene22179;gene24011;gene13686;gene14480;gene25091;gene19248;gene19774;gene23876;gene24056;gene2827;gene27110;gene14431;gene20429;gene21227;gene14514;gene16512;gene18742;gene20427;gene22016;gene25134;gene9260;gene25158;gene12406;gene251;gene3286;gene8900;gene10459;gene9582;gene4099;gene18353;gene262;…
GO:0031099	regeneration	6	54	0.148223	0.338365	gene18742;gene25006;gene9840;gene10885;gene10563;gene15162
GO:0045165	cell fate commitment	6	54	0.148223	0.338365	gene17813;gene23593;gene20852;gene18076;gene25006;gene23518
GO:0042110	T cell activation	7	66	0.148342	0.338365	gene1321;gene22027;gene14431;gene25912;gene927;gene17851;gene4895
GO:0070489	T cell aggregation	7	66	0.148342	0.338365	gene1321;gene22027;gene14431;gene25912;gene927;gene17851;gene4895
GO:0005977	glycogen metabolic process	4	31	0.148417	0.338365	gene18849;gene25654;gene23261;gene12907
GO:0006073	cellular glucan metabolic process	4	31	0.148417	0.338365	gene18849;gene25654;gene23261;gene12907
GO:0032088	negative regulation of NF-kappaB transcription factor activity	4	31	0.148417	0.338365	gene26055;gene6410;gene6611;gene9260
GO:0040014	regulation of multicellular organism growth	4	31	0.148417	0.338365	gene21024;gene9576;gene23593;gene9840
GO:0044042	glucan metabolic process	4	31	0.148417	0.338365	gene18849;gene25654;gene23261;gene12907
GO:0045580	regulation of T cell differentiation	4	31	0.148417	0.338365	gene16546;gene927;gene17851;gene10888
GO:0072091	regulation of stem cell proliferation	4	31	0.148417	0.338365	gene7563;gene1691;gene14431;gene23593
GO:1901137	carbohydrate derivative biosynthetic process	28	342	0.148655	0.338756	gene19619;gene8414;gene19248;gene19984;gene23009;gene27110;gene20423;gene22814;gene22955;gene20250;gene20767;gene9725;gene4345;gene19735;gene24386;gene25974;gene7046;gene15162;gene15061;gene11818;gene2449;gene24439;gene9840;gene3292;gene17882;gene23038;gene1760;gene2628
GO:0031331	positive regulation of cellular catabolic process	16	181	0.150071	0.341829	gene20429;gene2470;gene927;gene26074;gene18353;gene7297;gene13382;gene25745;gene62;gene6834;gene11743;gene4352;gene4099;gene8900;gene9840;gene14431
GO:0044703	multi-organism reproductive process	24	288	0.150158	0.341874	gene0;gene12210;gene13412;gene17540;gene20442;gene23757;gene23960;gene25901;gene3672;gene9944;gene17882;gene15162;gene10461;gene13440;gene1803;gene26055;gene24976;gene19363;gene20285;gene562;gene16546;gene24439;gene16758;gene8566
GO:0010769	regulation of cell morphogenesis involved in differentiation	14	155	0.151141	0.343958	gene18076;gene1760;gene19774;gene24439;gene23518;gene26492;gene9920;gene2827;gene1321;gene18486;gene2421;gene7936;gene17147;gene10885
GO:0001932	regulation of protein phosphorylation	43	551	0.153198	0.348482	gene23498;gene11743;gene62;gene2036;gene23593;gene25006;gene4099;gene9840;gene14968;gene26074;gene18742;gene12471;gene9486;gene21354;gene19734;gene23014;gene9966;gene17540;gene9260;gene9145;gene17851;gene18874;gene19363;gene20598;gene25745;gene6834;gene15054;gene17160;gene18076;gene26674;gene17214;gene16339;gene927;gene18565;gene24056;gene18486;gene19518;gene7080;gene4352;gene23757;gene24439;gene…
GO:0010594	regulation of endothelial cell migration	5	43	0.155742	0.354112	gene12471;gene18486;gene26674;gene18076;gene24439
GO:0071593	lymphocyte aggregation	7	67	0.156803	0.356365	gene1321;gene22027;gene14431;gene25912;gene927;gene17851;gene4895
GO:0002699	positive regulation of immune effector process	6	55	0.157661	0.357675	gene13358;gene10208;gene927;gene16287;gene20149;gene17851
GO:0016051	carbohydrate biosynthetic process	6	55	0.157661	0.357675	gene17882;gene2606;gene26135;gene8900;gene12907;gene23261
GO:0043524	negative regulation of neuron apoptotic process	6	55	0.157661	0.357675	gene10885;gene11743;gene13382;gene18076;gene21900;gene62
GO:0051048	negative regulation of secretion	6	55	0.157661	0.357675	gene13632;gene62;gene6143;gene18742;gene12090;gene18486
GO:0007399	nervous system development	62	821	0.158014	0.358316	gene18076;gene21638;gene1760;gene19774;gene262;gene16546;gene4537;gene62;gene26492;gene17147;gene25912;gene17228;gene12471;gene23593;gene11077;gene24439;gene18705;gene23014;gene24976;gene8407;gene23356;gene14447;gene1691;gene13574;gene25006;gene9486;gene13440;gene2628;gene309;gene7936;gene18742;gene20423;gene9576;gene9920;gene14431;gene7449;gene24932;gene21905;gene16339;gene25974;gene27812;gene20…
GO:0003007	heart morphogenesis	9	92	0.158323	0.358857	gene1321;gene24439;gene23593;gene18849;gene4099;gene8407;gene11640;gene7563;gene2421
GO:0007040	lysosome organization	4	32	0.161274	0.362634	gene27162;gene18849;gene1990;gene22810
GO:0044236	multicellular organism metabolic process	4	32	0.161274	0.362634	gene10461;gene24339;gene24756;gene3976
GO:0080171	lytic vacuole organization	4	32	0.161274	0.362634	gene27162;gene18849;gene1990;gene22810
GO:0043549	regulation of kinase activity	27	332	0.162204	0.363017	gene23498;gene25134;gene10475;gene26074;gene21354;gene18742;gene19734;gene25006;gene4099;gene9840;gene9966;gene15054;gene17851;gene17540;gene9260;gene18874;gene19363;gene20598;gene9486;gene25745;gene6834;gene17214;gene16339;gene18486;gene62;gene19518;gene11743
GO:0050821	protein stabilization	8	80	0.162273	0.363017	gene11743;gene12471;gene1321;gene13565;gene25134;gene27763;gene62;gene9840
GO:0048667	cell morphogenesis involved in neuron differentiation	12	131	0.162639	0.363017	gene1691;gene18076;gene17147;gene21638;gene2628;gene309;gene7936;gene24932;gene26492;gene23593;gene6016;gene9920
GO:0007420	brain development	22	264	0.162772	0.363017	gene25912;gene17228;gene23593;gene18705;gene23014;gene24439;gene24976;gene8407;gene17147;gene23356;gene9486;gene18076;gene1691;gene9576;gene26492;gene25006;gene16339;gene562;gene24386;gene24339;gene14447;gene11077
GO:0010038	response to metal ion	9	93	0.165682	0.367027	gene62;gene23075;gene13680;gene28785;gene19279;gene19281;gene6722;gene8415;gene13382
GO:0007417	central nervous system development	27	333	0.166042	0.367664	gene16546;gene4537;gene62;gene25912;gene17228;gene12471;gene23593;gene17147;gene18076;gene26492;gene18705;gene23014;gene24439;gene24976;gene8407;gene23356;gene14447;gene9486;gene1691;gene9576;gene25006;gene16339;gene8001;gene562;gene24386;gene24339;gene11077
GO:0009308	amine metabolic process	5	44	0.16676	0.368664	gene27059;gene3843;gene10459;gene9582;gene8415
GO:0030148	sphingolipid biosynthetic process	5	44	0.16676	0.368664	gene1656;gene13686;gene25091;gene4067;gene7046
GO:0043086	negative regulation of catalytic activity	23	279	0.168838	0.368664	gene23498;gene23075;gene11872;gene18742;gene5691;gene26074;gene23242;gene62;gene4062;gene10263;gene17540;gene21354;gene9260;gene22404;gene18874;gene19363;gene20598;gene9486;gene9966;gene17214;gene24727;gene9347;gene3089
GO:0007568	aging	9	94	0.173199	0.368664	gene84;gene13382;gene19279;gene19281;gene24339;gene2979;gene562;gene8415;gene23498
GO:0030307	positive regulation of cell growth	7	69	0.174367	0.368664	gene18076;gene24439;gene14112;gene19278;gene9840;gene62;gene6767
GO:0002700	regulation of production of molecular mediator of immune response	4	33	0.174518	0.368664	gene10208;gene927;gene3645;gene9260
GO:0003158	endothelium development	4	33	0.174518	0.368664	gene26674;gene27581;gene24439;gene18076
GO:0042698	ovulation cycle	4	33	0.174518	0.368664	gene16339;gene562;gene15054;gene4895
GO:0051492	regulation of stress fiber assembly	4	33	0.174518	0.368664	gene25134;gene1321;gene18486;gene2036
GO:1901216	positive regulation of neuron death	4	33	0.174518	0.368664	gene62;gene27812;gene562;gene23014
GO:0042752	regulation of circadian rhythm	5	45	0.178074	0.368664	gene20852;gene3089;gene28390;gene22016;gene3656
GO:0051817	modification of morphology or physiology of other organism involved in symbiotic interaction	5	45	0.178074	0.368664	gene2606;gene28785;gene62;gene4099;gene1321
GO:0072073	kidney epithelium development	5	45	0.178074	0.368664	gene16275;gene13792;gene1321;gene23593;gene26674
GO:1903036	positive regulation of response to wounding	5	45	0.178074	0.368664	gene12471;gene8001;gene8003;gene20149;gene13440
GO:1904018	positive regulation of vasculature development	5	45	0.178074	0.368664	gene4895;gene13711;gene26055;gene6611;gene9944
GO:0051186	cofactor metabolic process	16	187	0.181273	0.368664	gene19885;gene6214;gene16244;gene30259;gene22272;gene19619;gene17659;gene22019;gene13686;gene14480;gene25091;gene19248;gene25158;gene21287;gene28785;gene8900
GO:0031401	positive regulation of protein modification process	37	476	0.181337	0.368664	gene11743;gene2036;gene23593;gene25006;gene4099;gene9840;gene14968;gene18742;gene21354;gene19734;gene26074;gene9966;gene1321;gene21884;gene22955;gene7563;gene17851;gene5583;gene15054;gene17160;gene18076;gene26674;gene16339;gene927;gene18486;gene19518;gene62;gene14349;gene25745;gene4352;gene23757;gene24439;gene23960;gene12907;gene6410;gene12471;gene24974
GO:0009314	response to radiation	18	214	0.181861	0.368664	gene24932;gene3089;gene1099;gene19363;gene7563;gene7572;gene25134;gene7297;gene22016;gene3656;gene24339;gene7080;gene10199;gene15765;gene19279;gene19281;gene8415;gene4895
GO:0045785	positive regulation of cell adhesion	11	121	0.182081	0.368664	gene13358;gene24231;gene16546;gene12471;gene927;gene1321;gene17851;gene8415;gene22027;gene22808;gene9840
GO:0003012	muscle system process	7	70	0.183454	0.368664	gene13792;gene17540;gene20149;gene7137;gene18849;gene9840;gene7449
GO:0006486	protein glycosylation	13	148	0.186824	0.368664	gene20423;gene22814;gene22955;gene20250;gene20767;gene9725;gene7046;gene11818;gene3292;gene17882;gene23038;gene15061;gene2628
GO:0043413	macromolecule glycosylation	13	148	0.186824	0.368664	gene20423;gene22814;gene22955;gene20250;gene20767;gene9725;gene7046;gene11818;gene3292;gene17882;gene23038;gene15061;gene2628
GO:0006869	lipid transport	8	83	0.186943	0.368664	gene1990;gene17160;gene19716;gene16339;gene10885;gene19067;gene9486;gene13440
GO:0007611	learning or memory	6	58	0.18746	0.368664	gene14447;gene17214;gene62;gene10563;gene1099;gene19363
GO:0016125	sterol metabolic process	6	58	0.18746	0.368664	gene10806;gene13440;gene1990;gene24567;gene6611;gene10885
GO:0006112	energy reserve metabolic process	4	34	0.188119	0.368664	gene18849;gene25654;gene23261;gene12907
GO:0044743	intracellular protein transmembrane import	4	34	0.188119	0.368664	gene9576;gene10513;gene204;gene13565
GO:0046660	female sex differentiation	4	34	0.188119	0.368664	gene16339;gene562;gene15054;gene25006
GO:0051384	response to glucocorticoid	4	34	0.188119	0.368664	gene562;gene14431;gene1770;gene10563
GO:0070613	regulation of protein processing	4	34	0.188119	0.368664	gene2979;gene17813;gene6143;gene17210
GO:1903076	regulation of protein localization to plasma membrane	4	34	0.188119	0.368664	gene21024;gene25134;gene927;gene20852
GO:1903317	regulation of protein maturation	4	34	0.188119	0.368664	gene2979;gene17813;gene6143;gene17210
GO:1904375	regulation of protein localization to cell periphery	4	34	0.188119	0.368664	gene21024;gene25134;gene927;gene20852
GO:0016311	dephosphorylation	9	96	0.188693	0.36925	gene26074;gene12471;gene22179;gene24011;gene19774;gene23876;gene24056;gene2827;gene9966
GO:0044708	single-organism behavior	10	109	0.189258	0.370215	gene14447;gene17214;gene62;gene8092;gene10563;gene23124;gene24932;gene1099;gene19363;gene7525
GO:0032412	regulation of ion transmembrane transporter activity	5	46	0.189668	0.370731	gene23075;gene10597;gene10518;gene21296;gene12406
GO:0035821	modification of morphology or physiology of other organism	5	46	0.189668	0.370731	gene2606;gene28785;gene62;gene4099;gene1321
GO:0032535	regulation of cellular component size	14	162	0.191209	0.3736	gene4472;gene18076;gene24439;gene13830;gene4097;gene19774;gene26492;gene9920;gene17875;gene17147;gene21024;gene10885;gene2421;gene13755
GO:0030098	lymphocyte differentiation	7	71	0.192733	0.376288	gene25134;gene26839;gene8415;gene14431;gene25912;gene927;gene4895
GO:0090087	regulation of peptide transport	7	71	0.192733	0.376288	gene7182;gene927;gene17851;gene13440;gene23518;gene62;gene8001
GO:0048518	positive regulation of biological process	166	2352	0.194241	0.378988	gene927;gene231;gene9260;gene10804;gene12332;gene13711;gene14968;gene15054;gene16287;gene1656;gene22955;gene23593;gene24942;gene4099;gene6153;gene7080;gene8407;gene9840;gene4472;gene18821;gene25006;gene10563;gene1099;gene12443;gene1321;gene13792;gene1691;gene18486;gene20285;gene20852;gene21884;gene23518;gene23757;gene24231;gene24439;gene25134;gene25291;gene4895;gene562;gene62;gene9486;gene9948;ge…
GO:1904950	negative regulation of establishment of protein localization	9	97	0.19666	0.382193	gene13632;gene6143;gene18742;gene21354;gene23352;gene7563;gene12090;gene18486;gene62
GO:0048729	tissue morphogenesis	18	217	0.197491	0.383662	gene1321;gene23593;gene9486;gene24339;gene18076;gene18705;gene1248;gene18874;gene25006;gene14112;gene17882;gene8407;gene13711;gene19278;gene7563;gene13574;gene17147;gene24439
GO:0051291	protein heterooligomerization	6	59	0.19785	0.384213	gene21354;gene21287;gene22398;gene4352;gene22272;gene4099
GO:0003279	cardiac septum development	5	47	0.201523	0.391047	gene24439;gene1803;gene11640;gene13574;gene23593
GO:1903310	positive regulation of chromatin modification	5	47	0.201523	0.391047	gene21884;gene22955;gene11743;gene7563;gene23960
GO:0006937	regulation of muscle contraction	4	35	0.202046	0.391456	gene17540;gene20149;gene12406;gene14447
GO:0009408	response to heat	4	35	0.202046	0.391456	gene13382;gene163;gene7297;gene9840
GO:0051881	regulation of mitochondrial membrane potential	4	35	0.202046	0.391456	gene11743;gene62;gene13382;gene11872
GO:0007268	synaptic transmission	7	72	0.202196	0.391456	gene62;gene15306;gene23124;gene251;gene7525;gene9486;gene26594
GO:0099536	synaptic signaling	7	72	0.202196	0.391456	gene62;gene15306;gene23124;gene251;gene7525;gene9486;gene26594
GO:0099537	trans-synaptic signaling	7	72	0.202196	0.391456	gene62;gene15306;gene23124;gene251;gene7525;gene9486;gene26594
GO:0042327	positive regulation of phosphorylation	28	356	0.20313	0.393033	gene2036;gene23593;gene25006;gene4099;gene9840;gene14968;gene11743;gene18742;gene21354;gene19734;gene26074;gene9966;gene15054;gene17851;gene17160;gene18076;gene26674;gene24231;gene16339;gene927;gene18486;gene19518;gene4352;gene23757;gene24439;gene8900;gene12471;gene24974
GO:0001503	ossification	11	124	0.203165	0.393033	gene17118;gene7563;gene23404;gene26976;gene5080;gene9456;gene10461;gene23593;gene9840;gene10563;gene1321
GO:0070085	glycosylation	13	151	0.206056	0.398474	gene20423;gene22814;gene22955;gene20250;gene20767;gene9725;gene7046;gene11818;gene3292;gene17882;gene23038;gene15061;gene2628
GO:0006664	glycolipid metabolic process	6	60	0.208449	0.402795	gene13300;gene19735;gene24386;gene25974;gene26908;gene7046
GO:0071356	cellular response to tumor necrosis factor	6	60	0.208449	0.402795	gene562;gene13632;gene14431;gene17851;gene8415;gene8900
GO:0051090	regulation of sequence-specific DNA binding transcription factor activity	14	165	0.20979	0.405232	gene26055;gene6410;gene6611;gene9260;gene18742;gene23352;gene23518;gene22016;gene11743;gene12471;gene16339;gene18486;gene20852;gene9486
GO:0010563	negative regulation of phosphorus metabolic process	20	247	0.211413	0.405372	gene23498;gene11743;gene62;gene23075;gene26074;gene12471;gene9486;gene23014;gene17540;gene21354;gene9260;gene18874;gene19363;gene20598;gene9966;gene17214;gene18565;gene24056;gene7080;gene3089
GO:0045936	negative regulation of phosphate metabolic process	20	247	0.211413	0.405372	gene23498;gene11743;gene62;gene23075;gene26074;gene12471;gene9486;gene23014;gene17540;gene21354;gene9260;gene18874;gene19363;gene20598;gene9966;gene17214;gene18565;gene24056;gene7080;gene3089
GO:0045926	negative regulation of growth	9	99	0.213009	0.405372	gene1321;gene13440;gene24439;gene3645;gene567;gene17147;gene4352;gene927;gene18076
GO:0006694	steroid biosynthetic process	5	48	0.21362	0.405392	gene24567;gene3113;gene17484;gene10885;gene15061
GO:0034614	cellular response to reactive oxygen species	5	48	0.21362	0.405392	gene23075;gene27812;gene6611;gene18353;gene15054
GO:0050796	regulation of insulin secretion	5	48	0.21362	0.405392	gene7182;gene927;gene13440;gene23518;gene62
GO:0051701	interaction with host	5	48	0.21362	0.405392	gene18742;gene62;gene4099;gene1321;gene23242
GO:0048646	anatomical structure formation involved in morphogenesis	34	443	0.214866	0.407604	gene231;gene24231;gene25006;gene9486;gene20817;gene15054;gene27581;gene18076;gene18705;gene14966;gene26759;gene17882;gene11657;gene24439;gene23593;gene2421;gene10461;gene17228;gene18706;gene9102;gene26674;gene7563;gene24056;gene14220;gene24154;gene28409;gene3286;gene4062;gene6611;gene7936;gene8407;gene1321;gene22955;gene13574
GO:0045321	leukocyte activation	12	139	0.215348	0.408365	gene17851;gene10208;gene22027;gene3645;gene1321;gene25134;gene26839;gene8415;gene14431;gene25912;gene927;gene4895
GO:0060284	regulation of cell development	28	359	0.215976	0.409404	gene18076;gene1760;gene19774;gene19800;gene11077;gene24439;gene13574;gene23518;gene26492;gene9920;gene2827;gene9840;gene2036;gene1321;gene18486;gene2421;gene19518;gene13632;gene7936;gene17147;gene17882;gene10885;gene62;gene6767;gene7491;gene562;gene24339;gene21354
GO:0043255	regulation of carbohydrate biosynthetic process	4	36	0.216266	0.409648	gene21354;gene22016;gene4099;gene9840
GO:0048704	embryonic skeletal system morphogenesis	4	36	0.216266	0.409648	gene1321;gene14966;gene15054;gene23593
GO:0001667	ameboidal-type cell migration	6	61	0.219243	0.414516	gene18076;gene24154;gene6611;gene17147;gene25006;gene13440
GO:0051262	protein tetramerization	6	61	0.219243	0.414516	gene15162;gene19619;gene22272;gene25350;gene9576;gene4099
GO:0072331	signal transduction by p53 class mediator	6	61	0.219243	0.414516	gene23014;gene5583;gene10475;gene18486;gene562;gene231
GO:1903509	liposaccharide metabolic process	6	61	0.219243	0.414516	gene13300;gene19735;gene24386;gene25974;gene26908;gene7046
GO:2000736	regulation of stem cell differentiation	6	61	0.219243	0.414516	gene23518;gene15054;gene2827;gene1321;gene18486;gene2421
GO:0006732	coenzyme metabolic process	13	153	0.219348	0.414559	gene19885;gene6214;gene16244;gene30259;gene19619;gene17659;gene22019;gene13686;gene14480;gene25091;gene19248;gene25158;gene8900
GO:0043010	camera-type eye development	10	113	0.219851	0.415356	gene14966;gene25006;gene16339;gene18705;gene6611;gene1321;gene9486;gene18076;gene15054;gene24439
GO:0034612	response to tumor necrosis factor	7	74	0.221638	0.418577	gene21354;gene562;gene13632;gene14431;gene17851;gene8415;gene8900
GO:0061061	muscle structure development	14	167	0.222607	0.419104	gene15054;gene24339;gene9840;gene21884;gene24756;gene309;gene9102;gene23593;gene8407;gene22016;gene25006;gene23518;gene4895;gene5583
GO:0022898	regulation of transmembrane transporter activity	5	49	0.225941	0.419104	gene23075;gene10597;gene10518;gene21296;gene12406
GO:2001243	negative regulation of intrinsic apoptotic signaling pathway	5	49	0.225941	0.419104	gene11743;gene62;gene7563;gene23075;gene26074
GO:0048468	cell development	40	531	0.226363	0.419104	gene17882;gene21638;gene262;gene15054;gene17147;gene1691;gene18076;gene9840;gene24439;gene7449;gene23356;gene2628;gene309;gene7936;gene27581;gene562;gene24932;gene16546;gene23960;gene17851;gene20852;gene7563;gene10885;gene9576;gene26492;gene3656;gene12210;gene8001;gene23593;gene6016;gene2421;gene9486;gene9920;gene16339;gene17228;gene6373;gene10563;gene1321;gene19800;gene8491
GO:0051346	negative regulation of hydrolase activity	10	114	0.227793	0.419104	gene23075;gene11872;gene18742;gene5691;gene23242;gene4062;gene22404;gene17540;gene9347;gene3089
GO:0030162	regulation of proteolysis	24	306	0.229277	0.419104	gene231;gene11872;gene18742;gene5691;gene927;gene22404;gene11743;gene13711;gene2979;gene1321;gene13382;gene25745;gene62;gene6834;gene7080;gene13989;gene1656;gene20852;gene27812;gene8001;gene8003;gene17813;gene6143;gene17210
GO:0034329	cell junction assembly	6	62	0.230221	0.419104	gene24231;gene13755;gene19279;gene19281;gene23465;gene823
GO:0090257	regulation of muscle system process	6	62	0.230221	0.419104	gene17540;gene20149;gene9840;gene12406;gene14447;gene1321
GO:0000018	regulation of DNA recombination	4	37	0.230748	0.419104	gene10208;gene7572;gene927;gene9261
GO:0001892	embryonic placenta development	4	37	0.230748	0.419104	gene18874;gene23593;gene7491;gene14431
GO:0030879	mammary gland development	4	37	0.230748	0.419104	gene17882;gene23593;gene25006;gene15162
GO:0045921	positive regulation of exocytosis	4	37	0.230748	0.419104	gene16287;gene20149;gene26594;gene927
GO:0046916	cellular transition metal ion homeostasis	4	37	0.230748	0.419104	gene2280;gene28785;gene7080;gene11027
GO:0050768	negative regulation of neurogenesis	8	88	0.231271	0.419104	gene11077;gene2036;gene7936;gene17147;gene18076;gene562;gene2421;gene24339
GO:0043406	positive regulation of MAP kinase activity	7	75	0.2316	0.419104	gene25006;gene4099;gene9840;gene9966;gene16339;gene17851;gene26074
GO:0031399	regulation of protein modification process	58	792	0.236716	0.419104	gene23498;gene11743;gene62;gene2036;gene23593;gene25006;gene4099;gene9840;gene14968;gene26074;gene18742;gene12471;gene9486;gene21354;gene19734;gene23014;gene9966;gene1321;gene21884;gene22955;gene17540;gene9260;gene7563;gene9145;gene4895;gene17851;gene18874;gene19363;gene20598;gene5583;gene25745;gene6834;gene15054;gene17160;gene18076;gene26674;gene17214;gene11460;gene13382;gene13792;gene16339;gene…
GO:0090276	regulation of peptide hormone secretion	5	50	0.238465	0.419104	gene7182;gene927;gene13440;gene23518;gene62
GO:0002685	regulation of leukocyte migration	4	38	0.245461	0.425477	gene6141;gene18742;gene17851;gene4852
GO:0007272	ensheathment of neurons	4	38	0.245461	0.425477	gene13440;gene13632;gene14447;gene309
GO:0008366	axon ensheathment	4	38	0.245461	0.425477	gene13440;gene13632;gene14447;gene309
GO:0030509	BMP signaling pathway	4	38	0.245461	0.425477	gene23757;gene24439;gene4895;gene8491
GO:0030510	regulation of BMP signaling pathway	4	38	0.245461	0.425477	gene26674;gene24439;gene7449;gene23757
GO:0043154	negative regulation of cysteine-type endopeptidase activity involved in apoptotic process	4	38	0.245461	0.425477	gene11872;gene18742;gene5691;gene22404
GO:0044264	cellular polysaccharide metabolic process	4	38	0.245461	0.425477	gene18849;gene25654;gene23261;gene12907
GO:1903729	regulation of plasma membrane organization	4	38	0.245461	0.425477	gene21024;gene25134;gene927;gene20852
GO:0051348	negative regulation of transferase activity	13	157	0.246967	0.427942	gene23498;gene26074;gene17540;gene21354;gene9260;gene18874;gene19363;gene20598;gene9486;gene9966;gene17214;gene24727;gene62
GO:0001934	positive regulation of protein phosphorylation	26	338	0.248407	0.428991	gene2036;gene23593;gene25006;gene4099;gene9840;gene14968;gene11743;gene18742;gene21354;gene19734;gene26074;gene9966;gene17851;gene15054;gene17160;gene18076;gene26674;gene16339;gene927;gene18486;gene19518;gene4352;gene23757;gene24439;gene12471;gene24974
GO:0002009	morphogenesis of an epithelium	14	171	0.249194	0.42975	gene1321;gene23593;gene18076;gene18705;gene1248;gene18874;gene25006;gene9486;gene14112;gene17882;gene13711;gene19278;gene13574;gene17147
GO:0044092	negative regulation of molecular function	30	395	0.250625	0.432072	gene26055;gene6410;gene6611;gene9260;gene23498;gene23075;gene11872;gene18742;gene5691;gene26074;gene23352;gene23518;gene23242;gene62;gene22016;gene4062;gene10263;gene17540;gene21354;gene22404;gene18874;gene19363;gene20598;gene9486;gene9966;gene17214;gene24727;gene23356;gene9347;gene3089
GO:0010508	positive regulation of autophagy	5	51	0.251174	0.432725	gene18353;gene7297;gene927;gene11743;gene4352
GO:0010827	regulation of glucose transport	5	51	0.251174	0.432725	gene21354;gene25134;gene4099;gene9840;gene25745
GO:0007050	cell cycle arrest	7	77	0.251955	0.433922	gene1321;gene17813;gene23518;gene7297;gene927;gene18486;gene24154
GO:0071900	regulation of protein serine/threonine kinase activity	16	199	0.252237	0.434261	gene23498;gene21354;gene25006;gene4099;gene9840;gene9966;gene17540;gene26074;gene9260;gene25745;gene6834;gene17214;gene16339;gene17851;gene18486;gene9486
GO:0009896	positive regulation of catabolic process	17	213	0.253215	0.435798	gene20429;gene2470;gene927;gene26074;gene18353;gene7297;gene13382;gene25745;gene62;gene6834;gene11743;gene4352;gene4099;gene8900;gene9840;gene14431;gene12886
GO:0006796	phosphate-containing compound metabolic process	60	827	0.256035	0.440501	gene19885;gene6214;gene11743;gene19619;gene26074;gene25535;gene22019;gene12471;gene22179;gene24011;gene19248;gene19774;gene23876;gene24056;gene2827;gene27110;gene14431;gene20429;gene21227;gene14514;gene16512;gene18742;gene20427;gene22016;gene25134;gene9260;gene25158;gene12406;gene251;gene3286;gene8900;gene10459;gene9582;gene4099;gene18353;gene262;gene27068;gene19735;gene24386;gene25974;gene15162;…
GO:0046474	glycerophospholipid biosynthetic process	8	91	0.259496	0.446304	gene25535;gene20429;gene21227;gene19735;gene24386;gene25974;gene2449;gene10459
GO:0045859	regulation of protein kinase activity	23	298	0.259673	0.446458	gene23498;gene26074;gene21354;gene18742;gene19734;gene25006;gene4099;gene9840;gene9966;gene17540;gene9260;gene18874;gene19363;gene20598;gene9486;gene25745;gene6834;gene17214;gene16339;gene17851;gene18486;gene19518;gene11743
GO:0022604	regulation of cell morphogenesis	21	270	0.2602	0.446906	gene18076;gene1760;gene19774;gene24439;gene23518;gene11985;gene25942;gene26492;gene9920;gene2827;gene11657;gene2036;gene9102;gene1321;gene18486;gene2421;gene7936;gene17147;gene10885;gene62;gene6767
GO:0009247	glycolipid biosynthetic process	4	39	0.260373	0.446906	gene19735;gene24386;gene25974;gene7046
GO:0030217	T cell differentiation	4	39	0.260373	0.446906	gene14431;gene25912;gene927;gene4895
GO:0043506	regulation of JUN kinase activity	4	39	0.260373	0.446906	gene23498;gene16339;gene17851;gene26074
GO:0065002	intracellular protein transmembrane transport	4	39	0.260373	0.446906	gene9576;gene10513;gene204;gene13565
GO:0009108	coenzyme biosynthetic process	7	78	0.262329	0.449369	gene19619;gene17659;gene22019;gene13686;gene14480;gene25091;gene19248
GO:0046661	male sex differentiation	5	52	0.264049	0.449422	gene23960;gene4099;gene5583;gene25006;gene23757
GO:0051248	negative regulation of protein metabolic process	36	484	0.26596	0.452445	gene23498;gene11743;gene62;gene14431;gene21354;gene11872;gene18742;gene5691;gene26074;gene12471;gene9486;gene14220;gene23014;gene18420;gene17540;gene9260;gene22404;gene18874;gene19363;gene20598;gene2421;gene2979;gene9966;gene17214;gene1321;gene11460;gene13382;gene13792;gene18565;gene24056;gene7080;gene1656;gene6834;gene3089;gene17813;gene6143
GO:0051051	negative regulation of transport	14	174	0.269889	0.457067	gene21981;gene3645;gene26976;gene13632;gene19734;gene62;gene6143;gene21354;gene18742;gene23352;gene7563;gene23075;gene12090;gene18486
GO:0002520	immune system development	19	244	0.271917	0.460348	gene16287;gene26759;gene10208;gene1321;gene20852;gene10563;gene26839;gene25006;gene25134;gene8415;gene17851;gene14447;gene18742;gene14431;gene25912;gene927;gene23593;gene16546;gene4895
GO:0048812	neuron projection morphogenesis	12	147	0.274233	0.464115	gene21638;gene262;gene1691;gene18076;gene17147;gene2628;gene309;gene7936;gene26492;gene23593;gene6016;gene9920
GO:0002698	negative regulation of immune effector process	4	40	0.275454	0.465098	gene23242;gene2979;gene3645;gene9260
GO:0005976	polysaccharide metabolic process	4	40	0.275454	0.465098	gene18849;gene25654;gene23261;gene12907
GO:0045766	positive regulation of angiogenesis	4	40	0.275454	0.465098	gene13711;gene26055;gene6611;gene9944
GO:0071248	cellular response to metal ion	4	40	0.275454	0.465098	gene62;gene23075;gene13680;gene28785
GO:0071806	protein transmembrane transport	4	40	0.275454	0.465098	gene9576;gene10513;gene204;gene13565
GO:2000117	negative regulation of cysteine-type endopeptidase activity	4	40	0.275454	0.465098	gene11872;gene18742;gene5691;gene22404
GO:2001022	positive regulation of response to DNA damage stimulus	4	40	0.275454	0.465098	gene15765;gene25006;gene7572;gene7080
GO:0002703	regulation of leukocyte mediated immunity	5	53	0.27707	0.467419	gene10208;gene16287;gene20149;gene927;gene3645
GO:0006811	ion transport	24	316	0.280063	0.467419	gene27471;gene14447;gene17875;gene9220;gene24932;gene4532;gene17160;gene23842;gene2280;gene11027;gene19716;gene62;gene6716;gene20791;gene18844;gene9412;gene9413;gene19067;gene5080;gene10885;gene1990;gene13440;gene815;gene17851
GO:0031400	negative regulation of protein modification process	23	303	0.286417	0.467419	gene23498;gene11743;gene62;gene26074;gene12471;gene9486;gene23014;gene17540;gene21354;gene9260;gene18874;gene19363;gene20598;gene9966;gene17214;gene11460;gene13382;gene13792;gene18565;gene24056;gene7080;gene1656;gene3089
GO:0015849	organic acid transport	6	67	0.287393	0.467419	gene27471;gene9220;gene24932;gene17160;gene19716;gene13440
GO:0021543	pallium development	6	67	0.287393	0.467419	gene17228;gene17147;gene18076;gene9576;gene24339;gene9486
GO:0046942	carboxylic acid transport	6	67	0.287393	0.467419	gene27471;gene9220;gene24932;gene17160;gene19716;gene13440
GO:0035239	tube morphogenesis	11	135	0.288285	0.467419	gene1321;gene25006;gene18076;gene18705;gene23593;gene14112;gene17882;gene15054;gene13711;gene9486;gene13574
GO:0034599	cellular response to oxidative stress	8	94	0.288697	0.467419	gene11743;gene18353;gene562;gene7297;gene23075;gene27812;gene6611;gene15054
GO:0000422	mitophagy	5	54	0.290217	0.467419	gene11743;gene62;gene9522;gene24932;gene4352
GO:0045069	regulation of viral genome replication	5	54	0.290217	0.467419	gene11460;gene21981;gene23242;gene3645;gene62
GO:0061726	mitochondrion disassembly	5	54	0.290217	0.467419	gene11743;gene62;gene9522;gene24932;gene4352
GO:0007368	determination of left/right symmetry	4	41	0.290674	0.467419	gene1321;gene1803;gene23757;gene25006
GO:2000278	regulation of DNA biosynthetic process	4	41	0.290674	0.467419	gene18486;gene7080;gene21354;gene24439
GO:0030308	negative regulation of cell growth	7	81	0.29412	0.470963	gene1321;gene13440;gene24439;gene3645;gene567;gene17147;gene18076
GO:1901136	carbohydrate derivative catabolic process	7	81	0.29412	0.470963	gene13300;gene12406;gene251;gene3286;gene25478;gene8900;gene20728
GO:0060562	epithelial tube morphogenesis	10	122	0.294842	0.47197	gene1321;gene18076;gene18705;gene23593;gene25006;gene14112;gene17882;gene13711;gene9486;gene13574
GO:0002697	regulation of immune effector process	11	136	0.296514	0.474497	gene13358;gene23242;gene10208;gene927;gene16287;gene20149;gene2979;gene17851;gene24932;gene3645;gene9260
GO:0006470	protein dephosphorylation	6	68	0.299191	0.478479	gene26074;gene19774;gene23876;gene24056;gene2827;gene9966
GO:0021700	developmental maturation	6	68	0.299191	0.478479	gene562;gene17851;gene20852;gene10461;gene8407;gene9840
GO:0030097	hemopoiesis	16	207	0.30468	0.485882	gene16287;gene26759;gene20852;gene10563;gene25134;gene26839;gene8415;gene17851;gene14447;gene18742;gene14431;gene25912;gene927;gene23593;gene16546;gene4895
GO:0010810	regulation of cell-substrate adhesion	7	82	0.304907	0.486092	gene16339;gene1321;gene22808;gene24231;gene26976;gene1656;gene25134
GO:0006576	cellular biogenic amine metabolic process	4	42	0.306005	0.487383	gene27059;gene3843;gene10459;gene9582
GO:0042307	positive regulation of protein import into nucleus	4	42	0.306005	0.487383	gene1321;gene25134;gene17851;gene9840
GO:0044106	cellular amine metabolic process	4	42	0.306005	0.487383	gene27059;gene3843;gene10459;gene9582
GO:1901215	negative regulation of neuron death	6	69	0.311079	0.49531	gene10885;gene11743;gene13382;gene18076;gene21900;gene62
GO:0010975	regulation of neuron projection development	14	180	0.312904	0.497645	gene18076;gene1760;gene19774;gene24439;gene13574;gene26492;gene9920;gene2036;gene7936;gene17147;gene10885;gene2421;gene62;gene6767
GO:0048732	gland development	11	138	0.313157	0.497645	gene25006;gene23593;gene1321;gene1248;gene17882;gene4099;gene10563;gene15162;gene17147;gene18076;gene25912
GO:0048699	generation of neurons	38	524	0.313836	0.497645	gene21638;gene18076;gene1760;gene19774;gene262;gene11077;gene24439;gene1691;gene13574;gene17147;gene23356;gene2628;gene309;gene7936;gene18742;gene20423;gene23014;gene9576;gene26492;gene9920;gene23593;gene24932;gene16339;gene25974;gene27812;gene2036;gene10885;gene19518;gene3656;gene13632;gene6016;gene2421;gene9486;gene62;gene6767;gene562;gene24339;gene17228
GO:2001242	regulation of intrinsic apoptotic signaling pathway	7	83	0.315772	0.499343	gene62;gene8001;gene8003;gene11743;gene7563;gene23075;gene26074
GO:0043903	regulation of symbiosis, encompassing mutualism through parasitism	9	111	0.320376	0.506465	gene21981;gene3645;gene2606;gene11460;gene23242;gene28785;gene62;gene4352;gene927
GO:0010771	negative regulation of cell morphogenesis involved in differentiation	4	43	0.321416	0.507951	gene2827;gene7936;gene17147;gene18076
GO:0098660	inorganic ion transmembrane transport	8	98	0.328792	0.514113	gene4532;gene14447;gene18844;gene5080;gene9412;gene9413;gene17851;gene20791
GO:0032970	regulation of actin filament-based process	12	154	0.329481	0.514113	gene25134;gene4472;gene15054;gene19774;gene1321;gene18486;gene2036;gene12406;gene62;gene26976;gene3645;gene13755
GO:0050878	regulation of body fluid levels	9	112	0.329844	0.514113	gene11657;gene24339;gene2979;gene25006;gene15054;gene18742;gene4474;gene10167;gene15162
GO:0031647	regulation of protein stability	10	126	0.330184	0.514113	gene11743;gene12471;gene1321;gene13565;gene25134;gene27763;gene62;gene9840;gene12886;gene13711
GO:0000902	cell morphogenesis	27	369	0.333167	0.514113	gene21638;gene262;gene20817;gene11657;gene27232;gene14966;gene26759;gene1691;gene18076;gene17147;gene2628;gene309;gene7936;gene27581;gene24932;gene7563;gene26492;gene23593;gene6016;gene2421;gene9486;gene9920;gene16339;gene17228;gene6373;gene19800;gene8491
GO:0044711	single-organism biosynthetic process	52	733	0.334674	0.514113	gene24932;gene3650;gene15162;gene15176;gene13686;gene23386;gene19619;gene11519;gene26055;gene28390;gene18877;gene8414;gene17659;gene1656;gene16244;gene30259;gene25535;gene22019;gene19248;gene7642;gene23009;gene24567;gene20429;gene21227;gene25091;gene10046;gene22272;gene24531;gene3113;gene17882;gene19735;gene24386;gene25974;gene13440;gene2449;gene25942;gene9582;gene15061;gene17484;gene26344;gene40…
GO:0050890	cognition	6	71	0.335072	0.514113	gene14447;gene17214;gene62;gene10563;gene1099;gene19363
GO:0009799	specification of symmetry	4	44	0.336882	0.514113	gene1321;gene1803;gene23757;gene25006
GO:0009855	determination of bilateral symmetry	4	44	0.336882	0.514113	gene1321;gene1803;gene23757;gene25006
GO:0010951	negative regulation of endopeptidase activity	4	44	0.336882	0.514113	gene11872;gene18742;gene5691;gene22404
GO:0035567	non-canonical Wnt signaling pathway	4	44	0.336882	0.514113	gene16339;gene23352;gene23518;gene13574
GO:0043648	dicarboxylic acid metabolic process	4	44	0.336882	0.514113	gene24932;gene21666;gene10046;gene13382
GO:0090100	positive regulation of transmembrane receptor protein serine/threonine kinase signaling pathway	4	44	0.336882	0.514113	gene24439;gene7449;gene23960;gene23757
GO:1904591	positive regulation of protein import	4	44	0.336882	0.514113	gene1321;gene25134;gene17851;gene9840
GO:0043547	positive regulation of GTPase activity	7	85	0.337698	0.514113	gene13705;gene18539;gene18731;gene18852;gene6153;gene17851;gene24231
GO:0051259	protein oligomerization	15	198	0.340788	0.515645	gene16275;gene21354;gene28785;gene15162;gene19619;gene22272;gene25350;gene21287;gene22398;gene4352;gene9444;gene9576;gene2421;gene25478;gene4099
GO:0032956	regulation of actin cytoskeleton organization	11	142	0.347061	0.5242	gene25134;gene4472;gene15054;gene19774;gene1321;gene18486;gene2036;gene62;gene26976;gene3645;gene13755
GO:0051052	regulation of DNA metabolic process	15	199	0.348007	0.525473	gene7080;gene12090;gene27812;gene15765;gene25006;gene10208;gene7572;gene9261;gene927;gene18486;gene21354;gene24439;gene15054;gene4099;gene9840
GO:0055085	transmembrane transport	17	228	0.350594	0.529223	gene9576;gene10513;gene17875;gene20791;gene9220;gene4532;gene204;gene14447;gene13565;gene2254;gene18844;gene5080;gene9412;gene9413;gene17851;gene14521;gene2019
GO:0008584	male gonad development	4	45	0.352375	0.53128	gene23960;gene4099;gene5583;gene23757
GO:0010466	negative regulation of peptidase activity	4	45	0.352375	0.53128	gene11872;gene18742;gene5691;gene22404
GO:0030010	establishment of cell polarity	4	45	0.352375	0.53128	gene25006;gene17851;gene13574;gene1760
GO:0046546	development of primary male sexual characteristics	4	45	0.352375	0.53128	gene23960;gene4099;gene5583;gene23757
GO:0048511	rhythmic process	10	129	0.357213	0.538414	gene1770;gene3089;gene16339;gene562;gene13528;gene20852;gene22016;gene8092;gene15054;gene4895
GO:0048534	hematopoietic or lymphoid organ development	17	229	0.357385	0.538514	gene16287;gene26759;gene20852;gene10563;gene25006;gene25134;gene26839;gene8415;gene17851;gene14447;gene18742;gene14431;gene25912;gene927;gene23593;gene16546;gene4895
GO:0080134	regulation of response to stress	44	622	0.35911	0.540553	gene23498;gene11743;gene62;gene26074;gene23242;gene12471;gene24630;gene6410;gene2979;gene1321;gene13440;gene18874;gene21354;gene23738;gene26055;gene15765;gene25006;gene20852;gene7563;gene8001;gene8003;gene7572;gene9260;gene17851;gene15054;gene10167;gene9261;gene16339;gene19885;gene6141;gene7379;gene25134;gene10461;gene5574;gene562;gene24932;gene4352;gene7080;gene20149;gene16408;gene567;gene19716;…
GO:0006874	cellular calcium ion homeostasis	6	73	0.35927	0.540553	gene20791;gene14447;gene15054;gene17160;gene9486;gene17851
GO:0007596	blood coagulation	6	73	0.35927	0.540553	gene11657;gene24339;gene2979;gene15054;gene18742;gene4474
GO:0007599	hemostasis	6	73	0.35927	0.540553	gene11657;gene24339;gene2979;gene15054;gene18742;gene4474
GO:0050817	coagulation	6	73	0.35927	0.540553	gene11657;gene24339;gene2979;gene15054;gene18742;gene4474
GO:0072507	divalent inorganic cation homeostasis	7	87	0.359818	0.540557	gene20791;gene14447;gene15054;gene17160;gene9486;gene62;gene17851
GO:0006468	protein phosphorylation	25	345	0.359934	0.540557	gene11743;gene14431;gene14514;gene16512;gene18742;gene20427;gene22016;gene25134;gene9260;gene4099;gene18353;gene262;gene27068;gene17851;gene26074;gene13711;gene25006;gene9840;gene15054;gene23593;gene14968;gene18491;gene20682;gene7080;gene9966
GO:0019637	organophosphate metabolic process	30	419	0.366709	0.546249	gene19885;gene6214;gene19619;gene25535;gene22019;gene19248;gene27110;gene12471;gene24011;gene20429;gene21227;gene25158;gene12406;gene251;gene3286;gene8900;gene10459;gene9582;gene19735;gene24386;gene25974;gene15162;gene13440;gene2449;gene25942;gene15061;gene25134;gene2827;gene6722;gene4345
GO:0009892	negative regulation of metabolic process	82	1184	0.367305	0.546976	gene26055;gene6410;gene6611;gene9260;gene23498;gene11743;gene62;gene14431;gene23075;gene7563;gene28785;gene21354;gene11872;gene18742;gene5691;gene26074;gene23352;gene23518;gene12471;gene9486;gene14220;gene25745;gene24727;gene23014;gene23242;gene18420;gene13440;gene18913;gene22016;gene4062;gene10263;gene17540;gene22404;gene18874;gene19363;gene20598;gene2421;gene10563;gene11077;gene13382;gene16546;…
GO:0045740	positive regulation of DNA replication	4	46	0.367871	0.547659	gene15054;gene25006;gene4099;gene9840
GO:0019953	sexual reproduction	18	245	0.368075	0.547803	gene0;gene12210;gene13412;gene17540;gene20442;gene23757;gene23960;gene25901;gene3672;gene9944;gene17882;gene24976;gene19363;gene20285;gene562;gene16546;gene16758;gene8566
GO:0032147	activation of protein kinase activity	8	102	0.369755	0.549819	gene25006;gene4099;gene9840;gene9966;gene17851;gene26074;gene11743;gene18742
GO:0043123	positive regulation of I-kappaB kinase/NF-kappaB signaling	8	102	0.369755	0.549819	gene11743;gene17851;gene21354;gene28785;gene3645;gene62;gene6410;gene8002
GO:0090092	regulation of transmembrane receptor protein serine/threonine kinase signaling pathway	8	102	0.369755	0.549819	gene26674;gene24439;gene7449;gene23757;gene25006;gene12090;gene23960;gene1321
GO:1901796	regulation of signal transduction by p53 class mediator	7	88	0.370926	0.551401	gene22404;gene7563;gene62;gene0;gene12210;gene20517;gene7297
GO:0046328	regulation of JNK cascade	6	74	0.371414	0.551964	gene23498;gene11743;gene62;gene17851;gene16339;gene26074
GO:0030182	neuron differentiation	23	318	0.371567	0.55203	gene21638;gene262;gene1691;gene18076;gene17147;gene23356;gene2628;gene309;gene7936;gene24932;gene9576;gene16339;gene23014;gene25974;gene27812;gene10885;gene26492;gene3656;gene23593;gene6016;gene9486;gene9920;gene17228
GO:0071902	positive regulation of protein serine/threonine kinase activity	9	117	0.377818	0.552446	gene21354;gene25006;gene4099;gene9840;gene9966;gene16339;gene17851;gene26074;gene18486
GO:0048568	embryonic organ development	11	146	0.381549	0.552446	gene25006;gene1321;gene14966;gene13574;gene18874;gene23593;gene7491;gene15054;gene14431;gene25912;gene1803
GO:0042306	regulation of protein import into nucleus	7	89	0.382055	0.552446	gene1321;gene25134;gene17851;gene23352;gene7563;gene9840;gene18742
GO:0001952	regulation of cell-matrix adhesion	4	47	0.383345	0.552586	gene1321;gene26976;gene1656;gene25134
GO:0015672	monovalent inorganic cation transport	6	75	0.383571	0.552586	gene4532;gene62;gene6716;gene9412;gene9413;gene14447
GO:0032387	negative regulation of intracellular transport	6	75	0.383571	0.552586	gene21981;gene3645;gene21354;gene23352;gene7563;gene18742
GO:1901617	organic hydroxy compound biosynthetic process	6	75	0.383571	0.552586	gene1656;gene22019;gene7642;gene24567;gene10459;gene10885
GO:0030203	glycosaminoglycan metabolic process	5	61	0.384257	0.553417	gene8414;gene23009;gene25478;gene9725;gene1760
GO:0006650	glycerophospholipid metabolic process	10	133	0.393676	0.564743	gene25535;gene20429;gene21227;gene10459;gene9582;gene19735;gene24386;gene25974;gene25134;gene2449
GO:0034220	ion transmembrane transport	10	133	0.393676	0.564743	gene17875;gene9220;gene4532;gene14447;gene18844;gene5080;gene9412;gene9413;gene17851;gene20791
GO:0032268	regulation of cellular protein metabolic process	78	1134	0.397368	0.569096	gene231;gene23498;gene11743;gene62;gene14431;gene2036;gene23593;gene25006;gene4099;gene9840;gene14968;gene11872;gene18742;gene5691;gene26074;gene17540;gene562;gene12471;gene9486;gene21354;gene14220;gene19734;gene23014;gene9966;gene1321;gene927;gene21884;gene22955;gene9260;gene7563;gene9145;gene22404;gene4895;gene17851;gene18874;gene19363;gene20598;gene5583;gene13711;gene2979;gene25745;gene6834;ge…
GO:0006022	aminoglycan metabolic process	5	62	0.397769	0.569329	gene8414;gene23009;gene25478;gene9725;gene1760
GO:0051099	positive regulation of binding	5	62	0.397769	0.569329	gene23518;gene25745;gene18076;gene9840;gene62
GO:0090407	organophosphate biosynthetic process	17	235	0.398583	0.570287	gene19619;gene25535;gene22019;gene19248;gene27110;gene20429;gene21227;gene19735;gene24386;gene25974;gene15162;gene13440;gene2449;gene25942;gene9582;gene15061;gene10459
GO:0033135	regulation of peptidyl-serine phosphorylation	4	48	0.398775	0.570287	gene11743;gene18742;gene23014;gene927
GO:0042542	response to hydrogen peroxide	4	48	0.398775	0.570287	gene3156;gene23075;gene27812;gene6611
GO:0051260	protein homooligomerization	8	105	0.400752	0.572954	gene16275;gene21354;gene28785;gene15162;gene19619;gene22272;gene25350;gene9444
GO:0007033	vacuole organization	7	91	0.404337	0.577754	gene27162;gene7297;gene9522;gene18849;gene1990;gene22810;gene25697
GO:1904589	regulation of protein import	7	91	0.404337	0.577754	gene1321;gene25134;gene17851;gene23352;gene7563;gene9840;gene18742
GO:0055074	calcium ion homeostasis	6	77	0.407881	0.582491	gene20791;gene14447;gene15054;gene17160;gene9486;gene17851
GO:0060348	bone development	6	77	0.407881	0.582491	gene24439;gene23593;gene25203;gene7449;gene11640;gene9840
GO:0030856	regulation of epithelial cell differentiation	4	49	0.414138	0.589439	gene20728;gene14431;gene9944;gene21354
GO:0071156	regulation of cell cycle arrest	4	49	0.414138	0.589439	gene18486;gene24154;gene25006;gene10475
GO:0032989	cellular component morphogenesis	28	400	0.421	0.590845	gene21638;gene262;gene20817;gene11657;gene27232;gene15054;gene14966;gene26759;gene1691;gene18076;gene17147;gene2628;gene309;gene7936;gene27581;gene24932;gene7563;gene26492;gene23593;gene6016;gene2421;gene9486;gene9920;gene16339;gene17228;gene6373;gene19800;gene8491
GO:0045860	positive regulation of protein kinase activity	13	180	0.423359	0.590845	gene21354;gene18742;gene19734;gene26074;gene25006;gene4099;gene9840;gene9966;gene16339;gene17851;gene18486;gene19518;gene11743
GO:0003205	cardiac chamber development	5	64	0.424691	0.591218	gene24439;gene1803;gene23593;gene11640;gene13574
GO:0016049	cell growth	5	64	0.424691	0.591218	gene21638;gene5583;gene8491;gene17147;gene18076
GO:0031344	regulation of cell projection organization	17	239	0.426318	0.59332	gene18076;gene1760;gene19774;gene17851;gene24439;gene13574;gene26492;gene9920;gene2036;gene21227;gene7936;gene17147;gene21024;gene10885;gene2421;gene62;gene6767
GO:0048562	embryonic organ morphogenesis	7	93	0.426591	0.593538	gene25006;gene1321;gene13574;gene14966;gene15054;gene23593;gene25912
GO:0008203	cholesterol metabolic process	4	50	0.429414	0.597139	gene10806;gene13440;gene1990;gene10885
GO:0072524	pyridine-containing compound metabolic process	4	50	0.429414	0.597139	gene19885;gene6214;gene22019;gene8900
GO:0031175	neuron projection development	15	211	0.436246	0.604352	gene21638;gene262;gene1691;gene18076;gene17147;gene23356;gene2628;gene309;gene7936;gene10885;gene26492;gene23593;gene6016;gene9920;gene17228
GO:0006367	transcription initiation from RNA polymerase II promoter	5	65	0.438072	0.606194	gene0;gene12210;gene13440;gene20285;gene3656
GO:0009612	response to mechanical stimulus	5	65	0.438072	0.606194	gene13382;gene24932;gene1099;gene163;gene24339
GO:0031056	regulation of histone modification	5	65	0.438072	0.606194	gene21884;gene22955;gene11743;gene7563;gene23960
GO:0030100	regulation of endocytosis	6	80	0.444164	0.614201	gene17851;gene9347;gene19734;gene18742;gene21354;gene26074
GO:0043393	regulation of protein binding	6	80	0.444164	0.614201	gene23518;gene25745;gene18076;gene21354;gene23356;gene23242
GO:0006282	regulation of DNA repair	4	51	0.444583	0.614201	gene15765;gene25006;gene7572;gene9261
GO:0006909	phagocytosis	4	51	0.444583	0.614201	gene27162;gene18742;gene12164;gene1990
GO:0010977	negative regulation of neuron projection development	4	51	0.444583	0.614201	gene2036;gene7936;gene17147;gene18076
GO:0048738	cardiac muscle tissue development	4	51	0.444583	0.614201	gene15054;gene23593;gene8407;gene22016
GO:0032269	negative regulation of cellular protein metabolic process	32	464	0.446274	0.616369	gene23498;gene11743;gene62;gene14431;gene11872;gene18742;gene5691;gene26074;gene12471;gene9486;gene14220;gene23014;gene17540;gene21354;gene9260;gene22404;gene18874;gene19363;gene20598;gene2979;gene9966;gene17214;gene11460;gene13382;gene13792;gene18565;gene24056;gene7080;gene1656;gene3089;gene17813;gene6143
GO:0072503	cellular divalent inorganic cation homeostasis	6	81	0.456168	0.624334	gene20791;gene14447;gene15054;gene17160;gene9486;gene17851
GO:0090596	sensory organ morphogenesis	6	81	0.456168	0.624334	gene25006;gene13574;gene14966;gene23593;gene25912;gene9486
GO:0032436	positive regulation of proteasomal ubiquitin-dependent protein catabolic process	4	52	0.459628	0.624334	gene13382;gene25745;gene62;gene6834
GO:0032845	negative regulation of homeostatic process	4	52	0.459628	0.624334	gene14431;gene25912;gene17851;gene20791
GO:1902652	secondary alcohol metabolic process	4	52	0.459628	0.624334	gene10806;gene13440;gene1990;gene10885
GO:2000021	regulation of ion homeostasis	4	52	0.459628	0.624334	gene13382;gene11872;gene17851;gene20791
GO:0032872	regulation of stress-activated MAPK cascade	7	96	0.459771	0.624334	gene23498;gene11743;gene62;gene17851;gene16339;gene26074;gene7080
GO:0051091	positive regulation of sequence-specific DNA binding transcription factor activity	7	96	0.459771	0.624334	gene9260;gene11743;gene12471;gene16339;gene18486;gene20852;gene9486
GO:0051188	cofactor biosynthetic process	7	96	0.459771	0.624334	gene19619;gene17659;gene22019;gene13686;gene14480;gene25091;gene19248
GO:0070302	regulation of stress-activated protein kinase signaling cascade	7	96	0.459771	0.624334	gene23498;gene11743;gene62;gene17851;gene16339;gene26074;gene7080
GO:0033674	positive regulation of kinase activity	14	200	0.464596	0.626706	gene21354;gene18742;gene19734;gene26074;gene25006;gene4099;gene9840;gene9966;gene15054;gene17851;gene16339;gene18486;gene19518;gene11743
GO:0017157	regulation of exocytosis	5	67	0.464606	0.626706	gene16287;gene20149;gene26594;gene927;gene17882
GO:0050767	regulation of neurogenesis	19	275	0.469749	0.632804	gene18076;gene1760;gene19774;gene11077;gene24439;gene13574;gene26492;gene9920;gene2036;gene19518;gene13632;gene7936;gene17147;gene10885;gene2421;gene62;gene6767;gene562;gene24339
GO:1901564	organonitrogen compound metabolic process	66	977	0.472717	0.636635	gene24932;gene19885;gene6214;gene3650;gene15162;gene15176;gene13382;gene13725;gene14545;gene13300;gene19619;gene62;gene18877;gene8414;gene27059;gene22019;gene18766;gene1656;gene21287;gene25158;gene13711;gene19248;gene7642;gene24407;gene14495;gene23009;gene22955;gene3843;gene1803;gene12406;gene251;gene3286;gene25478;gene6928;gene9725;gene13247;gene10459;gene9582;gene18655;gene13686;gene25091;gene2…
GO:0032006	regulation of TOR signaling	4	53	0.47453	0.638738	gene18742;gene16408;gene567;gene23014
GO:1900182	positive regulation of protein localization to nucleus	4	53	0.47453	0.638738	gene1321;gene25134;gene17851;gene9840
GO:0042157	lipoprotein metabolic process	5	68	0.477734	0.64271	gene1990;gene19735;gene24386;gene25974;gene10885
GO:0046883	regulation of hormone secretion	5	68	0.477734	0.64271	gene7182;gene927;gene13440;gene23518;gene62
GO:0051246	regulation of protein metabolic process	82	1218	0.478571	0.643666	gene231;gene23498;gene11743;gene62;gene4895;gene14431;gene2036;gene23593;gene25006;gene4099;gene9840;gene14968;gene21354;gene17851;gene11872;gene18742;gene5691;gene26074;gene17540;gene562;gene12471;gene9486;gene14220;gene19734;gene23014;gene9966;gene18420;gene1321;gene927;gene21884;gene22955;gene23518;gene9260;gene7563;gene9145;gene22404;gene18874;gene19363;gene20598;gene5583;gene2421;gene13711;g…
GO:0010770	positive regulation of cell morphogenesis involved in differentiation	6	83	0.47998	0.645389	gene18076;gene24439;gene23518;gene1321;gene18486;gene2421
GO:0016310	phosphorylation	29	426	0.480881	0.646153	gene11743;gene14431;gene14514;gene16512;gene18742;gene20427;gene22016;gene25134;gene9260;gene4099;gene18353;gene262;gene27068;gene2827;gene17851;gene26074;gene13711;gene25006;gene9840;gene15054;gene23593;gene12458;gene17659;gene19885;gene14968;gene18491;gene20682;gene7080;gene9966
GO:0045664	regulation of neuron differentiation	16	232	0.481224	0.646153	gene18076;gene1760;gene19774;gene24439;gene13574;gene26492;gene9920;gene2036;gene19518;gene7936;gene17147;gene10885;gene2421;gene62;gene6767;gene562
GO:0060537	muscle tissue development	7	98	0.481665	0.646153	gene15054;gene24339;gene23593;gene8407;gene22016;gene4895;gene5583
GO:1903900	regulation of viral life cycle	7	98	0.481665	0.646153	gene21981;gene3645;gene2606;gene11460;gene23242;gene28785;gene62
GO:0015980	energy derivation by oxidation of organic compounds	8	113	0.482989	0.647381	gene18849;gene25654;gene2827;gene23261;gene8900;gene11743;gene12907;gene25688
GO:0017038	protein import	8	113	0.482989	0.647381	gene9576;gene10513;gene27763;gene204;gene13565;gene25134;gene8135;gene927
GO:0006091	generation of precursor metabolites and energy	10	143	0.484962	0.649854	gene13440;gene18933;gene18849;gene25654;gene2827;gene23261;gene8900;gene11743;gene12907;gene25688
GO:0051338	regulation of transferase activity	29	427	0.486193	0.650835	gene23498;gene25134;gene21354;gene10475;gene26074;gene18742;gene19734;gene25006;gene4099;gene9840;gene9966;gene15054;gene17851;gene17540;gene9260;gene18874;gene19363;gene20598;gene9486;gene25745;gene6834;gene17214;gene16339;gene24727;gene18486;gene62;gene19518;gene11743;gene14349
GO:0090317	negative regulation of intracellular protein transport	4	54	0.489275	0.653804	gene21354;gene23352;gene7563;gene18742
GO:0035967	cellular response to topologically incorrect protein	5	69	0.490754	0.653804	gene62;gene24584;gene26074;gene5417;gene927
GO:0071559	response to transforming growth factor beta	5	69	0.490754	0.653804	gene1321;gene24339;gene8491;gene14431;gene18706
GO:0071560	cellular response to transforming growth factor beta stimulus	5	69	0.490754	0.653804	gene1321;gene24339;gene8491;gene14431;gene18706
GO:1903008	organelle disassembly	5	69	0.490754	0.653804	gene11743;gene62;gene9522;gene24932;gene4352
GO:0043122	regulation of I-kappaB kinase/NF-kappaB signaling	9	129	0.493579	0.653804	gene11743;gene17851;gene21354;gene28785;gene3645;gene62;gene6410;gene8002;gene4352
GO:0070201	regulation of establishment of protein localization	23	339	0.496314	0.653804	gene7182;gene13632;gene11743;gene12014;gene26074;gene1321;gene25134;gene927;gene20852;gene9840;gene21024;gene18742;gene23518;gene7572;gene18486;gene6143;gene17851;gene21354;gene23352;gene7563;gene13440;gene12090;gene62
GO:0051050	positive regulation of transport	23	340	0.502233	0.658003	gene11743;gene17851;gene9347;gene62;gene1990;gene20852;gene21354;gene12014;gene1321;gene25134;gene262;gene9840;gene18742;gene23518;gene18486;gene4099;gene5691;gene16287;gene20149;gene26594;gene927;gene13440;gene8001
GO:0010720	positive regulation of cell development	14	205	0.50262	0.658003	gene18076;gene24439;gene13574;gene23518;gene9840;gene1321;gene18486;gene2421;gene19518;gene17882;gene17147;gene62;gene6767;gene21354
GO:0046822	regulation of nucleocytoplasmic transport	8	115	0.503169	0.658003	gene1321;gene25134;gene18742;gene23518;gene17851;gene23352;gene7563;gene9840
GO:0045861	negative regulation of proteolysis	7	100	0.50331	0.658003	gene11872;gene18742;gene5691;gene22404;gene2979;gene17813;gene6143
GO:0045216	cell-cell junction organization	5	70	0.503655	0.658003	gene231;gene7563;gene13755;gene1321;gene823
GO:0006487	protein N-linked glycosylation	4	55	0.503848	0.658003	gene7046;gene11818;gene17882;gene23038
GO:0030902	hindbrain development	4	55	0.503848	0.658003	gene25912;gene9486;gene16339;gene11077
GO:0010605	negative regulation of macromolecule metabolic process	73	1093	0.512187	0.668538	gene26055;gene6410;gene6611;gene9260;gene23498;gene11743;gene62;gene14431;gene7563;gene28785;gene21354;gene11872;gene18742;gene5691;gene26074;gene23352;gene23518;gene12471;gene9486;gene14220;gene23014;gene18420;gene13440;gene18913;gene22016;gene17540;gene22404;gene18874;gene19363;gene20598;gene2421;gene10563;gene11077;gene13382;gene16546;gene24776;gene25745;gene26099;gene3089;gene8092;gene2979;ge…
GO:0007178	transmembrane receptor protein serine/threonine kinase signaling pathway	6	86	0.515077	0.672138	gene23757;gene24439;gene4895;gene8491;gene1321;gene24339
GO:0034765	regulation of ion transmembrane transport	5	71	0.516426	0.673726	gene23075;gene10597;gene10518;gene21296;gene12406
GO:1901800	positive regulation of proteasomal protein catabolic process	4	56	0.518235	0.675913	gene13382;gene25745;gene62;gene6834
GO:0048522	positive regulation of cellular process	143	2147	0.520661	0.678074	gene231;gene9260;gene10804;gene12332;gene13711;gene14968;gene15054;gene16287;gene1656;gene22955;gene23593;gene24942;gene4099;gene6153;gene7080;gene8407;gene9840;gene4472;gene18821;gene25006;gene10563;gene1099;gene12443;gene1321;gene13792;gene1691;gene18486;gene20285;gene20852;gene21884;gene23518;gene23757;gene24231;gene24439;gene25134;gene25291;gene4895;gene562;gene62;gene927;gene9486;gene9948;ge…
GO:0071214	cellular response to abiotic stimulus	9	132	0.521824	0.679199	gene14431;gene13382;gene3089;gene7563;gene7572;gene25134;gene7297;gene19984;gene4895
GO:0046777	protein autophosphorylation	7	102	0.524652	0.680323	gene11743;gene4099;gene15054;gene16512;gene22016;gene23593;gene9260
GO:0030099	myeloid cell differentiation	6	87	0.526577	0.680323	gene16287;gene26759;gene20852;gene10563;gene17851;gene16546
GO:1903827	regulation of cellular protein localization	19	284	0.528186	0.680323	gene11743;gene12014;gene26074;gene1321;gene25134;gene6537;gene21024;gene927;gene18742;gene23518;gene7572;gene17851;gene21354;gene23352;gene7563;gene9840;gene20852;gene26976;gene62
GO:0060341	regulation of cellular localization	34	511	0.531281	0.680323	gene21981;gene3645;gene17813;gene7182;gene26976;gene11743;gene13632;gene12014;gene62;gene26074;gene1321;gene25134;gene927;gene20852;gene9840;gene6537;gene21024;gene18742;gene23518;gene7572;gene18486;gene16287;gene20149;gene6143;gene26594;gene23124;gene17851;gene21354;gene23352;gene7563;gene13440;gene12090;gene14431;gene17882
GO:0097191	extrinsic apoptotic signaling pathway	4	57	0.532424	0.680795	gene25134;gene562;gene1321;gene927
GO:0051223	regulation of protein transport	21	315	0.532996	0.681355	gene7182;gene13632;gene11743;gene12014;gene26074;gene1321;gene25134;gene927;gene20852;gene9840;gene18742;gene23518;gene18486;gene6143;gene17851;gene21354;gene23352;gene7563;gene13440;gene12090;gene62
GO:0050792	regulation of viral process	7	103	0.535195	0.683994	gene21981;gene3645;gene2606;gene11460;gene23242;gene28785;gene62
GO:0042391	regulation of membrane potential	6	88	0.537967	0.686846	gene11743;gene62;gene13382;gene11872;gene18844;gene5080
GO:0098655	cation transmembrane transport	6	88	0.537967	0.686846	gene4532;gene14447;gene9412;gene9413;gene17851;gene20791
GO:0098662	inorganic cation transmembrane transport	6	88	0.537967	0.686846	gene4532;gene14447;gene9412;gene9413;gene17851;gene20791
GO:0045944	positive regulation of transcription from RNA polymerase II promoter	27	407	0.540149	0.68946	gene10563;gene1099;gene12443;gene1321;gene13792;gene1691;gene18486;gene20285;gene20852;gene21884;gene22955;gene23518;gene23593;gene23757;gene24231;gene24439;gene25006;gene25134;gene25291;gene4895;gene562;gene62;gene7080;gene927;gene9486;gene9840;gene9948
GO:0009790	embryo development	26	392	0.540857	0.69019	gene25006;gene1321;gene14966;gene12471;gene23757;gene24439;gene9486;gene13574;gene18874;gene23593;gene16546;gene24386;gene7491;gene10461;gene17228;gene18706;gene9102;gene14431;gene15054;gene25912;gene24056;gene17147;gene18076;gene22955;gene1803;gene7449
GO:0006914	autophagy	13	195	0.541455	0.690719	gene11743;gene62;gene9522;gene4352;gene7297;gene24932;gene12907;gene17906;gene18353;gene27162;gene8001;gene8003;gene27763
GO:0045665	negative regulation of neuron differentiation	5	73	0.541543	0.690719	gene2036;gene7936;gene17147;gene18076;gene562
GO:1902679	negative regulation of RNA biosynthetic process	37	559	0.544067	0.693398	gene26055;gene6410;gene6611;gene9260;gene7563;gene28785;gene18742;gene23352;gene23518;gene22016;gene10563;gene11077;gene13382;gene13440;gene16546;gene21354;gene23498;gene24776;gene25745;gene26099;gene3089;gene8092;gene9462;gene1099;gene11832;gene12443;gene1321;gene1691;gene20285;gene20852;gene23593;gene3656;gene4352;gene4895;gene562;gene62;gene8135
GO:0006733	oxidoreduction coenzyme metabolic process	4	58	0.546403	0.694131	gene19885;gene6214;gene17659;gene8900
GO:0034620	cellular response to unfolded protein	4	58	0.546403	0.694131	gene62;gene26074;gene5417;gene927
GO:0008283	cell proliferation	18	272	0.548546	0.69668	gene11657;gene13440;gene14431;gene23014;gene23518;gene24851;gene3645;gene7620;gene9840;gene25006;gene23593;gene4895;gene26674;gene9486;gene23757;gene24439;gene24154;gene11077
GO:0051960	regulation of nervous system development	20	303	0.552367	0.701357	gene18076;gene1760;gene19774;gene11077;gene24439;gene13574;gene26492;gene9920;gene2036;gene19518;gene13632;gene7936;gene17147;gene927;gene10885;gene2421;gene62;gene6767;gene562;gene24339
GO:0022411	cellular component disassembly	12	182	0.558904	0.706606	gene3650;gene11743;gene62;gene9522;gene14514;gene10461;gene22808;gene25203;gene24932;gene4352;gene23014;gene7563
GO:0006497	protein lipidation	4	59	0.560163	0.706606	gene1990;gene19735;gene24386;gene25974
GO:0031345	negative regulation of cell projection organization	4	59	0.560163	0.706606	gene2036;gene7936;gene17147;gene18076
GO:0042158	lipoprotein biosynthetic process	4	59	0.560163	0.706606	gene1990;gene19735;gene24386;gene25974
GO:0014706	striated muscle tissue development	6	90	0.560383	0.706606	gene15054;gene23593;gene8407;gene22016;gene4895;gene5583
GO:0071478	cellular response to radiation	6	90	0.560383	0.706606	gene3089;gene7563;gene7572;gene25134;gene7297;gene4895
GO:0045088	regulation of innate immune response	8	121	0.562075	0.706606	gene26074;gene24630;gene6410;gene20852;gene9260;gene2979;gene10461;gene12164
GO:0048666	neuron development	17	259	0.563172	0.706606	gene21638;gene262;gene1691;gene18076;gene17147;gene23356;gene2628;gene309;gene7936;gene24932;gene10885;gene26492;gene3656;gene23593;gene6016;gene9920;gene17228
GO:1900180	regulation of protein localization to nucleus	7	106	0.566238	0.709227	gene1321;gene25134;gene17851;gene23352;gene7563;gene9840;gene18742
GO:0031398	positive regulation of protein ubiquitination	6	91	0.571398	0.714986	gene62;gene11743;gene14349;gene25745;gene12907;gene6410
GO:0045892	negative regulation of transcription, DNA-templated	36	550	0.572539	0.716238	gene26055;gene6410;gene6611;gene9260;gene7563;gene18742;gene23352;gene23518;gene22016;gene10563;gene11077;gene13382;gene13440;gene16546;gene21354;gene23498;gene24776;gene25745;gene26099;gene3089;gene8092;gene9462;gene1099;gene11832;gene12443;gene1321;gene1691;gene20285;gene20852;gene23593;gene3656;gene4352;gene4895;gene562;gene62;gene8135
GO:1903828	negative regulation of cellular protein localization	5	76	0.578029	0.722927	gene21354;gene23352;gene7563;gene26976;gene18742
GO:0034976	response to endoplasmic reticulum stress	10	154	0.58127	0.726802	gene25134;gene25745;gene27162;gene62;gene26074;gene20791;gene27812;gene24584;gene5417;gene927
GO:1903507	negative regulation of nucleic acid-templated transcription	36	552	0.581732	0.7272	gene26055;gene6410;gene6611;gene9260;gene7563;gene18742;gene23352;gene23518;gene22016;gene10563;gene11077;gene13382;gene13440;gene16546;gene21354;gene23498;gene24776;gene25745;gene26099;gene3089;gene8092;gene9462;gene1099;gene11832;gene12443;gene1321;gene1691;gene20285;gene20852;gene23593;gene3656;gene4352;gene4895;gene562;gene62;gene8135
GO:0007283	spermatogenesis	11	170	0.585693	0.729998	gene0;gene12210;gene13412;gene17540;gene20442;gene23757;gene23960;gene25901;gene3672;gene9944;gene16546
GO:0002764	immune response-regulating signaling pathway	7	108	0.586396	0.730695	gene13711;gene12164;gene9260;gene12406;gene13632;gene927;gene16287
GO:0033157	regulation of intracellular protein transport	13	201	0.586577	0.730742	gene11743;gene12014;gene26074;gene1321;gene25134;gene18742;gene23518;gene17851;gene21354;gene23352;gene7563;gene9840;gene62
GO:0006898	receptor-mediated endocytosis	4	61	0.586987	0.731074	gene17160;gene6346;gene9486;gene21900
GO:1903533	regulation of protein targeting	10	155	0.589645	0.73268	gene11743;gene12014;gene1321;gene25134;gene17851;gene23352;gene7563;gene9840;gene62;gene18742
GO:1903308	regulation of chromatin modification	5	77	0.589845	0.73268	gene21884;gene22955;gene11743;gene7563;gene23960
GO:1903651	positive regulation of cytoplasmic transport	8	124	0.590378	0.73268	gene11743;gene12014;gene1321;gene25134;gene18742;gene23518;gene17851;gene9840
GO:0010629	negative regulation of gene expression	49	752	0.591289	0.73268	gene26055;gene6410;gene6611;gene9260;gene14431;gene7563;gene28785;gene18742;gene23352;gene23518;gene14220;gene22016;gene10563;gene11077;gene13382;gene13440;gene16546;gene21354;gene23498;gene24776;gene25745;gene26099;gene3089;gene8092;gene2979;gene9462;gene1099;gene11832;gene12443;gene1321;gene1691;gene20285;gene20852;gene23593;gene3656;gene4352;gene4895;gene562;gene62;gene8135;gene10475;gene11743…
GO:0048232	male gamete generation	11	171	0.593654	0.734161	gene0;gene12210;gene13412;gene17540;gene20442;gene23757;gene23960;gene25901;gene3672;gene9944;gene16546
GO:1901361	organic cyclic compound catabolic process	13	202	0.593917	0.734308	gene10208;gene13725;gene14545;gene10885;gene24407;gene22955;gene12406;gene251;gene3286;gene10976;gene27812;gene14431;gene28785
GO:0046434	organophosphate catabolic process	4	62	0.600037	0.740621	gene12406;gene251;gene3286;gene8900
GO:0051651	maintenance of location in cell	4	62	0.600037	0.740621	gene18849;gene11743;gene823;gene11027
GO:0098727	maintenance of cell number	4	62	0.600037	0.740621	gene9840;gene562;gene22955;gene25006
GO:0006897	endocytosis	13	203	0.6012	0.741869	gene27162;gene17160;gene17906;gene19734;gene24974;gene26759;gene6767;gene18742;gene6346;gene9486;gene21900;gene12164;gene1990
GO:0034762	regulation of transmembrane transport	5	78	0.601477	0.742031	gene23075;gene10597;gene10518;gene21296;gene12406
GO:0031324	negative regulation of cellular metabolic process	70	1076	0.609091	0.749968	gene26055;gene6410;gene6611;gene9260;gene23498;gene11743;gene62;gene14431;gene23075;gene7563;gene28785;gene21354;gene11872;gene18742;gene5691;gene26074;gene23352;gene23518;gene12471;gene9486;gene14220;gene25745;gene24727;gene23014;gene18420;gene22016;gene17540;gene22404;gene18874;gene19363;gene20598;gene2421;gene10563;gene11077;gene13382;gene13440;gene16546;gene24776;gene26099;gene3089;gene8092;g…
GO:0051098	regulation of binding	9	142	0.611503	0.752756	gene23518;gene25745;gene18076;gene21354;gene23356;gene1321;gene9840;gene62;gene23242
GO:2000045	regulation of G1/S transition of mitotic cell cycle	5	79	0.612921	0.754319	gene11657;gene10199;gene18486;gene25006;gene10475
GO:0006887	exocytosis	6	95	0.614044	0.755518	gene15046;gene24976;gene27763;gene2979;gene9840;gene26594
GO:0032388	positive regulation of intracellular transport	11	174	0.61711	0.755678	gene11743;gene12014;gene1321;gene25134;gene18742;gene23518;gene16287;gene20149;gene20852;gene17851;gene9840
GO:0051495	positive regulation of cytoskeleton organization	5	80	0.624172	0.760433	gene4472;gene1321;gene18486;gene2036;gene13755
GO:0001649	osteoblast differentiation	4	64	0.625379	0.761357	gene17118;gene7563;gene10563;gene1321
GO:0030177	positive regulation of Wnt signaling pathway	4	64	0.625379	0.761357	gene23593;gene25006;gene9486;gene7449
GO:0090288	negative regulation of cellular response to growth factor stimulus	4	64	0.625379	0.761357	gene26674;gene26074;gene7449;gene12090
GO:0000122	negative regulation of transcription from RNA polymerase II promoter	21	331	0.627055	0.763214	gene7563;gene1099;gene11832;gene12443;gene1321;gene13440;gene16546;gene1691;gene20285;gene20852;gene22016;gene23518;gene23593;gene26099;gene3089;gene3656;gene4352;gene4895;gene562;gene62;gene8135
GO:1904951	positive regulation of establishment of protein localization	13	207	0.629728	0.765734	gene11743;gene12014;gene1321;gene25134;gene20852;gene9840;gene21024;gene927;gene18742;gene23518;gene18486;gene17851;gene13440
GO:0019693	ribose phosphate metabolic process	10	160	0.630322	0.766274	gene19885;gene6214;gene19619;gene19248;gene25158;gene12406;gene251;gene3286;gene15162;gene2827
GO:2001020	regulation of response to DNA damage stimulus	6	97	0.634455	0.771114	gene15765;gene25006;gene7563;gene7572;gene9261;gene7080
GO:0050789	regulation of biological process	307	4656	0.634746	0.771283	gene927;gene21981;gene3645;gene26055;gene6410;gene6611;gene9260;gene22016;gene1990;gene231;gene23498;gene21354;gene17008;gene16339;gene25006;gene25134;gene7297;gene7449;gene10804;gene12332;gene13711;gene14968;gene15054;gene16287;gene1656;gene22955;gene23593;gene24942;gene4099;gene6153;gene7080;gene8407;gene9840;gene4472;gene18821;gene11743;gene7563;gene10563;gene1099;gene12443;gene1321;gene13792;…
GO:1902275	regulation of chromatin organization	5	81	0.635224	0.77168	gene21884;gene22955;gene11743;gene7563;gene23960
GO:0030001	metal ion transport	8	129	0.635484	0.771811	gene14447;gene23842;gene11027;gene6716;gene20791;gene9412;gene9413;gene17851
GO:0030522	intracellular receptor signaling pathway	4	65	0.637661	0.77427	gene20852;gene27068;gene3089;gene22404
GO:0032386	regulation of intracellular transport	19	302	0.638684	0.774719	gene21981;gene3645;gene17813;gene11743;gene12014;gene62;gene26074;gene1321;gene25134;gene18742;gene23518;gene16287;gene20149;gene20852;gene17851;gene21354;gene23352;gene7563;gene9840
GO:0043900	regulation of multi-organism process	12	193	0.641698	0.774764	gene927;gene21981;gene3645;gene2606;gene11460;gene23242;gene28785;gene62;gene9840;gene24932;gene4352;gene17882
GO:0018105	peptidyl-serine phosphorylation	5	82	0.646076	0.775963	gene11743;gene18353;gene18742;gene262;gene27068
GO:0016331	morphogenesis of embryonic epithelium	4	66	0.649679	0.780106	gene25006;gene9486;gene23593;gene13574
GO:0032880	regulation of protein localization	26	413	0.650826	0.781299	gene7182;gene13632;gene11743;gene12014;gene26074;gene1321;gene25134;gene927;gene20852;gene9840;gene6537;gene21024;gene18742;gene23518;gene7572;gene18486;gene6143;gene19518;gene17851;gene21354;gene23352;gene7563;gene13440;gene12090;gene26976;gene62
GO:0009895	negative regulation of catabolic process	6	99	0.65422	0.785187	gene11743;gene1321;gene9260;gene12090;gene3286;gene23014
GO:0010558	negative regulation of macromolecule biosynthetic process	44	692	0.655836	0.785515	gene26055;gene6410;gene6611;gene9260;gene14431;gene7563;gene28785;gene21354;gene18742;gene23352;gene23518;gene14220;gene18420;gene13440;gene18913;gene22016;gene10563;gene11077;gene13382;gene16546;gene23498;gene24776;gene25745;gene26099;gene3089;gene8092;gene9462;gene24439;gene20852;gene1099;gene11832;gene12443;gene1321;gene1691;gene20285;gene23593;gene3656;gene4352;gene4895;gene562;gene62;gene813…
GO:0051222	positive regulation of protein transport	12	195	0.655853	0.785515	gene11743;gene12014;gene1321;gene25134;gene20852;gene9840;gene18742;gene23518;gene18486;gene17851;gene927;gene13440
GO:0008152	metabolic process	327	4965	0.657314	0.786117	gene231;gene24932;gene19885;gene6214;gene3650;gene24976;gene17641;gene22179;gene11743;gene62;gene9522;gene13440;gene2979;gene15162;gene18001;gene6611;gene9261;gene10806;gene1990;gene10208;gene15176;gene16244;gene30259;gene26135;gene19881;gene24727;gene4765;gene7449;gene7537;gene8566;gene9996;gene13686;gene23386;gene14480;gene5430;gene13382;gene10513;gene21029;gene8414;gene13725;gene14545;gene2568…
GO:0035304	regulation of protein dephosphorylation	4	67	0.66143	0.790854	gene11743;gene1321;gene927;gene3089
GO:0019439	aromatic compound catabolic process	12	196	0.662816	0.792325	gene17641;gene22179;gene10208;gene13725;gene14545;gene24407;gene12406;gene251;gene3286;gene27812;gene14431;gene28785
GO:0009894	regulation of catabolic process	25	400	0.663354	0.792782	gene11743;gene12090;gene27812;gene20429;gene2470;gene927;gene26074;gene1321;gene9260;gene24154;gene18353;gene7297;gene13382;gene25745;gene62;gene6834;gene4352;gene3286;gene12886;gene4099;gene8900;gene9840;gene10513;gene14431;gene23014
GO:1903322	positive regulation of protein modification by small protein conjugation or removal	6	100	0.663852	0.79319	gene62;gene11743;gene14349;gene25745;gene12907;gene6410
GO:0000077	DNA damage checkpoint	5	84	0.667163	0.794978	gene20517;gene10199;gene15765;gene10475;gene18486
GO:1902806	regulation of cell cycle G1/S phase transition	5	84	0.667163	0.794978	gene11657;gene10199;gene18486;gene25006;gene10475
GO:0090316	positive regulation of intracellular protein transport	8	133	0.669505	0.795829	gene11743;gene12014;gene1321;gene25134;gene18742;gene23518;gene17851;gene9840
GO:0019882	antigen processing and presentation	4	68	0.672911	0.798199	gene13358;gene2617;gene6346;gene927
GO:0009890	negative regulation of biosynthetic process	45	713	0.677111	0.802994	gene26055;gene6410;gene6611;gene9260;gene14431;gene7563;gene28785;gene21354;gene18742;gene23352;gene23518;gene14220;gene25745;gene18420;gene13440;gene18913;gene22016;gene10563;gene11077;gene13382;gene16546;gene23498;gene24776;gene26099;gene3089;gene8092;gene9462;gene24439;gene20852;gene1099;gene11832;gene12443;gene1321;gene1691;gene20285;gene23593;gene3656;gene4352;gene4895;gene562;gene62;gene813…
GO:2001252	positive regulation of chromosome organization	5	85	0.677394	0.803142	gene21884;gene22955;gene11743;gene7563;gene23960
GO:0043087	regulation of GTPase activity	7	118	0.679568	0.805512	gene13705;gene18539;gene18731;gene18852;gene6153;gene17851;gene24231
GO:0051253	negative regulation of RNA metabolic process	37	590	0.67971	0.805512	gene26055;gene6410;gene6611;gene9260;gene7563;gene28785;gene18742;gene23352;gene23518;gene22016;gene10563;gene11077;gene13382;gene13440;gene16546;gene21354;gene23498;gene24776;gene25745;gene26099;gene3089;gene8092;gene9462;gene1099;gene11832;gene12443;gene1321;gene1691;gene20285;gene20852;gene23593;gene3656;gene4352;gene4895;gene562;gene62;gene8135
GO:0045931	positive regulation of mitotic cell cycle	4	69	0.684121	0.810172	gene25006;gene18486;gene4099;gene9840
GO:0051347	positive regulation of transferase activity	16	263	0.685706	0.811794	gene21354;gene18742;gene19734;gene26074;gene25006;gene4099;gene9840;gene9966;gene15054;gene17851;gene16339;gene18486;gene19518;gene11743;gene14349;gene25745
GO:0045934	negative regulation of nucleobase-containing compound metabolic process	41	656	0.695322	0.816967	gene26055;gene6410;gene6611;gene9260;gene23075;gene7563;gene28785;gene18742;gene23352;gene23518;gene22016;gene10563;gene11077;gene13382;gene13440;gene16546;gene21354;gene23498;gene24776;gene25745;gene26099;gene3089;gene8092;gene9462;gene24439;gene9261;gene1099;gene11832;gene12443;gene1321;gene1691;gene20285;gene20852;gene23593;gene3656;gene4352;gene4895;gene562;gene62;gene8135;gene23014
GO:0031329	regulation of cellular catabolic process	21	344	0.696554	0.818036	gene11743;gene12090;gene27812;gene20429;gene2470;gene927;gene26074;gene18353;gene7297;gene13382;gene25745;gene62;gene6834;gene4352;gene12886;gene4099;gene8900;gene9840;gene10513;gene14431;gene23014
GO:0031327	negative regulation of cellular biosynthetic process	44	703	0.697217	0.818442	gene26055;gene6410;gene6611;gene9260;gene14431;gene7563;gene28785;gene18742;gene23352;gene23518;gene14220;gene25745;gene18420;gene22016;gene10563;gene11077;gene13382;gene13440;gene16546;gene21354;gene23498;gene24776;gene26099;gene3089;gene8092;gene9462;gene24439;gene1099;gene11832;gene12443;gene1321;gene1691;gene20285;gene20852;gene23593;gene3656;gene4352;gene4895;gene562;gene62;gene8135;gene1935…
GO:0018209	peptidyl-serine modification	5	87	0.697221	0.818442	gene11743;gene18353;gene18742;gene262;gene27068
GO:0016055	Wnt signaling pathway	10	169	0.697838	0.818977	gene16339;gene9486;gene12471;gene23352;gene23518;gene12102;gene1321;gene13574;gene7080;gene7563
GO:0031349	positive regulation of defense response	6	104	0.700669	0.822109	gene8001;gene8003;gene10461;gene20149;gene12164;gene9260
GO:0006357	regulation of transcription from RNA polymerase II promoter	50	797	0.701344	0.822711	gene10563;gene1099;gene12443;gene1321;gene13792;gene1691;gene18486;gene20285;gene20852;gene21884;gene22955;gene23518;gene23593;gene23757;gene24231;gene24439;gene25006;gene25134;gene25291;gene4895;gene562;gene62;gene7080;gene927;gene9486;gene9840;gene9948;gene26674;gene7449;gene8491;gene7563;gene10475;gene11348;gene11420;gene13440;gene22390;gene25912;gene5583;gene7620;gene84;gene28785;gene11832;ge…
GO:0035556	intracellular signal transduction	42	674	0.704561	0.825298	gene7080;gene11743;gene14431;gene18742;gene9840;gene14968;gene15054;gene16287;gene23593;gene25006;gene20791;gene25745;gene27812;gene16512;gene19363;gene20427;gene20598;gene22016;gene262;gene3172;gene8491;gene18874;gene26074;gene25134;gene21227;gene17851;gene6611;gene17047;gene17396;gene21900;gene23741;gene13711;gene20681;gene18491;gene20682;gene9966;gene23014;gene5583;gene10475;gene18486;gene562;…
GO:0072521	purine-containing compound metabolic process	10	170	0.704847	0.825298	gene15162;gene19619;gene19248;gene24407;gene25158;gene12406;gene251;gene3286;gene2827;gene2742
GO:1903829	positive regulation of cellular protein localization	10	170	0.704847	0.825298	gene11743;gene12014;gene1321;gene25134;gene21024;gene927;gene18742;gene23518;gene17851;gene9840
GO:0035303	regulation of dephosphorylation	4	71	0.705723	0.825943	gene11743;gene1321;gene927;gene3089
GO:0071383	cellular response to steroid hormone stimulus	4	71	0.705723	0.825943	gene27812;gene562;gene14431;gene1770
GO:0022412	cellular process involved in reproduction in multicellular organism	5	88	0.706814	0.82684	gene16339;gene562;gene16546;gene23960;gene12210
GO:0042692	muscle cell differentiation	5	88	0.706814	0.82684	gene15054;gene9840;gene22016;gene25006;gene23518
GO:0031325	positive regulation of cellular metabolic process	83	1307	0.708612	0.827457	gene231;gene9260;gene10563;gene1099;gene12443;gene1321;gene13792;gene1691;gene18486;gene20285;gene20852;gene21884;gene22955;gene23518;gene23593;gene23757;gene24231;gene24439;gene25006;gene25134;gene25291;gene4895;gene562;gene62;gene7080;gene927;gene9486;gene9840;gene9948;gene11743;gene2036;gene4099;gene14968;gene17851;gene18742;gene21354;gene19734;gene26074;gene20429;gene2470;gene15765;gene9966;g…
GO:0009416	response to light stimulus	8	138	0.709233	0.827457	gene24932;gene3089;gene1099;gene19363;gene25134;gene7297;gene22016;gene3656
GO:0006352	DNA-templated transcription, initiation	6	105	0.709437	0.827457	gene0;gene10806;gene12210;gene13440;gene20285;gene3656
GO:0051179	localization	137	2132	0.712434	0.828457	gene18076;gene15046;gene1990;gene9576;gene12406;gene17851;gene8001;gene8003;gene927;gene18849;gene10513;gene9347;gene25006;gene27162;gene25697;gene5171;gene27471;gene14447;gene17875;gene20791;gene9220;gene8802;gene18742;gene19716;gene7491;gene26759;gene11743;gene17228;gene24932;gene4532;gene17160;gene23842;gene12090;gene16244;gene20429;gene25942;gene30259;gene25478;gene21024;gene22477;gene17009;g…
GO:0007163	establishment or maintenance of cell polarity	4	72	0.716115	0.832449	gene25006;gene17851;gene13574;gene1760
GO:0031570	DNA integrity checkpoint	5	89	0.716194	0.832449	gene20517;gene10199;gene15765;gene10475;gene18486
GO:0009150	purine ribonucleotide metabolic process	8	139	0.716792	0.832619	gene19619;gene19248;gene25158;gene12406;gene251;gene3286;gene15162;gene2827
GO:0007009	plasma membrane organization	6	106	0.718029	0.833819	gene13755;gene18742;gene18821;gene21041;gene21354;gene9486
GO:1901988	negative regulation of cell cycle phase transition	5	90	0.725359	0.841563	gene10199;gene14431;gene18486;gene11077;gene10475
GO:0007281	germ cell development	4	73	0.726235	0.842386	gene562;gene16546;gene23960;gene12210
GO:0021915	neural tube development	4	74	0.736084	0.848391	gene14431;gene9486;gene14966;gene13574
GO:0045935	positive regulation of nucleobase-containing compound metabolic process	49	792	0.736284	0.848429	gene9260;gene10563;gene1099;gene12443;gene1321;gene13792;gene1691;gene18486;gene20285;gene20852;gene21884;gene22955;gene23518;gene23593;gene23757;gene24231;gene24439;gene25006;gene25134;gene25291;gene4895;gene562;gene62;gene7080;gene927;gene9486;gene9840;gene9948;gene15765;gene11743;gene10208;gene19716;gene20149;gene0;gene11077;gene13440;gene13528;gene16339;gene16546;gene23960;gene4099;gene7297;g…
GO:0002768	immune response-regulating cell surface receptor signaling pathway	4	75	0.745664	0.858048	gene12406;gene13632;gene927;gene16287
GO:0007276	gamete generation	12	209	0.745813	0.858048	gene0;gene12210;gene13412;gene17540;gene20442;gene23757;gene23960;gene25901;gene3672;gene9944;gene562;gene16546
GO:0045786	negative regulation of cell cycle	14	244	0.758774	0.869026	gene1321;gene17813;gene25006;gene23518;gene7297;gene927;gene10199;gene14431;gene18486;gene11077;gene24154;gene23498;gene5583;gene10475
GO:2000113	negative regulation of cellular macromolecule biosynthetic process	41	674	0.758975	0.869061	gene26055;gene6410;gene6611;gene9260;gene14431;gene7563;gene18742;gene23352;gene23518;gene14220;gene18420;gene22016;gene10563;gene11077;gene13382;gene13440;gene16546;gene21354;gene23498;gene24776;gene25745;gene26099;gene3089;gene8092;gene9462;gene24439;gene1099;gene11832;gene12443;gene1321;gene1691;gene20285;gene20852;gene23593;gene3656;gene4352;gene4895;gene562;gene62;gene8135;gene1656
GO:0046488	phosphatidylinositol metabolic process	4	77	0.764026	0.871977	gene19735;gene24386;gene25974;gene25134
GO:0009893	positive regulation of metabolic process	92	1470	0.77126	0.878182	gene231;gene9260;gene10563;gene1099;gene12443;gene1321;gene13792;gene1691;gene18486;gene20285;gene20852;gene21884;gene22955;gene23518;gene23593;gene23757;gene24231;gene24439;gene25006;gene25134;gene25291;gene4895;gene562;gene62;gene7080;gene927;gene9486;gene9840;gene9948;gene11743;gene2036;gene4099;gene14968;gene13705;gene18539;gene18731;gene18852;gene6153;gene21354;gene17851;gene18742;gene9944;g…
GO:0051172	negative regulation of nitrogen compound metabolic process	45	741	0.772404	0.879229	gene26055;gene6410;gene6611;gene9260;gene14431;gene23075;gene7563;gene28785;gene18742;gene23352;gene23518;gene14220;gene22016;gene2421;gene10563;gene11077;gene13382;gene13440;gene16546;gene21354;gene23498;gene24776;gene25745;gene26099;gene3089;gene8092;gene9462;gene24439;gene9261;gene1099;gene11832;gene12443;gene1321;gene1691;gene20285;gene20852;gene23593;gene3656;gene4352;gene4895;gene562;gene62…
GO:0051302	regulation of cell division	8	147	0.772525	0.879229	gene17939;gene18486;gene4099;gene9840;gene7080;gene8135;gene23593;gene3156
GO:0035966	response to topologically incorrect protein	5	96	0.775881	0.882654	gene62;gene24584;gene26074;gene5417;gene927
GO:0045732	positive regulation of protein catabolic process	7	131	0.779056	0.884509	gene927;gene13382;gene25745;gene62;gene6834;gene12886;gene18353
GO:0045333	cellular respiration	4	79	0.78134	0.884509	gene2827;gene8900;gene11743;gene25688
GO:0072659	protein localization to plasma membrane	4	79	0.78134	0.884509	gene18742;gene18821;gene21354;gene9486
GO:1990778	protein localization to cell periphery	4	79	0.78134	0.884509	gene18742;gene18821;gene21354;gene9486
GO:0030036	actin cytoskeleton organization	11	199	0.782454	0.885376	gene4472;gene15054;gene21024;gene13755;gene19774;gene19800;gene13574;gene25006;gene26074;gene6373;gene8407
GO:0051128	regulation of cellular component organization	71	1151	0.78444	0.887427	gene25134;gene4472;gene11743;gene15054;gene18076;gene1760;gene19774;gene17851;gene9347;gene7080;gene62;gene19734;gene12014;gene6373;gene24439;gene1321;gene18486;gene11077;gene13574;gene7572;gene23075;gene9840;gene23518;gene25697;gene12090;gene27812;gene11985;gene25942;gene14112;gene19278;gene24154;gene26492;gene9920;gene9260;gene17160;gene21884;gene22955;gene6537;gene2036;gene13440;gene3645;gene5…
GO:0090068	positive regulation of cell cycle process	6	115	0.787419	0.890598	gene18486;gene24154;gene17939;gene4099;gene9840;gene10475
GO:0006163	purine nucleotide metabolic process	8	150	0.791252	0.894068	gene19619;gene19248;gene25158;gene12406;gene251;gene3286;gene15162;gene2827
GO:0009259	ribonucleotide metabolic process	8	150	0.791252	0.894068	gene19619;gene19248;gene25158;gene12406;gene251;gene3286;gene15162;gene2827
GO:0016236	macroautophagy	6	116	0.794258	0.894068	gene11743;gene4352;gene62;gene7297;gene9522;gene24932
GO:0033554	cellular response to stress	54	890	0.794814	0.894068	gene11743;gene18353;gene562;gene62;gene13440;gene14431;gene14447;gene18486;gene19984;gene26055;gene5417;gene26839;gene24584;gene20517;gene17008;gene18742;gene24439;gene26594;gene22223;gene27354;gene25134;gene25745;gene27162;gene13989;gene262;gene2742;gene7080;gene7572;gene9261;gene26074;gene20791;gene27812;gene24932;gene4352;gene7297;gene23075;gene6611;gene10199;gene9522;gene22404;gene22544;gene1…
GO:0045787	positive regulation of cell cycle	9	169	0.802562	0.900911	gene25006;gene18486;gene24154;gene4099;gene17939;gene9840;gene23593;gene9486;gene10475
GO:0045893	positive regulation of transcription, DNA-templated	39	657	0.804455	0.90251	gene9260;gene10563;gene1099;gene12443;gene1321;gene13792;gene1691;gene18486;gene20285;gene20852;gene21884;gene22955;gene23518;gene23593;gene23757;gene24231;gene24439;gene25006;gene25134;gene25291;gene4895;gene562;gene62;gene7080;gene927;gene9486;gene9840;gene9948;gene0;gene11077;gene13440;gene13528;gene16339;gene16546;gene23960;gene4099;gene7297;gene11743;gene12471
GO:1903508	positive regulation of nucleic acid-templated transcription	39	657	0.804455	0.90251	gene9260;gene10563;gene1099;gene12443;gene1321;gene13792;gene1691;gene18486;gene20285;gene20852;gene21884;gene22955;gene23518;gene23593;gene23757;gene24231;gene24439;gene25006;gene25134;gene25291;gene4895;gene562;gene62;gene7080;gene927;gene9486;gene9840;gene9948;gene0;gene11077;gene13440;gene13528;gene16339;gene16546;gene23960;gene4099;gene7297;gene11743;gene12471
GO:1903649	regulation of cytoplasmic transport	12	220	0.804519	0.90251	gene17813;gene11743;gene12014;gene1321;gene25134;gene18742;gene23518;gene17851;gene23352;gene7563;gene9840;gene62
GO:0010959	regulation of metal ion transport	4	82	0.805404	0.902905	gene10597;gene262;gene22016;gene12406
GO:1903052	positive regulation of proteolysis involved in cellular protein catabolic process	4	82	0.805404	0.902905	gene13382;gene25745;gene62;gene6834
GO:0002757	immune response-activating signal transduction	5	100	0.805404	0.902905	gene12164;gene9260;gene12406;gene13632;gene927
GO:0010821	regulation of mitochondrion organization	6	118	0.807429	0.904976	gene11743;gene62;gene12014;gene23075;gene9840;gene9145
GO:0006812	cation transport	10	187	0.807962	0.905004	gene14447;gene4532;gene23842;gene11027;gene62;gene6716;gene20791;gene9412;gene9413;gene17851
GO:1903320	regulation of protein modification by small protein conjugation or removal	9	170	0.808024	0.905004	gene11743;gene62;gene4895;gene11460;gene13382;gene14349;gene25745;gene12907;gene6410
GO:0042787	protein ubiquitination involved in ubiquitin-dependent protein catabolic process	5	101	0.812284	0.907417	gene12886;gene22404;gene27062;gene62;gene6225
GO:0006986	response to unfolded protein	4	83	0.812932	0.907941	gene62;gene26074;gene5417;gene927
GO:0010976	positive regulation of neuron projection development	5	102	0.818969	0.914281	gene18076;gene24439;gene13574;gene62;gene6767
GO:0048858	cell projection morphogenesis	15	274	0.821991	0.915668	gene21638;gene262;gene20817;gene14966;gene26759;gene1691;gene18076;gene17147;gene2628;gene309;gene7936;gene26492;gene23593;gene6016;gene9920
GO:0048545	response to steroid hormone	7	138	0.822192	0.915668	gene27812;gene562;gene12332;gene25006;gene14431;gene1770;gene10563
GO:1902680	positive regulation of RNA biosynthetic process	39	665	0.827054	0.920679	gene9260;gene10563;gene1099;gene12443;gene1321;gene13792;gene1691;gene18486;gene20285;gene20852;gene21884;gene22955;gene23518;gene23593;gene23757;gene24231;gene24439;gene25006;gene25134;gene25291;gene4895;gene562;gene62;gene7080;gene927;gene9486;gene9840;gene9948;gene0;gene11077;gene13440;gene13528;gene16339;gene16546;gene23960;gene4099;gene7297;gene11743;gene12471
GO:0010822	positive regulation of mitochondrion organization	4	85	0.827274	0.920722	gene11743;gene62;gene12014;gene23075
GO:0031396	regulation of protein ubiquitination	8	157	0.830453	0.923687	gene11743;gene62;gene11460;gene13382;gene14349;gene25745;gene12907;gene6410
GO:0043009	chordate embryonic development	14	260	0.833125	0.925075	gene24439;gene9486;gene18874;gene23593;gene1321;gene14966;gene7491;gene14431;gene15054;gene22955;gene1803;gene23757;gene7449;gene13574
GO:1901991	negative regulation of mitotic cell cycle phase transition	4	86	0.834096	0.925075	gene10199;gene14431;gene18486;gene10475
GO:0050794	regulation of cellular process	287	4463	0.837107	0.928212	gene21981;gene3645;gene26055;gene6410;gene6611;gene9260;gene22016;gene1990;gene231;gene23498;gene21354;gene17008;gene16339;gene25134;gene7297;gene7449;gene10804;gene12332;gene13711;gene14968;gene15054;gene16287;gene1656;gene22955;gene23593;gene24942;gene4099;gene6153;gene7080;gene8407;gene9840;gene4472;gene18821;gene25006;gene11743;gene7563;gene10563;gene1099;gene12443;gene1321;gene13792;gene1691…
GO:0009792	embryo development ending in birth or egg hatching	14	262	0.84107	0.931185	gene24439;gene9486;gene18874;gene23593;gene1321;gene14966;gene7491;gene14431;gene15054;gene22955;gene1803;gene23757;gene7449;gene13574
GO:0055086	nucleobase-containing small molecule metabolic process	14	262	0.84107	0.931185	gene19885;gene6214;gene15162;gene19619;gene19248;gene24407;gene14495;gene25158;gene12406;gene251;gene3286;gene2827;gene8900;gene2742
GO:0009987	cellular process	468	7122	0.841454	0.931407	gene18076;gene17882;gene24932;gene15046;gene11657;gene24339;gene19885;gene6214;gene3650;gene24976;gene17641;gene22179;gene16339;gene16287;gene26759;gene21638;gene7572;gene25006;gene7297;gene562;gene4472;gene9576;gene11743;gene62;gene9522;gene13440;gene24231;gene13632;gene25974;gene27812;gene15162;gene9102;gene17851;gene12406;gene8001;gene8003;gene927;gene23059;gene18849;gene10513;gene7080;gene180…
GO:1903364	positive regulation of cellular protein catabolic process	4	88	0.847068	0.935524	gene13382;gene25745;gene62;gene6834
GO:0051493	regulation of cytoskeleton organization	12	230	0.848734	0.936325	gene25134;gene4472;gene15054;gene11077;gene19774;gene1321;gene18486;gene2036;gene62;gene26976;gene3645;gene13755
GO:0051173	positive regulation of nitrogen compound metabolic process	50	849	0.848844	0.936325	gene9260;gene10563;gene1099;gene12443;gene1321;gene13792;gene1691;gene18486;gene20285;gene20852;gene21884;gene22955;gene23518;gene23593;gene23757;gene24231;gene24439;gene25006;gene25134;gene25291;gene4895;gene562;gene62;gene7080;gene927;gene9486;gene9840;gene9948;gene15765;gene11743;gene10208;gene19716;gene20149;gene0;gene11077;gene13440;gene13528;gene16339;gene16546;gene23960;gene4099;gene7297;g…
GO:0045666	positive regulation of neuron differentiation	6	126	0.853625	0.941394	gene18076;gene24439;gene13574;gene19518;gene62;gene6767
GO:0007018	microtubule-based movement	5	108	0.855143	0.941644	gene17009;gene14966;gene9347;gene10154;gene2083
GO:0051129	negative regulation of cellular component organization	16	301	0.860137	0.946524	gene11743;gene19734;gene6373;gene23075;gene62;gene9840;gene24154;gene9260;gene2827;gene2036;gene18486;gene21354;gene7936;gene17147;gene18076;gene22955
GO:0030029	actin filament-based process	11	216	0.861327	0.947422	gene4472;gene15054;gene21024;gene13755;gene19774;gene19800;gene13574;gene25006;gene26074;gene6373;gene8407
GO:0010948	negative regulation of cell cycle process	6	128	0.863641	0.949169	gene25006;gene10199;gene14431;gene18486;gene11077;gene10475
GO:0051254	positive regulation of RNA metabolic process	40	696	0.864139	0.949169	gene9260;gene10563;gene1099;gene12443;gene1321;gene13792;gene1691;gene18486;gene20285;gene20852;gene21884;gene22955;gene23518;gene23593;gene23757;gene24231;gene24439;gene25006;gene25134;gene25291;gene4895;gene562;gene62;gene7080;gene927;gene9486;gene9840;gene9948;gene0;gene11077;gene13440;gene13528;gene16339;gene16546;gene23960;gene4099;gene7297;gene11743;gene12471;gene14431
GO:0045930	negative regulation of mitotic cell cycle	6	129	0.868433	0.952354	gene1321;gene17813;gene10199;gene14431;gene18486;gene10475
GO:0032990	cell part morphogenesis	15	287	0.869831	0.953682	gene21638;gene262;gene20817;gene14966;gene26759;gene1691;gene18076;gene17147;gene2628;gene309;gene7936;gene26492;gene23593;gene6016;gene9920
GO:0010506	regulation of autophagy	6	130	0.873084	0.95663	gene11743;gene18353;gene7297;gene927;gene62;gene4352
GO:0007015	actin filament organization	4	93	0.875797	0.958362	gene4472;gene13755;gene19800;gene21024
GO:0010604	positive regulation of macromolecule metabolic process	79	1323	0.879103	0.96136	gene231;gene9260;gene10563;gene1099;gene12443;gene1321;gene13792;gene1691;gene18486;gene20285;gene20852;gene21884;gene22955;gene23518;gene23593;gene23757;gene24231;gene24439;gene25006;gene25134;gene25291;gene4895;gene562;gene62;gene7080;gene927;gene9486;gene9840;gene9948;gene11743;gene2036;gene4099;gene14968;gene17851;gene18742;gene21354;gene19734;gene26074;gene15765;gene9966;gene10208;gene7563;g…
GO:0006275	regulation of DNA replication	4	94	0.880949	0.962963	gene15054;gene25006;gene4099;gene9840
GO:0034249	negative regulation of cellular amide metabolic process	4	94	0.880949	0.962963	gene14431;gene14220;gene2421;gene19352
GO:0009117	nucleotide metabolic process	11	222	0.883072	0.964662	gene19885;gene6214;gene19619;gene19248;gene25158;gene12406;gene251;gene3286;gene15162;gene2827;gene8900
GO:0060249	anatomical structure homeostasis	5	115	0.889533	0.969177	gene18849;gene27763;gene12458;gene62;gene13711
GO:0009891	positive regulation of biosynthetic process	46	807	0.892926	0.971669	gene9260;gene10563;gene1099;gene12443;gene1321;gene13792;gene1691;gene18486;gene20285;gene20852;gene21884;gene22955;gene23518;gene23593;gene23757;gene24231;gene24439;gene25006;gene25134;gene25291;gene4895;gene562;gene62;gene7080;gene927;gene9486;gene9840;gene9948;gene17851;gene11743;gene19716;gene20149;gene0;gene11077;gene13440;gene13528;gene16339;gene16546;gene23960;gene4099;gene7297;gene19278;g…
GO:0071704	organic substance metabolic process	307	4805	0.894148	0.97279	gene231;gene24932;gene19885;gene6214;gene3650;gene13440;gene2979;gene15162;gene18001;gene6611;gene9261;gene10806;gene1990;gene10208;gene15176;gene16244;gene30259;gene11743;gene26135;gene13686;gene23386;gene14480;gene13382;gene10513;gene21029;gene8414;gene62;gene13725;gene14545;gene25688;gene22272;gene13300;gene23518;gene2801;gene7491;gene19619;gene13305;gene24963;gene13711;gene26839;gene21905;gen…
GO:0044765	single-organism transport	76	1289	0.898951	0.975782	gene15046;gene1990;gene9576;gene10513;gene25006;gene27162;gene25697;gene5171;gene27471;gene14447;gene17875;gene20791;gene9220;gene8802;gene19716;gene7491;gene24932;gene4532;gene17160;gene23842;gene25478;gene21024;gene17009;gene2280;gene11027;gene14966;gene13755;gene1803;gene27763;gene23075;gene62;gene204;gene9347;gene16339;gene24976;gene2979;gene9840;gene17851;gene15306;gene6716;gene22810;gene108…
GO:0006753	nucleoside phosphate metabolic process	11	227	0.899009	0.975782	gene19885;gene6214;gene19619;gene19248;gene25158;gene12406;gene251;gene3286;gene15162;gene2827;gene8900
GO:0010638	positive regulation of organelle organization	15	297	0.899281	0.975868	gene4472;gene11743;gene62;gene12014;gene21884;gene22955;gene1321;gene18486;gene2036;gene7563;gene23075;gene4099;gene9840;gene23960;gene13755
GO:0050769	positive regulation of neurogenesis	7	155	0.899617	0.976025	gene18076;gene24439;gene13574;gene19518;gene17147;gene62;gene6767
GO:0031328	positive regulation of cellular biosynthetic process	45	796	0.901846	0.97708	gene9260;gene10563;gene1099;gene12443;gene1321;gene13792;gene1691;gene18486;gene20285;gene20852;gene21884;gene22955;gene23518;gene23593;gene23757;gene24231;gene24439;gene25006;gene25134;gene25291;gene4895;gene562;gene62;gene7080;gene927;gene9486;gene9840;gene9948;gene17851;gene11743;gene19716;gene20149;gene0;gene11077;gene13440;gene13528;gene16339;gene16546;gene23960;gene4099;gene7297;gene19278;g…
GO:0031346	positive regulation of cell projection organization	6	137	0.901934	0.97708	gene18076;gene17851;gene24439;gene13574;gene62;gene6767
GO:0051130	positive regulation of cellular component organization	29	535	0.903277	0.978325	gene4472;gene18076;gene11743;gene17851;gene9347;gene62;gene12014;gene24439;gene1321;gene18486;gene13574;gene7572;gene23518;gene17160;gene21884;gene22955;gene2036;gene21024;gene25134;gene927;gene7563;gene23075;gene4099;gene9840;gene18742;gene2421;gene6767;gene23960;gene13755
GO:0061136	regulation of proteasomal protein catabolic process	5	119	0.905847	0.980274	gene13382;gene25745;gene62;gene6834;gene11743
GO:0044270	cellular nitrogen compound catabolic process	9	194	0.907481	0.981416	gene10208;gene24407;gene22955;gene12406;gene251;gene3286;gene27812;gene14431;gene28785
GO:0072657	protein localization to membrane	8	176	0.908227	0.982014	gene204;gene18742;gene18821;gene5691;gene21354;gene9486;gene14966;gene25203
GO:0006839	mitochondrial transport	4	101	0.912073	0.984496	gene8802;gene14447;gene23075;gene18442
GO:0031334	positive regulation of protein complex assembly	4	101	0.912073	0.984496	gene4472;gene7572;gene17160;gene11743
GO:0046700	heterocycle catabolic process	9	196	0.913341	0.985656	gene10208;gene24407;gene22955;gene12406;gene251;gene3286;gene27812;gene14431;gene28785
GO:0044237	cellular metabolic process	294	4634	0.916857	0.987525	gene24932;gene19885;gene6214;gene3650;gene24976;gene17641;gene22179;gene13440;gene15162;gene18001;gene6611;gene9261;gene10208;gene15176;gene16244;gene30259;gene11743;gene26135;gene13686;gene23386;gene14480;gene13382;gene10513;gene62;gene13725;gene14545;gene25688;gene22272;gene13300;gene1990;gene23518;gene2801;gene7491;gene19619;gene26839;gene21905;gene24339;gene11519;gene26055;gene28390;gene18877…
GO:0006810	transport	100	1681	0.917154	0.987525	gene15046;gene1990;gene9576;gene10513;gene25006;gene27162;gene25697;gene5171;gene27471;gene14447;gene17875;gene20791;gene9220;gene8802;gene19716;gene7491;gene24932;gene4532;gene17160;gene23842;gene25478;gene21024;gene22477;gene17009;gene2280;gene11027;gene14966;gene13755;gene14431;gene1803;gene27763;gene23075;gene62;gene18076;gene204;gene9347;gene16339;gene24976;gene2979;gene9840;gene17851;gene15…
GO:1901657	glycosyl compound metabolic process	8	179	0.91721	0.987525	gene22272;gene19619;gene19248;gene25158;gene2827;gene14968;gene15162;gene2742
GO:0010628	positive regulation of gene expression	45	806	0.917558	0.987691	gene9260;gene10563;gene1099;gene12443;gene1321;gene13792;gene1691;gene18486;gene20285;gene20852;gene21884;gene22955;gene23518;gene23593;gene23757;gene24231;gene24439;gene25006;gene25134;gene25291;gene4895;gene562;gene62;gene7080;gene927;gene9486;gene9840;gene9948;gene0;gene11077;gene13440;gene13528;gene16339;gene16546;gene23960;gene4099;gene7297;gene11743;gene19278;gene12471;gene12332;gene13711;g…
GO:0007010	cytoskeleton organization	24	459	0.917944	0.987897	gene4472;gene25006;gene20817;gene15054;gene21024;gene9347;gene6403;gene13755;gene823;gene6537;gene19774;gene19800;gene19279;gene19281;gene13574;gene26074;gene6373;gene8407;gene8940;gene19278;gene11985;gene17939;gene25942;gene27232
GO:0032434	regulation of proteasomal ubiquitin-dependent protein catabolic process	4	103	0.919526	0.989283	gene13382;gene25745;gene62;gene6834
GO:1902578	single-organism localization	82	1400	0.919621	0.989283	gene15046;gene1990;gene9576;gene18849;gene10513;gene25006;gene27162;gene25697;gene5171;gene27471;gene14447;gene17875;gene20791;gene9220;gene8802;gene19716;gene7491;gene24932;gene4532;gene17160;gene23842;gene25478;gene21024;gene17009;gene2280;gene11027;gene14966;gene13755;gene1803;gene27763;gene23075;gene62;gene204;gene9347;gene16339;gene24976;gene2979;gene9840;gene17851;gene15306;gene6716;gene228…
GO:0006508	proteolysis	32	597	0.924659	0.992602	gene231;gene10513;gene13711;gene24584;gene62;gene10461;gene20728;gene2617;gene462;gene1803;gene19785;gene14112;gene16346;gene24851;gene1321;gene19531;gene24154;gene11743;gene4352;gene13989;gene1656;gene20852;gene27812;gene7080;gene8001;gene8003;gene11460;gene12907;gene22404;gene6225;gene12886;gene27062
GO:0030030	cell projection organization	21	412	0.92531	0.992702	gene21638;gene13755;gene8407;gene262;gene20817;gene14966;gene26759;gene1691;gene18076;gene17147;gene23356;gene2628;gene309;gene7936;gene10885;gene26492;gene24231;gene23593;gene6016;gene9920;gene17228
GO:0042176	regulation of protein catabolic process	10	220	0.928211	0.994526	gene927;gene1321;gene9260;gene13382;gene25745;gene62;gene6834;gene12886;gene11743;gene18353
GO:0001701	in utero embryonic development	7	165	0.930151	0.995974	gene18874;gene23593;gene1321;gene14966;gene7491;gene14431;gene22955
GO:0051962	positive regulation of nervous system development	7	165	0.930151	0.995974	gene18076;gene24439;gene13574;gene19518;gene17147;gene62;gene6767
GO:0000075	cell cycle checkpoint	5	127	0.932279	0.996877	gene20517;gene10199;gene15765;gene10475;gene18486
GO:0034504	protein localization to nucleus	4	107	0.932758	0.996877	gene16546;gene25134;gene8135;gene927
GO:0051234	establishment of localization	103	1745	0.934179	0.997492	gene15046;gene1990;gene9576;gene10513;gene25006;gene27162;gene25697;gene5171;gene27471;gene14447;gene17875;gene20791;gene9220;gene8802;gene19716;gene7491;gene11743;gene24932;gene4532;gene17160;gene23842;gene25478;gene21024;gene22477;gene17009;gene2280;gene11027;gene14966;gene13755;gene14431;gene1803;gene27763;gene23075;gene62;gene18076;gene204;gene9347;gene16339;gene24976;gene2979;gene9840;gene17…
GO:0016032	viral process	11	241	0.934339	0.997492	gene18742;gene1803;gene0;gene15054;gene8415;gene9347;gene62;gene4099;gene2606;gene1321;gene23242
GO:0044403	symbiosis, encompassing mutualism through parasitism	12	260	0.936113	0.997492	gene2606;gene28785;gene18742;gene1803;gene0;gene15054;gene8415;gene9347;gene62;gene4099;gene1321;gene23242
GO:0044419	interspecies interaction between organisms	12	260	0.936113	0.997492	gene2606;gene28785;gene18742;gene1803;gene0;gene15054;gene8415;gene9347;gene62;gene4099;gene1321;gene23242
GO:0030031	cell projection assembly	6	149	0.938378	0.998684	gene13755;gene8407;gene20817;gene14966;gene26759;gene24231
GO:0010557	positive regulation of macromolecule biosynthetic process	42	775	0.941172	1	gene9260;gene10563;gene1099;gene12443;gene1321;gene13792;gene1691;gene18486;gene20285;gene20852;gene21884;gene22955;gene23518;gene23593;gene23757;gene24231;gene24439;gene25006;gene25134;gene25291;gene4895;gene562;gene62;gene7080;gene927;gene9486;gene9840;gene9948;gene17851;gene0;gene11077;gene13440;gene13528;gene16339;gene16546;gene23960;gene4099;gene7297;gene11743;gene19278;gene12471;gene15054
GO:0071702	organic substance transport	58	1037	0.941877	1	gene1990;gene9576;gene10513;gene27471;gene9220;gene8802;gene19716;gene24932;gene17160;gene23842;gene21024;gene14966;gene14431;gene1803;gene27763;gene17875;gene62;gene204;gene16339;gene17851;gene10885;gene13565;gene19734;gene20852;gene15046;gene20728;gene22810;gene24386;gene26594;gene26759;gene26976;gene27232;gene5171;gene8056;gene2254;gene25134;gene23124;gene18742;gene19067;gene9486;gene13440;gen…
GO:0044089	positive regulation of cellular component biogenesis	8	189	0.941912	1	gene4472;gene17851;gene1321;gene18486;gene7572;gene17160;gene2036;gene11743
GO:0044764	multi-organism cellular process	11	245	0.942243	1	gene18742;gene1803;gene0;gene15054;gene8415;gene9347;gene62;gene4099;gene2606;gene1321;gene23242
GO:0019058	viral life cycle	4	111	0.943992	1	gene18742;gene1803;gene2606;gene23242
GO:0044087	regulation of cellular component biogenesis	19	390	0.94582	1	gene25134;gene4472;gene11743;gene17851;gene6373;gene1321;gene18486;gene7572;gene17160;gene2036;gene21227;gene1990;gene25697;gene62;gene26976;gene19774;gene19352;gene13755;gene7563
GO:0006302	double-strand break repair	4	112	0.946519	1	gene26839;gene5171;gene7572;gene15765
GO:1903362	regulation of cellular protein catabolic process	6	153	0.947527	1	gene13382;gene25745;gene62;gene6834;gene12886;gene11743
GO:0006464	cellular protein modification process	79	1390	0.954776	1	gene11743;gene26135;gene62;gene1990;gene24339;gene20817;gene26074;gene12886;gene12907;gene10199;gene12235;gene16546;gene18491;gene18874;gene20598;gene21296;gene22404;gene24851;gene1760;gene19774;gene23876;gene24056;gene2827;gene19716;gene8001;gene14431;gene3862;gene2742;gene22582;gene5469;gene20423;gene22814;gene22955;gene14514;gene16512;gene18742;gene20427;gene22016;gene25134;gene9260;gene13989;…
GO:0036211	protein modification process	79	1390	0.954776	1	gene11743;gene26135;gene62;gene1990;gene24339;gene20817;gene26074;gene12886;gene12907;gene10199;gene12235;gene16546;gene18491;gene18874;gene20598;gene21296;gene22404;gene24851;gene1760;gene19774;gene23876;gene24056;gene2827;gene19716;gene8001;gene14431;gene3862;gene2742;gene22582;gene5469;gene20423;gene22814;gene22955;gene14514;gene16512;gene18742;gene20427;gene22016;gene25134;gene9260;gene13989;…
GO:0006310	DNA recombination	5	140	0.961358	1	gene10208;gene5171;gene7572;gene26839;gene27354
GO:0042278	purine nucleoside metabolic process	5	140	0.961358	1	gene19619;gene19248;gene25158;gene2827;gene2742
GO:0072594	establishment of protein localization to organelle	9	221	0.963727	1	gene9576;gene10513;gene11743;gene204;gene13565;gene25134;gene18821;gene8135;gene927
GO:1901987	regulation of cell cycle phase transition	7	182	0.963746	1	gene11657;gene10199;gene14431;gene18486;gene11077;gene25006;gene10475
GO:0006366	transcription from RNA polymerase II promoter	9	222	0.965035	1	gene0;gene12210;gene13440;gene20285;gene3656;gene1099;gene13528;gene24439;gene4895
GO:1903050	regulation of proteolysis involved in cellular protein catabolic process	5	144	0.967673	1	gene13382;gene25745;gene62;gene6834;gene11743
GO:0044238	primary metabolic process	289	4641	0.96971	1	gene231;gene24932;gene19885;gene6214;gene3650;gene13440;gene2979;gene15162;gene18001;gene6611;gene9261;gene10806;gene1990;gene10208;gene15176;gene11743;gene26135;gene13686;gene23386;gene14480;gene13382;gene10513;gene62;gene13725;gene14545;gene25688;gene13300;gene23518;gene2801;gene19619;gene13305;gene24963;gene13711;gene26839;gene21905;gene24339;gene11519;gene26055;gene28390;gene18877;gene24584;g…
GO:0030163	protein catabolic process	19	412	0.970588	1	gene10513;gene24584;gene62;gene20728;gene24851;gene13711;gene16346;gene19531;gene24154;gene2617;gene10885;gene11743;gene4352;gene11460;gene12907;gene22404;gene6225;gene12886;gene27062
GO:0010256	endomembrane system organization	12	284	0.970687	1	gene14514;gene16275;gene5691;gene13755;gene26759;gene18742;gene1990;gene18821;gene21041;gene9576;gene21354;gene9486
GO:0009116	nucleoside metabolic process	6	169	0.973128	1	gene19619;gene19248;gene25158;gene2827;gene15162;gene2742
GO:0033044	regulation of chromosome organization	6	169	0.973128	1	gene7080;gene21884;gene22955;gene11743;gene7563;gene23960
GO:0090150	establishment of protein localization to membrane	4	127	0.973796	1	gene204;gene18742;gene18821;gene5691
GO:0051603	proteolysis involved in cellular protein catabolic process	17	380	0.973956	1	gene10513;gene24584;gene62;gene24851;gene13711;gene16346;gene19531;gene24154;gene2617;gene11743;gene4352;gene11460;gene12907;gene22404;gene6225;gene12886;gene27062
GO:0016050	vesicle organization	5	149	0.974226	1	gene27162;gene10897;gene1990;gene11743;gene26759
GO:0006974	cellular response to DNA damage stimulus	23	488	0.974308	1	gene26839;gene20517;gene22223;gene27354;gene13989;gene18353;gene262;gene2742;gene7080;gene7572;gene9261;gene10199;gene25134;gene22544;gene5171;gene15765;gene23014;gene5583;gene10475;gene18486;gene562;gene599;gene26662
GO:0010927	cellular component assembly involved in morphogenesis	4	128	0.975045	1	gene20817;gene15054;gene14966;gene26759
GO:0010639	negative regulation of organelle organization	6	173	0.977406	1	gene11743;gene23075;gene62;gene9840;gene18486;gene22955
GO:1901990	regulation of mitotic cell cycle phase transition	6	173	0.977406	1	gene11657;gene10199;gene14431;gene18486;gene25006;gene10475
GO:0044257	cellular protein catabolic process	17	387	0.979009	1	gene10513;gene24584;gene62;gene24851;gene13711;gene16346;gene19531;gene24154;gene2617;gene11743;gene4352;gene11460;gene12907;gene22404;gene6225;gene12886;gene27062
GO:0006260	DNA replication	6	176	0.980191	1	gene9261;gene12443;gene1691;gene20517;gene9840;gene599
GO:0000209	protein polyubiquitination	5	155	0.980458	1	gene62;gene12886;gene12907;gene22404;gene6410
GO:0080135	regulation of cellular response to stress	16	372	0.981169	1	gene23498;gene11743;gene62;gene15765;gene25006;gene7563;gene7572;gene17851;gene9261;gene26074;gene16339;gene25134;gene5574;gene562;gene4352;gene7080
GO:0016567	protein ubiquitination	16	374	0.982346	1	gene62;gene12886;gene12907;gene10199;gene11743;gene12235;gene16546;gene18491;gene18874;gene20598;gene21296;gene22404;gene24851;gene6410;gene27062;gene6225
GO:0071822	protein complex subunit organization	38	764	0.982621	1	gene3650;gene4472;gene13358;gene16275;gene21354;gene28785;gene62;gene27812;gene13755;gene23014;gene12979;gene15711;gene26594;gene6537;gene25203;gene15162;gene19619;gene22272;gene25350;gene24339;gene3976;gene6611;gene9948;gene5583;gene21287;gene22398;gene4352;gene9444;gene9576;gene19800;gene19279;gene19281;gene1321;gene21024;gene2421;gene25478;gene4099;gene19278
GO:0007264	small GTPase mediated signal transduction	7	200	0.982735	1	gene21227;gene9840;gene17047;gene17396;gene21900;gene23741;gene20681
GO:0007346	regulation of mitotic cell cycle	11	280	0.982817	1	gene25006;gene1321;gene17813;gene11657;gene10199;gene18486;gene4099;gene9840;gene22016;gene14431;gene10475
GO:0006605	protein targeting	9	242	0.983696	1	gene9576;gene10513;gene204;gene13565;gene25134;gene18742;gene5691;gene8135;gene927
GO:0046128	purine ribonucleoside metabolic process	4	137	0.984026	1	gene19619;gene19248;gene25158;gene2827
GO:0034655	nucleobase-containing compound catabolic process	6	183	0.985496	1	gene10208;gene12406;gene251;gene3286;gene27812;gene14431
GO:0071705	nitrogen compound transport	7	205	0.986059	1	gene1990;gene8802;gene24932;gene14431;gene17875;gene62;gene27471
GO:0033365	protein localization to organelle	15	363	0.986328	1	gene9576;gene10513;gene18076;gene9347;gene26759;gene11743;gene204;gene13565;gene16546;gene25134;gene18821;gene8135;gene62;gene927;gene6537
GO:0006457	protein folding	4	141	0.986946	1	gene13447;gene23075;gene27232;gene3672
GO:0043412	macromolecule modification	81	1497	0.988025	1	gene11743;gene26135;gene62;gene1990;gene24339;gene20817;gene26074;gene12886;gene12907;gene10199;gene12235;gene16546;gene18491;gene18874;gene20598;gene21296;gene22404;gene24851;gene22955;gene10208;gene1760;gene19774;gene23876;gene24056;gene2827;gene19716;gene8001;gene14431;gene3862;gene2742;gene22582;gene5469;gene7046;gene20423;gene22814;gene14514;gene16512;gene18742;gene20427;gene22016;gene25134;…
GO:0006913	nucleocytoplasmic transport	5	166	0.988386	1	gene22477;gene25134;gene22390;gene8135;gene927
GO:0006355	regulation of transcription, DNA-templated	91	1663	0.988864	1	gene26055;gene6410;gene6611;gene9260;gene10563;gene1099;gene12443;gene1321;gene13792;gene1691;gene18486;gene20285;gene20852;gene21884;gene22955;gene23518;gene23593;gene23757;gene24231;gene24439;gene25006;gene25134;gene25291;gene4895;gene562;gene62;gene7080;gene927;gene9486;gene9840;gene9948;gene26674;gene10117;gene10668;gene10676;gene10859;gene11170;gene12090;gene12252;gene15064;gene16281;gene177…
GO:1903506	regulation of nucleic acid-templated transcription	91	1664	0.989072	1	gene26055;gene6410;gene6611;gene9260;gene10563;gene1099;gene12443;gene1321;gene13792;gene1691;gene18486;gene20285;gene20852;gene21884;gene22955;gene23518;gene23593;gene23757;gene24231;gene24439;gene25006;gene25134;gene25291;gene4895;gene562;gene62;gene7080;gene927;gene9486;gene9840;gene9948;gene26674;gene10117;gene10668;gene10676;gene10859;gene11170;gene12090;gene12252;gene15064;gene16281;gene177…
GO:0051649	establishment of localization in cell	52	1024	0.989615	1	gene15046;gene9576;gene1990;gene10513;gene25006;gene25697;gene5171;gene8802;gene14447;gene19716;gene25478;gene22477;gene17009;gene14966;gene13755;gene1803;gene23075;gene62;gene204;gene9347;gene16339;gene24976;gene27763;gene2979;gene9840;gene17851;gene15306;gene22810;gene13565;gene26594;gene27232;gene25134;gene23124;gene23842;gene18742;gene9486;gene21900;gene22390;gene18442;gene5691;gene23242;gene…
GO:0080090	regulation of primary metabolic process	157	2716	0.990295	1	gene26055;gene6410;gene6611;gene9260;gene231;gene23498;gene17008;gene10563;gene1099;gene12443;gene1321;gene13792;gene1691;gene18486;gene20285;gene20852;gene21884;gene22955;gene23518;gene23593;gene23757;gene24231;gene24439;gene25006;gene25134;gene25291;gene4895;gene562;gene62;gene7080;gene927;gene9486;gene9840;gene9948;gene26674;gene11743;gene14431;gene2036;gene4099;gene14968;gene10117;gene10668;g…
GO:0051169	nuclear transport	5	170	0.990425	1	gene22477;gene25134;gene22390;gene8135;gene927
GO:2001141	regulation of RNA biosynthetic process	91	1671	0.990433	1	gene26055;gene6410;gene6611;gene9260;gene10563;gene1099;gene12443;gene1321;gene13792;gene1691;gene18486;gene20285;gene20852;gene21884;gene22955;gene23518;gene23593;gene23757;gene24231;gene24439;gene25006;gene25134;gene25291;gene4895;gene562;gene62;gene7080;gene927;gene9486;gene9840;gene9948;gene26674;gene10117;gene10668;gene10676;gene10859;gene11170;gene12090;gene12252;gene15064;gene16281;gene177…
GO:0043161	proteasome-mediated ubiquitin-dependent protein catabolic process	6	195	0.991623	1	gene24584;gene24851;gene12907;gene22404;gene62;gene6225
GO:0019219	regulation of nucleobase-containing compound metabolic process	105	1906	0.991991	1	gene26055;gene6410;gene6611;gene9260;gene10563;gene1099;gene12443;gene1321;gene13792;gene1691;gene18486;gene20285;gene20852;gene21884;gene22955;gene23518;gene23593;gene23757;gene24231;gene24439;gene25006;gene25134;gene25291;gene4895;gene562;gene62;gene7080;gene927;gene9486;gene9840;gene9948;gene26674;gene10117;gene10668;gene10676;gene10859;gene11170;gene12090;gene12252;gene15064;gene16281;gene177…
GO:0034248	regulation of cellular amide metabolic process	8	239	0.992056	1	gene14431;gene17540;gene562;gene14220;gene2421;gene11743;gene19278;gene19352
GO:0033043	regulation of organelle organization	29	637	0.992112	1	gene25134;gene4472;gene11743;gene15054;gene7080;gene62;gene12014;gene11077;gene23075;gene9840;gene25697;gene19774;gene21884;gene22955;gene1321;gene18486;gene2036;gene7563;gene4099;gene13705;gene18539;gene18731;gene18852;gene6153;gene26976;gene3645;gene9145;gene23960;gene13755
GO:0006351	transcription, DNA-templated	66	1271	0.992147	1	gene13440;gene0;gene10806;gene10117;gene10563;gene12210;gene10475;gene10668;gene10676;gene10859;gene11077;gene1111;gene11170;gene11348;gene11420;gene11832;gene12090;gene12252;gene12443;gene13162;gene13164;gene13165;gene1321;gene13792;gene15064;gene16281;gene16546;gene1691;gene1770;gene18353;gene18706;gene19239;gene19363;gene20285;gene20442;gene20852;gene21742;gene21884;gene22390;gene2247;gene2282…
GO:0097659	nucleic acid-templated transcription	66	1271	0.992147	1	gene13440;gene0;gene10806;gene10117;gene10563;gene12210;gene10475;gene10668;gene10676;gene10859;gene11077;gene1111;gene11170;gene11348;gene11420;gene11832;gene12090;gene12252;gene12443;gene13162;gene13164;gene13165;gene1321;gene13792;gene15064;gene16281;gene16546;gene1691;gene1770;gene18353;gene18706;gene19239;gene19363;gene20285;gene20442;gene20852;gene21742;gene21884;gene22390;gene2247;gene2282…
GO:0007005	mitochondrion organization	14	360	0.992231	1	gene3650;gene11743;gene62;gene9522;gene15176;gene25688;gene9576;gene24932;gene4352;gene23075;gene27812;gene13412;gene11872;gene13382
GO:0010564	regulation of cell cycle process	12	321	0.992282	1	gene18486;gene24154;gene11077;gene17939;gene25006;gene11657;gene10199;gene4099;gene9840;gene14431;gene28213;gene10475
GO:0019538	protein metabolic process	116	2084	0.992299	1	gene231;gene3650;gene2979;gene15176;gene11743;gene26135;gene10513;gene62;gene1990;gene13305;gene24963;gene13711;gene13440;gene24339;gene24584;gene7449;gene20817;gene26074;gene11767;gene13304;gene9581;gene12886;gene12907;gene10199;gene12235;gene16546;gene18491;gene18874;gene20598;gene21296;gene22404;gene24851;gene10461;gene20728;gene2617;gene462;gene17160;gene1760;gene19774;gene23876;gene24056;gen…
GO:0009119	ribonucleoside metabolic process	4	153	0.99296	1	gene19619;gene19248;gene25158;gene2827
GO:0031323	regulation of cellular metabolic process	158	2752	0.993137	1	gene26055;gene6410;gene6611;gene9260;gene231;gene23498;gene17008;gene11743;gene10563;gene1099;gene12443;gene1321;gene13792;gene1691;gene18486;gene20285;gene20852;gene21884;gene22955;gene23518;gene23593;gene23757;gene24231;gene24439;gene25006;gene25134;gene25291;gene4895;gene562;gene62;gene7080;gene927;gene9486;gene9840;gene9948;gene26674;gene14431;gene2036;gene4099;gene14968;gene10117;gene10668;g…
GO:0010498	proteasomal protein catabolic process	6	202	0.993966	1	gene24584;gene62;gene24851;gene12907;gene22404;gene6225
GO:0009889	regulation of biosynthetic process	110	2003	0.994173	1	gene26055;gene6410;gene6611;gene9260;gene17008;gene10563;gene1099;gene12443;gene1321;gene13792;gene1691;gene18486;gene20285;gene20852;gene21884;gene22955;gene23518;gene23593;gene23757;gene24231;gene24439;gene25006;gene25134;gene25291;gene4895;gene562;gene62;gene7080;gene927;gene9486;gene9840;gene9948;gene26674;gene14431;gene10117;gene10668;gene10676;gene10859;gene11170;gene12090;gene12252;gene150…
GO:0043254	regulation of protein complex assembly	6	203	0.994245	1	gene4472;gene11743;gene7572;gene17160;gene25697;gene13755
GO:0043603	cellular amide metabolic process	20	483	0.994257	1	gene3650;gene15176;gene13300;gene13711;gene1803;gene13247;gene21287;gene1656;gene19352;gene13680;gene13681;gene14545;gene26344;gene19785;gene4067;gene6496;gene7046;gene21666;gene13382;gene25830
GO:0015031	protein transport	37	791	0.994387	1	gene9576;gene10513;gene19716;gene23842;gene14966;gene1803;gene27763;gene204;gene17851;gene13565;gene19734;gene20852;gene15046;gene20728;gene22810;gene24386;gene26594;gene26759;gene26976;gene27232;gene5171;gene8056;gene25134;gene23124;gene18742;gene5691;gene23242;gene17160;gene1990;gene8135;gene13705;gene18539;gene18731;gene18852;gene25697;gene6153;gene927
GO:0045184	establishment of protein localization	40	845	0.994601	1	gene9576;gene10513;gene19716;gene11743;gene23842;gene14966;gene1803;gene27763;gene204;gene17851;gene13565;gene19734;gene20852;gene15046;gene20728;gene22810;gene24386;gene26594;gene26759;gene26976;gene27232;gene5171;gene8056;gene6537;gene25134;gene23124;gene18742;gene18821;gene5691;gene23242;gene17160;gene1990;gene8135;gene13705;gene18539;gene18731;gene18852;gene25697;gene6153;gene927
GO:0031326	regulation of cellular biosynthetic process	108	1976	0.994718	1	gene26055;gene6410;gene6611;gene9260;gene17008;gene10563;gene1099;gene12443;gene1321;gene13792;gene1691;gene18486;gene20285;gene20852;gene21884;gene22955;gene23518;gene23593;gene23757;gene24231;gene24439;gene25006;gene25134;gene25291;gene4895;gene562;gene62;gene7080;gene927;gene9486;gene9840;gene9948;gene26674;gene14431;gene10117;gene10668;gene10676;gene10859;gene11170;gene12090;gene12252;gene150…
GO:0051640	organelle localization	6	205	0.994766	1	gene25006;gene17009;gene21981;gene9347;gene26594;gene21900
GO:0018193	peptidyl-amino acid modification	15	391	0.994898	1	gene11743;gene19716;gene8001;gene22582;gene5469;gene4099;gene18353;gene18742;gene262;gene27068;gene7046;gene15054;gene23593;gene19239;gene13989
GO:0051641	cellular localization	64	1258	0.995006	1	gene15046;gene9576;gene1990;gene18849;gene10513;gene18076;gene9347;gene25006;gene25697;gene5171;gene8802;gene14447;gene19716;gene26759;gene11743;gene25478;gene22477;gene17009;gene21981;gene14966;gene13755;gene1803;gene23075;gene62;gene204;gene16339;gene24976;gene27763;gene2979;gene9840;gene17851;gene15306;gene22810;gene13565;gene26594;gene823;gene27232;gene16546;gene25134;gene23124;gene23842;gene…
GO:0009057	macromolecule catabolic process	25	581	0.995157	1	gene10208;gene10513;gene24584;gene62;gene25478;gene18849;gene25654;gene20728;gene24851;gene27812;gene14431;gene13711;gene16346;gene19531;gene24154;gene2617;gene10885;gene11743;gene4352;gene11460;gene12907;gene22404;gene6225;gene12886;gene27062
GO:0006281	DNA repair	12	334	0.995333	1	gene26839;gene20517;gene22223;gene27354;gene22544;gene5171;gene7572;gene15765;gene599;gene10199;gene26662;gene9261
GO:1902580	single-organism cellular localization	19	471	0.995437	1	gene9576;gene10513;gene25006;gene17009;gene204;gene9347;gene13565;gene26594;gene25134;gene18742;gene18821;gene21900;gene5691;gene8135;gene21354;gene9486;gene14966;gene25203;gene927
GO:0051726	regulation of cell cycle	22	528	0.995526	1	gene25006;gene18486;gene24154;gene11077;gene4099;gene17939;gene1321;gene17813;gene28213;gene11657;gene23518;gene7297;gene927;gene10199;gene9840;gene22016;gene14431;gene23593;gene9486;gene23498;gene5583;gene10475
GO:0007017	microtubule-based process	11	315	0.995563	1	gene25006;gene20817;gene9347;gene6403;gene17009;gene14966;gene6537;gene10154;gene2083;gene14514;gene24587
GO:0051656	establishment of organelle localization	4	162	0.995617	1	gene25006;gene17009;gene26594;gene21900
GO:0032774	RNA biosynthetic process	67	1314	0.995619	1	gene9261;gene13440;gene0;gene10806;gene10117;gene10563;gene12210;gene10475;gene10668;gene10676;gene10859;gene11077;gene1111;gene11170;gene11348;gene11420;gene11832;gene12090;gene12252;gene12443;gene13162;gene13164;gene13165;gene1321;gene13792;gene15064;gene16281;gene16546;gene1691;gene1770;gene18353;gene18706;gene19239;gene19363;gene20285;gene20442;gene20852;gene21742;gene21884;gene22390;gene2247…
GO:0016197	endosomal transport	4	163	0.995844	1	gene1990;gene25697;gene5171;gene22810
GO:0009058	biosynthetic process	144	2565	0.996154	1	gene24932;gene3650;gene15162;gene9261;gene15176;gene13686;gene23386;gene1990;gene19619;gene11519;gene26055;gene28390;gene18877;gene8414;gene17659;gene19716;gene6611;gene1656;gene16244;gene30259;gene25535;gene22019;gene13440;gene14480;gene25091;gene19248;gene7642;gene0;gene19984;gene23009;gene27110;gene24567;gene10806;gene20429;gene21227;gene20423;gene22814;gene22955;gene10046;gene22272;gene24531;…
GO:0006259	DNA metabolic process	20	498	0.996531	1	gene9261;gene10208;gene23518;gene26839;gene20517;gene22223;gene27354;gene22955;gene20518;gene22544;gene12443;gene1691;gene9840;gene5171;gene7572;gene27812;gene599;gene15765;gene10199;gene26662
GO:0019222	regulation of metabolic process	172	3010	0.996652	1	gene26055;gene6410;gene6611;gene9260;gene231;gene23498;gene17008;gene11743;gene10563;gene1099;gene12443;gene1321;gene13792;gene1691;gene18486;gene20285;gene20852;gene21884;gene22955;gene23518;gene23593;gene23757;gene24231;gene24439;gene25006;gene25134;gene25291;gene4895;gene562;gene62;gene7080;gene927;gene9486;gene9840;gene9948;gene26674;gene14431;gene2036;gene4099;gene14968;gene13705;gene18539;g…
GO:0016192	vesicle-mediated transport	26	614	0.996938	1	gene15046;gene27162;gene17160;gene13755;gene24976;gene27763;gene2979;gene9840;gene22810;gene17906;gene19734;gene24974;gene26759;gene6767;gene18742;gene26594;gene27232;gene6346;gene10897;gene18539;gene20728;gene62;gene9486;gene21900;gene12164;gene1990
GO:0033036	macromolecule localization	60	1214	0.997129	1	gene9576;gene1990;gene10513;gene18076;gene9347;gene8802;gene19716;gene26759;gene11743;gene17160;gene23842;gene12090;gene16244;gene20429;gene25942;gene30259;gene14966;gene14431;gene1803;gene27763;gene25006;gene204;gene16339;gene17851;gene10885;gene13565;gene19734;gene20852;gene823;gene16546;gene15046;gene20728;gene22810;gene24386;gene26594;gene26976;gene27232;gene5171;gene8056;gene6537;gene25134;g…
GO:0006461	protein complex assembly	24	579	0.997139	1	gene13358;gene16275;gene21354;gene28785;gene62;gene27812;gene12979;gene15711;gene26594;gene25203;gene15162;gene19619;gene22272;gene25350;gene5583;gene21287;gene22398;gene4352;gene9444;gene9576;gene1321;gene2421;gene25478;gene4099
GO:0070271	protein complex biogenesis	24	579	0.997139	1	gene13358;gene16275;gene21354;gene28785;gene62;gene27812;gene12979;gene15711;gene26594;gene25203;gene15162;gene19619;gene22272;gene25350;gene5583;gene21287;gene22398;gene4352;gene9444;gene9576;gene1321;gene2421;gene25478;gene4099
GO:0070925	organelle assembly	11	326	0.997173	1	gene27162;gene20817;gene9347;gene15054;gene21024;gene14966;gene26759;gene7297;gene9522;gene10897;gene25203
GO:0051252	regulation of RNA metabolic process	92	1749	0.997276	1	gene26055;gene6410;gene6611;gene9260;gene10563;gene1099;gene12443;gene1321;gene13792;gene1691;gene18486;gene20285;gene20852;gene21884;gene22955;gene23518;gene23593;gene23757;gene24231;gene24439;gene25006;gene25134;gene25291;gene4895;gene562;gene62;gene7080;gene927;gene9486;gene9840;gene9948;gene26674;gene10117;gene10668;gene10676;gene10859;gene11170;gene12090;gene12252;gene15064;gene16281;gene177…
GO:0044265	cellular macromolecule catabolic process	21	529	0.997703	1	gene10208;gene10513;gene24584;gene62;gene20728;gene24851;gene27812;gene14431;gene13711;gene16346;gene19531;gene24154;gene2617;gene11743;gene4352;gene11460;gene12907;gene22404;gene6225;gene12886;gene27062
GO:0006886	intracellular protein transport	17	456	0.998034	1	gene9576;gene10513;gene14966;gene204;gene13565;gene25134;gene18742;gene5691;gene23242;gene8135;gene13705;gene18539;gene18731;gene18852;gene25697;gene6153;gene927
GO:0006417	regulation of translation	6	226	0.998117	1	gene14431;gene17540;gene562;gene14220;gene11743;gene19278
GO:1901576	organic substance biosynthetic process	139	2524	0.998158	1	gene24932;gene3650;gene15162;gene9261;gene15176;gene13686;gene23386;gene1990;gene19619;gene11519;gene26055;gene28390;gene18877;gene8414;gene17659;gene1656;gene16244;gene30259;gene25535;gene22019;gene13440;gene14480;gene25091;gene19248;gene7642;gene0;gene19984;gene23009;gene27110;gene24567;gene10806;gene20429;gene21227;gene20423;gene22814;gene22955;gene10046;gene22272;gene24531;gene3113;gene20250;…
GO:0044802	single-organism membrane organization	14	399	0.998235	1	gene14514;gene9576;gene23075;gene204;gene13755;gene18742;gene18821;gene21041;gene5691;gene1990;gene21354;gene9486;gene14966;gene25203
GO:0043623	cellular protein complex assembly	5	205	0.998361	1	gene13358;gene62;gene27812;gene26594;gene1321
GO:0019941	modification-dependent protein catabolic process	11	341	0.998498	1	gene24584;gene24851;gene11743;gene4352;gene11460;gene12907;gene22404;gene62;gene6225;gene12886;gene27062
GO:0061024	membrane organization	16	445	0.998592	1	gene14514;gene9576;gene18742;gene23075;gene10459;gene18539;gene204;gene13755;gene18821;gene21041;gene5691;gene1990;gene21354;gene9486;gene14966;gene25203
GO:0008104	protein localization	49	1054	0.998659	1	gene9576;gene10513;gene18076;gene9347;gene19716;gene26759;gene11743;gene23842;gene14966;gene1803;gene27763;gene25006;gene204;gene17851;gene13565;gene19734;gene20852;gene823;gene16546;gene15046;gene20728;gene22810;gene24386;gene26594;gene26976;gene27232;gene5171;gene8056;gene6537;gene25134;gene23124;gene18742;gene18821;gene5691;gene23242;gene17160;gene1990;gene8135;gene21354;gene9486;gene13705;gen…
GO:0051171	regulation of nitrogen compound metabolic process	110	2075	0.998663	1	gene26055;gene6410;gene6611;gene9260;gene10563;gene1099;gene12443;gene1321;gene13792;gene1691;gene18486;gene20285;gene20852;gene21884;gene22955;gene23518;gene23593;gene23757;gene24231;gene24439;gene25006;gene25134;gene25291;gene4895;gene562;gene62;gene7080;gene927;gene9486;gene9840;gene9948;gene26674;gene14431;gene10117;gene10668;gene10676;gene10859;gene11170;gene12090;gene12252;gene15064;gene162…
GO:0010556	regulation of macromolecule biosynthetic process	102	1948	0.998751	1	gene26055;gene6410;gene6611;gene9260;gene10563;gene1099;gene12443;gene1321;gene13792;gene1691;gene18486;gene20285;gene20852;gene21884;gene22955;gene23518;gene23593;gene23757;gene24231;gene24439;gene25006;gene25134;gene25291;gene4895;gene562;gene62;gene7080;gene927;gene9486;gene9840;gene9948;gene26674;gene14431;gene10117;gene10668;gene10676;gene10859;gene11170;gene12090;gene12252;gene15064;gene162…
GO:0000226	microtubule cytoskeleton organization	5	212	0.998865	1	gene25006;gene20817;gene9347;gene6403;gene6537
GO:0032446	protein modification by small protein conjugation	16	451	0.998885	1	gene62;gene12886;gene12907;gene10199;gene11743;gene12235;gene16546;gene18491;gene18874;gene20598;gene21296;gene22404;gene24851;gene6410;gene27062;gene6225
GO:0043632	modification-dependent macromolecule catabolic process	11	349	0.998937	1	gene24584;gene24851;gene11743;gene4352;gene11460;gene12907;gene22404;gene62;gene6225;gene12886;gene27062
GO:0034613	cellular protein localization	30	721	0.99894	1	gene9576;gene10513;gene18076;gene9347;gene26759;gene11743;gene14966;gene25006;gene204;gene13565;gene823;gene16546;gene25134;gene18742;gene18821;gene5691;gene23242;gene8135;gene21354;gene9486;gene13705;gene18539;gene18731;gene18852;gene25697;gene6153;gene62;gene25203;gene927;gene6537
GO:2000112	regulation of cellular macromolecule biosynthetic process	99	1913	0.999092	1	gene26055;gene6410;gene6611;gene9260;gene10563;gene1099;gene12443;gene1321;gene13792;gene1691;gene18486;gene20285;gene20852;gene21884;gene22955;gene23518;gene23593;gene23757;gene24231;gene24439;gene25006;gene25134;gene25291;gene4895;gene562;gene62;gene7080;gene927;gene9486;gene9840;gene9948;gene26674;gene14431;gene10117;gene10668;gene10676;gene10859;gene11170;gene12090;gene12252;gene15064;gene162…
GO:0070727	cellular macromolecule localization	30	726	0.999099	1	gene9576;gene10513;gene18076;gene9347;gene26759;gene11743;gene14966;gene25006;gene204;gene13565;gene823;gene16546;gene25134;gene18742;gene18821;gene5691;gene23242;gene8135;gene21354;gene9486;gene13705;gene18539;gene18731;gene18852;gene25697;gene6153;gene62;gene25203;gene927;gene6537
GO:0006511	ubiquitin-dependent protein catabolic process	10	335	0.999239	1	gene24584;gene24851;gene11743;gene4352;gene12907;gene22404;gene62;gene6225;gene12886;gene27062
GO:0044249	cellular biosynthetic process	133	2476	0.99932	1	gene24932;gene3650;gene15162;gene9261;gene15176;gene13686;gene23386;gene1990;gene19619;gene11519;gene26055;gene28390;gene18877;gene17659;gene19716;gene6611;gene1656;gene16244;gene30259;gene25535;gene22019;gene13440;gene14480;gene25091;gene19248;gene7642;gene8414;gene0;gene23009;gene24567;gene10806;gene20429;gene21227;gene20423;gene22814;gene22955;gene10046;gene22272;gene24531;gene3113;gene20250;g…
GO:1901566	organonitrogen compound biosynthetic process	25	644	0.999405	1	gene24932;gene3650;gene15162;gene15176;gene19619;gene18877;gene8414;gene1656;gene22019;gene19248;gene7642;gene23009;gene13247;gene13686;gene25091;gene26344;gene2449;gene4067;gene17376;gene7046;gene1760;gene10459;gene1803;gene13382;gene25830
GO:1901362	organic cyclic compound biosynthetic process	78	1594	0.999563	1	gene15162;gene9261;gene19619;gene22019;gene13440;gene19248;gene0;gene24567;gene10806;gene3113;gene4345;gene10117;gene10563;gene12210;gene10475;gene10668;gene10676;gene10859;gene11077;gene1111;gene11170;gene11348;gene11420;gene11832;gene12090;gene12252;gene12443;gene13162;gene13164;gene13165;gene1321;gene13792;gene15064;gene16281;gene16546;gene1691;gene1770;gene18353;gene18706;gene19239;gene19363;…
GO:0034654	nucleobase-containing compound biosynthetic process	72	1500	0.999644	1	gene9261;gene19619;gene13440;gene19248;gene0;gene10806;gene4345;gene10117;gene10563;gene15162;gene12210;gene10475;gene10668;gene10676;gene10859;gene11077;gene1111;gene11170;gene11348;gene11420;gene11832;gene12090;gene12252;gene12443;gene13162;gene13164;gene13165;gene1321;gene13792;gene15064;gene16281;gene16546;gene1691;gene1770;gene18353;gene18706;gene19239;gene19363;gene20285;gene20442;gene20852…
GO:0006518	peptide metabolic process	13	417	0.999648	1	gene3650;gene15176;gene13711;gene1803;gene13247;gene13680;gene13681;gene14545;gene26344;gene19785;gene6496;gene13382;gene25830
GO:0010608	posttranscriptional regulation of gene expression	6	265	0.999746	1	gene14431;gene17540;gene562;gene14220;gene11743;gene19278
GO:0060255	regulation of macromolecule metabolic process	148	2763	0.99977	1	gene26055;gene6410;gene6611;gene9260;gene231;gene23498;gene10563;gene1099;gene12443;gene1321;gene13792;gene1691;gene18486;gene20285;gene20852;gene21884;gene22955;gene23518;gene23593;gene23757;gene24231;gene24439;gene25006;gene25134;gene25291;gene4895;gene562;gene62;gene7080;gene927;gene9486;gene9840;gene9948;gene26674;gene11743;gene14431;gene2036;gene4099;gene14968;gene10117;gene10668;gene10676;g…
GO:0019438	aromatic compound biosynthetic process	73	1534	0.999774	1	gene15162;gene9261;gene19619;gene22019;gene13440;gene19248;gene0;gene10806;gene4345;gene10117;gene10563;gene12210;gene10475;gene10668;gene10676;gene10859;gene11077;gene1111;gene11170;gene11348;gene11420;gene11832;gene12090;gene12252;gene12443;gene13162;gene13164;gene13165;gene1321;gene13792;gene15064;gene16281;gene16546;gene1691;gene1770;gene18353;gene18706;gene19239;gene19363;gene20285;gene20442…
GO:0046907	intracellular transport	36	884	0.999807	1	gene9576;gene1990;gene10513;gene25697;gene5171;gene8802;gene14447;gene25478;gene22477;gene17009;gene14966;gene13755;gene23075;gene204;gene9347;gene22810;gene13565;gene26594;gene27232;gene25134;gene18742;gene9486;gene21900;gene22390;gene18442;gene5691;gene23242;gene8135;gene13705;gene18539;gene18731;gene18852;gene6153;gene17851;gene20791;gene927
GO:0010468	regulation of gene expression	104	2061	0.999814	1	gene26055;gene6410;gene6611;gene9260;gene10563;gene1099;gene12443;gene1321;gene13792;gene1691;gene18486;gene20285;gene20852;gene21884;gene22955;gene23518;gene23593;gene23757;gene24231;gene24439;gene25006;gene25134;gene25291;gene4895;gene562;gene62;gene7080;gene927;gene9486;gene9840;gene9948;gene26674;gene14431;gene10117;gene10668;gene10676;gene10859;gene11170;gene12090;gene12252;gene15064;gene162…
GO:0018130	heterocycle biosynthetic process	73	1544	0.999828	1	gene15162;gene9261;gene19619;gene22019;gene13440;gene19248;gene0;gene10806;gene4345;gene10117;gene10563;gene12210;gene10475;gene10668;gene10676;gene10859;gene11077;gene1111;gene11170;gene11348;gene11420;gene11832;gene12090;gene12252;gene12443;gene13162;gene13164;gene13165;gene1321;gene13792;gene15064;gene16281;gene16546;gene1691;gene1770;gene18353;gene18706;gene19239;gene19363;gene20285;gene20442…
GO:0042254	ribosome biogenesis	5	251	0.999863	1	gene23341;gene10262;gene10208;gene15176;gene21742
GO:0022607	cellular component assembly	48	1119	0.999884	1	gene24231;gene13755;gene8407;gene18742;gene26976;gene27162;gene13358;gene20817;gene16275;gene21354;gene28785;gene9347;gene15054;gene21024;gene14966;gene26759;gene5691;gene62;gene7297;gene9522;gene10897;gene27812;gene10885;gene1990;gene12979;gene15711;gene2606;gene26594;gene25203;gene15162;gene19619;gene22272;gene25350;gene5583;gene21287;gene22398;gene4352;gene9444;gene9576;gene19279;gene19281;gen…
GO:0044267	cellular protein metabolic process	91	1890	0.999944	1	gene3650;gene15176;gene11743;gene26135;gene10513;gene62;gene1990;gene24339;gene24584;gene20817;gene26074;gene12886;gene12907;gene10199;gene12235;gene16546;gene18491;gene18874;gene20598;gene21296;gene22404;gene24851;gene1760;gene19774;gene23876;gene24056;gene2827;gene19716;gene8001;gene14431;gene3862;gene2742;gene22582;gene5469;gene20423;gene22814;gene22955;gene14514;gene16512;gene18742;gene20427;…
GO:0048285	organelle fission	8	347	0.999955	1	gene13830;gene4097;gene13412;gene62;gene21981;gene14514;gene24851;gene23960
GO:0070647	protein modification by small protein conjugation or removal	16	538	0.999971	1	gene62;gene12886;gene12907;gene10199;gene11743;gene12235;gene16546;gene18491;gene18874;gene20598;gene21296;gene22404;gene24851;gene6410;gene27062;gene6225
GO:1902582	single-organism intracellular transport	28	788	0.999976	1	gene9576;gene1990;gene10513;gene25697;gene5171;gene8802;gene14447;gene25478;gene17009;gene14966;gene13755;gene23075;gene204;gene9347;gene22810;gene13565;gene26594;gene27232;gene25134;gene18742;gene9486;gene21900;gene18442;gene5691;gene8135;gene17851;gene20791;gene927
GO:0016482	cytoplasmic transport	15	530	0.999985	1	gene9576;gene10513;gene8802;gene14447;gene22477;gene13755;gene204;gene22810;gene13565;gene25134;gene22390;gene8135;gene17851;gene20791;gene927
GO:0034470	ncRNA processing	5	291	0.999986	1	gene10208;gene23341;gene10262;gene2737;gene2801
GO:0016569	covalent chromatin modification	5	292	0.999987	1	gene10475;gene15765;gene22955;gene23960;gene19239
GO:0065003	macromolecular complex assembly	27	787	0.999988	1	gene13358;gene16275;gene21354;gene28785;gene9347;gene62;gene27812;gene10885;gene1990;gene12979;gene15711;gene26594;gene25203;gene15162;gene19619;gene22272;gene25350;gene5583;gene21287;gene22398;gene4352;gene9444;gene9576;gene1321;gene2421;gene25478;gene4099
GO:0034645	cellular macromolecule biosynthetic process	94	2009	0.999992	1	gene3650;gene9261;gene15176;gene1990;gene13440;gene8414;gene0;gene23009;gene10806;gene20423;gene22814;gene22955;gene20250;gene20767;gene9725;gene13247;gene10117;gene10563;gene12443;gene1691;gene20517;gene9840;gene19735;gene24386;gene25974;gene7046;gene12210;gene10475;gene10668;gene10676;gene10859;gene11077;gene1111;gene11170;gene11348;gene11420;gene11832;gene12090;gene12252;gene13162;gene13164;ge…
GO:0043604	amide biosynthetic process	8	385	0.999994	1	gene3650;gene15176;gene13247;gene4067;gene7046;gene1803;gene13382;gene25830
GO:0016568	chromatin modification	6	333	0.999994	1	gene10475;gene15765;gene22955;gene23960;gene19239;gene7080
GO:0006325	chromatin organization	9	418	0.999996	1	gene12979;gene15711;gene10475;gene15765;gene22955;gene23960;gene9462;gene19239;gene7080
GO:0044085	cellular component biogenesis	53	1312	0.999996	1	gene24231;gene13755;gene8407;gene18742;gene26976;gene27162;gene13358;gene20817;gene16275;gene21354;gene28785;gene9347;gene15054;gene21024;gene14966;gene26759;gene5691;gene62;gene23341;gene7297;gene9522;gene10897;gene27812;gene10262;gene10885;gene1990;gene10208;gene12979;gene15711;gene2606;gene26594;gene25203;gene15162;gene19619;gene22272;gene25350;gene5583;gene21287;gene22398;gene4352;gene9444;ge…
GO:0009059	macromolecule biosynthetic process	95	2050	0.999996	1	gene3650;gene9261;gene15176;gene1990;gene8414;gene13440;gene0;gene19984;gene23009;gene10806;gene20423;gene22814;gene22955;gene20250;gene20767;gene9725;gene13247;gene10117;gene10563;gene12443;gene1691;gene20517;gene9840;gene19735;gene24386;gene25974;gene7046;gene12210;gene10475;gene10668;gene10676;gene10859;gene11077;gene1111;gene11170;gene11348;gene11420;gene11832;gene12090;gene12252;gene13162;ge…
GO:0044271	cellular nitrogen compound biosynthetic process	85	1896	0.999998	1	gene3650;gene15162;gene9261;gene15176;gene19619;gene19716;gene6611;gene1656;gene22019;gene13440;gene19248;gene7642;gene0;gene10806;gene13247;gene4345;gene10117;gene10563;gene12210;gene10475;gene10668;gene10676;gene10859;gene11077;gene1111;gene11170;gene11348;gene11420;gene11832;gene12090;gene12252;gene12443;gene13162;gene13164;gene13165;gene1321;gene13792;gene15064;gene16281;gene16546;gene1691;ge…
GO:0043043	peptide biosynthetic process	6	353	0.999998	1	gene3650;gene15176;gene13247;gene1803;gene13382;gene25830
GO:0016043	cellular component organization	138	2793	0.999998	1	gene3650;gene21638;gene4472;gene9576;gene11743;gene62;gene9522;gene24231;gene10513;gene13755;gene8407;gene15176;gene18742;gene26976;gene25006;gene27162;gene14514;gene25688;gene13358;gene262;gene20817;gene11657;gene27232;gene23518;gene16275;gene21354;gene28785;gene9347;gene10461;gene22808;gene25203;gene15054;gene21024;gene13830;gene4097;gene231;gene14966;gene26759;gene5691;gene10885;gene6403;gene1…
GO:0034660	ncRNA metabolic process	7	385	0.999999	1	gene10208;gene23341;gene10262;gene13247;gene2737;gene0;gene2801
GO:0051301	cell division	6	364	0.999999	1	gene14514;gene24851;gene29289;gene23593;gene16546;gene23960
GO:0022613	ribonucleoprotein complex biogenesis	6	367	0.999999	1	gene9347;gene23341;gene10262;gene10208;gene15176;gene21742
GO:0007049	cell cycle	27	854	0.999999	1	gene23059;gene25006;gene14514;gene15162;gene20517;gene1321;gene17813;gene23518;gene7297;gene927;gene24851;gene29289;gene10199;gene17540;gene20518;gene22016;gene23842;gene25462;gene27354;gene28213;gene8135;gene15765;gene18486;gene24154;gene13568;gene10475;gene23960
GO:0043933	macromolecular complex subunit organization	48	1269	0.999999	1	gene3650;gene4472;gene13358;gene16275;gene21354;gene28785;gene9347;gene10885;gene62;gene27812;gene13755;gene1990;gene23014;gene12979;gene15711;gene26594;gene10475;gene15765;gene22955;gene23960;gene6537;gene25203;gene15162;gene19619;gene22272;gene25350;gene24339;gene3976;gene6611;gene9948;gene5583;gene9462;gene21287;gene22398;gene4352;gene9444;gene9576;gene19800;gene19279;gene19281;gene1321;gene21…
GO:0022402	cell cycle process	18	668	0.999999	1	gene23059;gene25006;gene14514;gene15162;gene20517;gene1321;gene17813;gene23518;gene7297;gene927;gene24851;gene29289;gene10199;gene15765;gene18486;gene24154;gene10475;gene23960
GO:0006807	nitrogen compound metabolic process	157	3157	1	1	gene24932;gene19885;gene6214;gene3650;gene15162;gene9261;gene10208;gene15176;gene13382;gene13725;gene14545;gene25688;gene22272;gene13300;gene23518;gene2801;gene19619;gene26839;gene62;gene18877;gene8414;gene27059;gene22019;gene20517;gene18766;gene19716;gene6611;gene22223;gene27354;gene1656;gene21287;gene25158;gene13711;gene22955;gene23341;gene13440;gene19248;gene7642;gene24407;gene14495;gene10262;…
GO:0071840	cellular component organization or biogenesis	142	2946	1	1	gene3650;gene21638;gene4472;gene9576;gene11743;gene62;gene9522;gene24231;gene10513;gene13755;gene8407;gene15176;gene18742;gene26976;gene25006;gene27162;gene14514;gene25688;gene13358;gene262;gene20817;gene11657;gene27232;gene23518;gene16275;gene21354;gene28785;gene9347;gene10461;gene22808;gene25203;gene15054;gene21024;gene13830;gene4097;gene231;gene14966;gene26759;gene5691;gene10885;gene6403;gene1…
GO:1901360	organic cyclic compound metabolic process	127	2717	1	1	gene19885;gene6214;gene15162;gene6611;gene9261;gene10806;gene13440;gene1990;gene10208;gene13725;gene14545;gene25688;gene23518;gene2801;gene7491;gene19619;gene26839;gene62;gene24567;gene22019;gene20517;gene10885;gene22223;gene27354;gene22955;gene23341;gene19248;gene24407;gene14495;gene10262;gene5580;gene0;gene3843;gene9347;gene20518;gene25158;gene12406;gene251;gene3286;gene13247;gene21287;gene1097…
GO:0034622	cellular macromolecular complex assembly	8	489	1	1	gene13358;gene9347;gene62;gene27812;gene12979;gene15711;gene26594;gene1321
GO:1903047	mitotic cell cycle process	8	490	1	1	gene25006;gene14514;gene15162;gene24851;gene29289;gene10199;gene10475;gene18486
GO:0006725	cellular aromatic compound metabolic process	118	2615	1	1	gene19885;gene6214;gene17641;gene22179;gene15162;gene9261;gene10208;gene13725;gene14545;gene25688;gene23518;gene2801;gene19619;gene26839;gene62;gene20517;gene22223;gene27354;gene22955;gene23341;gene22019;gene13440;gene19248;gene24407;gene14495;gene10262;gene0;gene10806;gene3843;gene9347;gene20518;gene25158;gene12406;gene251;gene3286;gene13247;gene22544;gene4345;gene10117;gene10563;gene12443;gene1…
GO:0000278	mitotic cell cycle	8	503	1	1	gene25006;gene14514;gene15162;gene24851;gene29289;gene10199;gene10475;gene18486
GO:0016071	mRNA metabolic process	5	432	1	1	gene10208;gene2801;gene9261;gene25688;gene14431
GO:0051276	chromosome organization	11	613	1	1	gene23518;gene7080;gene27812;gene12979;gene15711;gene10475;gene15765;gene22955;gene23960;gene9462;gene19239
GO:0016070	RNA metabolic process	76	1953	1	1	gene9261;gene10208;gene25688;gene2801;gene23341;gene13440;gene10262;gene0;gene10806;gene9347;gene13247;gene10117;gene10563;gene2737;gene12210;gene10475;gene10668;gene10676;gene10859;gene11077;gene1111;gene11170;gene11348;gene11420;gene11832;gene12090;gene12252;gene12443;gene13162;gene13164;gene13165;gene1321;gene13792;gene15064;gene16281;gene16546;gene1691;gene1770;gene18353;gene18706;gene19239;g…
GO:0043170	macromolecule metabolic process	196	3945	1	1	gene231;gene3650;gene2979;gene9261;gene10208;gene15176;gene11743;gene26135;gene10513;gene62;gene25688;gene1990;gene23518;gene2801;gene13305;gene24963;gene13711;gene26839;gene13440;gene24339;gene8414;gene24584;gene7449;gene20817;gene20517;gene26074;gene11767;gene13304;gene9581;gene12886;gene12907;gene10199;gene12235;gene16546;gene18491;gene18874;gene20598;gene21296;gene22404;gene24851;gene17160;ge…
GO:0046483	heterocycle metabolic process	114	2626	1	1	gene19885;gene6214;gene15162;gene9261;gene10208;gene25688;gene23518;gene2801;gene7491;gene19619;gene26839;gene22019;gene20517;gene22223;gene27354;gene22955;gene23341;gene13440;gene19248;gene24407;gene14495;gene10262;gene0;gene10806;gene3843;gene9347;gene20518;gene25158;gene12406;gene251;gene3286;gene13247;gene21287;gene22544;gene4345;gene10117;gene10563;gene12443;gene1691;gene9840;gene5171;gene75…
GO:0034641	cellular nitrogen compound metabolic process	135	2979	1	1	gene19885;gene6214;gene3650;gene15162;gene9261;gene10208;gene15176;gene25688;gene13300;gene23518;gene2801;gene19619;gene26839;gene27059;gene22019;gene20517;gene19716;gene6611;gene22223;gene27354;gene1656;gene13711;gene22955;gene23341;gene13440;gene19248;gene7642;gene24407;gene14495;gene10262;gene0;gene10806;gene3843;gene9347;gene20518;gene25158;gene1803;gene12406;gene251;gene3286;gene13247;gene21…
GO:1902589	single-organism organelle organization	42	1336	1	1	gene3650;gene4472;gene9576;gene11743;gene62;gene9522;gene10513;gene15176;gene25006;gene25688;gene20817;gene23518;gene15054;gene21024;gene9347;gene14966;gene26759;gene6403;gene24932;gene4352;gene23075;gene204;gene13755;gene27812;gene13565;gene823;gene6537;gene19774;gene19800;gene19279;gene19281;gene5691;gene19239;gene13574;gene26074;gene6373;gene8407;gene14514;gene24851;gene8940;gene19278;gene23960
GO:0010467	gene expression	89	2232	1	1	gene231;gene3650;gene15176;gene25688;gene2801;gene10208;gene23341;gene13440;gene10262;gene0;gene10806;gene9347;gene1803;gene13247;gene9261;gene10117;gene10563;gene10513;gene19785;gene13711;gene14112;gene16346;gene2737;gene12210;gene10475;gene10668;gene10676;gene10859;gene11077;gene1111;gene11170;gene11348;gene11420;gene11832;gene12090;gene12252;gene12443;gene13162;gene13164;gene13165;gene1321;gen…
GO:0006139	nucleobase-containing compound metabolic process	107	2548	1	1	gene19885;gene6214;gene15162;gene9261;gene10208;gene25688;gene23518;gene2801;gene19619;gene26839;gene20517;gene22223;gene27354;gene22955;gene23341;gene13440;gene19248;gene24407;gene14495;gene10262;gene0;gene10806;gene9347;gene20518;gene25158;gene12406;gene251;gene3286;gene13247;gene22544;gene4345;gene10117;gene10563;gene12443;gene1691;gene9840;gene5171;gene7572;gene8414;gene2827;gene2737;gene1221…
GO:0090304	nucleic acid metabolic process	90	2293	1	1	gene9261;gene10208;gene25688;gene23518;gene2801;gene26839;gene20517;gene22223;gene27354;gene22955;gene23341;gene13440;gene10262;gene0;gene10806;gene9347;gene20518;gene13247;gene22544;gene10117;gene10563;gene12443;gene1691;gene9840;gene5171;gene7572;gene2737;gene12210;gene10475;gene10668;gene10676;gene10859;gene11077;gene1111;gene11170;gene11348;gene11420;gene11832;gene12090;gene12252;gene13162;ge…
GO:0044260	cellular macromolecule metabolic process	177	3764	1	1	gene3650;gene9261;gene10208;gene15176;gene11743;gene26135;gene10513;gene62;gene25688;gene1990;gene23518;gene2801;gene26839;gene13440;gene24339;gene24584;gene7449;gene20817;gene20517;gene26074;gene12886;gene12907;gene10199;gene12235;gene16546;gene18491;gene18874;gene20598;gene21296;gene22404;gene24851;gene17160;gene22223;gene27354;gene22955;gene23341;gene1760;gene19774;gene23876;gene24056;gene2827…
GO:0006996	organelle organization	69	1959	1	1	gene3650;gene4472;gene9576;gene11743;gene62;gene9522;gene10513;gene15176;gene25006;gene27162;gene14514;gene25688;gene20817;gene23518;gene9347;gene15054;gene21024;gene13830;gene4097;gene16275;gene14966;gene26759;gene5691;gene6403;gene7080;gene7297;gene24932;gene4352;gene10897;gene23075;gene27812;gene204;gene13755;gene13412;gene13565;gene12979;gene15711;gene823;gene10475;gene15765;gene22955;gene239…
GO:0006396	RNA processing	8	641	1	1	gene25688;gene2801;gene10208;gene23341;gene10262;gene9347;gene9261;gene2737
GO:0021559	trigeminal nerve development	3	3	0.00029442	0.0113573	gene17147;gene18076;gene26492
GO:0021561	facial nerve development	3	3	0.00029442	0.0113573	gene17147;gene18076;gene26492
GO:0021604	cranial nerve structural organization	3	3	0.00029442	0.0113573	gene17147;gene18076;gene26492
GO:0021610	facial nerve morphogenesis	3	3	0.00029442	0.0113573	gene17147;gene18076;gene26492
GO:0021612	facial nerve structural organization	3	3	0.00029442	0.0113573	gene17147;gene18076;gene26492
GO:0021636	trigeminal nerve morphogenesis	3	3	0.00029442	0.0113573	gene17147;gene18076;gene26492
GO:0021637	trigeminal nerve structural organization	3	3	0.00029442	0.0113573	gene17147;gene18076;gene26492
GO:0021783	preganglionic parasympathetic fiber development	3	3	0.00029442	0.0113573	gene17147;gene18076;gene26492
GO:0048486	parasympathetic nervous system development	3	3	0.00029442	0.0113573	gene26492;gene17147;gene18076
GO:0061304	retinal blood vessel morphogenesis	3	3	0.00029442	0.0113573	gene16339;gene18705;gene6611
GO:0006477	protein sulfation	3	4	0.00111913	0.0264634	gene1760;gene22582;gene5469
GO:0010866	regulation of triglyceride biosynthetic process	3	4	0.00111913	0.0264634	gene16281;gene25942;gene22016
GO:0014059	regulation of dopamine secretion	3	4	0.00111913	0.0264634	gene11743;gene23124;gene62
GO:0021602	cranial nerve morphogenesis	3	4	0.00111913	0.0264634	gene17147;gene18076;gene26492
GO:0045909	positive regulation of vasodilation	3	4	0.00111913	0.0264634	gene13440;gene19531;gene19716
GO:0050433	regulation of catecholamine secretion	3	4	0.00111913	0.0264634	gene11743;gene23124;gene62
GO:0006198	cAMP catabolic process	3	5	0.00265918	0.0463818	gene12406;gene251;gene3286
GO:0009072	aromatic amino acid family metabolic process	3	5	0.00265918	0.0463818	gene13725;gene14545;gene3843
GO:0010510	regulation of acetyl-CoA biosynthetic process from pyruvate	3	5	0.00265918	0.0463818	gene10378;gene17008;gene27068
GO:0010891	negative regulation of sequestering of triglyceride	3	5	0.00265918	0.0463818	gene20429;gene20852;gene2470
GO:0030813	positive regulation of nucleotide catabolic process	3	5	0.00265918	0.0463818	gene4099;gene8900;gene9840
GO:0042312	regulation of vasodilation	3	5	0.00265918	0.0463818	gene13440;gene19531;gene19716
GO:0045821	positive regulation of glycolytic process	3	5	0.00265918	0.0463818	gene4099;gene8900;gene9840
GO:0048532	anatomical structure arrangement	3	5	0.00265918	0.0463818	gene17147;gene18076;gene26492
GO:0050812	regulation of acyl-CoA biosynthetic process	3	5	0.00265918	0.0463818	gene10378;gene17008;gene27068
GO:0051194	positive regulation of cofactor metabolic process	3	5	0.00265918	0.0463818	gene4099;gene8900;gene9840
GO:0051197	positive regulation of coenzyme metabolic process	3	5	0.00265918	0.0463818	gene4099;gene8900;gene9840
GO:0051923	sulfation	3	5	0.00265918	0.0463818	gene1760;gene22582;gene5469
GO:0060600	dichotomous subdivision of an epithelial terminal unit	3	5	0.00265918	0.0463818	gene13711;gene17147;gene18076
GO:0061437	renal system vasculature development	3	5	0.00265918	0.0463818	gene18076;gene4895;gene15054
GO:0061440	kidney vasculature development	3	5	0.00265918	0.0463818	gene18076;gene4895;gene15054
GO:0003071	renal system process involved in regulation of systemic arterial blood pressure	2	2	0.0044334	0.0564897	gene1803;gene18742
GO:0006478	peptidyl-tyrosine sulfation	2	2	0.0044334	0.0564897	gene22582;gene5469
GO:0006559	L-phenylalanine catabolic process	2	2	0.0044334	0.0564897	gene13725;gene14545
GO:0006566	threonine metabolic process	2	2	0.0044334	0.0564897	gene18877;gene8778
GO:0006567	threonine catabolic process	2	2	0.0044334	0.0564897	gene18877;gene8778
GO:0006570	tyrosine metabolic process	2	2	0.0044334	0.0564897	gene13725;gene14545
GO:0006572	tyrosine catabolic process	2	2	0.0044334	0.0564897	gene13725;gene14545
GO:0007621	negative regulation of female receptivity	2	2	0.0044334	0.0564897	gene19363;gene20285
GO:0008300	isoprenoid catabolic process	2	2	0.0044334	0.0564897	gene15061;gene13697
GO:0009074	aromatic amino acid family catabolic process	2	2	0.0044334	0.0564897	gene13725;gene14545
GO:0021824	cerebral cortex tangential migration using cell-axon interactions	2	2	0.0044334	0.0564897	gene17147;gene18076
GO:0021828	gonadotrophin-releasing hormone neuronal migration to the hypothalamus	2	2	0.0044334	0.0564897	gene17147;gene18076
GO:0021855	hypothalamus cell migration	2	2	0.0044334	0.0564897	gene17147;gene18076
GO:0021856	hypothalamic tangential migration using cell-axon interactions	2	2	0.0044334	0.0564897	gene17147;gene18076
GO:0021886	hypothalamus gonadotrophin-releasing hormone neuron differentiation	2	2	0.0044334	0.0564897	gene17147;gene18076
GO:0021888	hypothalamus gonadotrophin-releasing hormone neuron development	2	2	0.0044334	0.0564897	gene17147;gene18076
GO:0021979	hypothalamus cell differentiation	2	2	0.0044334	0.0564897	gene17147;gene18076
GO:0032693	negative regulation of interleukin-10 production	2	2	0.0044334	0.0564897	gene6834;gene13632
GO:0032808	lacrimal gland development	2	2	0.0044334	0.0564897	gene23593;gene25006
GO:0034143	regulation of toll-like receptor 4 signaling pathway	2	2	0.0044334	0.0564897	gene24630;gene6410
GO:0034145	positive regulation of toll-like receptor 4 signaling pathway	2	2	0.0044334	0.0564897	gene24630;gene6410
GO:0034392	negative regulation of smooth muscle cell apoptotic process	2	2	0.0044334	0.0564897	gene9486;gene9840
GO:0035290	trunk segmentation	2	2	0.0044334	0.0564897	gene17147;gene18076
GO:0036484	trunk neural crest cell migration	2	2	0.0044334	0.0564897	gene17147;gene18076
GO:0036486	ventral trunk neural crest cell migration	2	2	0.0044334	0.0564897	gene17147;gene18076
GO:0043616	keratinocyte proliferation	2	2	0.0044334	0.0564897	gene13440;gene25006
GO:0044130	negative regulation of growth of symbiont in host	2	2	0.0044334	0.0564897	gene4352;gene927
GO:0044146	negative regulation of growth of symbiont involved in interaction with host	2	2	0.0044334	0.0564897	gene4352;gene927
GO:0045073	regulation of chemokine biosynthetic process	2	2	0.0044334	0.0564897	gene4895;gene927
GO:0045080	positive regulation of chemokine biosynthetic process	2	2	0.0044334	0.0564897	gene4895;gene927
GO:0045110	intermediate filament bundle assembly	2	2	0.0044334	0.0564897	gene19279;gene19281
GO:0045924	regulation of female receptivity	2	2	0.0044334	0.0564897	gene19363;gene20285
GO:0050702	interleukin-1 beta secretion	2	2	0.0044334	0.0564897	gene17160;gene1990
GO:0060385	axonogenesis involved in innervation	2	2	0.0044334	0.0564897	gene17147;gene18076
GO:0060509	Type I pneumocyte differentiation	2	2	0.0044334	0.0564897	gene1691;gene20285
GO:0060592	mammary gland formation	2	2	0.0044334	0.0564897	gene23593;gene25006
GO:0060594	mammary gland specification	2	2	0.0044334	0.0564897	gene23593;gene25006
GO:0060595	fibroblast growth factor receptor signaling pathway involved in mammary gland specification	2	2	0.0044334	0.0564897	gene23593;gene25006
GO:0060601	lateral sprouting from an epithelium	2	2	0.0044334	0.0564897	gene25006;gene23593
GO:0060615	mammary gland bud formation	2	2	0.0044334	0.0564897	gene23593;gene25006
GO:0060648	mammary gland bud morphogenesis	2	2	0.0044334	0.0564897	gene23593;gene25006
GO:0060664	epithelial cell proliferation involved in salivary gland morphogenesis	2	2	0.0044334	0.0564897	gene23593;gene25006
GO:0060667	branch elongation involved in salivary gland morphogenesis	2	2	0.0044334	0.0564897	gene23593;gene25006
GO:0060915	mesenchymal cell differentiation involved in lung development	2	2	0.0044334	0.0564897	gene23593;gene25006
GO:0070488	neutrophil aggregation	2	2	0.0044334	0.0564897	gene8001;gene8003
GO:0071400	cellular response to oleic acid	2	2	0.0044334	0.0564897	gene16244;gene30259
GO:0072298	regulation of metanephric glomerulus development	2	2	0.0044334	0.0564897	gene4895;gene21354
GO:0072300	positive regulation of metanephric glomerulus development	2	2	0.0044334	0.0564897	gene4895;gene21354
GO:0080184	response to phenylpropanoid	2	2	0.0044334	0.0564897	gene10563;gene12090
GO:1901166	neural crest cell migration involved in autonomic nervous system development	2	2	0.0044334	0.0564897	gene18076;gene17147
GO:1901253	negative regulation of intracellular transport of viral material	2	2	0.0044334	0.0564897	gene21981;gene3645
GO:1902222	erythrose 4-phosphate/phosphoenolpyruvate family amino acid catabolic process	2	2	0.0044334	0.0564897	gene13725;gene14545
GO:1903375	facioacoustic ganglion development	2	2	0.0044334	0.0564897	gene17147;gene18076
GO:2000288	positive regulation of myoblast proliferation	2	2	0.0044334	0.0564897	gene13440;gene21884
GO:2000291	regulation of myoblast proliferation	2	2	0.0044334	0.0564897	gene13440;gene21884
GO:2000312	regulation of kainate selective glutamate receptor activity	2	2	0.0044334	0.0564897	gene10518;gene21296
GO:2000489	regulation of hepatic stellate cell activation	2	2	0.0044334	0.0564897	gene13382;gene18913
GO:2000490	negative regulation of hepatic stellate cell activation	2	2	0.0044334	0.0564897	gene13382;gene18913
GO:2000532	regulation of renal albumin absorption	2	2	0.0044334	0.0564897	gene18742;gene21354
GO:2000644	regulation of receptor catabolic process	2	2	0.0044334	0.0564897	gene26074;gene12886
GO:0007339	binding of sperm to zona pellucida	3	6	0.00505573	0.0623595	gene16758;gene17882;gene8566
GO:0010745	negative regulation of macrophage derived foam cell differentiation	3	6	0.00505573	0.0623595	gene1990;gene20852;gene21354
GO:0035356	cellular triglyceride homeostasis	3	6	0.00505573	0.0623595	gene16244;gene25942;gene30259
GO:0042573	retinoic acid metabolic process	3	6	0.00505573	0.0623595	gene19531;gene24727;gene13697
GO:0048846	axon extension involved in axon guidance	3	6	0.00505573	0.0623595	gene17147;gene18076;gene21638
GO:0060192	negative regulation of lipase activity	3	6	0.00505573	0.0623595	gene4062;gene17540;gene9347
GO:1902284	neuron projection extension involved in neuron projection guidance	3	6	0.00505573	0.0623595	gene17147;gene18076;gene21638
GO:0006953	acute-phase response	3	7	0.00841216	0.0895155	gene10563;gene3257;gene9571
GO:0007413	axonal fasciculation	3	7	0.00841216	0.0895155	gene17147;gene18076;gene23356
GO:0009214	cyclic nucleotide catabolic process	3	7	0.00841216	0.0895155	gene12406;gene251;gene3286
GO:0016255	attachment of GPI anchor to protein	3	7	0.00841216	0.0895155	gene19735;gene24386;gene25974
GO:0035036	sperm-egg recognition	3	7	0.00841216	0.0895155	gene16758;gene17882;gene8566
GO:0035094	response to nicotine	3	7	0.00841216	0.0895155	gene13680;gene28785;gene8415
GO:0045109	intermediate filament organization	3	7	0.00841216	0.0895155	gene19279;gene19281;gene19278
GO:0048485	sympathetic nervous system development	3	7	0.00841216	0.0895155	gene17147;gene18076;gene26492
GO:0048557	embryonic digestive tract morphogenesis	3	7	0.00841216	0.0895155	gene15054;gene23593;gene25006
GO:0055098	response to low-density lipoprotein particle	3	7	0.00841216	0.0895155	gene1990;gene20852;gene17160
GO:0097066	response to thyroid hormone	3	7	0.00841216	0.0895155	gene13382;gene13711;gene1770
GO:0097067	cellular response to thyroid hormone stimulus	3	7	0.00841216	0.0895155	gene13382;gene13711;gene1770
GO:1900120	regulation of receptor binding	3	7	0.00841216	0.0895155	gene18076;gene21354;gene23356
GO:1901201	regulation of extracellular matrix assembly	3	7	0.00841216	0.0895155	gene6373;gene1321;gene18486
GO:0002934	desmosome organization	2	3	0.0127113	0.107736	gene231;gene7563
GO:0006558	L-phenylalanine metabolic process	2	3	0.0127113	0.107736	gene13725;gene14545
GO:0006957	complement activation, alternative pathway	2	3	0.0127113	0.107736	gene13305;gene24963
GO:0010890	positive regulation of sequestering of triglyceride	2	3	0.0127113	0.107736	gene12090;gene25942
GO:0010896	regulation of triglyceride catabolic process	2	3	0.0127113	0.107736	gene20429;gene2470
GO:0010898	positive regulation of triglyceride catabolic process	2	3	0.0127113	0.107736	gene20429;gene2470
GO:0014842	regulation of skeletal muscle satellite cell proliferation	2	3	0.0127113	0.107736	gene13440;gene21884
GO:0015688	iron chelate transport	2	3	0.0127113	0.107736	gene14090;gene2280
GO:0015798	myo-inositol transport	2	3	0.0127113	0.107736	gene21905;gene24386
GO:0015891	siderophore transport	2	3	0.0127113	0.107736	gene14090;gene2280
GO:0016561	protein import into peroxisome matrix, translocation	2	3	0.0127113	0.107736	gene13565;gene9576
GO:0031282	regulation of guanylate cyclase activity	2	3	0.0127113	0.107736	gene19716;gene20149
GO:0031284	positive regulation of guanylate cyclase activity	2	3	0.0127113	0.107736	gene19716;gene20149
GO:0032611	interleukin-1 beta production	2	3	0.0127113	0.107736	gene17160;gene1990
GO:0033700	phospholipid efflux	2	3	0.0127113	0.107736	gene10885;gene1990
GO:0034380	high-density lipoprotein particle assembly	2	3	0.0127113	0.107736	gene10885;gene1990
GO:0038063	collagen-activated tyrosine kinase receptor signaling pathway	2	3	0.0127113	0.107736	gene18705;gene18706
GO:0044126	regulation of growth of symbiont in host	2	3	0.0127113	0.107736	gene4352;gene927
GO:0044144	modulation of growth of symbiont involved in interaction with host	2	3	0.0127113	0.107736	gene4352;gene927
GO:0044375	regulation of peroxisome size	2	3	0.0127113	0.107736	gene13830;gene4097
GO:0048842	positive regulation of axon extension involved in axon guidance	2	3	0.0127113	0.107736	gene18076;gene24439
GO:0050701	interleukin-1 secretion	2	3	0.0127113	0.107736	gene17160;gene1990
GO:0050711	negative regulation of interleukin-1 secretion	2	3	0.0127113	0.107736	gene6143;gene18742
GO:0051409	response to nitrosative stress	2	3	0.0127113	0.107736	gene13382;gene9966
GO:0051580	regulation of neurotransmitter uptake	2	3	0.0127113	0.107736	gene26976;gene62
GO:0051954	positive regulation of amine transport	2	3	0.0127113	0.107736	gene11743;gene5691
GO:0060054	positive regulation of epithelial cell proliferation involved in wound healing	2	3	0.0127113	0.107736	gene17882;gene25006
GO:0060174	limb bud formation	2	3	0.0127113	0.107736	gene23593;gene25006
GO:0060180	female mating behavior	2	3	0.0127113	0.107736	gene19363;gene20285
GO:0060244	negative regulation of cell proliferation involved in contact inhibition	2	3	0.0127113	0.107736	gene24154;gene27162
GO:0060510	Type II pneumocyte differentiation	2	3	0.0127113	0.107736	gene1691;gene25006
GO:0060536	cartilage morphogenesis	2	3	0.0127113	0.107736	gene9486;gene7563
GO:0060556	regulation of vitamin D biosynthetic process	2	3	0.0127113	0.107736	gene7563;gene927
GO:0060572	morphogenesis of an epithelial bud	2	3	0.0127113	0.107736	gene25006;gene23593
GO:0061551	trigeminal ganglion development	2	3	0.0127113	0.107736	gene17147;gene18076
GO:0071389	cellular response to mineralocorticoid stimulus	2	3	0.0127113	0.107736	gene27812;gene562
GO:0072012	glomerulus vasculature development	2	3	0.0127113	0.107736	gene4895;gene15054
GO:0072216	positive regulation of metanephros development	2	3	0.0127113	0.107736	gene4895;gene21354
GO:0090192	regulation of glomerulus development	2	3	0.0127113	0.107736	gene4895;gene21354
GO:0090193	positive regulation of glomerulus development	2	3	0.0127113	0.107736	gene4895;gene21354
GO:0097490	sympathetic neuron projection extension	2	3	0.0127113	0.107736	gene17147;gene18076
GO:0097491	sympathetic neuron projection guidance	2	3	0.0127113	0.107736	gene17147;gene18076
GO:0098801	regulation of renal system process	2	3	0.0127113	0.107736	gene18742;gene21354
GO:1901252	regulation of intracellular transport of viral material	2	3	0.0127113	0.107736	gene21981;gene3645
GO:1902221	erythrose 4-phosphate/phosphoenolpyruvate family amino acid metabolic process	2	3	0.0127113	0.107736	gene13725;gene14545
GO:1902669	positive regulation of axon guidance	2	3	0.0127113	0.107736	gene18076;gene24439
GO:1903054	negative regulation of extracellular matrix organization	2	3	0.0127113	0.107736	gene6373;gene24154
GO:1903377	negative regulation of oxidative stress-induced neuron intrinsic apoptotic signaling pathway	2	3	0.0127113	0.107736	gene11743;gene62
GO:2000659	regulation of interleukin-1-mediated signaling pathway	2	3	0.0127113	0.107736	gene6141;gene6143
GO:0010875	positive regulation of cholesterol efflux	3	8	0.0127995	0.107736	gene1990;gene20852;gene21354
GO:0030195	negative regulation of blood coagulation	3	8	0.0127995	0.107736	gene2979;gene15054;gene10167
GO:0046058	cAMP metabolic process	3	8	0.0127995	0.107736	gene12406;gene251;gene3286
GO:0060512	prostate gland morphogenesis	3	8	0.0127995	0.107736	gene1248;gene23593;gene25006
GO:0060713	labyrinthine layer morphogenesis	3	8	0.0127995	0.107736	gene18874;gene23593;gene14431
GO:0072676	lymphocyte migration	3	8	0.0127995	0.107736	gene17851;gene8407;gene18742
GO:1900047	negative regulation of hemostasis	3	8	0.0127995	0.107736	gene2979;gene15054;gene10167
GO:1900274	regulation of phospholipase C activity	3	8	0.0127995	0.107736	gene2036;gene15054;gene9347
GO:0006071	glycerol metabolic process	3	9	0.0182612	0.137541	gene16244;gene27110;gene30259
GO:0006584	catecholamine metabolic process	3	9	0.0182612	0.137541	gene62;gene27204;gene5580
GO:0009712	catechol-containing compound metabolic process	3	9	0.0182612	0.137541	gene62;gene27204;gene5580
GO:0010560	positive regulation of glycoprotein biosynthetic process	3	9	0.0182612	0.137541	gene17851;gene9840;gene23518
GO:0010743	regulation of macrophage derived foam cell differentiation	3	9	0.0182612	0.137541	gene1990;gene20852;gene21354
GO:0015701	bicarbonate transport	3	9	0.0182612	0.137541	gene18844;gene5080;gene815
GO:0030947	regulation of vascular endothelial growth factor receptor signaling pathway	3	9	0.0182612	0.137541	gene26074;gene16339;gene25006
GO:0032373	positive regulation of sterol transport	3	9	0.0182612	0.137541	gene1990;gene20852;gene21354
GO:0032376	positive regulation of cholesterol transport	3	9	0.0182612	0.137541	gene1990;gene20852;gene21354
GO:0050819	negative regulation of coagulation	3	9	0.0182612	0.137541	gene2979;gene15054;gene10167
GO:0055094	response to lipoprotein particle	3	9	0.0182612	0.137541	gene1990;gene20852;gene17160
GO:0060396	growth hormone receptor signaling pathway	3	9	0.0182612	0.137541	gene24974;gene25134;gene26074
GO:0060441	epithelial tube branching involved in lung morphogenesis	3	9	0.0182612	0.137541	gene23593;gene25006;gene13711
GO:0071378	cellular response to growth hormone stimulus	3	9	0.0182612	0.137541	gene24974;gene25134;gene26074
GO:0071731	response to nitric oxide	3	9	0.0182612	0.137541	gene17851;gene18353;gene27812
GO:1901099	negative regulation of signal transduction in absence of ligand	3	9	0.0182612	0.137541	gene11872;gene25006;gene7563
GO:1903020	positive regulation of glycoprotein metabolic process	3	9	0.0182612	0.137541	gene17851;gene9840;gene23518
GO:2001240	negative regulation of extrinsic apoptotic signaling pathway in absence of ligand	3	9	0.0182612	0.137541	gene11872;gene25006;gene7563
GO:0002523	leukocyte migration involved in inflammatory response	2	4	0.0243036	0.159021	gene8001;gene8003
GO:0003081	regulation of systemic arterial blood pressure by renin-angiotensin	2	4	0.0243036	0.159021	gene1803;gene22856
GO:0006072	glycerol-3-phosphate metabolic process	2	4	0.0243036	0.159021	gene27110;gene8900
GO:0006552	leucine catabolic process	2	4	0.0243036	0.159021	gene21287;gene25158
GO:0006691	leukotriene metabolic process	2	4	0.0243036	0.159021	gene3699;gene3702
GO:0006706	steroid catabolic process	2	4	0.0243036	0.159021	gene10885;gene10976
GO:0006809	nitric oxide biosynthetic process	2	4	0.0243036	0.159021	gene19716;gene6611
GO:0009052	pentose-phosphate shunt, non-oxidative branch	2	4	0.0243036	0.159021	gene19885;gene6214
GO:0009313	oligosaccharide catabolic process	2	4	0.0243036	0.159021	gene13300;gene15643
GO:0010519	negative regulation of phospholipase activity	2	4	0.0243036	0.159021	gene17540;gene9347
GO:0010713	negative regulation of collagen metabolic process	2	4	0.0243036	0.159021	gene13440;gene18913
GO:0010871	negative regulation of receptor biosynthetic process	2	4	0.0243036	0.159021	gene21354;gene20852
GO:0010887	negative regulation of cholesterol storage	2	4	0.0243036	0.159021	gene1990;gene20852
GO:0014857	regulation of skeletal muscle cell proliferation	2	4	0.0243036	0.159021	gene13440;gene21884
GO:0015791	polyol transport	2	4	0.0243036	0.159021	gene21905;gene24386
GO:0017014	protein nitrosylation	2	4	0.0243036	0.159021	gene19716;gene8001
GO:0018119	peptidyl-cysteine S-nitrosylation	2	4	0.0243036	0.159021	gene19716;gene8001
GO:0030656	regulation of vitamin metabolic process	2	4	0.0243036	0.159021	gene7563;gene927
GO:0030826	regulation of cGMP biosynthetic process	2	4	0.0243036	0.159021	gene19716;gene20149
GO:0030828	positive regulation of cGMP biosynthetic process	2	4	0.0243036	0.159021	gene19716;gene20149
GO:0030916	otic vesicle formation	2	4	0.0243036	0.159021	gene23593;gene25006
GO:0032612	interleukin-1 production	2	4	0.0243036	0.159021	gene17160;gene1990
GO:0032692	negative regulation of interleukin-1 production	2	4	0.0243036	0.159021	gene6143;gene18742
GO:0032715	negative regulation of interleukin-6 production	2	4	0.0243036	0.159021	gene9260;gene18742
GO:0032966	negative regulation of collagen biosynthetic process	2	4	0.0243036	0.159021	gene13440;gene18913
GO:0034141	positive regulation of toll-like receptor 3 signaling pathway	2	4	0.0243036	0.159021	gene24630;gene6410
GO:0034201	response to oleic acid	2	4	0.0243036	0.159021	gene16244;gene30259
GO:0034393	positive regulation of smooth muscle cell apoptotic process	2	4	0.0243036	0.159021	gene23498;gene927
GO:0035025	positive regulation of Rho protein signal transduction	2	4	0.0243036	0.159021	gene2036;gene24339
GO:0035902	response to immobilization stress	2	4	0.0243036	0.159021	gene562;gene163
GO:0038065	collagen-activated signaling pathway	2	4	0.0243036	0.159021	gene18705;gene18706
GO:0042078	germ-line stem cell division	2	4	0.0243036	0.159021	gene16546;gene23960
GO:0043691	reverse cholesterol transport	2	4	0.0243036	0.159021	gene10885;gene1990
GO:0046209	nitric oxide metabolic process	2	4	0.0243036	0.159021	gene19716;gene6611
GO:0048133	male germ-line stem cell asymmetric division	2	4	0.0243036	0.159021	gene16546;gene23960
GO:0050716	positive regulation of interleukin-1 secretion	2	4	0.0243036	0.159021	gene17851;gene927
GO:0050718	positive regulation of interleukin-1 beta secretion	2	4	0.0243036	0.159021	gene17851;gene927
GO:0060449	bud elongation involved in lung branching	2	4	0.0243036	0.159021	gene23593;gene25006
GO:0060484	lung-associated mesenchyme development	2	4	0.0243036	0.159021	gene13574;gene23593
GO:0060571	morphogenesis of an epithelial fold	2	4	0.0243036	0.159021	gene25006;gene23593
GO:0060666	dichotomous subdivision of terminal units involved in salivary gland branching	2	4	0.0243036	0.159021	gene17147;gene18076
GO:0061140	lung secretory cell differentiation	2	4	0.0243036	0.159021	gene1691;gene25006
GO:0061438	renal system vasculature morphogenesis	2	4	0.0243036	0.159021	gene18076;gene15054
GO:0061439	kidney vasculature morphogenesis	2	4	0.0243036	0.159021	gene18076;gene15054
GO:0061549	sympathetic ganglion development	2	4	0.0243036	0.159021	gene17147;gene18076
GO:0061550	cranial ganglion development	2	4	0.0243036	0.159021	gene17147;gene18076
GO:0070050	neuron cellular homeostasis	2	4	0.0243036	0.159021	gene12458;gene62
GO:0071600	otic vesicle morphogenesis	2	4	0.0243036	0.159021	gene23593;gene25006
GO:0071679	commissural neuron axon guidance	2	4	0.0243036	0.159021	gene1691;gene18076
GO:0090208	positive regulation of triglyceride metabolic process	2	4	0.0243036	0.159021	gene20429;gene2470
GO:0098728	germline stem cell asymmetric division	2	4	0.0243036	0.159021	gene16546;gene23960
GO:1900118	negative regulation of execution phase of apoptosis	2	4	0.0243036	0.159021	gene22404;gene12090
GO:1900449	regulation of glutamate receptor signaling pathway	2	4	0.0243036	0.159021	gene10518;gene21296
GO:1902624	positive regulation of neutrophil migration	2	4	0.0243036	0.159021	gene6141;gene17851
GO:2000194	regulation of female gonad development	2	4	0.0243036	0.159021	gene4099;gene5583
GO:2000794	regulation of epithelial cell proliferation involved in lung morphogenesis	2	4	0.0243036	0.159021	gene23593;gene1691
GO:2001223	negative regulation of neuron migration	2	4	0.0243036	0.159021	gene2421;gene24339
GO:0001516	prostaglandin biosynthetic process	3	10	0.0248176	0.159108	gene11519;gene26055;gene28390
GO:0007618	mating	3	10	0.0248176	0.159108	gene19363;gene20285;gene23757
GO:0008038	neuron recognition	3	10	0.0248176	0.159108	gene17147;gene18076;gene23356
GO:0010874	regulation of cholesterol efflux	3	10	0.0248176	0.159108	gene1990;gene20852;gene21354
GO:0019400	alditol metabolic process	3	10	0.0248176	0.159108	gene16244;gene27110;gene30259
GO:0031069	hair follicle morphogenesis	3	10	0.0248176	0.159108	gene19278;gene23593;gene25006
GO:0042311	vasodilation	3	10	0.0248176	0.159108	gene17540;gene20149;gene9413
GO:0045429	positive regulation of nitric oxide biosynthetic process	3	10	0.0248176	0.159108	gene1321;gene4099;gene927
GO:0046457	prostanoid biosynthetic process	3	10	0.0248176	0.159108	gene11519;gene26055;gene28390
GO:0050886	endocrine process	3	10	0.0248176	0.159108	gene1803;gene22856;gene16339
GO:0060384	innervation	3	10	0.0248176	0.159108	gene17147;gene18076;gene7449
GO:0060669	embryonic placenta morphogenesis	3	10	0.0248176	0.159108	gene18874;gene23593;gene14431
GO:0070498	interleukin-1-mediated signaling pathway	3	10	0.0248176	0.159108	gene4895;gene6141;gene9260
GO:0090201	negative regulation of release of cytochrome c from mitochondria	3	10	0.0248176	0.159108	gene23075;gene62;gene9840
GO:1904407	positive regulation of nitric oxide metabolic process	3	10	0.0248176	0.159108	gene1321;gene4099;gene927
GO:2001222	regulation of neuron migration	3	10	0.0248176	0.159108	gene17147;gene2421;gene24339
GO:0001893	maternal placenta development	3	11	0.0324692	0.192843	gene13440;gene26055;gene24439
GO:0014065	phosphatidylinositol 3-kinase signaling	3	11	0.0324692	0.192843	gene14431;gene25134;gene9840
GO:0016558	protein import into peroxisome matrix	3	11	0.0324692	0.192843	gene9576;gene10513;gene13565
GO:0019682	glyceraldehyde-3-phosphate metabolic process	3	11	0.0324692	0.192843	gene19885;gene6214;gene6722
GO:0045746	negative regulation of Notch signaling pathway	3	11	0.0324692	0.192843	gene14112;gene22477;gene28409
GO:0060487	lung epithelial cell differentiation	3	11	0.0324692	0.192843	gene1691;gene25006;gene20285
GO:0061098	positive regulation of protein tyrosine kinase activity	3	11	0.0324692	0.192843	gene18742;gene19734;gene26074
GO:1904036	negative regulation of epithelial cell apoptotic process	3	11	0.0324692	0.192843	gene23518;gene18742;gene4062
GO:0001780	neutrophil homeostasis	2	5	0.0387332	0.211287	gene927;gene12406
GO:0001990	regulation of systemic arterial blood pressure by hormone	2	5	0.0387332	0.211287	gene1803;gene22856
GO:0003044	regulation of systemic arterial blood pressure mediated by a chemical signal	2	5	0.0387332	0.211287	gene1803;gene22856
GO:0006551	leucine metabolic process	2	5	0.0387332	0.211287	gene21287;gene25158
GO:0007350	blastoderm segmentation	2	5	0.0387332	0.211287	gene17147;gene18076
GO:0010092	specification of organ identity	2	5	0.0387332	0.211287	gene23593;gene25006
GO:0010656	negative regulation of muscle cell apoptotic process	2	5	0.0387332	0.211287	gene9486;gene9840
GO:0010993	regulation of ubiquitin homeostasis	2	5	0.0387332	0.211287	gene62;gene11743
GO:0019367	fatty acid elongation, saturated fatty acid	2	5	0.0387332	0.211287	gene13686;gene25091
GO:0019368	fatty acid elongation, unsaturated fatty acid	2	5	0.0387332	0.211287	gene13686;gene25091
GO:0021825	substrate-dependent cerebral cortex tangential migration	2	5	0.0387332	0.211287	gene17147;gene18076
GO:0021854	hypothalamus development	2	5	0.0387332	0.211287	gene17147;gene18076
GO:0021960	anterior commissure morphogenesis	2	5	0.0387332	0.211287	gene1691;gene26492
GO:0030825	positive regulation of cGMP metabolic process	2	5	0.0387332	0.211287	gene19716;gene20149
GO:0032354	response to follicle-stimulating hormone	2	5	0.0387332	0.211287	gene8491;gene13382
GO:0032367	intracellular cholesterol transport	2	5	0.0387332	0.211287	gene1990;gene9486
GO:0032770	positive regulation of monooxygenase activity	2	5	0.0387332	0.211287	gene10885;gene927
GO:0033344	cholesterol efflux	2	5	0.0387332	0.211287	gene10885;gene1990
GO:0034123	positive regulation of toll-like receptor signaling pathway	2	5	0.0387332	0.211287	gene24630;gene6410
GO:0034139	regulation of toll-like receptor 3 signaling pathway	2	5	0.0387332	0.211287	gene24630;gene6410
GO:0034377	plasma lipoprotein particle assembly	2	5	0.0387332	0.211287	gene10885;gene1990
GO:0034625	fatty acid elongation, monounsaturated fatty acid	2	5	0.0387332	0.211287	gene13686;gene25091
GO:0034626	fatty acid elongation, polyunsaturated fatty acid	2	5	0.0387332	0.211287	gene13686;gene25091
GO:0035112	genitalia morphogenesis	2	5	0.0387332	0.211287	gene25006;gene9486
GO:0035357	peroxisome proliferator activated receptor signaling pathway	2	5	0.0387332	0.211287	gene20852;gene27068
GO:0035584	calcium-mediated signaling using intracellular calcium source	2	5	0.0387332	0.211287	gene12332;gene8415
GO:0036315	cellular response to sterol	2	5	0.0387332	0.211287	gene1990;gene9486
GO:0038084	vascular endothelial growth factor signaling pathway	2	5	0.0387332	0.211287	gene18076;gene15054
GO:0042759	long-chain fatty acid biosynthetic process	2	5	0.0387332	0.211287	gene13686;gene23386
GO:0043372	positive regulation of CD4-positive, alpha-beta T cell differentiation	2	5	0.0387332	0.211287	gene927;gene17851
GO:0043951	negative regulation of cAMP-mediated signaling	2	5	0.0387332	0.211287	gene17540;gene3286
GO:0044252	negative regulation of multicellular organismal metabolic process	2	5	0.0387332	0.211287	gene13440;gene18913
GO:0045662	negative regulation of myoblast differentiation	2	5	0.0387332	0.211287	gene13440;gene4852
GO:0045721	negative regulation of gluconeogenesis	2	5	0.0387332	0.211287	gene21354;gene22016
GO:0046339	diacylglycerol metabolic process	2	5	0.0387332	0.211287	gene16244;gene30259
GO:0048843	negative regulation of axon extension involved in axon guidance	2	5	0.0387332	0.211287	gene17147;gene18076
GO:0050706	regulation of interleukin-1 beta secretion	2	5	0.0387332	0.211287	gene17851;gene927
GO:0050995	negative regulation of lipid catabolic process	2	5	0.0387332	0.211287	gene12090;gene3286
GO:0060087	relaxation of vascular smooth muscle	2	5	0.0387332	0.211287	gene17540;gene20149
GO:0060602	branch elongation of an epithelium	2	5	0.0387332	0.211287	gene23593;gene25006
GO:0060670	branching involved in labyrinthine layer morphogenesis	2	5	0.0387332	0.211287	gene18874;gene23593
GO:0060693	regulation of branching involved in salivary gland morphogenesis	2	5	0.0387332	0.211287	gene25006;gene7563
GO:0071397	cellular response to cholesterol	2	5	0.0387332	0.211287	gene1990;gene9486
GO:0071599	otic vesicle development	2	5	0.0387332	0.211287	gene23593;gene25006
GO:0071636	positive regulation of transforming growth factor beta production	2	5	0.0387332	0.211287	gene9948;gene1321
GO:1900121	negative regulation of receptor binding	2	5	0.0387332	0.211287	gene21354;gene23356
GO:1902510	regulation of apoptotic DNA fragmentation	2	5	0.0387332	0.211287	gene12090;gene27812
GO:1903204	negative regulation of oxidative stress-induced neuron death	2	5	0.0387332	0.211287	gene11743;gene62
GO:1903376	regulation of oxidative stress-induced neuron intrinsic apoptotic signaling pathway	2	5	0.0387332	0.211287	gene62;gene11743
GO:1903624	regulation of DNA catabolic process	2	5	0.0387332	0.211287	gene12090;gene27812
GO:2000516	positive regulation of CD4-positive, alpha-beta T cell activation	2	5	0.0387332	0.211287	gene927;gene17851
GO:0001702	gastrulation with mouth forming second	3	12	0.0412007	0.220257	gene12471;gene23757;gene9486
GO:0002931	response to ischemia	3	12	0.0412007	0.220257	gene23075;gene27812;gene4895
GO:0006775	fat-soluble vitamin metabolic process	3	12	0.0412007	0.220257	gene13440;gene7491;gene13697
GO:0021884	forebrain neuron development	3	12	0.0412007	0.220257	gene17147;gene18076;gene23593
GO:0035412	regulation of catenin import into nucleus	3	12	0.0412007	0.220257	gene23352;gene7563;gene1321
GO:0040036	regulation of fibroblast growth factor receptor signaling pathway	3	12	0.0412007	0.220257	gene7449;gene23593;gene9966
GO:0042304	regulation of fatty acid biosynthetic process	3	12	0.0412007	0.220257	gene17008;gene20852;gene25745
GO:0046638	positive regulation of alpha-beta T cell differentiation	3	12	0.0412007	0.220257	gene16546;gene927;gene17851
GO:0048730	epidermis morphogenesis	3	12	0.0412007	0.220257	gene23593;gene19278;gene25006
GO:0050999	regulation of nitric-oxide synthase activity	3	12	0.0412007	0.220257	gene10885;gene18913;gene23757
GO:0060479	lung cell differentiation	3	12	0.0412007	0.220257	gene1691;gene25006;gene20285
GO:0009187	cyclic nucleotide metabolic process	3	13	0.050983	0.228153	gene12406;gene251;gene3286
GO:0021879	forebrain neuron differentiation	3	13	0.050983	0.228153	gene17147;gene18076;gene23593
GO:0032965	regulation of collagen biosynthetic process	3	13	0.050983	0.228153	gene18486;gene13440;gene18913
GO:0045648	positive regulation of erythrocyte differentiation	3	13	0.050983	0.228153	gene11460;gene23757;gene562
GO:0046456	icosanoid biosynthetic process	3	13	0.050983	0.228153	gene11519;gene26055;gene28390
GO:0046635	positive regulation of alpha-beta T cell activation	3	13	0.050983	0.228153	gene16546;gene927;gene17851
GO:0071385	cellular response to glucocorticoid stimulus	3	13	0.050983	0.228153	gene562;gene14431;gene1770
GO:0090140	regulation of mitochondrial fission	3	13	0.050983	0.228153	gene11743;gene9145;gene62
GO:1901570	fatty acid derivative biosynthetic process	3	13	0.050983	0.228153	gene11519;gene26055;gene28390
GO:0001946	lymphangiogenesis	2	6	0.0555719	0.228153	gene11657;gene24439
GO:0001955	blood vessel maturation	2	6	0.0555719	0.228153	gene10461;gene8407
GO:0001964	startle response	2	6	0.0555719	0.228153	gene62;gene7525
GO:0002719	negative regulation of cytokine production involved in immune response	2	6	0.0555719	0.228153	gene3645;gene9260
GO:0006544	glycine metabolic process	2	6	0.0555719	0.228153	gene18877;gene8778
GO:0010107	potassium ion import	2	6	0.0555719	0.228153	gene9412;gene9413
GO:0010544	negative regulation of platelet activation	2	6	0.0555719	0.228153	gene15054;gene10167
GO:0010661	positive regulation of muscle cell apoptotic process	2	6	0.0555719	0.228153	gene23498;gene927
GO:0010804	negative regulation of tumor necrosis factor-mediated signaling pathway	2	6	0.0555719	0.228153	gene18742;gene21354
GO:0010839	negative regulation of keratinocyte proliferation	2	6	0.0555719	0.228153	gene1770;gene7563
GO:0010863	positive regulation of phospholipase C activity	2	6	0.0555719	0.228153	gene2036;gene15054
GO:0010885	regulation of cholesterol storage	2	6	0.0555719	0.228153	gene1990;gene20852
GO:0019835	cytolysis	2	6	0.0555719	0.228153	gene19518;gene24963
GO:0031290	retinal ganglion cell axon guidance	2	6	0.0555719	0.228153	gene18076;gene21638
GO:0031642	negative regulation of myelination	2	6	0.0555719	0.228153	gene13632;gene927
GO:0031645	negative regulation of neurological system process	2	6	0.0555719	0.228153	gene13632;gene927
GO:0031659	positive regulation of cyclin-dependent protein serine/threonine kinase activity involved in G1/S transition of mitotic cell cycle	2	6	0.0555719	0.228153	gene18486;gene25006
GO:0032530	regulation of microvillus organization	2	6	0.0555719	0.228153	gene21227;gene21024
GO:0032653	regulation of interleukin-10 production	2	6	0.0555719	0.228153	gene6834;gene13632
GO:0033008	positive regulation of mast cell activation involved in immune response	2	6	0.0555719	0.228153	gene16287;gene20149
GO:0034219	carbohydrate transmembrane transport	2	6	0.0555719	0.228153	gene17875;gene2254
GO:0034694	response to prostaglandin	2	6	0.0555719	0.228153	gene12332;gene17851
GO:0034698	response to gonadotropin	2	6	0.0555719	0.228153	gene8491;gene13382
GO:0035414	negative regulation of catenin import into nucleus	2	6	0.0555719	0.228153	gene23352;gene7563
GO:0035457	cellular response to interferon-alpha	2	6	0.0555719	0.228153	gene18742;gene23241
GO:0042044	fluid transport	2	6	0.0555719	0.228153	gene20791;gene16275
GO:0042133	neurotransmitter metabolic process	2	6	0.0555719	0.228153	gene7642;gene27204
GO:0042953	lipoprotein transport	2	6	0.0555719	0.228153	gene19734;gene20852
GO:0043306	positive regulation of mast cell degranulation	2	6	0.0555719	0.228153	gene16287;gene20149
GO:0044557	relaxation of smooth muscle	2	6	0.0555719	0.228153	gene17540;gene20149
GO:0044872	lipoprotein localization	2	6	0.0555719	0.228153	gene19734;gene20852
GO:0045940	positive regulation of steroid metabolic process	2	6	0.0555719	0.228153	gene10885;gene927
GO:0046697	decidualization	2	6	0.0555719	0.228153	gene13440;gene26055
GO:0048247	lymphocyte chemotaxis	2	6	0.0555719	0.228153	gene17851;gene18742
GO:0050892	intestinal absorption	2	6	0.0555719	0.228153	gene21024;gene17160
GO:0050918	positive chemotaxis	2	6	0.0555719	0.228153	gene18076;gene25006
[truncated: 3,086 more rows]

## Sheet: GO for downregulated mRNAs
Additional file 8 GO terms for D2 versus D0. List of GO terms for downregulated mRNAs from D2 versus D0.
GO ID	Description	GeneRatio (828)	BgRatio (8043)	pvalue	fdr	geneID
GO:0007010	cytoskeleton organization	124	459	9.27321e-26	5.15497e-22	gene17395;gene20816;gene22414;gene23830;gene24547;gene5242;gene1344;gene8896;gene12150;gene19836;gene2110;gene25237;gene94;gene13849;gene25163;gene4887;gene13575;gene20071;gene19737;gene14105;gene17464;gene20266;gene138;gene13978;gene25593;gene2658;gene3305;gene577;gene26118;gene10004;gene2702;gene802;gene12640;gene12136;gene14990;gene17660;gene4035;gene4300;gene7742;gene8453;gene26660;gene17703;…
GO:0022402	cell cycle process	155	668	1.70834e-24	4.74834e-21	gene14882;gene1968;gene21167;gene6092;gene9619;gene1344;gene8896;gene1061;gene6065;gene12150;gene19836;gene2110;gene25237;gene94;gene18879;gene22905;gene1078;gene138;gene15525;gene659;gene23830;gene13405;gene17464;gene19737;gene11600;gene19336;gene20348;gene3197;gene14105;gene18418;gene20266;gene14751;gene26118;gene22762;gene22952;gene25035;gene10424;gene15634;gene17424;gene25142;gene327;gene1187…
GO:0030029	actin filament-based process	76	216	1.49743e-23	2.77473e-20	gene17395;gene20816;gene22414;gene23830;gene24547;gene5242;gene1344;gene8896;gene26541;gene13575;gene20071;gene94;gene13978;gene25593;gene2658;gene3305;gene577;gene12136;gene14990;gene17660;gene4035;gene4300;gene7742;gene8453;gene17756;gene10186;gene11759;gene15254;gene17636;gene22130;gene26961;gene27616;gene28142;gene4394;gene7906;gene9132;gene10914;gene15560;gene15028;gene8814;gene893;gene12036…
GO:0030036	actin cytoskeleton organization	72	199	3.48133e-23	4.83818e-20	gene17395;gene20816;gene22414;gene23830;gene24547;gene5242;gene1344;gene8896;gene13575;gene20071;gene94;gene13978;gene25593;gene2658;gene3305;gene577;gene12136;gene14990;gene17660;gene4035;gene4300;gene7742;gene8453;gene17756;gene10186;gene11759;gene15254;gene17636;gene22130;gene26961;gene27616;gene28142;gene4394;gene7906;gene10914;gene15028;gene12036;gene12067;gene13508;gene1419;gene14615;gene15…
GO:0000280	nuclear division	94	326	9.59614e-22	1.0669e-18	gene14882;gene1968;gene21167;gene6092;gene9619;gene12150;gene13405;gene15525;gene17464;gene19737;gene11600;gene19336;gene20348;gene3197;gene138;gene1078;gene14751;gene1060;gene15353;gene25409;gene7303;gene11302;gene25992;gene9448;gene12640;gene15634;gene25141;gene25237;gene5552;gene25270;gene1480;gene18418;gene23269;gene26118;gene24406;gene22076;gene1344;gene27416;gene8896;gene20828;gene23830;gen…
GO:0007049	cell cycle	175	854	3.0198e-21	2.79785e-18	gene14882;gene1968;gene21167;gene6092;gene9619;gene1344;gene8896;gene1061;gene6065;gene12150;gene19836;gene2110;gene25237;gene94;gene18879;gene22905;gene10424;gene15634;gene17424;gene327;gene1078;gene138;gene15525;gene659;gene23830;gene13405;gene17464;gene19737;gene11600;gene19336;gene20348;gene3197;gene14105;gene18418;gene20266;gene14751;gene26118;gene22762;gene22952;gene25035;gene25142;gene1187…
GO:1903047	mitotic cell cycle process	120	490	6.10685e-21	4.84971e-18	gene14882;gene1968;gene21167;gene6092;gene9619;gene12150;gene19836;gene2110;gene25237;gene22905;gene1078;gene138;gene15525;gene13405;gene17464;gene19737;gene14751;gene19336;gene11877;gene12553;gene13388;gene1467;gene15558;gene18418;gene22297;gene22762;gene22871;gene23043;gene2541;gene26859;gene4002;gene6857;gene7569;gene11302;gene25992;gene9448;gene12640;gene15634;gene25141;gene3197;gene5552;gene…
GO:0051301	cell division	98	364	2.89172e-20	2.00938e-17	gene10186;gene10424;gene1061;gene1078;gene11302;gene11600;gene12027;gene12150;gene12640;gene12668;gene12843;gene13405;gene138;gene14105;gene14882;gene15510;gene15525;gene15634;gene16959;gene17424;gene17464;gene17703;gene18010;gene18418;gene18532;gene18879;gene19571;gene1968;gene19737;gene19919;gene20266;gene20580;gene21167;gene21876;gene22076;gene22379;gene22867;gene22905;gene23248;gene23269;gene…
GO:0000278	mitotic cell cycle	120	503	6.27146e-20	3.87367e-17	gene14882;gene1968;gene21167;gene6092;gene9619;gene12150;gene19836;gene2110;gene25237;gene22905;gene10424;gene15634;gene17424;gene327;gene1078;gene138;gene15525;gene13405;gene17464;gene19737;gene14751;gene19336;gene11877;gene12553;gene13388;gene1467;gene15558;gene18418;gene22297;gene22762;gene22871;gene23043;gene2541;gene26859;gene4002;gene6857;gene7569;gene11302;gene25992;gene9448;gene12640;gene…
GO:0048285	organelle fission	94	347	1.16754e-19	6.49034e-17	gene14882;gene1968;gene21167;gene6092;gene9619;gene12150;gene13405;gene15525;gene17464;gene19737;gene11600;gene19336;gene20348;gene3197;gene138;gene1078;gene14751;gene1060;gene15353;gene25409;gene7303;gene11302;gene25992;gene9448;gene12640;gene15634;gene25141;gene25237;gene5552;gene25270;gene1480;gene18418;gene23269;gene26118;gene24406;gene22076;gene1344;gene27416;gene8896;gene20828;gene23830;gen…
GO:0007067	mitotic nuclear division	83	287	2.32699e-19	1.17598e-16	gene14882;gene1968;gene21167;gene6092;gene9619;gene12150;gene13405;gene15525;gene17464;gene19737;gene1078;gene14751;gene11302;gene25992;gene9448;gene12640;gene15634;gene25141;gene25237;gene3197;gene5552;gene1480;gene18418;gene23269;gene26118;gene1344;gene27416;gene8896;gene10004;gene10149;gene10424;gene1061;gene11600;gene12027;gene12668;gene12843;gene138;gene14105;gene15510;gene17424;gene17703;ge…
GO:0071822	protein complex subunit organization	147	764	3.29923e-15	1.52837e-12	gene17395;gene20816;gene22414;gene23830;gene24547;gene5242;gene94;gene1968;gene21167;gene6483;gene1028;gene1060;gene14046;gene16518;gene17557;gene19722;gene21233;gene21381;gene22162;gene22539;gene25348;gene26622;gene2754;gene6979;gene14105;gene17464;gene138;gene13978;gene25593;gene2658;gene3305;gene577;gene26118;gene10424;gene11600;gene15634;gene17424;gene25142;gene327;gene11302;gene25992;gene198…
GO:0051128	regulation of cellular component organization	196	1151	1.76218e-14	7.53535e-12	gene19058;gene5188;gene13575;gene17395;gene20816;gene22414;gene23830;gene24547;gene5242;gene7113;gene4194;gene7742;gene11759;gene138;gene17464;gene18532;gene23248;gene26623;gene13781;gene2451;gene24610;gene11877;gene2341;gene28661;gene19737;gene21233;gene8896;gene14012;gene1479;gene2257;gene3067;gene24314;gene13730;gene19809;gene12662;gene1311;gene2007;gene27388;gene94;gene11824;gene12339;gene177…
GO:0007015	actin filament organization	37	93	5.72748e-14	2.2206e-11	gene17395;gene20816;gene22414;gene23830;gene24547;gene5242;gene13978;gene25593;gene2658;gene3305;gene577;gene10186;gene11759;gene15254;gene17636;gene17756;gene22130;gene26961;gene27616;gene28142;gene4394;gene7906;gene10914;gene15028;gene10005;gene10708;gene12843;gene14433;gene26475;gene27715;gene3328;gene5188;gene94;gene9448;gene13575;gene19722;gene26338
GO:0016043	cellular component organization	386	2793	5.9919e-14	2.2206e-11	gene13777;gene20923;gene25584;gene14882;gene1968;gene21167;gene6092;gene9619;gene17395;gene20816;gene22414;gene23830;gene24547;gene5242;gene19336;gene19809;gene7875;gene19129;gene15476;gene28661;gene2257;gene14104;gene23046;gene1344;gene8896;gene12150;gene19836;gene2110;gene25237;gene94;gene12136;gene15560;gene25495;gene22905;gene6483;gene27416;gene13849;gene25163;gene4887;gene10326;gene119;gene2…
GO:0006928	movement of cell or subcellular component	101	469	1.06418e-13	3.69736e-11	gene1479;gene19669;gene11759;gene18031;gene6196;gene25584;gene24610;gene19836;gene8814;gene6483;gene15910;gene21159;gene22914;gene13575;gene17951;gene19082;gene20003;gene28661;gene17146;gene22550;gene14527;gene13596;gene14889;gene10914;gene17156;gene17636;gene20071;gene20545;gene22171;gene24474;gene94;gene27416;gene9132;gene10790;gene23211;gene1480;gene15634;gene25163;gene15560;gene12903;gene1344…
GO:1902589	single-organism organelle organization	215	1336	3.09466e-13	1.01196e-10	gene14882;gene1968;gene21167;gene6092;gene9619;gene17395;gene20816;gene22414;gene23830;gene24547;gene5242;gene15476;gene1344;gene8896;gene12150;gene19836;gene2110;gene25237;gene94;gene19336;gene13849;gene25163;gene4887;gene13405;gene15525;gene17464;gene19737;gene11600;gene20348;gene13575;gene20071;gene16439;gene3197;gene14105;gene11936;gene13389;gene20973;gene21170;gene20266;gene138;gene13978;gen…
GO:0007059	chromosome segregation	51	173	1.19232e-12	3.60842e-10	gene14882;gene1968;gene21167;gene6092;gene9619;gene659;gene12150;gene13405;gene15525;gene17464;gene19737;gene11600;gene19336;gene20348;gene1061;gene20266;gene12640;gene15634;gene25141;gene25237;gene3197;gene5552;gene25270;gene1480;gene18418;gene10149;gene10424;gene17424;gene18879;gene19571;gene2110;gene21876;gene22185;gene23269;gene24189;gene2810;gene327;gene752;gene7652;gene7895;gene24406;gene10…
GO:0051493	regulation of cytoskeleton organization	61	230	1.23331e-12	3.60842e-10	gene17395;gene20816;gene22414;gene23830;gene24547;gene5242;gene4194;gene7742;gene13781;gene2451;gene11759;gene17464;gene19737;gene21233;gene8896;gene11824;gene12339;gene17700;gene23269;gene15483;gene17756;gene19940;gene4394;gene4545;gene22867;gene3328;gene2110;gene22130;gene10914;gene1419;gene19809;gene6614;gene16272;gene8038;gene14751;gene18532;gene25772;gene6251;gene8780;gene9448;gene19836;gene…
GO:0007017	microtubule-based process	74	315	3.41177e-12	9.48303e-10	gene12150;gene19836;gene2110;gene25237;gene94;gene11759;gene18031;gene13849;gene25163;gene4887;gene19737;gene14105;gene17464;gene20266;gene138;gene26118;gene10004;gene2702;gene802;gene12640;gene15483;gene934;gene17951;gene14527;gene17703;gene23269;gene659;gene27416;gene1480;gene15634;gene11824;gene16439;gene24189;gene25102;gene25141;gene12903;gene1344;gene3197;gene20348;gene14751;gene22867;gene88…
GO:0048856	anatomical structure development	268	1826	9.16234e-12	2.4254e-09	gene20545;gene734;gene15910;gene11684;gene8330;gene13777;gene20923;gene25584;gene7104;gene13575;gene3305;gene4553;gene16441;gene7875;gene9664;gene3361;gene28661;gene11759;gene24419;gene24420;gene10813;gene17254;gene20071;gene22905;gene6122;gene24610;gene20961;gene14755;gene14526;gene12136;gene15560;gene2007;gene6196;gene6579;gene15201;gene16865;gene19836;gene1311;gene20348;gene3328;gene2341;gene8…
GO:0050793	regulation of developmental process	159	951	5.00482e-11	1.26463e-08	gene10925;gene1517;gene19077;gene7225;gene9730;gene3987;gene4553;gene19836;gene7898;gene2731;gene24610;gene17534;gene6395;gene14526;gene22552;gene6579;gene2341;gene28661;gene13781;gene14607;gene8330;gene12662;gene1311;gene2007;gene22867;gene22905;gene20757;gene17254;gene22550;gene1267;gene11572;gene683;gene18096;gene9687;gene14532;gene8849;gene19129;gene14012;gene3110;gene4394;gene4454;gene16441;…
GO:0051270	regulation of cellular component movement	73	327	6.40595e-11	1.54829e-08	gene8915;gene11059;gene11808;gene13575;gene14889;gene2436;gene25439;gene27832;gene28661;gene3045;gene6792;gene20923;gene4394;gene13781;gene4194;gene14046;gene25207;gene27388;gene10186;gene10708;gene1086;gene11146;gene13730;gene15254;gene15910;gene16272;gene17146;gene19058;gene19809;gene19955;gene21475;gene2451;gene3291;gene4638;gene5350;gene6196;gene8330;gene8550;gene8611;gene9687;gene11824;gene1…
GO:0048731	system development	228	1520	8.72529e-11	2.021e-08	gene20545;gene15910;gene11684;gene8330;gene13777;gene20923;gene25584;gene7104;gene13575;gene3305;gene4553;gene16441;gene7875;gene9664;gene3361;gene28661;gene11759;gene24419;gene24420;gene17254;gene20071;gene22905;gene6122;gene24610;gene14755;gene14526;gene12136;gene15560;gene6196;gene15201;gene16865;gene19836;gene1311;gene20348;gene3328;gene2341;gene8550;gene26622;gene4545;gene15725;gene22552;gen…
GO:0009888	tissue development	110	589	1.21735e-10	2.70689e-08	gene734;gene13575;gene3305;gene4553;gene16441;gene28661;gene10813;gene20071;gene22905;gene6122;gene2007;gene25584;gene8550;gene15725;gene22552;gene25348;gene8052;gene17534;gene21475;gene12339;gene9664;gene17961;gene8330;gene11808;gene1311;gene20961;gene17982;gene20757;gene21159;gene7225;gene22914;gene17146;gene22550;gene6196;gene21150;gene2050;gene17254;gene8915;gene19179;gene19836;gene15450;gene…
GO:0040011	locomotion	80	380	1.61411e-10	3.4511e-08	gene1479;gene19669;gene6196;gene25584;gene24610;gene19836;gene8814;gene6483;gene13596;gene3045;gene15910;gene21159;gene22914;gene13575;gene19082;gene20003;gene28661;gene17146;gene22550;gene12290;gene14889;gene10914;gene17156;gene17636;gene17951;gene20071;gene20545;gene22171;gene24474;gene94;gene10790;gene23211;gene26622;gene26623;gene26660;gene10186;gene11684;gene21058;gene19129;gene22895;gene117…
GO:0007155	cell adhesion	77	361	1.90666e-10	3.79787e-08	gene12222;gene12223;gene15452;gene15489;gene21606;gene9760;gene19129;gene22130;gene14104;gene1035;gene13292;gene15450;gene15910;gene17751;gene25865;gene21381;gene24420;gene871;gene13261;gene11676;gene17982;gene27583;gene2969;gene3148;gene20757;gene10186;gene1086;gene11684;gene11922;gene12662;gene12843;gene13781;gene15725;gene17094;gene19058;gene19753;gene20071;gene20545;gene2096;gene21374;gene216…
GO:0051239	regulation of multicellular organismal process	162	991	1.94411e-10	3.79787e-08	gene1517;gene19077;gene7225;gene9730;gene3987;gene8915;gene4553;gene19836;gene14526;gene26622;gene13777;gene5735;gene7742;gene15558;gene23043;gene656;gene6668;gene2731;gene24610;gene17534;gene6395;gene22552;gene6579;gene21058;gene4394;gene2341;gene28661;gene10790;gene13781;gene12223;gene15560;gene14607;gene1479;gene8330;gene12662;gene1311;gene2007;gene22867;gene22905;gene20757;gene23211;gene7906;…
GO:0071840	cellular component organization or biogenesis	387	2946	1.98126e-10	3.79787e-08	gene13777;gene20923;gene25584;gene14882;gene1968;gene21167;gene6092;gene9619;gene17395;gene20816;gene22414;gene23830;gene24547;gene5242;gene19336;gene19809;gene7875;gene19129;gene15476;gene28661;gene2257;gene14104;gene23046;gene1344;gene8896;gene12150;gene19836;gene2110;gene25237;gene94;gene12136;gene15560;gene25495;gene22905;gene6483;gene27416;gene13849;gene25163;gene4887;gene10326;gene119;gene2…
GO:0022610	biological adhesion	77	363	2.51377e-10	4.65802e-08	gene12222;gene12223;gene15452;gene15489;gene21606;gene9760;gene19129;gene22130;gene14104;gene1035;gene13292;gene15450;gene15910;gene17751;gene25865;gene21381;gene24420;gene871;gene13261;gene11676;gene17982;gene27583;gene2969;gene3148;gene20757;gene10186;gene1086;gene11684;gene11922;gene12662;gene12843;gene13781;gene15725;gene17094;gene19058;gene19753;gene20071;gene20545;gene2096;gene21374;gene216…
GO:0048513	animal organ development	169	1051	2.71815e-10	4.87426e-08	gene11684;gene8330;gene7104;gene13575;gene3305;gene4553;gene16441;gene7875;gene9664;gene3361;gene28661;gene11759;gene24419;gene24420;gene17254;gene20071;gene22905;gene6122;gene14755;gene14526;gene6196;gene15201;gene16865;gene19836;gene1311;gene25584;gene8550;gene15725;gene22552;gene25348;gene8052;gene26859;gene893;gene3197;gene1035;gene10790;gene8443;gene1829;gene2666;gene27882;gene20961;gene1917…
GO:0044763	single-organism cellular process	610	5151	3.10846e-10	5.39998e-08	gene20545;gene24362;gene1035;gene10790;gene13575;gene19129;gene1517;gene19077;gene7225;gene9730;gene11684;gene8330;gene16441;gene3045;gene13777;gene20923;gene25584;gene14882;gene1968;gene21167;gene6092;gene9619;gene4002;gene17395;gene20816;gene22414;gene23830;gene24547;gene5242;gene20994;gene1723;gene19809;gene7875;gene8854;gene18418;gene24825;gene10186;gene12843;gene14012;gene1460;gene15910;gene…
GO:0032502	developmental process	298	2151	4.1075e-10	6.91927e-08	gene20545;gene734;gene15910;gene11684;gene8330;gene13777;gene20923;gene25584;gene7104;gene13575;gene3305;gene4553;gene16441;gene7875;gene9664;gene3361;gene28661;gene11759;gene24419;gene24420;gene15725;gene21150;gene21916;gene22552;gene24539;gene26961;gene28142;gene3291;gene6122;gene8550;gene10813;gene17254;gene20071;gene22905;gene24610;gene20961;gene14755;gene14526;gene12136;gene15560;gene2007;ge…
GO:0098813	nuclear chromosome segregation	38	126	4.57642e-10	7.48245e-08	gene14882;gene1968;gene21167;gene6092;gene9619;gene12150;gene13405;gene15525;gene17464;gene19737;gene11600;gene19336;gene20348;gene1061;gene20266;gene12640;gene15634;gene25141;gene25237;gene3197;gene5552;gene25270;gene1480;gene18418;gene24406;gene1078;gene17424;gene22379;gene25120;gene27592;gene2810;gene6065;gene7652;gene20828;gene23830;gene25409;gene3716;gene25907
GO:0030154	cell differentiation	195	1270	4.77461e-10	7.58345e-08	gene20545;gene11684;gene8330;gene13777;gene20923;gene25584;gene24419;gene24420;gene15725;gene21150;gene21916;gene22552;gene24539;gene26961;gene28142;gene3291;gene4553;gene6122;gene8550;gene10813;gene20071;gene22905;gene24610;gene2007;gene2341;gene28661;gene13575;gene16441;gene26622;gene4545;gene12136;gene15910;gene16272;gene23248;gene27880;gene8236;gene17534;gene12662;gene1311;gene20961;gene8814;…
GO:0030334	regulation of cell migration	64	282	5.03516e-10	7.77513e-08	gene8915;gene11059;gene11808;gene13575;gene14889;gene2436;gene25439;gene27832;gene28661;gene3045;gene6792;gene20923;gene14046;gene25207;gene27388;gene10186;gene10708;gene1086;gene11146;gene13730;gene15254;gene15910;gene16272;gene17146;gene19058;gene19809;gene19955;gene21475;gene2451;gene3291;gene4194;gene4638;gene5350;gene6196;gene8330;gene8550;gene8611;gene9687;gene19077;gene14532;gene22550;gene…
GO:0044767	single-organism developmental process	294	2125	6.9626e-10	1.03012e-07	gene20545;gene15910;gene11684;gene8330;gene13777;gene20923;gene25584;gene7104;gene13575;gene3305;gene4553;gene16441;gene7875;gene9664;gene3361;gene28661;gene11759;gene24419;gene24420;gene15725;gene21150;gene21916;gene22552;gene24539;gene26961;gene28142;gene3291;gene6122;gene8550;gene10813;gene17254;gene20071;gene22905;gene24610;gene20961;gene14755;gene14526;gene12136;gene15560;gene2007;gene6196;g…
GO:0009653	anatomical structure morphogenesis	144	865	7.04164e-10	1.03012e-07	gene13777;gene20923;gene25584;gene13575;gene3305;gene4553;gene16441;gene7875;gene3361;gene11759;gene14755;gene14526;gene12136;gene15560;gene2007;gene6579;gene26622;gene4545;gene26859;gene893;gene15910;gene16272;gene23248;gene27880;gene8236;gene12067;gene15028;gene21233;gene7906;gene1829;gene2666;gene27882;gene17534;gene20961;gene19179;gene7225;gene13389;gene1267;gene20071;gene16439;gene21475;gene…
GO:0006996	organelle organization	275	1959	7.58785e-10	1.08156e-07	gene14882;gene1968;gene21167;gene6092;gene9619;gene17395;gene20816;gene22414;gene23830;gene24547;gene5242;gene19336;gene15476;gene2257;gene1344;gene8896;gene12150;gene19836;gene2110;gene25237;gene94;gene25495;gene22905;gene6483;gene27416;gene13849;gene25163;gene4887;gene119;gene24632;gene26623;gene13405;gene15525;gene17464;gene19737;gene10149;gene6760;gene11600;gene20348;gene13575;gene20071;gene1…
GO:2000145	regulation of cell motility	67	305	8.48363e-10	1.17901e-07	gene8915;gene11059;gene11808;gene13575;gene14889;gene2436;gene25439;gene27832;gene28661;gene3045;gene6792;gene20923;gene13781;gene4194;gene14046;gene25207;gene27388;gene10186;gene10708;gene1086;gene11146;gene13730;gene15254;gene15910;gene16272;gene17146;gene19058;gene19809;gene19955;gene21475;gene2451;gene3291;gene4638;gene5350;gene6196;gene8330;gene8550;gene8611;gene9687;gene19077;gene14532;gene…
GO:0040012	regulation of locomotion	69	319	9.49216e-10	1.287e-07	gene8915;gene11059;gene11808;gene13575;gene14889;gene2436;gene25439;gene27832;gene28661;gene3045;gene6792;gene20923;gene13596;gene14510;gene13781;gene4194;gene1086;gene26622;gene14046;gene25207;gene27388;gene10186;gene10708;gene11146;gene13730;gene15254;gene15910;gene16272;gene17146;gene19058;gene19809;gene19955;gene21475;gene2451;gene3291;gene4638;gene5350;gene6196;gene8330;gene8550;gene8611;gen…
GO:0032501	multicellular organismal process	300	2189	1.24729e-09	1.65088e-07	gene20545;gene1035;gene10790;gene13575;gene19129;gene15910;gene8401;gene11684;gene8330;gene13777;gene20923;gene25584;gene7104;gene26622;gene3305;gene4553;gene16441;gene7875;gene9664;gene3361;gene28661;gene11759;gene24419;gene24420;gene15725;gene21150;gene21916;gene22552;gene24539;gene26961;gene28142;gene3291;gene6122;gene8550;gene17254;gene20071;gene22905;gene19836;gene12966;gene13405;gene16865;g…
[truncated: 5,517 more rows]

## Sheet: GO for upregulated lncRNAs
Additional file 8 GO terms for D2 versus D0. List of GO terms for upregulated lncRNAs from D2 versus D0.
GO ID	Description	GeneRatio (7028)	BgRatio (8043)	pvalue	fdr	geneID
[truncated: 10,924 more rows]

## Sheet: GO for downregulated lncRNAs
Additional file 8 GO terms for D2 versus D0. List of GO terms for downregulated lncRNAs from D2 versus D0.
[truncated: 10,888 more rows]

## Sheet: GO for upregulated circRNAs
Additional file 8 GO terms for D2 versus D0. List of GO terms for upregulated circRNAs from D2 versus D0.
[truncated: 3,739 more rows]

[truncated: 1 more sheets: GO for downregulated circRNAs]
