# Supplementary material for: A genome-wide landscape of mRNAs, lncRNAs, and circRNAs during subcutaneous adipogenesis in pigs
Source: J Anim Sci Biotechnol. 2018 Nov 1;9:76. doi: 10.1186/s40104-018-0292-7 (PMC6211446; doi:10.1186/s40104-018-0292-7)
Supplement: Supplementary file 9 — GO terms for upregulated and downregulated mRNAs, lncRNAs, and circRNAs from D4 vs D2. Terms marked gray background represent significant enrichment, while other terms represent non-significant enrichment. (XLSX 3928 kb) [file 40104_2018_292_MOESM9_ESM.xlsx]

## Sheet: GO for upregulated mRNAs
Additional file 9 GO terms for D4 versus D2. List of GO terms for upregulated mRNAs from D4 versus D2.
GO ID	Description	GeneRatio (358)	BgRatio (8043)	pvalue	fdr	geneID
GO:1903047	mitotic cell cycle process	88	490	8.71957e-32	1.56123e-28	gene14882;gene1968;gene21167;gene6092;gene9619;gene12150;gene25237;gene22905;gene1078;gene138;gene13405;gene17464;gene19737;gene14751;gene19336;gene12553;gene18003;gene20920;gene22297;gene22762;gene6857;gene7569;gene25992;gene12640;gene15634;gene25141;gene3197;gene5552;gene1480;gene13819;gene17424;gene6065;gene659;gene11997;gene23269;gene24189;gene26118;gene1344;gene23277;gene26660;gene27416;gene…
GO:0000280	nuclear division	72	326	8.73659e-32	1.56123e-28	gene14882;gene1968;gene21167;gene6092;gene9619;gene12150;gene13405;gene17464;gene19737;gene19336;gene3197;gene138;gene1078;gene14751;gene1060;gene15353;gene25409;gene7303;gene25992;gene12640;gene15634;gene25141;gene25237;gene5552;gene25270;gene1480;gene23269;gene26118;gene24406;gene22076;gene1344;gene27416;gene8896;gene20828;gene20266;gene10149;gene10424;gene1061;gene10619;gene12027;gene12668;gen…
GO:0022402	cell cycle process	102	668	6.72653e-31	6.15435e-28	gene14882;gene1968;gene21167;gene6092;gene9619;gene1344;gene8896;gene1061;gene6065;gene12150;gene25237;gene22905;gene1078;gene138;gene659;gene13405;gene17464;gene19737;gene19336;gene3197;gene10619;gene20266;gene14751;gene26118;gene22762;gene10424;gene15634;gene17424;gene12553;gene18003;gene20920;gene22297;gene6857;gene7569;gene17703;gene23269;gene1060;gene15353;gene25409;gene7303;gene5882;gene259…
GO:0000278	mitotic cell cycle	88	503	6.88791e-31	6.15435e-28	gene14882;gene1968;gene21167;gene6092;gene9619;gene12150;gene25237;gene22905;gene10424;gene15634;gene17424;gene1078;gene138;gene13405;gene17464;gene19737;gene14751;gene19336;gene12553;gene18003;gene20920;gene22297;gene22762;gene6857;gene7569;gene25992;gene12640;gene25141;gene3197;gene5552;gene1480;gene13819;gene6065;gene659;gene11997;gene23269;gene24189;gene26118;gene1344;gene23277;gene26660;gene…
GO:0048285	organelle fission	73	347	9.04017e-31	6.46192e-28	gene14882;gene1968;gene21167;gene6092;gene9619;gene12150;gene13405;gene17464;gene19737;gene19336;gene3197;gene13830;gene138;gene1078;gene14751;gene1060;gene15353;gene25409;gene7303;gene25992;gene12640;gene15634;gene25141;gene25237;gene5552;gene25270;gene1480;gene23269;gene26118;gene24406;gene22076;gene1344;gene27416;gene8896;gene20828;gene20266;gene10149;gene10424;gene1061;gene10619;gene12027;gen…
GO:0007049	cell cycle	114	854	2.39776e-29	1.42827e-26	gene14882;gene1968;gene21167;gene6092;gene9619;gene1344;gene8896;gene1061;gene6065;gene12150;gene25237;gene22905;gene10424;gene15634;gene17424;gene1078;gene138;gene659;gene13405;gene17464;gene19737;gene19336;gene3197;gene10619;gene20266;gene14751;gene26118;gene22762;gene12553;gene18003;gene20920;gene22297;gene6857;gene7569;gene17703;gene23269;gene1060;gene15353;gene25409;gene7303;gene5882;gene259…
GO:0007067	mitotic nuclear division	64	287	1.89347e-28	9.66753e-26	gene14882;gene1968;gene21167;gene6092;gene9619;gene12150;gene13405;gene17464;gene19737;gene1078;gene14751;gene25992;gene12640;gene15634;gene25141;gene25237;gene3197;gene5552;gene1480;gene23269;gene26118;gene1344;gene27416;gene8896;gene10149;gene10424;gene1061;gene10619;gene12027;gene12668;gene138;gene14685;gene15510;gene17424;gene17703;gene18010;gene19919;gene20266;gene20445;gene21876;gene22186;g…
GO:0051301	cell division	63	364	1.21149e-21	5.41234e-19	gene10424;gene1061;gene10619;gene1078;gene12027;gene12150;gene12640;gene12668;gene13405;gene138;gene14685;gene14882;gene15510;gene15634;gene17424;gene17464;gene17703;gene18010;gene1968;gene19737;gene19919;gene20266;gene21167;gene21876;gene22076;gene22379;gene22905;gene23248;gene23269;gene23288;gene24189;gene24406;gene25141;gene25237;gene25270;gene25772;gene25907;gene25992;gene26118;gene26250;gene…
GO:0006323	DNA packaging	35	112	5.74448e-21	2.2812e-18	gene14882;gene1968;gene21167;gene6092;gene9619;gene19336;gene21935;gene4174;gene23288;gene1061;gene21876;gene22905;gene26250;gene25141;gene12966;gene12970;gene12980;gene12986;gene12989;gene12990;gene12992;gene13051;gene13053;gene13054;gene13127;gene13132;gene13133;gene13136;gene13137;gene13139;gene13140;gene20920;gene22248;gene8114;gene3806
GO:0071103	DNA conformation change	38	141	3.74687e-20	1.33913e-17	gene14882;gene1968;gene21167;gene6092;gene9619;gene19336;gene22248;gene25495;gene21935;gene4174;gene23288;gene1061;gene21876;gene22905;gene26250;gene25141;gene12966;gene12970;gene12980;gene12986;gene12989;gene12990;gene12992;gene13051;gene13053;gene13054;gene13127;gene13132;gene13133;gene13136;gene13137;gene13139;gene13140;gene20920;gene8114;gene1060;gene7569;gene3806
GO:0007059	chromosome segregation	39	173	1.08188e-17	3.31469e-15	gene14882;gene1968;gene21167;gene6092;gene9619;gene659;gene12150;gene13405;gene17464;gene19737;gene19336;gene1061;gene20266;gene12640;gene15634;gene25141;gene25237;gene3197;gene5552;gene25270;gene1480;gene10149;gene10424;gene17424;gene21876;gene22185;gene23269;gene24189;gene2810;gene752;gene7652;gene24406;gene1078;gene22379;gene6065;gene8706;gene20828;gene25409;gene25907
GO:0065004	protein-DNA complex assembly	33	122	1.11293e-17	3.31469e-15	gene10149;gene6760;gene23288;gene10424;gene15634;gene17424;gene22762;gene1061;gene21876;gene12966;gene12970;gene12980;gene12986;gene12989;gene12990;gene12992;gene13051;gene13053;gene13054;gene13127;gene13132;gene13133;gene13136;gene13137;gene13139;gene13140;gene20920;gene22248;gene4174;gene8114;gene21935;gene3806;gene1060
GO:0051276	chromosome organization	75	613	1.44432e-16	3.97076e-14	gene14882;gene1968;gene21167;gene6092;gene9619;gene19336;gene22248;gene25495;gene16775;gene12150;gene13405;gene17464;gene19737;gene10149;gene6760;gene21935;gene4174;gene23288;gene4156;gene10424;gene15634;gene17424;gene25270;gene12640;gene25141;gene25237;gene3197;gene5552;gene1060;gene22297;gene1480;gene1061;gene21876;gene22905;gene26250;gene12966;gene12970;gene12980;gene12986;gene12989;gene12990;…
GO:0071824	protein-DNA complex subunit organization	33	137	4.93281e-16	1.25928e-13	gene10149;gene6760;gene23288;gene10424;gene15634;gene17424;gene22762;gene1061;gene21876;gene12966;gene12970;gene12980;gene12986;gene12989;gene12990;gene12992;gene13051;gene13053;gene13054;gene13127;gene13132;gene13133;gene13136;gene13137;gene13139;gene13140;gene20920;gene22248;gene4174;gene8114;gene21935;gene3806;gene1060
GO:0098813	nuclear chromosome segregation	31	126	2.09975e-15	5.00301e-13	gene14882;gene1968;gene21167;gene6092;gene9619;gene12150;gene13405;gene17464;gene19737;gene19336;gene1061;gene20266;gene12640;gene15634;gene25141;gene25237;gene3197;gene5552;gene25270;gene1480;gene24406;gene1078;gene17424;gene22379;gene2810;gene6065;gene7652;gene8706;gene20828;gene25409;gene25907
GO:0031497	chromatin assembly	26	89	4.70967e-15	1.05202e-12	gene21935;gene4174;gene23288;gene1061;gene21876;gene12966;gene12970;gene12980;gene12986;gene12989;gene12990;gene12992;gene13051;gene13053;gene13054;gene13127;gene13132;gene13133;gene13136;gene13137;gene13139;gene13140;gene20920;gene22248;gene8114;gene3806
GO:0006334	nucleosome assembly	25	82	5.2909e-15	1.11233e-12	gene1061;gene21876;gene12966;gene12970;gene12980;gene12986;gene12989;gene12990;gene12992;gene13051;gene13053;gene13054;gene13127;gene13132;gene13133;gene13136;gene13137;gene13139;gene13140;gene20920;gene22248;gene4174;gene8114;gene21935;gene3806
GO:0000819	sister chromatid segregation	27	103	2.69029e-14	5.34173e-12	gene14882;gene1968;gene21167;gene6092;gene9619;gene12150;gene13405;gene17464;gene19737;gene12640;gene15634;gene25141;gene25237;gene3197;gene5552;gene1480;gene24406;gene1061;gene1078;gene17424;gene20266;gene22379;gene2810;gene6065;gene7652;gene8706;gene19336
GO:0006333	chromatin assembly or disassembly	26	103	2.17749e-13	4.09598e-11	gene21935;gene4174;gene23288;gene1061;gene21876;gene12966;gene12970;gene12980;gene12986;gene12989;gene12990;gene12992;gene13051;gene13053;gene13054;gene13127;gene13132;gene13133;gene13136;gene13137;gene13139;gene13140;gene20920;gene22248;gene8114;gene3806
GO:0034728	nucleosome organization	25	97	3.83719e-13	6.85706e-11	gene1061;gene21876;gene12966;gene12970;gene12980;gene12986;gene12989;gene12990;gene12992;gene13051;gene13053;gene13054;gene13127;gene13132;gene13133;gene13136;gene13137;gene13139;gene13140;gene20920;gene22248;gene4174;gene8114;gene21935;gene3806
GO:0071822	protein complex subunit organization	72	764	3.2044e-10	5.45358e-08	gene1968;gene21167;gene1060;gene21354;gene10619;gene17464;gene138;gene26118;gene10424;gene15634;gene17424;gene25992;gene26660;gene17703;gene19737;gene23269;gene659;gene10748;gene27616;gene1061;gene21876;gene12150;gene24189;gene25141;gene12966;gene12970;gene12980;gene12986;gene12989;gene12990;gene12992;gene13051;gene13053;gene13054;gene13127;gene13132;gene13133;gene13136;gene13137;gene13139;gene13…
GO:0016043	cellular component organization	178	2793	1.75478e-09	2.85071e-07	gene18338;gene14882;gene1968;gene21167;gene6092;gene9619;gene19336;gene22248;gene19129;gene2257;gene1344;gene8896;gene12150;gene25237;gene27162;gene25495;gene22905;gene27416;gene13849;gene4887;gene16775;gene22707;gene13405;gene17464;gene19737;gene10149;gene6760;gene196;gene23248;gene17566;gene23239;gene1060;gene21354;gene21935;gene4174;gene3197;gene13830;gene10619;gene231;gene20266;gene138;gene23…
GO:0000070	mitotic sister chromatid segregation	16	59	3.24183e-09	5.03753e-07	gene14882;gene1968;gene21167;gene6092;gene9619;gene12150;gene13405;gene17464;gene19737;gene12640;gene15634;gene25141;gene25237;gene3197;gene5552;gene1480
GO:0044763	single-organism cellular process	279	5151	4.60341e-09	6.85525e-07	gene11089;gene19129;gene6214;gene18338;gene14882;gene1968;gene21167;gene6092;gene9619;gene9102;gene17566;gene18785;gene26064;gene21159;gene10424;gene1061;gene10619;gene1078;gene12027;gene12150;gene12640;gene12668;gene13405;gene138;gene14685;gene15510;gene15634;gene17424;gene17464;gene17703;gene18010;gene19737;gene19919;gene20266;gene21876;gene22076;gene22379;gene22905;gene23248;gene23269;gene2328…
GO:0051302	regulation of cell division	25	147	5.5159e-09	7.88553e-07	gene138;gene17464;gene23248;gene12150;gene16775;gene23269;gene1078;gene14751;gene1344;gene8896;gene11848;gene25141;gene1480;gene17424;gene6065;gene659;gene25992;gene7140;gene22379;gene26660;gene26118;gene17566;gene2736;gene15634;gene12668
GO:0006996	organelle organization	135	1959	6.11182e-09	8.4014e-07	gene14882;gene1968;gene21167;gene6092;gene9619;gene19336;gene22248;gene2257;gene1344;gene8896;gene12150;gene25237;gene27162;gene25495;gene22905;gene27416;gene13849;gene4887;gene16775;gene22707;gene13405;gene17464;gene19737;gene10149;gene6760;gene21935;gene4174;gene3197;gene13830;gene10619;gene20266;gene138;gene23288;gene1078;gene14751;gene26118;gene802;gene25812;gene12640;gene15483;gene934;gene41…
GO:0010564	regulation of cell cycle process	39	321	7.55927e-09	1.00062e-06	gene25490;gene138;gene17464;gene23248;gene1078;gene22905;gene19737;gene8896;gene12150;gene8611;gene16775;gene23269;gene14751;gene15483;gene1344;gene25907;gene25141;gene1480;gene22762;gene13819;gene17424;gene6065;gene659;gene11997;gene25812;gene15510;gene25772;gene25992;gene7140;gene22379;gene26660;gene6566;gene26118;gene13484;gene15634;gene26342;gene2995;gene12668;gene5882
GO:0030261	chromosome condensation	9	17	1.10022e-08	1.40436e-06	gene14882;gene1968;gene21167;gene6092;gene9619;gene19336;gene22905;gene26250;gene25141
GO:0007062	sister chromatid cohesion	16	64	1.17688e-08	1.4504e-06	gene24406;gene1061;gene1078;gene12150;gene12640;gene15634;gene17424;gene20266;gene22379;gene25237;gene2810;gene3197;gene5552;gene6065;gene7652;gene8706
GO:0006461	protein complex assembly	56	579	1.72643e-08	1.9904e-06	gene1060;gene21354;gene10619;gene17464;gene138;gene10424;gene15634;gene17424;gene25992;gene26660;gene10748;gene1061;gene21876;gene12966;gene12970;gene12980;gene12986;gene12989;gene12990;gene12992;gene13051;gene13053;gene13054;gene13127;gene13132;gene13133;gene13136;gene13137;gene13139;gene13140;gene20920;gene22248;gene4174;gene8114;gene23461;gene18881;gene19619;gene25350;gene1344;gene27416;gene88…
GO:0070271	protein complex biogenesis	56	579	1.72643e-08	1.9904e-06	gene1060;gene21354;gene10619;gene17464;gene138;gene10424;gene15634;gene17424;gene25992;gene26660;gene10748;gene1061;gene21876;gene12966;gene12970;gene12980;gene12986;gene12989;gene12990;gene12992;gene13051;gene13053;gene13054;gene13127;gene13132;gene13133;gene13136;gene13137;gene13139;gene13140;gene20920;gene22248;gene4174;gene8114;gene23461;gene18881;gene19619;gene25350;gene1344;gene27416;gene88…
GO:0007051	spindle organization	18	84	1.97814e-08	2.20933e-06	gene10619;gene17464;gene138;gene26118;gene17703;gene19737;gene23269;gene659;gene12150;gene24189;gene25141;gene1344;gene27416;gene8896;gene13405;gene25772;gene25934;gene13849
GO:0044699	single-organism process	302	5809	2.34098e-08	2.53535e-06	gene11089;gene19129;gene6214;gene739;gene18338;gene17566;gene14882;gene1968;gene21167;gene6092;gene9619;gene1078;gene12640;gene13484;gene14751;gene1480;gene17424;gene18003;gene1893;gene20445;gene22076;gene22905;gene23239;gene25772;gene25907;gene6065;gene6566;gene231;gene1321;gene9102;gene3361;gene22343;gene7149;gene18785;gene26064;gene21159;gene10424;gene1061;gene10619;gene12027;gene12150;gene126…
GO:0051783	regulation of nuclear division	19	95	2.63256e-08	2.76729e-06	gene138;gene17464;gene23248;gene12150;gene16775;gene23269;gene1078;gene14751;gene25141;gene1480;gene17424;gene6065;gene659;gene25992;gene7140;gene22379;gene26660;gene15634;gene12668
GO:0007088	regulation of mitotic nuclear division	18	86	2.92447e-08	2.98505e-06	gene138;gene17464;gene23248;gene12150;gene16775;gene23269;gene1078;gene14751;gene25141;gene1480;gene17424;gene6065;gene659;gene25992;gene7140;gene22379;gene26660;gene15634
GO:1903046	meiotic cell cycle process	16	68	3.00677e-08	2.98505e-06	gene19336;gene3197;gene138;gene26118;gene1060;gene15353;gene25409;gene7303;gene25270;gene24406;gene22076;gene1968;gene21167;gene9619;gene20828;gene20266
GO:0007052	mitotic spindle organization	14	52	3.52274e-08	3.40278e-06	gene12150;gene23269;gene24189;gene25141;gene26118;gene659;gene1344;gene27416;gene8896;gene13405;gene17464;gene25772;gene25934;gene13849
GO:0071840	cellular component organization or biogenesis	180	2946	4.76137e-08	4.37992e-06	gene18338;gene14882;gene1968;gene21167;gene6092;gene9619;gene19336;gene22248;gene19129;gene2257;gene1344;gene8896;gene12150;gene25237;gene27162;gene25495;gene22905;gene27416;gene13849;gene4887;gene16775;gene22707;gene13405;gene17464;gene19737;gene10149;gene6760;gene196;gene23248;gene17566;gene23239;gene1060;gene21354;gene21935;gene4174;gene3197;gene13830;gene10619;gene231;gene20266;gene138;gene23…
GO:1902850	microtubule cytoskeleton organization involved in mitosis	12	38	4.77943e-08	4.37992e-06	gene12150;gene12640;gene15634;gene14751;gene1344;gene27416;gene8896;gene13405;gene17464;gene23269;gene25772;gene25934
GO:0051321	meiotic cell cycle	18	89	5.13955e-08	4.49013e-06	gene19336;gene3197;gene138;gene26118;gene1060;gene15353;gene25409;gene7303;gene25270;gene24406;gene22076;gene1968;gene21167;gene9619;gene20828;gene17464;gene19246;gene20266
GO:0044772	mitotic cell cycle phase transition	23	141	5.15096e-08	4.49013e-06	gene1078;gene14751;gene12553;gene138;gene18003;gene20920;gene22297;gene22762;gene22905;gene6857;gene7569;gene25992;gene10619;gene16775;gene17464;gene18010;gene1893;gene25255;gene25772;gene4890;gene934;gene22076;gene25812
GO:0000226	microtubule cytoskeleton organization	29	212	5.35679e-08	4.55837e-06	gene12150;gene25237;gene13849;gene4887;gene19737;gene10619;gene17464;gene20266;gene138;gene26118;gene802;gene12640;gene17703;gene23269;gene659;gene24189;gene25141;gene15634;gene3197;gene14751;gene1344;gene27416;gene8896;gene934;gene15483;gene22905;gene13405;gene25772;gene25934
GO:0006260	DNA replication	26	176	5.57059e-08	4.63007e-06	gene11089;gene25534;gene22762;gene1060;gene497;gene25656;gene19336;gene20920;gene7569;gene11997;gene12534;gene16775;gene17459;gene18003;gene21935;gene22297;gene22905;gene24523;gene4174;gene6857;gene802;gene2995;gene1415;gene13669;gene25495;gene28786
GO:0007346	regulation of mitotic cell cycle	34	280	7.50129e-08	6.09309e-06	gene138;gene17464;gene23248;gene1078;gene22905;gene12150;gene25141;gene16775;gene23269;gene14751;gene19336;gene1321;gene1480;gene22762;gene13819;gene17424;gene6065;gene659;gene11997;gene25812;gene15510;gene25772;gene25992;gene7140;gene22379;gene3361;gene26660;gene22076;gene6566;gene13484;gene15634;gene26342;gene2995;gene8611
GO:0044770	cell cycle phase transition	23	144	7.70808e-08	6.12193e-06	gene1078;gene14751;gene12553;gene138;gene18003;gene20920;gene22297;gene22762;gene22905;gene6857;gene7569;gene25992;gene10619;gene16775;gene17464;gene18010;gene1893;gene25255;gene25772;gene4890;gene934;gene22076;gene25812
GO:0051726	regulation of cell cycle	51	528	8.61253e-08	6.69157e-06	gene25490;gene138;gene17464;gene23248;gene1078;gene22905;gene19737;gene8896;gene12150;gene25141;gene8611;gene16775;gene23269;gene14751;gene12668;gene25992;gene15483;gene19336;gene1344;gene1321;gene17424;gene17459;gene19572;gene25934;gene802;gene25907;gene1480;gene22762;gene13819;gene6065;gene659;gene11997;gene25812;gene12553;gene16307;gene17566;gene24523;gene7140;gene15510;gene25772;gene22379;gen…
GO:1901987	regulation of cell cycle phase transition	26	182	1.11397e-07	8.47092e-06	gene25490;gene1078;gene138;gene22905;gene12150;gene8611;gene25907;gene25141;gene1480;gene22762;gene13819;gene17424;gene6065;gene659;gene11997;gene25812;gene15510;gene25992;gene22379;gene26660;gene6566;gene13484;gene15634;gene26342;gene2995;gene7140
GO:0007017	microtubule-based process	36	315	1.44217e-07	1.07381e-05	gene12150;gene25237;gene13849;gene4887;gene19737;gene10619;gene17464;gene20266;gene138;gene26118;gene802;gene12640;gene15483;gene934;gene17009;gene17703;gene23269;gene659;gene27416;gene1480;gene15634;gene24189;gene25141;gene1344;gene3197;gene14751;gene8896;gene13405;gene20445;gene23248;gene5552;gene22905;gene25772;gene25934;gene24587;gene8611
GO:0051983	regulation of chromosome segregation	14	62	3.8566e-07	2.81296e-05	gene17464;gene19737;gene8896;gene12150;gene1078;gene14751;gene12640;gene6065;gene25141;gene1480;gene17424;gene659;gene15634;gene25992
GO:0035337	fatty-acyl-CoA metabolic process	9	24	4.48047e-07	3.20264e-05	gene16244;gene30259;gene19619;gene13686;gene15585;gene19267;gene21477;gene25091;gene3796
GO:0007126	meiotic nuclear division	14	63	4.7611e-07	3.33651e-05	gene19336;gene3197;gene138;gene1060;gene15353;gene25409;gene7303;gene25270;gene24406;gene22076;gene20828;gene1968;gene20266;gene21167
GO:0006259	DNA metabolic process	47	498	5.82762e-07	4.00537e-05	gene11089;gene25534;gene19336;gene22248;gene22762;gene25495;gene24523;gene13819;gene20828;gene9647;gene1060;gene23942;gene27354;gene15353;gene25409;gene7303;gene22297;gene23288;gene3986;gene4156;gene497;gene18881;gene25656;gene20920;gene7569;gene11997;gene12534;gene16775;gene17459;gene18003;gene21935;gene22905;gene4174;gene6857;gene802;gene19246;gene2995;gene17424;gene290;gene1415;gene13669;gene2…
GO:1901990	regulation of mitotic cell cycle phase transition	24	173	6.03887e-07	4.07225e-05	gene1078;gene138;gene22905;gene12150;gene25141;gene1480;gene22762;gene13819;gene17424;gene6065;gene659;gene11997;gene25812;gene15510;gene25992;gene22379;gene26660;gene6566;gene13484;gene15634;gene26342;gene2995;gene8611;gene7140
GO:0051303	establishment of chromosome localization	11	39	6.35195e-07	4.20405e-05	gene12640;gene13405;gene15634;gene25141;gene25237;gene3197;gene5552;gene1480;gene12150;gene17424;gene25907
GO:0051310	metaphase plate congression	10	32	7.22349e-07	4.69395e-05	gene12640;gene13405;gene15634;gene25141;gene25237;gene3197;gene5552;gene12150;gene17424;gene25907
GO:0050000	chromosome localization	11	40	8.41627e-07	5.37138e-05	gene12640;gene13405;gene15634;gene25141;gene25237;gene3197;gene5552;gene1480;gene12150;gene17424;gene25907
GO:0065003	macromolecular complex assembly	64	787	1.00727e-06	6.31577e-05	gene10149;gene6760;gene1060;gene21354;gene21935;gene4174;gene10619;gene17464;gene138;gene23288;gene10424;gene15634;gene17424;gene25992;gene26660;gene20456;gene10748;gene22762;gene10885;gene16570;gene4250;gene1061;gene21876;gene12966;gene12970;gene12980;gene12986;gene12989;gene12990;gene12992;gene13051;gene13053;gene13054;gene13127;gene13132;gene13133;gene13136;gene13137;gene13139;gene13140;gene20…
GO:0035336	long-chain fatty-acyl-CoA metabolic process	8	20	1.12192e-06	6.91332e-05	gene16244;gene30259;gene13686;gene15585;gene19267;gene21477;gene25091;gene3796
GO:0019433	triglyceride catabolic process	6	10	1.34626e-06	8.15516e-05	gene10806;gene10885;gene16570;gene20917;gene22100;gene2470
GO:1902589	single-organism organelle organization	94	1336	1.50365e-06	8.95676e-05	gene14882;gene1968;gene21167;gene6092;gene9619;gene1344;gene8896;gene12150;gene25237;gene19336;gene13849;gene4887;gene13405;gene17464;gene19737;gene3197;gene10619;gene20266;gene138;gene1078;gene14751;gene26118;gene802;gene25812;gene12640;gene15483;gene934;gene4156;gene10424;gene15634;gene17424;gene1444;gene7742;gene17703;gene23269;gene659;gene1060;gene15353;gene25409;gene7303;gene25992;gene11263;…
GO:0006261	DNA-dependent DNA replication	15	80	1.87877e-06	0.000110078	gene11089;gene25534;gene22762;gene1060;gene497;gene25656;gene19336;gene20920;gene7569;gene1415;gene13669;gene18003;gene22297;gene25495;gene28786
GO:0043933	macromolecular complex subunit organization	90	1269	1.95077e-06	0.000112452	gene1968;gene21167;gene16775;gene10149;gene6760;gene1060;gene21354;gene21935;gene4174;gene10619;gene17464;gene138;gene23288;gene26118;gene10885;gene16570;gene4156;gene10424;gene15634;gene17424;gene25992;gene26660;gene17703;gene19737;gene23269;gene659;gene20456;gene10748;gene22762;gene27616;gene4250;gene1061;gene21876;gene25141;gene12150;gene24189;gene12966;gene12970;gene12980;gene12986;gene12989;…
GO:0090068	positive regulation of cell cycle process	18	115	2.78095e-06	0.000157764	gene12150;gene15483;gene23248;gene1344;gene8896;gene25907;gene1480;gene22762;gene25992;gene25141;gene22905;gene25812;gene26342;gene2995;gene8611;gene7140;gene12668;gene26118
GO:0000075	cell cycle checkpoint	19	127	2.94965e-06	0.00016472	gene1061;gene6065;gene25237;gene22762;gene19336;gene13819;gene22905;gene1078;gene17424;gene659;gene11997;gene16775;gene25812;gene22379;gene3361;gene17459;gene26342;gene2995;gene8611
GO:0006637	acyl-CoA metabolic process	11	46	3.81716e-06	0.000201051	gene16244;gene30259;gene19619;gene13686;gene15585;gene19267;gene21477;gene25091;gene3796;gene25831;gene18785
GO:0035383	thioester metabolic process	11	46	3.81716e-06	0.000201051	gene16244;gene30259;gene19619;gene13686;gene15585;gene19267;gene21477;gene25091;gene3796;gene25831;gene18785
GO:0000022	mitotic spindle elongation	4	4	3.86261e-06	0.000201051	gene1344;gene27416;gene8896;gene13849
GO:0006270	DNA replication initiation	8	23	3.8815e-06	0.000201051	gene13669;gene18003;gene20920;gene22297;gene22762;gene25495;gene28786;gene7569
GO:0034508	centromere complex assembly	8	23	3.8815e-06	0.000201051	gene10149;gene6760;gene23288;gene10424;gene15634;gene17424;gene1061;gene21876
GO:0046949	fatty-acyl-CoA biosynthetic process	7	17	4.31331e-06	0.000220225	gene19619;gene13686;gene15585;gene19267;gene21477;gene25091;gene3796
GO:0010965	regulation of mitotic sister chromatid separation	10	39	5.38313e-06	0.000261547	gene12150;gene1078;gene14751;gene25141;gene1480;gene17424;gene6065;gene659;gene15634;gene25992
GO:0006335	DNA replication-dependent nucleosome assembly	6	12	5.48854e-06	0.000261547	gene12986;gene12989;gene13140;gene21935;gene3806;gene4174
GO:0034723	DNA replication-dependent nucleosome organization	6	12	5.48854e-06	0.000261547	gene12986;gene12989;gene13140;gene21935;gene3806;gene4174
GO:0046461	neutral lipid catabolic process	6	12	5.48854e-06	0.000261547	gene20917;gene10806;gene10885;gene16570;gene22100;gene2470
GO:0046464	acylglycerol catabolic process	6	12	5.48854e-06	0.000261547	gene20917;gene10806;gene10885;gene16570;gene22100;gene2470
GO:0006641	triglyceride metabolic process	9	32	6.9997e-06	0.00032917	gene15763;gene16244;gene30259;gene10806;gene10885;gene16570;gene20917;gene22100;gene2470
GO:0034501	protein localization to kinetochore	5	8	8.51811e-06	0.000395373	gene1061;gene1078;gene22905;gene25237;gene7140
GO:0045786	negative regulation of cell cycle	27	244	1.03052e-05	0.000467886	gene138;gene12668;gene25992;gene19336;gene1321;gene13819;gene22905;gene1078;gene17424;gene6065;gene659;gene11997;gene12553;gene16307;gene17566;gene23248;gene24523;gene7140;gene16775;gene22379;gene3361;gene6566;gene25812;gene26342;gene2995;gene8611;gene5882
GO:0046503	glycerolipid catabolic process	7	19	1.03422e-05	0.000467886	gene7147;gene20917;gene10806;gene10885;gene16570;gene22100;gene2470
GO:0035384	thioester biosynthetic process	8	26	1.09948e-05	0.000481842	gene19619;gene13686;gene15585;gene19267;gene21477;gene25091;gene3796;gene25831
GO:0071616	acyl-CoA biosynthetic process	8	26	1.09948e-05	0.000481842	gene19619;gene13686;gene15585;gene19267;gene21477;gene25091;gene3796;gene25831
GO:0033047	regulation of mitotic sister chromatid segregation	10	42	1.10551e-05	0.000481842	gene12150;gene1078;gene14751;gene25141;gene1480;gene17424;gene6065;gene659;gene15634;gene25992
GO:0045930	negative regulation of mitotic cell cycle	18	129	1.45677e-05	0.000627288	gene19336;gene1321;gene13819;gene22905;gene1078;gene17424;gene6065;gene659;gene11997;gene16775;gene7140;gene22379;gene3361;gene6566;gene25812;gene26342;gene2995;gene8611
GO:0007127	meiosis I	9	35	1.56486e-05	0.000665812	gene19336;gene138;gene1060;gene15353;gene25409;gene7303;gene25270;gene22076;gene20828
GO:0045787	positive regulation of cell cycle	21	169	1.78045e-05	0.000748628	gene12150;gene22905;gene25141;gene15483;gene23248;gene1344;gene8896;gene25907;gene1480;gene22762;gene25992;gene22076;gene13484;gene17566;gene25812;gene26342;gene2995;gene8611;gene7140;gene12668;gene26118
GO:0051231	spindle elongation	4	5	1.86327e-05	0.000774341	gene1344;gene27416;gene8896;gene13849
GO:0006638	neutral lipid metabolic process	9	36	2.00562e-05	0.000814555	gene15763;gene16244;gene30259;gene20917;gene10806;gene10885;gene16570;gene22100;gene2470
GO:0006639	acylglycerol metabolic process	9	36	2.00562e-05	0.000814555	gene15763;gene16244;gene30259;gene20917;gene10806;gene10885;gene16570;gene22100;gene2470
GO:0030071	regulation of mitotic metaphase/anaphase transition	9	37	2.54761e-05	0.00101168	gene12150;gene25141;gene1480;gene1078;gene17424;gene6065;gene659;gene15634;gene25992
GO:1902099	regulation of metaphase/anaphase transition of cell cycle	9	37	2.54761e-05	0.00101168	gene12150;gene25141;gene1480;gene1078;gene17424;gene6065;gene659;gene15634;gene25992
GO:0007093	mitotic cell cycle checkpoint	14	87	2.60251e-05	0.00102213	gene19336;gene13819;gene22905;gene1078;gene17424;gene6065;gene659;gene11997;gene22379;gene3361;gene25812;gene26342;gene2995;gene8611
GO:0019886	antigen processing and presentation of exogenous peptide antigen via MHC class II	8	29	2.68582e-05	0.00104338	gene12640;gene1344;gene15634;gene20445;gene23269;gene27416;gene3197;gene8896
GO:0006633	fatty acid biosynthetic process	11	56	2.85402e-05	0.0010968	gene13686;gene15585;gene23386;gene25091;gene18785;gene19267;gene19619;gene20917;gene21477;gene3796;gene25831
GO:0033045	regulation of sister chromatid segregation	10	47	3.18819e-05	0.00121219	gene12150;gene1078;gene14751;gene25141;gene1480;gene17424;gene6065;gene659;gene15634;gene25992
GO:0002495	antigen processing and presentation of peptide antigen via MHC class II	8	30	3.52195e-05	0.00125927	gene12640;gene1344;gene15634;gene20445;gene23269;gene27416;gene3197;gene8896
GO:0002504	antigen processing and presentation of peptide or polysaccharide antigen via MHC class II	8	30	3.52195e-05	0.00125927	gene12640;gene1344;gene15634;gene20445;gene23269;gene27416;gene3197;gene8896
GO:0045132	meiotic chromosome segregation	8	30	3.52195e-05	0.00125927	gene19336;gene25270;gene24406;gene20828;gene25409;gene1968;gene20266;gene21167
GO:0007076	mitotic chromosome condensation	5	10	3.55866e-05	0.00125927	gene14882;gene1968;gene21167;gene6092;gene9619
GO:0030497	fatty acid elongation	5	10	3.55866e-05	0.00125927	gene13686;gene15585;gene25091;gene21477;gene3796
GO:0042761	very long-chain fatty acid biosynthetic process	5	10	3.55866e-05	0.00125927	gene13686;gene15585;gene21477;gene25091;gene3796
GO:0071459	protein localization to chromosome, centromeric region	5	10	3.55866e-05	0.00125927	gene1061;gene1078;gene22905;gene25237;gene7140
GO:0071897	DNA biosynthetic process	11	58	4.02864e-05	0.0014116	gene17424;gene18881;gene290;gene17459;gene25534;gene802;gene1060;gene22297;gene24523;gene9647;gene1415
GO:0035338	long-chain fatty-acyl-CoA biosynthetic process	6	16	4.08514e-05	0.0014175	gene13686;gene15585;gene19267;gene21477;gene25091;gene3796
GO:0006325	chromatin organization	37	418	4.24904e-05	0.00145344	gene16775;gene21935;gene4174;gene23288;gene4156;gene1061;gene21876;gene25141;gene12966;gene12970;gene12980;gene12986;gene12989;gene12990;gene12992;gene13051;gene13053;gene13054;gene13127;gene13132;gene13133;gene13136;gene13137;gene13139;gene13140;gene20920;gene22248;gene8114;gene3806;gene3986;gene12969;gene12985;gene13055;gene13131;gene13135;gene13141;gene8105
GO:0007080	mitotic metaphase plate congression	7	23	4.3107e-05	0.00145344	gene12640;gene13405;gene15634;gene25141;gene25237;gene3197;gene5552
GO:0070192	chromosome organization involved in meiotic cell cycle	7	23	4.3107e-05	0.00145344	gene1060;gene24406;gene1968;gene21167;gene9619;gene20828;gene25409
GO:0006268	DNA unwinding involved in DNA replication	4	6	5.39317e-05	0.00180142	gene1060;gene19336;gene20920;gene7569
GO:0090307	mitotic spindle assembly	8	32	5.85323e-05	0.00193698	gene1344;gene27416;gene8896;gene13405;gene17464;gene23269;gene25772;gene25934
GO:0007010	cytoskeleton organization	39	459	6.49623e-05	0.00213005	gene1344;gene8896;gene12150;gene25237;gene13849;gene4887;gene19737;gene10619;gene17464;gene20266;gene138;gene26118;gene802;gene12640;gene1444;gene7742;gene26660;gene17703;gene23269;gene659;gene27616;gene24189;gene25141;gene15634;gene3197;gene14751;gene27416;gene1565;gene18512;gene19774;gene934;gene15483;gene22905;gene13405;gene25772;gene25934;gene8940;gene19278;gene20456
GO:0051225	spindle assembly	10	53	9.45899e-05	0.00304562	gene10619;gene17464;gene138;gene1344;gene27416;gene8896;gene13405;gene23269;gene25772;gene25934
GO:0051784	negative regulation of nuclear division	7	26	0.000103019	0.0032558	gene138;gene1078;gene17424;gene6065;gene659;gene16775;gene7140
GO:0008608	attachment of spindle microtubules to kinetochore	5	12	0.00010385	0.0032558	gene1061;gene12150;gene20266;gene12640;gene15634
GO:0051383	kinetochore organization	5	12	0.00010385	0.0032558	gene1968;gene21167;gene10424;gene15634;gene17424
GO:0034622	cellular macromolecular complex assembly	40	489	0.000120347	0.00370902	gene10149;gene6760;gene23288;gene10424;gene15634;gene17424;gene25992;gene26660;gene138;gene20456;gene10748;gene22762;gene4250;gene1061;gene21876;gene12966;gene12970;gene12980;gene12986;gene12989;gene12990;gene12992;gene13051;gene13053;gene13054;gene13127;gene13132;gene13133;gene13136;gene13137;gene13139;gene13140;gene20920;gene22248;gene4174;gene8114;gene21935;gene3806;gene1321;gene1060
GO:0019730	antimicrobial humoral response	4	7	0.00012142	0.00370902	gene13051;gene13054;gene13137;gene25966
GO:0019731	antibacterial humoral response	4	7	0.00012142	0.00370902	gene13051;gene13054;gene13137;gene25966
GO:0022607	cellular component assembly	75	1119	0.000124491	0.0037706	gene19129;gene2257;gene1344;gene8896;gene27162;gene10149;gene6760;gene1060;gene21354;gene21935;gene4174;gene10619;gene17464;gene138;gene23288;gene15483;gene934;gene10424;gene15634;gene17424;gene25992;gene26660;gene20456;gene10748;gene22762;gene739;gene10885;gene16570;gene4250;gene1061;gene21876;gene12966;gene12970;gene12980;gene12986;gene12989;gene12990;gene12992;gene13051;gene13053;gene13054;gen…
GO:0072330	monocarboxylic acid biosynthetic process	12	78	0.000153158	0.0045999	gene13686;gene15585;gene23386;gene25091;gene18785;gene19267;gene19619;gene20917;gene21477;gene3796;gene25831;gene1138
GO:0010948	negative regulation of cell cycle process	16	128	0.000165964	0.00494295	gene138;gene13819;gene22905;gene1078;gene17424;gene6065;gene659;gene11997;gene16775;gene7140;gene6566;gene25812;gene26342;gene2995;gene8611;gene5882
GO:0000038	very long-chain fatty acid metabolic process	6	20	0.000169892	0.00497699	gene20364;gene13686;gene15585;gene21477;gene25091;gene3796
GO:0031577	spindle checkpoint	6	20	0.000169892	0.00497699	gene1061;gene6065;gene25237;gene1078;gene17424;gene659
GO:0060968	regulation of gene silencing	8	37	0.000176756	0.0051195	gene7113;gene12986;gene12989;gene13140;gene20456;gene3986;gene4156;gene22762
GO:0006629	lipid metabolic process	42	532	0.000177826	0.0051195	gene21159;gene10806;gene7147;gene13686;gene15585;gene23386;gene16570;gene19267;gene25831;gene10885;gene1656;gene15763;gene16244;gene30259;gene13828;gene23239;gene2755;gene20917;gene20364;gene25535;gene25091;gene24992;gene18785;gene19619;gene17214;gene22334;gene8615;gene13318;gene23844;gene3702;gene1138;gene21477;gene3796;gene12090;gene16281;gene2606;gene9161;gene6253;gene21354;gene22100;gene2470;…
GO:0006281	DNA repair	30	334	0.000179054	0.0051195	gene11089;gene22762;gene25495;gene24523;gene13819;gene20828;gene9647;gene23942;gene27354;gene22297;gene22248;gene1060;gene497;gene7303;gene25534;gene17459;gene802;gene15353;gene22185;gene25409;gene1415;gene11997;gene16775;gene21935;gene22905;gene25270;gene26662;gene4156;gene4174;gene5552
GO:0022414	reproductive process	38	467	0.000199955	0.00567173	gene12966;gene13405;gene18512;gene21619;gene25409;gene25812;gene25901;gene27665;gene8896;gene3197;gene26342;gene19336;gene138;gene26118;gene21159;gene1060;gene15353;gene7303;gene19363;gene20285;gene25270;gene22248;gene22905;gene24992;gene24406;gene17566;gene1061;gene22076;gene1968;gene21167;gene9619;gene5882;gene15483;gene26064;gene20828;gene17464;gene19246;gene20266
GO:0000003	reproduction	38	468	0.000208876	0.00587814	gene12966;gene13405;gene18512;gene21619;gene25409;gene25812;gene25901;gene27665;gene8896;gene3197;gene26342;gene19336;gene138;gene26118;gene21159;gene1060;gene15353;gene7303;gene19363;gene20285;gene25270;gene22248;gene22905;gene24992;gene24406;gene17566;gene1061;gene22076;gene1968;gene21167;gene9619;gene5882;gene15483;gene26064;gene20828;gene17464;gene19246;gene20266
GO:0007018	microtubule-based movement	14	108	0.000287795	0.00803579	gene17009;gene27416;gene1480;gene15634;gene1344;gene12640;gene13405;gene20445;gene23248;gene23269;gene3197;gene4887;gene5552;gene8896
GO:0006342	chromatin silencing	8	40	0.000313259	0.00861452	gene23288;gene12969;gene12985;gene13055;gene13131;gene13135;gene13141;gene8105
GO:0070507	regulation of microtubule cytoskeleton organization	12	84	0.000313343	0.00861452	gene17464;gene19737;gene8896;gene16775;gene23269;gene15483;gene14751;gene25772;gene3197;gene25141;gene5882;gene752
GO:0006631	fatty acid metabolic process	17	149	0.000318932	0.00870125	gene13686;gene15585;gene23386;gene20364;gene25091;gene18785;gene19267;gene19619;gene20917;gene17214;gene22334;gene8615;gene3702;gene21477;gene3796;gene25831;gene21354
GO:0034502	protein localization to chromosome	7	31	0.000339722	0.0089277	gene13139;gene22185;gene1061;gene1078;gene22905;gene25237;gene7140
GO:0051782	negative regulation of cell division	7	31	0.000339722	0.0089277	gene138;gene1078;gene17424;gene6065;gene659;gene16775;gene7140
GO:1901991	negative regulation of mitotic cell cycle phase transition	12	86	0.000391407	0.0102109	gene13819;gene22905;gene1078;gene17424;gene6065;gene659;gene11997;gene6566;gene25812;gene26342;gene2995;gene8611
GO:0045839	negative regulation of mitotic nuclear division	6	23	0.000395003	0.01023	gene1078;gene17424;gene6065;gene659;gene16775;gene7140
GO:0044702	single organism reproductive process	35	433	0.000407671	0.0104821	gene12966;gene13405;gene18512;gene21619;gene25409;gene25812;gene25901;gene27665;gene8896;gene3197;gene26342;gene19336;gene138;gene26118;gene21159;gene1060;gene15353;gene7303;gene25270;gene22248;gene22905;gene24992;gene24406;gene1061;gene22076;gene1968;gene21167;gene9619;gene5882;gene15483;gene26064;gene20828;gene17464;gene19246;gene20266
GO:1904666	regulation of ubiquitin protein ligase activity	7	32	0.000418456	0.0106826	gene12150;gene25141;gene1078;gene17424;gene6065;gene659;gene12668
GO:0006974	cellular response to DNA damage stimulus	38	488	0.00048107	0.0121939	gene11089;gene22762;gene25495;gene24523;gene13819;gene20828;gene9647;gene23942;gene27354;gene1060;gene16775;gene17459;gene18003;gene18010;gene19336;gene19691;gene802;gene22905;gene497;gene11997;gene25812;gene22297;gene22248;gene7303;gene25534;gene15353;gene22185;gene25409;gene26342;gene2995;gene8611;gene1415;gene21935;gene25270;gene26662;gene4156;gene4174;gene5552
GO:0000083	regulation of transcription involved in G1/S transition of mitotic cell cycle	5	16	0.000494044	0.0122619	gene138;gene22762;gene22905;gene6857;gene25812
GO:0071173	spindle assembly checkpoint	5	16	0.000494044	0.0122619	gene1061;gene6065;gene1078;gene17424;gene659
GO:0097006	regulation of plasma lipoprotein particle levels	5	16	0.000494044	0.0122619	gene16244;gene21354;gene30259;gene10885;gene16570
GO:0000086	G2/M transition of mitotic cell cycle	10	65	0.000539849	0.0133063	gene10619;gene16775;gene17464;gene18010;gene1893;gene22905;gene25255;gene25772;gene4890;gene934
GO:1901988	negative regulation of cell cycle phase transition	12	90	0.000597519	0.0146269	gene13819;gene22905;gene1078;gene17424;gene6065;gene659;gene11997;gene6566;gene25812;gene26342;gene2995;gene8611
GO:0044839	cell cycle G2/M phase transition	10	66	0.000611598	0.0148697	gene10619;gene16775;gene17464;gene18010;gene1893;gene22905;gene25255;gene25772;gene4890;gene934
GO:0051988	regulation of attachment of spindle microtubules to kinetochore	4	10	0.00065462	0.0158082	gene17464;gene19737;gene8896;gene25141
GO:0050830	defense response to Gram-positive bacterium	5	17	0.000674571	0.0160728	gene13051;gene13054;gene13137;gene22248;gene3704
GO:0051290	protein heterotetramerization	5	17	0.000674571	0.0160728	gene12986;gene12989;gene13140;gene6857;gene8038
GO:0000082	G1/S transition of mitotic cell cycle	10	67	0.000691051	0.0162488	gene12553;gene138;gene18003;gene20920;gene22297;gene22762;gene22905;gene6857;gene7569;gene25812
GO:0044843	cell cycle G1/S phase transition	10	67	0.000691051	0.0162488	gene12553;gene138;gene18003;gene20920;gene22297;gene22762;gene22905;gene6857;gene7569;gene25812
GO:0032787	monocarboxylic acid metabolic process	22	234	0.000710452	0.0165958	gene13686;gene15585;gene23386;gene20364;gene2606;gene25091;gene18785;gene19267;gene19619;gene20917;gene17214;gene22334;gene8615;gene21287;gene3702;gene19736;gene21477;gene3796;gene25831;gene1138;gene21354;gene13697
GO:0006890	retrograde vesicle-mediated transport, Golgi to ER	8	45	0.000722949	0.0167781	gene12640;gene1344;gene15634;gene20445;gene23269;gene27416;gene3197;gene8896
GO:0000281	mitotic cytokinesis	6	26	0.000804472	0.0178238	gene1344;gene23277;gene26660;gene27416;gene4887;gene8896
GO:0044255	cellular lipid metabolic process	34	435	0.000898345	0.0194587	gene7147;gene13686;gene15585;gene23386;gene16570;gene1656;gene15763;gene16244;gene30259;gene20917;gene20364;gene25535;gene25091;gene24992;gene18785;gene19267;gene19619;gene17214;gene22334;gene8615;gene13318;gene23844;gene3702;gene1138;gene21477;gene3796;gene25831;gene6253;gene21354;gene10806;gene10885;gene22100;gene2470;gene13697
GO:0031400	negative regulation of protein modification process	26	303	0.000960916	0.0206886	gene1078;gene138;gene22905;gene12668;gene25992;gene24185;gene3133;gene1061;gene26003;gene26137;gene739;gene17424;gene6065;gene659;gene17566;gene21354;gene27665;gene19363;gene20598;gene9926;gene17214;gene24056;gene22186;gene18010;gene3986;gene1656
GO:0051438	regulation of ubiquitin-protein transferase activity	10	70	0.00098199	0.0210158	gene1078;gene138;gene22905;gene12150;gene25141;gene17424;gene6065;gene659;gene12668;gene739
GO:0033559	unsaturated fatty acid metabolic process	7	37	0.00105668	0.0222152	gene23386;gene20364;gene3702;gene20917;gene13686;gene15585;gene25091
GO:0051352	negative regulation of ligase activity	7	37	0.00105668	0.0222152	gene1078;gene138;gene22905;gene17424;gene6065;gene659;gene739
GO:0051444	negative regulation of ubiquitin-protein transferase activity	7	37	0.00105668	0.0222152	gene1078;gene138;gene22905;gene17424;gene6065;gene659;gene739
GO:0051291	protein heterooligomerization	9	59	0.00108334	0.0226424	gene21354;gene27665;gene19347;gene21287;gene12986;gene12989;gene13140;gene6857;gene8038
GO:0051340	regulation of ligase activity	10	71	0.00109877	0.0228314	gene1078;gene138;gene22905;gene12150;gene25141;gene17424;gene6065;gene659;gene12668;gene739
GO:0002478	antigen processing and presentation of exogenous peptide antigen	8	48	0.0011266	0.0231406	gene12640;gene1344;gene15634;gene20445;gene23269;gene27416;gene3197;gene8896
GO:0045814	negative regulation of gene expression, epigenetic	8	48	0.0011266	0.0231406	gene23288;gene12969;gene12985;gene13055;gene13131;gene13135;gene13141;gene8105
GO:0032886	regulation of microtubule-based process	12	97	0.00117602	0.0239147	gene17464;gene19737;gene8896;gene16775;gene23269;gene15483;gene14751;gene25772;gene3197;gene25141;gene5882;gene752
GO:0050994	regulation of lipid catabolic process	5	19	0.00117767	0.0239147	gene16570;gene2470;gene12090;gene3286;gene24646
GO:0032392	DNA geometric change	6	28	0.00122093	0.0246087	gene25495;gene1060;gene19336;gene20920;gene7569;gene22248
GO:0051297	centrosome organization	9	60	0.00122561	0.0246087	gene20266;gene10619;gene802;gene23269;gene26118;gene17464;gene934;gene15483;gene22905
GO:0033044	regulation of chromosome organization	17	169	0.00135429	0.0270405	gene7113;gene12150;gene17464;gene1078;gene14751;gene25141;gene1480;gene17424;gene6065;gene659;gene3986;gene13139;gene4156;gene22762;gene15634;gene25992;gene16775
GO:0045923	positive regulation of fatty acid metabolic process	4	12	0.00143722	0.0285369	gene16570;gene8615;gene21354;gene24646
GO:0043086	negative regulation of catalytic activity	24	279	0.00144685	0.0285693	gene1078;gene138;gene22905;gene22707;gene3361;gene12668;gene25992;gene1061;gene26003;gene17424;gene6065;gene659;gene17566;gene4202;gene21354;gene27665;gene19363;gene20598;gene9926;gene17214;gene18010;gene3565;gene7742;gene739
GO:0042742	defense response to bacterium	7	39	0.00146238	0.0287172	gene22248;gene13051;gene13054;gene13137;gene3704;gene23844;gene25966
GO:0019884	antigen processing and presentation of exogenous antigen	8	50	0.00148343	0.0289714	gene12640;gene1344;gene15634;gene20445;gene23269;gene27416;gene3197;gene8896
GO:0007131	reciprocal meiotic recombination	5	20	0.0015136	0.0290838	gene19336;gene1060;gene15353;gene25409;gene7303
GO:0035825	reciprocal DNA recombination	5	20	0.0015136	0.0290838	gene19336;gene1060;gene15353;gene25409;gene7303
GO:0070542	response to fatty acid	5	20	0.0015136	0.0290838	gene22334;gene16244;gene30259;gene17160;gene25812
GO:0051348	negative regulation of transferase activity	16	157	0.00162297	0.0305289	gene1078;gene138;gene22905;gene22707;gene12668;gene25992;gene17424;gene6065;gene659;gene21354;gene27665;gene19363;gene20598;gene9926;gene17214;gene739
GO:0031570	DNA integrity checkpoint	11	89	0.00188118	0.0347879	gene22762;gene19336;gene13819;gene22905;gene11997;gene16775;gene25812;gene17459;gene26342;gene2995;gene8611
GO:0006959	humoral immune response	6	31	0.0021318	0.0371661	gene24963;gene13051;gene13054;gene13137;gene25966;gene2417
GO:0061640	cytoskeleton-dependent cytokinesis	6	31	0.0021318	0.0371661	gene1344;gene8896;gene23277;gene26660;gene27416;gene4887
GO:0031023	microtubule organizing center organization	9	67	0.0026971	0.0460821	gene20266;gene10619;gene802;gene23269;gene26118;gene17464;gene934;gene15483;gene22905
GO:0031935	regulation of chromatin silencing	4	14	0.00270768	0.0460821	gene7113;gene3986;gene4156;gene22762
GO:0044774	mitotic DNA integrity checkpoint	8	55	0.00277309	0.046832	gene19336;gene13819;gene22905;gene11997;gene25812;gene26342;gene2995;gene8611
GO:0044092	negative regulation of molecular function	30	395	0.00277794	0.046832	gene1078;gene138;gene22905;gene8611;gene24185;gene22707;gene17464;gene25812;gene3361;gene12668;gene25992;gene13484;gene23352;gene739;gene1061;gene26003;gene17424;gene6065;gene659;gene17566;gene4202;gene21354;gene27665;gene19363;gene20598;gene9926;gene17214;gene18010;gene3565;gene7742
GO:0042632	cholesterol homeostasis	5	23	0.00294301	0.0489224	gene10885;gene16244;gene16570;gene19993;gene30259
GO:0045599	negative regulation of fat cell differentiation	5	23	0.00294301	0.0489224	gene1321;gene21354;gene25568;gene25812;gene6566
GO:0055092	sterol homeostasis	5	23	0.00294301	0.0489224	gene10885;gene16244;gene16570;gene19993;gene30259
GO:0051436	negative regulation of ubiquitin-protein ligase activity involved in mitotic cell cycle	6	33	0.0029752	0.0490017	gene1078;gene138;gene22905;gene17424;gene6065;gene659
GO:0051439	regulation of ubiquitin-protein ligase activity involved in mitotic cell cycle	6	33	0.0029752	0.0490017	gene1078;gene138;gene22905;gene17424;gene6065;gene659
GO:0006928	movement of cell or subcellular component	34	469	0.0031692	0.0519574	gene17566;gene21159;gene1444;gene17009;gene20867;gene27401;gene309;gene27416;gene1480;gene15634;gene8415;gene1344;gene7147;gene26660;gene22248;gene12640;gene13405;gene20445;gene23248;gene23269;gene3197;gene4887;gene5552;gene8896;gene27583;gene19129;gene20077;gene12102;gene10804;gene20456;gene22905;gene25907;gene26064;gene27665
GO:0050896	response to stimulus	154	2899	0.00318463	0.051972	gene11089;gene19129;gene1060;gene9102;gene17566;gene22905;gene24992;gene3986;gene20828;gene3133;gene22167;gene19993;gene22248;gene24974;gene9926;gene17459;gene802;gene8615;gene8415;gene25568;gene14968;gene11828;gene24185;gene17214;gene22762;gene25495;gene19984;gene25812;gene8706;gene24963;gene24523;gene19734;gene643;gene739;gene1321;gene20077;gene13819;gene9647;gene23352;gene25350;gene23125;gene7…
GO:0006732	coenzyme metabolic process	15	153	0.00327448	0.0531955	gene6214;gene16244;gene30259;gene19619;gene13686;gene15585;gene19267;gene21477;gene25091;gene3796;gene2525;gene19736;gene8900;gene25831;gene18785
GO:0016042	lipid catabolic process	13	124	0.00338402	0.0547262	gene7147;gene10885;gene10806;gene13828;gene23239;gene2755;gene20364;gene21354;gene20917;gene16570;gene22100;gene2470;gene13697
GO:0007098	centrosome cycle	6	34	0.00348002	0.0558395	gene23269;gene26118;gene17464;gene934;gene15483;gene22905
GO:0045598	regulation of fat cell differentiation	8	57	0.00348411	0.0558395	gene23125;gene25901;gene9687;gene1321;gene21354;gene25568;gene25812;gene6566
GO:0007094	mitotic spindle assembly checkpoint	4	15	0.00356414	0.0568671	gene1078;gene17424;gene6065;gene659
GO:0032508	DNA duplex unwinding	5	24	0.00358402	0.0569302	gene25495;gene1060;gene19336;gene20920;gene7569
GO:0006310	DNA recombination	14	140	0.00370483	0.0585888	gene22762;gene25495;gene19336;gene1060;gene15353;gene25409;gene7303;gene22297;gene22248;gene24523;gene9647;gene497;gene19246;gene27354
GO:0048002	antigen processing and presentation of peptide antigen	8	58	0.00388881	0.0612274	gene12640;gene1344;gene15634;gene20445;gene23269;gene27416;gene3197;gene8896
GO:1902806	regulation of cell cycle G1/S phase transition	10	84	0.00394052	0.0617693	gene25490;gene25907;gene22762;gene25812;gene13484;gene22905;gene26342;gene2995;gene8611;gene7140
GO:0051186	cofactor metabolic process	17	187	0.00396878	0.0619407	gene6214;gene16244;gene30259;gene19619;gene21924;gene13686;gene15585;gene19267;gene21477;gene25091;gene3796;gene2525;gene21287;gene19736;gene8900;gene25831;gene18785
GO:0008217	regulation of blood pressure	6	35	0.00404586	0.0628691	gene26990;gene22856;gene18338;gene24185;gene21354;gene16430
GO:0008610	lipid biosynthetic process	21	253	0.00429853	0.0656536	gene13686;gene15585;gene23386;gene19267;gene25831;gene1656;gene15763;gene16244;gene30259;gene25535;gene25091;gene24992;gene18785;gene19619;gene20917;gene13318;gene21477;gene3796;gene1138;gene10885;gene16570
GO:0031572	G2 DNA damage checkpoint	5	25	0.00431938	0.0656913	gene13819;gene22905;gene11997;gene16775;gene17459
GO:0003073	regulation of systemic arterial blood pressure	4	16	0.0045875	0.0691803	gene26990;gene22856;gene18338;gene16430
GO:1904667	negative regulation of ubiquitin protein ligase activity	4	16	0.0045875	0.0691803	gene1078;gene17424;gene6065;gene659
GO:0051338	regulation of transferase activity	31	427	0.00467324	0.0699395	gene1078;gene138;gene22905;gene12150;gene21354;gene22707;gene12668;gene25992;gene25141;gene19734;gene23494;gene24646;gene17424;gene6065;gene659;gene27665;gene19363;gene20598;gene9926;gene22076;gene17214;gene11997;gene17566;gene19129;gene25772;gene13484;gene15634;gene17464;gene12553;gene15510;gene739
GO:1902749	regulation of cell cycle G2/M phase transition	6	36	0.00467699	0.0699395	gene8611;gene13819;gene22905;gene11997;gene15510;gene17424
GO:0008283	cell proliferation	22	272	0.0047824	0.071218	gene1078;gene12640;gene13484;gene14751;gene1480;gene17424;gene18003;gene1893;gene20445;gene22076;gene22905;gene23239;gene25772;gene25907;gene6065;gene6566;gene23288;gene8896;gene25656;gene26250;gene26674;gene17566
GO:0000910	cytokinesis	8	60	0.00480632	0.0712771	gene1344;gene8896;gene23277;gene26660;gene27416;gene4887;gene13849;gene2810
GO:0044085	cellular component biogenesis	77	1312	0.00507476	0.0749471	gene19129;gene2257;gene1344;gene8896;gene27162;gene10149;gene6760;gene1060;gene21354;gene21935;gene4174;gene10619;gene17464;gene138;gene23288;gene15483;gene934;gene10424;gene15634;gene17424;gene25992;gene15118;gene26660;gene20456;gene10748;gene22762;gene739;gene10885;gene16570;gene4250;gene1061;gene21876;gene12966;gene12970;gene12980;gene12986;gene12989;gene12990;gene12992;gene13051;gene13053;gen…
GO:0006977	DNA damage response, signal transduction by p53 class mediator resulting in cell cycle arrest	5	26	0.00515626	0.0758373	gene22905;gene25812;gene26342;gene2995;gene8611
GO:0051262	protein tetramerization	8	61	0.0053231	0.0779704	gene18881;gene19619;gene25350;gene12986;gene12989;gene13140;gene6857;gene8038
GO:0051656	establishment of organelle localization	15	162	0.00560039	0.0793056	gene12150;gene25237;gene19737;gene17009;gene12640;gene13405;gene15634;gene25141;gene3197;gene5552;gene1480;gene1344;gene196;gene17424;gene25907
GO:0033048	negative regulation of mitotic sister chromatid segregation	4	17	0.00579148	0.0793056	gene1078;gene17424;gene6065;gene659
GO:0045841	negative regulation of mitotic metaphase/anaphase transition	4	17	0.00579148	0.0793056	gene1078;gene17424;gene6065;gene659
GO:0055081	anion homeostasis	4	17	0.00579148	0.0793056	gene28846;gene11089;gene16244;gene30259
GO:0071174	mitotic spindle checkpoint	4	17	0.00579148	0.0793056	gene1078;gene17424;gene6065;gene659
GO:1902100	negative regulation of metaphase/anaphase transition of cell cycle	4	17	0.00579148	0.0793056	gene1078;gene17424;gene6065;gene659
GO:2000816	negative regulation of mitotic sister chromatid separation	4	17	0.00579148	0.0793056	gene1078;gene17424;gene6065;gene659
GO:0001676	long-chain fatty acid metabolic process	5	27	0.00610175	0.0810694	gene13686;gene15585;gene23386;gene20364;gene20917
GO:0072413	signal transduction involved in mitotic cell cycle checkpoint	5	27	0.00610175	0.0810694	gene22905;gene25812;gene26342;gene2995;gene8611
GO:0072431	signal transduction involved in mitotic G1 DNA damage checkpoint	5	27	0.00610175	0.0810694	gene22905;gene25812;gene26342;gene2995;gene8611
GO:1902400	intracellular signal transduction involved in G1 DNA damage checkpoint	5	27	0.00610175	0.0810694	gene22905;gene25812;gene26342;gene2995;gene8611
GO:1902402	signal transduction involved in mitotic DNA damage checkpoint	5	27	0.00610175	0.0810694	gene22905;gene25812;gene26342;gene2995;gene8611
GO:1902403	signal transduction involved in mitotic DNA integrity checkpoint	5	27	0.00610175	0.0810694	gene22905;gene25812;gene26342;gene2995;gene8611
GO:0055088	lipid homeostasis	7	50	0.00624761	0.0826998	gene2470;gene10885;gene16244;gene16570;gene19993;gene30259;gene11089
GO:0051493	regulation of cytoskeleton organization	19	230	0.006791	0.089561	gene7742;gene17464;gene19737;gene8896;gene16775;gene23269;gene15483;gene306;gene19774;gene6614;gene1321;gene8038;gene14751;gene25772;gene3197;gene25141;gene5882;gene752;gene27616
GO:0060393	regulation of pathway-restricted SMAD protein phosphorylation	5	28	0.0071628	0.0934305	gene26137;gene739;gene26674;gene17566;gene659
GO:0006084	acetyl-CoA metabolic process	4	18	0.00718897	0.0934305	gene25831;gene19267;gene18785;gene19619
GO:0033046	negative regulation of sister chromatid segregation	4	18	0.00718897	0.0934305	gene1078;gene17424;gene6065;gene659
GO:0051985	negative regulation of chromosome segregation	4	18	0.00718897	0.0934305	gene1078;gene17424;gene6065;gene659
GO:0006066	alcohol metabolic process	14	151	0.00723759	0.0937216	gene10806;gene7147;gene21905;gene16570;gene10885;gene1656;gene16244;gene30259;gene23844;gene25831;gene1138;gene6253;gene19267;gene24992
GO:0009108	coenzyme biosynthetic process	9	78	0.00750158	0.0967894	gene19619;gene13686;gene15585;gene19267;gene21477;gene25091;gene3796;gene2525;gene25831
GO:0044283	small molecule biosynthetic process	18	216	0.00761345	0.0978794	gene13686;gene15585;gene23386;gene1656;gene25091;gene18785;gene19267;gene19619;gene20917;gene21477;gene3796;gene25831;gene1138;gene2606;gene8900;gene10885;gene16570;gene24992
GO:0030198	extracellular matrix organization	12	122	0.00793368	0.101268	gene1448;gene18338;gene19129;gene2085;gene23404;gene309;gene3976;gene8415;gene9102;gene9735;gene17160;gene17566
GO:0043062	extracellular structure organization	12	122	0.00793368	0.101268	gene1448;gene18338;gene19129;gene2085;gene23404;gene309;gene3976;gene8415;gene9102;gene9735;gene17160;gene17566
GO:0046605	regulation of centrosome cycle	5	29	0.00834617	0.103215	gene16775;gene17464;gene23269;gene15483;gene5882
GO:0072395	signal transduction involved in cell cycle checkpoint	5	29	0.00834617	0.103215	gene22905;gene25812;gene26342;gene2995;gene8611
GO:0072401	signal transduction involved in DNA integrity checkpoint	5	29	0.00834617	0.103215	gene22905;gene25812;gene26342;gene2995;gene8611
GO:0072422	signal transduction involved in DNA damage checkpoint	5	29	0.00834617	0.103215	gene22905;gene25812;gene26342;gene2995;gene8611
GO:0051781	positive regulation of cell division	7	53	0.0086061	0.106063	gene23248;gene1344;gene8896;gene1480;gene25992;gene17566;gene2736
GO:0006636	unsaturated fatty acid biosynthetic process	4	19	0.00879199	0.107981	gene23386;gene13686;gene15585;gene25091
GO:0050790	regulation of catalytic activity	47	749	0.00934248	0.114349	gene231;gene1078;gene138;gene22905;gene22248;gene12150;gene21354;gene22707;gene3361;gene12668;gene25992;gene1061;gene26003;gene25534;gene25141;gene19734;gene23494;gene24646;gene1321;gene17424;gene6065;gene659;gene17566;gene4202;gene27665;gene16570;gene19363;gene20598;gene9926;gene22076;gene17214;gene10885;gene11997;gene19129;gene25772;gene7742;gene8038;gene13484;gene15634;gene18010;gene17464;gene…
GO:0044242	cellular lipid catabolic process	10	95	0.00937891	0.114403	gene7147;gene20364;gene21354;gene20917;gene10806;gene10885;gene16570;gene22100;gene2470;gene13697
GO:0033043	regulation of organelle organization	41	637	0.00998032	0.121325	gene7113;gene7742;gene138;gene17464;gene23248;gene19737;gene8896;gene12150;gene16775;gene23269;gene21876;gene1078;gene14751;gene25812;gene15483;gene2257;gene306;gene25141;gene1480;gene19774;gene17424;gene6065;gene659;gene6614;gene1321;gene8038;gene25772;gene25992;gene7140;gene3197;gene22379;gene26660;gene3986;gene13139;gene4156;gene22762;gene15634;gene12668;gene5882;gene752;gene27616
GO:0016053	organic acid biosynthetic process	12	126	0.0101604	0.12268	gene13686;gene15585;gene23386;gene25091;gene18785;gene19267;gene19619;gene20917;gene21477;gene3796;gene25831;gene1138
GO:0046394	carboxylic acid biosynthetic process	12	126	0.0101604	0.12268	gene13686;gene15585;gene23386;gene25091;gene18785;gene19267;gene19619;gene20917;gene21477;gene3796;gene25831;gene1138
GO:0019882	antigen processing and presentation	8	68	0.0102156	0.122931	gene12640;gene1344;gene15634;gene20445;gene23269;gene27416;gene3197;gene8896
GO:0031399	regulation of protein modification process	49	792	0.0103298	0.123566	gene1078;gene138;gene22905;gene14968;gene12150;gene12668;gene25992;gene24185;gene3133;gene1061;gene26003;gene26137;gene739;gene21354;gene25141;gene19734;gene23494;gene1321;gene17424;gene6065;gene659;gene17566;gene27665;gene1060;gene19363;gene20598;gene9926;gene22076;gene17160;gene26674;gene17214;gene25907;gene3986;gene11997;gene19129;gene25772;gene24056;gene13484;gene15634;gene22186;gene13139;gen…
GO:0019220	regulation of phosphate metabolic process	43	677	0.010468	0.123566	gene14968;gene12668;gene25992;gene24185;gene3133;gene1061;gene26003;gene26137;gene739;gene21354;gene19734;gene22905;gene23494;gene24646;gene1321;gene17566;gene27665;gene1060;gene19363;gene20598;gene9926;gene22076;gene17160;gene26674;gene17214;gene25907;gene11997;gene19129;gene25772;gene24056;gene13484;gene15634;gene22186;gene659;gene18010;gene12553;gene24523;gene27583;gene8615;gene8900;gene15510;…
GO:0010883	regulation of lipid storage	4	20	0.0106116	0.123566	gene8615;gene19129;gene2470;gene12090
GO:0051128	regulation of cellular component organization	67	1151	0.0109859	0.123566	gene7113;gene7742;gene138;gene17464;gene23248;gene19774;gene19737;gene8896;gene2257;gene12150;gene19734;gene16775;gene23269;gene21876;gene1078;gene14751;gene25812;gene1321;gene15483;gene4250;gene12090;gene18338;gene306;gene25141;gene13139;gene17566;gene19278;gene1480;gene12668;gene20867;gene17424;gene6065;gene659;gene8038;gene20077;gene17160;gene6614;gene25772;gene25992;gene12553;gene7140;gene739…
GO:0045931	positive regulation of mitotic cell cycle	8	69	0.0111216	0.123566	gene12150;gene22905;gene25141;gene23248;gene1480;gene22762;gene25992;gene7140
GO:0042325	regulation of phosphorylation	39	605	0.0115989	0.127946	gene14968;gene12668;gene25992;gene24185;gene3133;gene26137;gene739;gene21354;gene19734;gene22905;gene23494;gene24646;gene27665;gene1060;gene19363;gene20598;gene9926;gene22076;gene17160;gene26674;gene17214;gene17566;gene25907;gene11997;gene19129;gene25772;gene24056;gene13484;gene15634;gene22186;gene659;gene12553;gene24523;gene27583;gene8615;gene8900;gene15510;gene24974;gene7147
GO:0000077	DNA damage checkpoint	9	84	0.0120066	0.132036	gene13819;gene22905;gene11997;gene16775;gene25812;gene17459;gene26342;gene2995;gene8611
GO:0051174	regulation of phosphorus metabolic process	43	683	0.0120997	0.132651	gene14968;gene12668;gene25992;gene24185;gene3133;gene1061;gene26003;gene26137;gene739;gene21354;gene19734;gene22905;gene23494;gene24646;gene1321;gene17566;gene27665;gene1060;gene19363;gene20598;gene9926;gene22076;gene17160;gene26674;gene17214;gene25907;gene11997;gene19129;gene25772;gene24056;gene13484;gene15634;gene22186;gene659;gene18010;gene12553;gene24523;gene27583;gene8615;gene8900;gene15510;…
GO:0006921	cellular component disassembly involved in execution phase of apoptosis	4	21	0.0126578	0.138323	gene19336;gene11997;gene22248;gene2306
GO:0010389	regulation of G2/M transition of mitotic cell cycle	5	32	0.0126945	0.138323	gene13819;gene22905;gene11997;gene15510;gene17424
GO:1901615	organic hydroxy compound metabolic process	16	195	0.0132206	0.143618	gene10806;gene7147;gene21905;gene16570;gene10885;gene1656;gene16244;gene30259;gene17566;gene23844;gene25831;gene20364;gene1138;gene6253;gene19267;gene24992
GO:0010563	negative regulation of phosphorus metabolic process	19	247	0.0139757	0.150664	gene12668;gene25992;gene24185;gene3133;gene1061;gene26003;gene26137;gene739;gene17566;gene21354;gene27665;gene19363;gene20598;gene9926;gene17214;gene24056;gene22186;gene18010;gene12553
GO:0045936	negative regulation of phosphate metabolic process	19	247	0.0139757	0.150664	gene12668;gene25992;gene24185;gene3133;gene1061;gene26003;gene26137;gene739;gene17566;gene21354;gene27665;gene19363;gene20598;gene9926;gene17214;gene24056;gene22186;gene18010;gene12553
GO:0045834	positive regulation of lipid metabolic process	6	45	0.0139956	0.150664	gene16570;gene2470;gene24646;gene10885;gene8615;gene21354
GO:0044057	regulation of system process	12	132	0.014374	0.152441	gene26990;gene20800;gene17566;gene21354;gene20917;gene24185;gene739;gene20285;gene16430;gene11828;gene16570;gene1321
GO:0032435	negative regulation of proteasomal ubiquitin-dependent protein catabolic process	5	33	0.0144301	0.152583	gene1078;gene17424;gene6065;gene659;gene22186
GO:0051716	cellular response to stimulus	124	2357	0.0145488	0.153384	gene11089;gene1060;gene19129;gene9102;gene17566;gene3986;gene20828;gene3133;gene19993;gene22248;gene24974;gene9926;gene14968;gene8415;gene22762;gene25495;gene19984;gene25812;gene24523;gene739;gene24185;gene1321;gene20077;gene13819;gene9647;gene23352;gene23125;gene7147;gene23942;gene27354;gene27162;gene6566;gene10527;gene10303;gene22334;gene20598;gene2736;gene24646;gene16775;gene17459;gene18003;ge…
GO:0000731	DNA synthesis involved in DNA repair	4	22	0.0149398	0.156583	gene1060;gene22297;gene24523;gene9647
GO:0033273	response to vitamin	4	22	0.0149398	0.156583	gene18338;gene13484;gene24992;gene17566
GO:0097305	response to alcohol	10	103	0.0160362	0.167583	gene17566;gene18338;gene9926;gene22334;gene24992;gene1060;gene13484;gene19984;gene22905;gene8415
GO:0031571	mitotic G1 DNA damage checkpoint	5	34	0.016318	0.169537	gene22905;gene25812;gene26342;gene2995;gene8611
GO:0044819	mitotic G1/S transition checkpoint	5	34	0.016318	0.169537	gene22905;gene25812;gene26342;gene2995;gene8611
GO:0042493	response to drug	10	104	0.0170662	0.172649	gene1060;gene17424;gene17566;gene22248;gene22334;gene22905;gene24992;gene1656;gene21354;gene17214
GO:2000145	regulation of cell motility	22	305	0.0171148	0.172649	gene21354;gene739;gene306;gene10804;gene1321;gene17566;gene26064;gene8611;gene9687;gene26674;gene27583;gene19129;gene20867;gene21366;gene25568;gene309;gene7147;gene20077;gene23248;gene2736;gene18338;gene3133
GO:0034754	cellular hormone metabolic process	4	23	0.0174654	0.172649	gene21159;gene1138;gene6253;gene13697
GO:0044783	G1 DNA damage checkpoint	5	35	0.0183634	0.173626	gene22905;gene25812;gene26342;gene2995;gene8611
GO:0071158	positive regulation of cell cycle arrest	5	35	0.0183634	0.173626	gene22905;gene25812;gene26342;gene2995;gene8611
GO:1901799	negative regulation of proteasomal protein catabolic process	5	35	0.0183634	0.173626	gene1078;gene17424;gene6065;gene659;gene22186
GO:1901989	positive regulation of cell cycle phase transition	5	35	0.0183634	0.173626	gene25907;gene1480;gene22762;gene25992;gene7140
GO:2000147	positive regulation of cell motility	13	153	0.0186598	0.175963	gene10804;gene1321;gene17566;gene26064;gene8611;gene9687;gene27583;gene19129;gene7147;gene20077;gene23248;gene2736;gene18338
GO:0000079	regulation of cyclin-dependent protein serine/threonine kinase activity	6	48	0.0188732	0.177042	gene12668;gene25992;gene22076;gene13484;gene12553;gene15510
GO:1904029	regulation of cyclin-dependent protein kinase activity	6	48	0.0188732	0.177042	gene12668;gene25992;gene22076;gene13484;gene12553;gene15510
GO:0043588	skin development	7	62	0.019561	0.183013	gene25568;gene19278;gene17566;gene26064;gene11848;gene3976;gene12102
GO:0001942	hair follicle development	4	24	0.0202417	0.186453	gene17566;gene19278;gene26064;gene12102
GO:0022404	molting cycle process	4	24	0.0202417	0.186453	gene17566;gene19278;gene26064;gene12102
GO:0022405	hair cycle process	4	24	0.0202417	0.186453	gene17566;gene19278;gene26064;gene12102
GO:0046626	regulation of insulin receptor signaling pathway	4	24	0.0202417	0.186453	gene24646;gene20598;gene9926;gene16512
GO:0097194	execution phase of apoptosis	4	24	0.0202417	0.186453	gene19336;gene11997;gene22248;gene2306
GO:0098773	skin epidermis development	4	24	0.0202417	0.186453	gene17566;gene19278;gene26064;gene12102
GO:0032368	regulation of lipid transport	5	36	0.0205709	0.188513	gene21354;gene8615;gene10885;gene16570;gene19129
GO:1903051	negative regulation of proteolysis involved in cellular protein catabolic process	5	36	0.0205709	0.188513	gene1078;gene17424;gene6065;gene659;gene22186
GO:0001704	formation of primary germ layer	6	49	0.020728	0.188984	gene9102;gene23494;gene24056;gene19129;gene1321;gene26064
GO:0007584	response to nutrient	6	49	0.020728	0.188984	gene18338;gene22334;gene8415;gene13484;gene24992;gene17566
GO:0040017	positive regulation of locomotion	13	157	0.0225933	0.201871	gene2736;gene10804;gene1321;gene17566;gene26064;gene8611;gene9687;gene27583;gene19129;gene7147;gene20077;gene23248;gene18338
GO:0051272	positive regulation of cellular component movement	13	157	0.0225933	0.201871	gene10804;gene1321;gene17566;gene26064;gene8611;gene9687;gene27583;gene19129;gene7147;gene20077;gene23248;gene2736;gene18338
GO:0009719	response to endogenous stimulus	34	537	0.0227613	0.202865	gene3986;gene22167;gene24974;gene9926;gene14968;gene17214;gene24992;gene643;gene8415;gene739;gene17566;gene18338;gene6566;gene10527;gene22334;gene10748;gene19984;gene21354;gene24646;gene3286;gene16512;gene25812;gene25568;gene8706;gene22248;gene19347;gene26137;gene1060;gene1321;gene22905;gene11828;gene17160;gene19363;gene8900
GO:0030330	DNA damage response, signal transduction by p53 class mediator	5	37	0.0229448	0.203992	gene22905;gene25812;gene26342;gene2995;gene8611
GO:0031145	anaphase-promoting complex-dependent proteasomal ubiquitin-dependent protein catabolic process	4	25	0.0232745	0.20641	gene1078;gene12668;gene22905;gene25992
GO:0046486	glycerolipid metabolic process	13	158	0.0236666	0.209194	gene7147;gene16570;gene15763;gene16244;gene30259;gene20917;gene25535;gene13318;gene23844;gene10806;gene10885;gene22100;gene2470
GO:2000045	regulation of G1/S transition of mitotic cell cycle	8	79	0.0237055	0.209194	gene22762;gene25812;gene13484;gene22905;gene26342;gene2995;gene8611;gene7140
GO:1901701	cellular response to oxygen-containing compound	22	315	0.0238023	0.209531	gene3986;gene19993;gene22248;gene24974;gene9926;gene22334;gene19984;gene21354;gene24646;gene3286;gene18338;gene16244;gene30259;gene8706;gene22905;gene1060;gene13484;gene25812;gene6566;gene24992;gene8900;gene3361
GO:0033993	response to lipid	20	280	0.0245684	0.215743	gene19993;gene22248;gene17566;gene18338;gene9926;gene6566;gene22334;gene16244;gene30259;gene24992;gene19347;gene26137;gene17160;gene13484;gene25812;gene25966;gene8415;gene1656;gene11828;gene3361
GO:0044773	mitotic DNA damage checkpoint	6	51	0.0248	0.217243	gene13819;gene22905;gene25812;gene26342;gene2995;gene8611
GO:0051248	negative regulation of protein metabolic process	31	484	0.0251697	0.21842	gene6566;gene1078;gene138;gene22905;gene19129;gene21354;gene3361;gene12668;gene25992;gene24185;gene3133;gene1061;gene26003;gene26137;gene739;gene17424;gene6065;gene659;gene17566;gene27665;gene19363;gene20598;gene9926;gene22186;gene17214;gene1321;gene24056;gene18010;gene3986;gene1656;gene20456
GO:0042445	hormone metabolic process	5	38	0.0254891	0.21842	gene21159;gene26990;gene1138;gene6253;gene13697
GO:1903363	negative regulation of cellular protein catabolic process	5	38	0.0254891	0.21842	gene1078;gene17424;gene6065;gene659;gene22186
GO:0040029	regulation of gene expression, epigenetic	11	127	0.0257346	0.21842	gene7113;gene16775;gene23288;gene12969;gene12985;gene13055;gene13131;gene13135;gene13141;gene8105;gene20456
GO:0030334	regulation of cell migration	20	282	0.0262649	0.21842	gene21354;gene739;gene10804;gene1321;gene17566;gene26064;gene8611;gene9687;gene26674;gene27583;gene19129;gene20867;gene21366;gene25568;gene309;gene7147;gene23248;gene2736;gene18338;gene3133
GO:0006695	cholesterol biosynthetic process	4	26	0.0265687	0.21842	gene10885;gene16570;gene19267;gene24992
GO:0051188	cofactor biosynthetic process	9	96	0.0266492	0.21842	gene19619;gene13686;gene15585;gene19267;gene21477;gene25091;gene3796;gene2525;gene25831
GO:0040012	regulation of locomotion	22	319	0.0269817	0.21996	gene21354;gene739;gene2736;gene306;gene10804;gene1321;gene17566;gene26064;gene8611;gene9687;gene26674;gene27583;gene20867;gene19129;gene21366;gene25568;gene309;gene7147;gene20077;gene23248;gene18338;gene3133
GO:0000724	double-strand break repair via homologous recombination	6	52	0.0270229	0.21996	gene22762;gene25495;gene1060;gene497;gene7303;gene9647
GO:0006302	double-strand break repair	10	112	0.0271411	0.21996	gene22762;gene25495;gene24523;gene1060;gene497;gene7303;gene9647;gene15353;gene22185;gene25409
GO:0016458	gene silencing	10	112	0.0271411	0.21996	gene23288;gene3986;gene12969;gene12985;gene13055;gene13131;gene13135;gene13141;gene8105;gene20456
GO:0031397	negative regulation of protein ubiquitination	7	67	0.0286828	0.231928	gene1078;gene138;gene22905;gene17424;gene6065;gene659;gene739
GO:0000725	recombinational repair	6	53	0.029374	0.236981	gene22762;gene25495;gene1060;gene497;gene7303;gene9647
GO:0010243	response to organonitrogen compound	19	268	0.0299336	0.239818	gene3986;gene22167;gene24974;gene9926;gene17214;gene8415;gene19984;gene21354;gene24646;gene3286;gene25568;gene8706;gene1060;gene22905;gene17566;gene24992;gene19363;gene8900;gene22334
GO:0001938	positive regulation of endothelial cell proliferation	4	27	0.0301282	0.239818	gene19129;gene22248;gene2736;gene8456
GO:0042303	molting cycle	4	27	0.0301282	0.239818	gene17566;gene19278;gene26064;gene12102
GO:0042633	hair cycle	4	27	0.0301282	0.239818	gene17566;gene19278;gene26064;gene12102
GO:0098792	xenophagy	4	27	0.0301282	0.239818	gene11263;gene12986;gene12989;gene13140
GO:1902653	secondary alcohol biosynthetic process	4	27	0.0301282	0.239818	gene10885;gene16570;gene19267;gene24992
GO:0001932	regulation of protein phosphorylation	34	551	0.0316353	0.251254	gene14968;gene12668;gene25992;gene24185;gene3133;gene26137;gene739;gene21354;gene19734;gene22905;gene23494;gene27665;gene1060;gene19363;gene20598;gene9926;gene22076;gene17160;gene26674;gene17214;gene17566;gene25907;gene11997;gene19129;gene25772;gene24056;gene13484;gene15634;gene22186;gene659;gene12553;gene15510;gene24974;gene7147
GO:0098542	defense response to other organism	12	148	0.0320525	0.252883	gene22248;gene13051;gene13054;gene13137;gene3704;gene11263;gene12986;gene12989;gene13140;gene23844;gene10108;gene25966
GO:0030335	positive regulation of cell migration	12	149	0.0335228	0.256583	gene10804;gene1321;gene17566;gene26064;gene8611;gene9687;gene27583;gene19129;gene7147;gene23248;gene2736;gene18338
GO:0006312	mitotic recombination	4	28	0.0339558	0.256583	gene1060;gene22297;gene19336;gene7303
GO:0019985	translesion synthesis	4	28	0.0339558	0.256583	gene17459;gene25534;gene802;gene1415
GO:1990267	response to transition metal nanoparticle	5	41	0.0341778	0.256583	gene1060;gene23125;gene17892;gene22905;gene8415
GO:0051270	regulation of cellular component movement	22	327	0.034303	0.256583	gene21354;gene739;gene306;gene10804;gene1321;gene17566;gene26064;gene8611;gene9687;gene26674;gene27583;gene20867;gene19129;gene21366;gene25568;gene309;gene7147;gene20077;gene23248;gene2736;gene18338;gene3133
GO:0032501	multicellular organismal process	113	2189	0.0349716	0.256583	gene19129;gene739;gene18338;gene17566;gene22856;gene231;gene1321;gene3361;gene18785;gene26064;gene22905;gene12966;gene13405;gene18512;gene21619;gene25409;gene25812;gene25901;gene27665;gene8896;gene19774;gene26990;gene11828;gene8052;gene20867;gene3197;gene26342;gene19734;gene23248;gene20285;gene25568;gene24523;gene26674;gene23239;gene2306;gene25141;gene4202;gene16244;gene21354;gene30259;gene27401;…
GO:0014031	mesenchymal cell development	5	42	0.0374351	0.256583	gene27401;gene25568;gene26064;gene17566;gene25907
GO:0033500	carbohydrate homeostasis	7	71	0.037783	0.256583	gene1438;gene16620;gene19984;gene19993;gene21354;gene24646;gene22334
GO:0042593	glucose homeostasis	7	71	0.037783	0.256583	gene1438;gene16620;gene19984;gene19993;gene21354;gene24646;gene22334
GO:0016126	sterol biosynthetic process	4	29	0.0380533	0.256583	gene10885;gene16570;gene19267;gene24992
GO:0019216	regulation of lipid metabolic process	10	119	0.0389482	0.256583	gene8615;gene16570;gene2470;gene24646;gene10885;gene16281;gene21354;gene12090;gene3286;gene26064
GO:0032269	negative regulation of cellular protein metabolic process	29	464	0.0392311	0.256583	gene6566;gene1078;gene138;gene22905;gene3361;gene12668;gene25992;gene24185;gene3133;gene1061;gene26003;gene26137;gene739;gene17424;gene6065;gene659;gene17566;gene21354;gene27665;gene19363;gene20598;gene9926;gene22186;gene17214;gene24056;gene18010;gene3986;gene1656;gene20456
GO:0032434	regulation of proteasomal ubiquitin-dependent protein catabolic process	9	103	0.0394702	0.256583	gene12150;gene25141;gene1480;gene1078;gene17424;gene6065;gene659;gene22186;gene739
GO:0042326	negative regulation of phosphorylation	15	205	0.0397818	0.256583	gene12668;gene25992;gene24185;gene3133;gene26137;gene739;gene21354;gene27665;gene19363;gene20598;gene9926;gene17214;gene24056;gene22186;gene12553
GO:0051640	organelle localization	15	205	0.0397818	0.256583	gene12150;gene25237;gene19737;gene17009;gene12640;gene13405;gene15634;gene25141;gene3197;gene5552;gene1480;gene1344;gene196;gene17424;gene25907
GO:0008360	regulation of cell shape	7	72	0.0403231	0.256583	gene14685;gene1565;gene2026;gene20456;gene306;gene6614;gene9102
GO:1903321	negative regulation of protein modification by small protein conjugation or removal	7	72	0.0403231	0.256583	gene1078;gene138;gene22905;gene17424;gene6065;gene659;gene739
GO:0001933	negative regulation of protein phosphorylation	14	188	0.040634	0.256583	gene12668;gene25992;gene24185;gene3133;gene26137;gene739;gene21354;gene27665;gene19363;gene20598;gene9926;gene17214;gene24056;gene22186
GO:0048864	stem cell development	5	43	0.0408764	0.256583	gene27401;gene25568;gene26064;gene17566;gene25907
GO:0044272	sulfur compound biosynthetic process	8	88	0.0415495	0.256583	gene19619;gene13686;gene15585;gene19267;gene21477;gene25091;gene3796;gene25831
GO:0006284	base-excision repair	4	30	0.0424218	0.256583	gene23942;gene27354;gene11089;gene22297
GO:0042177	negative regulation of protein catabolic process	6	58	0.0431282	0.256583	gene1078;gene17424;gene6065;gene659;gene22186;gene1321
GO:0045859	regulation of protein kinase activity	20	298	0.0432093	0.256583	gene12668;gene25992;gene21354;gene19734;gene22905;gene23494;gene27665;gene19363;gene20598;gene9926;gene22076;gene17214;gene11997;gene17566;gene19129;gene25772;gene13484;gene15634;gene12553;gene15510
GO:0007160	cell-matrix adhesion	5	44	0.0445032	0.256583	gene1448;gene19129;gene3976;gene8415;gene9102
GO:0030148	sphingolipid biosynthetic process	5	44	0.0445032	0.256583	gene1656;gene13686;gene15585;gene21477;gene25091
GO:0071396	cellular response to lipid	12	156	0.045186	0.258568	gene19993;gene22248;gene6566;gene22334;gene16244;gene30259;gene19347;gene26137;gene13484;gene25812;gene24992;gene3361
GO:0006950	response to stress	76	1426	0.0465772	0.259699	gene11089;gene19129;gene20828;gene3133;gene17566;gene8615;gene8415;gene24185;gene22762;gene25495;gene19984;gene25812;gene22905;gene8706;gene24963;gene24523;gene13819;gene9647;gene25350;gene8456;gene23942;gene27354;gene27162;gene22248;gene1060;gene16775;gene17459;gene18003;gene18010;gene19336;gene19691;gene802;gene25966;gene11263;gene13051;gene13054;gene13137;gene3704;gene18338;gene497;gene6566;ge…
GO:0002230	positive regulation of defense response to virus by host	4	31	0.0470612	0.261748	gene11263;gene12986;gene12989;gene13140
GO:0065009	regulation of molecular function	54	971	0.0470912	0.261748	gene231;gene20867;gene1078;gene138;gene22905;gene8611;gene24185;gene22248;gene12150;gene21354;gene22707;gene17464;gene25812;gene3361;gene12668;gene25992;gene13484;gene23352;gene739;gene1061;gene26003;gene25534;gene25141;gene19734;gene23494;gene24646;gene1321;gene17424;gene6065;gene659;gene17566;gene4202;gene27665;gene16570;gene19363;gene20598;gene9926;gene22076;gene8038;gene17214;gene10885;gene11…
GO:2001251	negative regulation of chromosome organization	6	60	0.0495946	0.274906	gene7113;gene1078;gene17424;gene6065;gene659;gene3986
GO:0006790	sulfur compound metabolic process	12	159	0.0509538	0.280167	gene16244;gene30259;gene19619;gene13686;gene15585;gene19267;gene21477;gene25091;gene3796;gene21287;gene25831;gene18785
GO:0019217	regulation of fatty acid metabolic process	4	32	0.0519707	0.283578	gene8615;gene16570;gene21354;gene24646
GO:0032465	regulation of cytokinesis	4	32	0.0519707	0.283578	gene23248;gene1344;gene8896;gene26118
GO:0045471	response to ethanol	4	32	0.0519707	0.283578	gene19984;gene22334;gene22905;gene8415
GO:1900076	regulation of cellular response to insulin stimulus	4	32	0.0519707	0.283578	gene24646;gene20598;gene9926;gene16512
GO:1901992	positive regulation of mitotic cell cycle phase transition	4	32	0.0519707	0.283578	gene1480;gene22762;gene25992;gene7140
GO:0072331	signal transduction by p53 class mediator	6	61	0.0530395	0.288528	gene22905;gene25812;gene26342;gene2995;gene8611;gene231
GO:2000736	regulation of stem cell differentiation	6	61	0.0530395	0.288528	gene25568;gene6566;gene739;gene17566;gene1321;gene26064
GO:0007050	cell cycle arrest	7	77	0.0546795	0.296547	gene12553;gene1321;gene16307;gene17566;gene23248;gene24523;gene7140
GO:0045765	regulation of angiogenesis	7	77	0.0546795	0.296547	gene27583;gene2736;gene8456;gene14706;gene20867;gene7147;gene3286
GO:1903050	regulation of proteolysis involved in cellular protein catabolic process	11	144	0.0559338	0.301205	gene1078;gene138;gene22905;gene12150;gene25141;gene1480;gene17424;gene6065;gene659;gene22186;gene739
GO:0022604	regulation of cell morphogenesis	18	270	0.0561414	0.301205	gene19774;gene18338;gene20867;gene8038;gene20077;gene739;gene14685;gene1565;gene2026;gene20456;gene306;gene6614;gene9102;gene1321;gene17566;gene26064;gene10885;gene7147
GO:0048762	mesenchymal cell differentiation	5	47	0.0565058	0.301205	gene27401;gene25568;gene26064;gene17566;gene25907
GO:0090257	regulation of muscle system process	6	62	0.0566265	0.301205	gene26990;gene20800;gene739;gene16430;gene11828;gene1321
GO:0031032	actomyosin structure organization	4	33	0.0571487	0.301205	gene1344;gene8896;gene1444;gene7742
GO:0050728	negative regulation of inflammatory response	4	33	0.0571487	0.301205	gene1321;gene21354;gene22186;gene8615
GO:0050727	regulation of inflammatory response	8	94	0.0574205	0.301205	gene1321;gene21354;gene22186;gene8615;gene20828;gene20917;gene24185;gene7379
GO:0048609	multicellular organismal reproductive process	17	254	0.0604225	0.314338	gene12966;gene13405;gene18512;gene21619;gene25409;gene25812;gene25901;gene27665;gene8896;gene26342;gene19363;gene20285;gene22248;gene138;gene1061;gene21159;gene20828
GO:0042770	signal transduction in response to DNA damage	5	48	0.0608817	0.316266	gene22905;gene25812;gene26342;gene2995;gene8611
GO:0048513	animal organ development	57	1051	0.0622368	0.322836	gene17566;gene231;gene1321;gene3361;gene22905;gene8052;gene3197;gene26342;gene20285;gene25568;gene26674;gene18785;gene23461;gene1138;gene10748;gene17424;gene22644;gene309;gene9102;gene22334;gene24992;gene28846;gene27401;gene21159;gene20867;gene19278;gene22248;gene739;gene8615;gene2085;gene9687;gene9456;gene26064;gene11028;gene25298;gene8415;gene5882;gene15483;gene1565;gene11848;gene23239;gene3976…
GO:0008643	carbohydrate transport	4	34	0.0625928	0.324213	gene17875;gene12690;gene16620;gene19984
GO:0001101	response to acid chemical	9	113	0.0642	0.331218	gene3986;gene22334;gene16244;gene30259;gene17160;gene25812;gene1656;gene17566;gene3361
GO:0043549	regulation of kinase activity	21	332	0.0652932	0.336251	gene12668;gene25992;gene21354;gene19734;gene22905;gene23494;gene24646;gene27665;gene19363;gene20598;gene9926;gene22076;gene17214;gene11997;gene17566;gene19129;gene25772;gene13484;gene15634;gene12553;gene15510
GO:0071156	regulation of cell cycle arrest	5	49	0.0654446	0.336545	gene22905;gene25812;gene26342;gene2995;gene8611
GO:0032504	multicellular organism reproduction	17	257	0.0659189	0.338497	gene12966;gene13405;gene18512;gene21619;gene25409;gene25812;gene25901;gene27665;gene8896;gene26342;gene19363;gene20285;gene22248;gene138;gene1061;gene21159;gene20828
GO:0006301	postreplication repair	4	35	0.0682999	0.348434	gene17459;gene25534;gene802;gene1415
GO:0007492	endoderm development	4	35	0.0682999	0.348434	gene1321;gene9102;gene23494;gene24056
GO:0071495	cellular response to endogenous stimulus	25	411	0.0684734	0.348434	gene3986;gene24974;gene9926;gene14968;gene739;gene6566;gene10527;gene22334;gene10748;gene19984;gene21354;gene24646;gene3286;gene16512;gene25812;gene18338;gene8706;gene19347;gene26137;gene24992;gene1060;gene1321;gene17566;gene17160;gene8900
GO:0071214	cellular response to abiotic stimulus	10	132	0.0693909	0.348434	gene16775;gene26342;gene24185;gene1060;gene9647;gene23125;gene11089;gene22186;gene25534;gene19984
GO:0001666	response to hypoxia	8	98	0.0698827	0.348434	gene19984;gene25812;gene1321;gene17566;gene18338;gene20456;gene2736;gene8415
GO:0046822	regulation of nucleocytoplasmic transport	9	115	0.0701085	0.348434	gene1321;gene8611;gene27665;gene24523;gene8706;gene25490;gene23352;gene22905;gene20656
GO:0008203	cholesterol metabolic process	5	50	0.0701937	0.348434	gene10806;gene10885;gene16570;gene19267;gene24992
GO:1903035	negative regulation of response to wounding	5	50	0.0701937	0.348434	gene1321;gene21354;gene22186;gene8615;gene10167
GO:1901342	regulation of vasculature development	7	82	0.0718709	0.349159	gene27583;gene2736;gene8456;gene14706;gene20867;gene7147;gene3286
GO:0008544	epidermis development	6	66	0.0724015	0.349159	gene25568;gene8615;gene19278;gene17566;gene26064;gene12102
GO:0006469	negative regulation of protein kinase activity	8	99	0.0732378	0.349159	gene12668;gene25992;gene21354;gene27665;gene19363;gene20598;gene9926;gene17214
GO:0009895	negative regulation of catabolic process	8	99	0.0732378	0.349159	gene1078;gene17424;gene6065;gene659;gene22186;gene1321;gene12090;gene3286
GO:0010717	regulation of epithelial to mesenchymal transition	4	36	0.074266	0.349159	gene739;gene1321;gene17566;gene26064
GO:0010923	negative regulation of phosphatase activity	4	36	0.074266	0.349159	gene1061;gene26003;gene17566;gene18010
GO:0050691	regulation of defense response to virus by host	4	36	0.074266	0.349159	gene11263;gene12986;gene12989;gene13140
GO:1902807	negative regulation of cell cycle G1/S phase transition	5	51	0.0751278	0.349159	gene22905;gene25812;gene26342;gene2995;gene8611
GO:2000134	negative regulation of G1/S transition of mitotic cell cycle	5	51	0.0751278	0.349159	gene22905;gene25812;gene26342;gene2995;gene8611
GO:0006793	phosphorus metabolic process	47	859	0.0768088	0.349159	gene6214;gene7147;gene16244;gene30259;gene19619;gene19736;gene17566;gene24185;gene16570;gene22707;gene739;gene25535;gene13686;gene15585;gene19267;gene21477;gene25091;gene3796;gene19774;gene22167;gene23494;gene24056;gene25141;gene2525;gene15763;gene6857;gene13484;gene14685;gene16512;gene17464;gene24991;gene3286;gene8900;gene13318;gene23844;gene11997;gene18010;gene22905;gene16775;gene25831;gene6566…
GO:0009628	response to abiotic stimulus	25	417	0.0780578	0.349159	gene17459;gene802;gene19984;gene25812;gene1060;gene16775;gene26342;gene25490;gene17566;gene19363;gene24185;gene9647;gene18338;gene6197;gene1321;gene20456;gene2736;gene8415;gene23125;gene11828;gene11089;gene22186;gene25534;gene24992;gene20828
GO:1903362	regulation of cellular protein catabolic process	11	153	0.0788867	0.349159	gene1078;gene138;gene22905;gene12150;gene25141;gene1480;gene17424;gene6065;gene659;gene22186;gene739
GO:0019953	sexual reproduction	16	245	0.0796221	0.349159	gene12966;gene13405;gene18512;gene21619;gene25409;gene25812;gene25901;gene27665;gene8896;gene19363;gene20285;gene22248;gene22905;gene138;gene1061;gene20828
GO:1901700	response to oxygen-containing compound	29	497	0.0798719	0.349159	gene3986;gene19993;gene22248;gene24974;gene9926;gene17566;gene18338;gene22334;gene19984;gene21354;gene24646;gene3286;gene16244;gene30259;gene24992;gene25568;gene8706;gene22905;gene22100;gene17160;gene1060;gene13484;gene25812;gene25966;gene8415;gene6566;gene1656;gene8900;gene3361
GO:0010921	regulation of phosphatase activity	5	52	0.0802453	0.349159	gene1061;gene26003;gene1321;gene17566;gene18010
GO:1902652	secondary alcohol metabolic process	5	52	0.0802453	0.349159	gene10806;gene10885;gene16570;gene19267;gene24992
GO:0008284	positive regulation of cell proliferation	18	284	0.0822723	0.349159	gene10804;gene13849;gene14968;gene1656;gene17566;gene23248;gene24646;gene659;gene21619;gene27401;gene8415;gene19129;gene22248;gene2736;gene8456;gene22905;gene25141;gene25812
GO:1903827	regulation of cellular protein localization	18	284	0.0822723	0.349159	gene17464;gene19737;gene8896;gene21876;gene25812;gene1321;gene22905;gene8611;gene27665;gene24523;gene8706;gene25490;gene21354;gene23352;gene25141;gene20656;gene23248;gene3133
GO:0009894	regulation of catabolic process	24	400	0.0824854	0.349159	gene1078;gene138;gene22905;gene12150;gene25907;gene2257;gene12090;gene25141;gene16570;gene2470;gene1480;gene17424;gene6065;gene659;gene3133;gene22186;gene1321;gene739;gene3286;gene8615;gene8900;gene24646;gene6566;gene24523
GO:0061136	regulation of proteasomal protein catabolic process	9	119	0.0829134	0.349159	gene12150;gene25141;gene1480;gene1078;gene17424;gene6065;gene659;gene22186;gene739
GO:0090092	regulation of transmembrane receptor protein serine/threonine kinase signaling pathway	8	102	0.0838804	0.349159	gene26674;gene739;gene26137;gene10748;gene12090;gene1321;gene17566;gene659
GO:0065008	regulation of biological quality	70	1346	0.0843176	0.349159	gene19129;gene22856;gene2606;gene21159;gene6566;gene26990;gene8615;gene7182;gene13139;gene1321;gene739;gene8611;gene24523;gene2470;gene17464;gene12090;gene16244;gene30259;gene25812;gene25992;gene17566;gene306;gene19363;gene20285;gene17892;gene10885;gene16570;gene19993;gene7742;gene13830;gene1060;gene22297;gene12668;gene19774;gene20867;gene18338;gene8456;gene20077;gene6614;gene17160;gene27583;gene…
GO:0010639	negative regulation of organelle organization	12	173	0.0844301	0.349159	gene7113;gene138;gene1078;gene17424;gene6065;gene659;gene16775;gene7140;gene17464;gene3986;gene5882;gene27616
GO:0046824	positive regulation of nucleocytoplasmic transport	5	53	0.0855444	0.349159	gene1321;gene8611;gene25490;gene22905;gene20656
GO:1900182	positive regulation of protein localization to nucleus	5	53	0.0855444	0.349159	gene1321;gene22905;gene8611;gene25490;gene20656
GO:0071559	response to transforming growth factor beta	6	69	0.0857264	0.349159	gene10748;gene1321;gene17566;gene739;gene18338;gene6566
GO:0071560	cellular response to transforming growth factor beta stimulus	6	69	0.0857264	0.349159	gene10748;gene1321;gene17566;gene739;gene18338;gene6566
GO:0035308	negative regulation of protein dephosphorylation	4	38	0.086957	0.349159	gene1061;gene26003;gene17566;gene18010
GO:0009617	response to bacterium	10	138	0.087461	0.350432	gene19993;gene22248;gene13051;gene13054;gene13137;gene3704;gene23844;gene25966;gene8415;gene17160
GO:0036293	response to decreased oxygen levels	8	103	0.0876202	0.350571	gene19984;gene25812;gene1321;gene17566;gene18338;gene20456;gene2736;gene8415
GO:0061448	connective tissue development	7	86	0.0876919	0.350571	gene22334;gene2085;gene9687;gene9456;gene26064;gene16244;gene30259
GO:0070925	organelle assembly	20	326	0.0898871	0.358545	gene27162;gene10619;gene17464;gene138;gene15483;gene934;gene10424;gene15634;gene17424;gene26660;gene20456;gene1061;gene23461;gene1344;gene27416;gene8896;gene13405;gene23269;gene25772;gene25934
GO:0007369	gastrulation	6	70	0.0904492	0.360385	gene9102;gene23494;gene24056;gene19129;gene1321;gene26064
GO:0031396	regulation of protein ubiquitination	11	157	0.0907446	0.36116	gene1078;gene138;gene22905;gene12150;gene25141;gene17424;gene6065;gene659;gene739;gene12668;gene13819
GO:0090101	negative regulation of transmembrane receptor protein serine/threonine kinase signaling pathway	5	54	0.0910229	0.361864	gene26674;gene739;gene26137;gene10748;gene12090
GO:0030512	negative regulation of transforming growth factor beta receptor signaling pathway	4	39	0.0936713	0.371154	gene10748;gene12090;gene26137;gene739
GO:0097306	cellular response to alcohol	4	39	0.0936713	0.371154	gene22334;gene1060;gene13484;gene24992
GO:1903845	negative regulation of cellular response to transforming growth factor beta stimulus	4	39	0.0936713	0.371154	gene10748;gene12090;gene26137;gene739
GO:0009314	response to radiation	14	214	0.0955915	0.378343	gene17459;gene802;gene1060;gene16775;gene19363;gene9647;gene23125;gene11089;gene22186;gene25534;gene24992;gene17566;gene8415;gene20828
GO:0008202	steroid metabolic process	7	88	0.096287	0.380674	gene21159;gene10806;gene10885;gene20364;gene16570;gene19267;gene24992
GO:0060485	mesenchyme development	6	72	0.10031	0.3909	gene27401;gene25568;gene26064;gene17566;gene25907;gene1321
GO:0032870	cellular response to hormone stimulus	13	197	0.100409	0.3909	gene24974;gene9926;gene6566;gene22334;gene19984;gene21354;gene24646;gene3286;gene16512;gene8706;gene19347;gene26137;gene24992
GO:0015850	organic hydroxy compound transport	4	40	0.100623	0.3909	gene10885;gene16570;gene17160;gene21905
GO:0035305	negative regulation of dephosphorylation	4	40	0.100623	0.3909	gene1061;gene26003;gene17566;gene18010
GO:0044344	cellular response to fibroblast growth factor stimulus	4	40	0.100623	0.3909	gene14968;gene10527;gene18338;gene6566
GO:0071901	negative regulation of protein serine/threonine kinase activity	5	56	0.102508	0.397787	gene12668;gene25992;gene21354;gene27665;gene17214
GO:0051259	protein oligomerization	13	198	0.103381	0.400743	gene1060;gene21354;gene18881;gene19619;gene25350;gene27665;gene19347;gene21287;gene12986;gene12989;gene13140;gene6857;gene8038
GO:0001822	kidney development	8	107	0.103534	0.4009	gene25568;gene17424;gene17566;gene21159;gene1321;gene26674;gene739;gene21354
GO:0071375	cellular response to peptide hormone stimulus	7	90	0.105332	0.406978	gene24974;gene9926;gene19984;gene21354;gene24646;gene3286;gene8706
GO:0071478	cellular response to radiation	7	90	0.105332	0.406978	gene16775;gene1060;gene9647;gene23125;gene11089;gene22186;gene25534
GO:0043085	positive regulation of catalytic activity	26	452	0.105994	0.409095	gene231;gene1078;gene138;gene22905;gene22248;gene21354;gene25534;gene19734;gene23494;gene24646;gene1321;gene16570;gene22076;gene10885;gene11997;gene17566;gene19129;gene25772;gene7742;gene8038;gene13484;gene15634;gene12668;gene17464;gene1656;gene8456
GO:1901698	response to nitrogen compound	19	314	0.106588	0.410944	gene1060;gene3986;gene22167;gene24974;gene9926;gene17214;gene8415;gene19984;gene21354;gene24646;gene3286;gene25568;gene8706;gene22905;gene17566;gene24992;gene19363;gene8900;gene22334
GO:0032880	regulation of protein localization	24	413	0.107785	0.41338	gene7182;gene17464;gene19737;gene8896;gene18338;gene21876;gene25812;gene1321;gene22905;gene8611;gene17566;gene27665;gene24523;gene8706;gene25490;gene21354;gene23352;gene22334;gene12090;gene25141;gene20656;gene23248;gene3133;gene24646
GO:0051443	positive regulation of ubiquitin-protein transferase activity	4	41	0.107807	0.41338	gene1078;gene138;gene22905;gene12668
GO:0046165	alcohol biosynthetic process	5	57	0.108508	0.41338	gene1656;gene10885;gene16570;gene19267;gene24992
GO:0031331	positive regulation of cellular catabolic process	12	181	0.108601	0.41338	gene1078;gene138;gene22905;gene2257;gene16570;gene2470;gene1480;gene3133;gene739;gene8900;gene24646;gene6566
GO:0051223	regulation of protein transport	19	315	0.109018	0.41338	gene7182;gene18338;gene21876;gene1321;gene17566;gene8611;gene27665;gene24523;gene8706;gene25490;gene21354;gene23352;gene22334;gene12090;gene22905;gene20656;gene23248;gene3133;gene24646
GO:0034612	response to tumor necrosis factor	6	74	0.110713	0.41338	gene21354;gene2306;gene18338;gene6566;gene8415;gene8900
GO:0033673	negative regulation of kinase activity	8	109	0.112057	0.41338	gene12668;gene25992;gene21354;gene27665;gene19363;gene20598;gene9926;gene17214
GO:0010817	regulation of hormone levels	9	127	0.112476	0.41338	gene21159;gene26990;gene7182;gene27471;gene22334;gene1138;gene6253;gene24646;gene13697
GO:0033157	regulation of intracellular protein transport	13	201	0.112614	0.41338	gene21876;gene1321;gene8611;gene27665;gene24523;gene8706;gene25490;gene21354;gene23352;gene22905;gene20656;gene23248;gene3133
GO:0042176	regulation of protein catabolic process	14	220	0.112811	0.41338	gene1078;gene138;gene22905;gene12150;gene25907;gene25141;gene1480;gene17424;gene6065;gene659;gene22186;gene1321;gene739;gene24523
GO:0042127	regulation of cell proliferation	33	598	0.114648	0.41338	gene10804;gene13849;gene14968;gene1656;gene17566;gene23248;gene24646;gene659;gene1321;gene22248;gene21354;gene21619;gene27401;gene8415;gene19129;gene2736;gene8456;gene10527;gene10748;gene16775;gene24240;gene25568;gene3986;gene27162;gene22905;gene25812;gene25141;gene12553;gene12969;gene23352;gene27665;gene3361;gene7140
GO:0016125	sterol metabolic process	5	58	0.114676	0.41338	gene10806;gene10885;gene16570;gene19267;gene24992
GO:0017015	regulation of transforming growth factor beta receptor signaling pathway	5	58	0.114676	0.41338	gene10748;gene12090;gene26137;gene739;gene1321
GO:0097164	ammonium ion metabolic process	5	58	0.114676	0.41338	gene7147;gene16570;gene1656;gene17566;gene23844
GO:1903844	regulation of cellular response to transforming growth factor beta stimulus	5	58	0.114676	0.41338	gene10748;gene12090;gene26137;gene739;gene1321
GO:0001936	regulation of endothelial cell proliferation	4	42	0.115214	0.41338	gene19129;gene22248;gene2736;gene8456
GO:0019751	polyol metabolic process	4	42	0.115214	0.41338	gene21905;gene1656;gene16244;gene30259
GO:0042307	positive regulation of protein import into nucleus	4	42	0.115214	0.41338	gene1321;gene25490;gene22905;gene20656
GO:0071774	response to fibroblast growth factor	4	42	0.115214	0.41338	gene14968;gene10527;gene18338;gene6566
GO:0007162	negative regulation of cell adhesion	6	75	0.116114	0.41338	gene8615;gene18338;gene1656;gene3286;gene10167;gene21354
GO:1901617	organic hydroxy compound biosynthetic process	6	75	0.116114	0.41338	gene1656;gene17566;gene10885;gene16570;gene19267;gene24992
GO:0070482	response to oxygen levels	8	110	0.116458	0.41338	gene19984;gene25812;gene1321;gene17566;gene18338;gene20456;gene2736;gene8415
GO:0033554	cellular response to stress	47	890	0.119057	0.41338	gene11089;gene20828;gene3133;gene22762;gene25495;gene19984;gene25812;gene24523;gene13819;gene9647;gene23942;gene27354;gene27162;gene1060;gene16775;gene17459;gene18003;gene18010;gene19336;gene19691;gene802;gene11263;gene22905;gene497;gene11997;gene22297;gene25490;gene22248;gene10885;gene16570;gene7303;gene24185;gene25534;gene1893;gene15353;gene22185;gene25409;gene26342;gene2995;gene8611;gene1415;g…
GO:0070201	regulation of establishment of protein localization	20	339	0.119878	0.41338	gene7182;gene18338;gene21876;gene25812;gene1321;gene17566;gene8611;gene27665;gene24523;gene8706;gene25490;gene21354;gene23352;gene22334;gene12090;gene22905;gene20656;gene23248;gene3133;gene24646
GO:0009725	response to hormone	18	300	0.120677	0.41338	gene24974;gene9926;gene24992;gene643;gene17566;gene18338;gene6566;gene22334;gene19984;gene21354;gene24646;gene3286;gene16512;gene8706;gene22248;gene19347;gene26137;gene11828
GO:0014070	response to organic cyclic compound	18	300	0.120677	0.41338	gene22905;gene24992;gene22167;gene17214;gene8415;gene17566;gene18338;gene9926;gene6566;gene22334;gene22248;gene19347;gene26137;gene12090;gene1060;gene13484;gene11828;gene8900
GO:0019752	carboxylic acid metabolic process	25	439	0.120844	0.41338	gene13686;gene15585;gene23386;gene14706;gene19267;gene21287;gene20364;gene2606;gene3702;gene17892;gene25091;gene18785;gene19619;gene20917;gene17214;gene22334;gene8615;gene19736;gene21477;gene3796;gene25831;gene1138;gene643;gene21354;gene13697
GO:1903522	regulation of blood circulation	5	59	0.121008	0.41338	gene26990;gene17566;gene739;gene20285;gene16430
GO:0097202	activation of cysteine-type endopeptidase activity	4	43	0.122839	0.41338	gene231;gene1321;gene1656;gene8456
GO:0051129	negative regulation of cellular component organization	18	301	0.123386	0.41338	gene7113;gene2257;gene138;gene19734;gene18338;gene1078;gene17424;gene6065;gene659;gene16775;gene7140;gene739;gene17464;gene21354;gene26137;gene3986;gene5882;gene27616
GO:0022603	regulation of anatomical structure morphogenesis	25	441	0.125342	0.41338	gene19774;gene18338;gene27583;gene23352;gene20867;gene8038;gene20077;gene739;gene2736;gene8456;gene14685;gene1565;gene2026;gene20456;gene306;gene6614;gene9102;gene14706;gene7147;gene1321;gene17566;gene26064;gene3286;gene21354;gene10885
GO:0051347	positive regulation of transferase activity	16	263	0.126368	0.41338	gene1078;gene138;gene22905;gene21354;gene19734;gene23494;gene24646;gene22076;gene11997;gene17566;gene19129;gene25772;gene13484;gene15634;gene12668;gene17464
GO:1903308	regulation of chromatin modification	6	77	0.127304	0.41338	gene7113;gene3986;gene13139;gene4156;gene22762;gene16775
GO:0072001	renal system development	8	113	0.130206	0.420741	gene25568;gene17424;gene17566;gene21159;gene1321;gene26674;gene739;gene21354
GO:0006720	isoprenoid metabolic process	4	44	0.130672	0.420741	gene24992;gene1138;gene6253;gene13697
GO:0009308	amine metabolic process	4	44	0.130672	0.420741	gene7147;gene16570;gene23844;gene8415
GO:0010634	positive regulation of epithelial cell migration	4	44	0.130672	0.420741	gene27583;gene19129;gene17566;gene7147
GO:1904591	positive regulation of protein import	4	44	0.130672	0.420741	gene1321;gene25490;gene22905;gene20656
GO:2000241	regulation of reproductive process	4	44	0.130672	0.420741	gene138;gene26064;gene12668;gene26118
GO:0031329	regulation of cellular catabolic process	20	344	0.132865	0.427417	gene1078;gene138;gene22905;gene12150;gene2257;gene12090;gene25141;gene16570;gene2470;gene1480;gene17424;gene6065;gene659;gene3133;gene22186;gene739;gene8615;gene8900;gene24646;gene6566
GO:0007283	spermatogenesis	11	170	0.136343	0.436122	gene12966;gene13405;gene18512;gene21619;gene25409;gene25812;gene25901;gene27665;gene8896;gene22248;gene1061
GO:1903320	regulation of protein modification by small protein conjugation or removal	11	170	0.136343	0.436122	gene1078;gene138;gene22905;gene12150;gene25141;gene17424;gene6065;gene659;gene739;gene12668;gene13819
GO:0009888	tissue development	32	589	0.137279	0.437676	gene1321;gene22905;gene8052;gene25568;gene26674;gene20867;gene21159;gene1444;gene22334;gene27401;gene8615;gene18338;gene19278;gene9102;gene739;gene2085;gene23248;gene9687;gene1138;gene9456;gene17566;gene26064;gene7742;gene25534;gene23494;gene24056;gene12102;gene20285;gene19129;gene16244;gene30259;gene25907
GO:0048878	chemical homeostasis	18	306	0.137466	0.437883	gene2470;gene17892;gene10885;gene16244;gene16570;gene19993;gene30259;gene17160;gene17875;gene28846;gene11848;gene1438;gene16620;gene19984;gene21354;gene24646;gene11089;gene22334
GO:0048522	positive regulation of cellular process	105	2147	0.137704	0.43825	gene231;gene10804;gene13849;gene14968;gene1656;gene17566;gene23248;gene24646;gene659;gene25568;gene1321;gene19336;gene20285;gene22248;gene23125;gene25812;gene25934;gene7113;gene739;gene8615;gene2606;gene9735;gene1078;gene138;gene22905;gene21354;gene16775;gene24185;gene12150;gene25141;gene18338;gene26064;gene8611;gene9687;gene17464;gene25901;gene27665;gene4917;gene21876;gene15483;gene4250;gene2257…
GO:0016477	cell migration	16	267	0.138568	0.439874	gene17566;gene21159;gene20867;gene27401;gene8415;gene26660;gene22248;gene19129;gene20077;gene12102;gene10804;gene20456;gene22905;gene25907;gene26064;gene27665
GO:0051351	positive regulation of ligase activity	4	45	0.138707	0.439874	gene1078;gene138;gene22905;gene12668
GO:0072073	kidney epithelium development	4	45	0.138707	0.439874	gene25568;gene1321;gene26674;gene739
GO:1901888	regulation of cell junction assembly	4	45	0.138707	0.439874	gene1321;gene8038;gene26990;gene26064
GO:0007276	gamete generation	13	209	0.13952	0.442059	gene12966;gene13405;gene18512;gene21619;gene25409;gene25812;gene25901;gene27665;gene8896;gene22248;gene138;gene1061;gene20828
GO:0051056	regulation of small GTPase mediated signal transduction	8	115	0.139817	0.44261	gene27665;gene16430;gene24846;gene1117;gene1565;gene306;gene3565;gene8896
GO:0048232	male gamete generation	11	171	0.140288	0.443707	gene12966;gene13405;gene18512;gene21619;gene25409;gene25812;gene25901;gene27665;gene8896;gene22248;gene1061
GO:0009607	response to biotic stimulus	17	288	0.142702	0.44582	gene19993;gene22248;gene13051;gene13054;gene13137;gene3704;gene19787;gene11263;gene12986;gene12989;gene13140;gene23844;gene10108;gene25966;gene8415;gene17160;gene1321
GO:0044703	multi-organism reproductive process	17	288	0.142702	0.44582	gene12966;gene13405;gene18512;gene21619;gene25409;gene25812;gene25901;gene27665;gene8896;gene19363;gene20285;gene22248;gene22905;gene138;gene17566;gene1061;gene20828
GO:0030155	regulation of cell adhesion	14	230	0.145331	0.453637	gene8615;gene739;gene17566;gene20828;gene18338;gene1656;gene3286;gene8038;gene10167;gene1321;gene21354;gene27401;gene8415;gene309
GO:0007517	muscle organ development	7	98	0.145826	0.454785	gene10748;gene17424;gene22644;gene309;gene9102;gene739;gene17566
GO:0051239	regulation of multicellular organismal process	51	991	0.146896	0.456893	gene21354;gene7742;gene9735;gene19774;gene1321;gene25568;gene22905;gene309;gene26990;gene6566;gene12090;gene18338;gene19278;gene20800;gene4250;gene17566;gene20828;gene20456;gene26064;gene26674;gene10885;gene27583;gene23352;gene12668;gene20867;gene13273;gene20077;gene739;gene19129;gene2736;gene8456;gene20917;gene7147;gene14706;gene22248;gene24185;gene3286;gene10167;gene9456;gene20285;gene3361;gene…
GO:0046890	regulation of lipid biosynthetic process	4	46	0.146934	0.456893	gene16570;gene16281;gene10885;gene26064
GO:0009892	negative regulation of metabolic process	60	1184	0.149913	0.465094	gene6566;gene1078;gene138;gene22905;gene739;gene22707;gene19129;gene21354;gene3361;gene24523;gene12668;gene25992;gene13484;gene23352;gene24185;gene3133;gene1061;gene26003;gene26137;gene23288;gene17424;gene6065;gene659;gene17566;gene4202;gene27665;gene19363;gene20598;gene9926;gene12383;gene20456;gene22248;gene25812;gene3986;gene22186;gene17214;gene1321;gene12969;gene12985;gene13055;gene13131;gene1…
GO:1902275	regulation of chromatin organization	6	81	0.15117	0.465356	gene7113;gene3986;gene13139;gene4156;gene22762;gene16775
GO:0048870	cell motility	17	291	0.152081	0.465356	gene17566;gene21159;gene20867;gene27401;gene8415;gene26660;gene22248;gene27583;gene19129;gene20077;gene12102;gene10804;gene20456;gene22905;gene25907;gene26064;gene27665
GO:0051674	localization of cell	17	291	0.152081	0.465356	gene17566;gene21159;gene20867;gene27401;gene8415;gene26660;gene22248;gene27583;gene19129;gene20077;gene12102;gene10804;gene20456;gene22905;gene25907;gene26064;gene27665
GO:0051051	negative regulation of transport	11	174	0.152482	0.465356	gene2257;gene24185;gene19734;gene17566;gene21354;gene24523;gene8706;gene23352;gene12090;gene19129;gene24646
GO:0010769	regulation of cell morphogenesis involved in differentiation	10	155	0.152611	0.465356	gene19774;gene18338;gene20867;gene8038;gene20077;gene739;gene1321;gene17566;gene26064;gene10885
GO:0009896	positive regulation of catabolic process	13	213	0.154188	0.465356	gene1078;gene138;gene22905;gene2257;gene16570;gene2470;gene1480;gene3133;gene739;gene8900;gene24646;gene6566;gene24523
GO:0048863	stem cell differentiation	5	64	0.154986	0.465356	gene27401;gene25568;gene17566;gene26064;gene25907
GO:0090288	negative regulation of cellular response to growth factor stimulus	5	64	0.154986	0.465356	gene26674;gene739;gene10748;gene12090;gene26137
GO:0001952	regulation of cell-matrix adhesion	4	47	0.155346	0.465356	gene1321;gene8038;gene1656;gene18338
GO:0007179	transforming growth factor beta receptor signaling pathway	4	47	0.155346	0.465356	gene10748;gene1321;gene17566;gene739
GO:0008016	regulation of heart contraction	4	47	0.155346	0.465356	gene26990;gene17566;gene739;gene20285
GO:0019362	pyridine nucleotide metabolic process	4	47	0.155346	0.465356	gene6214;gene2525;gene19736;gene8900
GO:0046496	nicotinamide nucleotide metabolic process	4	47	0.155346	0.465356	gene6214;gene2525;gene19736;gene8900
GO:0018105	peptidyl-serine phosphorylation	6	82	0.157431	0.465356	gene25141;gene11997;gene14685;gene18010;gene22905;gene24185
GO:0048545	response to steroid hormone	9	138	0.161409	0.465356	gene17566;gene18338;gene9926;gene6566;gene22334;gene22248;gene19347;gene26137;gene11828
GO:0043207	response to external biotic stimulus	16	274	0.161455	0.465356	gene19993;gene22248;gene13051;gene13054;gene13137;gene3704;gene11263;gene12986;gene12989;gene13140;gene23844;gene10108;gene25966;gene8415;gene17160;gene1321
GO:0051707	response to other organism	16	274	0.161455	0.465356	gene19993;gene22248;gene13051;gene13054;gene13137;gene3704;gene11263;gene12986;gene12989;gene13140;gene23844;gene10108;gene25966;gene8415;gene17160;gene1321
GO:1901653	cellular response to peptide	7	101	0.162683	0.465356	gene24974;gene9926;gene19984;gene21354;gene24646;gene3286;gene8706
GO:0006694	steroid biosynthetic process	4	48	0.163934	0.465356	gene10885;gene16570;gene19267;gene24992
GO:0044707	single-multicellular organism process	98	2018	0.168938	0.470971	gene19129;gene739;gene18338;gene17566;gene231;gene1321;gene3361;gene18785;gene26064;gene22905;gene19774;gene8052;gene20867;gene3197;gene26342;gene23248;gene20285;gene25568;gene24523;gene26674;gene23239;gene2306;gene25141;gene4202;gene16244;gene21354;gene30259;gene27401;gene23461;gene1138;gene17214;gene10885;gene16570;gene10748;gene17424;gene22644;gene309;gene9102;gene22334;gene24992;gene28846;gen…
GO:0008015	blood circulation	6	84	0.170284	0.473984	gene22856;gene26990;gene18338;gene24185;gene21354;gene16430
GO:0034330	cell junction organization	6	84	0.170284	0.473984	gene19129;gene231;gene739;gene1321;gene17566;gene23465
GO:0044281	small molecule metabolic process	46	898	0.170608	0.474517	gene6214;gene10806;gene7147;gene13686;gene15585;gene23386;gene14706;gene19619;gene21905;gene16570;gene19267;gene22707;gene21924;gene10885;gene1656;gene21287;gene20364;gene2606;gene16620;gene21354;gene3702;gene16244;gene30259;gene17892;gene2525;gene6857;gene25091;gene3286;gene18785;gene20917;gene17214;gene22334;gene8615;gene23844;gene18881;gene25831;gene19736;gene21477;gene3796;gene8900;gene1138;g…
GO:1903034	regulation of response to wounding	9	140	0.171265	0.475973	gene1321;gene21354;gene22186;gene8615;gene10167;gene20828;gene20917;gene24185;gene7379
GO:0031638	zymogen activation	4	49	0.172689	0.477857	gene231;gene1321;gene1656;gene8456
GO:0032268	regulation of cellular protein metabolic process	57	1134	0.17401	0.478762	gene231;gene6566;gene1078;gene138;gene22905;gene14968;gene12150;gene3361;gene12668;gene25992;gene24185;gene3133;gene1061;gene26003;gene26137;gene739;gene21354;gene25141;gene19734;gene1480;gene23494;gene1321;gene17424;gene6065;gene659;gene17566;gene27665;gene1060;gene19363;gene20598;gene9926;gene22076;gene17160;gene26674;gene22186;gene17214;gene25907;gene20456;gene3986;gene11997;gene19129;gene2577…
GO:0048856	anatomical structure development	89	1826	0.175199	0.481662	gene1321;gene739;gene18338;gene17566;gene231;gene3361;gene22905;gene19774;gene8052;gene25568;gene26674;gene20867;gene3197;gene26342;gene23248;gene23239;gene20285;gene19129;gene2306;gene25141;gene4202;gene18785;gene21159;gene27401;gene23461;gene1138;gene10748;gene17424;gene22644;gene309;gene9102;gene1444;gene22334;gene24992;gene28846;gene12553;gene4250;gene8615;gene26064;gene19336;gene19278;gene22…
GO:0009987	cellular process	323	7122	0.175997	0.483484	gene11089;gene19129;gene6214;gene25534;gene18338;gene18881;gene1060;gene14882;gene1968;gene21167;gene6092;gene9619;gene19336;gene22248;gene9102;gene17566;gene2257;gene18785;gene26064;gene21159;gene3986;gene1078;gene12668;gene22905;gene25992;gene10424;gene1061;gene10619;gene12027;gene12150;gene12640;gene13405;gene138;gene14685;gene15510;gene15634;gene17424;gene17464;gene17703;gene18010;gene19737;g…
GO:0035304	regulation of protein dephosphorylation	5	67	0.177066	0.486048	gene1061;gene26003;gene1321;gene17566;gene18010
GO:0045860	positive regulation of protein kinase activity	11	180	0.178429	0.489414	gene21354;gene19734;gene22905;gene23494;gene22076;gene11997;gene17566;gene19129;gene25772;gene13484;gene15634
GO:0033674	positive regulation of kinase activity	12	200	0.180434	0.494154	gene21354;gene19734;gene22905;gene23494;gene24646;gene22076;gene11997;gene17566;gene19129;gene25772;gene13484;gene15634
GO:0072524	pyridine-containing compound metabolic process	4	50	0.181601	0.496912	gene6214;gene2525;gene19736;gene8900
GO:0044710	single-organism metabolic process	108	2246	0.181719	0.496912	gene11089;gene6214;gene21159;gene10806;gene7147;gene13686;gene15585;gene23386;gene22762;gene25495;gene14706;gene19619;gene24963;gene19336;gene24523;gene21905;gene17566;gene24185;gene16570;gene19267;gene13819;gene20828;gene9647;gene22707;gene21924;gene25831;gene17160;gene10885;gene4156;gene23942;gene27354;gene1656;gene21287;gene15763;gene16244;gene30259;gene13828;gene23239;gene2755;gene20917;gene2…
GO:0003013	circulatory system process	6	86	0.183559	0.501559	gene22856;gene26990;gene18338;gene24185;gene21354;gene16430
GO:0007275	multicellular organism development	87	1790	0.186828	0.507563	gene739;gene18338;gene17566;gene231;gene1321;gene3361;gene22905;gene19774;gene8052;gene20867;gene3197;gene26342;gene23248;gene20285;gene25568;gene26674;gene19129;gene2306;gene25141;gene4202;gene18785;gene27401;gene23461;gene1138;gene10748;gene17424;gene22644;gene309;gene9102;gene22334;gene24992;gene28846;gene12553;gene21159;gene4250;gene19336;gene19278;gene22248;gene8615;gene8896;gene2085;gene200…
GO:0022610	biological adhesion	20	363	0.189345	0.507563	gene12222;gene19129;gene8415;gene26990;gene1321;gene27583;gene1448;gene17160;gene18338;gene1936;gene27162;gene27401;gene290;gene309;gene6052;gene7742;gene231;gene9102;gene6566;gene3976
GO:0018209	peptidyl-serine modification	6	87	0.190346	0.507563	gene25141;gene11997;gene14685;gene18010;gene22905;gene24185
GO:0006282	regulation of DNA repair	4	51	0.190663	0.507563	gene25534;gene1060;gene16775;gene9647
GO:0050793	regulation of developmental process	48	951	0.191908	0.507563	gene21354;gene9735;gene19774;gene1321;gene25568;gene22905;gene309;gene6566;gene19278;gene23125;gene25901;gene9687;gene19129;gene8615;gene4250;gene20828;gene20456;gene18338;gene26064;gene27583;gene23352;gene12668;gene20867;gene8038;gene20077;gene739;gene2736;gene8456;gene14685;gene1565;gene2026;gene306;gene6614;gene9102;gene17566;gene14706;gene7147;gene22248;gene3286;gene9456;gene3361;gene25490;ge…
GO:1900180	regulation of protein localization to nucleus	7	106	0.192595	0.507563	gene1321;gene22905;gene8611;gene27665;gene25490;gene23352;gene20656
GO:0009605	response to external stimulus	31	592	0.193041	0.507563	gene17566;gene19993;gene22248;gene13051;gene13054;gene13137;gene3704;gene27401;gene309;gene18338;gene16775;gene26342;gene11263;gene12986;gene12989;gene13140;gene22334;gene8415;gene23844;gene13484;gene19129;gene10108;gene25966;gene17160;gene1321;gene7147;gene24992;gene6197;gene8615;gene20867;gene1138
GO:0001558	regulation of cell growth	11	184	0.196818	0.507563	gene13139;gene17566;gene19278;gene20867;gene20077;gene12553;gene1321;gene23404;gene290;gene9926;gene10885
GO:0009411	response to UV	6	88	0.197228	0.507563	gene17459;gene802;gene16775;gene11089;gene22186;gene25534
GO:0031347	regulation of defense response	14	244	0.198446	0.507563	gene1321;gene21354;gene22186;gene8615;gene2257;gene20828;gene20917;gene24185;gene7379;gene22248;gene11263;gene12986;gene12989;gene13140
GO:0001655	urogenital system development	8	126	0.198541	0.507563	gene25568;gene17424;gene17566;gene21159;gene1321;gene26674;gene739;gene21354
GO:0006820	anion transport	8	126	0.198541	0.507563	gene27471;gene17160;gene9750;gene8896;gene26990;gene10885;gene16570;gene16620
GO:0034644	cellular response to UV	4	52	0.199864	0.507563	gene16775;gene11089;gene22186;gene25534
GO:0048839	inner ear development	4	52	0.199864	0.507563	gene25568;gene17566;gene26674;gene1138
GO:0050731	positive regulation of peptidyl-tyrosine phosphorylation	4	52	0.199864	0.507563	gene19734;gene19129;gene24974;gene7147
GO:0008406	gonad development	5	70	0.200253	0.507563	gene3197;gene26342;gene21159;gene22248;gene24992
GO:0045137	development of primary sexual characteristics	5	70	0.200253	0.507563	gene3197;gene26342;gene21159;gene22248;gene24992
GO:0042306	regulation of protein import into nucleus	6	89	0.204202	0.50823	gene1321;gene27665;gene25490;gene23352;gene22905;gene20656
GO:0051224	negative regulation of protein transport	6	89	0.204202	0.50823	gene24523;gene8706;gene21354;gene23352;gene12090;gene24646
GO:0043065	positive regulation of apoptotic process	15	266	0.205985	0.510534	gene25812;gene17566;gene26342;gene21354;gene1321;gene1138;gene1408;gene1893;gene19336;gene2306;gene24523;gene24846;gene1656;gene8456;gene27162
GO:0031589	cell-substrate adhesion	5	71	0.208203	0.514604	gene19129;gene1448;gene3976;gene8415;gene9102
GO:0035303	regulation of dephosphorylation	5	71	0.208203	0.514604	gene1061;gene26003;gene1321;gene17566;gene18010
GO:0051246	regulation of protein metabolic process	60	1218	0.210939	0.521007	gene231;gene6566;gene26990;gene1078;gene138;gene22905;gene14968;gene12150;gene19129;gene21354;gene3361;gene25907;gene12668;gene25992;gene24185;gene3133;gene1061;gene26003;gene26137;gene739;gene25141;gene19734;gene1480;gene23494;gene1321;gene17424;gene6065;gene659;gene17566;gene13273;gene27665;gene1060;gene19363;gene20598;gene9926;gene22076;gene17160;gene26674;gene22186;gene17214;gene20456;gene398…
GO:1904951	positive regulation of establishment of protein localization	12	207	0.211564	0.522189	gene18338;gene21876;gene25812;gene1321;gene17566;gene8611;gene25490;gene22334;gene22905;gene20656;gene23248;gene3133
GO:0043068	positive regulation of programmed cell death	15	268	0.214047	0.527952	gene25812;gene17566;gene26342;gene21354;gene1321;gene1138;gene1408;gene1893;gene19336;gene2306;gene24523;gene24846;gene1656;gene8456;gene27162
GO:0006665	sphingolipid metabolic process	5	72	0.216255	0.531199	gene1656;gene13686;gene15585;gene21477;gene25091
GO:0010632	regulation of epithelial cell migration	5	72	0.216255	0.531199	gene26674;gene27583;gene19129;gene17566;gene7147
GO:0044262	cellular carbohydrate metabolic process	5	72	0.216255	0.531199	gene21905;gene16244;gene30259;gene1438;gene11028
GO:0046467	membrane lipid biosynthetic process	5	72	0.216255	0.531199	gene1656;gene13686;gene15585;gene21477;gene25091
GO:0009790	embryo development	21	392	0.217406	0.533661	gene1321;gene2306;gene25141;gene4202;gene27401;gene3361;gene19336;gene1138;gene9102;gene23248;gene25656;gene26250;gene17566;gene15483;gene26064;gene23494;gene24056;gene22297;gene8896;gene17464;gene19129
GO:0031398	positive regulation of protein ubiquitination	6	91	0.218411	0.534512	gene1078;gene138;gene22905;gene12668;gene13819;gene739
GO:1904589	regulation of protein import	6	91	0.218411	0.534512	gene1321;gene27665;gene25490;gene23352;gene22905;gene20656
GO:0006006	glucose metabolic process	4	54	0.21865	0.534512	gene16620;gene21354;gene2606;gene8900
GO:0010565	regulation of cellular ketone metabolic process	4	54	0.21865	0.534512	gene8615;gene16570;gene21354;gene24646
GO:0031099	regeneration	4	54	0.21865	0.534512	gene18338;gene10885;gene16570;gene22905
GO:0090317	negative regulation of intracellular protein transport	4	54	0.21865	0.534512	gene24523;gene8706;gene21354;gene23352
GO:0031401	positive regulation of protein modification process	25	476	0.219931	0.537276	gene1078;gene138;gene22905;gene14968;gene21354;gene19734;gene23494;gene1321;gene22076;gene17160;gene26674;gene3986;gene17566;gene11997;gene19129;gene25772;gene13484;gene15634;gene12668;gene13139;gene659;gene13819;gene739;gene24974;gene7147
GO:0090066	regulation of anatomical structure size	11	189	0.220929	0.539345	gene22856;gene306;gene13830;gene19774;gene20867;gene20077;gene6614;gene17875;gene16430;gene10885;gene27616
GO:1903829	positive regulation of cellular protein localization	10	170	0.225586	0.540949	gene21876;gene25812;gene1321;gene22905;gene8611;gene25490;gene25141;gene20656;gene23248;gene3133
GO:0003007	heart morphogenesis	6	92	0.225639	0.540949	gene1321;gene25568;gene739;gene17566;gene26064;gene20867
GO:0065007	biological regulation	224	4868	0.225729	0.540949	gene231;gene19129;gene21354;gene22856;gene8615;gene739;gene10804;gene13849;gene14968;gene1656;gene17566;gene23248;gene24646;gene659;gene25568;gene25490;gene1321;gene19336;gene20285;gene22248;gene23125;gene25812;gene25934;gene7113;gene9102;gene2606;gene13484;gene22905;gene24523;gene27665;gene9735;gene7742;gene26674;gene21159;gene138;gene17464;gene19774;gene6566;gene20867;gene26990;gene24974;gene99…
GO:0031324	negative regulation of cellular metabolic process	53	1076	0.229687	0.540949	gene6566;gene1078;gene138;gene22905;gene739;gene19129;gene21354;gene3361;gene24523;gene12668;gene25992;gene13484;gene23352;gene24185;gene3133;gene1061;gene26003;gene26137;gene23288;gene17424;gene6065;gene659;gene17566;gene27665;gene19363;gene20598;gene9926;gene12383;gene20456;gene22248;gene25812;gene22186;gene17214;gene12969;gene12985;gene13055;gene13131;gene13135;gene13141;gene8105;gene24056;gen…
GO:0043436	oxoacid metabolic process	25	480	0.232515	0.540949	gene13686;gene15585;gene23386;gene14706;gene19267;gene21287;gene20364;gene2606;gene3702;gene17892;gene25091;gene18785;gene19619;gene20917;gene17214;gene22334;gene8615;gene19736;gene21477;gene3796;gene25831;gene1138;gene643;gene21354;gene13697
GO:0044767	single-organism developmental process	101	2125	0.23287	0.540949	gene739;gene18338;gene17566;gene231;gene1321;gene3361;gene18785;gene26064;gene22905;gene19774;gene8052;gene25568;gene26674;gene20867;gene3197;gene26342;gene23248;gene23239;gene20285;gene19129;gene2306;gene25141;gene4202;gene27401;gene23461;gene1138;gene10748;gene17424;gene22644;gene309;gene9102;gene1444;gene22334;gene24992;gene28846;gene12553;gene21159;gene4250;gene25901;gene19336;gene19278;gene2…
GO:0001654	eye development	8	132	0.234218	0.540949	gene3361;gene25568;gene1321;gene1138;gene1565;gene10167;gene17566;gene26342
GO:0042327	positive regulation of phosphorylation	19	356	0.236791	0.540949	gene14968;gene21354;gene19734;gene22905;gene23494;gene24646;gene22076;gene17160;gene26674;gene17566;gene11997;gene19129;gene25772;gene13484;gene15634;gene659;gene8900;gene24974;gene7147
GO:0045995	regulation of embryonic development	4	56	0.237887	0.540949	gene22905;gene309;gene26064;gene21354
GO:2001056	positive regulation of cysteine-type endopeptidase activity	4	56	0.237887	0.540949	gene231;gene1321;gene1656;gene8456
GO:0032502	developmental process	102	2151	0.239598	0.540949	gene1321;gene739;gene18338;gene17566;gene231;gene3361;gene18785;gene26064;gene22905;gene19774;gene8052;gene25568;gene26674;gene20867;gene3197;gene26342;gene23248;gene23239;gene20285;gene19129;gene2306;gene25141;gene4202;gene21159;gene27401;gene23461;gene1138;gene10748;gene17424;gene22644;gene309;gene9102;gene1444;gene22334;gene24992;gene28846;gene12553;gene4250;gene8615;gene25901;gene19336;gene19…
GO:0007568	aging	6	94	0.240321	0.541676	gene16775;gene17566;gene26342;gene8415;gene22905;gene27665
GO:0006935	chemotaxis	8	133	0.240374	0.541676	gene17566;gene27401;gene309;gene22248;gene8415;gene19129;gene7147;gene20867
GO:0090316	positive regulation of intracellular protein transport	8	133	0.240374	0.541676	gene21876;gene1321;gene8611;gene25490;gene22905;gene20656;gene23248;gene3133
GO:0032387	negative regulation of intracellular transport	5	75	0.240964	0.542322	gene17566;gene24523;gene8706;gene21354;gene23352
GO:0071229	cellular response to acid chemical	5	75	0.240964	0.542322	gene3986;gene16244;gene30259;gene25812;gene3361
GO:0006082	organic acid metabolic process	25	483	0.242162	0.544675	gene13686;gene15585;gene23386;gene14706;gene19267;gene21287;gene20364;gene2606;gene3702;gene17892;gene25091;gene18785;gene19619;gene20917;gene17214;gene22334;gene8615;gene19736;gene21477;gene3796;gene25831;gene1138;gene643;gene21354;gene13697
GO:0070887	cellular response to chemical stimulus	44	888	0.243054	0.546336	gene1060;gene17566;gene3986;gene20828;gene3133;gene19993;gene22248;gene24974;gene9926;gene14968;gene8415;gene19984;gene25812;gene739;gene23125;gene6566;gene10527;gene10303;gene22334;gene10748;gene21354;gene24646;gene3286;gene18338;gene16512;gene16244;gene30259;gene8706;gene22905;gene19347;gene26137;gene24992;gene13484;gene1321;gene6272;gene1893;gene18785;gene20920;gene1656;gene17160;gene8900;gene…
GO:0051346	negative regulation of hydrolase activity	7	114	0.244512	0.549269	gene3361;gene1061;gene26003;gene17566;gene18010;gene3565;gene7742
GO:0001525	angiogenesis	8	134	0.246585	0.55323	gene20867;gene19129;gene26674;gene1936;gene25568;gene2736;gene27583;gene3286
GO:0042330	taxis	8	134	0.246585	0.55323	gene17566;gene27401;gene309;gene22248;gene8415;gene19129;gene7147;gene20867
GO:0050679	positive regulation of epithelial cell proliferation	4	57	0.247651	0.554565	gene19129;gene22248;gene2736;gene8456
GO:0050900	leukocyte migration	4	57	0.247651	0.554565	gene17566;gene8415;gene10804;gene19129
GO:0071482	cellular response to light stimulus	4	57	0.247651	0.554565	gene16775;gene11089;gene22186;gene25534
GO:0034097	response to cytokine	13	235	0.247801	0.554565	gene8415;gene21354;gene2306;gene6566;gene18785;gene20920;gene18338;gene8900;gene11828;gene17566;gene20598;gene8456;gene9926
GO:0040011	locomotion	20	380	0.248586	0.555974	gene17566;gene21159;gene20867;gene27401;gene12290;gene309;gene8415;gene26660;gene22248;gene19129;gene27583;gene7147;gene20077;gene12102;gene10804;gene20456;gene22905;gene25907;gene26064;gene27665
GO:0048871	multicellular organismal homeostasis	5	76	0.249367	0.557293	gene24523;gene12090;gene11848;gene24185;gene23239
GO:0048731	system development	73	1520	0.249488	0.557293	gene739;gene18338;gene17566;gene231;gene1321;gene3361;gene22905;gene19774;gene8052;gene20867;gene3197;gene26342;gene23248;gene20285;gene25568;gene26674;gene19129;gene18785;gene23461;gene1138;gene10748;gene17424;gene22644;gene309;gene9102;gene22334;gene24992;gene28846;gene27401;gene12553;gene21159;gene4250;gene19278;gene22248;gene8615;gene8896;gene2085;gene20077;gene9687;gene21905;gene9456;gene260…
GO:0010033	response to organic substance	49	999	0.250864	0.558623	gene1060;gene22905;gene24992;gene3986;gene22167;gene19993;gene22248;gene24974;gene9926;gene14968;gene8415;gene17214;gene643;gene739;gene21354;gene2306;gene17566;gene18338;gene6566;gene10527;gene22334;gene10748;gene19984;gene24646;gene3286;gene16512;gene16244;gene30259;gene25812;gene25568;gene8706;gene19347;gene26137;gene12090;gene22100;gene17160;gene13484;gene1321;gene6272;gene25966;gene18785;gen…
GO:0090287	regulation of cellular response to growth factor stimulus	7	115	0.251298	0.558996	gene26674;gene739;gene10748;gene12090;gene26137;gene19129;gene1321
GO:0051222	positive regulation of protein transport	11	195	0.251345	0.558996	gene18338;gene21876;gene1321;gene17566;gene8611;gene25490;gene22334;gene22905;gene20656;gene23248;gene3133
GO:0051094	positive regulation of developmental process	24	465	0.252294	0.560758	gene9735;gene1321;gene25568;gene19278;gene23125;gene25901;gene9687;gene4250;gene27583;gene12668;gene8038;gene20077;gene2736;gene8456;gene17566;gene22248;gene26064;gene3361;gene11848;gene23248;gene22905;gene7147;gene21354;gene26118
GO:0007155	cell adhesion	19	361	0.255717	0.563765	gene12222;gene19129;gene8415;gene1321;gene27583;gene1448;gene17160;gene18338;gene1936;gene27162;gene27401;gene290;gene309;gene6052;gene7742;gene231;gene9102;gene6566;gene3976
GO:0006733	oxidoreduction coenzyme metabolic process	4	58	0.257501	0.565301	gene6214;gene2525;gene19736;gene8900
GO:0031348	negative regulation of defense response	4	58	0.257501	0.565301	gene1321;gene21354;gene22186;gene8615
GO:1903650	negative regulation of cytoplasmic transport	4	58	0.257501	0.565301	gene17566;gene24523;gene8706;gene23352
GO:0010675	regulation of cellular carbohydrate metabolic process	5	77	0.257844	0.565705	gene24646;gene8615;gene21354;gene8900;gene1656
GO:0044093	positive regulation of molecular function	29	573	0.259102	0.567815	gene231;gene20867;gene1078;gene138;gene22905;gene24185;gene22248;gene21354;gene25534;gene19734;gene23494;gene24646;gene1321;gene16570;gene22076;gene8038;gene10885;gene11997;gene17566;gene19129;gene25772;gene7742;gene13484;gene15634;gene12668;gene20656;gene17464;gene1656;gene8456
GO:1904950	negative regulation of establishment of protein localization	6	97	0.262855	0.567815	gene24523;gene8706;gene21354;gene23352;gene12090;gene24646
GO:0016310	phosphorylation	22	426	0.263275	0.567815	gene17566;gene24185;gene22707;gene739;gene25141;gene13484;gene14685;gene16512;gene17464;gene24991;gene11997;gene18010;gene22905;gene16775;gene19736;gene6566;gene20456;gene1893;gene14968;gene23494;gene24646;gene25769
GO:0016485	protein processing	7	117	0.265037	0.567815	gene231;gene26990;gene8456;gene26342;gene9281;gene1321;gene1656
GO:0071310	cellular response to organic substance	36	725	0.266159	0.567815	gene3986;gene19993;gene22248;gene24974;gene9926;gene14968;gene8415;gene739;gene6566;gene10527;gene22334;gene10748;gene19984;gene21354;gene24646;gene3286;gene16512;gene16244;gene30259;gene25812;gene18338;gene8706;gene19347;gene26137;gene24992;gene1060;gene13484;gene1321;gene17566;gene18785;gene20920;gene17160;gene8900;gene20598;gene8456;gene3361
GO:0031330	negative regulation of cellular catabolic process	5	78	0.266389	0.567815	gene1078;gene17424;gene6065;gene659;gene22186
GO:0019827	stem cell population maintenance	4	59	0.267428	0.567815	gene20828;gene25568;gene19347;gene6566
GO:0050688	regulation of defense response to virus	4	59	0.267428	0.567815	gene11263;gene12986;gene12989;gene13140
GO:0010605	negative regulation of macromolecule metabolic process	53	1093	0.268167	0.567815	gene6566;gene1078;gene138;gene22905;gene739;gene19129;gene21354;gene3361;gene24523;gene12668;gene25992;gene13484;gene23352;gene24185;gene3133;gene1061;gene26003;gene26137;gene23288;gene17424;gene6065;gene659;gene17566;gene27665;gene19363;gene20598;gene9926;gene12383;gene20456;gene22248;gene25812;gene3986;gene22186;gene17214;gene1321;gene12969;gene12985;gene13055;gene13131;gene13135;gene13141;gene…
GO:0009416	response to light stimulus	8	138	0.27193	0.567815	gene17459;gene802;gene16775;gene19363;gene11089;gene22186;gene25534;gene24992
GO:0051052	regulation of DNA metabolic process	11	199	0.272407	0.567815	gene17464;gene12090;gene25534;gene19336;gene1060;gene16775;gene9647;gene21354;gene21876;gene22185;gene22905
GO:0071900	regulation of protein serine/threonine kinase activity	11	199	0.272407	0.567815	gene12668;gene25992;gene21354;gene22905;gene23494;gene27665;gene22076;gene17214;gene13484;gene12553;gene15510
GO:0032879	regulation of localization	47	965	0.273365	0.568028	gene21354;gene739;gene8615;gene7182;gene17464;gene19737;gene8896;gene2257;gene306;gene24185;gene18338;gene10804;gene1321;gene17566;gene26064;gene8611;gene9687;gene19734;gene21876;gene25812;gene22905;gene26674;gene27583;gene20867;gene27665;gene19129;gene24646;gene21366;gene25568;gene309;gene7147;gene23124;gene24523;gene8706;gene25490;gene23352;gene22334;gene12090;gene20656;gene25141;gene20077;gene…
GO:0010942	positive regulation of cell death	15	282	0.274089	0.569015	gene25812;gene17566;gene26342;gene21354;gene1656;gene1321;gene1138;gene1408;gene1893;gene19336;gene2306;gene24523;gene24846;gene8456;gene27162
GO:0071417	cellular response to organonitrogen compound	10	179	0.274847	0.569015	gene3986;gene24974;gene9926;gene19984;gene21354;gene24646;gene3286;gene8706;gene1060;gene8900
GO:0002831	regulation of response to biotic stimulus	5	79	0.274996	0.569015	gene2257;gene11263;gene12986;gene12989;gene13140
GO:0010562	positive regulation of phosphorus metabolic process	20	387	0.274999	0.569015	gene14968;gene21354;gene19734;gene22905;gene23494;gene24646;gene1321;gene22076;gene17160;gene26674;gene17566;gene11997;gene19129;gene25772;gene13484;gene15634;gene659;gene8900;gene24974;gene7147
GO:0045937	positive regulation of phosphate metabolic process	20	387	0.274999	0.569015	gene14968;gene21354;gene19734;gene22905;gene23494;gene24646;gene1321;gene22076;gene17160;gene26674;gene17566;gene11997;gene19129;gene25772;gene13484;gene15634;gene659;gene8900;gene24974;gene7147
GO:0006468	protein phosphorylation	18	345	0.275273	0.569015	gene17566;gene24185;gene739;gene25141;gene13484;gene14685;gene16512;gene17464;gene24991;gene11997;gene18010;gene22905;gene16775;gene6566;gene1893;gene14968;gene23494;gene24646
GO:0045597	positive regulation of cell differentiation	18	345	0.275273	0.569015	gene9735;gene25568;gene23125;gene25901;gene9687;gene4250;gene8038;gene20077;gene17566;gene22248;gene1321;gene26064;gene3361;gene11848;gene23248;gene21354;gene12668;gene26118
GO:0043583	ear development	4	60	0.277423	0.572796	gene25568;gene17566;gene26674;gene1138
GO:0071356	cellular response to tumor necrosis factor	4	60	0.277423	0.572796	gene18338;gene6566;gene8415;gene8900
GO:0022407	regulation of cell-cell adhesion	7	119	0.278979	0.575675	gene8615;gene739;gene20828;gene10167;gene21354;gene27401;gene8415
GO:0051495	positive regulation of cytoskeleton organization	5	80	0.283661	0.585	gene15483;gene6614;gene1321;gene8038;gene25141
GO:0010876	lipid localization	6	100	0.28591	0.588618	gene17160;gene12090;gene16244;gene30259;gene10885;gene16570
GO:0045861	negative regulation of proteolysis	6	100	0.28591	0.588618	gene3361;gene1078;gene17424;gene6065;gene659;gene22186
GO:1903322	positive regulation of protein modification by small protein conjugation or removal	6	100	0.28591	0.588618	gene1078;gene138;gene22905;gene12668;gene13819;gene739
GO:0001667	ameboidal-type cell migration	4	61	0.287477	0.590485	gene21159;gene20867;gene27401;gene26660
GO:0030162	regulation of proteolysis	16	306	0.28787	0.590952	gene231;gene1078;gene138;gene22905;gene12150;gene3361;gene25141;gene1480;gene17424;gene6065;gene659;gene22186;gene1321;gene739;gene1656;gene8456
GO:0006109	regulation of carbohydrate metabolic process	5	81	0.292377	0.597112	gene24646;gene8615;gene21354;gene8900;gene1656
GO:0030278	regulation of ossification	5	81	0.292377	0.597112	gene1321;gene20456;gene25568;gene9456;gene17566
GO:0032535	regulation of cellular component size	9	162	0.295145	0.597112	gene306;gene13830;gene19774;gene20867;gene20077;gene6614;gene17875;gene10885;gene27616
GO:0048583	regulation of response to stimulus	74	1565	0.296792	0.597112	gene21354;gene25568;gene26674;gene739;gene14968;gene24646;gene7182;gene2736;gene27665;gene24963;gene4917;gene25812;gene20598;gene9926;gene20800;gene20456;gene2257;gene26137;gene17566;gene22248;gene15763;gene25907;gene10748;gene12090;gene1321;gene22186;gene8615;gene25534;gene23352;gene22905;gene23494;gene20917;gene20867;gene3361;gene26064;gene1060;gene16775;gene9647;gene19129;gene8456;gene17160;ge…
GO:0045444	fat cell differentiation	4	62	0.297583	0.597112	gene22334;gene25901;gene19984;gene21354
GO:0051216	cartilage development	4	62	0.297583	0.597112	gene2085;gene9687;gene9456;gene26064
GO:0098727	maintenance of cell number	4	62	0.297583	0.597112	gene20828;gene25568;gene19347;gene6566
GO:0051098	regulation of binding	8	142	0.297971	0.597112	gene20867;gene8611;gene17464;gene25812;gene8038;gene21354;gene1321;gene22248
GO:0008219	cell death	27	543	0.300394	0.597112	gene19336;gene3361;gene1438;gene26342;gene25812;gene12090;gene17566;gene27665;gene1078;gene13484;gene16307;gene18362;gene1893;gene19993;gene20077;gene22905;gene24240;gene25490;gene25772;gene6065;gene1321;gene11997;gene1656;gene8456;gene22248;gene2306;gene231
GO:0016265	death	27	543	0.300394	0.597112	gene19336;gene3361;gene1438;gene26342;gene25812;gene12090;gene17566;gene27665;gene1078;gene13484;gene16307;gene18362;gene1893;gene19993;gene20077;gene22905;gene24240;gene25490;gene25772;gene6065;gene1321;gene11997;gene1656;gene8456;gene22248;gene2306;gene231
GO:1903052	positive regulation of proteolysis involved in cellular protein catabolic process	5	82	0.30114	0.597112	gene1078;gene138;gene22905;gene1480;gene739
GO:0032147	activation of protein kinase activity	6	102	0.301518	0.597112	gene22905;gene23494;gene11997;gene17566;gene19129;gene25772
GO:0046777	protein autophosphorylation	6	102	0.301518	0.597112	gene13484;gene14685;gene16512;gene17464;gene1893;gene24185
GO:1901652	response to peptide	8	143	0.304573	0.597112	gene24974;gene9926;gene19984;gene21354;gene24646;gene3286;gene25568;gene8706
GO:0030855	epithelial cell differentiation	9	164	0.307474	0.598536	gene25568;gene26674;gene1444;gene1321;gene19278;gene7742;gene22905;gene25534;gene20285
GO:0010770	positive regulation of cell morphogenesis involved in differentiation	5	83	0.309944	0.602687	gene8038;gene20077;gene1321;gene17566;gene26064
GO:0070372	regulation of ERK1 and ERK2 cascade	5	83	0.309944	0.602687	gene17160;gene26674;gene25907;gene21354;gene24056
GO:0001701	in utero embryonic development	9	165	0.313683	0.608964	gene1321;gene2306;gene25141;gene4202;gene25656;gene26250;gene15483;gene26064;gene17464
GO:0032270	positive regulation of cellular protein metabolic process	31	634	0.316444	0.613991	gene231;gene1078;gene138;gene22905;gene14968;gene21354;gene19734;gene1480;gene23494;gene1321;gene22076;gene17160;gene26674;gene3986;gene17566;gene11997;gene19129;gene25772;gene13484;gene19278;gene26118;gene15634;gene12668;gene739;gene13139;gene659;gene1656;gene8456;gene13819;gene24974;gene7147
GO:0015711	organic anion transport	6	104	0.31728	0.615279	gene27471;gene17160;gene9750;gene26990;gene10885;gene16570
GO:0001649	osteoblast differentiation	4	64	0.317914	0.61584	gene18785;gene26064;gene1321;gene20456
GO:0010950	positive regulation of endopeptidase activity	4	64	0.317914	0.61584	gene231;gene1321;gene1656;gene8456
GO:0023051	regulation of signaling	60	1267	0.318151	0.615966	gene21354;gene25568;gene26674;gene739;gene14968;gene24646;gene7182;gene27665;gene4917;gene25812;gene20598;gene9926;gene20456;gene26137;gene17566;gene22248;gene15763;gene25907;gene10748;gene12090;gene23352;gene22905;gene23494;gene20917;gene3361;gene26064;gene19129;gene309;gene8456;gene17160;gene3133;gene23124;gene1321;gene24056;gene25490;gene9735;gene22334;gene18338;gene22186;gene659;gene16430;gen…
GO:0012501	programmed cell death	26	527	0.319428	0.618102	gene19336;gene3361;gene1438;gene26342;gene25812;gene1078;gene12090;gene13484;gene16307;gene18362;gene1893;gene19993;gene20077;gene22905;gene24240;gene25490;gene25772;gene6065;gene1321;gene17566;gene11997;gene1656;gene8456;gene22248;gene2306;gene231
GO:0032844	regulation of homeostatic process	9	166	0.31992	0.618719	gene7182;gene17464;gene25992;gene739;gene17566;gene24185;gene19129;gene17160;gene22248
GO:0051704	multi-organism process	38	787	0.320213	0.618952	gene2606;gene2257;gene12966;gene13405;gene18512;gene21619;gene25409;gene25812;gene25901;gene27665;gene8896;gene19993;gene22248;gene26990;gene12290;gene6065;gene8415;gene19363;gene20285;gene13051;gene13054;gene13137;gene3704;gene22905;gene138;gene11263;gene12986;gene12989;gene13140;gene23844;gene17566;gene1061;gene19129;gene10108;gene25966;gene17160;gene1321;gene20828
GO:0045596	negative regulation of cell differentiation	12	229	0.321729	0.6207	gene21354;gene19129;gene8615;gene1321;gene20456;gene18338;gene25568;gene6566;gene26064;gene739;gene3361;gene25812
GO:0048518	positive regulation of biological process	109	2352	0.323178	0.6207	gene231;gene10804;gene13849;gene14968;gene1656;gene17566;gene23248;gene24646;gene659;gene25568;gene1321;gene19336;gene20285;gene22248;gene23125;gene25812;gene25934;gene7113;gene739;gene8615;gene2606;gene9735;gene1078;gene138;gene22905;gene2736;gene21354;gene16775;gene24185;gene24963;gene26990;gene12150;gene25141;gene18338;gene26064;gene8611;gene9687;gene19278;gene17464;gene25901;gene27665;gene491…
GO:0006352	DNA-templated transcription, initiation	6	105	0.32521	0.622549	gene13053;gene13133;gene8114;gene10806;gene19347;gene20285
GO:0006952	defense response	18	357	0.32555	0.622866	gene8415;gene24963;gene8456;gene22248;gene25966;gene13051;gene13054;gene13137;gene3704;gene11263;gene12986;gene12989;gene13140;gene23844;gene10108;gene20917;gene23239;gene2417
GO:0048514	blood vessel morphogenesis	9	167	0.326182	0.623003	gene739;gene20867;gene19129;gene25568;gene26674;gene1936;gene2736;gene27583;gene3286
GO:0061061	muscle structure development	9	167	0.326182	0.623003	gene22905;gene25568;gene10748;gene17424;gene22644;gene309;gene9102;gene739;gene17566
GO:0009612	response to mechanical stimulus	4	65	0.328124	0.623003	gene16775;gene26342;gene18338;gene6197
GO:0051100	negative regulation of binding	4	65	0.328124	0.623003	gene8611;gene17464;gene25812;gene21354
GO:0051247	positive regulation of protein metabolic process	33	682	0.331362	0.623003	gene231;gene1078;gene138;gene22905;gene14968;gene21354;gene19734;gene1480;gene23494;gene1321;gene13273;gene22076;gene17160;gene26674;gene3986;gene17566;gene11997;gene19129;gene25772;gene13484;gene19278;gene26118;gene15634;gene12668;gene739;gene13139;gene659;gene1656;gene8456;gene13819;gene24974;gene7147;gene24523
GO:0060284	regulation of cell development	18	359	0.334168	0.623003	gene19774;gene22905;gene4250;gene18338;gene20867;gene8038;gene20077;gene739;gene1321;gene17566;gene26064;gene22248;gene23248;gene10885;gene25568;gene21354;gene12668;gene26118
GO:0001934	positive regulation of protein phosphorylation	17	338	0.335889	0.623003	gene14968;gene21354;gene19734;gene22905;gene23494;gene22076;gene17160;gene26674;gene17566;gene11997;gene19129;gene25772;gene13484;gene15634;gene659;gene24974;gene7147
GO:0043434	response to peptide hormone	7	127	0.33632	0.623003	gene24974;gene9926;gene19984;gene21354;gene24646;gene3286;gene8706
GO:0008361	regulation of cell size	4	66	0.338353	0.625575	gene20867;gene20077;gene17875;gene10885
GO:0060341	regulation of cellular localization	25	511	0.339513	0.625575	gene7182;gene17464;gene19737;gene8896;gene18338;gene21876;gene25812;gene1321;gene22905;gene8611;gene17566;gene27665;gene23124;gene24523;gene8706;gene25490;gene21354;gene23352;gene22334;gene12090;gene25141;gene20656;gene23248;gene3133;gene24646
GO:0045595	regulation of cell differentiation	30	621	0.345058	0.635035	gene21354;gene9735;gene19774;gene25568;gene6566;gene22905;gene23125;gene25901;gene9687;gene19129;gene8615;gene4250;gene20828;gene1321;gene20456;gene18338;gene26064;gene20867;gene8038;gene20077;gene739;gene17566;gene22248;gene3361;gene11848;gene23248;gene10885;gene25812;gene12668;gene26118
GO:0007548	sex differentiation	5	87	0.345462	0.635047	gene3197;gene26342;gene21159;gene22248;gene24992
GO:0043902	positive regulation of multi-organism process	5	87	0.345462	0.635047	gene2606;gene19336;gene2257;gene12668;gene26118
GO:0007167	enzyme linked receptor protein signaling pathway	14	276	0.345598	0.635047	gene24974;gene9926;gene14968;gene739;gene1321;gene10527;gene17566;gene19129;gene2736;gene10748;gene27401;gene21159;gene24646;gene24846
GO:0010952	positive regulation of peptidase activity	4	67	0.348593	0.639242	gene231;gene1321;gene1656;gene8456
GO:0015849	organic acid transport	4	67	0.348593	0.639242	gene27471;gene17160;gene9750;gene26990
GO:0046942	carboxylic acid transport	4	67	0.348593	0.639242	gene27471;gene17160;gene9750;gene26990
GO:0006915	apoptotic process	25	514	0.350563	0.64219	gene19336;gene3361;gene25812;gene26342;gene1078;gene12090;gene13484;gene16307;gene18362;gene1893;gene19993;gene20077;gene22905;gene24240;gene25490;gene25772;gene6065;gene1321;gene17566;gene11997;gene1656;gene8456;gene22248;gene2306;gene231
GO:0042221	response to chemical	61	1304	0.354358	0.647445	gene1060;gene17566;gene22905;gene24992;gene3986;gene20828;gene3133;gene22167;gene19993;gene22248;gene24974;gene9926;gene14968;gene8415;gene17214;gene19984;gene25812;gene643;gene739;gene23125;gene21354;gene2306;gene18338;gene6566;gene10527;gene10303;gene22334;gene10748;gene24646;gene3286;gene27401;gene309;gene17424;gene16512;gene16244;gene30259;gene25568;gene8706;gene19347;gene26137;gene12090;gene…
GO:0022412	cellular process involved in reproduction in multicellular organism	5	88	0.354392	0.647445	gene26342;gene22248;gene138;gene1061;gene25409
GO:0048705	skeletal system morphogenesis	5	88	0.354392	0.647445	gene1321;gene2085;gene17566;gene3361;gene21159
GO:1903364	positive regulation of cellular protein catabolic process	5	88	0.354392	0.647445	gene1078;gene138;gene22905;gene1480;gene739
GO:0044711	single-organism biosynthetic process	35	733	0.354836	0.647445	gene13686;gene15585;gene23386;gene19619;gene19267;gene25831;gene1656;gene15763;gene16244;gene30259;gene25535;gene22762;gene22707;gene2525;gene25091;gene24992;gene18785;gene20917;gene13318;gene18881;gene6857;gene2995;gene21477;gene3796;gene17459;gene25534;gene802;gene1138;gene2606;gene8900;gene25656;gene10885;gene16570;gene11028;gene1415
GO:2000026	regulation of multicellular organismal development	32	668	0.356487	0.64773	gene21354;gene9735;gene19774;gene1321;gene25568;gene22905;gene309;gene6566;gene19278;gene4250;gene20828;gene26064;gene27583;gene23352;gene12668;gene20867;gene20077;gene739;gene2736;gene8456;gene17566;gene14706;gene7147;gene22248;gene3286;gene9456;gene3361;gene25490;gene17424;gene11848;gene23248;gene10885
GO:0006470	protein dephosphorylation	4	68	0.358838	0.64903	gene19774;gene22167;gene23494;gene24056
GO:0051604	protein maturation	7	131	0.365615	0.64903	gene231;gene26990;gene8456;gene26342;gene9281;gene1321;gene1656
GO:0032386	regulation of intracellular transport	15	302	0.368048	0.652482	gene21876;gene25812;gene1321;gene17566;gene8611;gene27665;gene24523;gene8706;gene25490;gene21354;gene23352;gene22905;gene20656;gene23248;gene3133
GO:0030307	positive regulation of cell growth	4	69	0.369079	0.653662	gene13139;gene17566;gene19278;gene20077
GO:0042063	gliogenesis	4	69	0.369079	0.653662	gene17566;gene12553;gene12102;gene309
GO:0032388	positive regulation of intracellular transport	9	174	0.370574	0.655656	gene21876;gene25812;gene1321;gene8611;gene25490;gene22905;gene20656;gene23248;gene3133
GO:0045862	positive regulation of proteolysis	9	174	0.370574	0.655656	gene231;gene1078;gene138;gene22905;gene1480;gene1321;gene739;gene1656;gene8456
GO:0048608	reproductive structure development	8	153	0.371998	0.655656	gene3197;gene26342;gene21159;gene22248;gene24992;gene5882;gene15483;gene26064
GO:0032970	regulation of actin filament-based process	8	154	0.378831	0.665002	gene7742;gene306;gene19774;gene6614;gene1321;gene8038;gene1444;gene27616
GO:0061458	reproductive system development	8	154	0.378831	0.665002	gene3197;gene26342;gene21159;gene22248;gene24992;gene5882;gene15483;gene26064
GO:0045216	cell-cell junction organization	4	70	0.379311	0.665191	gene231;gene739;gene1321;gene17566
GO:0050770	regulation of axonogenesis	4	70	0.379311	0.665191	gene19774;gene20867;gene20077;gene10885
GO:0032101	regulation of response to external stimulus	16	326	0.379568	0.665315	gene2736;gene2257;gene1321;gene21354;gene22186;gene8615;gene20867;gene10167;gene20828;gene20917;gene24185;gene7379;gene11263;gene12986;gene12989;gene13140
GO:0071363	cellular response to growth factor stimulus	10	198	0.387001	0.668502	gene14968;gene739;gene10527;gene10748;gene25812;gene18338;gene6566;gene1321;gene17566;gene8415
GO:0043010	camera-type eye development	6	113	0.389322	0.668502	gene3361;gene25568;gene1321;gene1138;gene1565;gene26342
GO:0071383	cellular response to steroid hormone stimulus	4	71	0.389527	0.668502	gene6566;gene22334;gene19347;gene26137
GO:0090087	regulation of peptide transport	4	71	0.389527	0.668502	gene7182;gene25490;gene22334;gene24646
GO:1903649	regulation of cytoplasmic transport	11	220	0.389926	0.668502	gene21876;gene1321;gene17566;gene8611;gene27665;gene24523;gene8706;gene25490;gene23352;gene22905;gene20656
GO:0010646	regulation of cell communication	60	1297	0.391972	0.668502	gene21354;gene25568;gene26674;gene739;gene14968;gene24646;gene7182;gene27665;gene4917;gene25812;gene20598;gene9926;gene20456;gene2257;gene26137;gene17566;gene22248;gene15763;gene25907;gene10748;gene12090;gene23352;gene22905;gene23494;gene20917;gene3361;gene26064;gene19129;gene309;gene8456;gene17160;gene3133;gene23124;gene1321;gene24056;gene25490;gene9735;gene22334;gene18338;gene22186;gene659;gene…
GO:0009966	regulation of signal transduction	54	1165	0.394292	0.668502	gene21354;gene25568;gene26674;gene739;gene14968;gene24646;gene27665;gene4917;gene25812;gene20598;gene9926;gene20456;gene26137;gene17566;gene22248;gene15763;gene25907;gene10748;gene12090;gene23352;gene22905;gene23494;gene20917;gene3361;gene26064;gene19129;gene8456;gene17160;gene3133;gene1321;gene24056;gene25490;gene9735;gene18338;gene22186;gene659;gene16430;gene16512;gene9687;gene20828;gene24846;g…
GO:0060429	epithelium development	17	351	0.394866	0.669157	gene1321;gene25568;gene26674;gene20867;gene1444;gene8615;gene19278;gene23248;gene1138;gene17566;gene26064;gene7742;gene22905;gene25534;gene739;gene12102;gene20285
GO:0007163	establishment or maintenance of cell polarity	4	72	0.399719	0.675779	gene12150;gene25237;gene19737;gene12640
GO:0007423	sensory organ development	9	179	0.402647	0.680406	gene3361;gene25568;gene17566;gene26674;gene1138;gene1321;gene1565;gene10167;gene26342
GO:0045892	negative regulation of transcription, DNA-templated	26	550	0.403241	0.680478	gene739;gene13484;gene23352;gene23288;gene12383;gene17424;gene20456;gene21354;gene22248;gene25812;gene12969;gene12985;gene13055;gene13131;gene13135;gene13141;gene8105;gene10748;gene13139;gene1321;gene20285;gene26064;gene3986;gene4156;gene4917;gene8615
GO:0060249	anatomical structure homeostasis	6	115	0.405407	0.681847	gene24523;gene1060;gene22297;gene2995;gene24185;gene23239
GO:2000116	regulation of cysteine-type endopeptidase activity	5	94	0.408017	0.685914	gene231;gene3361;gene1321;gene1656;gene8456
GO:0002376	immune system process	33	706	0.409697	0.687838	gene17566;gene25568;gene1321;gene8415;gene24963;gene12640;gene1344;gene15634;gene20445;gene23269;gene27416;gene3197;gene8896;gene23461;gene25490;gene22248;gene25966;gene23288;gene27401;gene19336;gene22185;gene26660;gene13051;gene13054;gene13137;gene6566;gene10804;gene19129;gene2417;gene13273;gene17160;gene7147;gene1893
GO:0007281	germ cell development	4	73	0.409883	0.687838	gene22248;gene138;gene1061;gene25409
GO:1903507	negative regulation of nucleic acid-templated transcription	26	552	0.4107	0.688507	gene739;gene13484;gene23352;gene23288;gene12383;gene17424;gene20456;gene21354;gene22248;gene25812;gene12969;gene12985;gene13055;gene13131;gene13135;gene13141;gene8105;gene10748;gene13139;gene1321;gene20285;gene26064;gene3986;gene4156;gene4917;gene8615
GO:0042592	homeostatic process	25	530	0.410716	0.688507	gene24523;gene2470;gene12090;gene17892;gene10885;gene16244;gene16570;gene19993;gene30259;gene1060;gene22297;gene17160;gene17875;gene28846;gene2995;gene11848;gene1438;gene16620;gene19984;gene21354;gene24646;gene24185;gene23239;gene11089;gene22334
GO:0045017	glycerolipid biosynthetic process	5	95	0.41692	0.688608	gene15763;gene16244;gene30259;gene25535;gene13318
GO:0007267	cell-cell signaling	7	138	0.417206	0.688608	gene23124;gene4202;gene10804;gene27401;gene290;gene3361;gene196
GO:0044712	single-organism catabolic process	21	444	0.418585	0.688608	gene7147;gene10885;gene21287;gene10806;gene13828;gene23239;gene2755;gene11263;gene25255;gene3286;gene1438;gene19736;gene1936;gene3976;gene20364;gene21354;gene20917;gene16570;gene22100;gene2470;gene13697
GO:0003006	developmental process involved in reproduction	11	225	0.418786	0.688608	gene3197;gene26342;gene21159;gene22248;gene24992;gene138;gene1061;gene5882;gene15483;gene26064;gene25409
GO:0009611	response to wounding	8	160	0.419923	0.688608	gene19129;gene17566;gene8615;gene22905;gene8706;gene18338;gene6566;gene8456
GO:0032869	cellular response to insulin stimulus	4	74	0.420011	0.688608	gene19984;gene21354;gene24646;gene3286
GO:0050708	regulation of protein secretion	6	117	0.421462	0.688753	gene7182;gene18338;gene17566;gene22334;gene12090;gene24646
GO:0022411	cellular component disassembly	9	182	0.42193	0.688963	gene22905;gene19336;gene11263;gene12640;gene3197;gene14685;gene11997;gene22248;gene2306
GO:0001501	skeletal system development	9	183	0.428354	0.699057	gene3361;gene1321;gene2085;gene9687;gene9456;gene17566;gene18338;gene26064;gene21159
GO:1903706	regulation of hemopoiesis	6	118	0.429469	0.7003	gene21354;gene25568;gene6566;gene20828;gene22248;gene25490
GO:0010720	positive regulation of cell development	10	205	0.429507	0.7003	gene4250;gene8038;gene20077;gene1321;gene17566;gene26064;gene23248;gene21354;gene12668;gene26118
GO:0003008	system process	16	337	0.431791	0.703702	gene22856;gene26990;gene11828;gene19734;gene17214;gene7137;gene1138;gene18338;gene24185;gene17160;gene7742;gene19363;gene21354;gene16430;gene20285;gene22644
GO:2001020	regulation of response to DNA damage stimulus	5	97	0.434657	0.705407	gene25534;gene26064;gene1060;gene16775;gene9647
GO:0070848	response to growth factor	10	206	0.435578	0.705407	gene14968;gene739;gene10527;gene10748;gene25812;gene18338;gene6566;gene1321;gene17566;gene8415
GO:1902679	negative regulation of RNA biosynthetic process	26	559	0.436908	0.707205	gene739;gene13484;gene23352;gene23288;gene12383;gene17424;gene20456;gene21354;gene22248;gene25812;gene12969;gene12985;gene13055;gene13131;gene13135;gene13141;gene8105;gene10748;gene13139;gene1321;gene20285;gene26064;gene3986;gene4156;gene4917;gene8615
GO:0050678	regulation of epithelial cell proliferation	6	119	0.43746	0.707778	gene1321;gene17566;gene19129;gene22248;gene2736;gene8456
GO:1903828	negative regulation of cellular protein localization	4	76	0.440138	0.710322	gene24523;gene8706;gene21354;gene23352
GO:0048519	negative regulation of biological process	92	2033	0.446393	0.710322	gene21354;gene739;gene7113;gene1321;gene13484;gene17566;gene22905;gene24523;gene27665;gene9735;gene26674;gene6566;gene8615;gene1078;gene138;gene2257;gene24185;gene12090;gene22707;gene19129;gene19734;gene3361;gene20598;gene9926;gene12668;gene25992;gene23352;gene3133;gene20456;gene1061;gene26003;gene19336;gene26137;gene18338;gene1656;gene3286;gene22248;gene10748;gene25568;gene26064;gene22186;gene10…
GO:0032956	regulation of actin cytoskeleton organization	7	142	0.446587	0.710322	gene7742;gene306;gene19774;gene6614;gene1321;gene8038;gene27616
GO:0071345	cellular response to cytokine stimulus	9	186	0.447591	0.710974	gene8415;gene6566;gene18785;gene20920;gene18338;gene8900;gene20598;gene8456;gene9926
GO:0019318	hexose metabolic process	4	77	0.450127	0.712691	gene16620;gene21354;gene2606;gene8900
GO:0050730	regulation of peptidyl-tyrosine phosphorylation	4	77	0.450127	0.712691	gene19734;gene19129;gene24974;gene7147
GO:0002237	response to molecule of bacterial origin	5	99	0.452276	0.714605	gene19993;gene22248;gene25966;gene8415;gene17160
GO:0023014	signal transduction by protein phosphorylation	6	121	0.453378	0.715713	gene17566;gene24185;gene6566;gene14968;gene23494;gene24646
GO:0045785	positive regulation of cell adhesion	6	121	0.453378	0.715713	gene739;gene17566;gene8038;gene1321;gene27401;gene8415
GO:0006091	generation of precursor metabolites and energy	7	143	0.453896	0.716214	gene22707;gene25769;gene17892;gene1438;gene19736;gene8900;gene11028
GO:0051054	positive regulation of DNA metabolic process	5	100	0.461032	0.726756	gene17464;gene25534;gene19336;gene22905;gene1060
GO:0031667	response to nutrient levels	7	144	0.461187	0.726756	gene18338;gene22334;gene8415;gene13484;gene24992;gene8615;gene17566
GO:0007165	signal transduction	71	1571	0.46384	0.730614	gene19129;gene9102;gene24974;gene9926;gene14968;gene8415;gene3133;gene739;gene17566;gene24185;gene1321;gene20077;gene23352;gene7147;gene10527;gene20598;gene2736;gene24646;gene10804;gene1117;gene11828;gene13697;gene16430;gene1936;gene23124;gene27396;gene290;gene3286;gene6614;gene8706;gene12383;gene16512;gene18010;gene1893;gene19363;gene24991;gene3565;gene8052;gene8896;gene10748;gene12102;gene13733…
GO:1901699	cellular response to nitrogen compound	10	211	0.465838	0.731294	gene1060;gene3986;gene24974;gene9926;gene19984;gene21354;gene24646;gene3286;gene8706;gene8900
GO:0051253	negative regulation of RNA metabolic process	27	590	0.469561	0.731294	gene739;gene24523;gene13484;gene23352;gene23288;gene12383;gene17424;gene20456;gene21354;gene22248;gene25812;gene12969;gene12985;gene13055;gene13131;gene13135;gene13141;gene8105;gene10748;gene13139;gene1321;gene20285;gene26064;gene3986;gene4156;gene4917;gene8615
GO:0050804	modulation of synaptic transmission	4	79	0.469929	0.731294	gene309;gene23124;gene21354;gene12668
GO:0007610	behavior	7	146	0.475703	0.736639	gene17214;gene26990;gene19363;gene20285;gene23124;gene27583;gene1138
GO:0016337	single organismal cell-cell adhesion	7	146	0.475703	0.736639	gene19129;gene1321;gene8415;gene27583;gene231;gene9102;gene6566
GO:0048568	embryonic organ development	7	146	0.475703	0.736639	gene1321;gene1138;gene17566;gene15483;gene26064;gene3361;gene22297
GO:0001503	ossification	6	124	0.477055	0.738093	gene18785;gene26064;gene23404;gene9456;gene1321;gene20456
GO:1903651	positive regulation of cytoplasmic transport	6	124	0.477055	0.738093	gene21876;gene1321;gene8611;gene25490;gene22905;gene20656
GO:0043409	negative regulation of MAPK cascade	4	80	0.479732	0.741273	gene21354;gene27665;gene24056;gene22186
GO:0050821	protein stabilization	4	80	0.479732	0.741273	gene13139;gene1321;gene739;gene8611
GO:0060541	respiratory system development	4	80	0.479732	0.741273	gene1138;gene17566;gene23239;gene20285
GO:0035295	tube development	11	236	0.482102	0.742687	gene1321;gene3197;gene20867;gene19129;gene25568;gene23248;gene17566;gene23239;gene26674;gene739;gene20285
GO:1902532	negative regulation of intracellular signal transduction	11	236	0.482102	0.742687	gene20598;gene9926;gene20456;gene26064;gene21354;gene27665;gene24056;gene22186;gene16430;gene23352;gene3286
GO:0007169	transmembrane receptor protein tyrosine kinase signaling pathway	9	192	0.485771	0.744886	gene24974;gene9926;gene14968;gene10527;gene19129;gene2736;gene27401;gene21159;gene24646
GO:0007265	Ras protein signal transduction	4	81	0.489465	0.744886	gene20077;gene3986;gene1565;gene6614
GO:1901136	carbohydrate derivative catabolic process	4	81	0.489465	0.744886	gene3704;gene25255;gene3286;gene8900
GO:0023052	signaling	74	1649	0.489771	0.744886	gene19129;gene9102;gene24974;gene9926;gene14968;gene8415;gene3133;gene739;gene17566;gene24185;gene1321;gene20077;gene23352;gene7147;gene10527;gene20598;gene2736;gene24646;gene10804;gene1117;gene11828;gene13697;gene16430;gene1936;gene23124;gene27396;gene290;gene3286;gene6614;gene8706;gene12383;gene16512;gene18010;gene1893;gene19363;gene24991;gene3565;gene8052;gene8896;gene10748;gene12102;gene13733…
GO:0050789	regulation of biological process	208	4656	0.489783	0.744886	gene231;gene21354;gene8615;gene739;gene10804;gene13849;gene14968;gene1656;gene17566;gene23248;gene24646;gene659;gene25568;gene25490;gene1321;gene19336;gene20285;gene22248;gene23125;gene25812;gene25934;gene7113;gene19129;gene9102;gene2606;gene13484;gene22905;gene24523;gene27665;gene9735;gene7742;gene26674;gene138;gene17464;gene19774;gene6566;gene26990;gene24974;gene9926;gene1078;gene7182;gene2736;…
GO:0043009	chordate embryonic development	12	260	0.491359	0.744886	gene1321;gene2306;gene25141;gene4202;gene3361;gene23248;gene25656;gene26250;gene17566;gene15483;gene26064;gene17464
GO:0043900	regulation of multi-organism process	9	193	0.492078	0.744886	gene2606;gene19336;gene2257;gene11263;gene12986;gene12989;gene13140;gene12668;gene26118
GO:0002009	morphogenesis of an epithelium	8	171	0.494532	0.744886	gene1321;gene20867;gene25568;gene23248;gene1138;gene17566;gene19278;gene26064
GO:0006643	membrane lipid metabolic process	5	104	0.495618	0.744886	gene1656;gene13686;gene15585;gene21477;gene25091
GO:0032102	negative regulation of response to external stimulus	5	104	0.495618	0.744886	gene1321;gene21354;gene22186;gene8615;gene10167
GO:0045927	positive regulation of growth	5	104	0.495618	0.744886	gene13139;gene17566;gene19278;gene20077;gene22905
GO:0010810	regulation of cell-substrate adhesion	4	82	0.499123	0.749523	gene18338;gene8038;gene1321;gene1656
GO:0051235	maintenance of location	4	82	0.499123	0.749523	gene12090;gene16244;gene30259;gene27616
GO:0048729	tissue morphogenesis	10	217	0.501767	0.753177	gene1321;gene20867;gene25568;gene739;gene23248;gene1138;gene17566;gene19278;gene26064;gene19129
GO:0009792	embryo development ending in birth or egg hatching	12	262	0.502224	0.753546	gene1321;gene2306;gene25141;gene4202;gene3361;gene23248;gene25656;gene26250;gene17566;gene15483;gene26064;gene17464
GO:0051260	protein homooligomerization	5	105	0.504138	0.756102	gene1060;gene21354;gene18881;gene19619;gene25350
GO:0051093	negative regulation of developmental process	14	308	0.507628	0.760282	gene21354;gene19129;gene8615;gene1321;gene20456;gene18338;gene25568;gene6566;gene26064;gene23352;gene739;gene3286;gene3361;gene25812
GO:0072358	cardiovascular system development	16	353	0.507658	0.760282	gene739;gene1321;gene22905;gene20867;gene25568;gene19129;gene17566;gene26674;gene11028;gene25298;gene26064;gene1565;gene1936;gene2736;gene27583;gene3286
GO:0072359	circulatory system development	16	353	0.507658	0.760282	gene739;gene1321;gene22905;gene20867;gene25568;gene19129;gene17566;gene26674;gene11028;gene25298;gene26064;gene1565;gene1936;gene2736;gene27583;gene3286
GO:0098609	cell-cell adhesion	8	173	0.507845	0.760282	gene12222;gene8415;gene19129;gene1321;gene27583;gene231;gene9102;gene6566
GO:0030178	negative regulation of Wnt signaling pathway	4	83	0.508702	0.760282	gene23352;gene20456;gene9687;gene12102
GO:0006954	inflammatory response	5	106	0.512602	0.76395	gene8415;gene8456;gene22248;gene20917;gene23239
GO:0006796	phosphate-containing compound metabolic process	37	827	0.513454	0.76395	gene6214;gene7147;gene19619;gene19736;gene17566;gene24185;gene16570;gene22707;gene739;gene25535;gene19774;gene22167;gene23494;gene24056;gene25141;gene2525;gene15763;gene6857;gene13484;gene14685;gene16512;gene17464;gene24991;gene3286;gene8900;gene13318;gene23844;gene11997;gene18010;gene22905;gene16775;gene6566;gene20456;gene1893;gene14968;gene24646;gene25769
GO:0048598	embryonic morphogenesis	10	220	0.519497	0.766274	gene1321;gene1138;gene9102;gene23248;gene17566;gene23494;gene24056;gene3361;gene19129;gene26064
GO:0009968	negative regulation of signal transduction	22	491	0.519912	0.76657	gene21354;gene26674;gene739;gene27665;gene20598;gene9926;gene20456;gene26137;gene22248;gene10748;gene12090;gene23352;gene26064;gene3133;gene24056;gene24646;gene22186;gene16430;gene9687;gene12102;gene3286;gene25490
GO:0071407	cellular response to organic cyclic compound	8	175	0.521047	0.767926	gene6566;gene22334;gene19347;gene26137;gene1060;gene13484;gene24992;gene8900
GO:0001944	vasculature development	10	221	0.525364	0.769124	gene739;gene20867;gene19129;gene25568;gene26674;gene1565;gene1936;gene2736;gene27583;gene3286
GO:0048523	negative regulation of cellular process	85	1912	0.526585	0.770055	gene21354;gene739;gene7113;gene1321;gene13484;gene17566;gene22905;gene24523;gene27665;gene9735;gene26674;gene6566;gene8615;gene1078;gene138;gene2257;gene24185;gene19129;gene19734;gene3361;gene20598;gene9926;gene12668;gene25992;gene23352;gene3133;gene20456;gene1061;gene26003;gene19336;gene26137;gene18338;gene1656;gene3286;gene22248;gene10748;gene12090;gene25568;gene26064;gene10885;gene23288;gene13…
GO:0002520	immune system development	11	244	0.5273	0.770786	gene1321;gene23461;gene22248;gene8415;gene19336;gene22185;gene26660;gene6566;gene17566;gene1893;gene25568
GO:2001252	positive regulation of chromosome organization	4	85	0.527607	0.770919	gene17464;gene1480;gene3986;gene13139
GO:0045732	positive regulation of protein catabolic process	6	131	0.531008	0.77241	gene1078;gene138;gene22905;gene1480;gene739;gene24523
GO:0040008	regulation of growth	13	291	0.535972	0.77241	gene13139;gene17566;gene19278;gene20867;gene20077;gene12553;gene1321;gene23404;gene290;gene9926;gene22905;gene10885;gene20598
GO:0005996	monosaccharide metabolic process	4	86	0.536927	0.77241	gene16620;gene21354;gene2606;gene8900
GO:0007178	transmembrane receptor protein serine/threonine kinase signaling pathway	4	86	0.536927	0.77241	gene739;gene1321;gene17566;gene10748
GO:0010212	response to ionizing radiation	4	86	0.536927	0.77241	gene1060;gene9647;gene8415;gene20828
GO:0052548	regulation of endopeptidase activity	5	109	0.537628	0.77241	gene231;gene3361;gene1321;gene1656;gene8456
GO:0044700	single organism signaling	73	1647	0.538434	0.77241	gene19129;gene9102;gene24974;gene9926;gene14968;gene8415;gene3133;gene739;gene17566;gene24185;gene1321;gene20077;gene23352;gene7147;gene10527;gene20598;gene2736;gene24646;gene10804;gene1117;gene11828;gene13697;gene16430;gene1936;gene23124;gene27396;gene290;gene3286;gene6614;gene8706;gene12383;gene16512;gene18010;gene1893;gene19363;gene24991;gene3565;gene8052;gene8896;gene10748;gene12102;gene13733…
GO:1903533	regulation of protein targeting	7	155	0.539545	0.77257	gene21876;gene1321;gene27665;gene25490;gene23352;gene22905;gene20656
GO:0006650	glycerophospholipid metabolic process	6	133	0.546007	0.781509	gene7147;gene16570;gene25535;gene15763;gene13318;gene23844
GO:1902531	regulation of intracellular signal transduction	33	747	0.546505	0.781909	gene14968;gene24646;gene21354;gene27665;gene4917;gene20598;gene9926;gene20456;gene17566;gene15763;gene25907;gene22905;gene23494;gene26064;gene17160;gene26674;gene24056;gene25490;gene22186;gene16430;gene8456;gene23352;gene24846;gene3286;gene1117;gene1565;gene306;gene3565;gene8896;gene20800;gene16775;gene24523;gene25772
GO:0051050	positive regulation of transport	15	340	0.553055	0.785924	gene24185;gene18338;gene21354;gene21876;gene25812;gene1321;gene17566;gene8611;gene24646;gene25490;gene22334;gene20656;gene22905;gene23248;gene3133
GO:0009991	response to extracellular stimulus	7	157	0.553317	0.785924	gene18338;gene22334;gene8415;gene13484;gene24992;gene8615;gene17566
GO:0019058	viral life cycle	5	111	0.553981	0.785924	gene2257;gene26990;gene12290;gene2606;gene19129
GO:0030154	cell differentiation	56	1270	0.554631	0.785924	gene18338;gene18785;gene26064;gene22905;gene19774;gene17566;gene25568;gene26674;gene23248;gene23461;gene1444;gene27401;gene12553;gene4250;gene26342;gene1321;gene22334;gene25901;gene309;gene19278;gene22248;gene9102;gene3361;gene20867;gene138;gene8896;gene2085;gene19984;gene21354;gene20077;gene9687;gene1061;gene10748;gene17424;gene1936;gene23125;gene23352;gene23404;gene25934;gene9456;gene8415;gene7…
GO:0006338	chromatin remodeling	4	88	0.555286	0.785924	gene16775;gene23288;gene1061;gene21876
GO:0043281	regulation of cysteine-type endopeptidase activity involved in apoptotic process	4	88	0.555286	0.785924	gene3361;gene1321;gene1656;gene8456
GO:1901796	regulation of signal transduction by p53 class mediator	4	88	0.555286	0.785924	gene26064;gene16775;gene24523;gene25772
GO:0051345	positive regulation of hydrolase activity	9	204	0.559866	0.785924	gene231;gene22248;gene25534;gene1321;gene16570;gene7742;gene8038;gene1656;gene8456
GO:0098602	single organism cell adhesion	7	158	0.560135	0.785993	gene19129;gene1321;gene8415;gene27583;gene231;gene9102;gene6566
GO:0050878	regulation of body fluid levels	5	112	0.562051	0.788372	gene19129;gene8456;gene24185;gene10167;gene11848
GO:1903037	regulation of leukocyte cell-cell adhesion	4	89	0.564319	0.790312	gene8615;gene20828;gene27401;gene8415
GO:0010638	positive regulation of organelle organization	13	297	0.56629	0.792761	gene17464;gene21876;gene25812;gene15483;gene2257;gene1480;gene6614;gene1321;gene8038;gene25992;gene3986;gene13139;gene25141
GO:0009887	organ morphogenesis	14	320	0.566668	0.792981	gene231;gene1321;gene3361;gene17566;gene20285;gene25568;gene1138;gene739;gene8615;gene2085;gene26064;gene20828;gene20867;gene21159
GO:0015980	energy derivation by oxidation of organic compounds	5	113	0.570048	0.796772	gene17892;gene1438;gene8900;gene25769;gene11028
GO:0052547	regulation of peptidase activity	5	113	0.570048	0.796772	gene231;gene3361;gene1321;gene1656;gene8456
GO:2001235	positive regulation of apoptotic signaling pathway	4	90	0.573251	0.796772	gene25812;gene1321;gene27162;gene26342
GO:0007507	heart development	9	207	0.57772	0.796772	gene1321;gene22905;gene25568;gene20867;gene739;gene17566;gene11028;gene25298;gene26064
GO:0030097	hemopoiesis	9	207	0.57772	0.796772	gene23461;gene8415;gene19336;gene22185;gene26660;gene6566;gene17566;gene1893;gene25568
GO:0008064	regulation of actin polymerization or depolymerization	4	91	0.58208	0.799829	gene306;gene19774;gene6614;gene27616
GO:0030832	regulation of actin filament length	4	91	0.58208	0.799829	gene306;gene19774;gene6614;gene27616
GO:0048732	gland development	6	138	0.582536	0.800147	gene17566;gene1321;gene18785;gene22334;gene24992;gene20867
GO:0001568	blood vessel development	9	208	0.5836	0.801301	gene739;gene20867;gene19129;gene25568;gene26674;gene1936;gene2736;gene27583;gene3286
GO:0048468	cell development	23	531	0.586993	0.80565	gene18338;gene22905;gene23248;gene1444;gene27401;gene26342;gene25568;gene309;gene22248;gene138;gene2085;gene1061;gene26064;gene7742;gene10885;gene16570;gene17566;gene25409;gene20867;gene19129;gene1321;gene20456;gene25907
GO:0007154	cell communication	74	1692	0.590685	0.809164	gene19129;gene9102;gene24974;gene9926;gene14968;gene8415;gene3133;gene739;gene17566;gene24185;gene1321;gene20077;gene23352;gene7147;gene10527;gene20598;gene2736;gene24646;gene10804;gene1117;gene11828;gene13697;gene16430;gene1936;gene23124;gene27396;gene290;gene3286;gene6614;gene8706;gene12383;gene16512;gene18010;gene1893;gene19363;gene24991;gene3565;gene8052;gene8896;gene10748;gene18338;gene12102…
GO:0031325	positive regulation of cellular metabolic process	57	1307	0.591466	0.809923	gene231;gene1321;gene19336;gene20285;gene22248;gene23125;gene25568;gene25812;gene25934;gene7113;gene739;gene8615;gene1078;gene138;gene22905;gene14968;gene16775;gene17464;gene24646;gene2257;gene25534;gene21354;gene19734;gene16570;gene2470;gene1480;gene23494;gene13273;gene10885;gene3133;gene22076;gene17160;gene26674;gene3986;gene17566;gene19347;gene26064;gene27665;gene11997;gene19129;gene25772;gene…
GO:0048585	negative regulation of response to stimulus	26	601	0.591756	0.81001	gene21354;gene26674;gene739;gene27665;gene20598;gene9926;gene20456;gene26137;gene22248;gene10748;gene12090;gene1321;gene22186;gene8615;gene23352;gene26064;gene3133;gene10167;gene24056;gene24646;gene16430;gene17566;gene9687;gene12102;gene3286;gene25490
GO:0050794	regulation of cellular process	197	4463	0.593183	0.811652	gene231;gene21354;gene8615;gene739;gene10804;gene13849;gene14968;gene1656;gene17566;gene23248;gene24646;gene659;gene25568;gene25490;gene1321;gene19336;gene20285;gene22248;gene23125;gene25812;gene25934;gene7113;gene19129;gene9102;gene2606;gene13484;gene22905;gene24523;gene27665;gene9735;gene7742;gene26674;gene138;gene17464;gene19774;gene6566;gene24974;gene9926;gene1078;gene7182;gene19737;gene8896;…
GO:0051336	regulation of hydrolase activity	15	349	0.59472	0.812881	gene231;gene22248;gene3361;gene1061;gene26003;gene25534;gene1321;gene17566;gene16570;gene7742;gene8038;gene18010;gene1656;gene8456;gene3565
GO:0010038	response to metal ion	4	93	0.59942	0.813336	gene10303;gene17892;gene22905;gene8415
GO:0048562	embryonic organ morphogenesis	4	93	0.59942	0.813336	gene1321;gene1138;gene17566;gene3361
GO:0071902	positive regulation of protein serine/threonine kinase activity	5	117	0.601261	0.814287	gene21354;gene22905;gene23494;gene22076;gene13484
GO:0048646	anatomical structure formation involved in morphogenesis	19	443	0.602112	0.814514	gene231;gene20867;gene19129;gene23461;gene9102;gene8615;gene23248;gene1138;gene1061;gene26674;gene26064;gene23494;gene24056;gene1936;gene25568;gene2736;gene27583;gene3286;gene1321
GO:0006955	immune response	14	328	0.604523	0.817467	gene25568;gene8415;gene24963;gene25490;gene22248;gene25966;gene13051;gene13054;gene13137;gene2417;gene1321;gene13273;gene17160;gene7147
GO:0035556	intracellular signal transduction	29	674	0.606365	0.819648	gene3133;gene20077;gene14968;gene24646;gene12383;gene16512;gene18010;gene1893;gene19363;gene20598;gene24185;gene24991;gene3565;gene8052;gene8896;gene9926;gene25812;gene3986;gene306;gene6566;gene1565;gene6614;gene23494;gene22905;gene26342;gene2995;gene8611;gene20456;gene231
GO:0006275	regulation of DNA replication	4	94	0.607926	0.820692	gene17464;gene22185;gene22905;gene25534
GO:0034110	regulation of homotypic cell-cell adhesion	4	94	0.607926	0.820692	gene20828;gene10167;gene27401;gene8415
GO:0034599	cellular response to oxidative stress	4	94	0.607926	0.820692	gene20828;gene3133;gene22905;gene1893
GO:0051240	positive regulation of multicellular organismal process	22	514	0.60938	0.820692	gene1321;gene25568;gene26990;gene18338;gene19278;gene4250;gene17566;gene27583;gene12668;gene13273;gene20077;gene21354;gene19129;gene2736;gene8456;gene7147;gene22248;gene26064;gene11848;gene23248;gene22905;gene26118
GO:0044089	positive regulation of cellular component biogenesis	8	189	0.609424	0.820692	gene1321;gene15483;gene2257;gene17160;gene6614;gene8038;gene27583;gene26990
GO:0032496	response to lipopolysaccharide	4	95	0.616322	0.820692	gene19993;gene22248;gene25966;gene8415
GO:0055114	oxidation-reduction process	11	261	0.61848	0.822951	gene17892;gene1438;gene16570;gene23461;gene25769;gene6253;gene25831;gene8900;gene20364;gene21354;gene11028
GO:0051049	regulation of transport	28	655	0.619541	0.824057	gene7182;gene2257;gene24185;gene18338;gene19734;gene21354;gene21876;gene25812;gene1321;gene17566;gene8615;gene8611;gene27665;gene24646;gene23124;gene24523;gene8706;gene25490;gene23352;gene22334;gene12090;gene20656;gene22905;gene10885;gene16570;gene19129;gene23248;gene3133
GO:0016311	dephosphorylation	4	96	0.624606	0.829615	gene19774;gene22167;gene23494;gene24056
GO:0008285	negative regulation of cell proliferation	11	263	0.628636	0.829615	gene1321;gene21354;gene17566;gene27162;gene25812;gene12553;gene12969;gene23352;gene27665;gene3361;gene7140
GO:0051241	negative regulation of multicellular organismal process	14	334	0.631922	0.829615	gene21354;gene12090;gene1321;gene20456;gene26064;gene23352;gene739;gene24185;gene3286;gene10167;gene3361;gene16430;gene25568;gene17566
GO:0032868	response to insulin	4	97	0.632776	0.829615	gene19984;gene21354;gene24646;gene3286
GO:0043408	regulation of MAPK cascade	11	265	0.638653	0.834839	gene14968;gene22905;gene23494;gene21354;gene27665;gene17160;gene26674;gene17566;gene25907;gene24056;gene22186
GO:0023057	negative regulation of signaling	22	522	0.63886	0.834839	gene21354;gene26674;gene739;gene27665;gene20598;gene9926;gene20456;gene26137;gene22248;gene10748;gene12090;gene23352;gene26064;gene3133;gene24056;gene24646;gene22186;gene16430;gene9687;gene12102;gene3286;gene25490
GO:0060537	muscle tissue development	4	98	0.640831	0.837109	gene22905;gene21159;gene739;gene17566
GO:0045087	innate immune response	8	196	0.650332	0.84061	gene8415;gene24963;gene22248;gene25966;gene13051;gene13054;gene13137;gene2417
GO:0048589	developmental growth	6	148	0.650805	0.840917	gene18338;gene2085;gene25656;gene26250;gene1321;gene17566
GO:0016050	vesicle organization	6	149	0.657246	0.848933	gene2257;gene27162;gene1061;gene8038;gene138;gene196
GO:0009117	nucleotide metabolic process	9	222	0.661645	0.853408	gene6214;gene19619;gene22707;gene2525;gene3286;gene6857;gene19736;gene8900;gene25769
GO:0007166	cell surface receptor signaling pathway	32	761	0.662618	0.853408	gene19129;gene9102;gene24974;gene9926;gene14968;gene8415;gene739;gene1321;gene23352;gene10527;gene17566;gene2736;gene10748;gene12102;gene13733;gene3361;gene9687;gene26342;gene27401;gene25568;gene26064;gene21159;gene231;gene24646;gene24846;gene11583;gene17160;gene24330;gene27665;gene20867;gene20598;gene8456
GO:0010558	negative regulation of macromolecule biosynthetic process	29	692	0.664189	0.853408	gene6566;gene739;gene19129;gene21354;gene13484;gene23352;gene23288;gene12383;gene17424;gene20456;gene22248;gene25812;gene12969;gene12985;gene13055;gene13131;gene13135;gene13141;gene8105;gene8615;gene10748;gene13139;gene1321;gene20285;gene26064;gene3986;gene4156;gene4917;gene1656
GO:0030036	actin cytoskeleton organization	8	199	0.667091	0.855159	gene1344;gene8896;gene1444;gene7742;gene27616;gene1565;gene18512;gene19774
GO:0048193	Golgi vesicle transport	8	199	0.667091	0.855159	gene12640;gene1344;gene15634;gene20445;gene23269;gene27416;gene3197;gene8896
GO:0043123	positive regulation of I-kappaB kinase/NF-kappaB signaling	4	102	0.671884	0.859761	gene21354;gene27665;gene4917;gene25490
GO:0000904	cell morphogenesis involved in differentiation	8	200	0.672569	0.86033	gene1444;gene27401;gene309;gene26064;gene17566;gene20867;gene19129;gene25907
GO:0042060	wound healing	5	127	0.67337	0.860739	gene19129;gene17566;gene8615;gene18338;gene8456
GO:0040007	growth	7	176	0.673808	0.86099	gene18338;gene17566;gene19129;gene2085;gene25656;gene26250;gene1321
GO:0010648	negative regulation of cell communication	22	533	0.677618	0.862587	gene21354;gene26674;gene739;gene27665;gene20598;gene9926;gene20456;gene26137;gene22248;gene10748;gene12090;gene23352;gene26064;gene3133;gene24056;gene24646;gene22186;gene16430;gene9687;gene12102;gene3286;gene25490
GO:0009165	nucleotide biosynthetic process	4	103	0.679352	0.862587	gene19619;gene22707;gene2525;gene6857
GO:0001819	positive regulation of cytokine production	5	128	0.680087	0.862587	gene18338;gene1321;gene13273;gene22248;gene21354
GO:2000113	negative regulation of cellular macromolecule biosynthetic process	28	674	0.680368	0.862587	gene6566;gene739;gene13484;gene23352;gene23288;gene12383;gene17424;gene20456;gene21354;gene22248;gene25812;gene12969;gene12985;gene13055;gene13131;gene13135;gene13141;gene8105;gene10748;gene13139;gene1321;gene20285;gene26064;gene3986;gene4156;gene4917;gene1656;gene8615
GO:0001817	regulation of cytokine production	8	202	0.683362	0.865463	gene7742;gene12090;gene21354;gene18338;gene1321;gene13273;gene17566;gene22248
GO:0051130	positive regulation of cellular component organization	22	535	0.684424	0.866501	gene17464;gene21876;gene25812;gene1321;gene15483;gene4250;gene2257;gene1480;gene12668;gene8038;gene20077;gene17160;gene6614;gene25992;gene27583;gene17566;gene26064;gene3986;gene26990;gene13139;gene25141;gene7147
GO:0006753	nucleoside phosphate metabolic process	9	227	0.687369	0.869921	gene6214;gene19619;gene22707;gene2525;gene6857;gene3286;gene19736;gene8900;gene25769
GO:1901293	nucleoside phosphate biosynthetic process	4	105	0.693932	0.870281	gene19619;gene22707;gene2525;gene6857
GO:0051046	regulation of secretion	8	204	0.693933	0.870281	gene7182;gene18338;gene17566;gene24185;gene23124;gene22334;gene12090;gene24646
GO:0097190	apoptotic signaling pathway	6	155	0.69433	0.870281	gene26342;gene1321;gene17566;gene25812;gene1893;gene231
GO:0045934	negative regulation of nucleobase-containing compound metabolic process	27	656	0.696684	0.872747	gene739;gene24523;gene13484;gene23352;gene23288;gene12383;gene17424;gene20456;gene21354;gene22248;gene25812;gene12969;gene12985;gene13055;gene13131;gene13135;gene13141;gene8105;gene10748;gene13139;gene1321;gene20285;gene26064;gene3986;gene4156;gene4917;gene8615
GO:0048534	hematopoietic or lymphoid organ development	9	229	0.697316	0.873231	gene23461;gene8415;gene19336;gene22185;gene26660;gene6566;gene17566;gene1893;gene25568
GO:0043623	cellular protein complex assembly	8	205	0.699135	0.874182	gene10424;gene15634;gene17424;gene25992;gene26660;gene138;gene10748;gene1321
GO:0010035	response to inorganic substance	6	156	0.700246	0.874182	gene1060;gene24992;gene10303;gene22905;gene17892;gene8415
GO:0007009	plasma membrane organization	4	106	0.701043	0.874835	gene7742;gene8038;gene19993;gene21354
GO:0001775	cell activation	7	181	0.701923	0.875628	gene19129;gene25490;gene26674;gene23288;gene1321;gene8415;gene6566
GO:0055082	cellular chemical homeostasis	7	182	0.707352	0.87662	gene17892;gene16244;gene30259;gene17160;gene17875;gene28846;gene22334
GO:0010647	positive regulation of cell communication	25	614	0.711687	0.880432	gene25568;gene14968;gene21354;gene27665;gene4917;gene25812;gene2257;gene17566;gene22905;gene23494;gene3361;gene19129;gene309;gene8456;gene17160;gene26674;gene24646;gene1321;gene25490;gene9735;gene22334;gene659;gene27162;gene26342;gene20800
GO:0044708	single-organism behavior	4	109	0.72166	0.884504	gene17214;gene23124;gene27583;gene19363
GO:0019693	ribose phosphate metabolic process	6	160	0.723135	0.886008	gene6214;gene19619;gene22707;gene3286;gene19736;gene25769
GO:0009890	negative regulation of biosynthetic process	29	713	0.725945	0.889146	gene6566;gene739;gene19129;gene21354;gene13484;gene23352;gene23288;gene12383;gene17424;gene20456;gene22248;gene25812;gene12969;gene12985;gene13055;gene13131;gene13135;gene13141;gene8105;gene8615;gene10748;gene13139;gene1321;gene20285;gene26064;gene3986;gene4156;gene4917;gene1656
GO:0050877	neurological system process	7	186	0.728408	0.890027	gene19734;gene17214;gene26990;gene1138;gene19363;gene20285;gene17160
GO:0002697	regulation of immune effector process	5	136	0.730464	0.892235	gene11263;gene12986;gene12989;gene13140;gene17566
GO:0055086	nucleobase-containing small molecule metabolic process	10	262	0.736731	0.894595	gene6214;gene19619;gene22707;gene2525;gene6857;gene3286;gene18881;gene19736;gene8900;gene25769
GO:0016054	organic acid catabolic process	4	112	0.74121	0.898909	gene21287;gene20364;gene21354;gene13697
GO:0046395	carboxylic acid catabolic process	4	112	0.74121	0.898909	gene21287;gene20364;gene21354;gene13697
GO:0044282	small molecule catabolic process	6	164	0.744784	0.900135	gene7147;gene10885;gene21287;gene20364;gene21354;gene13697
GO:0023056	positive regulation of signaling	24	602	0.746196	0.900373	gene25568;gene14968;gene21354;gene27665;gene4917;gene25812;gene17566;gene22905;gene23494;gene3361;gene19129;gene309;gene8456;gene17160;gene26674;gene24646;gene1321;gene25490;gene9735;gene22334;gene659;gene27162;gene26342;gene20800
GO:0019221	cytokine-mediated signaling pathway	4	113	0.747491	0.901327	gene8415;gene20598;gene8456;gene9926
GO:0071496	cellular response to external stimulus	4	113	0.747491	0.901327	gene18338;gene16775;gene26342;gene13484
GO:0009150	purine ribonucleotide metabolic process	5	139	0.747811	0.901409	gene19619;gene22707;gene3286;gene19736;gene25769
GO:0030029	actin filament-based process	8	216	0.752566	0.906834	gene1344;gene8896;gene1444;gene7742;gene27616;gene1565;gene18512;gene19774
GO:0009653	anatomical structure morphogenesis	35	865	0.754161	0.908144	gene739;gene18338;gene231;gene1321;gene3361;gene17566;gene23248;gene23239;gene20285;gene20867;gene25568;gene19129;gene23461;gene1444;gene27401;gene309;gene1138;gene9102;gene8615;gene2085;gene1061;gene26674;gene19278;gene26064;gene21159;gene1565;gene23494;gene24056;gene20828;gene1936;gene2736;gene27583;gene3286;gene9281;gene25907
GO:0043410	positive regulation of MAPK cascade	6	166	0.755144	0.909021	gene14968;gene22905;gene23494;gene17160;gene26674;gene17566
GO:0006644	phospholipid metabolic process	6	167	0.760208	0.913579	gene7147;gene16570;gene25535;gene15763;gene13318;gene23844
GO:0031327	negative regulation of cellular biosynthetic process	28	703	0.762492	0.915093	gene6566;gene739;gene13484;gene23352;gene23288;gene12383;gene17424;gene20456;gene21354;gene22248;gene25812;gene12969;gene12985;gene13055;gene13131;gene13135;gene13141;gene8105;gene10748;gene13139;gene1321;gene20285;gene26064;gene3986;gene4156;gene4917;gene1656;gene8615
GO:0000165	MAPK cascade	4	116	0.765637	0.915855	gene6566;gene14968;gene23494;gene24646
GO:0016236	macroautophagy	4	116	0.765637	0.915855	gene11263;gene12986;gene12989;gene13140
GO:1903530	regulation of secretion by cell	7	194	0.767339	0.915855	gene7182;gene18338;gene17566;gene23124;gene22334;gene12090;gene24646
GO:0016055	Wnt signaling pathway	6	169	0.770105	0.917146	gene23352;gene12102;gene13733;gene3361;gene9687;gene1321
GO:0009967	positive regulation of signal transduction	22	563	0.771072	0.917687	gene25568;gene14968;gene21354;gene27665;gene4917;gene25812;gene17566;gene22905;gene23494;gene3361;gene19129;gene8456;gene17160;gene26674;gene24646;gene1321;gene25490;gene9735;gene659;gene27162;gene26342;gene20800
GO:0048638	regulation of developmental growth	4	117	0.771456	0.917837	gene20867;gene20077;gene22905;gene10885
GO:1901565	organonitrogen compound catabolic process	5	144	0.774867	0.921566	gene7147;gene3704;gene21287;gene25255;gene3286
GO:0048869	cellular developmental process	57	1389	0.775105	0.921566	gene18338;gene18785;gene26064;gene22905;gene19774;gene17566;gene25568;gene26674;gene23248;gene23239;gene23461;gene1444;gene27401;gene12553;gene4250;gene26342;gene1321;gene22334;gene25901;gene309;gene19278;gene22248;gene9102;gene3361;gene20867;gene138;gene8896;gene2085;gene19984;gene21354;gene20077;gene9687;gene1061;gene10748;gene17424;gene1936;gene23125;gene23352;gene23404;gene25934;gene9456;gene…
GO:0046649	lymphocyte activation	4	118	0.777161	0.921776	gene23288;gene1321;gene8415;gene6566
GO:0042981	regulation of apoptotic process	25	638	0.779321	0.922894	gene1321;gene13484;gene17566;gene22905;gene24523;gene27665;gene9735;gene3361;gene25812;gene12090;gene26342;gene22248;gene21354;gene10885;gene231;gene26064;gene1138;gene1408;gene1893;gene19336;gene2306;gene24846;gene1656;gene8456;gene27162
GO:1902580	single-organism cellular localization	18	471	0.784287	0.927545	gene12150;gene25237;gene19737;gene17009;gene12640;gene13405;gene15634;gene25141;gene3197;gene5552;gene1480;gene1344;gene7742;gene8038;gene27665;gene21354;gene196;gene17566
GO:0048812	neuron projection morphogenesis	5	147	0.790005	0.931534	gene18338;gene23248;gene27401;gene309;gene20867
GO:0043067	regulation of programmed cell death	25	643	0.791996	0.933121	gene1321;gene13484;gene17566;gene22905;gene24523;gene27665;gene9735;gene3361;gene25812;gene12090;gene26342;gene22248;gene21354;gene10885;gene231;gene26064;gene1138;gene1408;gene1893;gene19336;gene2306;gene24846;gene1656;gene8456;gene27162
GO:0006979	response to oxidative stress	6	174	0.793514	0.933929	gene20828;gene3133;gene25350;gene22905;gene21354;gene1893
GO:0043269	regulation of ion transport	4	121	0.793604	0.933929	gene24185;gene17566;gene20656;gene23124
GO:0009893	positive regulation of metabolic process	60	1470	0.795471	0.935817	gene231;gene1321;gene19336;gene20285;gene22248;gene23125;gene25568;gene25812;gene25934;gene7113;gene739;gene8615;gene1078;gene138;gene22905;gene14968;gene16775;gene21354;gene17464;gene24646;gene2257;gene25534;gene19734;gene16570;gene2470;gene1480;gene23494;gene13273;gene10885;gene3133;gene22076;gene17566;gene17160;gene26674;gene3986;gene19347;gene26064;gene27665;gene11997;gene19129;gene25772;gene…
GO:0051960	regulation of nervous system development	11	303	0.798877	0.937347	gene19774;gene22905;gene4250;gene12668;gene20867;gene20077;gene27583;gene22248;gene23248;gene10885;gene25568
GO:0006163	purine nucleotide metabolic process	5	150	0.804342	0.941429	gene19619;gene22707;gene3286;gene19736;gene25769
GO:0009259	ribonucleotide metabolic process	5	150	0.804342	0.941429	gene19619;gene22707;gene3286;gene19736;gene25769
GO:0051249	regulation of lymphocyte activation	4	124	0.809062	0.943114	gene6566;gene20828;gene27401;gene8415
GO:0002682	regulation of immune system process	17	457	0.813745	0.943818	gene21354;gene25568;gene24963;gene6566;gene20828;gene22248;gene27401;gene8415;gene11263;gene12986;gene12989;gene13140;gene25490;gene17566;gene2417;gene2736;gene1321
GO:1901657	glycosyl compound metabolic process	6	179	0.81506	0.943818	gene19619;gene22707;gene18881;gene14968;gene19736;gene25769
GO:0031647	regulation of protein stability	4	126	0.818835	0.947399	gene13139;gene1321;gene739;gene8611
GO:0010629	negative regulation of gene expression	29	752	0.821346	0.94825	gene6566;gene739;gene24523;gene13484;gene23352;gene23288;gene12383;gene17424;gene20456;gene21354;gene22248;gene25812;gene3986;gene12969;gene12985;gene13055;gene13131;gene13135;gene13141;gene8105;gene10748;gene13139;gene1321;gene20285;gene26064;gene4156;gene4917;gene2606;gene8615
GO:0043405	regulation of MAP kinase activity	4	127	0.823565	0.94825	gene22905;gene23494;gene21354;gene27665
GO:0060322	head development	10	287	0.829622	0.953873	gene17566;gene24992;gene26342;gene28846;gene1138;gene21159;gene17424;gene20828;gene25812;gene14751
GO:0050865	regulation of cell activation	5	156	0.830688	0.953873	gene6566;gene20828;gene10167;gene27401;gene8415
GO:0043122	regulation of I-kappaB kinase/NF-kappaB signaling	4	129	0.832721	0.95481	gene21354;gene27665;gene4917;gene25490
GO:0048511	rhythmic process	4	129	0.832721	0.95481	gene26342;gene19336;gene8615;gene21159
GO:0031175	neuron projection development	7	211	0.836254	0.956116	gene18338;gene23248;gene27401;gene309;gene10885;gene16570;gene20867
GO:0007420	brain development	9	264	0.838388	0.956116	gene17566;gene24992;gene26342;gene28846;gene1138;gene17424;gene20828;gene25812;gene14751
GO:0006811	ion transport	11	316	0.839837	0.956831	gene27471;gene17875;gene17160;gene9750;gene6716;gene12415;gene8896;gene26990;gene10885;gene16570;gene16620
GO:0019637	organophosphate metabolic process	15	419	0.844257	0.960335	gene6214;gene7147;gene19619;gene19736;gene16570;gene22707;gene25535;gene2525;gene15763;gene6857;gene3286;gene8900;gene13318;gene23844;gene25769
GO:0051172	negative regulation of nitrogen compound metabolic process	28	741	0.8478	0.962222	gene6566;gene739;gene24523;gene13484;gene23352;gene23288;gene12383;gene17424;gene20456;gene21354;gene22248;gene25812;gene12969;gene12985;gene13055;gene13131;gene13135;gene13141;gene8105;gene10748;gene13139;gene1321;gene20285;gene26064;gene3986;gene4156;gene4917;gene8615
GO:0016032	viral process	8	241	0.848268	0.962285	gene2257;gene26990;gene12290;gene6065;gene8415;gene2606;gene19129;gene1321
GO:0010941	regulation of cell death	26	693	0.849104	0.962765	gene1321;gene13484;gene17566;gene22905;gene24523;gene27665;gene9735;gene3361;gene25812;gene12090;gene26342;gene22248;gene21354;gene10885;gene1656;gene231;gene26064;gene1138;gene1408;gene1893;gene19336;gene2306;gene24846;gene8456;gene290;gene27162
GO:0050801	ion homeostasis	6	188	0.849356	0.962765	gene17892;gene17160;gene28846;gene11089;gene16244;gene30259
GO:2001233	regulation of apoptotic signaling pathway	6	190	0.856231	0.96749	gene25812;gene22248;gene26064;gene1321;gene27162;gene26342
GO:0010604	positive regulation of macromolecule metabolic process	52	1323	0.860012	0.970535	gene231;gene1321;gene19336;gene20285;gene22248;gene23125;gene25568;gene25812;gene25934;gene7113;gene739;gene8615;gene1078;gene138;gene22905;gene14968;gene16775;gene17464;gene25534;gene21354;gene19734;gene1480;gene23494;gene13273;gene3133;gene22076;gene17566;gene17160;gene26674;gene3986;gene19347;gene26064;gene27665;gene11997;gene19129;gene25772;gene13484;gene19278;gene26118;gene15634;gene12668;ge…
GO:0044764	multi-organism cellular process	8	245	0.860439	0.970709	gene2257;gene26990;gene12290;gene6065;gene8415;gene2606;gene19129;gene1321
GO:0051962	positive regulation of nervous system development	5	165	0.864738	0.971616	gene4250;gene12668;gene20077;gene27583;gene23248
GO:0031346	positive regulation of cell projection organization	4	137	0.865474	0.971616	gene4250;gene20077;gene6614;gene7147
GO:0046128	purine ribonucleoside metabolic process	4	137	0.865474	0.971616	gene19619;gene22707;gene19736;gene25769
GO:0050767	regulation of neurogenesis	9	275	0.870253	0.974555	gene19774;gene22905;gene4250;gene20867;gene20077;gene22248;gene23248;gene10885;gene25568
GO:0006914	autophagy	6	195	0.872301	0.974555	gene11263;gene2257;gene27162;gene12986;gene12989;gene13140
GO:0043161	proteasome-mediated ubiquitin-dependent protein catabolic process	6	195	0.872301	0.974555	gene1078;gene12668;gene22905;gene25992;gene5882;gene8611
GO:0045321	leukocyte activation	4	139	0.872751	0.974734	gene23288;gene1321;gene8415;gene6566
GO:0044723	single-organism carbohydrate metabolic process	10	303	0.874481	0.975772	gene21905;gene16620;gene21354;gene16244;gene30259;gene1438;gene19736;gene2606;gene8900;gene11028
GO:1901575	organic substance catabolic process	33	879	0.876139	0.976562	gene1078;gene12668;gene22905;gene25992;gene7147;gene3704;gene10885;gene21287;gene10806;gene13828;gene23239;gene2755;gene6566;gene25255;gene3286;gene8900;gene1438;gene2995;gene5882;gene19736;gene2257;gene17459;gene20364;gene21354;gene20917;gene16570;gene22100;gene2470;gene8611;gene22248;gene2306;gene4156;gene13697
GO:0042278	purine nucleoside metabolic process	4	140	0.876262	0.976562	gene19619;gene22707;gene19736;gene25769
GO:0005975	carbohydrate metabolic process	12	356	0.87645	0.976562	gene21905;gene16620;gene21354;gene16244;gene30259;gene14968;gene19984;gene8900;gene1438;gene19736;gene2606;gene11028
GO:0009116	nucleoside metabolic process	5	169	0.877922	0.976562	gene19619;gene22707;gene18881;gene19736;gene25769
GO:0000122	negative regulation of transcription from RNA polymerase II promoter	11	331	0.878798	0.977232	gene25812;gene10748;gene13139;gene1321;gene20285;gene26064;gene3986;gene4156;gene4917;gene739;gene8615
GO:0030111	regulation of Wnt signaling pathway	4	141	0.879688	0.977918	gene23352;gene20456;gene9687;gene12102
GO:0072521	purine-containing compound metabolic process	5	170	0.881043	0.979119	gene19619;gene22707;gene3286;gene19736;gene25769
GO:0007389	pattern specification process	4	143	0.886295	0.982207	gene1321;gene20867;gene27401;gene26064
GO:0048584	positive regulation of response to stimulus	28	765	0.888693	0.982427	gene25568;gene14968;gene2736;gene21354;gene24963;gene27665;gene4917;gene25812;gene2257;gene17566;gene25534;gene22905;gene23494;gene1321;gene3361;gene19129;gene8456;gene17160;gene26674;gene24646;gene22248;gene25490;gene9735;gene659;gene2417;gene27162;gene26342;gene20800
GO:0002694	regulation of leukocyte activation	4	144	0.889479	0.982992	gene6566;gene20828;gene27401;gene8415
GO:0033365	protein localization to organelle	12	363	0.891581	0.984822	gene19737;gene13139;gene22185;gene1061;gene1078;gene22905;gene25237;gene7140;gene27665;gene25907;gene17566;gene23248
GO:0010498	proteasomal protein catabolic process	6	202	0.892263	0.984822	gene1078;gene12668;gene22905;gene25992;gene5882;gene8611
GO:1901361	organic cyclic compound catabolic process	6	202	0.892263	0.984822	gene10885;gene6566;gene3286;gene2995;gene22248;gene2306
GO:0044087	regulation of cellular component biogenesis	13	390	0.893437	0.984822	gene1321;gene15483;gene2257;gene306;gene17160;gene6614;gene8038;gene27583;gene26990;gene26137;gene19774;gene27616;gene26064
GO:0043066	negative regulation of apoptotic process	12	364	0.893614	0.984822	gene1321;gene13484;gene17566;gene22905;gene24523;gene27665;gene9735;gene3361;gene22248;gene10885;gene26064;gene12090
GO:0006897	endocytosis	6	203	0.894887	0.985616	gene27162;gene17160;gene19734;gene24974;gene27396;gene2257
GO:0009056	catabolic process	36	966	0.89603	0.986572	gene1078;gene12668;gene22905;gene25992;gene7147;gene3704;gene10885;gene21287;gene10806;gene13828;gene23239;gene2755;gene6566;gene11263;gene25255;gene3286;gene8900;gene1438;gene2995;gene5882;gene19736;gene2257;gene1936;gene3976;gene17459;gene20364;gene21354;gene20917;gene16570;gene22100;gene2470;gene8611;gene22248;gene2306;gene4156;gene13697
GO:0048666	neuron development	8	259	0.896969	0.987021	gene18338;gene23248;gene27401;gene309;gene10885;gene16570;gene17566;gene20867
GO:0044403	symbiosis, encompassing mutualism through parasitism	8	260	0.899241	0.987369	gene2606;gene2257;gene26990;gene12290;gene6065;gene8415;gene19129;gene1321
GO:0044419	interspecies interaction between organisms	8	260	0.899241	0.987369	gene2606;gene2257;gene26990;gene12290;gene6065;gene8415;gene19129;gene1321
GO:1902533	positive regulation of intracellular signal transduction	12	367	0.89953	0.987383	gene14968;gene21354;gene27665;gene4917;gene17566;gene22905;gene23494;gene17160;gene26674;gene25490;gene8456;gene20800
GO:0080090	regulation of primary metabolic process	110	2716	0.904328	0.991128	gene231;gene8615;gene1321;gene19336;gene20285;gene22248;gene23125;gene25568;gene25812;gene25934;gene7113;gene739;gene26674;gene6566;gene26990;gene1078;gene138;gene22905;gene14968;gene16775;gene12090;gene13258;gene13770;gene16281;gene20456;gene20800;gene21935;gene23974;gene24240;gene25270;gene3806;gene12150;gene19129;gene21354;gene3361;gene17464;gene24523;gene17788;gene25907;gene12668;gene25992;ge…
GO:0090407	organophosphate biosynthetic process	7	235	0.904871	0.99128	gene19619;gene25535;gene22707;gene2525;gene15763;gene13318;gene6857
GO:0043069	negative regulation of programmed cell death	12	371	0.906995	0.992547	gene1321;gene13484;gene17566;gene22905;gene24523;gene27665;gene9735;gene3361;gene22248;gene10885;gene26064;gene12090
GO:0030182	neuron differentiation	10	318	0.907408	0.992547	gene18338;gene23248;gene25568;gene27401;gene309;gene3361;gene10885;gene16570;gene17566;gene20867
GO:0010975	regulation of neuron projection development	5	180	0.908678	0.992547	gene19774;gene4250;gene20867;gene20077;gene10885
GO:0060548	negative regulation of cell death	13	400	0.911618	0.994164	gene1321;gene13484;gene17566;gene22905;gene24523;gene27665;gene9735;gene3361;gene22248;gene10885;gene26064;gene12090;gene290
GO:0016567	protein ubiquitination	12	374	0.912288	0.994164	gene17459;gene2257;gene25992;gene12668;gene20598;gene24523;gene5882;gene9595;gene9926;gene4156;gene1078;gene22905
GO:0031344	regulation of cell projection organization	7	239	0.913529	0.994164	gene19774;gene4250;gene20867;gene20077;gene6614;gene10885;gene7147
GO:0009119	ribonucleoside metabolic process	4	153	0.914795	0.994164	gene19619;gene22707;gene19736;gene25769
GO:0031323	regulation of cellular metabolic process	111	2752	0.91497	0.994164	gene231;gene8615;gene1321;gene19336;gene20285;gene22248;gene23125;gene25568;gene25812;gene25934;gene7113;gene739;gene26674;gene6566;gene1078;gene138;gene22905;gene14968;gene16775;gene12090;gene13258;gene13770;gene16281;gene20456;gene20800;gene21935;gene23974;gene24240;gene25270;gene3806;gene12150;gene19129;gene21354;gene3361;gene17464;gene24523;gene17788;gene12668;gene25992;gene13484;gene23352;ge…
GO:0034655	nucleobase-containing compound catabolic process	5	183	0.915796	0.994548	gene6566;gene3286;gene2995;gene22248;gene2306
GO:0019222	regulation of metabolic process	122	3010	0.919019	0.99593	gene231;gene8615;gene1321;gene19336;gene20285;gene22248;gene23125;gene25568;gene25812;gene25934;gene7113;gene739;gene26674;gene6566;gene26990;gene1078;gene138;gene22905;gene14968;gene16775;gene12090;gene13258;gene13770;gene16281;gene20456;gene20800;gene21935;gene23974;gene24240;gene25270;gene3806;gene12150;gene21354;gene22707;gene19129;gene3361;gene12986;gene12989;gene13140;gene17464;gene4202;gen…
GO:0000209	protein polyubiquitination	4	155	0.919667	0.996027	gene17459;gene2257;gene25992;gene24523
GO:0032940	secretion by cell	4	155	0.919667	0.996027	gene19129;gene23124;gene17160;gene196
GO:0060255	regulation of macromolecule metabolic process	111	2763	0.923255	0.998702	gene231;gene1321;gene19336;gene20285;gene22248;gene23125;gene25568;gene25812;gene25934;gene7113;gene739;gene8615;gene26674;gene6566;gene26990;gene1078;gene138;gene22905;gene14968;gene16775;gene12090;gene13258;gene13770;gene16281;gene20456;gene20800;gene21935;gene23974;gene24240;gene25270;gene3806;gene12150;gene19129;gene21354;gene3361;gene12986;gene12989;gene13140;gene17464;gene4202;gene24523;gen…
GO:0019725	cellular homeostasis	7	247	0.928832	1	gene17892;gene16244;gene30259;gene17160;gene17875;gene28846;gene22334
GO:0080134	regulation of response to stress	21	622	0.93174	1	gene2257;gene1321;gene21354;gene22186;gene8615;gene25534;gene26064;gene1060;gene16775;gene9647;gene10167;gene17566;gene20828;gene20917;gene24185;gene7379;gene22248;gene11263;gene12986;gene12989;gene13140
GO:0007417	central nervous system development	10	333	0.932793	1	gene17566;gene24992;gene26342;gene28846;gene12553;gene1138;gene17424;gene20828;gene25812;gene14751
GO:0002684	positive regulation of immune system process	8	279	0.935017	1	gene25568;gene24963;gene22248;gene27401;gene8415;gene2417;gene2736;gene17566
GO:0044270	cellular nitrogen compound catabolic process	5	194	0.937896	1	gene6566;gene3286;gene2995;gene22248;gene2306
GO:0051090	regulation of sequence-specific DNA binding transcription factor activity	4	165	0.94048	1	gene13484;gene23352;gene739;gene20828
GO:0019439	aromatic compound catabolic process	5	196	0.941305	1	gene6566;gene3286;gene2995;gene22248;gene2306
GO:0046700	heterocycle catabolic process	5	196	0.941305	1	gene6566;gene3286;gene2995;gene22248;gene2306
GO:0050778	positive regulation of immune response	4	166	0.942267	1	gene24963;gene22248;gene2417;gene17566
GO:0000902	cell morphogenesis	11	369	0.944265	1	gene18338;gene23248;gene17566;gene23239;gene1444;gene27401;gene309;gene26064;gene20867;gene19129;gene25907
GO:0032446	protein modification by small protein conjugation	14	451	0.94512	1	gene17459;gene2257;gene25992;gene12668;gene20598;gene24523;gene5882;gene9595;gene9926;gene4156;gene2810;gene8706;gene1078;gene22905
GO:0007264	small GTPase mediated signal transduction	5	200	0.947624	1	gene20077;gene3986;gene306;gene1565;gene6614
GO:0032989	cellular component morphogenesis	12	400	0.948465	1	gene18338;gene23248;gene17566;gene23239;gene1444;gene27401;gene309;gene1061;gene26064;gene20867;gene19129;gene25907
GO:0016192	vesicle-mediated transport	20	614	0.949751	1	gene2257;gene22343;gene7149;gene27162;gene196;gene17160;gene19129;gene19734;gene24974;gene27396;gene12640;gene1344;gene15634;gene20445;gene23269;gene27416;gene3197;gene8896;gene4887;gene8038
GO:0045664	regulation of neuron differentiation	6	232	0.950471	1	gene19774;gene4250;gene20867;gene20077;gene10885;gene25568
GO:0002252	immune effector process	4	171	0.950487	1	gene25568;gene24963;gene25490;gene2417
GO:0007399	nervous system development	28	821	0.951079	1	gene18338;gene17566;gene19774;gene23248;gene25568;gene22905;gene24992;gene26342;gene28846;gene12553;gene4250;gene27401;gene309;gene1138;gene20867;gene8896;gene20077;gene21905;gene3361;gene10885;gene16570;gene17424;gene22248;gene27396;gene20828;gene12102;gene25812;gene14751
GO:0043254	regulation of protein complex assembly	5	203	0.951953	1	gene306;gene17160;gene6614;gene26137;gene27616
GO:0022008	neurogenesis	18	566	0.953616	1	gene18338;gene19774;gene17566;gene23248;gene25568;gene22905;gene12553;gene4250;gene27401;gene309;gene20867;gene8896;gene20077;gene3361;gene10885;gene16570;gene22248;gene12102
GO:0071705	nitrogen compound transport	5	205	0.954656	1	gene9750;gene27665;gene17875;gene27471;gene26990
GO:0046903	secretion	4	175	0.956276	1	gene19129;gene23124;gene17160;gene196
GO:0048699	generation of neurons	16	524	0.962679	1	gene18338;gene19774;gene23248;gene25568;gene22905;gene4250;gene27401;gene309;gene20867;gene8896;gene20077;gene3361;gene10885;gene16570;gene17566;gene22248
GO:0051179	localization	81	2132	0.962786	1	gene17566;gene2257;gene22343;gene7149;gene12150;gene25237;gene27162;gene27471;gene17875;gene1444;gene19737;gene17160;gene9750;gene12090;gene16244;gene30259;gene25812;gene196;gene21159;gene17009;gene20867;gene27401;gene13139;gene27665;gene13733;gene739;gene22185;gene27416;gene19129;gene12640;gene13405;gene15634;gene25141;gene3197;gene5552;gene1480;gene6716;gene10885;gene16570;gene19734;gene24974;g…
GO:0006812	cation transport	4	187	0.970109	1	gene9750;gene6716;gene12415;gene26990
GO:0010256	endomembrane system organization	7	284	0.972831	1	gene22905;gene14685;gene1061;gene7742;gene8038;gene19993;gene21354
GO:0009891	positive regulation of biosynthetic process	26	807	0.973816	1	gene1321;gene19336;gene20285;gene22248;gene23125;gene25568;gene25812;gene25934;gene7113;gene739;gene8615;gene16775;gene13273;gene16570;gene17566;gene19347;gene22076;gene26064;gene27665;gene19278;gene26118;gene10885;gene17464;gene22905;gene25534;gene24646
GO:0006508	proteolysis	18	597	0.974573	1	gene231;gene1078;gene12668;gene22905;gene25992;gene26990;gene8456;gene26342;gene9735;gene25298;gene14639;gene9281;gene5882;gene1321;gene17459;gene1656;gene8611;gene4156
GO:0045944	positive regulation of transcription from RNA polymerase II promoter	11	407	0.976598	1	gene1321;gene19336;gene20285;gene22248;gene23125;gene25568;gene25812;gene25934;gene7113;gene739;gene8615
GO:0044248	cellular catabolic process	25	788	0.976946	1	gene1078;gene12668;gene22905;gene25992;gene7147;gene21287;gene6566;gene3286;gene1438;gene2995;gene5882;gene17459;gene20364;gene21354;gene20917;gene10806;gene10885;gene16570;gene22100;gene2470;gene8611;gene22248;gene2306;gene4156;gene13697
GO:0009057	macromolecule catabolic process	17	581	0.979786	1	gene1078;gene12668;gene22905;gene25992;gene3704;gene6566;gene25255;gene1438;gene2995;gene5882;gene2257;gene10885;gene17459;gene8611;gene22248;gene2306;gene4156
GO:0050776	regulation of immune response	6	265	0.980526	1	gene24963;gene22248;gene17566;gene2417;gene1321;gene8415
GO:0010557	positive regulation of macromolecule biosynthetic process	24	775	0.982005	1	gene1321;gene19336;gene20285;gene22248;gene23125;gene25568;gene25812;gene25934;gene7113;gene739;gene8615;gene16775;gene13273;gene17566;gene19347;gene22076;gene26064;gene27665;gene19278;gene26118;gene17464;gene22905;gene25534;gene24646
GO:0018193	peptidyl-amino acid modification	10	391	0.983001	1	gene25141;gene16570;gene11997;gene14685;gene18010;gene22905;gene24185;gene16775;gene2810;gene8706
GO:0016568	chromatin modification	8	333	0.983716	1	gene16775;gene23288;gene4156;gene1061;gene21876;gene25141;gene3806;gene3986
GO:0070647	protein modification by small protein conjugation or removal	15	538	0.984536	1	gene17459;gene2257;gene25992;gene12668;gene20598;gene24523;gene5882;gene9595;gene9926;gene4156;gene14639;gene2810;gene8706;gene1078;gene22905
GO:0006511	ubiquitin-dependent protein catabolic process	8	335	0.984583	1	gene1078;gene12668;gene22905;gene25992;gene5882;gene17459;gene8611;gene4156
GO:0019941	modification-dependent protein catabolic process	8	341	0.986935	1	gene1078;gene12668;gene22905;gene25992;gene5882;gene17459;gene8611;gene4156
GO:0031328	positive regulation of cellular biosynthetic process	24	796	0.988017	1	gene1321;gene19336;gene20285;gene22248;gene23125;gene25568;gene25812;gene25934;gene7113;gene739;gene8615;gene16775;gene13273;gene16570;gene19347;gene22076;gene26064;gene27665;gene19278;gene26118;gene17464;gene22905;gene25534;gene24646
GO:0006357	regulation of transcription from RNA polymerase II promoter	24	797	0.988252	1	gene1321;gene19336;gene20285;gene22248;gene23125;gene25568;gene25812;gene25934;gene7113;gene739;gene8615;gene26674;gene17788;gene138;gene22762;gene22905;gene6857;gene16775;gene10748;gene13139;gene26064;gene3986;gene4156;gene4917
GO:0043632	modification-dependent macromolecule catabolic process	8	349	0.989554	1	gene1078;gene12668;gene22905;gene25992;gene5882;gene17459;gene8611;gene4156
GO:0030030	cell projection organization	10	412	0.990141	1	gene18338;gene23248;gene27401;gene309;gene10885;gene16570;gene20077;gene20867;gene26118;gene934
GO:0030163	protein catabolic process	10	412	0.990141	1	gene1078;gene12668;gene22905;gene25992;gene5882;gene2257;gene10885;gene17459;gene8611;gene4156
GO:1901135	carbohydrate derivative metabolic process	14	530	0.990352	1	gene6214;gene3704;gene19619;gene19736;gene22707;gene19984;gene25255;gene3286;gene13484;gene8900;gene18881;gene6857;gene14968;gene25769
GO:0006417	regulation of translation	4	226	0.991868	1	gene6566;gene20456;gene19278;gene26118
GO:0055085	transmembrane transport	4	228	0.992412	1	gene17875;gene16620;gene14521;gene23489
GO:0045935	positive regulation of nucleobase-containing compound metabolic process	23	792	0.992491	1	gene1321;gene19336;gene20285;gene22248;gene23125;gene25568;gene25812;gene25934;gene7113;gene739;gene8615;gene16775;gene17464;gene25534;gene3133;gene19347;gene22076;gene26064;gene27665;gene8900;gene22905;gene1060;gene6566
GO:0051173	positive regulation of nitrogen compound metabolic process	25	849	0.992913	1	gene1321;gene19336;gene20285;gene22248;gene23125;gene25568;gene25812;gene25934;gene7113;gene739;gene8615;gene16775;gene17464;gene25534;gene3133;gene19347;gene22076;gene26064;gene27665;gene19278;gene26118;gene8900;gene22905;gene1060;gene6566
GO:0010608	posttranscriptional regulation of gene expression	5	265	0.992963	1	gene6566;gene20456;gene19278;gene26118;gene25812
GO:1901576	organic substance biosynthetic process	92	2524	0.99316	1	gene11089;gene25534;gene13686;gene15585;gene23386;gene14706;gene19619;gene19267;gene25831;gene1656;gene15763;gene16244;gene30259;gene25535;gene21477;gene25091;gene3796;gene22762;gene13053;gene13133;gene8114;gene22707;gene19984;gene10806;gene1060;gene497;gene2525;gene26990;gene25656;gene19336;gene20920;gene7569;gene24992;gene1408;gene6272;gene18785;gene20917;gene17566;gene13318;gene18881;gene6857;…
GO:1902578	single-organism localization	46	1400	0.99335	1	gene22343;gene7149;gene12150;gene25237;gene27162;gene27471;gene17875;gene19737;gene17160;gene9750;gene25812;gene17009;gene27416;gene19129;gene12640;gene13405;gene15634;gene25141;gene3197;gene5552;gene1480;gene6716;gene10885;gene16570;gene1344;gene19734;gene16620;gene12415;gene27665;gene8896;gene23124;gene7742;gene20445;gene23269;gene26990;gene8038;gene12690;gene19984;gene2257;gene21905;gene21354;…
GO:0034613	cellular protein localization	20	721	0.994143	1	gene1444;gene19737;gene13139;gene13733;gene739;gene22185;gene7742;gene8038;gene1061;gene1078;gene22905;gene25237;gene7140;gene27665;gene21354;gene196;gene25907;gene17566;gene27616;gene23248
GO:0080135	regulation of cellular response to stress	8	372	0.994612	1	gene2257;gene25534;gene26064;gene1060;gene16775;gene9647;gene17566;gene22186
GO:0070727	cellular macromolecule localization	20	726	0.994762	1	gene1444;gene19737;gene13139;gene13733;gene739;gene22185;gene7742;gene8038;gene1061;gene1078;gene22905;gene25237;gene7140;gene27665;gene21354;gene196;gene25907;gene17566;gene27616;gene23248
GO:0048858	cell projection morphogenesis	5	274	0.994774	1	gene18338;gene23248;gene27401;gene309;gene20867
GO:0034248	regulation of cellular amide metabolic process	4	239	0.994831	1	gene6566;gene20456;gene19278;gene26118
GO:0051603	proteolysis involved in cellular protein catabolic process	8	380	0.995746	1	gene1078;gene12668;gene22905;gene25992;gene5882;gene17459;gene8611;gene4156
GO:0009058	biosynthetic process	92	2565	0.996247	1	gene11089;gene25534;gene13686;gene15585;gene23386;gene14706;gene19619;gene19267;gene25831;gene1656;gene15763;gene16244;gene30259;gene25535;gene21477;gene25091;gene3796;gene22762;gene13053;gene13133;gene8114;gene22707;gene19984;gene10806;gene1060;gene497;gene2525;gene26990;gene25656;gene19336;gene20920;gene7569;gene24992;gene1408;gene6272;gene18785;gene20917;gene17566;gene13318;gene18881;gene6857;…
GO:0044257	cellular protein catabolic process	8	387	0.996549	1	gene1078;gene12668;gene22905;gene25992;gene5882;gene17459;gene8611;gene4156
GO:0032990	cell part morphogenesis	5	287	0.996624	1	gene18338;gene23248;gene27401;gene309;gene20867
GO:0051641	cellular localization	39	1258	0.996642	1	gene12150;gene25237;gene1444;gene19737;gene25812;gene17009;gene13139;gene13733;gene739;gene22185;gene27416;gene19129;gene12640;gene13405;gene15634;gene25141;gene3197;gene5552;gene1480;gene1344;gene27665;gene23124;gene20445;gene23269;gene8896;gene7742;gene8038;gene1061;gene1078;gene22905;gene7140;gene17160;gene21354;gene196;gene25907;gene17424;gene17566;gene27616;gene23248
GO:0016569	covalent chromatin modification	5	292	0.997152	1	gene4156;gene23288;gene25141;gene3806;gene3986
GO:0051254	positive regulation of RNA metabolic process	18	696	0.997183	1	gene1321;gene19336;gene20285;gene22248;gene23125;gene25568;gene25812;gene25934;gene7113;gene739;gene8615;gene16775;gene3133;gene19347;gene22076;gene26064;gene27665;gene6566
GO:1901564	organonitrogen compound metabolic process	28	977	0.997329	1	gene6214;gene7147;gene26990;gene3704;gene14706;gene19619;gene16570;gene22707;gene1656;gene21287;gene2525;gene25255;gene3286;gene1408;gene6272;gene13484;gene17566;gene23844;gene18881;gene13686;gene15585;gene21477;gene25091;gene19736;gene8900;gene9281;gene8415;gene25769
GO:0044265	cellular macromolecule catabolic process	12	529	0.997851	1	gene1078;gene12668;gene22905;gene25992;gene6566;gene2995;gene5882;gene17459;gene8611;gene22248;gene2306;gene4156
GO:1901362	organic cyclic compound biosynthetic process	51	1594	0.997958	1	gene19619;gene13053;gene13133;gene8114;gene22707;gene10806;gene2525;gene17566;gene18881;gene6857;gene10748;gene12090;gene12383;gene1321;gene13258;gene13770;gene16281;gene17788;gene19363;gene20285;gene20456;gene20800;gene21935;gene22248;gene23125;gene23288;gene23974;gene24240;gene25812;gene27665;gene3806;gene3986;gene4156;gene4917;gene7113;gene739;gene17424;gene290;gene17459;gene25534;gene802;gene…
GO:0045893	positive regulation of transcription, DNA-templated	16	657	0.998255	1	gene1321;gene19336;gene20285;gene22248;gene23125;gene25568;gene25812;gene25934;gene7113;gene739;gene8615;gene16775;gene19347;gene22076;gene26064;gene27665
GO:1903508	positive regulation of nucleic acid-templated transcription	16	657	0.998255	1	gene1321;gene19336;gene20285;gene22248;gene23125;gene25568;gene25812;gene25934;gene7113;gene739;gene8615;gene16775;gene19347;gene22076;gene26064;gene27665
GO:0019219	regulation of nucleobase-containing compound metabolic process	63	1906	0.998272	1	gene1321;gene19336;gene20285;gene22248;gene23125;gene25568;gene25812;gene25934;gene7113;gene739;gene8615;gene26674;gene16775;gene12090;gene13258;gene13770;gene16281;gene20456;gene20800;gene21935;gene23974;gene24240;gene25270;gene3806;gene17464;gene24523;gene17788;gene13484;gene23352;gene25534;gene23288;gene138;gene22762;gene22905;gene6857;gene1060;gene9647;gene3133;gene12383;gene17424;gene21354;g…
GO:0008104	protein localization	30	1054	0.998356	1	gene1444;gene19737;gene13139;gene13733;gene739;gene22185;gene19734;gene17424;gene3197;gene4202;gene4887;gene8056;gene23277;gene23124;gene7742;gene8038;gene1061;gene1078;gene22905;gene25237;gene7140;gene2257;gene17160;gene27665;gene21354;gene196;gene25907;gene17566;gene27616;gene23248
GO:0061024	membrane organization	9	445	0.998408	1	gene2257;gene22905;gene196;gene25812;gene12290;gene7742;gene8038;gene19993;gene21354
GO:0044249	cellular biosynthetic process	86	2476	0.998426	1	gene11089;gene25534;gene13686;gene15585;gene23386;gene14706;gene19619;gene1656;gene15763;gene16244;gene30259;gene25535;gene19267;gene21477;gene25091;gene3796;gene22762;gene13053;gene13133;gene8114;gene22707;gene10806;gene1060;gene497;gene2525;gene25656;gene19336;gene20920;gene7569;gene24992;gene1408;gene6272;gene18785;gene20917;gene17566;gene13318;gene18881;gene6857;gene11997;gene12534;gene16775;…
GO:0006355	regulation of transcription, DNA-templated	53	1663	0.998535	1	gene1321;gene19336;gene20285;gene22248;gene23125;gene25568;gene25812;gene25934;gene7113;gene739;gene8615;gene26674;gene16775;gene12090;gene13258;gene13770;gene16281;gene20456;gene20800;gene21935;gene23974;gene24240;gene25270;gene3806;gene17788;gene13484;gene23352;gene23288;gene138;gene22762;gene22905;gene6857;gene12383;gene17424;gene21354;gene12969;gene12985;gene13055;gene13131;gene13135;gene1314…
GO:1903506	regulation of nucleic acid-templated transcription	53	1664	0.998562	1	gene1321;gene19336;gene20285;gene22248;gene23125;gene25568;gene25812;gene25934;gene7113;gene739;gene8615;gene26674;gene16775;gene12090;gene13258;gene13770;gene16281;gene20456;gene20800;gene21935;gene23974;gene24240;gene25270;gene3806;gene17788;gene13484;gene23352;gene23288;gene138;gene22762;gene22905;gene6857;gene12383;gene17424;gene21354;gene12969;gene12985;gene13055;gene13131;gene13135;gene1314…
GO:1902680	positive regulation of RNA biosynthetic process	16	665	0.998582	1	gene1321;gene19336;gene20285;gene22248;gene23125;gene25568;gene25812;gene25934;gene7113;gene739;gene8615;gene16775;gene19347;gene22076;gene26064;gene27665
GO:0090304	nucleic acid metabolic process	78	2293	0.998701	1	gene11089;gene25534;gene19336;gene22248;gene22762;gene25495;gene14706;gene24523;gene13819;gene20828;gene9647;gene1060;gene23942;gene27354;gene15118;gene6566;gene15353;gene25409;gene7303;gene13053;gene13133;gene8114;gene4250;gene22297;gene10806;gene23288;gene3986;gene4156;gene497;gene18881;gene25656;gene20920;gene7569;gene2995;gene11997;gene12534;gene16775;gene17459;gene18003;gene21935;gene22905;g…
GO:0010556	regulation of macromolecule biosynthetic process	64	1948	0.998722	1	gene1321;gene19336;gene20285;gene22248;gene23125;gene25568;gene25812;gene25934;gene7113;gene739;gene8615;gene26674;gene6566;gene16775;gene12090;gene13258;gene13770;gene16281;gene20456;gene20800;gene21935;gene23974;gene24240;gene25270;gene3806;gene19129;gene21354;gene17788;gene13484;gene23352;gene23288;gene138;gene22762;gene22905;gene6857;gene13273;gene12383;gene17424;gene17566;gene12969;gene12985…
GO:2001141	regulation of RNA biosynthetic process	53	1671	0.998738	1	gene1321;gene19336;gene20285;gene22248;gene23125;gene25568;gene25812;gene25934;gene7113;gene739;gene8615;gene26674;gene16775;gene12090;gene13258;gene13770;gene16281;gene20456;gene20800;gene21935;gene23974;gene24240;gene25270;gene3806;gene17788;gene13484;gene23352;gene23288;gene138;gene22762;gene22905;gene6857;gene12383;gene17424;gene21354;gene12969;gene12985;gene13055;gene13131;gene13135;gene1314…
GO:0051252	regulation of RNA metabolic process	56	1749	0.998776	1	gene1321;gene19336;gene20285;gene22248;gene23125;gene25568;gene25812;gene25934;gene7113;gene739;gene8615;gene26674;gene16775;gene12090;gene13258;gene13770;gene16281;gene20456;gene20800;gene21935;gene23974;gene24240;gene25270;gene3806;gene24523;gene17788;gene13484;gene23352;gene23288;gene138;gene22762;gene22905;gene6857;gene3133;gene12383;gene17424;gene21354;gene12969;gene12985;gene13055;gene13131…
GO:0009889	regulation of biosynthetic process	66	2003	0.998833	1	gene1321;gene19336;gene20285;gene22248;gene23125;gene25568;gene25812;gene25934;gene7113;gene739;gene8615;gene26674;gene6566;gene16775;gene12090;gene13258;gene13770;gene16281;gene20456;gene20800;gene21935;gene23974;gene24240;gene25270;gene3806;gene19129;gene21354;gene17788;gene13484;gene23352;gene23288;gene138;gene22762;gene22905;gene6857;gene13273;gene16570;gene12383;gene17424;gene17566;gene12969…
GO:0034654	nucleobase-containing compound biosynthetic process	46	1500	0.998943	1	gene19619;gene13053;gene13133;gene8114;gene22707;gene10806;gene2525;gene18881;gene6857;gene10748;gene12090;gene12383;gene1321;gene13258;gene13770;gene16281;gene17788;gene19363;gene20285;gene20456;gene20800;gene21935;gene22248;gene23125;gene23288;gene23974;gene24240;gene25812;gene27665;gene3806;gene3986;gene4156;gene4917;gene7113;gene739;gene17424;gene290;gene17459;gene25534;gene802;gene1060;gene2…
GO:0033036	macromolecule localization	35	1214	0.999036	1	gene1444;gene19737;gene17160;gene12090;gene16244;gene30259;gene13139;gene27665;gene13733;gene739;gene22185;gene10885;gene16570;gene19734;gene17424;gene3197;gene4202;gene4887;gene8056;gene23277;gene23124;gene7742;gene8038;gene1061;gene1078;gene22905;gene25237;gene7140;gene2257;gene21354;gene196;gene25907;gene17566;gene27616;gene23248
GO:0019438	aromatic compound biosynthetic process	47	1534	0.999098	1	gene19619;gene13053;gene13133;gene8114;gene22707;gene10806;gene2525;gene17566;gene18881;gene6857;gene10748;gene12090;gene12383;gene1321;gene13258;gene13770;gene16281;gene17788;gene19363;gene20285;gene20456;gene20800;gene21935;gene22248;gene23125;gene23288;gene23974;gene24240;gene25812;gene27665;gene3806;gene3986;gene4156;gene4917;gene7113;gene739;gene17424;gene290;gene17459;gene25534;gene802;gene…
GO:0044802	single-organism membrane organization	7	399	0.999177	1	gene22905;gene25812;gene7742;gene8038;gene19993;gene21354;gene196
GO:0051234	establishment of localization	55	1745	0.999183	1	gene2257;gene22343;gene7149;gene12150;gene25237;gene27162;gene27471;gene17875;gene19737;gene17160;gene9750;gene25812;gene196;gene17009;gene13139;gene27665;gene27416;gene19129;gene12640;gene13405;gene15634;gene25141;gene3197;gene5552;gene1480;gene6716;gene10885;gene16570;gene19734;gene24974;gene27396;gene1344;gene16620;gene12415;gene17424;gene4202;gene4887;gene8056;gene8896;gene23277;gene23124;gen…
GO:0010628	positive regulation of gene expression	20	806	0.999226	1	gene1321;gene19336;gene20285;gene22248;gene23125;gene25568;gene25812;gene25934;gene7113;gene739;gene8615;gene16775;gene19347;gene22076;gene26064;gene27665;gene19278;gene26118;gene22905;gene3986
GO:1901360	organic cyclic compound metabolic process	94	2717	0.999302	1	gene11089;gene6214;gene25534;gene18881;gene19336;gene22248;gene21159;gene10806;gene22762;gene25495;gene14706;gene19619;gene24523;gene13819;gene20828;gene9647;gene1060;gene22707;gene10885;gene23942;gene27354;gene15118;gene6566;gene15353;gene25409;gene7303;gene13053;gene13133;gene8114;gene4250;gene22297;gene23288;gene3986;gene4156;gene497;gene2525;gene6857;gene3286;gene25656;gene20920;gene7569;gene…
GO:2000112	regulation of cellular macromolecule biosynthetic process	61	1913	0.999393	1	gene1321;gene19336;gene20285;gene22248;gene23125;gene25568;gene25812;gene25934;gene7113;gene739;gene8615;gene26674;gene6566;gene16775;gene12090;gene13258;gene13770;gene16281;gene20456;gene20800;gene21935;gene23974;gene24240;gene25270;gene3806;gene17788;gene13484;gene23352;gene23288;gene138;gene22762;gene22905;gene6857;gene12383;gene17424;gene21354;gene12969;gene12985;gene13055;gene13131;gene13135…
GO:0009059	macromolecule biosynthetic process	66	2050	0.999508	1	gene11089;gene25534;gene14706;gene22762;gene13053;gene13133;gene8114;gene19984;gene10806;gene1060;gene497;gene26990;gene25656;gene19336;gene20920;gene7569;gene1408;gene6272;gene11997;gene12534;gene16775;gene17459;gene18003;gene21935;gene22297;gene22905;gene24523;gene4174;gene6857;gene802;gene2995;gene10748;gene12090;gene12383;gene1321;gene13258;gene13770;gene16281;gene17788;gene19363;gene20285;ge…
GO:1901137	carbohydrate derivative biosynthetic process	5	342	0.99951	1	gene19619;gene22707;gene19984;gene18881;gene6857
GO:0031326	regulation of cellular biosynthetic process	63	1976	0.999522	1	gene1321;gene19336;gene20285;gene22248;gene23125;gene25568;gene25812;gene25934;gene7113;gene739;gene8615;gene26674;gene6566;gene16775;gene12090;gene13258;gene13770;gene16281;gene20456;gene20800;gene21935;gene23974;gene24240;gene25270;gene3806;gene17788;gene13484;gene23352;gene23288;gene138;gene22762;gene22905;gene6857;gene13273;gene16570;gene12383;gene17424;gene21354;gene12969;gene12985;gene13055…
GO:0006139	nucleobase-containing compound metabolic process	86	2548	0.999546	1	gene11089;gene6214;gene25534;gene18881;gene19336;gene22248;gene22762;gene25495;gene14706;gene19619;gene24523;gene13819;gene20828;gene9647;gene1060;gene22707;gene23942;gene27354;gene15118;gene6566;gene15353;gene25409;gene7303;gene13053;gene13133;gene8114;gene4250;gene22297;gene10806;gene23288;gene3986;gene4156;gene497;gene2525;gene6857;gene3286;gene25656;gene20920;gene7569;gene2995;gene11997;gene1…
GO:0018130	heterocycle biosynthetic process	46	1544	0.999567	1	gene19619;gene13053;gene13133;gene8114;gene22707;gene10806;gene2525;gene18881;gene6857;gene10748;gene12090;gene12383;gene1321;gene13258;gene13770;gene16281;gene17788;gene19363;gene20285;gene20456;gene20800;gene21935;gene22248;gene23125;gene23288;gene23974;gene24240;gene25812;gene27665;gene3806;gene3986;gene4156;gene4917;gene7113;gene739;gene17424;gene290;gene17459;gene25534;gene802;gene1060;gene2…
GO:0034645	cellular macromolecule biosynthetic process	64	2009	0.999588	1	gene11089;gene25534;gene14706;gene22762;gene13053;gene13133;gene8114;gene10806;gene1060;gene497;gene25656;gene19336;gene20920;gene7569;gene1408;gene6272;gene11997;gene12534;gene16775;gene17459;gene18003;gene21935;gene22297;gene22905;gene24523;gene4174;gene6857;gene802;gene2995;gene10748;gene12090;gene12383;gene1321;gene13258;gene13770;gene16281;gene17788;gene19363;gene20285;gene20456;gene20800;ge…
GO:0044765	single-organism transport	36	1289	0.999663	1	gene22343;gene7149;gene27162;gene27471;gene17875;gene17160;gene9750;gene25812;gene17009;gene27416;gene19129;gene6716;gene10885;gene16570;gene1344;gene19734;gene16620;gene12415;gene27665;gene8896;gene23124;gene7742;gene12640;gene15634;gene20445;gene23269;gene3197;gene26990;gene12690;gene19984;gene2257;gene21905;gene196;gene17566;gene14521;gene23489
GO:0006725	cellular aromatic compound metabolic process	87	2615	0.999793	1	gene11089;gene6214;gene25534;gene18881;gene19336;gene22248;gene22762;gene25495;gene14706;gene19619;gene24523;gene13819;gene20828;gene9647;gene1060;gene22707;gene23942;gene27354;gene15118;gene6566;gene15353;gene25409;gene7303;gene13053;gene13133;gene8114;gene4250;gene22297;gene10806;gene23288;gene3986;gene4156;gene497;gene2525;gene6857;gene3286;gene25656;gene20920;gene7569;gene17566;gene2995;gene1…
GO:1901566	organonitrogen compound biosynthetic process	13	644	0.999808	1	gene14706;gene19619;gene1656;gene22707;gene2525;gene1408;gene6272;gene17566;gene18881;gene13686;gene15585;gene21477;gene25091
GO:0051171	regulation of nitrogen compound metabolic process	65	2075	0.999815	1	gene1321;gene19336;gene20285;gene22248;gene23125;gene25568;gene25812;gene25934;gene7113;gene739;gene8615;gene26674;gene6566;gene16775;gene12090;gene13258;gene13770;gene16281;gene20456;gene20800;gene21935;gene23974;gene24240;gene25270;gene3806;gene17464;gene24523;gene17788;gene13484;gene23352;gene25534;gene23288;gene138;gene22762;gene22905;gene6857;gene1060;gene9647;gene3133;gene12383;gene17424;ge…
GO:0046483	heterocycle metabolic process	87	2626	0.999832	1	gene11089;gene6214;gene25534;gene18881;gene19336;gene22248;gene22762;gene25495;gene14706;gene19619;gene24523;gene13819;gene20828;gene9647;gene1060;gene22707;gene23942;gene27354;gene15118;gene6566;gene15353;gene25409;gene7303;gene13053;gene13133;gene8114;gene4250;gene22297;gene10806;gene23288;gene3986;gene4156;gene497;gene2525;gene6857;gene3286;gene25656;gene20920;gene7569;gene21287;gene2995;gene1…
GO:0051649	establishment of localization in cell	25	1024	0.99988	1	gene12150;gene25237;gene19737;gene25812;gene17009;gene27416;gene19129;gene12640;gene13405;gene15634;gene25141;gene3197;gene5552;gene1480;gene1344;gene27665;gene23124;gene20445;gene23269;gene8896;gene17160;gene196;gene17424;gene25907;gene17566
GO:0006464	cellular protein modification process	37	1390	0.99994	1	gene17459;gene17566;gene24185;gene2257;gene25992;gene12668;gene20598;gene24523;gene5882;gene9595;gene9926;gene4156;gene739;gene19774;gene22167;gene23494;gene24056;gene25141;gene13484;gene14685;gene16512;gene17464;gene24991;gene16570;gene14639;gene11997;gene18010;gene22905;gene16775;gene22185;gene6566;gene1893;gene14968;gene24646;gene2810;gene8706;gene1078
GO:0036211	protein modification process	37	1390	0.99994	1	gene17459;gene17566;gene24185;gene2257;gene25992;gene12668;gene20598;gene24523;gene5882;gene9595;gene9926;gene4156;gene739;gene19774;gene22167;gene23494;gene24056;gene25141;gene13484;gene14685;gene16512;gene17464;gene24991;gene16570;gene14639;gene11997;gene18010;gene22905;gene16775;gene22185;gene6566;gene1893;gene14968;gene24646;gene2810;gene8706;gene1078
GO:0010468	regulation of gene expression	62	2061	0.99995	1	gene1321;gene19336;gene20285;gene22248;gene23125;gene25568;gene25812;gene25934;gene7113;gene739;gene8615;gene26674;gene6566;gene16775;gene12090;gene13258;gene13770;gene16281;gene20456;gene20800;gene21935;gene23974;gene24240;gene25270;gene3806;gene12986;gene12989;gene13140;gene4202;gene24523;gene17788;gene13484;gene23352;gene23288;gene138;gene22762;gene22905;gene6857;gene12383;gene17424;gene21354;…
GO:0043603	cellular amide metabolic process	7	483	0.999955	1	gene26990;gene14706;gene1408;gene6272;gene21287;gene1656;gene9281
GO:0044238	primary metabolic process	171	4641	0.999956	1	gene231;gene11089;gene6214;gene25534;gene18881;gene19336;gene22248;gene21159;gene1078;gene12668;gene22905;gene25992;gene10806;gene7147;gene26990;gene13686;gene15585;gene23386;gene22762;gene25495;gene17459;gene16570;gene14706;gene19619;gene24963;gene24523;gene21905;gene17566;gene24185;gene13819;gene20828;gene9647;gene1060;gene22707;gene19267;gene25831;gene2257;gene20598;gene5882;gene9595;gene9926;…
GO:0022613	ribonucleoprotein complex biogenesis	4	367	0.999958	1	gene15118;gene20456;gene4250;gene6272
GO:0071704	organic substance metabolic process	178	4805	0.999965	1	gene231;gene11089;gene6214;gene25534;gene18881;gene19336;gene22248;gene21159;gene1078;gene12668;gene22905;gene25992;gene10806;gene7147;gene16244;gene30259;gene26990;gene13686;gene15585;gene23386;gene22762;gene25495;gene17459;gene3704;gene16570;gene14706;gene19619;gene24963;gene24523;gene21905;gene19736;gene17566;gene24185;gene19267;gene13819;gene20828;gene9647;gene1060;gene22707;gene21924;gene258…
GO:0006518	peptide metabolic process	5	417	0.99997	1	gene26990;gene14706;gene1408;gene6272;gene9281
GO:0006351	transcription, DNA-templated	31	1271	0.999983	1	gene13053;gene13133;gene8114;gene10806;gene10748;gene12090;gene12383;gene1321;gene13258;gene13770;gene16281;gene17788;gene19363;gene20285;gene20456;gene20800;gene21935;gene22248;gene23125;gene23288;gene23974;gene24240;gene25812;gene27665;gene3806;gene3986;gene4156;gene4917;gene7113;gene739;gene19347
GO:0097659	nucleic acid-templated transcription	31	1271	0.999983	1	gene13053;gene13133;gene8114;gene10806;gene10748;gene12090;gene12383;gene1321;gene13258;gene13770;gene16281;gene17788;gene19363;gene20285;gene20456;gene20800;gene21935;gene22248;gene23125;gene23288;gene23974;gene24240;gene25812;gene27665;gene3806;gene3986;gene4156;gene4917;gene7113;gene739;gene19347
GO:0006807	nitrogen compound metabolic process	104	3157	0.999985	1	gene11089;gene6214;gene25534;gene18881;gene19336;gene22248;gene7147;gene26990;gene22762;gene25495;gene3704;gene14706;gene19619;gene24523;gene16570;gene13819;gene20828;gene9647;gene1060;gene22707;gene23942;gene27354;gene1656;gene21287;gene15118;gene6566;gene15353;gene25409;gene7303;gene13053;gene13133;gene8114;gene4250;gene22297;gene10806;gene23288;gene3986;gene4156;gene497;gene2525;gene6857;gene2…
GO:0006810	transport	45	1681	0.99999	1	gene2257;gene22343;gene7149;gene27162;gene27471;gene17875;gene17160;gene9750;gene25812;gene196;gene17009;gene27665;gene27416;gene19129;gene6716;gene10885;gene16570;gene19734;gene24974;gene27396;gene1344;gene16620;gene12415;gene17424;gene3197;gene4202;gene4887;gene8056;gene8896;gene23124;gene7742;gene12640;gene15634;gene20445;gene23269;gene26990;gene12690;gene19984;gene8038;gene1321;gene23844;gene…
GO:0043412	macromolecule modification	38	1497	0.999992	1	gene17459;gene17566;gene24185;gene2257;gene25992;gene12668;gene20598;gene24523;gene5882;gene9595;gene9926;gene4156;gene739;gene19774;gene22167;gene23494;gene24056;gene25141;gene13484;gene14685;gene16512;gene17464;gene24991;gene16570;gene14639;gene15118;gene11997;gene18010;gene22905;gene16775;gene22185;gene6566;gene1893;gene14968;gene24646;gene2810;gene8706;gene1078
GO:0045184	establishment of protein localization	16	845	0.999992	1	gene13139;gene19734;gene17424;gene3197;gene4202;gene4887;gene8056;gene23277;gene23124;gene7742;gene8038;gene2257;gene17160;gene27665;gene196;gene17566
GO:0008152	metabolic process	182	4965	0.999993	1	gene231;gene11089;gene6214;gene25534;gene18881;gene19336;gene22248;gene21159;gene1078;gene12668;gene22905;gene25992;gene10806;gene7147;gene16244;gene30259;gene26990;gene19881;gene2072;gene13686;gene15585;gene23386;gene22762;gene25495;gene17459;gene3704;gene16570;gene14706;gene19619;gene24963;gene24523;gene21905;gene19736;gene17566;gene24185;gene19267;gene13819;gene20828;gene9647;gene1060;gene2270…
GO:0071702	organic substance transport	22	1037	0.999993	1	gene27471;gene17160;gene9750;gene27665;gene17875;gene10885;gene16570;gene19734;gene16620;gene17424;gene3197;gene4202;gene4887;gene8056;gene23124;gene26990;gene12690;gene19984;gene2257;gene21905;gene196;gene17566
GO:0032774	RNA biosynthetic process	31	1314	0.999995	1	gene13053;gene13133;gene8114;gene10806;gene10748;gene12090;gene12383;gene1321;gene13258;gene13770;gene16281;gene17788;gene19363;gene20285;gene20456;gene20800;gene21935;gene22248;gene23125;gene23288;gene23974;gene24240;gene25812;gene27665;gene3806;gene3986;gene4156;gene4917;gene7113;gene739;gene19347
GO:0034641	cellular nitrogen compound metabolic process	94	2979	0.999996	1	gene11089;gene6214;gene25534;gene18881;gene19336;gene22248;gene7147;gene26990;gene22762;gene25495;gene14706;gene19619;gene24523;gene16570;gene13819;gene20828;gene9647;gene1060;gene22707;gene23942;gene27354;gene1656;gene15118;gene6566;gene15353;gene25409;gene7303;gene13053;gene13133;gene8114;gene4250;gene22297;gene10806;gene23288;gene3986;gene4156;gene497;gene2525;gene6857;gene3286;gene25656;gene2…
GO:1902582	single-organism intracellular transport	13	788	0.999998	1	gene25812;gene17009;gene27416;gene1344;gene27665;gene12640;gene15634;gene20445;gene23269;gene3197;gene8896;gene196;gene17566
GO:0044271	cellular nitrogen compound biosynthetic process	50	1896	0.999999	1	gene14706;gene19619;gene1656;gene13053;gene13133;gene8114;gene22707;gene10806;gene2525;gene1408;gene6272;gene18881;gene6857;gene10748;gene12090;gene12383;gene1321;gene13258;gene13770;gene16281;gene17788;gene19363;gene20285;gene20456;gene20800;gene21935;gene22248;gene23125;gene23288;gene23974;gene24240;gene25812;gene27665;gene3806;gene3986;gene4156;gene4917;gene7113;gene739;gene17424;gene290;gene1…
GO:0015031	protein transport	12	791	1	1	gene19734;gene17424;gene3197;gene4202;gene4887;gene8056;gene23124;gene2257;gene17160;gene27665;gene196;gene17566
GO:0019538	protein metabolic process	55	2084	1	1	gene231;gene1078;gene12668;gene22905;gene25992;gene26990;gene17459;gene16570;gene14706;gene24963;gene17566;gene24185;gene2257;gene20598;gene24523;gene5882;gene9595;gene9926;gene8456;gene4156;gene739;gene26342;gene9735;gene17160;gene19774;gene22167;gene23494;gene24056;gene25298;gene25141;gene13484;gene14685;gene16512;gene17464;gene24991;gene1408;gene6272;gene14639;gene11997;gene18010;gene25568;gen…
GO:0044237	cellular metabolic process	161	4634	1	1	gene11089;gene6214;gene25534;gene18881;gene19336;gene22248;gene21159;gene1078;gene12668;gene22905;gene25992;gene7147;gene16244;gene30259;gene26990;gene13686;gene15585;gene23386;gene22762;gene25495;gene17459;gene14706;gene19619;gene24523;gene21905;gene19736;gene17566;gene24185;gene16570;gene19267;gene13819;gene20828;gene9647;gene1060;gene22707;gene21924;gene2257;gene20598;gene5882;gene9595;gene992…
GO:0043170	macromolecule metabolic process	128	3945	1	1	gene231;gene11089;gene25534;gene19336;gene22248;gene1078;gene12668;gene22905;gene25992;gene26990;gene22762;gene25495;gene17459;gene3704;gene16570;gene14706;gene24963;gene24523;gene17566;gene24185;gene13819;gene20828;gene9647;gene1060;gene2257;gene20598;gene5882;gene9595;gene9926;gene17160;gene8456;gene4156;gene23942;gene27354;gene15118;gene739;gene26342;gene9735;gene6566;gene15353;gene25409;gene7…
GO:0046907	intracellular transport	13	884	1	1	gene25812;gene17009;gene27416;gene1344;gene27665;gene12640;gene15634;gene20445;gene23269;gene3197;gene8896;gene196;gene17566
GO:0044267	cellular protein metabolic process	42	1890	1	1	gene1078;gene12668;gene22905;gene25992;gene17459;gene14706;gene17566;gene24185;gene2257;gene20598;gene24523;gene5882;gene9595;gene9926;gene4156;gene739;gene19774;gene22167;gene23494;gene24056;gene25141;gene13484;gene14685;gene16512;gene17464;gene24991;gene16570;gene1408;gene6272;gene14639;gene11997;gene18010;gene25568;gene16775;gene22185;gene6566;gene1893;gene14968;gene24646;gene2810;gene8706;gen…
GO:0044260	cellular macromolecule metabolic process	113	3764	1	1	gene11089;gene25534;gene19336;gene22248;gene1078;gene12668;gene22905;gene25992;gene22762;gene25495;gene17459;gene14706;gene24523;gene17566;gene24185;gene13819;gene20828;gene9647;gene1060;gene2257;gene20598;gene5882;gene9595;gene9926;gene17160;gene4156;gene23942;gene27354;gene15118;gene739;gene6566;gene15353;gene25409;gene7303;gene19774;gene22167;gene23494;gene24056;gene13053;gene13133;gene8114;ge…
GO:0016070	RNA metabolic process	38	1953	1	1	gene25534;gene14706;gene15118;gene6566;gene13053;gene13133;gene8114;gene4250;gene10806;gene2995;gene10748;gene12090;gene12383;gene1321;gene13258;gene13770;gene16281;gene17788;gene19363;gene20285;gene20456;gene20800;gene21935;gene22248;gene23125;gene23288;gene23974;gene24240;gene25812;gene27665;gene3806;gene3986;gene4156;gene4917;gene7113;gene739;gene19347;gene6272
GO:0010467	gene expression	42	2232	1	1	gene231;gene26990;gene14706;gene8456;gene15118;gene13053;gene13133;gene8114;gene4250;gene10806;gene1408;gene6272;gene26342;gene9281;gene10748;gene12090;gene12383;gene1321;gene13258;gene13770;gene16281;gene17788;gene19363;gene20285;gene20456;gene20800;gene21935;gene22248;gene23125;gene23288;gene23974;gene24240;gene25812;gene27665;gene3806;gene3986;gene4156;gene4917;gene7113;gene739;gene19347;gene1…
GO:0051256	mitotic spindle midzone assembly	3	3	8.74801e-05	0.00284231	gene1344;gene27416;gene8896
GO:0010032	meiotic chromosome condensation	3	4	0.000338332	0.0089277	gene1968;gene21167;gene9619
GO:0010871	negative regulation of receptor biosynthetic process	3	4	0.000338332	0.0089277	gene19129;gene21354;gene8615
GO:0034201	response to oleic acid	3	4	0.000338332	0.0089277	gene22334;gene16244;gene30259
GO:0002227	innate immune response in mucosa	3	5	0.000817882	0.0178238	gene13051;gene13054;gene13137
GO:0019367	fatty acid elongation, saturated fatty acid	3	5	0.000817882	0.0178238	gene13686;gene15585;gene25091
GO:0019368	fatty acid elongation, unsaturated fatty acid	3	5	0.000817882	0.0178238	gene13686;gene15585;gene25091
GO:0034625	fatty acid elongation, monounsaturated fatty acid	3	5	0.000817882	0.0178238	gene13686;gene15585;gene25091
GO:0034626	fatty acid elongation, polyunsaturated fatty acid	3	5	0.000817882	0.0178238	gene13686;gene15585;gene25091
GO:0042759	long-chain fatty acid biosynthetic process	3	5	0.000817882	0.0178238	gene13686;gene15585;gene23386
GO:0046602	regulation of mitotic centrosome separation	3	5	0.000817882	0.0178238	gene16775;gene17464;gene23269
GO:0051255	spindle midzone assembly	3	5	0.000817882	0.0178238	gene1344;gene27416;gene8896
GO:0051315	attachment of mitotic spindle microtubules to kinetochore	3	5	0.000817882	0.0178238	gene12150;gene12640;gene15634
GO:0010216	maintenance of DNA methylation	3	6	0.00158183	0.0299125	gene23288;gene3986;gene4156
GO:0010745	negative regulation of macrophage derived foam cell differentiation	3	6	0.00158183	0.0299125	gene19129;gene21354;gene8615
GO:0034383	low-density lipoprotein particle clearance	3	6	0.00158183	0.0299125	gene16244;gene21354;gene30259
GO:0000727	double-strand break repair via break-induced replication	2	2	0.00197592	0.0347879	gene22762;gene25495
GO:0000912	assembly of actomyosin apparatus involved in cytokinesis	2	2	0.00197592	0.0347879	gene1344;gene8896
GO:0000915	actomyosin contractile ring assembly	2	2	0.00197592	0.0347879	gene1344;gene8896
GO:0007621	negative regulation of female receptivity	2	2	0.00197592	0.0347879	gene19363;gene20285
GO:0034370	triglyceride-rich lipoprotein particle remodeling	2	2	0.00197592	0.0347879	gene10885;gene16570
GO:0034372	very-low-density lipoprotein particle remodeling	2	2	0.00197592	0.0347879	gene10885;gene16570
GO:0044837	actomyosin contractile ring organization	2	2	0.00197592	0.0347879	gene1344;gene8896
GO:0045715	negative regulation of low-density lipoprotein particle receptor biosynthetic process	2	2	0.00197592	0.0347879	gene19129;gene21354
GO:0045924	regulation of female receptivity	2	2	0.00197592	0.0347879	gene19363;gene20285
GO:0071400	cellular response to oleic acid	2	2	0.00197592	0.0347879	gene16244;gene30259
GO:0072719	cellular response to cisplatin	2	2	0.00197592	0.0347879	gene1060;gene23125
GO:1904146	positive regulation of meiotic cell cycle process involved in oocyte maturation	2	2	0.00197592	0.0347879	gene12668;gene26118
GO:0002251	organ or tissue specific immune response	3	7	0.00267714	0.0460005	gene13051;gene13054;gene13137
GO:0002385	mucosal immune response	3	7	0.00267714	0.0460005	gene13051;gene13054;gene13137
GO:0051299	centrosome separation	3	7	0.00267714	0.0460005	gene23269;gene26118;gene17464
GO:0010889	regulation of sequestering of triglyceride	3	8	0.00414283	0.0635471	gene2470;gene8615;gene12090
GO:0034381	plasma lipoprotein particle clearance	3	8	0.00414283	0.0635471	gene16244;gene21354;gene30259
GO:0055089	fatty acid homeostasis	3	8	0.00414283	0.0635471	gene11089;gene16244;gene30259
GO:0008054	negative regulation of cyclin-dependent protein serine/threonine kinase by cyclin degradation	2	3	0.0057528	0.0793056	gene12668;gene25992
GO:0010692	regulation of alkaline phosphatase activity	2	3	0.0057528	0.0793056	gene1321;gene17566
GO:0010896	regulation of triglyceride catabolic process	2	3	0.0057528	0.0793056	gene16570;gene2470
GO:0010898	positive regulation of triglyceride catabolic process	2	3	0.0057528	0.0793056	gene16570;gene2470
GO:0033700	phospholipid efflux	2	3	0.0057528	0.0793056	gene10885;gene16570
GO:0034380	high-density lipoprotein particle assembly	2	3	0.0057528	0.0793056	gene10885;gene16570
GO:0060180	female mating behavior	2	3	0.0057528	0.0793056	gene19363;gene20285
GO:0072718	response to cisplatin	2	3	0.0057528	0.0793056	gene1060;gene23125
GO:0098535	de novo centriole assembly	2	3	0.0057528	0.0793056	gene15483;gene934
GO:1900195	positive regulation of oocyte maturation	2	3	0.0057528	0.0793056	gene12668;gene26118
GO:0010743	regulation of macrophage derived foam cell differentiation	3	9	0.00601074	0.0810694	gene19129;gene21354;gene8615
GO:0034113	heterotypic cell-cell adhesion	3	9	0.00601074	0.0810694	gene19129;gene231;gene9102
GO:0010869	regulation of receptor biosynthetic process	3	10	0.00830623	0.103215	gene19129;gene21354;gene8615
GO:0010888	negative regulation of lipid storage	3	10	0.00830623	0.103215	gene8615;gene19129;gene2470
GO:0031069	hair follicle morphogenesis	3	10	0.00830623	0.103215	gene17566;gene19278;gene26064
GO:0050996	positive regulation of lipid catabolic process	3	10	0.00830623	0.103215	gene16570;gene2470;gene24646
GO:0051382	kinetochore assembly	3	10	0.00830623	0.103215	gene10424;gene15634;gene17424
GO:0007096	regulation of exit from mitosis	3	11	0.0110488	0.123566	gene25992;gene22379;gene26660
GO:0016024	CDP-diacylglycerol biosynthetic process	3	11	0.0110488	0.123566	gene13318;gene15763;gene25535
GO:0055090	acylglycerol homeostasis	3	11	0.0110488	0.123566	gene16244;gene30259;gene16570
GO:0070328	triglyceride homeostasis	3	11	0.0110488	0.123566	gene16244;gene30259;gene16570
GO:0090207	regulation of triglyceride metabolic process	3	11	0.0110488	0.123566	gene16570;gene2470;gene16281
GO:0003081	regulation of systemic arterial blood pressure by renin-angiotensin	2	4	0.0111673	0.123566	gene26990;gene22856
GO:0006287	base-excision repair, gap-filling	2	4	0.0111673	0.123566	gene11089;gene22297
GO:0007079	mitotic chromosome movement towards spindle pole	2	4	0.0111673	0.123566	gene1480;gene15634
GO:0007091	metaphase/anaphase transition of mitotic cell cycle	2	4	0.0111673	0.123566	gene1078;gene14751
GO:0010873	positive regulation of cholesterol esterification	2	4	0.0111673	0.123566	gene10885;gene16570
GO:0032909	regulation of transforming growth factor beta2 production	2	4	0.0111673	0.123566	gene1321;gene17566
GO:0034367	macromolecular complex remodeling	2	4	0.0111673	0.123566	gene10885;gene16570
GO:0034368	protein-lipid complex remodeling	2	4	0.0111673	0.123566	gene10885;gene16570
GO:0034369	plasma lipoprotein particle remodeling	2	4	0.0111673	0.123566	gene10885;gene16570
GO:0042635	positive regulation of hair cycle	2	4	0.0111673	0.123566	gene19278;gene17566
GO:0043691	reverse cholesterol transport	2	4	0.0111673	0.123566	gene10885;gene16570
GO:0044784	metaphase/anaphase transition of cell cycle	2	4	0.0111673	0.123566	gene1078;gene14751
GO:0051798	positive regulation of hair follicle development	2	4	0.0111673	0.123566	gene19278;gene17566
GO:0061314	Notch signaling involved in heart development	2	4	0.0111673	0.123566	gene25568;gene26064
GO:0090208	positive regulation of triglyceride metabolic process	2	4	0.0111673	0.123566	gene16570;gene2470
GO:1902969	mitotic DNA replication	2	4	0.0111673	0.123566	gene22762;gene25656
GO:0030262	apoptotic nuclear changes	3	12	0.0142526	0.151604	gene19336;gene22248;gene2306
GO:0046341	CDP-diacylglycerol metabolic process	3	12	0.0142526	0.151604	gene13318;gene15763;gene25535
GO:0048730	epidermis morphogenesis	3	12	0.0142526	0.151604	gene17566;gene19278;gene26064
GO:0050873	brown fat cell differentiation	3	12	0.0142526	0.151604	gene19984;gene21354;gene25901
GO:0010569	regulation of double-strand break repair via homologous recombination	3	13	0.0179273	0.172649	gene1060;gene16775;gene9647
GO:0019432	triglyceride biosynthetic process	3	13	0.0179273	0.172649	gene15763;gene16244;gene30259
GO:0045143	homologous chromosome segregation	3	13	0.0179273	0.172649	gene25270;gene20828;gene25409
GO:0045684	positive regulation of epidermis development	3	13	0.0179273	0.172649	gene19278;gene17566;gene11848
GO:0046460	neutral lipid biosynthetic process	3	13	0.0179273	0.172649	gene15763;gene16244;gene30259
GO:0046463	acylglycerol biosynthetic process	3	13	0.0179273	0.172649	gene15763;gene16244;gene30259
GO:0000212	meiotic spindle organization	2	5	0.0180668	0.172649	gene138;gene26118
GO:0001990	regulation of systemic arterial blood pressure by hormone	2	5	0.0180668	0.172649	gene26990;gene22856
GO:0003044	regulation of systemic arterial blood pressure mediated by a chemical signal	2	5	0.0180668	0.172649	gene26990;gene22856
GO:0007019	microtubule depolymerization	2	5	0.0180668	0.172649	gene12640;gene3197
GO:0007100	mitotic centrosome separation	2	5	0.0180668	0.172649	gene23269;gene26118
GO:0010872	regulation of cholesterol esterification	2	5	0.0180668	0.172649	gene10885;gene16570
GO:0010891	negative regulation of sequestering of triglyceride	2	5	0.0180668	0.172649	gene2470;gene8615
GO:0033344	cholesterol efflux	2	5	0.0180668	0.172649	gene10885;gene16570
GO:0034377	plasma lipoprotein particle assembly	2	5	0.0180668	0.172649	gene10885;gene16570
GO:0035584	calcium-mediated signaling using intracellular calcium source	2	5	0.0180668	0.172649	gene20656;gene8415
GO:0036315	cellular response to sterol	2	5	0.0180668	0.172649	gene22334;gene24992
GO:0044058	regulation of digestive system process	2	5	0.0180668	0.172649	gene24185;gene16570
GO:0045714	regulation of low-density lipoprotein particle receptor biosynthetic process	2	5	0.0180668	0.172649	gene19129;gene21354
GO:0045823	positive regulation of heart contraction	2	5	0.0180668	0.172649	gene26990;gene17566
GO:0046339	diacylglycerol metabolic process	2	5	0.0180668	0.172649	gene16244;gene30259
GO:0050995	negative regulation of lipid catabolic process	2	5	0.0180668	0.172649	gene12090;gene3286
GO:0060282	positive regulation of oocyte development	2	5	0.0180668	0.172649	gene12668;gene26118
GO:0060707	trophoblast giant cell differentiation	2	5	0.0180668	0.172649	gene15483;gene26064
GO:0071397	cellular response to cholesterol	2	5	0.0180668	0.172649	gene22334;gene24992
GO:1903431	positive regulation of cell maturation	2	5	0.0180668	0.172649	gene12668;gene26118
GO:1903538	regulation of meiotic cell cycle process involved in oocyte maturation	2	5	0.0180668	0.172649	gene12668;gene26118
GO:0000732	strand displacement	3	14	0.0220781	0.198259	gene1060;gene24523;gene9647
GO:0030301	cholesterol transport	3	14	0.0220781	0.198259	gene10885;gene16570;gene17160
GO:0031055	chromatin remodeling at centromere	3	14	0.0220781	0.198259	gene23288;gene1061;gene21876
GO:0032371	regulation of sterol transport	3	14	0.0220781	0.198259	gene21354;gene10885;gene16570
GO:0032374	regulation of cholesterol transport	3	14	0.0220781	0.198259	gene21354;gene10885;gene16570
GO:0044818	mitotic G2/M transition checkpoint	3	14	0.0220781	0.198259	gene13819;gene22905;gene11997
GO:0006309	apoptotic DNA fragmentation	2	6	0.0263094	0.21842	gene22248;gene2306
GO:0033629	negative regulation of cell adhesion mediated by integrin	2	6	0.0263094	0.21842	gene1656;gene3286
GO:0035356	cellular triglyceride homeostasis	2	6	0.0263094	0.21842	gene16244;gene30259
GO:0042118	endothelial cell activation	2	6	0.0263094	0.21842	gene25490;gene26674
GO:0042573	retinoic acid metabolic process	2	6	0.0263094	0.21842	gene1138;gene13697
GO:0045056	transcytosis	2	6	0.0263094	0.21842	gene22343;gene7149
GO:0045940	positive regulation of steroid metabolic process	2	6	0.0263094	0.21842	gene10885;gene16570
GO:0046826	negative regulation of protein export from nucleus	2	6	0.0263094	0.21842	gene24523;gene8706
GO:0050892	intestinal absorption	2	6	0.0263094	0.21842	gene17160;gene7742
GO:0051305	chromosome movement towards spindle pole	2	6	0.0263094	0.21842	gene1480;gene15634
GO:0051446	positive regulation of meiotic cell cycle	2	6	0.0263094	0.21842	gene12668;gene26118
GO:0060389	pathway-restricted SMAD protein phosphorylation	2	6	0.0263094	0.21842	gene17566;gene739
GO:0060613	fat pad development	2	6	0.0263094	0.21842	gene16244;gene30259
GO:0071295	cellular response to vitamin	2	6	0.0263094	0.21842	gene18338;gene13484
GO:0090166	Golgi disassembly	2	6	0.0263094	0.21842	gene14685;gene22905
GO:0090308	regulation of methylation-dependent chromatin silencing	2	6	0.0263094	0.21842	gene3986;gene4156
GO:0097186	amelogenesis	2	6	0.0263094	0.21842	gene231;gene8615
GO:0032467	positive regulation of cytokinesis	3	15	0.0267066	0.21842	gene23248;gene1344;gene8896
GO:0051294	establishment of spindle orientation	3	15	0.0267066	0.21842	gene12150;gene25237;gene19737
GO:0051304	chromosome separation	3	15	0.0267066	0.21842	gene659;gene9619;gene19336
GO:0071398	cellular response to fatty acid	3	15	0.0267066	0.21842	gene16244;gene30259;gene25812
GO:1901890	positive regulation of cell junction assembly	3	15	0.0267066	0.21842	gene1321;gene8038;gene26990
GO:0033628	regulation of cell adhesion mediated by integrin	3	16	0.031811	0.251532	gene17566;gene1656;gene3286
GO:1902808	positive regulation of cell cycle G1/S phase transition	3	16	0.031811	0.251532	gene25907;gene22762;gene7140
GO:0001833	inner cell mass cell proliferation	2	7	0.0357622	0.256583	gene25656;gene26250
GO:0006265	DNA topological change	2	7	0.0357622	0.256583	gene19336;gene22248
GO:0007183	SMAD protein complex assembly	2	7	0.0357622	0.256583	gene10748;gene1321
GO:0014075	response to amine	2	7	0.0357622	0.256583	gene22905;gene19363
GO:0032075	positive regulation of nuclease activity	2	7	0.0357622	0.256583	gene22248;gene25534
GO:0033057	multicellular organism reproductive behavior	2	7	0.0357622	0.256583	gene19363;gene20285
GO:0035970	peptidyl-threonine dephosphorylation	2	7	0.0357622	0.256583	gene23494;gene24056
GO:0050926	regulation of positive chemotaxis	2	7	0.0357622	0.256583	gene2736;gene1321
GO:0050927	positive regulation of positive chemotaxis	2	7	0.0357622	0.256583	gene2736;gene1321
GO:0051797	regulation of hair follicle development	2	7	0.0357622	0.256583	gene19278;gene17566
GO:0071827	plasma lipoprotein particle organization	2	7	0.0357622	0.256583	gene10885;gene16570
GO:1900193	regulation of oocyte maturation	2	7	0.0357622	0.256583	gene12668;gene26118
GO:0010972	negative regulation of G2/M transition of mitotic cell cycle	3	17	0.0373866	0.256583	gene13819;gene22905;gene11997
GO:0015918	sterol transport	3	17	0.0373866	0.256583	gene10885;gene16570;gene17160
GO:0019915	lipid storage	3	17	0.0373866	0.256583	gene12090;gene16244;gene30259
GO:0046627	negative regulation of insulin receptor signaling pathway	3	17	0.0373866	0.256583	gene20598;gene24646;gene9926
GO:0051445	regulation of meiotic cell cycle	3	17	0.0373866	0.256583	gene138;gene12668;gene26118
GO:1900077	negative regulation of cellular response to insulin stimulus	3	17	0.0373866	0.256583	gene20598;gene24646;gene9926
GO:0034308	primary alcohol metabolic process	3	18	0.0434261	0.256583	gene25831;gene1138;gene6253
GO:0042993	positive regulation of transcription factor import into nucleus	3	18	0.0434261	0.256583	gene1321;gene25490;gene20656
GO:0046470	phosphatidylcholine metabolic process	3	18	0.0434261	0.256583	gene7147;gene16570;gene23844
GO:0060612	adipose tissue development	3	18	0.0434261	0.256583	gene22334;gene16244;gene30259
GO:0072698	protein localization to microtubule cytoskeleton	3	18	0.0434261	0.256583	gene19737;gene25907;gene23248
GO:0000270	peptidoglycan metabolic process	1	1	0.0445108	0.256583	gene3704
GO:0000741	karyogamy	1	1	0.0445108	0.256583	gene22905
GO:0000921	septin ring assembly	1	1	0.0445108	0.256583	gene26660
GO:0002002	regulation of angiotensin levels in blood	1	1	0.0445108	0.256583	gene26990
GO:0002003	angiotensin maturation	1	1	0.0445108	0.256583	gene26990
GO:0002072	optic cup morphogenesis involved in camera-type eye development	1	1	0.0445108	0.256583	gene1138
GO:0002264	endothelial cell activation involved in immune response	1	1	0.0445108	0.256583	gene25490
GO:0002541	activation of plasma proteins involved in acute inflammatory response	1	1	0.0445108	0.256583	gene8456
GO:0003051	angiotensin-mediated drinking behavior	1	1	0.0445108	0.256583	gene26990
GO:0003056	regulation of vascular smooth muscle contraction	1	1	0.0445108	0.256583	gene16430
GO:0003383	apical constriction	1	1	0.0445108	0.256583	gene1444
GO:0006127	glycerophosphate shuttle	1	1	0.0445108	0.256583	gene8900
GO:0006868	glutamine transport	1	1	0.0445108	0.256583	gene9750
GO:0007056	spindle assembly involved in female meiosis	1	1	0.0445108	0.256583	gene138
GO:0007057	spindle assembly involved in female meiosis I	1	1	0.0445108	0.256583	gene138
GO:0007089	traversing start control point of mitotic cell cycle	1	1	0.0445108	0.256583	gene7140
GO:0007344	pronuclear fusion	1	1	0.0445108	0.256583	gene22905
GO:0007619	courtship behavior	1	1	0.0445108	0.256583	gene20285
GO:0008050	female courtship behavior	1	1	0.0445108	0.256583	gene20285
GO:0009111	vitamin catabolic process	1	1	0.0445108	0.256583	gene13697
GO:0009253	peptidoglycan catabolic process	1	1	0.0445108	0.256583	gene3704
GO:0009645	response to low light intensity stimulus	1	1	0.0445108	0.256583	gene24992
GO:0009713	catechol-containing compound biosynthetic process	1	1	0.0445108	0.256583	gene17566
GO:0009992	cellular water homeostasis	1	1	0.0445108	0.256583	gene17875
GO:0010021	amylopectin biosynthetic process	1	1	0.0445108	0.256583	gene19984
GO:0010040	response to iron(II) ion	1	1	0.0445108	0.256583	gene17892
GO:0010482	regulation of epidermal cell division	1	1	0.0445108	0.256583	gene11848
GO:0010693	negative regulation of alkaline phosphatase activity	1	1	0.0445108	0.256583	gene17566
GO:0015817	histidine transport	1	1	0.0445108	0.256583	gene9750
GO:0015840	urea transport	1	1	0.0445108	0.256583	gene17875
GO:0016103	diterpenoid catabolic process	1	1	0.0445108	0.256583	gene13697
GO:0016115	terpenoid catabolic process	1	1	0.0445108	0.256583	gene13697
GO:0019072	viral genome packaging	1	1	0.0445108	0.256583	gene2606
GO:0019074	viral RNA genome packaging	1	1	0.0445108	0.256583	gene2606
GO:0019755	one-carbon compound transport	1	1	0.0445108	0.256583	gene17875
GO:0021768	nucleus accumbens development	1	1	0.0445108	0.256583	gene1138
GO:0030299	intestinal cholesterol absorption	1	1	0.0445108	0.256583	gene17160
GO:0030300	regulation of intestinal cholesterol absorption	1	1	0.0445108	0.256583	gene16570
GO:0030644	cellular chloride ion homeostasis	1	1	0.0445108	0.256583	gene28846
GO:0031106	septin ring organization	1	1	0.0445108	0.256583	gene26660
GO:0031938	regulation of chromatin silencing at telomere	1	1	0.0445108	0.256583	gene22762
GO:0032185	septin cytoskeleton organization	1	1	0.0445108	0.256583	gene26660
GO:0032222	regulation of synaptic transmission, cholinergic	1	1	0.0445108	0.256583	gene309
GO:0032224	positive regulation of synaptic transmission, cholinergic	1	1	0.0445108	0.256583	gene309
GO:0032488	Cdc42 protein signal transduction	1	1	0.0445108	0.256583	gene20077
GO:0032910	regulation of transforming growth factor beta3 production	1	1	0.0445108	0.256583	gene1321
GO:0032916	positive regulation of transforming growth factor beta3 production	1	1	0.0445108	0.256583	gene1321
GO:0032954	regulation of cytokinetic process	1	1	0.0445108	0.256583	gene23248
GO:0034653	retinoic acid catabolic process	1	1	0.0445108	0.256583	gene13697
GO:0035634	response to stilbenoid	1	1	0.0445108	0.256583	gene12090
GO:0036155	acylglycerol acyl-chain remodeling	1	1	0.0445108	0.256583	gene20917
GO:0038027	apolipoprotein A-I-mediated signaling pathway	1	1	0.0445108	0.256583	gene19129
GO:0042363	fat-soluble vitamin catabolic process	1	1	0.0445108	0.256583	gene13697
GO:0042416	dopamine biosynthetic process	1	1	0.0445108	0.256583	gene17566
GO:0042423	catecholamine biosynthetic process	1	1	0.0445108	0.256583	gene17566
GO:0042637	catagen	1	1	0.0445108	0.256583	gene17566
GO:0044848	biological phase	1	1	0.0445108	0.256583	gene17566
GO:0044851	hair cycle phase	1	1	0.0445108	0.256583	gene17566
GO:0045004	DNA replication proofreading	1	1	0.0445108	0.256583	gene11089
GO:0045113	regulation of integrin biosynthetic process	1	1	0.0445108	0.256583	gene17566
GO:0045726	positive regulation of integrin biosynthetic process	1	1	0.0445108	0.256583	gene17566
GO:0045870	positive regulation of single stranded viral RNA replication via double stranded DNA intermediate	1	1	0.0445108	0.256583	gene19336
GO:0046690	response to tellurium ion	1	1	0.0445108	0.256583	gene24992
GO:0050748	negative regulation of lipoprotein metabolic process	1	1	0.0445108	0.256583	gene19129
GO:0051891	positive regulation of cardioblast differentiation	1	1	0.0445108	0.256583	gene17566
GO:0060166	olfactory pit development	1	1	0.0445108	0.256583	gene1138
GO:0060177	regulation of angiotensin metabolic process	1	1	0.0445108	0.256583	gene26990
GO:0060290	transdifferentiation	1	1	0.0445108	0.256583	gene1321
GO:0060806	negative regulation of cell differentiation involved in embryonic placenta development	1	1	0.0445108	0.256583	gene26064
GO:0061303	cornea development in camera-type eye	1	1	0.0445108	0.256583	gene3361
GO:0061444	endocardial cushion cell development	1	1	0.0445108	0.256583	gene25568
GO:0070086	ubiquitin-dependent endocytosis	1	1	0.0445108	0.256583	gene2257
GO:0070543	response to linoleic acid	1	1	0.0445108	0.256583	gene17160
GO:0070561	vitamin D receptor signaling pathway	1	1	0.0445108	0.256583	gene13484
GO:0070994	detection of oxidative stress	1	1	0.0445108	0.256583	gene21354
GO:0071163	DNA replication preinitiation complex assembly	1	1	0.0445108	0.256583	gene22762
GO:0071625	vocalization behavior	1	1	0.0445108	0.256583	gene27583
GO:0071918	urea transmembrane transport	1	1	0.0445108	0.256583	gene17875
GO:0072363	regulation of glycolytic process by positive regulation of transcription from RNA polymerase II promoter	1	1	0.0445108	0.256583	gene8615
GO:0090196	regulation of chemokine secretion	1	1	0.0445108	0.256583	gene18338
GO:0090197	positive regulation of chemokine secretion	1	1	0.0445108	0.256583	gene18338
GO:0097332	response to antipsychotic drug	1	1	0.0445108	0.256583	gene17214
GO:0097338	response to clozapine	1	1	0.0445108	0.256583	gene17214
GO:0098856	intestinal lipid absorption	1	1	0.0445108	0.256583	gene17160
GO:1900227	positive regulation of NLRP3 inflammasome complex assembly	1	1	0.0445108	0.256583	gene17160
GO:1902296	DNA strand elongation involved in cell cycle DNA replication	1	1	0.0445108	0.256583	gene25656
GO:1902319	DNA strand elongation involved in nuclear cell cycle DNA replication	1	1	0.0445108	0.256583	gene25656
GO:1902412	regulation of mitotic cytokinesis	1	1	0.0445108	0.256583	gene23248
GO:1902480	protein localization to mitotic spindle	1	1	0.0445108	0.256583	gene25907
GO:1902977	mitotic DNA replication preinitiation complex assembly	1	1	0.0445108	0.256583	gene22762
GO:1902983	DNA strand elongation involved in mitotic DNA replication	1	1	0.0445108	0.256583	gene25656
GO:1903126	negative regulation of centriole-centriole cohesion	1	1	0.0445108	0.256583	gene17464
GO:1903436	regulation of mitotic cytokinetic process	1	1	0.0445108	0.256583	gene23248
GO:1903438	positive regulation of mitotic cytokinetic process	1	1	0.0445108	0.256583	gene23248
GO:1903490	positive regulation of mitotic cytokinesis	1	1	0.0445108	0.256583	gene23248
GO:1903964	monounsaturated fatty acid metabolic process	1	1	0.0445108	0.256583	gene23386
GO:1903966	monounsaturated fatty acid biosynthetic process	1	1	0.0445108	0.256583	gene23386
GO:1904207	regulation of chemokine (C-C motif) ligand 2 secretion	1	1	0.0445108	0.256583	gene18338
GO:1904209	positive regulation of chemokine (C-C motif) ligand 2 secretion	1	1	0.0445108	0.256583	gene18338
GO:1904478	regulation of intestinal absorption	1	1	0.0445108	0.256583	gene16570
GO:1904527	negative regulation of microtubule binding	1	1	0.0445108	0.256583	gene8611
GO:1904694	negative regulation of vascular smooth muscle contraction	1	1	0.0445108	0.256583	gene16430
GO:1904729	regulation of intestinal lipid absorption	1	1	0.0445108	0.256583	gene16570
GO:1990414	replication-born double-strand break repair via sister chromatid exchange	1	1	0.0445108	0.256583	gene1060
GO:1990426	homologous recombination-dependent replication fork processing	1	1	0.0445108	0.256583	gene1060
GO:1990523	bone regeneration	1	1	0.0445108	0.256583	gene18338
GO:2000056	regulation of Wnt signaling pathway involved in digestive tract morphogenesis	1	1	0.0445108	0.256583	gene23352
GO:2000057	negative regulation of Wnt signaling pathway involved in digestive tract morphogenesis	1	1	0.0445108	0.256583	gene23352
GO:2000124	regulation of endocannabinoid signaling pathway	1	1	0.0445108	0.256583	gene20917
GO:2000477	regulation of metanephric glomerular visceral epithelial cell development	1	1	0.0445108	0.256583	gene21354
GO:2000478	positive regulation of metanephric glomerular visceral epithelial cell development	1	1	0.0445108	0.256583	gene21354
GO:2000534	positive regulation of renal albumin absorption	1	1	0.0445108	0.256583	gene21354
GO:2000590	negative regulation of metanephric mesenchymal cell migration	1	1	0.0445108	0.256583	gene21354
GO:2000698	positive regulation of epithelial cell differentiation involved in kidney development	1	1	0.0445108	0.256583	gene21354
GO:2000775	histone H3-S10 phosphorylation involved in chromosome condensation	1	1	0.0445108	0.256583	gene25141
GO:2000896	amylopectin metabolic process	1	1	0.0445108	0.256583	gene19984
GO:2001023	regulation of response to drug	1	1	0.0445108	0.256583	gene23125
GO:2001287	negative regulation of caveolin-mediated endocytosis	1	1	0.0445108	0.256583	gene19734
GO:2001295	malonyl-CoA biosynthetic process	1	1	0.0445108	0.256583	gene19619
GO:0000076	DNA replication checkpoint	2	8	0.046302	0.258568	gene22762;gene11997
GO:0002076	osteoblast development	2	8	0.046302	0.258568	gene1321;gene20456
GO:0007617	mating behavior	2	8	0.046302	0.258568	gene19363;gene20285
GO:0010640	regulation of platelet-derived growth factor receptor signaling pathway	2	8	0.046302	0.258568	gene21354;gene8456
GO:0022600	digestive system process	2	8	0.046302	0.258568	gene17160;gene7742
GO:0031102	neuron projection regeneration	2	8	0.046302	0.258568	gene10885;gene16570
GO:0033260	nuclear DNA replication	2	8	0.046302	0.258568	gene22762;gene25656
GO:0033280	response to vitamin D	2	8	0.046302	0.258568	gene13484;gene17566
GO:0036314	response to sterol	2	8	0.046302	0.258568	gene24992;gene22334
GO:0042572	retinol metabolic process	2	8	0.046302	0.258568	gene1138;gene6253
GO:0046321	positive regulation of fatty acid oxidation	2	8	0.046302	0.258568	gene8615;gene24646
GO:0048313	Golgi inheritance	2	8	0.046302	0.258568	gene14685;gene22905
GO:0051570	regulation of histone H3-K9 methylation	2	8	0.046302	0.258568	gene13139;gene3986
GO:0060394	negative regulation of pathway-restricted SMAD protein phosphorylation	2	8	0.046302	0.258568	gene26137;gene739
GO:0061311	cell surface receptor signaling pathway involved in heart development	2	8	0.046302	0.258568	gene25568;gene26064
GO:0065005	protein-lipid complex assembly	2	8	0.046302	0.258568	gene10885;gene16570
GO:0070723	response to cholesterol	2	8	0.046302	0.258568	gene24992;gene22334
GO:0071634	regulation of transforming growth factor beta production	2	8	0.046302	0.258568	gene1321;gene17566
GO:0097150	neuronal stem cell population maintenance	2	8	0.046302	0.258568	gene20828;gene25568
GO:0010718	positive regulation of epithelial to mesenchymal transition	3	19	0.04992	0.274906	gene1321;gene17566;gene26064
GO:0044380	protein localization to cytoskeleton	3	19	0.04992	0.274906	gene19737;gene25907;gene23248
GO:0045005	DNA-dependent DNA replication maintenance of fidelity	3	19	0.04992	0.274906	gene11089;gene1060;gene497
GO:0051293	establishment of spindle localization	3	19	0.04992	0.274906	gene12150;gene25237;gene19737
GO:1902750	negative regulation of cell cycle G2/M phase transition	3	19	0.04992	0.274906	gene13819;gene22905;gene11997
GO:0006336	DNA replication-independent nucleosome assembly	3	20	0.0568568	0.301205	gene1061;gene21876;gene3806
GO:0008645	hexose transport	3	20	0.0568568	0.301205	gene12690;gene16620;gene19984
GO:0015758	glucose transport	3	20	0.0568568	0.301205	gene12690;gene16620;gene19984
GO:0030858	positive regulation of epithelial cell differentiation	3	20	0.0568568	0.301205	gene9735;gene11848;gene21354
GO:0034724	DNA replication-independent nucleosome organization	3	20	0.0568568	0.301205	gene1061;gene21876;gene3806
GO:0045806	negative regulation of endocytosis	3	20	0.0568568	0.301205	gene2257;gene19734;gene21354
GO:0046825	regulation of protein export from nucleus	3	20	0.0568568	0.301205	gene8611;gene24523;gene8706
GO:0000737	DNA catabolic process, endonucleolytic	2	9	0.0578138	0.301205	gene22248;gene2306
GO:0006071	glycerol metabolic process	2	9	0.0578138	0.301205	gene16244;gene30259
GO:0030212	hyaluronan metabolic process	2	9	0.0578138	0.301205	gene25255;gene13484
GO:0034616	response to laminar fluid shear stress	2	9	0.0578138	0.301205	gene17566;gene739
GO:0044786	cell cycle DNA replication	2	9	0.0578138	0.301205	gene22762;gene25656
GO:0048308	organelle inheritance	2	9	0.0578138	0.301205	gene14685;gene22905
GO:0050872	white fat cell differentiation	2	9	0.0578138	0.301205	gene22334;gene25901
GO:0055094	response to lipoprotein particle	2	9	0.0578138	0.301205	gene24992;gene17160
GO:0060396	growth hormone receptor signaling pathway	2	9	0.0578138	0.301205	gene24974;gene9926
GO:0060706	cell differentiation involved in embryonic placenta development	2	9	0.0578138	0.301205	gene15483;gene26064
GO:0071168	protein localization to chromatin	2	9	0.0578138	0.301205	gene13139;gene22185
GO:0071378	cellular response to growth hormone stimulus	2	9	0.0578138	0.301205	gene24974;gene9926
GO:2000479	regulation of cAMP-dependent protein kinase activity	2	9	0.0578138	0.301205	gene21354;gene17214
GO:0015749	monosaccharide transport	3	21	0.0642233	0.331218	gene12690;gene16620;gene19984
GO:0051437	positive regulation of ubiquitin-protein ligase activity involved in regulation of mitotic cell cycle transition	3	21	0.0642233	0.331218	gene1078;gene138;gene22905
GO:0001832	blastocyst growth	2	10	0.0701907	0.348434	gene25656;gene26250
GO:0006085	acetyl-CoA biosynthetic process	2	10	0.0701907	0.348434	gene25831;gene19267
GO:0006266	DNA ligation	2	10	0.0701907	0.348434	gene19336;gene22248
GO:0007586	digestion	2	10	0.0701907	0.348434	gene17160;gene7742
GO:0007618	mating	2	10	0.0701907	0.348434	gene19363;gene20285
GO:0019400	alditol metabolic process	2	10	0.0701907	0.348434	gene16244;gene30259
GO:0031670	cellular response to nutrient	2	10	0.0701907	0.348434	gene18338;gene13484
GO:0032069	regulation of nuclease activity	2	10	0.0701907	0.348434	gene22248;gene25534
GO:0040020	regulation of meiotic nuclear division	2	10	0.0701907	0.348434	gene138;gene12668
GO:0042634	regulation of hair cycle	2	10	0.0701907	0.348434	gene19278;gene17566
GO:0044705	multi-organism reproductive behavior	2	10	0.0701907	0.348434	gene19363;gene20285
GO:0050886	endocrine process	2	10	0.0701907	0.348434	gene26990;gene22856
GO:0060281	regulation of oocyte development	2	10	0.0701907	0.348434	gene12668;gene26118
GO:0070670	response to interleukin-4	2	10	0.0701907	0.348434	gene18785;gene20920
GO:0071353	cellular response to interleukin-4	2	10	0.0701907	0.348434	gene18785;gene20920
GO:0071825	protein-lipid complex subunit organization	2	10	0.0701907	0.348434	gene10885;gene16570
GO:0001523	retinoid metabolic process	3	22	0.0720049	0.349159	gene1138;gene6253;gene13697
GO:0051653	spindle localization	3	22	0.0720049	0.349159	gene12150;gene25237;gene19737
GO:2000737	negative regulation of stem cell differentiation	3	22	0.0720049	0.349159	gene25568;gene6566;gene739
GO:0001706	endoderm formation	3	23	0.0801859	0.349159	gene9102;gene23494;gene24056
GO:2000738	positive regulation of stem cell differentiation	3	23	0.0801859	0.349159	gene17566;gene1321;gene26064
GO:0007095	mitotic G2 DNA damage checkpoint	2	11	0.0833334	0.349159	gene13819;gene22905
GO:0007129	synapsis	2	11	0.0833334	0.349159	gene20828;gene25409
GO:0019098	reproductive behavior	2	11	0.0833334	0.349159	gene19363;gene20285
GO:0030104	water homeostasis	2	11	0.0833334	0.349159	gene17875;gene11848
GO:0030878	thyroid gland development	2	11	0.0833334	0.349159	gene1321;gene17566
GO:0045776	negative regulation of blood pressure	2	11	0.0833334	0.349159	gene21354;gene16430
GO:0048103	somatic stem cell division	2	11	0.0833334	0.349159	gene17566;gene6566
GO:0051894	positive regulation of focal adhesion assembly	2	11	0.0833334	0.349159	gene1321;gene8038
GO:0060317	cardiac epithelial to mesenchymal transition	2	11	0.0833334	0.349159	gene26064;gene17566
GO:0070208	protein heterotrimerization	2	11	0.0833334	0.349159	gene21354;gene27665
GO:1903393	positive regulation of adherens junction organization	2	11	0.0833334	0.349159	gene1321;gene8038
GO:0001867	complement activation, lectin pathway	1	2	0.0870456	0.349159	gene2417
GO:0001976	neurological system process involved in regulation of systemic arterial blood pressure	1	2	0.0870456	0.349159	gene26990
GO:0001991	regulation of systemic arterial blood pressure by circulatory renin-angiotensin	1	2	0.0870456	0.349159	gene26990
GO:0002016	regulation of blood volume by renin-angiotensin	1	2	0.0870456	0.349159	gene26990
GO:0002035	brain renin-angiotensin system	1	2	0.0870456	0.349159	gene26990
GO:0003431	growth plate cartilage chondrocyte development	1	2	0.0870456	0.349159	gene2085
GO:0006083	acetate metabolic process	1	2	0.0870456	0.349159	gene25831
GO:0006116	NADH oxidation	1	2	0.0870456	0.349159	gene8900
GO:0006267	pre-replicative complex assembly involved in nuclear cell cycle DNA replication	1	2	0.0870456	0.349159	gene22762
GO:0006707	cholesterol catabolic process	1	2	0.0870456	0.349159	gene10885
GO:0006867	asparagine transport	1	2	0.0870456	0.349159	gene9750
GO:0007144	female meiosis I	1	2	0.0870456	0.349159	gene138
GO:0007181	transforming growth factor beta receptor complex assembly	1	2	0.0870456	0.349159	gene10748
GO:0008300	isoprenoid catabolic process	1	2	0.0870456	0.349159	gene13697
GO:0010641	positive regulation of platelet-derived growth factor receptor signaling pathway	1	2	0.0870456	0.349159	gene8456
GO:0010694	positive regulation of alkaline phosphatase activity	1	2	0.0870456	0.349159	gene1321
GO:0010767	regulation of transcription from RNA polymerase II promoter in response to UV-induced DNA damage	1	2	0.0870456	0.349159	gene16775
GO:0010944	negative regulation of transcription by competitive promoter binding	1	2	0.0870456	0.349159	gene739
GO:0010957	negative regulation of vitamin D biosynthetic process	1	2	0.0870456	0.349159	gene26064
GO:0014038	regulation of Schwann cell differentiation	1	2	0.0870456	0.349159	gene22905
GO:0014878	response to electrical stimulus involved in regulation of muscle adaptation	1	2	0.0870456	0.349159	gene11828
GO:0015802	basic amino acid transport	1	2	0.0870456	0.349159	gene9750
GO:0016045	detection of bacterium	1	2	0.0870456	0.349159	gene3704
GO:0016127	sterol catabolic process	1	2	0.0870456	0.349159	gene10885
GO:0019049	evasion or tolerance of host defenses by virus	1	2	0.0870456	0.349159	gene1321
GO:0019413	acetate biosynthetic process	1	2	0.0870456	0.349159	gene25831
GO:0019427	acetyl-CoA biosynthetic process from acetate	1	2	0.0870456	0.349159	gene25831
GO:0019541	propionate metabolic process	1	2	0.0870456	0.349159	gene25831
GO:0019542	propionate biosynthetic process	1	2	0.0870456	0.349159	gene25831
GO:0023016	signal transduction by trans-phosphorylation	1	2	0.0870456	0.349159	gene24185
GO:0030263	apoptotic chromosome condensation	1	2	0.0870456	0.349159	gene19336
GO:0030951	establishment or maintenance of microtubule cytoskeleton polarity	1	2	0.0870456	0.349159	gene12640
GO:0030997	regulation of centriole-centriole cohesion	1	2	0.0870456	0.349159	gene17464
GO:0031508	pericentric heterochromatin assembly	1	2	0.0870456	0.349159	gene23288
GO:0031915	positive regulation of synaptic plasticity	1	2	0.0870456	0.349159	gene12668
GO:0032077	positive regulation of deoxyribonuclease activity	1	2	0.0870456	0.349159	gene25534
GO:0032237	activation of store-operated calcium channel activity	1	2	0.0870456	0.349159	gene20656
GO:0032493	response to bacterial lipoprotein	1	2	0.0870456	0.349159	gene17160
GO:0032571	response to vitamin K	1	2	0.0870456	0.349159	gene18338
GO:0033197	response to vitamin E	1	2	0.0870456	0.349159	gene24992
GO:0034048	negative regulation of protein phosphatase type 2A activity	1	2	0.0870456	0.349159	gene18010
GO:0034196	acylglycerol transport	1	2	0.0870456	0.349159	gene17160
GO:0034197	triglyceride transport	1	2	0.0870456	0.349159	gene17160
GO:0034421	post-translational protein acetylation	1	2	0.0870456	0.349159	gene22185
GO:0034638	phosphatidylcholine catabolic process	1	2	0.0870456	0.349159	gene7147
GO:0035376	sterol import	1	2	0.0870456	0.349159	gene17160
GO:0036388	pre-replicative complex assembly	1	2	0.0870456	0.349159	gene22762
GO:0036438	maintenance of lens transparency	1	2	0.0870456	0.349159	gene24185
GO:0042756	drinking behavior	1	2	0.0870456	0.349159	gene26990
GO:0043987	histone H3-S10 phosphorylation	1	2	0.0870456	0.349159	gene25141
GO:0044241	lipid digestion	1	2	0.0870456	0.349159	gene17160
GO:0044413	avoidance of host defenses	1	2	0.0870456	0.349159	gene1321
GO:0044415	evasion or tolerance of host defenses	1	2	0.0870456	0.349159	gene1321
GO:0045650	negative regulation of macrophage differentiation	1	2	0.0870456	0.349159	gene21354
GO:0045654	positive regulation of megakaryocyte differentiation	1	2	0.0870456	0.349159	gene22248
GO:0046104	thymidine metabolic process	1	2	0.0870456	0.349159	gene18881
GO:0046125	pyrimidine deoxyribonucleoside metabolic process	1	2	0.0870456	0.349159	gene18881
GO:0046137	negative regulation of vitamin metabolic process	1	2	0.0870456	0.349159	gene26064
GO:0046168	glycerol-3-phosphate catabolic process	1	2	0.0870456	0.349159	gene8900
GO:0046601	positive regulation of centriole replication	1	2	0.0870456	0.349159	gene15483
GO:0046813	receptor-mediated virion attachment to host cell	1	2	0.0870456	0.349159	gene26990
GO:0048818	positive regulation of hair follicle maturation	1	2	0.0870456	0.349159	gene17566
GO:0048819	regulation of hair follicle maturation	1	2	0.0870456	0.349159	gene17566
GO:0050702	interleukin-1 beta secretion	1	2	0.0870456	0.349159	gene17160
GO:0051006	positive regulation of lipoprotein lipase activity	1	2	0.0870456	0.349159	gene16570
GO:0051574	positive regulation of histone H3-K9 methylation	1	2	0.0870456	0.349159	gene13139
GO:0051794	regulation of catagen	1	2	0.0870456	0.349159	gene17566
GO:0051795	positive regulation of catagen	1	2	0.0870456	0.349159	gene17566
GO:0051832	avoidance of defenses of other organism involved in symbiotic interaction	1	2	0.0870456	0.349159	gene1321
GO:0051834	evasion or tolerance of defenses of other organism involved in symbiotic interaction	1	2	0.0870456	0.349159	gene1321
GO:0051890	regulation of cardioblast differentiation	1	2	0.0870456	0.349159	gene17566
GO:0055064	chloride ion homeostasis	1	2	0.0870456	0.349159	gene28846
GO:0060013	righting reflex	1	2	0.0870456	0.349159	gene1138
GO:0060364	frontal suture morphogenesis	1	2	0.0870456	0.349159	gene17566
GO:0060373	regulation of ventricular cardiac muscle cell membrane depolarization	1	2	0.0870456	0.349159	gene739
GO:0060509	Type I pneumocyte differentiation	1	2	0.0870456	0.349159	gene20285
GO:0060800	regulation of cell differentiation involved in embryonic placenta development	1	2	0.0870456	0.349159	gene26064
GO:0061072	iris morphogenesis	1	2	0.0870456	0.349159	gene3361
GO:0061073	ciliary body morphogenesis	1	2	0.0870456	0.349159	gene25568
GO:0061156	pulmonary artery morphogenesis	1	2	0.0870456	0.349159	gene25568
GO:0061365	positive regulation of triglyceride lipase activity	1	2	0.0870456	0.349159	gene16570
GO:0061436	establishment of skin barrier	1	2	0.0870456	0.349159	gene11848
GO:0061443	endocardial cushion cell differentiation	1	2	0.0870456	0.349159	gene25568
GO:0070327	thyroid hormone transport	1	2	0.0870456	0.349159	gene27471
GO:0070339	response to bacterial lipopeptide	1	2	0.0870456	0.349159	gene17160
GO:0070508	cholesterol import	1	2	0.0870456	0.349159	gene17160
GO:0071220	cellular response to bacterial lipoprotein	1	2	0.0870456	0.349159	gene17160
GO:0071221	cellular response to bacterial lipopeptide	1	2	0.0870456	0.349159	gene17160
GO:0071307	cellular response to vitamin K	1	2	0.0870456	0.349159	gene18338
GO:0071639	positive regulation of monocyte chemotactic protein-1 production	1	2	0.0870456	0.349159	gene21354
GO:0071724	response to diacyl bacterial lipopeptide	1	2	0.0870456	0.349159	gene17160
GO:0071726	cellular response to diacyl bacterial lipopeptide	1	2	0.0870456	0.349159	gene17160
GO:0071930	negative regulation of transcription involved in G1/S transition of mitotic cell cycle	1	2	0.0870456	0.349159	gene25812
GO:0072298	regulation of metanephric glomerulus development	1	2	0.0870456	0.349159	gene21354
GO:0072300	positive regulation of metanephric glomerulus development	1	2	0.0870456	0.349159	gene21354
GO:0072361	regulation of glycolytic process by regulation of transcription from RNA polymerase II promoter	1	2	0.0870456	0.349159	gene8615
GO:0072369	regulation of lipid transport by positive regulation of transcription from RNA polymerase II promoter	1	2	0.0870456	0.349159	gene8615
GO:0080184	response to phenylpropanoid	1	2	0.0870456	0.349159	gene12090
GO:0090050	positive regulation of cell migration involved in sprouting angiogenesis	1	2	0.0870456	0.349159	gene27583
GO:0090080	positive regulation of MAPKKK cascade by fibroblast growth factor receptor signaling pathway	1	2	0.0870456	0.349159	gene14968
GO:0090285	negative regulation of protein glycosylation in Golgi	1	2	0.0870456	0.349159	gene1656
GO:0098543	detection of other organism	1	2	0.0870456	0.349159	gene3704
GO:1900186	negative regulation of clathrin-mediated endocytosis	1	2	0.0870456	0.349159	gene19734
GO:1901341	positive regulation of store-operated calcium channel activity	1	2	0.0870456	0.349159	gene20656
GO:1902299	pre-replicative complex assembly involved in cell cycle DNA replication	1	2	0.0870456	0.349159	gene22762
GO:1903596	regulation of gap junction assembly	1	2	0.0870456	0.349159	gene26990
GO:1903598	positive regulation of gap junction assembly	1	2	0.0870456	0.349159	gene26990
GO:1904116	response to vasopressin	1	2	0.0870456	0.349159	gene8706
GO:1904117	cellular response to vasopressin	1	2	0.0870456	0.349159	gene8706
GO:1904400	response to Thyroid stimulating hormone	1	2	0.0870456	0.349159	gene6272
GO:1904401	cellular response to Thyroid stimulating hormone	1	2	0.0870456	0.349159	gene6272
GO:1904526	regulation of microtubule binding	1	2	0.0870456	0.349159	gene8611
GO:1990086	lens fiber cell apoptotic process	1	2	0.0870456	0.349159	gene25812
GO:2000343	positive regulation of chemokine (C-X-C motif) ligand 2 production	1	2	0.0870456	0.349159	gene18338
GO:2000348	regulation of CD40 signaling pathway	1	2	0.0870456	0.349159	gene20828
GO:2000532	regulation of renal albumin absorption	1	2	0.0870456	0.349159	gene21354
GO:2000583	regulation of platelet-derived growth factor receptor-alpha signaling pathway	1	2	0.0870456	0.349159	gene21354
GO:2000584	negative regulation of platelet-derived growth factor receptor-alpha signaling pathway	1	2	0.0870456	0.349159	gene21354
GO:2000589	regulation of metanephric mesenchymal cell migration	1	2	0.0870456	0.349159	gene21354
GO:2000680	regulation of rubidium ion transport	1	2	0.0870456	0.349159	gene24185
GO:2000681	negative regulation of rubidium ion transport	1	2	0.0870456	0.349159	gene24185
GO:2000686	regulation of rubidium ion transmembrane transporter activity	1	2	0.0870456	0.349159	gene24185
GO:2000687	negative regulation of rubidium ion transmembrane transporter activity	1	2	0.0870456	0.349159	gene24185
GO:2000983	regulation of ATP citrate synthase activity	1	2	0.0870456	0.349159	gene22707
GO:2000984	negative regulation of ATP citrate synthase activity	1	2	0.0870456	0.349159	gene22707
GO:2001286	regulation of caveolin-mediated endocytosis	1	2	0.0870456	0.349159	gene19734
GO:2001293	malonyl-CoA metabolic process	1	2	0.0870456	0.349159	gene19619
GO:2000779	regulation of double-strand break repair	3	24	0.0887493	0.354402	gene1060;gene16775;gene9647
GO:0000132	establishment of mitotic spindle orientation	2	12	0.0971496	0.381133	gene12150;gene25237
GO:0006775	fat-soluble vitamin metabolic process	2	12	0.0971496	0.381133	gene21924;gene13697
GO:0032506	cytokinetic process	2	12	0.0971496	0.381133	gene1344;gene8896
GO:0034080	CENP-A containing nucleosome assembly	2	12	0.0971496	0.381133	gene1061;gene21876
GO:0035412	regulation of catenin import into nucleus	2	12	0.0971496	0.381133	gene23352;gene1321
GO:0061641	CENP-A containing chromatin organization	2	12	0.0971496	0.381133	gene1061;gene21876
GO:1903524	positive regulation of blood circulation	2	12	0.0971496	0.381133	gene26990;gene17566
GO:0001707	mesoderm formation	3	25	0.0976777	0.38153	gene19129;gene1321;gene26064
GO:0001837	epithelial to mesenchymal transition	3	25	0.0976777	0.38153	gene26064;gene17566;gene25907
GO:0010676	positive regulation of cellular carbohydrate metabolic process	3	25	0.0976777	0.38153	gene24646;gene8615;gene8900
GO:0016101	diterpenoid metabolic process	3	25	0.0976777	0.38153	gene1138;gene6253;gene13697
GO:0031109	microtubule polymerization or depolymerization	3	26	0.106953	0.411021	gene138;gene12640;gene3197
GO:0045682	regulation of epidermis development	3	26	0.106953	0.411021	gene19278;gene17566;gene11848
GO:0048332	mesoderm morphogenesis	3	26	0.106953	0.411021	gene19129;gene1321;gene26064
GO:0000920	cell separation after cytokinesis	2	13	0.111554	0.41338	gene23277;gene4887
GO:0007099	centriole replication	2	13	0.111554	0.41338	gene15483;gene934
GO:0007435	salivary gland morphogenesis	2	13	0.111554	0.41338	gene17566;gene20867
GO:0014823	response to activity	2	13	0.111554	0.41338	gene22905;gene18338
GO:0032720	negative regulation of tumor necrosis factor production	2	13	0.111554	0.41338	gene12090;gene21354
GO:0048678	response to axon injury	2	13	0.111554	0.41338	gene22905;gene8706
GO:0051261	protein depolymerization	2	13	0.111554	0.41338	gene12640;gene3197
GO:0090266	regulation of mitotic cell cycle spindle assembly checkpoint	2	13	0.111554	0.41338	gene12150;gene25141
GO:1900087	positive regulation of G1/S transition of mitotic cell cycle	2	13	0.111554	0.41338	gene22762;gene7140
GO:1903429	regulation of cell maturation	2	13	0.111554	0.41338	gene12668;gene26118
GO:1903504	regulation of mitotic spindle checkpoint	2	13	0.111554	0.41338	gene12150;gene25141
GO:1903556	negative regulation of tumor necrosis factor superfamily cytokine production	2	13	0.111554	0.41338	gene12090;gene21354
GO:0006721	terpenoid metabolic process	3	27	0.116556	0.41338	gene1138;gene6253;gene13697
GO:0019218	regulation of steroid metabolic process	3	27	0.116556	0.41338	gene10885;gene16570;gene26064
GO:0042439	ethanolamine-containing compound metabolic process	3	27	0.116556	0.41338	gene7147;gene16570;gene23844
GO:0043279	response to alkaloid	3	27	0.116556	0.41338	gene22167;gene8415;gene1060
GO:0051289	protein homotetramerization	3	27	0.116556	0.41338	gene18881;gene19619;gene25350
GO:0003197	endocardial cushion development	2	14	0.126466	0.41338	gene25568;gene26064
GO:0006308	DNA catabolic process	2	14	0.126466	0.41338	gene22248;gene2306
GO:0007431	salivary gland development	2	14	0.126466	0.41338	gene17566;gene20867
GO:0035335	peptidyl-tyrosine dephosphorylation	2	14	0.126466	0.41338	gene23494;gene24056
GO:0046320	regulation of fatty acid oxidation	2	14	0.126466	0.41338	gene8615;gene24646
GO:0051984	positive regulation of chromosome segregation	2	14	0.126466	0.41338	gene1480;gene25141
GO:0055006	cardiac cell development	2	14	0.126466	0.41338	gene22905;gene25568
GO:0060416	response to growth hormone	2	14	0.126466	0.41338	gene24974;gene9926
GO:0061045	negative regulation of wound healing	2	14	0.126466	0.41338	gene10167;gene1321
GO:0071470	cellular response to osmotic stress	2	14	0.126466	0.41338	gene24185;gene19984
GO:0090231	regulation of spindle checkpoint	2	14	0.126466	0.41338	gene12150;gene25141
GO:0001657	ureteric bud development	3	28	0.126468	0.41338	gene1321;gene26674;gene739
GO:0018107	peptidyl-threonine phosphorylation	3	28	0.126468	0.41338	gene16775;gene22905;gene24185
GO:0036297	interstrand cross-link repair	3	28	0.126468	0.41338	gene13819;gene20828;gene9647
GO:0000320	re-entry into mitotic cell cycle	1	3	0.127692	0.41338	gene5882
GO:0001504	neurotransmitter uptake	1	3	0.127692	0.41338	gene9750
GO:0002043	blood vessel endothelial cell proliferation involved in sprouting angiogenesis	1	3	0.127692	0.41338	gene26674
GO:0002138	retinoic acid biosynthetic process	1	3	0.127692	0.41338	gene1138
GO:0002437	inflammatory response to antigenic stimulus	1	3	0.127692	0.41338	gene22248
GO:0002544	chronic inflammatory response	1	3	0.127692	0.41338	gene8415
GO:0002934	desmosome organization	1	3	0.127692	0.41338	gene231
GO:0003177	pulmonary valve development	1	3	0.127692	0.41338	gene25568
GO:0003184	pulmonary valve morphogenesis	1	3	0.127692	0.41338	gene25568
GO:0003418	growth plate cartilage chondrocyte differentiation	1	3	0.127692	0.41338	gene2085
GO:0003433	chondrocyte development involved in endochondral bone morphogenesis	1	3	0.127692	0.41338	gene2085
GO:0006069	ethanol oxidation	1	3	0.127692	0.41338	gene25831
GO:0006272	leading strand elongation	1	3	0.127692	0.41338	gene25534
GO:0006436	tryptophanyl-tRNA aminoacylation	1	3	0.127692	0.41338	gene14706
GO:0006957	complement activation, alternative pathway	1	3	0.127692	0.41338	gene24963
GO:0007440	foregut morphogenesis	1	3	0.127692	0.41338	gene1321
GO:0008272	sulfate transport	1	3	0.127692	0.41338	gene8896
GO:0010457	centriole-centriole cohesion	1	3	0.127692	0.41338	gene20266
GO:0010616	negative regulation of cardiac muscle adaptation	1	3	0.127692	0.41338	gene1321
GO:0010739	positive regulation of protein kinase A signaling	1	3	0.127692	0.41338	gene21354
GO:0010890	positive regulation of sequestering of triglyceride	1	3	0.127692	0.41338	gene12090
GO:0010991	negative regulation of SMAD protein complex assembly	1	3	0.127692	0.41338	gene26137
GO:0014732	skeletal muscle atrophy	1	3	0.127692	0.41338	gene11828
GO:0014891	striated muscle atrophy	1	3	0.127692	0.41338	gene11828
GO:0015712	hexose phosphate transport	1	3	0.127692	0.41338	gene16620
GO:0015760	glucose-6-phosphate transport	1	3	0.127692	0.41338	gene16620
GO:0015798	myo-inositol transport	1	3	0.127692	0.41338	gene21905
GO:0015801	aromatic amino acid transport	1	3	0.127692	0.41338	gene26990
GO:0015827	tryptophan transport	1	3	0.127692	0.41338	gene26990
GO:0016102	diterpenoid biosynthetic process	1	3	0.127692	0.41338	gene1138
GO:0017121	phospholipid scrambling	1	3	0.127692	0.41338	gene19993
GO:0018158	protein oxidation	1	3	0.127692	0.41338	gene16570
GO:0022614	membrane to membrane docking	1	3	0.127692	0.41338	gene8415
GO:0030853	negative regulation of granulocyte differentiation	1	3	0.127692	0.41338	gene21354
GO:0031507	heterochromatin assembly	1	3	0.127692	0.41338	gene23288
GO:0031536	positive regulation of exit from mitosis	1	3	0.127692	0.41338	gene25992
GO:0032611	interleukin-1 beta production	1	3	0.127692	0.41338	gene17160
GO:0032800	receptor biosynthetic process	1	3	0.127692	0.41338	gene26990
GO:0033561	regulation of water loss via skin	1	3	0.127692	0.41338	gene11848
GO:0034047	regulation of protein phosphatase type 2A activity	1	3	0.127692	0.41338	gene18010
GO:0034505	tooth mineralization	1	3	0.127692	0.41338	gene8615
GO:0035234	ectopic germ cell programmed cell death	1	3	0.127692	0.41338	gene26342
GO:0035404	histone-serine phosphorylation	1	3	0.127692	0.41338	gene25141
GO:0035435	phosphate ion transmembrane transport	1	3	0.127692	0.41338	gene16620
GO:0038092	nodal signaling pathway	1	3	0.127692	0.41338	gene1321
GO:0043276	anoikis	1	3	0.127692	0.41338	gene25812
GO:0043501	skeletal muscle adaptation	1	3	0.127692	0.41338	gene11828
GO:0044375	regulation of peroxisome size	1	3	0.127692	0.41338	gene13830
GO:0044539	long-chain fatty acid import	1	3	0.127692	0.41338	gene17160
GO:0045091	regulation of single stranded viral RNA replication via double stranded DNA intermediate	1	3	0.127692	0.41338	gene19336
GO:0045117	azole transport	1	3	0.127692	0.41338	gene9750
GO:0045636	positive regulation of melanocyte differentiation	1	3	0.127692	0.41338	gene9735
GO:0045723	positive regulation of fatty acid biosynthetic process	1	3	0.127692	0.41338	gene16570
GO:0045835	negative regulation of meiotic nuclear division	1	3	0.127692	0.41338	gene138
GO:0045989	positive regulation of striated muscle contraction	1	3	0.127692	0.41338	gene26990
GO:0048617	embryonic foregut morphogenesis	1	3	0.127692	0.41338	gene1321
GO:0048820	hair follicle maturation	1	3	0.127692	0.41338	gene17566
GO:0050701	interleukin-1 secretion	1	3	0.127692	0.41338	gene17160
GO:0050909	sensory perception of taste	1	3	0.127692	0.41338	gene17160
GO:0051754	meiotic sister chromatid cohesion, centromeric	1	3	0.127692	0.41338	gene24406
GO:0051790	short-chain fatty acid biosynthetic process	1	3	0.127692	0.41338	gene25831
GO:0051930	regulation of sensory perception of pain	1	3	0.127692	0.41338	gene20917
GO:0051931	regulation of sensory perception	1	3	0.127692	0.41338	gene20917
GO:0051987	positive regulation of attachment of spindle microtubules to kinetochore	1	3	0.127692	0.41338	gene25141
GO:0052173	response to defenses of other organism involved in symbiotic interaction	1	3	0.127692	0.41338	gene1321
GO:0052200	response to host defenses	1	3	0.127692	0.41338	gene1321
GO:0060004	reflex	1	3	0.127692	0.41338	gene1138
GO:0060051	negative regulation of protein glycosylation	1	3	0.127692	0.41338	gene1656
GO:0060244	negative regulation of cell proliferation involved in contact inhibition	1	3	0.127692	0.41338	gene27162
GO:0060452	positive regulation of cardiac muscle contraction	1	3	0.127692	0.41338	gene26990
GO:0060457	negative regulation of digestive system process	1	3	0.127692	0.41338	gene24185
GO:0060536	cartilage morphogenesis	1	3	0.127692	0.41338	gene26064
GO:0060556	regulation of vitamin D biosynthetic process	1	3	0.127692	0.41338	gene26064
GO:0060900	embryonic camera-type eye formation	1	3	0.127692	0.41338	gene1138
GO:0061309	cardiac neural crest cell development involved in outflow tract morphogenesis	1	3	0.127692	0.41338	gene25568
GO:0070166	enamel mineralization	1	3	0.127692	0.41338	gene8615
GO:0070345	negative regulation of fat cell proliferation	1	3	0.127692	0.41338	gene25812
GO:0070886	positive regulation of calcineurin-NFAT signaling cascade	1	3	0.127692	0.41338	gene20800
GO:0071305	cellular response to vitamin D	1	3	0.127692	0.41338	gene13484
GO:0071372	cellular response to follicle-stimulating hormone stimulus	1	3	0.127692	0.41338	gene24992
GO:0071394	cellular response to testosterone stimulus	1	3	0.127692	0.41338	gene22334
GO:0071800	podosome assembly	1	3	0.127692	0.41338	gene23461
GO:0072017	distal tubule development	1	3	0.127692	0.41338	gene25568
GO:0072216	positive regulation of metanephros development	1	3	0.127692	0.41338	gene21354
GO:0072674	multinuclear osteoclast differentiation	1	3	0.127692	0.41338	gene23461
GO:0072675	osteoclast fusion	1	3	0.127692	0.41338	gene23461
GO:0072757	cellular response to camptothecin	1	3	0.127692	0.41338	gene1060
GO:0075136	response to host	1	3	0.127692	0.41338	gene1321
GO:0090129	positive regulation of synapse maturation	1	3	0.127692	0.41338	gene12668
GO:0090186	regulation of pancreatic juice secretion	1	3	0.127692	0.41338	gene24185
GO:0090188	negative regulation of pancreatic juice secretion	1	3	0.127692	0.41338	gene24185
GO:0090192	regulation of glomerulus development	1	3	0.127692	0.41338	gene21354
GO:0090193	positive regulation of glomerulus development	1	3	0.127692	0.41338	gene21354
GO:0090283	regulation of protein glycosylation in Golgi	1	3	0.127692	0.41338	gene1656
GO:0090306	spindle assembly involved in meiosis	1	3	0.127692	0.41338	gene138
GO:0090309	positive regulation of methylation-dependent chromatin silencing	1	3	0.127692	0.41338	gene3986
GO:0090521	glomerular visceral epithelial cell migration	1	3	0.127692	0.41338	gene26660
GO:0090557	establishment of endothelial intestinal barrier	1	3	0.127692	0.41338	gene7742
GO:0098581	detection of external biotic stimulus	1	3	0.127692	0.41338	gene3704
GO:0098801	regulation of renal system process	1	3	0.127692	0.41338	gene21354
GO:1900221	regulation of beta-amyloid clearance	1	3	0.127692	0.41338	gene10885
GO:1900225	regulation of NLRP3 inflammasome complex assembly	1	3	0.127692	0.41338	gene17160
GO:1901339	regulation of store-operated calcium channel activity	1	3	0.127692	0.41338	gene20656
GO:1901534	positive regulation of hematopoietic progenitor cell differentiation	1	3	0.127692	0.41338	gene22248
GO:1901563	response to camptothecin	1	3	0.127692	0.41338	gene1060
GO:1902913	positive regulation of neuroepithelial cell differentiation	1	3	0.127692	0.41338	gene9735
GO:1903243	negative regulation of cardiac muscle hypertrophy in response to stress	1	3	0.127692	0.41338	gene1321
GO:1904627	response to phorbol 13-acetate 12-myristate	1	3	0.127692	0.41338	gene6566
GO:1904628	cellular response to phorbol 13-acetate 12-myristate	1	3	0.127692	0.41338	gene6566
GO:2000341	regulation of chemokine (C-X-C motif) ligand 2 production	1	3	0.127692	0.41338	gene18338
GO:0007266	Rho protein signal transduction	3	29	0.13667	0.436122	gene20077;gene1565;gene6614
GO:0045446	endothelial cell differentiation	3	29	0.13667	0.436122	gene25568;gene26674;gene7742
GO:0045833	negative regulation of lipid metabolic process	3	29	0.13667	0.436122	gene12090;gene3286;gene26064
GO:0045913	positive regulation of carbohydrate metabolic process	3	29	0.13667	0.436122	gene24646;gene8615;gene8900
GO:0072163	mesonephric epithelium development	3	29	0.13667	0.436122	gene1321;gene26674;gene739
GO:0072164	mesonephric tubule development	3	29	0.13667	0.436122	gene1321;gene26674;gene739
GO:2000060	positive regulation of protein ubiquitination involved in ubiquitin-dependent protein catabolic process	3	29	0.13667	0.436122	gene1078;gene138;gene22905
GO:0006110	regulation of glycolytic process	2	15	0.141814	0.44382	gene8615;gene8900
GO:0006956	complement activation	2	15	0.141814	0.44382	gene24963;gene2417
GO:0032414	positive regulation of ion transmembrane transporter activity	2	15	0.141814	0.44382	gene24185;gene20656
GO:0040001	establishment of mitotic spindle localization	2	15	0.141814	0.44382	gene12150;gene25237
GO:0045736	negative regulation of cyclin-dependent protein serine/threonine kinase activity	2	15	0.141814	0.44382	gene12668;gene25992
GO:0060236	regulation of mitotic spindle organization	2	15	0.141814	0.44382	gene14751;gene25772
GO:0072132	mesenchyme morphogenesis	2	15	0.141814	0.44382	gene26064;gene1321
GO:0072376	protein activation cascade	2	15	0.141814	0.44382	gene24963;gene2417
GO:0098534	centriole assembly	2	15	0.141814	0.44382	gene15483;gene934
GO:1904030	negative regulation of cyclin-dependent protein kinase activity	2	15	0.141814	0.44382	gene12668;gene25992
GO:2000242	negative regulation of reproductive process	2	15	0.141814	0.44382	gene138;gene26064
GO:2000243	positive regulation of reproductive process	2	15	0.141814	0.44382	gene12668;gene26118
GO:0008593	regulation of Notch signaling pathway	3	30	0.147142	0.456893	gene25568;gene18338;gene25490
GO:0043502	regulation of muscle adaptation	3	30	0.147142	0.456893	gene20800;gene11828;gene1321
GO:0045600	positive regulation of fat cell differentiation	3	30	0.147142	0.456893	gene23125;gene25901;gene9687
GO:0001954	positive regulation of cell-matrix adhesion	2	16	0.157529	0.465356	gene1321;gene8038
GO:0002526	acute inflammatory response	2	16	0.157529	0.465356	gene8456;gene8415
GO:0006297	nucleotide-excision repair, DNA gap filling	2	16	0.157529	0.465356	gene11089;gene22297
GO:0008347	glial cell migration	2	16	0.157529	0.465356	gene17566;gene12102
GO:0019674	NAD metabolic process	2	16	0.157529	0.465356	gene2525;gene8900
GO:0031062	positive regulation of histone methylation	2	16	0.157529	0.465356	gene3986;gene13139
GO:0034260	negative regulation of GTPase activity	2	16	0.157529	0.465356	gene3565;gene7742
GO:0045668	negative regulation of osteoblast differentiation	2	16	0.157529	0.465356	gene1321;gene20456
GO:0046426	negative regulation of JAK-STAT cascade	2	16	0.157529	0.465356	gene20598;gene9926
GO:0046889	positive regulation of lipid biosynthetic process	2	16	0.157529	0.465356	gene16570;gene10885
GO:0051496	positive regulation of stress fiber assembly	2	16	0.157529	0.465356	gene1321;gene8038
GO:1904893	negative regulation of STAT cascade	2	16	0.157529	0.465356	gene20598;gene9926
GO:0001823	mesonephros development	3	31	0.157864	0.465356	gene1321;gene26674;gene739
GO:2000058	regulation of protein ubiquitination involved in ubiquitin-dependent protein catabolic process	3	31	0.157864	0.465356	gene1078;gene138;gene22905
GO:0001554	luteolysis	1	4	0.166534	0.465356	gene26342
GO:0001845	phagolysosome assembly	1	4	0.166534	0.465356	gene27162
GO:0001975	response to amphetamine	1	4	0.166534	0.465356	gene19363
GO:0003215	cardiac right ventricle morphogenesis	1	4	0.166534	0.465356	gene25568
GO:0006072	glycerol-3-phosphate metabolic process	1	4	0.166534	0.465356	gene8900
GO:0006123	mitochondrial electron transport, cytochrome c to oxygen	1	4	0.166534	0.465356	gene25769
GO:0006552	leucine catabolic process	1	4	0.166534	0.465356	gene21287
GO:0006691	leukotriene metabolic process	1	4	0.166534	0.465356	gene3702
GO:0006706	steroid catabolic process	1	4	0.166534	0.465356	gene10885
GO:0006971	hypotonic response	1	4	0.166534	0.465356	gene24185
GO:0006975	DNA damage induced protein phosphorylation	1	4	0.166534	0.465356	gene16775
GO:0007184	SMAD protein import into nucleus	1	4	0.166534	0.465356	gene17566
GO:0009052	pentose-phosphate shunt, non-oxidative branch	1	4	0.166534	0.465356	gene6214
GO:0009120	deoxyribonucleoside metabolic process	1	4	0.166534	0.465356	gene18881
GO:0009186	deoxyribonucleoside diphosphate metabolic process	1	4	0.166534	0.465356	gene6857
GO:0009595	detection of biotic stimulus	1	4	0.166534	0.465356	gene3704
GO:0009642	response to light intensity	1	4	0.166534	0.465356	gene24992
GO:0010612	regulation of cardiac muscle adaptation	1	4	0.166534	0.465356	gene1321
GO:0010825	positive regulation of centrosome duplication	1	4	0.166534	0.465356	gene15483
GO:0010866	regulation of triglyceride biosynthetic process	1	4	0.166534	0.465356	gene16281
GO:0010887	negative regulation of cholesterol storage	1	4	0.166534	0.465356	gene8615
GO:0010936	negative regulation of macrophage cytokine production	1	4	0.166534	0.465356	gene17566
GO:0010990	regulation of SMAD protein complex assembly	1	4	0.166534	0.465356	gene26137
GO:0010994	free ubiquitin chain polymerization	1	4	0.166534	0.465356	gene25992
GO:0014059	regulation of dopamine secretion	1	4	0.166534	0.465356	gene23124
GO:0014855	striated muscle cell proliferation	1	4	0.166534	0.465356	gene17566
GO:0014889	muscle atrophy	1	4	0.166534	0.465356	gene11828
GO:0015791	polyol transport	1	4	0.166534	0.465356	gene21905
GO:0019062	virion attachment to host cell	1	4	0.166534	0.465356	gene26990
GO:0019064	fusion of virus membrane with host plasma membrane	1	4	0.166534	0.465356	gene12290
GO:0023019	signal transduction involved in regulation of gene expression	1	4	0.166534	0.465356	gene1321
GO:0030388	fructose 1,6-bisphosphate metabolic process	1	4	0.166534	0.465356	gene19736
GO:0030656	regulation of vitamin metabolic process	1	4	0.166534	0.465356	gene26064
GO:0030949	positive regulation of vascular endothelial growth factor receptor signaling pathway	1	4	0.166534	0.465356	gene19129
GO:0032000	positive regulation of fatty acid beta-oxidation	1	4	0.166534	0.465356	gene24646
GO:0032070	regulation of deoxyribonuclease activity	1	4	0.166534	0.465356	gene25534
GO:0032612	interleukin-1 production	1	4	0.166534	0.465356	gene17160
GO:0033034	positive regulation of myeloid cell apoptotic process	1	4	0.166534	0.465356	gene21354
GO:0033314	mitotic DNA replication checkpoint	1	4	0.166534	0.465356	gene11997
GO:0034115	negative regulation of heterotypic cell-cell adhesion	1	4	0.166534	0.465356	gene21354
GO:0035413	positive regulation of catenin import into nucleus	1	4	0.166534	0.465356	gene1321
GO:0038203	TORC2 signaling	1	4	0.166534	0.465356	gene3133
GO:0039663	membrane fusion involved in viral entry into host cell	1	4	0.166534	0.465356	gene12290
GO:0042148	strand invasion	1	4	0.166534	0.465356	gene1060
GO:0042417	dopamine metabolic process	1	4	0.166534	0.465356	gene17566
GO:0043576	regulation of respiratory gaseous exchange	1	4	0.166534	0.465356	gene21905
GO:0043615	astrocyte cell migration	1	4	0.166534	0.465356	gene12102
GO:0044406	adhesion of symbiont to host	1	4	0.166534	0.465356	gene26990
GO:0044650	adhesion of symbiont to host cell	1	4	0.166534	0.465356	gene26990
GO:0044789	modulation by host of viral release from host cell	1	4	0.166534	0.465356	gene2606
GO:0044791	positive regulation by host of viral release from host cell	1	4	0.166534	0.465356	gene2606
GO:0044800	multi-organism membrane fusion	1	4	0.166534	0.465356	gene12290
GO:0045634	regulation of melanocyte differentiation	1	4	0.166534	0.465356	gene9735
GO:0045906	negative regulation of vasoconstriction	1	4	0.166534	0.465356	gene16430
GO:0048340	paraxial mesoderm morphogenesis	1	4	0.166534	0.465356	gene1321
GO:0048702	embryonic neurocranium morphogenesis	1	4	0.166534	0.465356	gene17566
GO:0050433	regulation of catecholamine secretion	1	4	0.166534	0.465356	gene23124
GO:0050746	regulation of lipoprotein metabolic process	1	4	0.166534	0.465356	gene19129
GO:0050901	leukocyte tethering or rolling	1	4	0.166534	0.465356	gene8415
GO:0051000	positive regulation of nitric-oxide synthase activity	1	4	0.166534	0.465356	gene10885
GO:0051004	regulation of lipoprotein lipase activity	1	4	0.166534	0.465356	gene16570
GO:0051105	regulation of DNA ligation	1	4	0.166534	0.465356	gene1060
GO:0051106	positive regulation of DNA ligation	1	4	0.166534	0.465356	gene1060
GO:0051177	meiotic sister chromatid cohesion	1	4	0.166534	0.465356	gene24406
GO:0051533	positive regulation of NFAT protein import into nucleus	1	4	0.166534	0.465356	gene20656
GO:0051573	negative regulation of histone H3-K9 methylation	1	4	0.166534	0.465356	gene3986
GO:0055015	ventricular cardiac muscle cell development	1	4	0.166534	0.465356	gene22905
GO:0060038	cardiac muscle cell proliferation	1	4	0.166534	0.465356	gene17566
GO:0060363	cranial suture morphogenesis	1	4	0.166534	0.465356	gene17566
GO:0060666	dichotomous subdivision of terminal units involved in salivary gland branching	1	4	0.166534	0.465356	gene20867
GO:0060753	regulation of mast cell chemotaxis	1	4	0.166534	0.465356	gene2736
GO:0060754	positive regulation of mast cell chemotaxis	1	4	0.166534	0.465356	gene2736
GO:0061756	leukocyte adhesion to vascular endothelial cell	1	4	0.166534	0.465356	gene8415
GO:0070587	regulation of cell-cell adhesion involved in gastrulation	1	4	0.166534	0.465356	gene21354
GO:0070601	centromeric sister chromatid cohesion	1	4	0.166534	0.465356	gene24406
GO:0071371	cellular response to gonadotropin stimulus	1	4	0.166534	0.465356	gene24992
GO:0071402	cellular response to lipoprotein particle stimulus	1	4	0.166534	0.465356	gene17160
GO:0071404	cellular response to low-density lipoprotein particle stimulus	1	4	0.166534	0.465356	gene17160
GO:0071476	cellular hypotonic response	1	4	0.166534	0.465356	gene24185
GO:0071637	regulation of monocyte chemotactic protein-1 production	1	4	0.166534	0.465356	gene21354
GO:0072217	negative regulation of metanephros development	1	4	0.166534	0.465356	gene21354
GO:0072367	regulation of lipid transport by regulation of transcription from RNA polymerase II promoter	1	4	0.166534	0.465356	gene8615
GO:0072498	embryonic skeletal joint development	1	4	0.166534	0.465356	gene3361
GO:0090128	regulation of synapse maturation	1	4	0.166534	0.465356	gene12668
GO:0090331	negative regulation of platelet aggregation	1	4	0.166534	0.465356	gene10167
GO:1900118	negative regulation of execution phase of apoptosis	1	4	0.166534	0.465356	gene12090
GO:1901017	negative regulation of potassium ion transmembrane transporter activity	1	4	0.166534	0.465356	gene24185
GO:1903242	regulation of cardiac muscle hypertrophy in response to stress	1	4	0.166534	0.465356	gene1321
GO:1990000	amyloid fibril formation	1	4	0.166534	0.465356	gene17160
GO:2000394	positive regulation of lamellipodium morphogenesis	1	4	0.166534	0.465356	gene7147
GO:2000467	positive regulation of glycogen (starch) synthase activity	1	4	0.166534	0.465356	gene21354
GO:2000481	positive regulation of cAMP-dependent protein kinase activity	1	4	0.166534	0.465356	gene21354
GO:2000650	negative regulation of sodium ion transmembrane transporter activity	1	4	0.166534	0.465356	gene24185
GO:2001224	positive regulation of neuron migration	1	4	0.166534	0.465356	gene23248
GO:0018210	peptidyl-threonine modification	3	32	0.168819	0.470971	gene16775;gene22905;gene24185
GO:0060840	artery development	3	32	0.168819	0.470971	gene739;gene20867;gene25568
GO:0003208	cardiac ventricle morphogenesis	2	17	0.173547	0.477857	gene739;gene25568
GO:0006027	glycosaminoglycan catabolic process	2	17	0.173547	0.477857	gene3704;gene25255
GO:0006094	gluconeogenesis	2	17	0.173547	0.477857	gene2606;gene8900
GO:0006111	regulation of gluconeogenesis	2	17	0.173547	0.477857	gene8615;gene21354
GO:0006271	DNA strand elongation involved in DNA replication	2	17	0.173547	0.477857	gene25534;gene25656
GO:0031297	replication fork processing	2	17	0.173547	0.477857	gene1060;gene497
GO:0032330	regulation of chondrocyte differentiation	2	17	0.173547	0.477857	gene3361;gene1321
GO:0032411	positive regulation of transporter activity	2	17	0.173547	0.477857	gene24185;gene20656
GO:0035272	exocrine system development	2	17	0.173547	0.477857	gene17566;gene20867
GO:0090224	regulation of spindle organization	2	17	0.173547	0.477857	gene14751;gene25772
GO:1904063	negative regulation of cation transmembrane transport	2	17	0.173547	0.477857	gene24185;gene17566
GO:0003158	endothelium development	3	33	0.179986	0.493305	gene25568;gene26674;gene7742
GO:0006026	aminoglycan catabolic process	2	18	0.189813	0.507563	gene3704;gene25255
GO:0008299	isoprenoid biosynthetic process	2	18	0.189813	0.507563	gene24992;gene1138
GO:0010862	positive regulation of pathway-restricted SMAD protein phosphorylation	2	18	0.189813	0.507563	gene17566;gene659
GO:0010907	positive regulation of glucose metabolic process	2	18	0.189813	0.507563	gene24646;gene8615
GO:0014032	neural crest cell development	2	18	0.189813	0.507563	gene27401;gene25568
GO:0019319	hexose biosynthetic process	2	18	0.189813	0.507563	gene2606;gene8900
GO:0030811	regulation of nucleotide catabolic process	2	18	0.189813	0.507563	gene8615;gene8900
GO:0032722	positive regulation of chemokine production	2	18	0.189813	0.507563	gene18338;gene21354
GO:0034405	response to fluid shear stress	2	18	0.189813	0.507563	gene17566;gene739
GO:0046326	positive regulation of glucose import	2	18	0.189813	0.507563	gene21354;gene24646
GO:0048477	oogenesis	2	18	0.189813	0.507563	gene138;gene25409
GO:0055117	regulation of cardiac muscle contraction	2	18	0.189813	0.507563	gene26990;gene739
GO:0015748	organophosphate ester transport	3	34	0.191347	0.507563	gene16620;gene10885;gene16570
GO:0006937	regulation of muscle contraction	3	35	0.202882	0.507563	gene26990;gene739;gene16430
GO:0007569	cell aging	3	35	0.202882	0.507563	gene16775;gene22905;gene27665
GO:0000730	DNA recombinase assembly	1	5	0.20365	0.507563	gene1060
GO:0001556	oocyte maturation	1	5	0.20365	0.507563	gene138
GO:0001659	temperature homeostasis	1	5	0.20365	0.507563	gene12090
GO:0003085	negative regulation of systemic arterial blood pressure	1	5	0.20365	0.507563	gene16430
GO:0003198	epithelial to mesenchymal transition involved in endocardial cushion formation	1	5	0.20365	0.507563	gene26064
GO:0003413	chondrocyte differentiation involved in endochondral bone morphogenesis	1	5	0.20365	0.507563	gene2085
GO:0003417	growth plate cartilage development	1	5	0.20365	0.507563	gene2085
GO:0006198	cAMP catabolic process	1	5	0.20365	0.507563	gene3286
GO:0006551	leucine metabolic process	1	5	0.20365	0.507563	gene21287
GO:0006655	phosphatidylglycerol biosynthetic process	1	5	0.20365	0.507563	gene25535
GO:0006817	phosphate ion transport	1	5	0.20365	0.507563	gene16620
GO:0007130	synaptonemal complex assembly	1	5	0.20365	0.507563	gene25409
GO:0007135	meiosis II	1	5	0.20365	0.507563	gene24406
GO:0007185	transmembrane receptor protein tyrosine phosphatase signaling pathway	1	5	0.20365	0.507563	gene24846
GO:0008655	pyrimidine-containing compound salvage	1	5	0.20365	0.507563	gene18881
GO:0010523	negative regulation of calcium ion transport into cytosol	1	5	0.20365	0.507563	gene17566
GO:0010642	negative regulation of platelet-derived growth factor receptor signaling pathway	1	5	0.20365	0.507563	gene21354
GO:0010935	regulation of macrophage cytokine production	1	5	0.20365	0.507563	gene17566
GO:0010993	regulation of ubiquitin homeostasis	1	5	0.20365	0.507563	gene25992
GO:0014850	response to muscle activity	1	5	0.20365	0.507563	gene18338
GO:0014874	response to stimulus involved in regulation of muscle adaptation	1	5	0.20365	0.507563	gene11828
GO:0014909	smooth muscle cell migration	1	5	0.20365	0.507563	gene19129
GO:0016114	terpenoid biosynthetic process	1	5	0.20365	0.507563	gene1138
GO:0030002	cellular anion homeostasis	1	5	0.20365	0.507563	gene28846
GO:0030214	hyaluronan catabolic process	1	5	0.20365	0.507563	gene25255
GO:0030320	cellular monovalent inorganic anion homeostasis	1	5	0.20365	0.507563	gene28846
GO:0030813	positive regulation of nucleotide catabolic process	1	5	0.20365	0.507563	gene8900
GO:0030952	establishment or maintenance of cytoskeleton polarity	1	5	0.20365	0.507563	gene12640
GO:0031424	keratinization	1	5	0.20365	0.507563	gene19278
GO:0031936	negative regulation of chromatin silencing	1	5	0.20365	0.507563	gene7113
GO:0032354	response to follicle-stimulating hormone	1	5	0.20365	0.507563	gene24992
GO:0032770	positive regulation of monooxygenase activity	1	5	0.20365	0.507563	gene10885
GO:0033002	muscle cell proliferation	1	5	0.20365	0.507563	gene17566
GO:0034312	diol biosynthetic process	1	5	0.20365	0.507563	gene1656
GO:0035024	negative regulation of Rho protein signal transduction	1	5	0.20365	0.507563	gene16430
GO:0035331	negative regulation of hippo signaling	1	5	0.20365	0.507563	gene20456
GO:0035372	protein localization to microtubule	1	5	0.20365	0.507563	gene23248
GO:0042159	lipoprotein catabolic process	1	5	0.20365	0.507563	gene10885
GO:0042373	vitamin K metabolic process	1	5	0.20365	0.507563	gene21924
GO:0042574	retinal metabolic process	1	5	0.20365	0.507563	gene1138
GO:0043097	pyrimidine nucleoside salvage	1	5	0.20365	0.507563	gene18881
GO:0043536	positive regulation of blood vessel endothelial cell migration	1	5	0.20365	0.507563	gene27583
GO:0043584	nose development	1	5	0.20365	0.507563	gene1138
GO:0043951	negative regulation of cAMP-mediated signaling	1	5	0.20365	0.507563	gene3286
GO:0045003	double-strand break repair via synthesis-dependent strand annealing	1	5	0.20365	0.507563	gene1060
GO:0045084	positive regulation of interleukin-12 biosynthetic process	1	5	0.20365	0.507563	gene13273
GO:0045123	cellular extravasation	1	5	0.20365	0.507563	gene8415
GO:0045144	meiotic sister chromatid segregation	1	5	0.20365	0.507563	gene24406
GO:0045721	negative regulation of gluconeogenesis	1	5	0.20365	0.507563	gene21354
GO:0045821	positive regulation of glycolytic process	1	5	0.20365	0.507563	gene8900
GO:0045842	positive regulation of mitotic metaphase/anaphase transition	1	5	0.20365	0.507563	gene1480
GO:0046189	phenol-containing compound biosynthetic process	1	5	0.20365	0.507563	gene17566
GO:0046512	sphingosine biosynthetic process	1	5	0.20365	0.507563	gene1656
GO:0046520	sphingoid biosynthetic process	1	5	0.20365	0.507563	gene1656
GO:0046607	positive regulation of centrosome cycle	1	5	0.20365	0.507563	gene15483
GO:0048096	chromatin-mediated maintenance of transcription	1	5	0.20365	0.507563	gene16775
GO:0048261	negative regulation of receptor-mediated endocytosis	1	5	0.20365	0.507563	gene19734
GO:0050832	defense response to fungus	1	5	0.20365	0.507563	gene10108
GO:0050942	positive regulation of pigment cell differentiation	1	5	0.20365	0.507563	gene9735
GO:0051194	positive regulation of cofactor metabolic process	1	5	0.20365	0.507563	gene8900
GO:0051197	positive regulation of coenzyme metabolic process	1	5	0.20365	0.507563	gene8900
GO:0051280	negative regulation of release of sequestered calcium ion into cytosol	1	5	0.20365	0.507563	gene17566
GO:0051284	positive regulation of sequestering of calcium ion	1	5	0.20365	0.507563	gene17566
GO:0060600	dichotomous subdivision of an epithelial terminal unit	1	5	0.20365	0.507563	gene20867
GO:0061307	cardiac neural crest cell differentiation involved in heart development	1	5	0.20365	0.507563	gene25568
GO:0061308	cardiac neural crest cell development involved in heart development	1	5	0.20365	0.507563	gene25568
GO:0070193	synaptonemal complex organization	1	5	0.20365	0.507563	gene25409
GO:0070344	regulation of fat cell proliferation	1	5	0.20365	0.507563	gene25812
GO:0070828	heterochromatin organization	1	5	0.20365	0.507563	gene23288
GO:0071169	establishment of protein localization to chromatin	1	5	0.20365	0.507563	gene13139
GO:0071636	positive regulation of transforming growth factor beta production	1	5	0.20365	0.507563	gene1321
GO:0072366	regulation of cellular ketone metabolic process by positive regulation of transcription from RNA polymerase II promoter	1	5	0.20365	0.507563	gene8615
GO:0072710	response to hydroxyurea	1	5	0.20365	0.507563	gene1060
GO:0072711	cellular response to hydroxyurea	1	5	0.20365	0.507563	gene1060
GO:0090232	positive regulation of spindle checkpoint	1	5	0.20365	0.507563	gene12150
GO:0090267	positive regulation of mitotic cell cycle spindle assembly checkpoint	1	5	0.20365	0.507563	gene12150
GO:0090399	replicative senescence	1	5	0.20365	0.507563	gene16775
GO:0097011	cellular response to granulocyte macrophage colony-stimulating factor stimulus	1	5	0.20365	0.507563	gene6566
GO:0097012	response to granulocyte macrophage colony-stimulating factor	1	5	0.20365	0.507563	gene6566
GO:1900121	negative regulation of receptor binding	1	5	0.20365	0.507563	gene21354
GO:1901380	negative regulation of potassium ion transmembrane transport	1	5	0.20365	0.507563	gene24185
GO:1901970	positive regulation of mitotic sister chromatid separation	1	5	0.20365	0.507563	gene1480
GO:1902101	positive regulation of metaphase/anaphase transition of cell cycle	1	5	0.20365	0.507563	gene1480
GO:1902306	negative regulation of sodium ion transmembrane transport	1	5	0.20365	0.507563	gene24185
GO:1902510	regulation of apoptotic DNA fragmentation	1	5	0.20365	0.507563	gene12090
GO:1902894	negative regulation of pri-miRNA transcription from RNA polymerase II promoter	1	5	0.20365	0.507563	gene8615
GO:1903624	regulation of DNA catabolic process	1	5	0.20365	0.507563	gene12090
GO:1903672	positive regulation of sprouting angiogenesis	1	5	0.20365	0.507563	gene27583
GO:1904415	regulation of xenophagy	1	5	0.20365	0.507563	gene2257
GO:1904417	positive regulation of xenophagy	1	5	0.20365	0.507563	gene2257
GO:2000392	regulation of lamellipodium morphogenesis	1	5	0.20365	0.507563	gene7147
GO:2000480	negative regulation of cAMP-dependent protein kinase activity	1	5	0.20365	0.507563	gene17214
GO:2000615	regulation of histone H3-K9 acetylation	1	5	0.20365	0.507563	gene16775
GO:2000786	positive regulation of autophagosome assembly	1	5	0.20365	0.507563	gene2257
GO:0001953	negative regulation of cell-matrix adhesion	2	19	0.206271	0.510534	gene1656;gene18338
GO:0010828	positive regulation of glucose transport	2	19	0.206271	0.510534	gene21354;gene24646
[truncated: 1,576 more rows]

## Sheet: GO for downregulated mRNAs
Additional file 9 GO terms for D4 versus D2. List of GO terms for downregulated mRNAs from D4 versus D2.
GO ID	Description	GeneRatio (65)	BgRatio (8043)	pvalue	fdr	geneID
GO:0030199	collagen fibril organization	4	23	3.06544e-05	0.0294532	gene1119;gene16861;gene7142;gene8401
GO:0030198	extracellular matrix organization	7	122	5.22219e-05	0.0294532	gene22805;gene25967;gene7142;gene8401;gene1119;gene16861;gene9553
GO:0043062	extracellular structure organization	7	122	5.22219e-05	0.0294532	gene22805;gene25967;gene7142;gene8401;gene1119;gene16861;gene9553
GO:0048584	positive regulation of response to stimulus	17	765	8.34397e-05	0.035295	gene11544;gene2036;gene17851;gene23987;gene5676;gene7995;gene17281;gene11766;gene11767;gene17237;gene25273;gene1710;gene15279;gene24904;gene1119;gene3609;gene9178
GO:0051240	positive regulation of multicellular organismal process	13	514	0.000193262	0.0452359	gene17540;gene17851;gene1119;gene15725;gene5676;gene24904;gene1710;gene23987;gene17281;gene8552;gene9426;gene17106;gene17237
GO:0006954	inflammatory response	6	106	0.000199912	0.0452359	gene17106;gene5583;gene15279;gene17281;gene17851;gene23987
GO:0051239	regulation of multicellular organismal process	18	991	0.000629563	0.0669534	gene17540;gene1119;gene17851;gene11077;gene6756;gene15725;gene5676;gene24904;gene1710;gene15279;gene23987;gene17281;gene8552;gene2036;gene9426;gene5583;gene17106;gene17237
GO:0006575	cellular modified amino acid metabolic process	5	88	0.000689356	0.0686112	gene8552;gene22805;gene6957;gene1047;gene22692
GO:0023056	positive regulation of signaling	13	602	0.000886842	0.0695001	gene11544;gene2036;gene17851;gene5676;gene7995;gene17281;gene24904;gene17237;gene25273;gene1119;gene17106;gene3609;gene9178
GO:0050727	regulation of inflammatory response	5	94	0.000930652	0.0695001	gene10112;gene24904;gene1710;gene23987;gene5676
GO:0010647	positive regulation of cell communication	13	614	0.00106542	0.0751123	gene11544;gene2036;gene17851;gene5676;gene7995;gene17281;gene24904;gene17237;gene25273;gene1119;gene17106;gene3609;gene9178
GO:0043408	regulation of MAPK cascade	8	265	0.00123818	0.0775652	gene2036;gene25273;gene17540;gene17851;gene17281;gene24904;gene3609;gene9178
GO:0032103	positive regulation of response to external stimulus	5	102	0.00134395	0.0775652	gene17851;gene1710;gene23987;gene5676;gene15279
GO:0001934	positive regulation of protein phosphorylation	9	338	0.00146695	0.0775652	gene2036;gene17281;gene5676;gene25273;gene17851;gene24904;gene1119;gene3609;gene9178
GO:0009967	positive regulation of signal transduction	12	563	0.00161043	0.0825711	gene11544;gene2036;gene17851;gene5676;gene7995;gene17281;gene17237;gene25273;gene24904;gene1119;gene3609;gene9178
GO:0042327	positive regulation of phosphorylation	9	356	0.00209816	0.104414	gene2036;gene17281;gene5676;gene25273;gene17851;gene24904;gene1119;gene3609;gene9178
GO:1902533	positive regulation of intracellular signal transduction	9	367	0.00258052	0.109219	gene11544;gene2036;gene17851;gene5676;gene7995;gene17281;gene25273;gene24904;gene1119
GO:0001819	positive regulation of cytokine production	5	128	0.0036354	0.119321	gene17851;gene1710;gene24904;gene23987;gene5676
GO:0010562	positive regulation of phosphorus metabolic process	9	387	0.00368165	0.119321	gene2036;gene17281;gene5676;gene25273;gene17851;gene24904;gene1119;gene3609;gene9178
GO:0045937	positive regulation of phosphate metabolic process	9	387	0.00368165	0.119321	gene2036;gene17281;gene5676;gene25273;gene17851;gene24904;gene1119;gene3609;gene9178
GO:0043122	regulation of I-kappaB kinase/NF-kappaB signaling	5	129	0.00375872	0.119321	gene17851;gene5676;gene7995;gene24904;gene1119
GO:0032501	multicellular organismal process	28	2189	0.00410784	0.119321	gene1119;gene8401;gene9426;gene15725;gene17540;gene13814;gene7928;gene11077;gene17281;gene17919;gene5676;gene17106;gene9132;gene17851;gene5583;gene8552;gene23134;gene11544;gene2036;gene8092;gene17237;gene1047;gene16861;gene6756;gene9553;gene6316;gene6288;gene7995
GO:0048583	regulation of response to stimulus	22	1565	0.00430801	0.119321	gene11544;gene1119;gene2036;gene17851;gene17540;gene23987;gene5676;gene7995;gene17281;gene11766;gene11767;gene24904;gene17237;gene10112;gene25273;gene1710;gene15279;gene24763;gene3609;gene9178;gene18151;gene1047
GO:0030154	cell differentiation	19	1270	0.00439243	0.119321	gene15725;gene11077;gene5676;gene8401;gene17106;gene9426;gene17540;gene11544;gene17851;gene2036;gene17237;gene1047;gene3609;gene9178;gene1119;gene16861;gene6288;gene7995;gene5583
GO:0031401	positive regulation of protein modification process	10	476	0.00454039	0.119321	gene2036;gene17281;gene5676;gene25273;gene17851;gene5583;gene24904;gene1119;gene3609;gene9178
GO:1903034	regulation of response to wounding	5	140	0.00532093	0.119321	gene10112;gene24904;gene1710;gene23987;gene5676
GO:0001817	regulation of cytokine production	6	202	0.00561716	0.119321	gene17851;gene1710;gene15279;gene24904;gene23987;gene5676
GO:1901565	organonitrogen compound catabolic process	5	144	0.0059888	0.119321	gene8552;gene16861;gene9426;gene1047;gene22692
GO:1902531	regulation of intracellular signal transduction	13	747	0.00600575	0.119321	gene11544;gene2036;gene17851;gene5676;gene7995;gene17281;gene24904;gene25273;gene17540;gene3609;gene9178;gene1119;gene18151
GO:0048856	anatomical structure development	24	1826	0.00651199	0.119321	gene15725;gene13814;gene7928;gene11077;gene17919;gene5676;gene1119;gene8401;gene17106;gene5583;gene9426;gene11544;gene17851;gene2036;gene1047;gene3609;gene9178;gene9132;gene17281;gene16861;gene9553;gene6316;gene6288;gene7995
GO:0048731	system development	21	1520	0.00672484	0.119321	gene15725;gene13814;gene7928;gene11077;gene17919;gene5676;gene1119;gene8401;gene17106;gene5583;gene11544;gene2036;gene1047;gene9132;gene17281;gene17851;gene16861;gene9553;gene6316;gene6288;gene7995
GO:0002684	positive regulation of immune system process	7	279	0.00698826	0.119321	gene23987;gene11766;gene11767;gene15279;gene17851;gene5676;gene17132
GO:0006952	defense response	8	357	0.00769866	0.119321	gene23987;gene11766;gene11767;gene17106;gene5583;gene17851;gene15279;gene17281
GO:0007517	muscle organ development	4	98	0.00795428	0.119321	gene17919;gene8401;gene9132;gene5583
GO:0048513	animal organ development	16	1051	0.00810988	0.119321	gene15725;gene7928;gene17919;gene8401;gene17106;gene1119;gene5583;gene11544;gene9132;gene17281;gene17851;gene9553;gene6316;gene6288;gene7995;gene11077
GO:0007155	cell adhesion	8	361	0.00821264	0.119791	gene17106;gene7142;gene13814;gene15725;gene18661;gene6721;gene17851;gene7928
GO:0022610	biological adhesion	8	363	0.00847917	0.122622	gene17106;gene7142;gene13814;gene15725;gene18661;gene6721;gene17851;gene7928
GO:0043123	positive regulation of I-kappaB kinase/NF-kappaB signaling	4	102	0.00913614	0.12882	gene17851;gene5676;gene7995;gene1119
GO:0007186	G-protein coupled receptor signaling pathway	4	103	0.00944856	0.132124	gene15279;gene17851;gene6756;gene2036
GO:0048468	cell development	10	531	0.00963686	0.133652	gene8401;gene9426;gene17851;gene3609;gene9178;gene11544;gene16861;gene1119;gene6288;gene7995
GO:0023051	regulation of signaling	18	1267	0.00978949	0.134665	gene11544;gene1119;gene2036;gene17540;gene17851;gene5676;gene7995;gene6756;gene17281;gene24904;gene17237;gene25273;gene24763;gene3609;gene9178;gene17106;gene18151;gene1047
GO:0043410	positive regulation of MAPK cascade	5	166	0.0107495	0.144351	gene2036;gene25273;gene17851;gene17281;gene24904
GO:0050778	positive regulation of immune response	5	166	0.0107495	0.144351	gene23987;gene11766;gene11767;gene17851;gene5676
GO:0061061	muscle structure development	5	167	0.0110135	0.14673	gene17919;gene8401;gene1119;gene9132;gene5583
GO:0044767	single-organism developmental process	26	2125	0.0114388	0.151207	gene1119;gene15725;gene13814;gene7928;gene11077;gene17919;gene5676;gene8401;gene17106;gene5583;gene9426;gene17540;gene11544;gene17851;gene2036;gene17237;gene1047;gene3609;gene9178;gene9132;gene17281;gene16861;gene9553;gene6316;gene6288;gene7995
GO:0048869	cellular developmental process	19	1389	0.0116098	0.152262	gene15725;gene11077;gene5676;gene8401;gene17106;gene9426;gene17540;gene11544;gene17851;gene2036;gene17237;gene1047;gene3609;gene9178;gene1119;gene16861;gene6288;gene7995;gene5583
GO:0048518	positive regulation of biological process	28	2352	0.0118498	0.152262	gene1119;gene11544;gene2036;gene17851;gene17540;gene23987;gene5676;gene7995;gene17281;gene11766;gene11767;gene15725;gene24904;gene17237;gene25273;gene18151;gene1710;gene15279;gene8552;gene5583;gene9426;gene11077;gene22630;gene17106;gene3609;gene9178;gene6316;gene17132
GO:0051094	positive regulation of developmental process	9	465	0.0118808	0.152262	gene1119;gene5676;gene18151;gene17281;gene8552;gene9426;gene17851;gene17237;gene3609
GO:0002252	immune effector process	5	171	0.0121137	0.152262	gene23987;gene15279;gene11766;gene11767;gene17106
GO:0001932	regulation of protein phosphorylation	10	551	0.0123149	0.152262	gene2036;gene17281;gene1119;gene5676;gene25273;gene17540;gene17851;gene24904;gene3609;gene9178
GO:0010646	regulation of cell communication	18	1297	0.0123894	0.152262	gene11544;gene1119;gene2036;gene17540;gene17851;gene5676;gene7995;gene6756;gene17281;gene24904;gene17237;gene25273;gene24763;gene3609;gene9178;gene17106;gene18151;gene1047
GO:0032502	developmental process	26	2151	0.0134329	0.152262	gene1119;gene15725;gene13814;gene7928;gene11077;gene17919;gene5676;gene8401;gene17106;gene5583;gene9426;gene17540;gene11544;gene17851;gene2036;gene17237;gene1047;gene3609;gene9178;gene9132;gene17281;gene16861;gene9553;gene6316;gene6288;gene7995
GO:0031347	regulation of defense response	6	244	0.0135979	0.152262	gene23987;gene10112;gene24904;gene1710;gene5676;gene15279
GO:0032101	regulation of response to external stimulus	7	326	0.0156224	0.152262	gene17851;gene10112;gene24904;gene1710;gene23987;gene5676;gene15279
GO:0006955	immune response	7	328	0.0161081	0.152262	gene11766;gene11767;gene23987;gene17106;gene17851;gene1710;gene15279
GO:0008285	negative regulation of cell proliferation	6	263	0.0190291	0.161252	gene5583;gene1119;gene10112;gene11077;gene17237;gene6721
GO:0010817	regulation of hormone levels	4	127	0.0191377	0.161252	gene6756;gene24904;gene22805;gene17106
GO:0045597	positive regulation of cell differentiation	7	345	0.0206814	0.161252	gene1119;gene5676;gene18151;gene9426;gene17851;gene17237;gene3609
GO:0009966	regulation of signal transduction	16	1165	0.0206881	0.161252	gene11544;gene1119;gene2036;gene17540;gene17851;gene5676;gene7995;gene17281;gene24904;gene17237;gene25273;gene24763;gene3609;gene9178;gene18151;gene1047
GO:0007275	multicellular organism development	22	1790	0.0210594	0.161252	gene1119;gene15725;gene13814;gene7928;gene11077;gene17919;gene5676;gene8401;gene17106;gene5583;gene11544;gene2036;gene17237;gene1047;gene9132;gene17281;gene17851;gene16861;gene9553;gene6316;gene6288;gene7995
GO:0044057	regulation of system process	4	132	0.021719	0.161252	gene17540;gene6756;gene24904;gene17106
GO:0042325	regulation of phosphorylation	10	605	0.0223851	0.161252	gene2036;gene17281;gene1119;gene5676;gene25273;gene17851;gene17540;gene24904;gene3609;gene9178
GO:0044707	single-multicellular organism process	24	2018	0.0224736	0.161252	gene1119;gene15725;gene13814;gene7928;gene11077;gene17281;gene17919;gene5676;gene8401;gene17106;gene17851;gene5583;gene23134;gene11544;gene2036;gene8092;gene17237;gene1047;gene9132;gene16861;gene9553;gene6316;gene6288;gene7995
GO:0007267	cell-cell signaling	4	138	0.0250868	0.167113	gene1119;gene3609;gene6756;gene12651
GO:0032270	positive regulation of cellular protein metabolic process	10	634	0.029811	0.180062	gene2036;gene17281;gene5676;gene25273;gene17851;gene5583;gene24904;gene1119;gene3609;gene9178
GO:0032940	secretion by cell	4	155	0.0362733	0.193363	gene17281;gene17851;gene6756;gene12651
GO:0006790	sulfur compound metabolic process	4	159	0.0392648	0.193363	gene16861;gene6957;gene1047;gene22692
GO:0019220	regulation of phosphate metabolic process	10	677	0.0438657	0.202591	gene2036;gene17281;gene1119;gene5676;gene25273;gene17851;gene17540;gene24904;gene3609;gene9178
GO:0051247	positive regulation of protein metabolic process	10	682	0.0457546	0.202591	gene2036;gene17851;gene17281;gene5676;gene25273;gene5583;gene24904;gene1119;gene3609;gene9178
GO:0009888	tissue development	9	589	0.0460493	0.202591	gene15725;gene8401;gene1119;gene9132;gene7928;gene6316;gene6288;gene7995;gene5583
GO:0051174	regulation of phosphorus metabolic process	10	683	0.046139	0.202591	gene2036;gene17281;gene1119;gene5676;gene25273;gene17851;gene17540;gene24904;gene3609;gene9178
GO:0031399	regulation of protein modification process	11	792	0.0510325	0.213202	gene2036;gene17281;gene1119;gene5676;gene25273;gene17540;gene17851;gene5583;gene24904;gene3609;gene9178
GO:0046903	secretion	4	175	0.0526119	0.213873	gene17281;gene17851;gene6756;gene12651
GO:0003008	system process	6	337	0.0539091	0.213873	gene8401;gene9426;gene17540;gene9132;gene8552;gene6756
GO:0051050	positive regulation of transport	6	340	0.0558318	0.215679	gene17851;gene24904;gene1119;gene17237;gene25273;gene17106
GO:0044699	single-organism process	53	5809	0.0571294	0.220094	gene1119;gene8854;gene17851;gene8552;gene15725;gene17540;gene15279;gene23134;gene12651;gene13814;gene12091;gene7928;gene11077;gene19110;gene22805;gene23987;gene17237;gene17281;gene11766;gene11767;gene9426;gene25967;gene7142;gene8401;gene17919;gene5583;gene5676;gene16861;gene18151;gene3609;gene6756;gene1047;gene17106;gene11544;gene5580;gene9132;gene24904;gene8092;gene9178;gene6721;gene17132;gene22…
GO:0045860	positive regulation of protein kinase activity	4	180	0.0572348	0.220094	gene17281;gene5676;gene25273;gene17851
GO:0045595	regulation of cell differentiation	9	621	0.0606861	0.224456	gene1119;gene11077;gene5676;gene18151;gene2036;gene9426;gene17851;gene17237;gene3609
GO:0051347	positive regulation of transferase activity	5	263	0.0607451	0.224456	gene17281;gene5676;gene25273;gene17851;gene1119
GO:0050776	regulation of immune response	5	265	0.0623494	0.224456	gene23987;gene11766;gene11767;gene17851;gene5676
GO:0044712	single-organism catabolic process	7	444	0.0659015	0.231045	gene8552;gene16861;gene12091;gene9426;gene5964;gene8401;gene26654
GO:0065008	regulation of biological quality	16	1346	0.0664846	0.231045	gene9426;gene17540;gene22805;gene6756;gene15725;gene24904;gene15279;gene8552;gene23134;gene2036;gene5676;gene17106;gene17237;gene12651;gene17132;gene17851
GO:0060284	regulation of cell development	6	359	0.0689773	0.231045	gene11077;gene5676;gene18151;gene2036;gene9426;gene1119
GO:0042981	regulation of apoptotic process	9	638	0.0695755	0.231045	gene11077;gene1119;gene9426;gene17237;gene3609;gene9178;gene17851;gene18151;gene5583
GO:0043085	positive regulation of catalytic activity	7	452	0.0710977	0.23247	gene2036;gene17281;gene5676;gene25273;gene17851;gene18151;gene1119
GO:1903530	regulation of secretion by cell	4	194	0.0713072	0.23247	gene6756;gene24904;gene17851;gene17106
GO:0043067	regulation of programmed cell death	9	643	0.0723404	0.235385	gene11077;gene1119;gene9426;gene17237;gene3609;gene9178;gene17851;gene18151;gene5583
GO:0045087	innate immune response	4	196	0.0734513	0.237628	gene11766;gene11767;gene23987;gene17851
GO:0002682	regulation of immune system process	7	457	0.0744683	0.237737	gene23987;gene11766;gene11767;gene15279;gene17851;gene5676;gene17132
GO:0050793	regulation of developmental process	12	951	0.0765118	0.237737	gene1119;gene11077;gene5676;gene18151;gene17281;gene8552;gene2036;gene9426;gene5583;gene17851;gene17237;gene3609
GO:0071900	regulation of protein serine/threonine kinase activity	4	199	0.0767292	0.237737	gene17281;gene25273;gene17540;gene17851
GO:0000904	cell morphogenesis involved in differentiation	4	200	0.0778382	0.237737	gene16861;gene1119;gene6288;gene7995
GO:0033674	positive regulation of kinase activity	4	200	0.0778382	0.237737	gene17281;gene5676;gene25273;gene17851
GO:0051046	regulation of secretion	4	204	0.0823551	0.249275	gene6756;gene24904;gene17851;gene17106
GO:2000026	regulation of multicellular organismal development	9	668	0.0872026	0.254391	gene1119;gene11077;gene5676;gene17281;gene8552;gene2036;gene5583;gene17851;gene17237
GO:0045859	regulation of protein kinase activity	5	298	0.0922713	0.257525	gene17281;gene5676;gene25273;gene17540;gene17851
GO:0042221	response to chemical	15	1304	0.0941363	0.26016	gene17851;gene15279;gene17237;gene17281;gene10112;gene16861;gene17132;gene9426;gene18151;gene23987;gene3609;gene26654;gene1047;gene15725;gene5583
GO:0048878	chemical homeostasis	5	306	0.100484	0.269445	gene24904;gene22805;gene5676;gene17237;gene17851
GO:0010033	response to organic substance	12	999	0.101875	0.272311	gene15279;gene17851;gene17237;gene17281;gene10112;gene16861;gene23987;gene3609;gene9426;gene26654;gene1047;gene15725
GO:0010941	regulation of cell death	9	693	0.103803	0.277027	gene11077;gene1119;gene9426;gene17237;gene3609;gene9178;gene17851;gene18151;gene5583
GO:0042127	regulation of cell proliferation	8	598	0.107392	0.282795	gene1119;gene5583;gene10112;gene17851;gene15279;gene11077;gene17237;gene6721
GO:0002376	immune system process	9	706	0.11312	0.293379	gene17851;gene23987;gene15279;gene11766;gene11767;gene17106;gene17132;gene1710;gene9553
GO:0032268	regulation of cellular protein metabolic process	13	1134	0.118788	0.302694	gene2036;gene17540;gene17281;gene1119;gene5676;gene25273;gene17851;gene5583;gene24904;gene3609;gene9178;gene23134;gene1047
GO:0009893	positive regulation of metabolic process	16	1470	0.123477	0.306339	gene1119;gene2036;gene17851;gene17281;gene17237;gene5676;gene25273;gene5583;gene24904;gene11077;gene22630;gene18151;gene3609;gene9178;gene6316;gene8552
GO:0051338	regulation of transferase activity	6	427	0.129573	0.310145	gene17281;gene5676;gene25273;gene17851;gene17540;gene1119
GO:0043549	regulation of kinase activity	5	332	0.129621	0.310145	gene17281;gene5676;gene25273;gene17851;gene17540
GO:0051241	negative regulation of multicellular organismal process	5	334	0.13201	0.315037	gene1119;gene17540;gene11077;gene2036;gene24904
GO:0019953	sexual reproduction	4	245	0.135666	0.316587	gene17540;gene9426;gene23603;gene11544
GO:0051130	positive regulation of cellular component organization	7	535	0.139131	0.32248	gene17851;gene5676;gene1119;gene17237;gene18151;gene2036;gene3609
GO:0022603	regulation of anatomical structure morphogenesis	6	441	0.144545	0.324581	gene1119;gene18151;gene17281;gene8552;gene2036;gene3609
GO:0050790	regulation of catalytic activity	9	749	0.147201	0.329451	gene2036;gene17281;gene5676;gene25273;gene17851;gene23134;gene17540;gene18151;gene1119
GO:0051336	regulation of hydrolase activity	5	349	0.150567	0.331717	gene2036;gene23134;gene17540;gene17851;gene18151
GO:0031325	positive regulation of cellular metabolic process	14	1307	0.160057	0.343608	gene1119;gene2036;gene17851;gene17281;gene17237;gene5676;gene25273;gene5583;gene24904;gene11077;gene22630;gene3609;gene9178;gene8552
GO:0071822	protein complex subunit organization	9	764	0.160228	0.343608	gene25273;gene16861;gene1119;gene7142;gene8401;gene5583;gene11544;gene24904;gene24596
GO:0044700	single organism signaling	17	1647	0.161933	0.346065	gene15279;gene17851;gene23987;gene17237;gene17281;gene12091;gene18151;gene3609;gene6756;gene1047;gene16861;gene9426;gene9178;gene1119;gene2036;gene12651;gene5583
GO:0023052	signaling	17	1649	0.163199	0.346065	gene15279;gene17851;gene23987;gene17237;gene17281;gene12091;gene18151;gene3609;gene6756;gene1047;gene16861;gene9426;gene9178;gene1119;gene2036;gene12651;gene5583
GO:0050789	regulation of biological process	42	4656	0.16444	0.346923	gene1119;gene11544;gene11077;gene9426;gene15279;gene17851;gene5583;gene2036;gene11306;gene13776;gene17919;gene17540;gene22805;gene23987;gene17237;gene5676;gene7995;gene6756;gene17281;gene11766;gene11767;gene15725;gene24904;gene12091;gene18151;gene3609;gene1047;gene22630;gene16861;gene10112;gene25273;gene23134;gene9178;gene6721;gene1710;gene8552;gene6288;gene8092;gene24763;gene17106;gene6316;gene1…
GO:0010604	positive regulation of macromolecule metabolic process	14	1323	0.171329	0.356128	gene1119;gene2036;gene17851;gene17281;gene17237;gene5676;gene25273;gene5583;gene24904;gene11077;gene22630;gene3609;gene9178;gene6316
GO:0051246	regulation of protein metabolic process	13	1218	0.176077	0.364276	gene2036;gene17851;gene17540;gene17281;gene1119;gene5676;gene25273;gene5583;gene24904;gene3609;gene9178;gene23134;gene1047
GO:0044093	positive regulation of molecular function	7	573	0.178346	0.366215	gene1119;gene2036;gene17281;gene5676;gene25273;gene17851;gene18151
GO:0033993	response to lipid	4	280	0.189832	0.381395	gene10112;gene15279;gene17851;gene15725
GO:0007154	cell communication	17	1692	0.191772	0.383543	gene15279;gene17851;gene23987;gene17237;gene17281;gene12091;gene18151;gene3609;gene6756;gene1047;gene16861;gene9426;gene9178;gene1119;gene2036;gene12651;gene5583
GO:0044703	multi-organism reproductive process	4	288	0.203105	0.394052	gene17540;gene9426;gene23603;gene11544
GO:0065007	biological regulation	43	4868	0.211462	0.401565	gene1119;gene11544;gene9426;gene11077;gene15279;gene17851;gene5583;gene2036;gene11306;gene13776;gene17919;gene17540;gene22805;gene23987;gene17237;gene5676;gene7995;gene6756;gene17281;gene11766;gene11767;gene15725;gene24904;gene12091;gene18151;gene3609;gene1047;gene22630;gene16861;gene10112;gene25273;gene8552;gene23134;gene9178;gene6721;gene1710;gene6288;gene8092;gene24763;gene17106;gene12651;gene…
GO:1901700	response to oxygen-containing compound	6	497	0.211726	0.401616	gene10112;gene18151;gene17851;gene15279;gene9426;gene15725
GO:0014070	response to organic cyclic compound	4	300	0.223523	0.413335	gene10112;gene23987;gene9426;gene15725
GO:0080134	regulation of response to stress	7	622	0.235137	0.424046	gene23987;gene10112;gene24904;gene1710;gene5676;gene17851;gene15279
GO:0006518	peptide metabolic process	5	417	0.246547	0.437011	gene23804;gene22805;gene6957;gene1047;gene22692
GO:0009056	catabolic process	10	966	0.249368	0.439511	gene8552;gene16861;gene12091;gene9426;gene5964;gene8401;gene26654;gene14988;gene1047;gene22692
GO:0065009	regulation of molecular function	10	971	0.254487	0.444826	gene1119;gene2036;gene17281;gene17237;gene5676;gene25273;gene17851;gene23134;gene17540;gene18151
GO:0042592	homeostatic process	6	530	0.255822	0.446042	gene22805;gene15279;gene24904;gene5676;gene17237;gene17851
GO:0009887	organ morphogenesis	4	320	0.258692	0.44819	gene1119;gene8401;gene7928;gene6316
GO:0009719	response to endogenous stimulus	6	537	0.265511	0.452103	gene17237;gene10112;gene16861;gene3609;gene9426;gene17851
GO:0048522	positive regulation of cellular process	20	2147	0.268197	0.454026	gene1119;gene11544;gene2036;gene17851;gene5676;gene7995;gene17281;gene24904;gene17237;gene25273;gene18151;gene15279;gene5583;gene9426;gene11077;gene22630;gene17106;gene3609;gene9178;gene8552
GO:0044702	single organism reproductive process	5	433	0.271284	0.454026	gene17540;gene5583;gene9426;gene23603;gene11544
GO:0051049	regulation of transport	7	655	0.276541	0.458025	gene17851;gene6756;gene17237;gene24904;gene1119;gene25273;gene17106
GO:1901575	organic substance catabolic process	9	879	0.276749	0.458025	gene8552;gene16861;gene12091;gene9426;gene5964;gene26654;gene14988;gene1047;gene22692
GO:0007165	signal transduction	15	1571	0.27838	0.458636	gene15279;gene17851;gene23987;gene17237;gene17281;gene12091;gene18151;gene3609;gene6756;gene1047;gene16861;gene9426;gene9178;gene2036;gene5583
GO:0050896	response to stimulus	26	2899	0.292756	0.475378	gene8401;gene17851;gene15279;gene6721;gene17237;gene23987;gene17281;gene11766;gene11767;gene10112;gene12091;gene18151;gene3609;gene6756;gene1047;gene16861;gene17106;gene17132;gene9426;gene9178;gene23134;gene5583;gene2036;gene26654;gene1710;gene15725
GO:0044248	cellular catabolic process	8	788	0.302669	0.484041	gene8552;gene16861;gene9426;gene5964;gene26654;gene14988;gene1047;gene22692
GO:0022008	neurogenesis	6	566	0.306622	0.484864	gene11077;gene5676;gene11544;gene2036;gene1047;gene16861
GO:0022414	reproductive process	5	467	0.3255	0.504346	gene17540;gene5583;gene9426;gene23603;gene11544
GO:0000003	reproduction	5	468	0.327119	0.505871	gene17540;gene5583;gene9426;gene23603;gene11544
GO:0043066	negative regulation of apoptotic process	4	364	0.339262	0.515689	gene11077;gene1119;gene9426;gene17851
GO:0009605	response to external stimulus	6	592	0.344477	0.519979	gene8401;gene17851;gene23987;gene15279;gene17281;gene15725
GO:0043436	oxoacid metabolic process	5	480	0.346619	0.521779	gene8552;gene16861;gene22692;gene22805;gene5964
GO:0000902	cell morphogenesis	4	369	0.34856	0.524234	gene16861;gene1119;gene6288;gene7995
GO:0006082	organic acid metabolic process	5	483	0.351511	0.525603	gene8552;gene16861;gene22692;gene22805;gene5964
GO:0043603	cellular amide metabolic process	5	483	0.351511	0.525603	gene23804;gene22805;gene6957;gene1047;gene22692
GO:0043069	negative regulation of programmed cell death	4	371	0.352281	0.52609	gene11077;gene1119;gene9426;gene17851
GO:0048585	negative regulation of response to stimulus	6	601	0.357724	0.530473	gene1119;gene17540;gene24904;gene10112;gene17237;gene1047
GO:0006950	response to stress	13	1426	0.363578	0.53447	gene6721;gene23987;gene11766;gene11767;gene1047;gene17106;gene18151;gene23134;gene17851;gene5583;gene15279;gene17281;gene26654
GO:0009968	negative regulation of signal transduction	5	491	0.364579	0.535011	gene1119;gene17540;gene24904;gene17237;gene1047
GO:1901564	organonitrogen compound metabolic process	9	977	0.391587	0.55631	gene8552;gene16861;gene9426;gene23804;gene22692;gene22805;gene6957;gene1047;gene5580
GO:0060341	regulation of cellular localization	5	511	0.397309	0.56161	gene6756;gene24904;gene1119;gene17851;gene17106
GO:0032989	cellular component morphogenesis	4	400	0.406193	0.567674	gene16861;gene1119;gene6288;gene7995
GO:0060548	negative regulation of cell death	4	400	0.406193	0.567674	gene11077;gene1119;gene9426;gene17851
GO:0023057	negative regulation of signaling	5	522	0.415286	0.575903	gene1119;gene17540;gene24904;gene17237;gene1047
GO:0048699	generation of neurons	5	524	0.418549	0.577296	gene11077;gene5676;gene11544;gene2036;gene16861
GO:0007166	cell surface receptor signaling pathway	7	761	0.418921	0.577296	gene15279;gene17851;gene17237;gene16861;gene3609;gene9178;gene1047
GO:0010648	negative regulation of cell communication	5	533	0.433201	0.591587	gene1119;gene17540;gene24904;gene17237;gene1047
GO:0051704	multi-organism process	7	787	0.454418	0.605891	gene17540;gene23987;gene9426;gene17851;gene15279;gene23603;gene11544
GO:0051128	regulation of cellular component organization	10	1151	0.455314	0.606607	gene17851;gene11077;gene5676;gene1119;gene17237;gene18151;gene2036;gene10112;gene9426;gene3609
GO:0045892	negative regulation of transcription, DNA-templated	5	550	0.460688	0.61136	gene17237;gene11077;gene1119;gene6288;gene8092
GO:1903507	negative regulation of nucleic acid-templated transcription	5	552	0.463901	0.612947	gene17237;gene11077;gene1119;gene6288;gene8092
GO:0031323	regulation of cellular metabolic process	23	2752	0.467459	0.614085	gene1119;gene2036;gene11306;gene13776;gene17919;gene17851;gene5583;gene17540;gene17281;gene17237;gene5676;gene25273;gene11544;gene11077;gene6288;gene8092;gene24904;gene3609;gene9178;gene22630;gene23134;gene1047;gene8552
GO:1902679	negative regulation of RNA biosynthetic process	5	559	0.475107	0.621718	gene17237;gene11077;gene1119;gene6288;gene8092
GO:0060255	regulation of macromolecule metabolic process	23	2763	0.476787	0.623207	gene1119;gene2036;gene11306;gene13776;gene17919;gene17851;gene5583;gene17540;gene17281;gene17237;gene5676;gene25273;gene11544;gene11077;gene6288;gene8092;gene24904;gene3609;gene9178;gene22630;gene23134;gene6316;gene1047
GO:0019752	carboxylic acid metabolic process	4	439	0.477375	0.623207	gene8552;gene22692;gene22805;gene5964
GO:0019222	regulation of metabolic process	25	3010	0.477864	0.623207	gene1119;gene2036;gene11306;gene13776;gene17919;gene17851;gene5583;gene17540;gene17281;gene17237;gene22630;gene5676;gene25273;gene23134;gene11544;gene11077;gene6288;gene8092;gene24904;gene3609;gene9178;gene18151;gene6316;gene1047;gene8552
GO:0007399	nervous system development	7	821	0.500285	0.644203	gene13814;gene11077;gene5676;gene11544;gene2036;gene1047;gene16861
GO:0031327	negative regulation of cellular biosynthetic process	6	703	0.507549	0.650765	gene17237;gene11077;gene1119;gene6288;gene8092;gene24904
GO:0031324	negative regulation of cellular metabolic process	9	1076	0.510765	0.652178	gene17237;gene1119;gene17540;gene11077;gene6288;gene8092;gene24904;gene23134;gene1047
GO:0044763	single-organism cellular process	42	5151	0.518039	0.657556	gene8854;gene17851;gene8552;gene15725;gene15279;gene12091;gene11077;gene19110;gene22805;gene23987;gene17237;gene17281;gene9426;gene25967;gene7142;gene8401;gene5583;gene5676;gene16861;gene18151;gene3609;gene6756;gene1047;gene1119;gene17106;gene11544;gene9132;gene24904;gene17540;gene9178;gene6721;gene17132;gene22692;gene5964;gene2036;gene9553;gene191;gene12651;gene26654;gene24596;gene6288;gene7995
GO:0032269	negative regulation of cellular protein metabolic process	4	464	0.52141	0.659832	gene1119;gene17540;gene23134;gene1047
GO:0009890	negative regulation of biosynthetic process	6	713	0.521782	0.659832	gene17237;gene11077;gene1119;gene6288;gene8092;gene24904
GO:0051253	negative regulation of RNA metabolic process	5	590	0.523825	0.661799	gene17237;gene11077;gene1119;gene6288;gene8092
GO:0032879	regulation of localization	8	965	0.526352	0.664122	gene17851;gene6756;gene17237;gene24904;gene1119;gene25273;gene15279;gene17106
GO:0006928	movement of cell or subcellular component	4	469	0.530022	0.666763	gene17851;gene1119;gene9132;gene18151
GO:0071310	cellular response to organic substance	6	725	0.538666	0.674628	gene15279;gene17851;gene16861;gene3609;gene9426;gene17281
GO:0080090	regulation of primary metabolic process	22	2716	0.541523	0.675381	gene1119;gene2036;gene11306;gene13776;gene17919;gene17851;gene5583;gene17540;gene17281;gene17237;gene22630;gene5676;gene25273;gene11544;gene11077;gene6288;gene8092;gene24904;gene3609;gene9178;gene23134;gene1047
GO:0031326	regulation of cellular biosynthetic process	16	1976	0.544413	0.676319	gene1119;gene11306;gene13776;gene17919;gene17851;gene5583;gene17540;gene17237;gene11544;gene11077;gene6288;gene8092;gene24904;gene22630;gene25273;gene8552
GO:0051248	negative regulation of protein metabolic process	4	484	0.555417	0.683964	gene1119;gene17540;gene23134;gene1047
GO:0009653	anatomical structure morphogenesis	7	865	0.557914	0.685492	gene1119;gene8401;gene16861;gene7928;gene6316;gene6288;gene7995
GO:0050794	regulation of cellular process	36	4463	0.558279	0.685492	gene1119;gene11544;gene11077;gene9426;gene15279;gene17851;gene5583;gene2036;gene11306;gene13776;gene17919;gene17540;gene22805;gene23987;gene17237;gene5676;gene7995;gene6756;gene17281;gene24904;gene12091;gene18151;gene3609;gene1047;gene16861;gene25273;gene9178;gene6721;gene10112;gene6288;gene8092;gene24763;gene22630;gene23134;gene17106;gene8552
GO:0009889	regulation of biosynthetic process	16	2003	0.5693	0.696497	gene1119;gene11306;gene13776;gene17919;gene17851;gene5583;gene17540;gene17237;gene22630;gene11544;gene11077;gene6288;gene8092;gene24904;gene25273;gene8552
GO:0010629	negative regulation of gene expression	6	752	0.575757	0.702439	gene17237;gene11077;gene1119;gene6288;gene8092;gene1047
GO:0070887	cellular response to chemical stimulus	7	888	0.586961	0.713974	gene17851;gene15279;gene16861;gene18151;gene3609;gene9426;gene17281
GO:0044281	small molecule metabolic process	7	898	0.599317	0.722535	gene8552;gene12091;gene16861;gene9426;gene22692;gene22805;gene5964
GO:0048523	negative regulation of cellular process	15	1912	0.600461	0.723118	gene11077;gene1119;gene9426;gene5583;gene17540;gene17237;gene24904;gene6721;gene10112;gene6288;gene8092;gene2036;gene23134;gene17851;gene1047
GO:0045934	negative regulation of nucleobase-containing compound metabolic process	5	656	0.620698	0.741158	gene17237;gene11077;gene1119;gene6288;gene8092
GO:0051726	regulation of cell cycle	4	528	0.62564	0.745091	gene11077;gene6721;gene5583;gene9426
GO:0006629	lipid metabolic process	4	532	0.631681	0.748462	gene9426;gene5580;gene12091;gene29806
GO:0009892	negative regulation of metabolic process	9	1184	0.632749	0.74905	gene17237;gene1119;gene23134;gene17540;gene11077;gene6288;gene8092;gene24904;gene1047
GO:0031328	positive regulation of cellular biosynthetic process	6	796	0.633062	0.74905	gene1119;gene17851;gene11077;gene22630;gene25273;gene8552
GO:0035556	intracellular signal transduction	5	674	0.645118	0.760125	gene17281;gene1047;gene18151;gene17851;gene5583
GO:2000113	negative regulation of cellular macromolecule biosynthetic process	5	674	0.645118	0.760125	gene17237;gene11077;gene1119;gene6288;gene8092
GO:0009891	positive regulation of biosynthetic process	6	807	0.646705	0.760935	gene1119;gene17851;gene11077;gene22630;gene25273;gene8552
GO:0010558	negative regulation of macromolecule biosynthetic process	5	692	0.668581	0.776547	gene17237;gene11077;gene1119;gene6288;gene8092
GO:0044710	single-organism metabolic process	17	2246	0.670657	0.777913	gene8552;gene12091;gene19110;gene11766;gene11767;gene9426;gene16861;gene11544;gene5580;gene22692;gene22805;gene5964;gene191;gene17851;gene8401;gene29806;gene26654
GO:0010605	negative regulation of macromolecule metabolic process	8	1093	0.673496	0.780517	gene17237;gene1119;gene17540;gene11077;gene6288;gene8092;gene23134;gene1047
GO:0006461	protein complex assembly	4	579	0.698047	0.796961	gene25273;gene16861;gene5583;gene24904
GO:0070271	protein complex biogenesis	4	579	0.698047	0.796961	gene25273;gene16861;gene5583;gene24904
GO:0048519	negative regulation of biological process	15	2033	0.704037	0.800558	gene11077;gene1119;gene9426;gene5583;gene17540;gene17237;gene24904;gene10112;gene23134;gene6721;gene6288;gene8092;gene2036;gene17851;gene1047
GO:2000112	regulation of cellular macromolecule biosynthetic process	14	1913	0.710748	0.804944	gene1119;gene11306;gene13776;gene17919;gene17851;gene5583;gene17540;gene17237;gene11544;gene11077;gene6288;gene8092;gene22630;gene25273
GO:0043933	macromolecular complex subunit organization	9	1269	0.716999	0.808774	gene25273;gene16861;gene11544;gene1119;gene7142;gene8401;gene5583;gene24904;gene24596
GO:0006351	transcription, DNA-templated	9	1271	0.71883	0.809596	gene11077;gene11306;gene13776;gene16616;gene1710;gene22630;gene5583;gene8092;gene11544
GO:0097659	nucleic acid-templated transcription	9	1271	0.71883	0.809596	gene11077;gene11306;gene13776;gene16616;gene1710;gene22630;gene5583;gene8092;gene11544
GO:0006508	proteolysis	4	597	0.721158	0.811122	gene14988;gene22692;gene22805;gene26654
GO:0051172	negative regulation of nitrogen compound metabolic process	5	741	0.72737	0.81558	gene17237;gene11077;gene1119;gene6288;gene8092
GO:0010556	regulation of macromolecule biosynthetic process	14	1948	0.737977	0.823652	gene1119;gene11306;gene13776;gene17919;gene17851;gene5583;gene17540;gene17237;gene11544;gene11077;gene6288;gene8092;gene22630;gene25273
GO:0032774	RNA biosynthetic process	9	1314	0.756424	0.83816	gene11077;gene11306;gene13776;gene16616;gene1710;gene22630;gene5583;gene8092;gene11544
GO:0010557	positive regulation of macromolecule biosynthetic process	5	775	0.763689	0.844353	gene1119;gene17851;gene11077;gene22630;gene25273
GO:1901566	organonitrogen compound biosynthetic process	4	644	0.775457	0.854232	gene23804;gene16861;gene1047;gene22692
GO:0010628	positive regulation of gene expression	5	806	0.793624	0.869697	gene1119;gene11077;gene22630;gene17237;gene6316
GO:0010468	regulation of gene expression	14	2061	0.8149	0.883853	gene1119;gene11306;gene13776;gene17919;gene5583;gene17540;gene17237;gene11544;gene11077;gene6288;gene8092;gene22630;gene6316;gene1047
GO:0006355	regulation of transcription, DNA-templated	11	1663	0.81565	0.8841	gene1119;gene11306;gene13776;gene17919;gene5583;gene17237;gene11544;gene11077;gene6288;gene8092;gene22630
GO:1903506	regulation of nucleic acid-templated transcription	11	1664	0.816295	0.884233	gene1119;gene11306;gene13776;gene17919;gene5583;gene17237;gene11544;gene11077;gene6288;gene8092;gene22630
GO:2001141	regulation of RNA biosynthetic process	11	1671	0.820768	0.887374	gene1119;gene11306;gene13776;gene17919;gene5583;gene17237;gene11544;gene11077;gene6288;gene8092;gene22630
GO:0051716	cellular response to stimulus	16	2357	0.833989	0.895943	gene17851;gene15279;gene23987;gene17237;gene17281;gene12091;gene18151;gene3609;gene6756;gene1047;gene16861;gene9426;gene9178;gene2036;gene26654;gene5583
GO:0051649	establishment of localization in cell	6	1024	0.85178	0.911582	gene23134;gene17281;gene17851;gene6756;gene12651;gene24763
GO:0071702	organic substance transport	6	1037	0.86025	0.917291	gene12651;gene17281;gene17851;gene6756;gene17132;gene24763
GO:0033554	cellular response to stress	5	890	0.860285	0.917291	gene1047;gene18151;gene17851;gene26654;gene5583
GO:0051252	regulation of RNA metabolic process	11	1749	0.86543	0.922108	gene1119;gene11306;gene13776;gene17919;gene5583;gene17237;gene11544;gene11077;gene6288;gene8092;gene22630
GO:0044271	cellular nitrogen compound biosynthetic process	12	1896	0.870788	0.92665	gene23804;gene11077;gene11306;gene13776;gene16616;gene1710;gene22630;gene5583;gene8092;gene11544;gene1047;gene22692
GO:0034654	nucleobase-containing compound biosynthetic process	9	1500	0.879626	0.934879	gene11077;gene11306;gene13776;gene16616;gene1710;gene22630;gene5583;gene8092;gene11544
GO:0051171	regulation of nitrogen compound metabolic process	13	2075	0.890383	0.942281	gene1119;gene11306;gene13776;gene17919;gene5583;gene17540;gene17237;gene11544;gene11077;gene6288;gene8092;gene22630;gene8552
GO:0065003	macromolecular complex assembly	4	787	0.8916	0.942867	gene25273;gene16861;gene5583;gene24904
GO:0019438	aromatic compound biosynthetic process	9	1534	0.895669	0.9462	gene11077;gene11306;gene13776;gene16616;gene1710;gene22630;gene5583;gene8092;gene11544
GO:0018130	heterocycle biosynthetic process	9	1544	0.900048	0.949427	gene11077;gene11306;gene13776;gene16616;gene1710;gene22630;gene5583;gene8092;gene11544
GO:1901362	organic cyclic compound biosynthetic process	9	1594	0.919772	0.964222	gene11077;gene11306;gene13776;gene16616;gene1710;gene22630;gene5583;gene8092;gene11544
GO:0051173	positive regulation of nitrogen compound metabolic process	4	849	0.923189	0.967205	gene1119;gene11077;gene22630;gene8552
GO:0019219	regulation of nucleobase-containing compound metabolic process	11	1906	0.929179	0.972276	gene1119;gene11306;gene13776;gene17919;gene5583;gene17237;gene11544;gene11077;gene6288;gene8092;gene22630
GO:0009059	macromolecule biosynthetic process	12	2050	0.930485	0.973041	gene8854;gene23804;gene16861;gene11077;gene11306;gene13776;gene16616;gene1710;gene22630;gene5583;gene8092;gene11544
GO:0044249	cellular biosynthetic process	15	2476	0.934727	0.976271	gene8854;gene12091;gene23804;gene16861;gene11077;gene11306;gene13776;gene16616;gene1710;gene22630;gene5583;gene8092;gene11544;gene1047;gene22692
GO:0009987	cellular process	54	7122	0.937011	0.97745	gene8854;gene17851;gene8552;gene15725;gene15279;gene25273;gene22805;gene12091;gene8401;gene11077;gene19110;gene23987;gene17237;gene17281;gene9426;gene25967;gene7142;gene5583;gene5676;gene16861;gene18151;gene3609;gene6756;gene1047;gene1119;gene17106;gene11544;gene191;gene9132;gene24904;gene17540;gene9178;gene6721;gene17132;gene23804;gene22692;gene14988;gene5964;gene2036;gene23134;gene9553;gene1130…
GO:1901576	organic substance biosynthetic process	15	2524	0.946694	0.984515	gene8854;gene12091;gene23804;gene16861;gene11077;gene11306;gene13776;gene16616;gene1710;gene22630;gene5583;gene8092;gene11544;gene1047;gene22692
GO:0051641	cellular localization	6	1258	0.953672	0.991163	gene23134;gene17281;gene17851;gene6756;gene12651;gene24763
GO:0009058	biosynthetic process	15	2565	0.955428	0.991345	gene8854;gene12091;gene23804;gene16861;gene11077;gene11306;gene13776;gene16616;gene1710;gene22630;gene5583;gene8092;gene11544;gene1047;gene22692
GO:0034645	cellular macromolecule biosynthetic process	11	2009	0.955605	0.991345	gene8854;gene23804;gene11077;gene11306;gene13776;gene16616;gene1710;gene22630;gene5583;gene8092;gene11544
GO:0044765	single-organism transport	6	1289	0.960897	0.995069	gene23134;gene12651;gene17281;gene17851;gene6756;gene17132
GO:0006807	nitrogen compound metabolic process	19	3157	0.965253	0.997075	gene8854;gene8552;gene16861;gene9426;gene23804;gene22692;gene22805;gene11077;gene11306;gene13776;gene16616;gene1710;gene22630;gene5583;gene8092;gene11544;gene6957;gene1047;gene5580
GO:0019538	protein metabolic process	11	2084	0.9691	0.998164	gene8401;gene11766;gene11767;gene11544;gene23804;gene14988;gene22692;gene17851;gene22805;gene5583;gene26654
GO:0010467	gene expression	12	2232	0.969848	0.998164	gene23804;gene22692;gene11077;gene11306;gene13776;gene16616;gene1710;gene22630;gene5583;gene8092;gene22805;gene11544
GO:0016043	cellular component organization	16	2793	0.970691	0.998425	gene25273;gene22805;gene25967;gene7142;gene8401;gene16861;gene11544;gene23134;gene1119;gene9553;gene5583;gene24904;gene17132;gene24596;gene6288;gene7995
GO:0033036	macromolecule localization	5	1214	0.976368	0.999997	gene17281;gene17851;gene6756;gene17132;gene24763
GO:1902578	single-organism localization	6	1400	0.979265	0.999997	gene23134;gene12651;gene17281;gene17851;gene6756;gene17132
GO:0022607	cellular component assembly	4	1119	0.985518	0.999997	gene25273;gene16861;gene5583;gene24904
GO:0071840	cellular component organization or biogenesis	16	2946	0.986228	0.999997	gene25273;gene22805;gene25967;gene7142;gene8401;gene16861;gene11544;gene23134;gene1119;gene9553;gene5583;gene24904;gene17132;gene24596;gene6288;gene7995
GO:0016070	RNA metabolic process	9	1953	0.987146	0.999997	gene11077;gene11306;gene13776;gene16616;gene1710;gene22630;gene5583;gene8092;gene11544
GO:0034641	cellular nitrogen compound metabolic process	16	2979	0.988415	0.999997	gene8854;gene9426;gene23804;gene11077;gene11306;gene13776;gene16616;gene1710;gene22630;gene5583;gene8092;gene11544;gene22805;gene6957;gene1047;gene22692
GO:0006810	transport	7	1681	0.989878	0.999997	gene23134;gene12651;gene17281;gene17851;gene6756;gene17132;gene24763
GO:0071704	organic substance metabolic process	30	4805	0.990532	0.999997	gene8854;gene8552;gene12091;gene8401;gene11766;gene11767;gene9426;gene16861;gene11544;gene5580;gene17281;gene23804;gene22692;gene22805;gene14988;gene5964;gene191;gene11077;gene11306;gene13776;gene16616;gene1710;gene22630;gene5583;gene8092;gene17851;gene6957;gene29806;gene26654;gene1047
GO:0006464	cellular protein modification process	5	1390	0.992281	0.999997	gene11544;gene14988;gene17851;gene5583;gene22805
GO:0036211	protein modification process	5	1390	0.992281	0.999997	gene11544;gene14988;gene17851;gene5583;gene22805
GO:0008152	metabolic process	31	4965	0.992517	0.999997	gene8854;gene8552;gene12091;gene8401;gene19110;gene11766;gene11767;gene9426;gene16861;gene11544;gene5580;gene17281;gene23804;gene22692;gene22805;gene14988;gene5964;gene191;gene11077;gene11306;gene13776;gene16616;gene1710;gene22630;gene5583;gene8092;gene17851;gene6957;gene29806;gene26654;gene1047
GO:0051234	establishment of localization	7	1745	0.993191	0.999997	gene23134;gene12651;gene17281;gene17851;gene6756;gene17132;gene24763
GO:1901360	organic cyclic compound metabolic process	13	2717	0.995246	0.999997	gene8854;gene5580;gene9426;gene22805;gene11077;gene11306;gene13776;gene16616;gene1710;gene22630;gene5583;gene8092;gene11544
GO:0051179	localization	9	2132	0.995587	0.999997	gene17851;gene23134;gene12651;gene17281;gene1119;gene18151;gene6756;gene17132;gene24763
GO:0090304	nucleic acid metabolic process	10	2293	0.995778	0.999997	gene8854;gene11077;gene11306;gene13776;gene16616;gene1710;gene22630;gene5583;gene8092;gene11544
GO:0044085	cellular component biogenesis	4	1312	0.996193	0.999997	gene25273;gene16861;gene5583;gene24904
GO:0043412	macromolecule modification	5	1497	0.996267	0.999997	gene11544;gene14988;gene17851;gene5583;gene22805
GO:0006725	cellular aromatic compound metabolic process	12	2615	0.996337	0.999997	gene8854;gene9426;gene11077;gene11306;gene13776;gene16616;gene1710;gene22630;gene5583;gene8092;gene11544;gene5580
GO:0046483	heterocycle metabolic process	12	2626	0.996576	0.999997	gene8854;gene9426;gene22805;gene11077;gene11306;gene13776;gene16616;gene1710;gene22630;gene5583;gene8092;gene11544
GO:0044237	cellular metabolic process	27	4634	0.99694	0.999997	gene8854;gene8552;gene12091;gene8401;gene19110;gene9426;gene16861;gene11544;gene23804;gene22692;gene22805;gene14988;gene5964;gene191;gene11077;gene11306;gene13776;gene16616;gene1710;gene22630;gene5583;gene8092;gene17851;gene6957;gene26654;gene1047;gene5580
GO:0044267	cellular protein metabolic process	7	1890	0.997352	0.999997	gene11544;gene23804;gene14988;gene17851;gene5583;gene22805;gene26654
GO:0006139	nucleobase-containing compound metabolic process	11	2548	0.997803	0.999997	gene8854;gene9426;gene11077;gene11306;gene13776;gene16616;gene1710;gene22630;gene5583;gene8092;gene11544
GO:0043170	macromolecule metabolic process	21	3945	0.997933	0.999997	gene8854;gene8401;gene11766;gene11767;gene16861;gene11544;gene23804;gene14988;gene22692;gene191;gene11077;gene11306;gene13776;gene16616;gene1710;gene22630;gene5583;gene8092;gene17851;gene22805;gene26654
GO:0044238	primary metabolic process	26	4641	0.998677	0.999997	gene8854;gene8552;gene12091;gene8401;gene11766;gene11767;gene9426;gene11544;gene5580;gene17281;gene23804;gene22692;gene22805;gene14988;gene191;gene11077;gene11306;gene13776;gene16616;gene1710;gene22630;gene5583;gene8092;gene17851;gene29806;gene26654
GO:0044260	cellular macromolecule metabolic process	17	3764	0.999814	0.999997	gene8854;gene8401;gene11544;gene23804;gene14988;gene191;gene11077;gene11306;gene13776;gene16616;gene1710;gene22630;gene5583;gene8092;gene17851;gene22805;gene26654
GO:0006751	glutathione catabolic process	2	3	0.000191937	0.0452359	gene1047;gene22692
GO:0044060	regulation of endocrine process	3	15	0.000213881	0.0452359	gene6756;gene24904;gene17106
GO:0044273	sulfur compound catabolic process	3	16	0.000261721	0.0492036	gene16861;gene1047;gene22692
GO:0010519	negative regulation of phospholipase activity	2	4	0.00038187	0.0579303	gene23134;gene17540
GO:0070098	chemokine-mediated signaling pathway	2	4	0.00038187	0.0579303	gene15279;gene17851
GO:0042345	regulation of NF-kappaB import into nucleus	3	19	0.000445091	0.0579303	gene24904;gene1119;gene17851
GO:0048260	positive regulation of receptor-mediated endocytosis	3	19	0.000445091	0.0579303	gene17851;gene1119;gene17237
GO:0010517	regulation of phospholipase activity	3	20	0.000520622	0.0629209	gene2036;gene23134;gene17540
GO:0002579	positive regulation of antigen processing and presentation	2	5	0.000633129	0.0669534	gene17851;gene17132
GO:0006749	glutathione metabolic process	3	23	0.000794912	0.0695001	gene6957;gene1047;gene22692
GO:0032642	regulation of chemokine production	3	24	0.000903248	0.0695001	gene15279;gene23987;gene24904
GO:0060191	regulation of lipase activity	3	24	0.000903248	0.0695001	gene2036;gene23134;gene17540
GO:0060192	negative regulation of lipase activity	2	6	0.000944741	0.0695001	gene23134;gene17540
GO:0002577	regulation of antigen processing and presentation	2	7	0.00131574	0.0775652	gene17851;gene17132
GO:0006750	glutathione biosynthetic process	2	7	0.00131574	0.0775652	gene1047;gene22692
GO:0042346	positive regulation of NF-kappaB import into nucleus	2	7	0.00131574	0.0775652	gene1119;gene17851
GO:0050729	positive regulation of inflammatory response	3	28	0.00142867	0.0775652	gene1710;gene23987;gene5676
GO:0060393	regulation of pathway-restricted SMAD protein phosphorylation	3	28	0.00142867	0.0775652	gene1119;gene3609;gene9178
GO:0019184	nonribosomal peptide biosynthetic process	2	9	0.00223213	0.10491	gene1047;gene22692
GO:2000831	regulation of steroid hormone secretion	2	9	0.00223213	0.10491	gene6756;gene17106
GO:0048259	regulation of receptor-mediated endocytosis	3	33	0.00231189	0.105722	gene17851;gene1119;gene17237
GO:0051897	positive regulation of protein kinase B signaling	3	34	0.00252109	0.109219	gene17281;gene17851;gene24904
GO:0002092	positive regulation of receptor internalization	2	10	0.00277565	0.109219	gene1119;gene17237
GO:0002455	humoral immune response mediated by circulating immunoglobulin	2	10	0.00277565	0.109219	gene11766;gene11767
GO:0006958	complement activation, classical pathway	2	10	0.00277565	0.109219	gene11766;gene11767
GO:0046850	regulation of bone remodeling	2	10	0.00277565	0.109219	gene15725;gene1119
GO:0045807	positive regulation of endocytosis	3	38	0.00347341	0.119321	gene17851;gene1119;gene17237
GO:0045766	positive regulation of angiogenesis	3	40	0.00402153	0.119321	gene1119;gene17281;gene8552
GO:0042219	cellular modified amino acid catabolic process	2	13	0.00473651	0.119321	gene1047;gene22692
GO:0050663	cytokine secretion	2	13	0.00473651	0.119321	gene17281;gene17851
GO:0042990	regulation of transcription factor import into nucleus	3	44	0.0052686	0.119321	gene24904;gene1119;gene17851
GO:0002460	adaptive immune response based on somatic recombination of immune receptors built from immunoglobulin superfamily domains	3	45	0.00561268	0.119321	gene11766;gene11767;gene17106
GO:1903036	positive regulation of response to wounding	3	45	0.00561268	0.119321	gene1710;gene23987;gene5676
GO:1904018	positive regulation of vasculature development	3	45	0.00561268	0.119321	gene1119;gene17281;gene8552
GO:0006956	complement activation	2	15	0.00631008	0.119321	gene11766;gene11767
GO:0034103	regulation of tissue remodeling	2	15	0.00631008	0.119321	gene15725;gene1119
GO:0072376	protein activation cascade	2	15	0.00631008	0.119321	gene11766;gene11767
GO:0070374	positive regulation of ERK1 and ERK2 cascade	3	48	0.00672473	0.119321	gene17281;gene17851;gene24904
GO:0002090	regulation of receptor internalization	2	16	0.00717413	0.119321	gene1119;gene17237
GO:0002526	acute inflammatory response	2	16	0.00717413	0.119321	gene17106;gene5583
GO:0002443	leukocyte mediated immunity	3	51	0.00795908	0.119321	gene15279;gene11766;gene11767
GO:0001767	establishment of lymphocyte polarity	1	1	0.00808156	0.119321	gene17851
GO:0001768	establishment of T cell polarity	1	1	0.00808156	0.119321	gene17851
GO:0002408	myeloid dendritic cell chemotaxis	1	1	0.00808156	0.119321	gene17851
GO:0030049	muscle filament sliding	1	1	0.00808156	0.119321	gene9132
GO:0032615	interleukin-12 production	1	1	0.00808156	0.119321	gene17851
GO:0033275	actin-myosin filament sliding	1	1	0.00808156	0.119321	gene9132
GO:0035930	corticosteroid hormone secretion	1	1	0.00808156	0.119321	gene6756
GO:0035933	glucocorticoid secretion	1	1	0.00808156	0.119321	gene6756
GO:0042340	keratan sulfate catabolic process	1	1	0.00808156	0.119321	gene16861
GO:0043117	positive regulation of vascular permeability	1	1	0.00808156	0.119321	gene9426
GO:0043400	cortisol secretion	1	1	0.00808156	0.119321	gene6756
GO:0060676	ureteric bud formation	1	1	0.00808156	0.119321	gene1119
GO:0060907	positive regulation of macrophage cytokine production	1	1	0.00808156	0.119321	gene5676
GO:0070165	positive regulation of adiponectin secretion	1	1	0.00808156	0.119321	gene24904
GO:0070948	regulation of neutrophil mediated cytotoxicity	1	1	0.00808156	0.119321	gene15279
GO:0070949	regulation of neutrophil mediated killing of symbiont cell	1	1	0.00808156	0.119321	gene15279
GO:0070950	regulation of neutrophil mediated killing of bacterium	1	1	0.00808156	0.119321	gene15279
GO:0070951	regulation of neutrophil mediated killing of gram-negative bacterium	1	1	0.00808156	0.119321	gene15279
GO:0072538	T-helper 17 type immune response	1	1	0.00808156	0.119321	gene17106
GO:0072539	T-helper 17 cell differentiation	1	1	0.00808156	0.119321	gene17106
GO:0072540	T-helper 17 cell lineage commitment	1	1	0.00808156	0.119321	gene17106
GO:0072610	interleukin-12 secretion	1	1	0.00808156	0.119321	gene17851
GO:0090191	negative regulation of branching involved in ureteric bud morphogenesis	1	1	0.00808156	0.119321	gene1119
GO:0090291	negative regulation of osteoclast proliferation	1	1	0.00808156	0.119321	gene1119
GO:0097029	mature conventional dendritic cell differentiation	1	1	0.00808156	0.119321	gene17851
GO:1900003	regulation of serine-type endopeptidase activity	1	1	0.00808156	0.119321	gene23134
GO:1900004	negative regulation of serine-type endopeptidase activity	1	1	0.00808156	0.119321	gene23134
GO:1900138	negative regulation of phospholipase A2 activity	1	1	0.00808156	0.119321	gene23134
GO:1900154	regulation of bone trabecula formation	1	1	0.00808156	0.119321	gene1119
GO:1900155	negative regulation of bone trabecula formation	1	1	0.00808156	0.119321	gene1119
GO:1902571	regulation of serine-type peptidase activity	1	1	0.00808156	0.119321	gene23134
GO:1902572	negative regulation of serine-type peptidase activity	1	1	0.00808156	0.119321	gene23134
GO:2000119	negative regulation of sodium-dependent phosphate transport	1	1	0.00808156	0.119321	gene17237
GO:2000547	regulation of dendritic cell dendrite assembly	1	1	0.00808156	0.119321	gene17851
GO:2000549	positive regulation of dendritic cell dendrite assembly	1	1	0.00808156	0.119321	gene17851
GO:2000852	regulation of corticosterone secretion	1	1	0.00808156	0.119321	gene6756
GO:2000863	positive regulation of estrogen secretion	1	1	0.00808156	0.119321	gene17106
GO:2000866	positive regulation of estradiol secretion	1	1	0.00808156	0.119321	gene17106
GO:0051155	positive regulation of striated muscle cell differentiation	2	17	0.00808855	0.119321	gene1119;gene3609
GO:0010862	positive regulation of pathway-restricted SMAD protein phosphorylation	2	18	0.00905249	0.128713	gene3609;gene9178
GO:0042993	positive regulation of transcription factor import into nucleus	2	18	0.00905249	0.128713	gene1119;gene17851
GO:0043171	peptide catabolic process	2	19	0.0100651	0.13734	gene1047;gene22692
GO:0002690	positive regulation of leukocyte chemotaxis	2	21	0.0122332	0.152262	gene15279;gene17851
GO:0051896	regulation of protein kinase B signaling	3	61	0.012992	0.152262	gene17281;gene17851;gene24904
GO:0060395	SMAD protein signal transduction	2	22	0.013387	0.152262	gene3609;gene9178
GO:0070206	protein trimerization	2	22	0.013387	0.152262	gene25273;gene24904
GO:0042398	cellular modified amino acid biosynthetic process	2	23	0.0145862	0.152262	gene1047;gene22692
GO:0048863	stem cell differentiation	3	64	0.0147855	0.152262	gene1119;gene6288;gene7995
GO:0002295	T-helper cell lineage commitment	1	2	0.0160988	0.152262	gene17106
GO:0002360	T cell lineage commitment	1	2	0.0160988	0.152262	gene17106
GO:0002363	alpha-beta T cell lineage commitment	1	2	0.0160988	0.152262	gene17106
GO:0002606	positive regulation of dendritic cell antigen processing and presentation	1	2	0.0160988	0.152262	gene17851
GO:0003257	positive regulation of transcription from RNA polymerase II promoter involved in myocardial precursor cell differentiation	1	2	0.0160988	0.152262	gene1119
GO:0003337	mesenchymal to epithelial transition involved in metanephros morphogenesis	1	2	0.0160988	0.152262	gene1119
GO:0007181	transforming growth factor beta receptor complex assembly	1	2	0.0160988	0.152262	gene16861
GO:0007202	activation of phospholipase C activity	1	2	0.0160988	0.152262	gene2036
GO:0015816	glycine transport	1	2	0.0160988	0.152262	gene12651
GO:0030070	insulin processing	1	2	0.0160988	0.152262	gene22805
GO:0035093	spermatogenesis, exchange of chromosomal proteins	1	2	0.0160988	0.152262	gene11544
GO:0036233	glycine import	1	2	0.0160988	0.152262	gene12651
GO:0043369	CD4-positive or CD8-positive, alpha-beta T cell lineage commitment	1	2	0.0160988	0.152262	gene17106
GO:0043373	CD4-positive, alpha-beta T cell lineage commitment	1	2	0.0160988	0.152262	gene17106
GO:0046851	negative regulation of bone remodeling	1	2	0.0160988	0.152262	gene1119
GO:0060012	synaptic transmission, glycinergic	1	2	0.0160988	0.152262	gene12651
GO:0061218	negative regulation of mesonephros development	1	2	0.0160988	0.152262	gene1119
GO:0061536	glycine secretion	1	2	0.0160988	0.152262	gene12651
GO:0061537	glycine secretion, neurotransmission	1	2	0.0160988	0.152262	gene12651
GO:0070305	response to cGMP	1	2	0.0160988	0.152262	gene9426
GO:0071321	cellular response to cGMP	1	2	0.0160988	0.152262	gene9426
GO:0071638	negative regulation of monocyte chemotactic protein-1 production	1	2	0.0160988	0.152262	gene24904
GO:0072283	metanephric renal vesicle morphogenesis	1	2	0.0160988	0.152262	gene1119
GO:0090131	mesenchyme migration	1	2	0.0160988	0.152262	gene6316
GO:0090289	regulation of osteoclast proliferation	1	2	0.0160988	0.152262	gene1119
GO:1900086	positive regulation of peptidyl-tyrosine autophosphorylation	1	2	0.0160988	0.152262	gene1119
GO:1900157	regulation of bone mineralization involved in bone maturation	1	2	0.0160988	0.152262	gene1119
GO:1900158	negative regulation of bone mineralization involved in bone maturation	1	2	0.0160988	0.152262	gene1119
GO:1900424	regulation of defense response to bacterium	1	2	0.0160988	0.152262	gene15279
GO:1901228	positive regulation of transcription from RNA polymerase II promoter involved in heart development	1	2	0.0160988	0.152262	gene1119
GO:1902174	positive regulation of keratinocyte apoptotic process	1	2	0.0160988	0.152262	gene17237
GO:1903011	negative regulation of bone development	1	2	0.0160988	0.152262	gene1119
GO:2000118	regulation of sodium-dependent phosphate transport	1	2	0.0160988	0.152262	gene17237
GO:2000861	regulation of estrogen secretion	1	2	0.0160988	0.152262	gene17106
GO:2000864	regulation of estradiol secretion	1	2	0.0160988	0.152262	gene17106
GO:0001837	epithelial to mesenchymal transition	2	25	0.0171179	0.15914	gene6288;gene7995
GO:0002687	positive regulation of leukocyte migration	2	25	0.0171179	0.15914	gene15279;gene17851
GO:0050715	positive regulation of cytokine secretion	2	25	0.0171179	0.15914	gene24904;gene17851
GO:0021700	developmental maturation	3	68	0.0173848	0.159865	gene7928;gene9426;gene17851
GO:0046883	regulation of hormone secretion	3	68	0.0173848	0.159865	gene6756;gene24904;gene17106
GO:0071559	response to transforming growth factor beta	3	69	0.018072	0.161252	gene16861;gene3609;gene9426
GO:0071560	cellular response to transforming growth factor beta stimulus	3	69	0.018072	0.161252	gene16861;gene3609;gene9426
GO:0002688	regulation of leukocyte chemotaxis	2	26	0.0184488	0.161252	gene15279;gene17851
GO:0033500	carbohydrate homeostasis	3	71	0.0194915	0.161252	gene22805;gene24904;gene5676
GO:0042593	glucose homeostasis	3	71	0.0194915	0.161252	gene22805;gene24904;gene5676
GO:0090087	regulation of peptide transport	3	71	0.0194915	0.161252	gene24904;gene1119;gene17851
GO:0016064	immunoglobulin mediated immune response	2	27	0.0198221	0.161252	gene11766;gene11767
GO:0019724	B cell mediated immunity	2	27	0.0198221	0.161252	gene11766;gene11767
GO:0060485	mesenchyme development	3	72	0.0202238	0.161252	gene6316;gene6288;gene7995
GO:0002250	adaptive immune response	3	73	0.0209712	0.161252	gene11766;gene11767;gene17106
GO:0051153	regulation of striated muscle cell differentiation	2	28	0.021237	0.161252	gene1119;gene3609
GO:0002428	antigen processing and presentation of peptide antigen via MHC class Ib	1	3	0.0240522	0.161252	gene17132
GO:0002476	antigen processing and presentation of endogenous peptide antigen via MHC class Ib	1	3	0.0240522	0.161252	gene17132
GO:0002477	antigen processing and presentation of exogenous peptide antigen via MHC class Ib	1	3	0.0240522	0.161252	gene17132
GO:0002481	antigen processing and presentation of exogenous protein antigen via MHC class Ib, TAP-dependent	1	3	0.0240522	0.161252	gene17132
GO:0002484	antigen processing and presentation of endogenous peptide antigen via MHC class I via ER pathway	1	3	0.0240522	0.161252	gene17132
GO:0002485	antigen processing and presentation of endogenous peptide antigen via MHC class I via ER pathway, TAP-dependent	1	3	0.0240522	0.161252	gene17132
GO:0002488	antigen processing and presentation of endogenous peptide antigen via MHC class Ib via ER pathway	1	3	0.0240522	0.161252	gene17132
GO:0002489	antigen processing and presentation of endogenous peptide antigen via MHC class Ib via ER pathway, TAP-dependent	1	3	0.0240522	0.161252	gene17132
GO:0002583	regulation of antigen processing and presentation of peptide antigen	1	3	0.0240522	0.161252	gene17132
GO:0002585	positive regulation of antigen processing and presentation of peptide antigen	1	3	0.0240522	0.161252	gene17132
GO:0002589	regulation of antigen processing and presentation of peptide antigen via MHC class I	1	3	0.0240522	0.161252	gene17132
GO:0002591	positive regulation of antigen processing and presentation of peptide antigen via MHC class I	1	3	0.0240522	0.161252	gene17132
GO:0002604	regulation of dendritic cell antigen processing and presentation	1	3	0.0240522	0.161252	gene17851
GO:0003256	regulation of transcription from RNA polymerase II promoter involved in myocardial precursor cell differentiation	1	3	0.0240522	0.161252	gene1119
GO:0006021	inositol biosynthetic process	1	3	0.0240522	0.161252	gene12091
GO:0006527	arginine catabolic process	1	3	0.0240522	0.161252	gene8552
GO:0010966	regulation of phosphate transport	1	3	0.0240522	0.161252	gene17237
GO:0019934	cGMP-mediated signaling	1	3	0.0240522	0.161252	gene9426
GO:0021534	cell proliferation in hindbrain	1	3	0.0240522	0.161252	gene11077
GO:0021924	cell proliferation in external granule layer	1	3	0.0240522	0.161252	gene11077
GO:0021930	cerebellar granule cell precursor proliferation	1	3	0.0240522	0.161252	gene11077
GO:0032429	regulation of phospholipase A2 activity	1	3	0.0240522	0.161252	gene23134
GO:0035092	sperm chromatin condensation	1	3	0.0240522	0.161252	gene11544
GO:0035929	steroid hormone secretion	1	3	0.0240522	0.161252	gene6756
GO:0043092	L-amino acid import	1	3	0.0240522	0.161252	gene12651
GO:0045540	regulation of cholesterol biosynthetic process	1	3	0.0240522	0.161252	gene22630
GO:0045625	regulation of T-helper 1 cell differentiation	1	3	0.0240522	0.161252	gene17851
GO:0045627	positive regulation of T-helper 1 cell differentiation	1	3	0.0240522	0.161252	gene17851
GO:0045780	positive regulation of bone resorption	1	3	0.0240522	0.161252	gene15725
GO:0045989	positive regulation of striated muscle contraction	1	3	0.0240522	0.161252	gene17540
GO:0046852	positive regulation of bone remodeling	1	3	0.0240522	0.161252	gene15725
GO:0048262	determination of dorsal/ventral asymmetry	1	3	0.0240522	0.161252	gene1119
GO:0048263	determination of dorsal identity	1	3	0.0240522	0.161252	gene1119
GO:0050910	detection of mechanical stimulus involved in sensory perception of sound	1	3	0.0240522	0.161252	gene8401
GO:0051709	regulation of killing of cells of other organism	1	3	0.0240522	0.161252	gene15279
GO:0055119	relaxation of cardiac muscle	1	3	0.0240522	0.161252	gene17540
GO:0060231	mesenchymal to epithelial transition	1	3	0.0240522	0.161252	gene1119
GO:0060452	positive regulation of cardiac muscle contraction	1	3	0.0240522	0.161252	gene17540
GO:0070163	regulation of adiponectin secretion	1	3	0.0240522	0.161252	gene24904
GO:0072077	renal vesicle morphogenesis	1	3	0.0240522	0.161252	gene1119
GO:0072087	renal vesicle development	1	3	0.0240522	0.161252	gene1119
GO:0072172	mesonephric tubule formation	1	3	0.0240522	0.161252	gene1119
GO:0072606	interleukin-8 secretion	1	3	0.0240522	0.161252	gene17281
GO:0090023	positive regulation of neutrophil chemotaxis	1	3	0.0240522	0.161252	gene17851
GO:1900084	regulation of peptidyl-tyrosine autophosphorylation	1	3	0.0240522	0.161252	gene1119
GO:1900165	negative regulation of interleukin-6 secretion	1	3	0.0240522	0.161252	gene24904
GO:1901142	insulin metabolic process	1	3	0.0240522	0.161252	gene22805
GO:2000833	positive regulation of steroid hormone secretion	1	3	0.0240522	0.161252	gene17106
GO:2000849	regulation of glucocorticoid secretion	1	3	0.0240522	0.161252	gene6756
GO:0045765	regulation of angiogenesis	3	77	0.0241115	0.161252	gene1119;gene17281;gene8552
GO:0006959	humoral immune response	2	31	0.0257239	0.170686	gene11766;gene11767
GO:0030100	regulation of endocytosis	3	80	0.0266252	0.175976	gene17851;gene1119;gene17237
GO:0008277	regulation of G-protein coupled receptor protein signaling pathway	2	32	0.0272979	0.178332	gene17540;gene24763
GO:0009064	glutamine family amino acid metabolic process	2	32	0.0272979	0.178332	gene8552;gene22692
GO:0046887	positive regulation of hormone secretion	2	32	0.0272979	0.178332	gene24904;gene17106
GO:1901342	regulation of vasculature development	3	82	0.0283762	0.180062	gene1119;gene17281;gene8552
GO:0050728	negative regulation of inflammatory response	2	33	0.0289099	0.180062	gene10112;gene24904
GO:0070372	regulation of ERK1 and ERK2 cascade	3	83	0.0292743	0.180062	gene17281;gene17851;gene24904
GO:0008015	blood circulation	3	84	0.0301874	0.180062	gene9426;gene17540;gene8552
GO:0000052	citrulline metabolic process	1	4	0.0319424	0.180062	gene8552
GO:0001771	immunological synapse formation	1	4	0.0319424	0.180062	gene17851
GO:0002407	dendritic cell chemotaxis	1	4	0.0319424	0.180062	gene17851
GO:0002483	antigen processing and presentation of endogenous peptide antigen	1	4	0.0319424	0.180062	gene17132
GO:0002825	regulation of T-helper 1 type immune response	1	4	0.0319424	0.180062	gene17851
GO:0002827	positive regulation of T-helper 1 type immune response	1	4	0.0319424	0.180062	gene17851
GO:0019883	antigen processing and presentation of endogenous antigen	1	4	0.0319424	0.180062	gene17132
GO:0019885	antigen processing and presentation of endogenous peptide antigen via MHC class I	1	4	0.0319424	0.180062	gene17132
GO:0030502	negative regulation of bone mineralization	1	4	0.0319424	0.180062	gene1119
GO:0032637	interleukin-8 production	1	4	0.0319424	0.180062	gene17281
GO:0032682	negative regulation of chemokine production	1	4	0.0319424	0.180062	gene24904
GO:0032715	negative regulation of interleukin-6 production	1	4	0.0319424	0.180062	gene24904
GO:0034104	negative regulation of tissue remodeling	1	4	0.0319424	0.180062	gene1119
GO:0034695	response to prostaglandin E	1	4	0.0319424	0.180062	gene17851
GO:0035025	positive regulation of Rho protein signal transduction	1	4	0.0319424	0.180062	gene2036
GO:0042092	type 2 immune response	1	4	0.0319424	0.180062	gene1710
GO:0043090	amino acid import	1	4	0.0319424	0.180062	gene12651
GO:0045624	positive regulation of T-helper cell differentiation	1	4	0.0319424	0.180062	gene17851
GO:0048712	negative regulation of astrocyte differentiation	1	4	0.0319424	0.180062	gene11077
GO:0050716	positive regulation of interleukin-1 secretion	1	4	0.0319424	0.180062	gene17851
GO:0050718	positive regulation of interleukin-1 beta secretion	1	4	0.0319424	0.180062	gene17851
GO:0050974	detection of mechanical stimulus involved in sensory perception	1	4	0.0319424	0.180062	gene8401
GO:0060346	bone trabecula formation	1	4	0.0319424	0.180062	gene7928
GO:0060850	regulation of transcription involved in cell fate commitment	1	4	0.0319424	0.180062	gene11544
GO:0060986	endocrine hormone secretion	1	4	0.0319424	0.180062	gene6756
GO:0061081	positive regulation of myeloid leukocyte cytokine production involved in immune response	1	4	0.0319424	0.180062	gene5676
GO:0071624	positive regulation of granulocyte chemotaxis	1	4	0.0319424	0.180062	gene17851
GO:0071637	regulation of monocyte chemotactic protein-1 production	1	4	0.0319424	0.180062	gene24904
GO:0071877	regulation of adrenergic receptor signaling pathway	1	4	0.0319424	0.180062	gene17540
GO:0072273	metanephric nephron morphogenesis	1	4	0.0319424	0.180062	gene1119
GO:0098532	histone H3-K27 trimethylation	1	4	0.0319424	0.180062	gene11544
GO:1902172	regulation of keratinocyte apoptotic process	1	4	0.0319424	0.180062	gene17237
GO:1902624	positive regulation of neutrophil migration	1	4	0.0319424	0.180062	gene17851
GO:2000194	regulation of female gonad development	1	4	0.0319424	0.180062	gene5583
GO:2000846	regulation of corticosteroid hormone secretion	1	4	0.0319424	0.180062	gene6756
GO:0003013	circulatory system process	3	86	0.0320585	0.180062	gene9426;gene17540;gene8552
GO:0007178	transmembrane receptor protein serine/threonine kinase signaling pathway	3	86	0.0320585	0.180062	gene16861;gene3609;gene9178
GO:0050921	positive regulation of chemotaxis	2	35	0.0322451	0.180062	gene17851;gene15279
GO:0051149	positive regulation of muscle cell differentiation	2	35	0.0322451	0.180062	gene1119;gene3609
GO:0032368	regulation of lipid transport	2	36	0.033967	0.187941	gene6756;gene17106
GO:0043255	regulation of carbohydrate biosynthetic process	2	36	0.033967	0.187941	gene24904;gene25273
GO:0044272	sulfur compound biosynthetic process	3	88	0.0339893	0.187941	gene16861;gene1047;gene22692
GO:0042306	regulation of protein import into nucleus	3	89	0.034977	0.192772	gene24904;gene1119;gene17851
GO:0048469	cell maturation	2	37	0.0357241	0.193363	gene9426;gene17851
GO:0050707	regulation of cytokine secretion	2	37	0.0357241	0.193363	gene24904;gene17851
GO:0014706	striated muscle tissue development	3	90	0.0359796	0.193363	gene8401;gene9132;gene5583
GO:1904589	regulation of protein import	3	91	0.0369969	0.193363	gene24904;gene1119;gene17851
GO:0002685	regulation of leukocyte migration	2	38	0.0375158	0.193363	gene15279;gene17851
GO:0003018	vascular process in circulatory system	2	38	0.0375158	0.193363	gene9426;gene17540
GO:0002449	lymphocyte mediated immunity	2	39	0.0393414	0.193363	gene11766;gene11767
GO:0090130	tissue migration	2	39	0.0393414	0.193363	gene1119;gene6316
GO:0001556	oocyte maturation	1	5	0.0397697	0.193363	gene9426
GO:0002475	antigen processing and presentation via MHC class Ib	1	5	0.0397697	0.193363	gene17132
GO:0003417	growth plate cartilage development	1	5	0.0397697	0.193363	gene7928
GO:0006089	lactate metabolic process	1	5	0.0397697	0.193363	gene5964
GO:0006198	cAMP catabolic process	1	5	0.0397697	0.193363	gene9426
GO:0006525	arginine metabolic process	1	5	0.0397697	0.193363	gene8552
GO:0010935	regulation of macrophage cytokine production	1	5	0.0397697	0.193363	gene5676
GO:0019243	methylglyoxal catabolic process to D-lactate via S-lactoyl-glutathione	1	5	0.0397697	0.193363	gene5964
GO:0022417	protein maturation by protein folding	1	5	0.0397697	0.193363	gene22805
GO:0034975	protein folding in endoplasmic reticulum	1	5	0.0397697	0.193363	gene22805
GO:0035989	tendon development	1	5	0.0397697	0.193363	gene8401
GO:0043116	negative regulation of vascular permeability	1	5	0.0397697	0.193363	gene9426
GO:0043372	positive regulation of CD4-positive, alpha-beta T cell differentiation	1	5	0.0397697	0.193363	gene17851
GO:0043931	ossification involved in bone maturation	1	5	0.0397697	0.193363	gene7928
GO:0043951	negative regulation of cAMP-mediated signaling	1	5	0.0397697	0.193363	gene17540
GO:0045475	locomotor rhythm	1	5	0.0397697	0.193363	gene8092
GO:0045721	negative regulation of gluconeogenesis	1	5	0.0397697	0.193363	gene24904
GO:0045823	positive regulation of heart contraction	1	5	0.0397697	0.193363	gene17540
GO:0050706	regulation of interleukin-1 beta secretion	1	5	0.0397697	0.193363	gene17851
GO:0051596	methylglyoxal catabolic process	1	5	0.0397697	0.193363	gene5964
GO:0055062	phosphate ion homeostasis	1	5	0.0397697	0.193363	gene17237
GO:0060087	relaxation of vascular smooth muscle	1	5	0.0397697	0.193363	gene17540
GO:0060282	positive regulation of oocyte development	1	5	0.0397697	0.193363	gene9426
GO:0060379	cardiac muscle cell myoblast differentiation	1	5	0.0397697	0.193363	gene1119
GO:0061213	positive regulation of mesonephros development	1	5	0.0397697	0.193363	gene1119
GO:0061727	methylglyoxal catabolic process to lactate	1	5	0.0397697	0.193363	gene5964
GO:0070734	histone H3-K27 methylation	1	5	0.0397697	0.193363	gene11544
GO:0072505	divalent inorganic anion homeostasis	1	5	0.0397697	0.193363	gene17237
GO:0072506	trivalent inorganic anion homeostasis	1	5	0.0397697	0.193363	gene17237
GO:0090190	positive regulation of branching involved in ureteric bud morphogenesis	1	5	0.0397697	0.193363	gene1119
GO:2000516	positive regulation of CD4-positive, alpha-beta T cell activation	1	5	0.0397697	0.193363	gene17851
GO:0001816	cytokine production	2	40	0.0412004	0.198607	gene17281;gene17851
GO:0048520	positive regulation of behavior	2	40	0.0412004	0.198607	gene17851;gene15279
GO:0070555	response to interleukin-1	2	40	0.0412004	0.198607	gene17851;gene17281
GO:0060537	muscle tissue development	3	98	0.0445288	0.202591	gene8401;gene9132;gene5583
GO:0007519	skeletal muscle tissue development	2	42	0.0450156	0.202591	gene9132;gene5583
GO:0014031	mesenchymal cell development	2	42	0.0450156	0.202591	gene6288;gene7995
GO:0042307	positive regulation of protein import into nucleus	2	42	0.0450156	0.202591	gene1119;gene17851
GO:0023061	signal release	2	43	0.0469706	0.202591	gene6756;gene12651
GO:0048864	stem cell development	2	43	0.0469706	0.202591	gene6288;gene7995
GO:0001171	reverse transcription	1	6	0.0475347	0.202591	gene8854
GO:0001502	cartilage condensation	1	6	0.0475347	0.202591	gene8401
GO:0003338	metanephros morphogenesis	1	6	0.0475347	0.202591	gene1119
GO:0006020	inositol metabolic process	1	6	0.0475347	0.202591	gene12091
GO:0009438	methylglyoxal metabolic process	1	6	0.0475347	0.202591	gene5964
GO:0010002	cardioblast differentiation	1	6	0.0475347	0.202591	gene1119
GO:0010863	positive regulation of phospholipase C activity	1	6	0.0475347	0.202591	gene2036
GO:0032196	transposition	1	6	0.0475347	0.202591	gene8854
GO:0032197	transposition, RNA-mediated	1	6	0.0475347	0.202591	gene8854
GO:0032199	reverse transcription involved in RNA-mediated transposition	1	6	0.0475347	0.202591	gene8854
GO:0033689	negative regulation of osteoblast proliferation	1	6	0.0475347	0.202591	gene1119
GO:0034105	positive regulation of tissue remodeling	1	6	0.0475347	0.202591	gene15725
GO:0034138	toll-like receptor 3 signaling pathway	1	6	0.0475347	0.202591	gene23987
GO:0034694	response to prostaglandin	1	6	0.0475347	0.202591	gene17851
GO:0035356	cellular triglyceride homeostasis	1	6	0.0475347	0.202591	gene24904
GO:0036336	dendritic cell migration	1	6	0.0475347	0.202591	gene17851
GO:0042182	ketone catabolic process	1	6	0.0475347	0.202591	gene5964
GO:0043368	positive T cell selection	1	6	0.0475347	0.202591	gene17106
GO:0044557	relaxation of smooth muscle	1	6	0.0475347	0.202591	gene17540
GO:0045058	T cell selection	1	6	0.0475347	0.202591	gene17106
GO:0045622	regulation of T-helper cell differentiation	1	6	0.0475347	0.202591	gene17851
GO:0045933	positive regulation of muscle contraction	1	6	0.0475347	0.202591	gene17540
GO:0048247	lymphocyte chemotaxis	1	6	0.0475347	0.202591	gene17851
GO:0048799	organ maturation	1	6	0.0475347	0.202591	gene7928
GO:0060216	definitive hemopoiesis	1	6	0.0475347	0.202591	gene9553
GO:0061217	regulation of mesonephros development	1	6	0.0475347	0.202591	gene1119
GO:0061430	bone trabecula morphogenesis	1	6	0.0475347	0.202591	gene7928
GO:0070168	negative regulation of biomineral tissue development	1	6	0.0475347	0.202591	gene1119
GO:0070977	bone maturation	1	6	0.0475347	0.202591	gene7928
GO:0090181	regulation of cholesterol metabolic process	1	6	0.0475347	0.202591	gene22630
GO:0090185	negative regulation of kidney development	1	6	0.0475347	0.202591	gene1119
GO:0090189	regulation of branching involved in ureteric bud morphogenesis	1	6	0.0475347	0.202591	gene1119
GO:0098743	cell aggregation	1	6	0.0475347	0.202591	gene8401
GO:1901213	regulation of transcription from RNA polymerase II promoter involved in heart development	1	6	0.0475347	0.202591	gene1119
GO:1901741	positive regulation of myoblast fusion	1	6	0.0475347	0.202591	gene3609
GO:2000727	positive regulation of cardiac muscle cell differentiation	1	6	0.0475347	0.202591	gene1119
GO:0090100	positive regulation of transmembrane receptor protein serine/threonine kinase signaling pathway	2	44	0.0489564	0.206874	gene3609;gene9178
GO:1904591	positive regulation of protein import	2	44	0.0489564	0.206874	gene1119;gene17851
GO:2000241	regulation of reproductive process	2	44	0.0489564	0.206874	gene9426;gene5583
GO:0032147	activation of protein kinase activity	3	102	0.0491508	0.206874	gene17281;gene25273;gene17851
GO:0090092	regulation of transmembrane receptor protein serine/threonine kinase signaling pathway	3	102	0.0491508	0.206874	gene1119;gene3609;gene9178
GO:0045834	positive regulation of lipid metabolic process	2	45	0.0509724	0.213202	gene17851;gene25273
GO:0060538	skeletal muscle organ development	2	45	0.0509724	0.213202	gene9132;gene5583
GO:0031349	positive regulation of defense response	3	104	0.051547	0.213873	gene23987;gene1710;gene5676
GO:0042493	response to drug	3	104	0.051547	0.213873	gene10112;gene17132;gene9426
GO:0060828	regulation of canonical Wnt signaling pathway	3	105	0.0527662	0.213873	gene17237;gene5676;gene1119
GO:1903532	positive regulation of secretion by cell	3	105	0.0527662	0.213873	gene24904;gene17851;gene17106
GO:0035023	regulation of Rho protein signal transduction	2	46	0.053018	0.213873	gene2036;gene18151
GO:1900180	regulation of protein localization to nucleus	3	106	0.0539994	0.213873	gene24904;gene1119;gene17851
GO:0000187	activation of MAPK activity	2	47	0.0550925	0.213873	gene25273;gene17851
GO:0007179	transforming growth factor beta receptor signaling pathway	2	47	0.0550925	0.213873	gene16861;gene3609
GO:0048762	mesenchymal cell differentiation	2	47	0.0550925	0.213873	gene6288;gene7995
GO:0002294	CD4-positive, alpha-beta T cell differentiation involved in immune response	1	7	0.0552378	0.213873	gene17106
GO:0002548	monocyte chemotaxis	1	7	0.0552378	0.213873	gene17851
GO:0006953	acute-phase response	1	7	0.0552378	0.213873	gene17106
GO:0007218	neuropeptide signaling pathway	1	7	0.0552378	0.213873	gene6756
GO:0009214	cyclic nucleotide catabolic process	1	7	0.0552378	0.213873	gene9426
GO:0021895	cerebral cortex neuron differentiation	1	7	0.0552378	0.213873	gene11544
GO:0032331	negative regulation of chondrocyte differentiation	1	7	0.0552378	0.213873	gene1119
GO:0032731	positive regulation of interleukin-1 beta production	1	7	0.0552378	0.213873	gene17851
GO:0042093	T-helper cell differentiation	1	7	0.0552378	0.213873	gene17106
GO:0043949	regulation of cAMP-mediated signaling	1	7	0.0552378	0.213873	gene17540
GO:0045109	intermediate filament organization	1	7	0.0552378	0.213873	gene24596
GO:0045124	regulation of bone resorption	1	7	0.0552378	0.213873	gene15725
GO:0045986	negative regulation of smooth muscle contraction	1	7	0.0552378	0.213873	gene17540
GO:0050704	regulation of interleukin-1 secretion	1	7	0.0552378	0.213873	gene17851
GO:0051451	myoblast migration	1	7	0.0552378	0.213873	gene18151
GO:0055083	monovalent inorganic anion homeostasis	1	7	0.0552378	0.213873	gene17237
GO:0072079	nephron tubule formation	1	7	0.0552378	0.213873	gene1119
GO:0090022	regulation of neutrophil chemotaxis	1	7	0.0552378	0.213873	gene17851
GO:1901739	regulation of myoblast fusion	1	7	0.0552378	0.213873	gene3609
GO:1903010	regulation of bone development	1	7	0.0552378	0.213873	gene1119
GO:1903792	negative regulation of anion transport	1	7	0.0552378	0.213873	gene17237
GO:0051047	positive regulation of secretion	3	109	0.057782	0.221694	gene24904;gene17851;gene17106
GO:0009306	protein secretion	2	49	0.0593263	0.224456	gene17281;gene17851
GO:0050920	regulation of chemotaxis	2	50	0.0614843	0.224456	gene17851;gene15279
GO:1903035	negative regulation of response to wounding	2	50	0.0614843	0.224456	gene10112;gene24904
GO:0002042	cell migration involved in sprouting angiogenesis	1	8	0.0628796	0.224456	gene1119
GO:0002287	alpha-beta T cell activation involved in immune response	1	8	0.0628796	0.224456	gene17106
GO:0002293	alpha-beta T cell differentiation involved in immune response	1	8	0.0628796	0.224456	gene17106
GO:0002720	positive regulation of cytokine production involved in immune response	1	8	0.0628796	0.224456	gene5676
GO:0007622	rhythmic behavior	1	8	0.0628796	0.224456	gene8092
GO:0009994	oocyte differentiation	1	8	0.0628796	0.224456	gene9426
GO:0033280	response to vitamin D	1	8	0.0628796	0.224456	gene15725
GO:0043206	extracellular fibril organization	1	8	0.0628796	0.224456	gene9553
GO:0043370	regulation of CD4-positive, alpha-beta T cell differentiation	1	8	0.0628796	0.224456	gene17851
GO:0045606	positive regulation of epidermal cell differentiation	1	8	0.0628796	0.224456	gene17237
GO:0045686	negative regulation of glial cell differentiation	1	8	0.0628796	0.224456	gene11077
GO:0045725	positive regulation of glycogen biosynthetic process	1	8	0.0628796	0.224456	gene25273
GO:0046058	cAMP metabolic process	1	8	0.0628796	0.224456	gene9426
GO:0046321	positive regulation of fatty acid oxidation	1	8	0.0628796	0.224456	gene25273
GO:0046838	phosphorylated carbohydrate dephosphorylation	1	8	0.0628796	0.224456	gene12091
GO:0046855	inositol phosphate dephosphorylation	1	8	0.0628796	0.224456	gene12091
GO:0048512	circadian behavior	1	8	0.0628796	0.224456	gene8092
GO:0048599	oocyte development	1	8	0.0628796	0.224456	gene9426
GO:0050906	detection of stimulus involved in sensory perception	1	8	0.0628796	0.224456	gene8401
GO:0060143	positive regulation of syncytium formation by plasma membrane fusion	1	8	0.0628796	0.224456	gene3609
GO:0060394	negative regulation of pathway-restricted SMAD protein phosphorylation	1	8	0.0628796	0.224456	gene1119
GO:0061037	negative regulation of cartilage development	1	8	0.0628796	0.224456	gene1119
GO:0072676	lymphocyte migration	1	8	0.0628796	0.224456	gene17851
GO:0090075	relaxation of muscle	1	8	0.0628796	0.224456	gene17540
GO:1900274	regulation of phospholipase C activity	1	8	0.0628796	0.224456	gene2036
GO:1902622	regulation of neutrophil migration	1	8	0.0628796	0.224456	gene17851
GO:2000514	regulation of CD4-positive, alpha-beta T cell activation	1	8	0.0628796	0.224456	gene17851
GO:0090263	positive regulation of canonical Wnt signaling pathway	2	51	0.063669	0.226796	gene17237;gene5676
GO:0046822	regulation of nucleocytoplasmic transport	3	115	0.0657144	0.231045	gene24904;gene1119;gene17851
GO:0050731	positive regulation of peptidyl-tyrosine phosphorylation	2	52	0.0658798	0.231045	gene5676;gene1119
GO:1901605	alpha-amino acid metabolic process	3	116	0.0670832	0.231045	gene8552;gene22692;gene22805
GO:0046824	positive regulation of nucleocytoplasmic transport	2	53	0.0681162	0.231045	gene1119;gene17851
GO:1900182	positive regulation of protein localization to nucleus	2	53	0.0681162	0.231045	gene1119;gene17851
GO:0002253	activation of immune response	3	117	0.068465	0.231045	gene23987;gene11766;gene11767
GO:0071902	positive regulation of protein serine/threonine kinase activity	3	117	0.068465	0.231045	gene17281;gene25273;gene17851
GO:0045165	cell fate commitment	2	54	0.0703777	0.231045	gene17106;gene11544
GO:0002292	T cell differentiation involved in immune response	1	9	0.0704606	0.231045	gene17106
GO:0002446	neutrophil mediated immunity	1	9	0.0704606	0.231045	gene15279
GO:0006584	catecholamine metabolic process	1	9	0.0704606	0.231045	gene5580
GO:0007250	activation of NF-kappaB-inducing kinase activity	1	9	0.0704606	0.231045	gene17281
GO:0009065	glutamine family amino acid catabolic process	1	9	0.0704606	0.231045	gene8552
GO:0009712	catechol-containing compound metabolic process	1	9	0.0704606	0.231045	gene5580
GO:0009954	proximal/distal pattern formation	1	9	0.0704606	0.231045	gene1119
GO:0010560	positive regulation of glycoprotein biosynthetic process	1	9	0.0704606	0.231045	gene17851
GO:0010614	negative regulation of cardiac muscle hypertrophy	1	9	0.0704606	0.231045	gene17540
GO:0010800	positive regulation of peptidyl-threonine phosphorylation	1	9	0.0704606	0.231045	gene17281
GO:0016486	peptide hormone processing	1	9	0.0704606	0.231045	gene22805
GO:0018146	keratan sulfate biosynthetic process	1	9	0.0704606	0.231045	gene16861
GO:0019471	4-hydroxyproline metabolic process	1	9	0.0704606	0.231045	gene22805
GO:0019933	cAMP-mediated signaling	1	9	0.0704606	0.231045	gene9426
GO:0032732	positive regulation of interleukin-1 production	1	9	0.0704606	0.231045	gene17851
GO:0042339	keratan sulfate metabolic process	1	9	0.0704606	0.231045	gene16861
GO:0043367	CD4-positive, alpha-beta T cell differentiation	1	9	0.0704606	0.231045	gene17106
GO:0045332	phospholipid translocation	1	9	0.0704606	0.231045	gene17132
[truncated: 1,001 more rows]

## Sheet: GO for upregulated lncRNAs
Additional file 9 GO terms for D4 versus D2. List of GO terms for upregulated lncRNAs from D4 versus D2.
[truncated: 10,368 more rows]
[truncated: 1 more columns]

[truncated: 3 more sheets: GO for downregulated lncRNAs, GO for upregulated circRNAs, GO for downregulated circRNAs]
