# Supplementary material for: A genome-wide landscape of mRNAs, lncRNAs, and circRNAs during subcutaneous adipogenesis in pigs
Source: J Anim Sci Biotechnol. 2018 Nov 1;9:76. doi: 10.1186/s40104-018-0292-7 (PMC6211446; doi:10.1186/s40104-018-0292-7)
Supplement: Supplementary file 10 — GO terms for upregulated and downregulated mRNAs, lncRNAs, and circRNAs from D8 vs D4. Terms marked gray background represent significant enrichment, while other terms represent non-significant enrichment. (XLSX 4067 kb) [file 40104_2018_292_MOESM10_ESM.xlsx]

## Sheet: GO for upregulated mRNAs
Additional file 10 GO terms for D8 versus D4. List of GO terms for upregulated mRNAs from D8 versus D4.
GO ID	Description	GeneRatio (352)	BgRatio (8043)	pvalue	fdr	geneID
GO:0007015	actin filament organization	19	93	1.38517e-08	5.29414e-05	gene22414;gene23830;gene24547;gene5242;gene13978;gene25593;gene3305;gene577;gene17756;gene22130;gene26961;gene28142;gene7906;gene10914;gene10005;gene12843;gene26475;gene27715;gene94
GO:0030029	actin filament-based process	29	216	5.61749e-08	0.00010735	gene22414;gene23830;gene24547;gene5242;gene26541;gene94;gene13978;gene25593;gene3305;gene577;gene4035;gene4300;gene17756;gene22130;gene26961;gene28142;gene7906;gene9132;gene10914;gene20320;gene22273;gene25439;gene8780;gene10005;gene12843;gene26475;gene27715;gene1789;gene15919
GO:0051239	regulation of multicellular organismal process	76	991	4.05594e-07	0.000461189	gene7225;gene26622;gene2932;gene13777;gene6668;gene2731;gene21058;gene1789;gene10790;gene1479;gene2007;gene26990;gene9182;gene18338;gene23211;gene7906;gene6246;gene1086;gene1267;gene683;gene20800;gene15725;gene14012;gene3110;gene24904;gene24539;gene21150;gene10925;gene4567;gene16527;gene20320;gene94;gene15024;gene24420;gene10631;gene25348;gene25993;gene25163;gene13292;gene8550;gene12079;gene1710;…
GO:0030036	actin cytoskeleton organization	26	199	4.82668e-07	0.000461189	gene22414;gene23830;gene24547;gene5242;gene94;gene13978;gene25593;gene3305;gene577;gene4035;gene4300;gene17756;gene22130;gene26961;gene28142;gene7906;gene10914;gene22273;gene25439;gene8780;gene10005;gene12843;gene26475;gene27715;gene1789;gene15919
GO:0006936	muscle contraction	12	50	1.10372e-06	0.000843682	gene15315;gene17756;gene20692;gene22130;gene23234;gene23276;gene24504;gene26475;gene9132;gene20320;gene10925;gene25993
GO:0022610	biological adhesion	36	363	3.00638e-06	0.00191507	gene9760;gene22130;gene26990;gene14104;gene1035;gene13292;gene15450;gene25865;gene21381;gene24420;gene17982;gene7142;gene1086;gene11922;gene12843;gene13814;gene15725;gene18338;gene18661;gene20545;gene21672;gene290;gene3110;gene5350;gene6017;gene6721;gene6792;gene7049;gene8550;gene10326;gene25439;gene27388;gene94;gene2472;gene17238;gene10790
GO:0061041	regulation of wound healing	10	39	4.62916e-06	0.00252752	gene26622;gene6668;gene1789;gene2451;gene7906;gene1086;gene15024;gene23211;gene10112;gene683
GO:0007155	cell adhesion	35	361	6.91567e-06	0.00326153	gene9760;gene22130;gene14104;gene1035;gene13292;gene15450;gene25865;gene21381;gene24420;gene17982;gene7142;gene1086;gene11922;gene12843;gene13814;gene15725;gene18338;gene18661;gene20545;gene21672;gene290;gene3110;gene5350;gene6017;gene6721;gene6792;gene7049;gene8550;gene10326;gene25439;gene27388;gene94;gene2472;gene17238;gene10790
GO:0009888	tissue development	49	589	7.69143e-06	0.00326153	gene3305;gene6122;gene15024;gene2007;gene8550;gene15725;gene25348;gene27581;gene12339;gene17961;gene11808;gene17982;gene21159;gene7225;gene17146;gene21150;gene28408;gene15450;gene8401;gene18338;gene21672;gene20545;gene2541;gene10914;gene25439;gene22273;gene9456;gene13777;gene24539;gene28886;gene6018;gene1479;gene16575;gene6792;gene26622;gene9132;gene8276;gene27388;gene94;gene683;gene14104;gene232…
GO:0003012	muscle system process	13	70	8.53356e-06	0.00326153	gene23211;gene15315;gene17756;gene20692;gene22130;gene23234;gene23276;gene24504;gene26475;gene9132;gene20320;gene10925;gene25993
GO:0090257	regulation of muscle system process	12	62	1.22133e-05	0.00424358	gene26990;gene23211;gene26622;gene20800;gene10925;gene10631;gene25348;gene25993;gene4194;gene2007;gene7111;gene24539
GO:0051493	regulation of cytoskeleton organization	25	230	2.25179e-05	0.00717195	gene22414;gene23830;gene24547;gene5242;gene4194;gene2451;gene21233;gene12339;gene17756;gene4545;gene22130;gene10914;gene6251;gene8780;gene20589;gene25439;gene15538;gene7875;gene25141;gene13978;gene25593;gene7906;gene19571;gene26961;gene28142
GO:0050878	regulation of body fluid levels	16	112	2.63538e-05	0.00774801	gene1035;gene10790;gene26622;gene6668;gene1086;gene13292;gene15450;gene25865;gene15024;gene15095;gene18640;gene23134;gene6246;gene23211;gene21381;gene2541
GO:1903034	regulation of response to wounding	18	140	3.59552e-05	0.00881843	gene2932;gene26622;gene6668;gene2007;gene6246;gene1789;gene2451;gene7906;gene1086;gene10112;gene1035;gene24904;gene15024;gene1710;gene19669;gene23987;gene23211;gene683
GO:0061061	muscle structure development	20	167	3.79967e-05	0.00881843	gene6122;gene12339;gene24539;gene16518;gene17052;gene17424;gene17919;gene17756;gene26294;gene8401;gene26622;gene9132;gene17982;gene26541;gene27116;gene21150;gene26623;gene13978;gene17449;gene8764
GO:0051495	positive regulation of cytoskeleton organization	13	80	3.81069e-05	0.00881843	gene22414;gene23830;gene24547;gene5242;gene2451;gene17756;gene22130;gene10914;gene15538;gene7875;gene25141;gene13978;gene25593
GO:0032970	regulation of actin filament-based process	19	154	3.92238e-05	0.00881843	gene22414;gene23830;gene24547;gene5242;gene4194;gene2451;gene26622;gene17756;gene4545;gene10914;gene22130;gene6251;gene8780;gene25439;gene15538;gene13978;gene25593;gene26961;gene28142
GO:0032956	regulation of actin cytoskeleton organization	18	142	4.35655e-05	0.0092504	gene22414;gene23830;gene24547;gene5242;gene4194;gene2451;gene17756;gene4545;gene10914;gene22130;gene6251;gene8780;gene25439;gene15538;gene13978;gene25593;gene26961;gene28142
GO:0032501	multicellular organismal process	129	2189	4.84406e-05	0.00964173	gene20545;gene1035;gene10790;gene7047;gene8401;gene13777;gene18338;gene26622;gene3305;gene7875;gene24420;gene2932;gene15725;gene21150;gene24539;gene26961;gene28142;gene6122;gene8550;gene23600;gene2731;gene26990;gene2007;gene21058;gene4545;gene25348;gene25119;gene10326;gene8236;gene13814;gene15095;gene7225;gene7345;gene1267;gene12339;gene16635;gene23211;gene17961;gene25141;gene8764;gene11808;gene6…
GO:0030042	actin filament depolymerization	4	6	5.04539e-05	0.00964173	gene13978;gene25593;gene3305;gene577
GO:0051240	positive regulation of multicellular organismal process	42	514	5.57967e-05	0.010155	gene26622;gene2932;gene2731;gene1789;gene26990;gene18338;gene7906;gene6246;gene1267;gene15725;gene14012;gene3110;gene1086;gene24904;gene21150;gene16527;gene94;gene24420;gene25163;gene13292;gene7225;gene8550;gene1710;gene28408;gene23987;gene6792;gene9760;gene11059;gene8552;gene5495;gene26294;gene21233;gene27459;gene10790;gene6979;gene2541;gene17237;gene9182;gene11460;gene2451;gene13777;gene1740
GO:0048856	anatomical structure development	111	1826	6.00784e-05	0.0104373	gene20545;gene7047;gene13777;gene18338;gene3305;gene7875;gene24420;gene2932;gene6122;gene15024;gene2007;gene8550;gene26622;gene4545;gene15725;gene25348;gene25119;gene1035;gene10790;gene8236;gene21233;gene7906;gene13814;gene15095;gene7225;gene7345;gene1267;gene27581;gene16439;gene12339;gene16635;gene24539;gene21170;gene17961;gene25141;gene8764;gene11808;gene17982;gene21159;gene683;gene16518;gene17…
GO:0006937	regulation of muscle contraction	8	35	0.000103509	0.0172005	gene26990;gene23211;gene26622;gene10925;gene10631;gene25348;gene25993;gene4194
GO:1903036	positive regulation of response to wounding	9	45	0.000116341	0.0185273	gene2932;gene6246;gene1789;gene2451;gene7906;gene1086;gene1710;gene19669;gene23987
GO:0050793	regulation of developmental process	65	951	0.000135043	0.018867	gene10925;gene7225;gene2932;gene2731;gene2007;gene9182;gene1267;gene683;gene18096;gene23125;gene14012;gene3110;gene24539;gene18338;gene21150;gene16527;gene94;gene24547;gene8780;gene24420;gene25163;gene13292;gene8550;gene12079;gene9760;gene1086;gene11059;gene6792;gene8552;gene1789;gene19669;gene25439;gene27388;gene4194;gene4545;gene8430;gene17961;gene2541;gene26622;gene14705;gene5495;gene27581;gen…
GO:0040012	regulation of locomotion	29	319	0.000139304	0.018867	gene11059;gene11808;gene12079;gene25439;gene6792;gene4194;gene1086;gene26622;gene27388;gene15095;gene17146;gene2451;gene5350;gene8550;gene1789;gene19669;gene7991;gene2441;gene14012;gene1267;gene12339;gene14104;gene26961;gene28142;gene4567;gene2007;gene24539;gene18338;gene1479
GO:0008064	regulation of actin polymerization or depolymerization	13	91	0.000150003	0.018867	gene22414;gene23830;gene24547;gene5242;gene17756;gene4545;gene10914;gene6251;gene8780;gene13978;gene25593;gene26961;gene28142
GO:0030832	regulation of actin filament length	13	91	0.000150003	0.018867	gene22414;gene23830;gene24547;gene5242;gene17756;gene4545;gene10914;gene6251;gene8780;gene13978;gene25593;gene26961;gene28142
GO:0048731	system development	94	1520	0.0001522	0.018867	gene20545;gene7047;gene13777;gene18338;gene3305;gene7875;gene24420;gene2932;gene6122;gene8550;gene26622;gene4545;gene15725;gene25348;gene25119;gene1035;gene10790;gene8236;gene13814;gene15095;gene2007;gene7225;gene7345;gene1267;gene12339;gene16635;gene17961;gene11808;gene683;gene16518;gene17052;gene17424;gene17919;gene15450;gene17982;gene19831;gene17146;gene21159;gene14012;gene3110;gene21150;gene1…
GO:0003008	system process	30	337	0.000155546	0.018867	gene8401;gene26622;gene26990;gene21058;gene10326;gene20545;gene23211;gene94;gene1267;gene15315;gene17756;gene20692;gene22130;gene23234;gene23276;gene24504;gene26475;gene9132;gene18338;gene8552;gene20320;gene10925;gene1740;gene17982;gene25993;gene15534;gene26776;gene4002;gene21932;gene6404
GO:0051592	response to calcium ion	8	37	0.000157266	0.018867	gene11808;gene13777;gene21233;gene1086;gene11925;gene26622;gene2731;gene7992
GO:0048513	animal organ development	70	1051	0.000157965	0.018867	gene3305;gene7875;gene24420;gene6122;gene8550;gene15725;gene25348;gene1035;gene10790;gene15095;gene7225;gene7345;gene2007;gene12339;gene16635;gene17961;gene11808;gene683;gene16518;gene17052;gene17424;gene17919;gene15450;gene17982;gene19831;gene17146;gene21159;gene21150;gene8401;gene25119;gene24539;gene26622;gene20545;gene25439;gene26294;gene2541;gene11544;gene21672;gene222;gene22273;gene9456;gene…
GO:0009653	anatomical structure morphogenesis	60	865	0.000171291	0.0194411	gene13777;gene18338;gene3305;gene7875;gene2007;gene26622;gene4545;gene8236;gene21233;gene7906;gene15095;gene7225;gene7345;gene1267;gene27581;gene16439;gene21170;gene683;gene8550;gene20545;gene21150;gene1740;gene7283;gene17756;gene24539;gene10914;gene17052;gene17156;gene94;gene11808;gene8401;gene21672;gene17982;gene25439;gene26294;gene1086;gene25163;gene22273;gene11059;gene21159;gene23600;gene2888…
GO:0030155	regulation of cell adhesion	23	230	0.000172945	0.0194411	gene2731;gene4321;gene10005;gene18338;gene1479;gene10600;gene24547;gene8780;gene1086;gene25439;gene16527;gene23211;gene19669;gene13777;gene2007;gene1789;gene26622;gene22152;gene4545;gene21672;gene8550;gene4194;gene18542
GO:0044057	regulation of system process	16	132	0.000196383	0.021445	gene26622;gene21058;gene26990;gene23211;gene20800;gene24904;gene10925;gene20320;gene10631;gene25348;gene25993;gene4194;gene2007;gene7989;gene7111;gene24539
GO:0090066	regulation of anatomical structure size	20	189	0.000215448	0.0228734	gene26622;gene22414;gene23830;gene24547;gene5242;gene21058;gene23211;gene17756;gene4545;gene25163;gene10914;gene6251;gene8780;gene27388;gene94;gene17146;gene13978;gene25593;gene26961;gene28142
GO:0023056	positive regulation of signaling	45	602	0.000243582	0.0248853	gene11544;gene1489;gene22130;gene26623;gene8550;gene6246;gene1086;gene12377;gene14012;gene14104;gene21233;gene24420;gene7990;gene7995;gene2731;gene24904;gene15095;gene26622;gene26776;gene15615;gene17237;gene4194;gene10790;gene28408;gene1267;gene21150;gene4567;gene17982;gene5495;gene2451;gene9182;gene16527;gene2932;gene5350;gene15919;gene19669;gene7906;gene24539;gene17449;gene2602;gene13777;gene14…
GO:0030334	regulation of cell migration	26	282	0.000247421	0.0248853	gene11059;gene11808;gene12079;gene25439;gene6792;gene27388;gene1086;gene15095;gene17146;gene2451;gene4194;gene5350;gene8550;gene1789;gene19669;gene7991;gene14012;gene1267;gene12339;gene14104;gene26961;gene28142;gene2007;gene24539;gene18338;gene1479
GO:0045010	actin nucleation	5	15	0.000325782	0.0319098	gene22414;gene23830;gene24547;gene5242;gene17756
GO:1901607	alpha-amino acid biosynthetic process	8	41	0.00033396	0.0319098	gene957;gene8183;gene18799;gene19831;gene17022;gene6310;gene12377;gene5484
GO:0010647	positive regulation of cell communication	45	614	0.000377908	0.0346648	gene11544;gene1489;gene22130;gene26623;gene8550;gene6246;gene1086;gene12377;gene14012;gene14104;gene21233;gene24420;gene7990;gene7995;gene2731;gene24904;gene15095;gene26622;gene26776;gene15615;gene17237;gene4194;gene10790;gene28408;gene1267;gene21150;gene4567;gene17982;gene5495;gene2451;gene9182;gene16527;gene2932;gene5350;gene15919;gene19669;gene7906;gene24539;gene17449;gene2602;gene13777;gene14…
GO:0007162	negative regulation of cell adhesion	11	75	0.000380932	0.0346648	gene10005;gene18338;gene1479;gene10600;gene1086;gene25439;gene23211;gene2007;gene22152;gene4545;gene1789
GO:0042060	wound healing	15	127	0.000410936	0.0360066	gene1035;gene10790;gene15024;gene18172;gene23276;gene13292;gene15450;gene25865;gene18338;gene15095;gene18640;gene23134;gene8276;gene8550;gene14104
GO:0009967	positive regulation of signal transduction	42	563	0.000415023	0.0360066	gene11544;gene1489;gene22130;gene26623;gene8550;gene1086;gene12377;gene14012;gene14104;gene21233;gene24420;gene7990;gene7995;gene2731;gene15095;gene26622;gene26776;gene15615;gene17237;gene4194;gene10790;gene28408;gene1267;gene21150;gene4567;gene17982;gene5495;gene2451;gene9182;gene16527;gene2932;gene5350;gene15919;gene19669;gene24904;gene7906;gene24539;gene17449;gene13777;gene3609;gene9178;gene20…
GO:0007010	cytoskeleton organization	36	459	0.000432417	0.0360066	gene22414;gene23830;gene24547;gene5242;gene94;gene25163;gene13978;gene25593;gene3305;gene577;gene4035;gene4300;gene26660;gene17756;gene22130;gene26961;gene28142;gene7906;gene10914;gene16439;gene25141;gene22273;gene25439;gene8780;gene10005;gene12843;gene26475;gene27715;gene1789;gene15919;gene28536;gene9617;gene17961;gene24596;gene14104;gene19669
GO:0048584	positive regulation of response to stimulus	53	765	0.000445399	0.0360066	gene11544;gene2932;gene1489;gene22130;gene26623;gene8550;gene24420;gene1086;gene6246;gene23987;gene12377;gene14012;gene14104;gene21233;gene7990;gene7995;gene11766;gene2731;gene1789;gene2451;gene7906;gene15095;gene26622;gene26776;gene15615;gene17237;gene4194;gene10790;gene28408;gene1267;gene21150;gene4567;gene17982;gene5495;gene19669;gene7991;gene1710;gene9182;gene16527;gene5350;gene15919;gene2490…
GO:0044767	single-organism developmental process	121	2125	0.000450696	0.0360066	gene20545;gene7047;gene13777;gene18338;gene3305;gene7875;gene24420;gene2932;gene15725;gene21150;gene24539;gene26961;gene28142;gene6122;gene8550;gene15024;gene2007;gene26622;gene4545;gene25348;gene25119;gene1035;gene10790;gene8236;gene21233;gene7906;gene13814;gene15095;gene7225;gene7345;gene1267;gene27581;gene16439;gene12339;gene16635;gene21170;gene17961;gene25141;gene8764;gene11808;gene683;gene16…
GO:1901879	regulation of protein depolymerization	7	33	0.000461569	0.0360066	gene17756;gene6251;gene8780;gene7875;gene13978;gene25593;gene7906
GO:0048468	cell development	40	531	0.000471697	0.0360066	gene20545;gene7047;gene13777;gene18338;gene6122;gene8236;gene12339;gene17961;gene17052;gene17146;gene1740;gene7283;gene21150;gene8401;gene17756;gene10914;gene17156;gene94;gene11808;gene27581;gene8550;gene22273;gene10790;gene25163;gene2932;gene3609;gene9178;gene16518;gene11544;gene6019;gene7225;gene27388;gene26541;gene1035;gene17982;gene26623;gene13978;gene6288;gene7995;gene23211
GO:0090092	regulation of transmembrane receptor protein serine/threonine kinase signaling pathway	13	102	0.000473922	0.0360066	gene4321;gene8550;gene12079;gene15045;gene26622;gene26623;gene5495;gene6018;gene683;gene1086;gene17982;gene3609;gene9178
GO:0045595	regulation of cell differentiation	45	621	0.000484012	0.0360066	gene10925;gene2932;gene2731;gene2007;gene683;gene18096;gene23125;gene14012;gene3110;gene24539;gene18338;gene21150;gene16527;gene9182;gene24547;gene8780;gene24420;gene25163;gene13292;gene7225;gene8550;gene12079;gene17961;gene2541;gene26622;gene5495;gene26294;gene21233;gene27459;gene7283;gene10790;gene1789;gene12460;gene17237;gene8236;gene17146;gene11460;gene4321;gene20994;gene13777;gene1740;gene28…
GO:0032502	developmental process	122	2151	0.000496809	0.0360066	gene20545;gene7047;gene13777;gene18338;gene3305;gene7875;gene24420;gene2932;gene15725;gene21150;gene24539;gene26961;gene28142;gene6122;gene8550;gene15024;gene2007;gene26622;gene4545;gene25348;gene25119;gene1035;gene10790;gene8236;gene21233;gene7906;gene13814;gene15095;gene7225;gene7345;gene1267;gene27581;gene16439;gene12339;gene16635;gene21170;gene17961;gene25141;gene8764;gene11808;gene17982;gene…
GO:0044699	single-organism process	281	5809	0.00050658	0.0360066	gene20545;gene1035;gene10790;gene7047;gene7225;gene13777;gene18338;gene14012;gene17424;gene22076;gene2451;gene28536;gene28886;gene8550;gene4002;gene3305;gene22414;gene23830;gene24547;gene5242;gene2521;gene20994;gene7875;gene24539;gene2731;gene1697;gene8854;gene9617;gene12843;gene15024;gene17982;gene3110;gene1479;gene19669;gene15476;gene25348;gene13291;gene8552;gene24420;gene2932;gene3250;gene7149…
GO:0030154	cell differentiation	79	1270	0.000508728	0.0360066	gene20545;gene7047;gene13777;gene18338;gene24420;gene2932;gene15725;gene21150;gene24539;gene26961;gene28142;gene6122;gene8550;gene2007;gene26622;gene4545;gene8236;gene27581;gene12339;gene17961;gene1035;gene10790;gene11808;gene683;gene17052;gene17146;gene14012;gene3110;gene1740;gene7283;gene15450;gene8401;gene17756;gene10914;gene17156;gene94;gene23211;gene21672;gene26294;gene13353;gene2541;gene251…
GO:0051094	positive regulation of developmental process	36	465	0.000552062	0.0377328	gene2932;gene2731;gene1267;gene18096;gene23125;gene14012;gene3110;gene21150;gene94;gene24547;gene8780;gene24420;gene25163;gene13292;gene7225;gene8550;gene9760;gene1086;gene11059;gene6792;gene8552;gene5495;gene26294;gene21233;gene27459;gene10790;gene10005;gene1789;gene12460;gene2541;gene17237;gene11460;gene13777;gene1740;gene28142;gene3609
GO:0006897	endocytosis	20	203	0.000552862	0.0377328	gene1086;gene26622;gene94;gene26623;gene16953;gene19500;gene2451;gene25770;gene3067;gene1035;gene10790;gene4423;gene1740;gene2441;gene1789;gene22414;gene5242;gene1028;gene2602;gene24334
GO:0009611	response to wounding	17	160	0.000605597	0.0397687	gene1035;gene10790;gene15024;gene18172;gene23276;gene20545;gene13292;gene15450;gene25865;gene18338;gene19669;gene15095;gene18640;gene23134;gene8276;gene8550;gene14104
GO:0009070	serine family amino acid biosynthetic process	4	10	0.000613908	0.0397687	gene8183;gene19831;gene12377;gene5484
GO:0030101	natural killer cell activation	4	10	0.000613908	0.0397687	gene1035;gene10790;gene16527;gene24420
GO:0032535	regulation of cellular component size	17	162	0.000698519	0.0444957	gene22414;gene23830;gene24547;gene5242;gene17756;gene4545;gene25163;gene10914;gene6251;gene8780;gene27388;gene94;gene17146;gene13978;gene25593;gene26961;gene28142
GO:0008219	cell death	40	543	0.000735561	0.0449986	gene4002;gene9617;gene2451;gene2731;gene24420;gene1086;gene16518;gene2007;gene577;gene16527;gene8236;gene1047;gene9182;gene25770;gene10990;gene8550;gene23682;gene10005;gene25348;gene26622;gene4194;gene10474;gene11808;gene13989;gene14012;gene15476;gene1808;gene24334;gene24378;gene25439;gene6302;gene6792;gene7991;gene8782;gene28886;gene6979;gene26776;gene23240;gene10925;gene20270
GO:0016265	death	40	543	0.000735561	0.0449986	gene4002;gene9617;gene2451;gene2731;gene24420;gene1086;gene16518;gene2007;gene577;gene16527;gene8236;gene1047;gene9182;gene25770;gene10990;gene8550;gene23682;gene10005;gene25348;gene26622;gene4194;gene10474;gene11808;gene13989;gene14012;gene15476;gene1808;gene24334;gene24378;gene25439;gene6302;gene6792;gene7991;gene8782;gene28886;gene6979;gene26776;gene23240;gene10925;gene20270
GO:0065008	regulation of biological quality	82	1346	0.000748488	0.0449986	gene1035;gene10790;gene26622;gene22414;gene23830;gene24547;gene5242;gene26623;gene21159;gene23600;gene1789;gene6668;gene26990;gene21058;gene20589;gene3619;gene9617;gene2451;gene25348;gene23211;gene6246;gene22805;gene4591;gene9182;gene24420;gene2731;gene15725;gene13978;gene11808;gene1086;gene17756;gene24904;gene20320;gene4567;gene2671;gene4545;gene13292;gene15450;gene25865;gene14012;gene18799;gene…
GO:0008652	cellular amino acid biosynthetic process	8	46	0.000753509	0.0449986	gene957;gene8183;gene18799;gene19831;gene17022;gene6310;gene12377;gene5484
GO:0012501	programmed cell death	39	527	0.000786117	0.0455682	gene4002;gene9617;gene2451;gene2731;gene24420;gene1086;gene16518;gene2007;gene577;gene16527;gene8236;gene1047;gene9182;gene25770;gene8550;gene23682;gene10005;gene25348;gene26622;gene4194;gene10474;gene11808;gene13989;gene14012;gene15476;gene1808;gene24334;gene24378;gene25439;gene6302;gene6792;gene7991;gene8782;gene28886;gene6979;gene26776;gene23240;gene10925;gene20270
GO:0048869	cellular developmental process	84	1389	0.000798653	0.0455682	gene20545;gene7047;gene13777;gene18338;gene7875;gene24420;gene2932;gene15725;gene21150;gene24539;gene26961;gene28142;gene6122;gene8550;gene2007;gene26622;gene4545;gene8236;gene21233;gene7906;gene27581;gene16439;gene12339;gene21170;gene17961;gene1035;gene10790;gene11808;gene683;gene17052;gene17146;gene14012;gene3110;gene1740;gene7283;gene15450;gene8401;gene17756;gene10914;gene17156;gene94;gene2321…
GO:0051128	regulation of cellular component organization	72	1151	0.000818159	0.0455682	gene22414;gene23830;gene24547;gene5242;gene4194;gene2932;gene26623;gene2451;gene21233;gene14012;gene1479;gene3067;gene2007;gene27388;gene94;gene12339;gene26622;gene24420;gene2731;gene3110;gene14104;gene17756;gene18338;gene4545;gene17237;gene25141;gene21150;gene17424;gene8780;gene25163;gene22130;gene10914;gene10112;gene15476;gene4002;gene12079;gene6251;gene9760;gene20589;gene24539;gene290;gene6631…
GO:2000145	regulation of cell motility	26	305	0.000825502	0.0455682	gene11059;gene11808;gene12079;gene25439;gene6792;gene4194;gene27388;gene1086;gene15095;gene17146;gene2451;gene5350;gene8550;gene1789;gene19669;gene7991;gene14012;gene1267;gene12339;gene14104;gene26961;gene28142;gene2007;gene24539;gene18338;gene1479
GO:0030833	regulation of actin filament polymerization	11	82	0.000828428	0.0455682	gene22414;gene23830;gene24547;gene5242;gene17756;gene4545;gene10914;gene6251;gene8780;gene26961;gene28142
GO:0017015	regulation of transforming growth factor beta receptor signaling pathway	9	58	0.000846504	0.0455682	gene12079;gene15045;gene26622;gene26623;gene5495;gene6018;gene683;gene1086;gene17982
GO:1903844	regulation of cellular response to transforming growth factor beta stimulus	9	58	0.000846504	0.0455682	gene12079;gene15045;gene26622;gene26623;gene5495;gene6018;gene683;gene1086;gene17982
GO:0044763	single-organism cellular process	253	5151	0.000893193	0.0470748	gene20545;gene1035;gene10790;gene7047;gene7225;gene13777;gene18338;gene4002;gene22414;gene23830;gene24547;gene5242;gene20994;gene7875;gene1697;gene8854;gene9617;gene12843;gene14012;gene15024;gene17982;gene3110;gene1479;gene19669;gene15476;gene13291;gene8552;gene2451;gene2731;gene24420;gene2932;gene3250;gene15725;gene21150;gene24539;gene26961;gene28142;gene6122;gene8550;gene21159;gene23600;gene141…
GO:0052548	regulation of endopeptidase activity	13	109	0.000899125	0.0470748	gene24420;gene2731;gene1086;gene16518;gene2007;gene4002;gene577;gene13353;gene7906;gene23134;gene8550;gene13989;gene25439
GO:0070372	regulation of ERK1 and ERK2 cascade	11	83	0.000918452	0.0474368	gene15095;gene15919;gene19669;gene2451;gene24904;gene7906;gene11059;gene8550;gene17449;gene2007;gene94
GO:0044707	single-multicellular organism process	114	2018	0.000994319	0.0506705	gene20545;gene1035;gene10790;gene7047;gene13777;gene18338;gene3305;gene7875;gene24420;gene2932;gene15725;gene21150;gene24539;gene26961;gene28142;gene6122;gene8550;gene2007;gene26622;gene4545;gene25348;gene25119;gene8236;gene13814;gene15095;gene7225;gene7345;gene1267;gene12339;gene16635;gene17961;gene25141;gene8764;gene11808;gene683;gene94;gene16518;gene17052;gene17424;gene17919;gene15450;gene1798…
GO:0042542	response to hydrogen peroxide	8	48	0.00100972	0.0507783	gene16518;gene2731;gene10790;gene18172;gene2007;gene21233;gene23600;gene6792
GO:0051270	regulation of cellular component movement	27	327	0.00106758	0.052991	gene11059;gene11808;gene12079;gene25439;gene6792;gene4194;gene27388;gene1086;gene15095;gene17146;gene2451;gene5350;gene8550;gene26622;gene1789;gene19669;gene7991;gene14012;gene1267;gene12339;gene14104;gene26961;gene28142;gene2007;gene24539;gene18338;gene1479
GO:0000910	cytokinesis	9	60	0.00108813	0.053289	gene23830;gene26660;gene4545;gene21233;gene25770;gene26868;gene4194;gene6792;gene8276
GO:0007517	muscle organ development	12	98	0.00111316	0.053289	gene16518;gene17052;gene17424;gene17919;gene8401;gene26622;gene9132;gene27116;gene21150;gene26623;gene17449;gene8764
GO:0023051	regulation of signaling	77	1267	0.0012167	0.053289	gene11544;gene4321;gene1789;gene1489;gene22130;gene26623;gene8550;gene2451;gene14012;gene1086;gene6246;gene7874;gene12377;gene14104;gene21233;gene24420;gene7990;gene7995;gene2731;gene6018;gene23276;gene24904;gene12079;gene15095;gene26622;gene26776;gene15045;gene5495;gene683;gene15615;gene17237;gene4194;gene10790;gene28408;gene1267;gene21150;gene4567;gene17982;gene10925;gene20320;gene4545;gene1035…
GO:0051896	regulation of protein kinase B signaling	9	61	0.00122833	0.053289	gene10790;gene1086;gene24539;gene24904;gene15919;gene2007;gene23600;gene9182;gene11059
GO:2000026	regulation of multicellular organismal development	46	668	0.00124427	0.053289	gene7225;gene2932;gene2731;gene2007;gene9182;gene1267;gene683;gene14012;gene3110;gene21150;gene24420;gene25163;gene12079;gene9760;gene1086;gene11059;gene6792;gene8552;gene17961;gene2541;gene26622;gene14705;gene5495;gene19669;gene27581;gene6017;gene9456;gene26294;gene21233;gene27459;gene7283;gene10790;gene1789;gene6018;gene17424;gene17237;gene8236;gene17146;gene11460;gene4321;gene20994;gene13777;g…
GO:0052547	regulation of peptidase activity	13	113	0.00126133	0.053289	gene24420;gene2731;gene1086;gene16518;gene2007;gene4002;gene577;gene13353;gene7906;gene23134;gene8550;gene13989;gene25439
GO:0010035	response to inorganic substance	16	156	0.00127287	0.053289	gene16518;gene2731;gene11808;gene13777;gene21233;gene1086;gene10790;gene18172;gene2007;gene23600;gene6792;gene24420;gene28886;gene11925;gene26622;gene7992
GO:0001817	regulation of cytokine production	19	202	0.00132169	0.053289	gene13777;gene1789;gene10790;gene18338;gene7906;gene1086;gene16527;gene1710;gene28408;gene24904;gene23987;gene1267;gene94;gene6979;gene19669;gene2007;gene11460;gene9182;gene2451
GO:0030512	negative regulation of transforming growth factor beta receptor signaling pathway	7	39	0.0013258	0.053289	gene12079;gene15045;gene26622;gene26623;gene5495;gene6018;gene683
GO:1903845	negative regulation of cellular response to transforming growth factor beta stimulus	7	39	0.0013258	0.053289	gene12079;gene15045;gene26622;gene26623;gene5495;gene6018;gene683
GO:1902533	positive regulation of intracellular signal transduction	29	367	0.00139915	0.053289	gene11544;gene1489;gene22130;gene26623;gene12377;gene14012;gene14104;gene21233;gene24420;gene7990;gene7995;gene15095;gene26622;gene26776;gene2731;gene1086;gene2451;gene9182;gene16527;gene2932;gene5350;gene15919;gene19669;gene24904;gene7906;gene13777;gene10790;gene24539;gene20800
GO:0030193	regulation of blood coagulation	5	20	0.00140358	0.053289	gene26622;gene6668;gene1086;gene15024;gene23211
GO:1900046	regulation of hemostasis	5	20	0.00140358	0.053289	gene26622;gene6668;gene1086;gene15024;gene23211
GO:0090287	regulation of cellular response to growth factor stimulus	13	115	0.00148372	0.053289	gene4321;gene8550;gene1086;gene23276;gene12079;gene15045;gene26622;gene26623;gene5495;gene6018;gene683;gene1267;gene17982
GO:0010941	regulation of cell death	47	693	0.00151089	0.053289	gene1086;gene12377;gene13291;gene17022;gene3110;gene6122;gene7722;gene8550;gene9760;gene10790;gene19669;gene16518;gene2007;gene4002;gene577;gene24420;gene2731;gene1479;gene26622;gene9182;gene26776;gene23682;gene13989;gene1035;gene2451;gene2932;gene4545;gene7875;gene8236;gene12460;gene17237;gene19500;gene3609;gene4194;gene9178;gene17449;gene25770;gene10005;gene25439;gene18799;gene21233;gene23240;g…
GO:1901654	response to ketone	8	51	0.00152003	0.053289	gene1086;gene2731;gene27388;gene18338;gene18172;gene2007;gene26622;gene14072
GO:0043244	regulation of protein complex disassembly	7	40	0.00154779	0.053289	gene17756;gene6251;gene8780;gene7875;gene13978;gene25593;gene7906
GO:0010562	positive regulation of phosphorus metabolic process	30	387	0.00156917	0.053289	gene25439;gene1489;gene22130;gene26623;gene15095;gene14012;gene26622;gene1086;gene2451;gene22076;gene2541;gene16527;gene2932;gene15919;gene19669;gene24904;gene7906;gene13777;gene21233;gene14104;gene1740;gene8550;gene3110;gene2731;gene10474;gene17405;gene3609;gene9178;gene1028;gene15024
GO:0045937	positive regulation of phosphate metabolic process	30	387	0.00156917	0.053289	gene25439;gene1489;gene22130;gene26623;gene15095;gene14012;gene26622;gene1086;gene2451;gene22076;gene2541;gene16527;gene2932;gene15919;gene19669;gene24904;gene7906;gene13777;gene21233;gene14104;gene1740;gene8550;gene3110;gene2731;gene10474;gene17405;gene3609;gene9178;gene1028;gene15024
GO:1901605	alpha-amino acid metabolic process	13	116	0.00160657	0.053289	gene13291;gene8552;gene19831;gene5484;gene957;gene8183;gene18799;gene12377;gene22692;gene22805;gene17022;gene6310;gene13989
GO:0070301	cellular response to hydrogen peroxide	6	30	0.00163705	0.053289	gene10790;gene18172;gene2007;gene21233;gene23600;gene6792
GO:0040013	negative regulation of locomotion	12	103	0.00172287	0.053289	gene11059;gene11808;gene12079;gene25439;gene6792;gene1086;gene2441;gene4567;gene2007;gene19669;gene24539;gene17146
GO:0001934	positive regulation of protein phosphorylation	27	338	0.00173823	0.053289	gene1489;gene22130;gene26623;gene15095;gene14012;gene26622;gene1086;gene2451;gene22076;gene2541;gene16527;gene2932;gene15919;gene19669;gene24904;gene7906;gene13777;gene21233;gene14104;gene1740;gene8550;gene10474;gene17405;gene3609;gene9178;gene1028;gene15024
GO:0090288	negative regulation of cellular response to growth factor stimulus	9	64	0.00173844	0.053289	gene4321;gene1086;gene12079;gene15045;gene26622;gene26623;gene5495;gene6018;gene683
GO:0042325	regulation of phosphorylation	42	605	0.00175191	0.053289	gene1489;gene22130;gene26623;gene15095;gene14012;gene26622;gene17405;gene577;gene683;gene12079;gene20320;gene1086;gene2451;gene6018;gene22076;gene2541;gene16527;gene2932;gene21233;gene15919;gene19669;gene24904;gene7906;gene25948;gene7401;gene3609;gene9178;gene11059;gene8550;gene14104;gene13777;gene17449;gene2007;gene94;gene1740;gene2731;gene10474;gene10693;gene4002;gene25840;gene1028;gene15024
GO:0006915	apoptotic process	37	514	0.00176438	0.053289	gene9617;gene2451;gene2731;gene24420;gene1086;gene16518;gene2007;gene4002;gene577;gene16527;gene8236;gene1047;gene9182;gene25770;gene8550;gene23682;gene10005;gene25348;gene26622;gene4194;gene10474;gene11808;gene13989;gene14012;gene15476;gene1808;gene24334;gene24378;gene25439;gene6302;gene6792;gene7991;gene8782;gene28886;gene23240;gene10925;gene20270
GO:0008154	actin polymerization or depolymerization	5	21	0.00177695	0.053289	gene13978;gene25593;gene3305;gene577;gene10914
GO:0030260	entry into host cell	5	21	0.00177695	0.053289	gene26622;gene26623;gene10790;gene22895;gene6246
GO:0044409	entry into host	5	21	0.00177695	0.053289	gene26622;gene26623;gene10790;gene22895;gene6246
GO:0046718	viral entry into host cell	5	21	0.00177695	0.053289	gene26622;gene26623;gene10790;gene22895;gene6246
GO:0050818	regulation of coagulation	5	21	0.00177695	0.053289	gene26622;gene6668;gene1086;gene15024;gene23211
GO:0051806	entry into cell of other organism involved in symbiotic interaction	5	21	0.00177695	0.053289	gene26622;gene26623;gene10790;gene22895;gene6246
GO:0051828	entry into other organism involved in symbiotic interaction	5	21	0.00177695	0.053289	gene26622;gene26623;gene10790;gene22895;gene6246
GO:0052126	movement in host environment	5	21	0.00177695	0.053289	gene26622;gene26623;gene10790;gene22895;gene6246
GO:0052192	movement in environment of other organism involved in symbiotic interaction	5	21	0.00177695	0.053289	gene26622;gene26623;gene10790;gene22895;gene6246
GO:0042327	positive regulation of phosphorylation	28	356	0.00180723	0.053289	gene1489;gene22130;gene26623;gene15095;gene14012;gene26622;gene1086;gene2451;gene22076;gene2541;gene16527;gene2932;gene15919;gene19669;gene24904;gene7906;gene13777;gene21233;gene14104;gene1740;gene8550;gene2731;gene10474;gene17405;gene3609;gene9178;gene1028;gene15024
GO:0001932	regulation of protein phosphorylation	39	551	0.00180826	0.053289	gene1489;gene22130;gene26623;gene15095;gene14012;gene26622;gene17405;gene577;gene683;gene12079;gene20320;gene1086;gene2451;gene6018;gene22076;gene2541;gene16527;gene2932;gene21233;gene15919;gene19669;gene24904;gene7906;gene25948;gene7401;gene3609;gene9178;gene11059;gene8550;gene13777;gene17449;gene2007;gene94;gene14104;gene1740;gene10474;gene4002;gene1028;gene15024
GO:0045765	regulation of angiogenesis	10	77	0.00181882	0.053289	gene1086;gene11059;gene1267;gene14012;gene6792;gene8552;gene14705;gene19669;gene27581;gene2007
GO:0034314	Arp2/3 complex-mediated actin nucleation	4	13	0.00188251	0.053289	gene22414;gene23830;gene24547;gene5242
GO:0051261	protein depolymerization	4	13	0.00188251	0.053289	gene13978;gene25593;gene3305;gene577
GO:0030335	positive regulation of cell migration	15	149	0.00215271	0.0596207	gene1086;gene15095;gene17146;gene2451;gene4194;gene5350;gene8550;gene19669;gene7991;gene14012;gene1267;gene6792;gene18338;gene28142;gene1479
GO:0090101	negative regulation of transmembrane receptor protein serine/threonine kinase signaling pathway	8	54	0.00221617	0.0605571	gene4321;gene12079;gene15045;gene26622;gene26623;gene5495;gene6018;gene683
GO:0030834	regulation of actin filament depolymerization	5	22	0.00221821	0.0605571	gene17756;gene6251;gene8780;gene13978;gene25593
GO:0045597	positive regulation of cell differentiation	27	345	0.00233241	0.0632232	gene2932;gene2731;gene18096;gene23125;gene14012;gene3110;gene21150;gene24547;gene8780;gene24420;gene25163;gene13292;gene7225;gene8550;gene5495;gene26294;gene21233;gene27459;gene10790;gene1789;gene12460;gene17237;gene11460;gene13777;gene1740;gene28142;gene3609
GO:0040011	locomotion	29	380	0.00236693	0.063707	gene1479;gene19669;gene1789;gene21159;gene17146;gene10914;gene17052;gene17156;gene20545;gene94;gene10790;gene23211;gene26622;gene26623;gene26660;gene21058;gene22895;gene6246;gene8276;gene8550;gene1035;gene15450;gene27388;gene14104;gene1086;gene22273;gene2472;gene7225;gene7283
GO:0043524	negative regulation of neuron apoptotic process	8	55	0.00249682	0.066307	gene1035;gene10790;gene19669;gene2451;gene2932;gene4545;gene7875;gene8236
GO:0090303	positive regulation of wound healing	4	14	0.00254543	0.066307	gene1789;gene2451;gene7906;gene1086
GO:0060548	negative regulation of cell death	30	400	0.0026023	0.0672027	gene1086;gene12377;gene13291;gene17022;gene3110;gene6122;gene7722;gene8550;gene9760;gene10790;gene19669;gene16518;gene2007;gene4002;gene577;gene24420;gene26622;gene1035;gene2451;gene2932;gene4545;gene7875;gene8236;gene2731;gene25770;gene18799;gene1479;gene14012;gene290;gene7049
GO:0042221	response to chemical	77	1304	0.00272902	0.0694134	gene1479;gene19669;gene15095;gene14012;gene18799;gene3110;gene10790;gene16527;gene21260;gene16518;gene2731;gene2541;gene2441;gene16953;gene17237;gene6122;gene15450;gene1086;gene23125;gene23469;gene1789;gene24420;gene10112;gene18338;gene13777;gene11808;gene21233;gene27388;gene23240;gene8760;gene1028;gene2007;gene10914;gene17052;gene17156;gene20545;gene94;gene12460;gene17132;gene17424;gene18172;gen…
GO:0010951	negative regulation of endopeptidase activity	7	44	0.00273831	0.0694134	gene1086;gene16518;gene2007;gene4002;gene577;gene24420;gene23134
GO:0048585	negative regulation of response to stimulus	41	601	0.00274239	0.0694134	gene4321;gene1086;gene6018;gene14104;gene24904;gene12079;gene24420;gene15045;gene26622;gene26623;gene5495;gene683;gene10112;gene1035;gene2007;gene1479;gene20320;gene4545;gene4567;gene23211;gene4002;gene17449;gene94;gene25770;gene18799;gene24539;gene19669;gene25439;gene15919;gene23600;gene9182;gene1789;gene17146;gene15476;gene15615;gene17237;gene7225;gene10005;gene2541;gene21170;gene1047
GO:2000147	positive regulation of cell motility	15	153	0.00278905	0.0701298	gene1086;gene15095;gene17146;gene2451;gene4194;gene5350;gene8550;gene19669;gene7991;gene14012;gene1267;gene6792;gene18338;gene28142;gene1479
GO:0019220	regulation of phosphate metabolic process	45	677	0.0028309	0.0707169	gene25439;gene1489;gene22130;gene26623;gene15095;gene14012;gene26622;gene17405;gene577;gene683;gene12079;gene20320;gene1086;gene23340;gene2451;gene6018;gene22076;gene2541;gene10693;gene16527;gene2932;gene21233;gene15919;gene19669;gene24904;gene7906;gene25948;gene7401;gene3609;gene9178;gene11059;gene8550;gene14104;gene13777;gene17449;gene2007;gene94;gene1740;gene3110;gene2731;gene10474;gene4002;ge…
GO:0009966	regulation of signal transduction	70	1165	0.00285433	0.0707785	gene11544;gene4321;gene1489;gene22130;gene26623;gene8550;gene14012;gene1086;gene7874;gene12377;gene14104;gene21233;gene24420;gene7990;gene7995;gene2731;gene6018;gene23276;gene24904;gene12079;gene15095;gene26622;gene26776;gene15045;gene5495;gene683;gene15615;gene17237;gene4194;gene10790;gene28408;gene1267;gene21150;gene4567;gene17982;gene10925;gene20320;gene4545;gene1035;gene2451;gene9182;gene2476…
GO:0010810	regulation of cell-substrate adhesion	10	82	0.00292398	0.0707785	gene18338;gene24547;gene8780;gene1086;gene25439;gene13777;gene21672;gene8550;gene4194;gene4545
GO:0043523	regulation of neuron apoptotic process	10	82	0.00292398	0.0707785	gene9182;gene13989;gene1035;gene10790;gene19669;gene2451;gene2932;gene4545;gene7875;gene8236
GO:1901342	regulation of vasculature development	10	82	0.00292398	0.0707785	gene1267;gene1086;gene11059;gene14012;gene6792;gene8552;gene14705;gene19669;gene27581;gene2007
GO:0001503	ossification	13	124	0.00292596	0.0707785	gene15725;gene21150;gene24539;gene26961;gene28142;gene6122;gene8550;gene7225;gene4321;gene8401;gene9456;gene6018;gene7345
GO:0010466	negative regulation of peptidase activity	7	45	0.00312361	0.0750845	gene1086;gene16518;gene2007;gene4002;gene577;gene24420;gene23134
GO:0097190	apoptotic signaling pathway	15	155	0.00316124	0.075514	gene2451;gene2731;gene16527;gene8236;gene24420;gene1047;gene9182;gene25770;gene23682;gene10005;gene25348;gene26622;gene4194;gene28886;gene20270
GO:0055002	striated muscle cell development	6	34	0.00319977	0.0759598	gene6122;gene12339;gene17756;gene26541;gene26623;gene13978
GO:0032271	regulation of protein polymerization	11	97	0.00328232	0.0769667	gene22414;gene23830;gene24547;gene5242;gene17756;gene4545;gene10914;gene6251;gene8780;gene26961;gene28142
GO:0051017	actin filament bundle assembly	5	24	0.00333179	0.0769667	gene10005;gene12843;gene26475;gene27715;gene94
GO:0051174	regulation of phosphorus metabolic process	45	683	0.00334997	0.0769667	gene25439;gene1489;gene22130;gene26623;gene15095;gene14012;gene26622;gene17405;gene577;gene683;gene12079;gene20320;gene1086;gene23340;gene2451;gene6018;gene22076;gene2541;gene10693;gene16527;gene2932;gene21233;gene15919;gene19669;gene24904;gene7906;gene25948;gene7401;gene3609;gene9178;gene11059;gene8550;gene14104;gene13777;gene17449;gene2007;gene94;gene1740;gene3110;gene2731;gene10474;gene4002;ge…
GO:0048521	negative regulation of behavior	4	15	0.00335257	0.0769667	gene1086;gene4567;gene19669;gene17146
GO:0016053	organic acid biosynthetic process	13	126	0.00336662	0.0769667	gene15585;gene957;gene8183;gene18799;gene24567;gene26286;gene2814;gene19831;gene17022;gene6310;gene12377;gene5484;gene20994
GO:0046394	carboxylic acid biosynthetic process	13	126	0.00336662	0.0769667	gene15585;gene957;gene8183;gene18799;gene24567;gene26286;gene2814;gene19831;gene17022;gene6310;gene12377;gene5484;gene20994
GO:0007275	multicellular organism development	100	1790	0.00338315	0.0769667	gene20545;gene7047;gene13777;gene18338;gene3305;gene7875;gene24420;gene2932;gene6122;gene2007;gene8550;gene26622;gene4545;gene15725;gene25348;gene25119;gene1035;gene10790;gene8236;gene13814;gene15095;gene7225;gene7345;gene1267;gene12339;gene16635;gene17961;gene25141;gene8764;gene11808;gene683;gene16518;gene17052;gene17424;gene17919;gene15450;gene17982;gene19831;gene17146;gene21159;gene14012;gene3…
GO:0006520	cellular amino acid metabolic process	17	188	0.00353095	0.0798538	gene13291;gene8552;gene19831;gene5484;gene14705;gene957;gene8183;gene18799;gene2517;gene12377;gene22692;gene22805;gene17022;gene6310;gene8361;gene15719;gene13989
GO:0040017	positive regulation of locomotion	15	157	0.00357339	0.0798684	gene1086;gene15095;gene17146;gene2451;gene4194;gene5350;gene8550;gene19669;gene7991;gene14012;gene1267;gene6792;gene18338;gene28142;gene1479
GO:0051272	positive regulation of cellular component movement	15	157	0.00357339	0.0798684	gene1086;gene15095;gene17146;gene2451;gene4194;gene5350;gene8550;gene19669;gene7991;gene14012;gene1267;gene6792;gene18338;gene28142;gene1479
GO:0007154	cell communication	95	1692	0.00381458	0.0847635	gene7225;gene12843;gene14012;gene15024;gene17982;gene3110;gene2451;gene2731;gene10790;gene6979;gene19669;gene24016;gene1789;gene1740;gene24420;gene94;gene23987;gene1035;gene17237;gene21058;gene12390;gene16990;gene26622;gene16527;gene8236;gene13777;gene17022;gene23124;gene23211;gene24308;gene24356;gene25439;gene27802;gene290;gene3609;gene4545;gene4567;gene6302;gene7047;gene7049;gene23240;gene2441;…
GO:0001819	positive regulation of cytokine production	13	128	0.00385981	0.0852727	gene1789;gene18338;gene7906;gene16527;gene1086;gene1710;gene28408;gene24904;gene23987;gene1267;gene6979;gene9182;gene2451
GO:0061572	actin filament bundle organization	5	25	0.00401787	0.0882545	gene10005;gene12843;gene26475;gene27715;gene94
GO:0032270	positive regulation of cellular protein metabolic process	42	634	0.00415751	0.0908001	gene24420;gene2731;gene25439;gene1489;gene22130;gene26623;gene27388;gene94;gene15095;gene14012;gene26622;gene2007;gene21058;gene1086;gene3067;gene1267;gene2451;gene22076;gene2541;gene16527;gene2932;gene15919;gene19669;gene24904;gene7906;gene13777;gene21233;gene14104;gene1471;gene17405;gene25840;gene1740;gene8550;gene27459;gene4567;gene10474;gene3609;gene9178;gene13989;gene20589;gene1028;gene15024
GO:0030838	positive regulation of actin filament polymerization	6	36	0.00430577	0.0932344	gene22414;gene23830;gene24547;gene5242;gene17756;gene10914
GO:0045428	regulation of nitric oxide biosynthetic process	4	16	0.00431776	0.0932344	gene26622;gene13291;gene2007;gene8552
GO:0051701	interaction with host	7	48	0.00453058	0.0972802	gene24420;gene26622;gene26623;gene2731;gene10790;gene22895;gene6246
GO:0042981	regulation of apoptotic process	42	638	0.00464819	0.0992479	gene1086;gene12377;gene13291;gene17022;gene3110;gene6122;gene7722;gene8550;gene9760;gene10790;gene19669;gene16518;gene2007;gene4002;gene577;gene24420;gene2731;gene1479;gene9182;gene26622;gene26776;gene13989;gene1035;gene2451;gene2932;gene4545;gene7875;gene8236;gene17237;gene19500;gene3609;gene4194;gene9178;gene17449;gene25770;gene25439;gene10005;gene21233;gene23240;gene23682;gene6792;gene24378
GO:0006575	cellular modified amino acid metabolic process	10	88	0.00489573	0.103378	gene13291;gene8552;gene957;gene12377;gene22805;gene6310;gene23469;gene1047;gene22692;gene13989
GO:0043281	regulation of cysteine-type endopeptidase activity involved in apoptotic process	10	88	0.00489573	0.103378	gene1086;gene16518;gene2007;gene4002;gene577;gene24420;gene2731;gene8550;gene13989;gene25439
GO:0009968	negative regulation of signal transduction	34	491	0.00498489	0.104246	gene4321;gene1086;gene6018;gene14104;gene24904;gene12079;gene24420;gene15045;gene26622;gene26623;gene5495;gene683;gene20320;gene4545;gene1035;gene4002;gene17449;gene2007;gene94;gene25770;gene1479;gene25439;gene24539;gene15919;gene23600;gene9182;gene15476;gene15615;gene17237;gene7225;gene10005;gene2541;gene21170;gene1047
GO:0030856	regulation of epithelial cell differentiation	7	49	0.00509207	0.104246	gene683;gene2731;gene2541;gene26622;gene17237;gene3110;gene8764
GO:0097305	response to alcohol	11	103	0.00521559	0.104246	gene1086;gene2731;gene10112;gene18338;gene24420;gene27388;gene18172;gene2007;gene15725;gene4002;gene14072
GO:0044700	single organism signaling	92	1647	0.00522806	0.104246	gene7225;gene12843;gene14012;gene15024;gene17982;gene3110;gene2451;gene2731;gene19669;gene24016;gene26622;gene1789;gene1740;gene24420;gene94;gene23987;gene1035;gene10790;gene17237;gene21058;gene12390;gene16990;gene16527;gene8236;gene13777;gene23124;gene23211;gene24308;gene24356;gene25439;gene27802;gene290;gene3609;gene4545;gene4567;gene6302;gene7047;gene7049;gene23240;gene2441;gene8760;gene1047;g…
GO:0043067	regulation of programmed cell death	42	643	0.00533044	0.104246	gene1086;gene12377;gene13291;gene17022;gene3110;gene6122;gene7722;gene8550;gene9760;gene10790;gene19669;gene16518;gene2007;gene4002;gene577;gene24420;gene2731;gene1479;gene26622;gene9182;gene26776;gene23682;gene13989;gene1035;gene2451;gene2932;gene4545;gene7875;gene8236;gene17237;gene19500;gene3609;gene4194;gene9178;gene17449;gene25770;gene10005;gene25439;gene21233;gene23240;gene6792;gene24378
GO:0010646	regulation of cell communication	75	1297	0.00538002	0.104246	gene11544;gene4321;gene1789;gene1489;gene22130;gene26623;gene8550;gene2451;gene14012;gene1086;gene6246;gene7874;gene12377;gene14104;gene21233;gene24420;gene7990;gene7995;gene2731;gene6018;gene23276;gene24904;gene12079;gene15095;gene26622;gene26776;gene15045;gene5495;gene683;gene15615;gene17237;gene4194;gene10790;gene28408;gene1267;gene21150;gene4567;gene17982;gene10925;gene20320;gene4545;gene1035…
GO:0023052	signaling	92	1649	0.00541494	0.104246	gene7225;gene12843;gene14012;gene15024;gene17982;gene3110;gene2451;gene2731;gene19669;gene24016;gene26622;gene1789;gene1740;gene24420;gene94;gene23987;gene1035;gene10790;gene17237;gene21058;gene12390;gene16990;gene16527;gene8236;gene13777;gene23124;gene23211;gene24308;gene24356;gene25439;gene27802;gene290;gene3609;gene4545;gene4567;gene6302;gene7047;gene7049;gene23240;gene2441;gene8760;gene1047;g…
GO:0045604	regulation of epidermal cell differentiation	4	17	0.00545419	0.104246	gene683;gene17237;gene3110;gene8764
GO:0050896	response to stimulus	150	2899	0.005457	0.104246	gene1035;gene10790;gene7225;gene8401;gene12843;gene14012;gene15024;gene17982;gene3110;gene1479;gene19669;gene2451;gene2731;gene15095;gene6979;gene18799;gene16527;gene21260;gene4002;gene18172;gene24016;gene1086;gene15476;gene6721;gene16518;gene1789;gene1740;gene24420;gene94;gene2541;gene2441;gene16953;gene17237;gene6122;gene15450;gene11460;gene23240;gene23987;gene2925;gene8520;gene9253;gene23125;g…
GO:0002685	regulation of leukocyte migration	6	38	0.00567105	0.105217	gene27388;gene1789;gene19669;gene7991;gene1086;gene1479
GO:0043154	negative regulation of cysteine-type endopeptidase activity involved in apoptotic process	6	38	0.00567105	0.105217	gene1086;gene16518;gene2007;gene4002;gene577;gene24420
GO:0007165	signal transduction	88	1571	0.00596674	0.109639	gene7225;gene12843;gene14012;gene15024;gene17982;gene3110;gene2451;gene2731;gene19669;gene24016;gene1789;gene1740;gene24420;gene94;gene23987;gene1035;gene10790;gene17237;gene21058;gene12390;gene16990;gene26622;gene16527;gene8236;gene13777;gene23124;gene23211;gene24308;gene24356;gene25439;gene27802;gene290;gene3609;gene4545;gene4567;gene6302;gene7047;gene7049;gene23240;gene2441;gene8760;gene1047;g…
GO:0051130	positive regulation of cellular component organization	36	535	0.00614893	0.111756	gene22414;gene23830;gene24547;gene5242;gene2932;gene2451;gene24420;gene2731;gene14012;gene3110;gene14104;gene27388;gene17237;gene21150;gene17756;gene8780;gene25163;gene22130;gene10914;gene94;gene9760;gene5495;gene13777;gene15538;gene7875;gene27459;gene26622;gene26990;gene25141;gene19669;gene13978;gene25593;gene10790;gene16449;gene1740;gene3609
GO:0071822	protein complex subunit organization	48	764	0.00616677	0.111756	gene22414;gene23830;gene24547;gene5242;gene94;gene1028;gene16518;gene21233;gene21381;gene22162;gene25348;gene26622;gene6979;gene13978;gene25593;gene3305;gene577;gene17424;gene24420;gene26660;gene2731;gene17756;gene22130;gene26961;gene28142;gene7906;gene10914;gene16439;gene25141;gene27459;gene19831;gene7142;gene8401;gene12690;gene2451;gene15095;gene11544;gene10005;gene12843;gene26475;gene27715;gen…
GO:0009725	response to hormone	23	300	0.0061697	0.111756	gene21260;gene2541;gene16953;gene17237;gene6122;gene1086;gene2731;gene10112;gene18338;gene24420;gene1789;gene27388;gene25840;gene12460;gene26622;gene5242;gene13777;gene24539;gene3110;gene24016;gene2451;gene26623;gene14072
GO:0009605	response to external stimulus	39	592	0.00625984	0.112854	gene8401;gene1479;gene19669;gene10790;gene6979;gene16527;gene11460;gene23240;gene23987;gene2441;gene2925;gene8520;gene1789;gene17022;gene26622;gene3704;gene10914;gene17052;gene17156;gene20545;gene94;gene18338;gene24420;gene2731;gene7997;gene20994;gene7991;gene21058;gene9182;gene17146;gene17449;gene14072;gene19831;gene8550;gene1086;gene12460;gene2451;gene15725;gene4002
GO:0006909	phagocytosis	7	51	0.00636997	0.114301	gene1086;gene1035;gene10790;gene1789;gene22414;gene5242;gene24334
GO:0048523	negative regulation of cellular process	104	1912	0.00640771	0.114441	gene2007;gene1086;gene11059;gene11808;gene12079;gene25439;gene6792;gene12377;gene13291;gene17022;gene3110;gene6122;gene7722;gene8550;gene9760;gene4321;gene25840;gene10005;gene3619;gene14012;gene1479;gene3067;gene10790;gene11460;gene2441;gene2925;gene26622;gene25348;gene19669;gene16518;gene4002;gene577;gene6246;gene6018;gene17237;gene9182;gene24420;gene17405;gene683;gene14104;gene24904;gene17756;g…
GO:0043269	regulation of ion transport	12	121	0.0065333	0.116141	gene1479;gene19669;gene26622;gene6246;gene17237;gene3067;gene10600;gene20320;gene14012;gene10925;gene23124;gene1086
GO:0000904	cell morphogenesis involved in differentiation	17	200	0.00657828	0.116399	gene20545;gene1740;gene7283;gene10914;gene17052;gene17156;gene94;gene11808;gene27581;gene25163;gene22273;gene6019;gene1035;gene10790;gene17982;gene6288;gene7995
GO:0001885	endothelial cell development	4	18	0.00677431	0.118768	gene11808;gene27581;gene27388;gene94
GO:0070527	platelet aggregation	4	18	0.00677431	0.118768	gene1035;gene13292;gene15450;gene25865
GO:0030198	extracellular matrix organization	12	122	0.00696964	0.121082	gene7345;gene1086;gene17982;gene18338;gene20545;gene21672;gene22805;gene25967;gene7142;gene8401;gene8550;gene9553
GO:0043062	extracellular structure organization	12	122	0.00696964	0.121082	gene7345;gene1086;gene17982;gene18338;gene20545;gene21672;gene22805;gene25967;gene7142;gene8401;gene8550;gene9553
GO:0010038	response to metal ion	10	93	0.00723088	0.125037	gene11808;gene13777;gene21233;gene1086;gene24420;gene28886;gene11925;gene26622;gene2731;gene7992
GO:0045766	positive regulation of angiogenesis	6	40	0.00732815	0.125037	gene1086;gene11059;gene1267;gene14012;gene6792;gene8552
GO:0055001	muscle cell development	6	40	0.00732815	0.125037	gene6122;gene12339;gene17756;gene26541;gene26623;gene13978
GO:2000117	negative regulation of cysteine-type endopeptidase activity	6	40	0.00732815	0.125037	gene1086;gene16518;gene2007;gene4002;gene577;gene24420
GO:0048518	positive regulation of biological process	124	2352	0.0075439	0.128146	gene24420;gene2731;gene12377;gene14012;gene7906;gene11544;gene1086;gene16527;gene2932;gene22414;gene23830;gene24547;gene5242;gene12460;gene18172;gene2007;gene21150;gene23125;gene23257;gene2451;gene3110;gene4321;gene8550;gene9182;gene26623;gene13777;gene26622;gene19669;gene25439;gene1489;gene22130;gene27388;gene94;gene1789;gene1479;gene21233;gene26990;gene17022;gene24016;gene25141;gene18338;gene15…
GO:0048583	regulation of response to stimulus	87	1565	0.00773019	0.129458	gene11544;gene4321;gene2932;gene26622;gene6668;gene1489;gene22130;gene26623;gene8550;gene24420;gene1086;gene2007;gene14012;gene6246;gene23987;gene7874;gene12377;gene14104;gene21233;gene7990;gene7995;gene11766;gene2731;gene6018;gene20800;gene1789;gene2451;gene7906;gene23276;gene24904;gene12079;gene15095;gene26776;gene15045;gene5495;gene683;gene15615;gene17237;gene4194;gene10112;gene1035;gene10790;…
GO:0030837	negative regulation of actin filament polymerization	5	29	0.00778261	0.129458	gene17756;gene6251;gene8780;gene26961;gene28142
GO:2000116	regulation of cysteine-type endopeptidase activity	10	94	0.00778696	0.129458	gene24420;gene2731;gene1086;gene16518;gene2007;gene4002;gene577;gene8550;gene13989;gene25439
GO:0006928	movement of cell or subcellular component	32	469	0.00789245	0.129458	gene1479;gene19669;gene1789;gene21159;gene17146;gene10914;gene17052;gene17156;gene20545;gene94;gene9132;gene10790;gene23211;gene25163;gene20320;gene22414;gene27388;gene5242;gene26660;gene21058;gene10326;gene8276;gene8550;gene23830;gene1035;gene15450;gene14104;gene1086;gene22273;gene2472;gene7225;gene7283
GO:0022408	negative regulation of cell-cell adhesion	6	41	0.00827623	0.133124	gene10005;gene1479;gene10600;gene23211;gene2007;gene1789
GO:0001937	negative regulation of endothelial cell proliferation	4	19	0.00828975	0.133124	gene1086;gene26622;gene26623;gene27581
GO:0001953	negative regulation of cell-matrix adhesion	4	19	0.00828975	0.133124	gene1086;gene25439;gene18338;gene4545
GO:0032649	regulation of interferon-gamma production	4	19	0.00828975	0.133124	gene10790;gene11460;gene16527;gene2451
GO:0002064	epithelial cell development	8	67	0.00849799	0.135434	gene17961;gene11808;gene27581;gene20545;gene22273;gene13777;gene27388;gene94
GO:1901214	regulation of neuron death	11	110	0.00850449	0.135434	gene9182;gene13989;gene1035;gene10790;gene19669;gene2451;gene2932;gene4545;gene7875;gene8236;gene2731
GO:0044089	positive regulation of cellular component biogenesis	16	189	0.00857055	0.13592	gene22414;gene23830;gene24547;gene5242;gene2451;gene14104;gene27388;gene17756;gene10914;gene22130;gene9760;gene13777;gene15538;gene26622;gene26990;gene16449
GO:0098609	cell-cell adhesion	15	173	0.00871079	0.137573	gene9760;gene14104;gene1035;gene13292;gene15450;gene25865;gene21381;gene24420;gene17982;gene7142;gene10326;gene27388;gene94;gene2472;gene8550
GO:0051247	positive regulation of protein metabolic process	43	682	0.00890258	0.140023	gene24420;gene2731;gene25439;gene1489;gene22130;gene26623;gene27388;gene94;gene2007;gene15095;gene14012;gene26622;gene10005;gene21058;gene1086;gene3067;gene1267;gene2451;gene22076;gene2541;gene16527;gene2932;gene15919;gene19669;gene24904;gene7906;gene13777;gene21233;gene14104;gene1471;gene17405;gene25840;gene1740;gene8550;gene27459;gene4567;gene10474;gene3609;gene9178;gene13989;gene20589;gene1028…
GO:0051250	negative regulation of lymphocyte activation	5	30	0.00901172	0.141159	gene10005;gene1479;gene1035;gene10790;gene1789
GO:0032989	cellular component morphogenesis	28	400	0.00909466	0.141877	gene13777;gene18338;gene7875;gene8236;gene21233;gene7906;gene16439;gene21170;gene20545;gene1740;gene7283;gene17756;gene10914;gene17052;gene17156;gene94;gene11808;gene27581;gene25163;gene22273;gene6019;gene1035;gene10790;gene17982;gene13978;gene6288;gene7995;gene23830
GO:0043066	negative regulation of apoptotic process	26	364	0.00918238	0.142663	gene1086;gene12377;gene13291;gene17022;gene3110;gene6122;gene7722;gene8550;gene9760;gene10790;gene19669;gene16518;gene2007;gene4002;gene577;gene24420;gene1035;gene2451;gene2932;gene4545;gene7875;gene8236;gene2731;gene26622;gene25770;gene1479
GO:0050866	negative regulation of cell activation	6	42	0.00930929	0.144049	gene10005;gene1479;gene23211;gene1035;gene10790;gene1789
GO:0002376	immune system process	44	706	0.00995228	0.152409	gene1479;gene19669;gene24420;gene3619;gene2007;gene11460;gene23240;gene23987;gene2441;gene2925;gene8520;gene1035;gene10790;gene15024;gene1789;gene683;gene11766;gene14012;gene6979;gene7906;gene17132;gene16527;gene7991;gene22414;gene5242;gene13353;gene26622;gene26660;gene4321;gene4194;gene7047;gene23600;gene2472;gene15450;gene27388;gene7990;gene1710;gene1086;gene11922;gene22152;gene28886;gene9553;g…
GO:0045806	negative regulation of endocytosis	4	20	0.0100113	0.152409	gene14012;gene1479;gene3067;gene26622
GO:1903426	regulation of reactive oxygen species biosynthetic process	4	20	0.0100113	0.152409	gene26622;gene13291;gene2007;gene8552
GO:1901215	negative regulation of neuron death	8	69	0.0101044	0.152409	gene1035;gene10790;gene19669;gene2451;gene2932;gene4545;gene7875;gene8236
GO:0060537	muscle tissue development	10	98	0.0103474	0.152409	gene6122;gene12339;gene17982;gene21159;gene8401;gene26622;gene9132;gene26623;gene17449;gene8764
GO:1901700	response to oxygen-containing compound	33	497	0.0103809	0.152409	gene15095;gene10790;gene16527;gene21260;gene16518;gene2731;gene1086;gene10112;gene18338;gene24420;gene27388;gene18172;gene2007;gene25840;gene21233;gene23600;gene6792;gene3110;gene14072;gene19831;gene7991;gene13777;gene24539;gene4002;gene24016;gene2451;gene26623;gene26622;gene15725;gene94;gene12460;gene7906;gene19669
GO:0043122	regulation of I-kappaB kinase/NF-kappaB signaling	12	129	0.0107028	0.152409	gene12377;gene14012;gene14104;gene1489;gene21233;gene24420;gene7990;gene7995;gene24904;gene5350;gene16527;gene21170
GO:0000902	cell morphogenesis	26	369	0.0108502	0.152462	gene13777;gene18338;gene7875;gene8236;gene21233;gene7906;gene16439;gene21170;gene20545;gene1740;gene7283;gene10914;gene17052;gene17156;gene94;gene11808;gene27581;gene25163;gene22273;gene6019;gene1035;gene10790;gene17982;gene6288;gene7995;gene23830
GO:0043069	negative regulation of programmed cell death	26	371	0.0115829	0.162161	gene1086;gene12377;gene13291;gene17022;gene3110;gene6122;gene7722;gene8550;gene9760;gene10790;gene19669;gene16518;gene2007;gene4002;gene577;gene24420;gene26622;gene1035;gene2451;gene2932;gene4545;gene7875;gene8236;gene2731;gene25770;gene1479
GO:0090100	positive regulation of transmembrane receptor protein serine/threonine kinase signaling pathway	6	44	0.0116459	0.162448	gene8550;gene1086;gene17982;gene5495;gene3609;gene9178
GO:0044087	regulation of cellular component biogenesis	27	390	0.011851	0.163038	gene22414;gene23830;gene24547;gene5242;gene27388;gene94;gene2451;gene8550;gene14104;gene17756;gene4545;gene10914;gene22130;gene6251;gene8780;gene9760;gene1086;gene25439;gene13777;gene15538;gene26622;gene26990;gene12079;gene4194;gene16449;gene26961;gene28142
GO:0006090	pyruvate metabolic process	5	32	0.0118588	0.163038	gene14072;gene19939;gene23340;gene9617;gene19831
GO:0009064	glutamine family amino acid metabolic process	5	32	0.0118588	0.163038	gene13291;gene8552;gene18799;gene22692;gene17022
GO:0030168	platelet activation	5	32	0.0118588	0.163038	gene1035;gene10790;gene13292;gene15450;gene25865
GO:0043408	regulation of MAPK cascade	20	265	0.0121223	0.166063	gene1489;gene22130;gene26623;gene1086;gene2451;gene15095;gene15919;gene19669;gene24904;gene7906;gene26622;gene3609;gene9178;gene11059;gene8550;gene17449;gene2007;gene94;gene13777;gene14104
GO:0023057	negative regulation of signaling	34	522	0.0122959	0.167839	gene4321;gene1086;gene6018;gene14104;gene24904;gene12079;gene24420;gene15045;gene26622;gene26623;gene5495;gene683;gene20320;gene4545;gene1035;gene4002;gene17449;gene2007;gene94;gene25770;gene1479;gene25439;gene24539;gene15919;gene23600;gene9182;gene15476;gene15615;gene17237;gene7225;gene10005;gene2541;gene21170;gene1047
GO:0051271	negative regulation of cellular component movement	10	101	0.0126545	0.172119	gene11059;gene11808;gene12079;gene25439;gene6792;gene1086;gene2007;gene19669;gene24539;gene17146
GO:0008360	regulation of cell shape	8	72	0.0129223	0.173153	gene1789;gene19669;gene25439;gene27388;gene4194;gene4545;gene8430;gene94
GO:0032273	positive regulation of protein polymerization	6	45	0.0129571	0.173153	gene22414;gene23830;gene24547;gene5242;gene17756;gene10914
GO:0060538	skeletal muscle organ development	6	45	0.0129571	0.173153	gene26622;gene9132;gene27116;gene26623;gene17449;gene8764
GO:1901888	regulation of cell junction assembly	6	45	0.0129571	0.173153	gene1086;gene25439;gene13777;gene26622;gene26990;gene4194
GO:1904018	positive regulation of vasculature development	6	45	0.0129571	0.173153	gene1267;gene1086;gene11059;gene14012;gene6792;gene8552
GO:0051259	protein oligomerization	16	198	0.0130463	0.173669	gene1028;gene16518;gene21233;gene21381;gene22162;gene25348;gene26622;gene6979;gene10914;gene19831;gene24420;gene2451;gene16635;gene24904;gene26623;gene3110
GO:0016477	cell migration	20	267	0.0130865	0.173669	gene1479;gene19669;gene1789;gene21159;gene17146;gene10790;gene23211;gene26660;gene21058;gene8276;gene8550;gene1035;gene15450;gene27388;gene14104;gene1086;gene22273;gene2472;gene7225;gene7283
GO:0030336	negative regulation of cell migration	9	87	0.0134638	0.175804	gene11059;gene11808;gene12079;gene25439;gene6792;gene1086;gene2007;gene19669;gene24539
GO:0003158	endothelium development	5	33	0.0134883	0.175804	gene11808;gene27581;gene6792;gene27388;gene94
GO:0043123	positive regulation of I-kappaB kinase/NF-kappaB signaling	10	102	0.0135036	0.175804	gene12377;gene14012;gene14104;gene1489;gene21233;gene24420;gene7990;gene7995;gene5350;gene16527
GO:0007596	blood coagulation	8	73	0.0139784	0.17868	gene1035;gene10790;gene13292;gene15450;gene25865;gene15095;gene18640;gene23134
GO:0007599	hemostasis	8	73	0.0139784	0.17868	gene1035;gene10790;gene13292;gene15450;gene25865;gene15095;gene18640;gene23134
GO:0050817	coagulation	8	73	0.0139784	0.17868	gene1035;gene10790;gene13292;gene15450;gene25865;gene15095;gene18640;gene23134
GO:0033273	response to vitamin	4	22	0.0141111	0.179179	gene18338;gene20994;gene15725;gene4002
GO:0051898	negative regulation of protein kinase B signaling	4	22	0.0141111	0.179179	gene15919;gene2007;gene23600;gene9182
GO:0048729	tissue morphogenesis	17	217	0.0142238	0.180011	gene3305;gene2007;gene7225;gene11808;gene8401;gene10914;gene25439;gene24539;gene6792;gene8276;gene8550;gene27388;gene14104;gene21150;gene23234;gene6316;gene17982
GO:0044724	single-organism carbohydrate catabolic process	6	46	0.0143683	0.181239	gene2731;gene15315;gene21062;gene19939;gene23340;gene9617
GO:0042692	muscle cell differentiation	9	88	0.0144399	0.181544	gene6122;gene12339;gene24539;gene17756;gene26294;gene17982;gene26541;gene26623;gene13978
GO:0022407	regulation of cell-cell adhesion	11	119	0.0148658	0.185677	gene2731;gene4321;gene10005;gene1479;gene10600;gene16527;gene23211;gene19669;gene2007;gene1789;gene26622
GO:0050678	regulation of epithelial cell proliferation	11	119	0.0148658	0.185677	gene14012;gene10112;gene1086;gene26622;gene26623;gene27581;gene683;gene2541;gene2451;gene2731;gene3110
GO:0048519	negative regulation of biological process	107	2033	0.0151678	0.188168	gene2007;gene1086;gene11059;gene11808;gene12079;gene25439;gene6792;gene12377;gene13291;gene17022;gene3110;gene6122;gene7722;gene8550;gene9760;gene4321;gene16518;gene25163;gene25840;gene10005;gene3619;gene14012;gene1479;gene3067;gene10790;gene11460;gene2441;gene2925;gene9182;gene26622;gene25348;gene19669;gene23211;gene4002;gene577;gene17237;gene6246;gene6018;gene24420;gene17405;gene683;gene14104;g…
GO:1902532	negative regulation of intracellular signal transduction	18	236	0.0152618	0.188168	gene6018;gene14104;gene24904;gene26622;gene20320;gene4545;gene1086;gene4002;gene17449;gene2007;gene94;gene25770;gene25439;gene15919;gene23600;gene9182;gene21170;gene24420
GO:0002695	negative regulation of leukocyte activation	5	34	0.0152622	0.188168	gene10005;gene1479;gene1035;gene10790;gene1789
GO:0032272	negative regulation of protein polymerization	5	34	0.0152622	0.188168	gene17756;gene6251;gene8780;gene26961;gene28142
GO:0001952	regulation of cell-matrix adhesion	6	47	0.0158831	0.194696	gene1086;gene25439;gene13777;gene4194;gene18338;gene4545
GO:1902531	regulation of intracellular signal transduction	45	747	0.0161884	0.194696	gene11544;gene1489;gene22130;gene26623;gene12377;gene14012;gene14104;gene21233;gene24420;gene7990;gene7995;gene6018;gene24904;gene15095;gene26622;gene26776;gene2731;gene1086;gene20320;gene4545;gene2451;gene9182;gene16527;gene2932;gene5350;gene15919;gene19669;gene7906;gene3609;gene9178;gene11059;gene8550;gene4002;gene17449;gene2007;gene94;gene13777;gene25770;gene25439;gene10790;gene24539;gene23600…
GO:0051260	protein homooligomerization	10	105	0.0163081	0.194696	gene1028;gene16518;gene21233;gene21381;gene22162;gene25348;gene26622;gene6979;gene10914;gene19831
GO:0010648	negative regulation of cell communication	34	533	0.0164165	0.194696	gene4321;gene1086;gene6018;gene14104;gene24904;gene12079;gene24420;gene15045;gene26622;gene26623;gene5495;gene683;gene20320;gene4545;gene1035;gene4002;gene17449;gene2007;gene94;gene25770;gene1479;gene25439;gene24539;gene15919;gene23600;gene9182;gene15476;gene15615;gene17237;gene7225;gene10005;gene2541;gene21170;gene1047
GO:0048522	positive regulation of cellular process	112	2147	0.0165008	0.194696	gene24420;gene2731;gene12377;gene14012;gene7906;gene11544;gene1086;gene16527;gene2932;gene22414;gene23830;gene24547;gene5242;gene12460;gene18172;gene2007;gene21150;gene23125;gene23257;gene2451;gene3110;gene4321;gene8550;gene9182;gene26623;gene25439;gene1489;gene22130;gene27388;gene94;gene1479;gene19669;gene26622;gene17022;gene24016;gene25141;gene18338;gene15095;gene17146;gene4194;gene5350;gene624…
GO:0031401	positive regulation of protein modification process	31	476	0.0165049	0.194696	gene25439;gene1489;gene22130;gene26623;gene15095;gene14012;gene26622;gene1086;gene2451;gene22076;gene2541;gene16527;gene2932;gene15919;gene19669;gene24904;gene7906;gene13777;gene21233;gene14104;gene1740;gene8550;gene27459;gene4567;gene10474;gene17405;gene3609;gene9178;gene20589;gene1028;gene15024
GO:0009069	serine family amino acid metabolic process	4	23	0.0165063	0.194696	gene19831;gene5484;gene8183;gene12377
GO:0030574	collagen catabolic process	4	23	0.0165063	0.194696	gene16449;gene21672;gene7345;gene8401
GO:0042398	cellular modified amino acid biosynthetic process	4	23	0.0165063	0.194696	gene957;gene6310;gene1047;gene22692
GO:0044243	multicellular organism catabolic process	4	23	0.0165063	0.194696	gene16449;gene21672;gene7345;gene8401
GO:1901655	cellular response to ketone	4	23	0.0165063	0.194696	gene27388;gene18338;gene18172;gene2007
GO:0006898	receptor-mediated endocytosis	7	61	0.0165638	0.194696	gene26622;gene94;gene26623;gene4423;gene1740;gene2441;gene2602
GO:0051146	striated muscle cell differentiation	7	61	0.0165638	0.194696	gene6122;gene12339;gene24539;gene17756;gene26541;gene26623;gene13978
GO:0045785	positive regulation of cell adhesion	11	121	0.0166701	0.194696	gene2731;gene4321;gene24547;gene8780;gene16527;gene19669;gene13777;gene1789;gene26622;gene21672;gene8550
GO:0019752	carboxylic acid metabolic process	29	439	0.0168571	0.194696	gene13291;gene8552;gene3250;gene15585;gene19831;gene5484;gene14705;gene957;gene8183;gene14072;gene18799;gene2042;gene23469;gene2517;gene12377;gene24567;gene26286;gene2814;gene22692;gene22805;gene17022;gene6310;gene19939;gene23340;gene9617;gene20994;gene8361;gene15719;gene13989
GO:0034614	cellular response to reactive oxygen species	6	48	0.0175048	0.194696	gene10790;gene18172;gene2007;gene21233;gene23600;gene6792
GO:0070374	positive regulation of ERK1 and ERK2 cascade	6	48	0.0175048	0.194696	gene15095;gene15919;gene19669;gene2451;gene24904;gene7906
GO:0000302	response to reactive oxygen species	8	76	0.0175237	0.194696	gene16518;gene2731;gene10790;gene18172;gene2007;gene21233;gene23600;gene6792
GO:0009617	response to bacterium	12	138	0.0175801	0.194757	gene10790;gene16527;gene6979;gene26622;gene3704;gene11460;gene7991;gene8520;gene14072;gene19831;gene24420;gene19669
GO:2000146	negative regulation of cell motility	9	91	0.0176821	0.19532	gene11059;gene11808;gene12079;gene25439;gene6792;gene1086;gene2007;gene19669;gene24539
GO:0022603	regulation of anatomical structure morphogenesis	29	441	0.0178264	0.196347	gene7225;gene1267;gene18338;gene21150;gene24547;gene8780;gene25163;gene12079;gene1086;gene11059;gene14012;gene6792;gene8552;gene1789;gene19669;gene25439;gene27388;gene4194;gene4545;gene8430;gene94;gene14705;gene5495;gene27581;gene7283;gene2007;gene6018;gene17146;gene3609
GO:0051147	regulation of muscle cell differentiation	7	62	0.0179949	0.197633	gene10925;gene16527;gene9182;gene21150;gene26294;gene28142;gene3609
GO:0031399	regulation of protein modification process	47	792	0.0180866	0.198071	gene25439;gene1489;gene22130;gene26623;gene15095;gene14012;gene26622;gene17405;gene577;gene683;gene12079;gene25141;gene20320;gene1086;gene17424;gene2451;gene6018;gene22076;gene2541;gene10693;gene16527;gene2932;gene21233;gene15919;gene19669;gene24904;gene7906;gene25948;gene7401;gene3609;gene9178;gene11460;gene11059;gene8550;gene13777;gene17449;gene2007;gene94;gene14104;gene1740;gene27459;gene4567;…
GO:0050730	regulation of peptidyl-tyrosine phosphorylation	8	77	0.0188374	0.204923	gene26622;gene16527;gene2932;gene13777;gene15095;gene1028;gene15024;gene7906
GO:0050789	regulation of biological process	223	4656	0.0188455	0.204923	gene2007;gene10925;gene24420;gene2731;gene12377;gene14012;gene7906;gene11544;gene25840;gene7225;gene26622;gene1086;gene11059;gene11808;gene12079;gene25439;gene6792;gene16527;gene2932;gene22414;gene23830;gene24547;gene5242;gene12460;gene18172;gene21150;gene23125;gene23257;gene2451;gene3110;gene4321;gene8550;gene9182;gene12843;gene15024;gene17982;gene26623;gene13777;gene13291;gene17022;gene6122;gen…
GO:0050865	regulation of cell activation	13	156	0.0190393	0.204923	gene2731;gene10005;gene1479;gene6246;gene15024;gene16527;gene23211;gene19669;gene1789;gene1086;gene26622;gene10790;gene1035
GO:0016525	negative regulation of angiogenesis	4	24	0.0191412	0.204923	gene1086;gene19669;gene27581;gene2007
GO:0032642	regulation of chemokine production	4	24	0.0191412	0.204923	gene18338;gene23987;gene24904;gene2007
GO:0046031	ADP metabolic process	4	24	0.0191412	0.204923	gene2731;gene19939;gene23340;gene9617
GO:1901343	negative regulation of vasculature development	4	24	0.0191412	0.204923	gene1086;gene19669;gene27581;gene2007
GO:2000181	negative regulation of blood vessel morphogenesis	4	24	0.0191412	0.204923	gene1086;gene19669;gene27581;gene2007
GO:0016052	carbohydrate catabolic process	6	49	0.0192369	0.205077	gene2731;gene15315;gene21062;gene19939;gene23340;gene9617
GO:0007229	integrin-mediated signaling pathway	5	36	0.0192629	0.205077	gene12843;gene14012;gene15024;gene17982;gene3110
GO:0042127	regulation of cell proliferation	37	598	0.0194835	0.206566	gene1086;gene16527;gene2932;gene10005;gene3619;gene14012;gene7225;gene8550;gene2007;gene24539;gene7875;gene10112;gene21150;gene26622;gene26623;gene27581;gene26294;gene1789;gene683;gene12460;gene13989;gene15024;gene7047;gene2541;gene2451;gene2731;gene3110;gene1479;gene15095;gene25141;gene17237;gene2441;gene25439;gene26624;gene26776;gene4002;gene6721
GO:0051494	negative regulation of cytoskeleton organization	7	63	0.0195108	0.206566	gene17756;gene6251;gene8780;gene25439;gene7906;gene26961;gene28142
GO:0060429	epithelium development	24	351	0.0196279	0.207232	gene3305;gene17961;gene11808;gene7225;gene28408;gene15450;gene27581;gene20545;gene2007;gene2541;gene10914;gene25439;gene22273;gene13777;gene24539;gene1479;gene16575;gene6792;gene8276;gene8550;gene27388;gene94;gene683;gene14104
GO:0051051	negative regulation of transport	14	174	0.0201734	0.212297	gene16518;gene25163;gene14012;gene1479;gene3067;gene26622;gene17237;gene6246;gene24904;gene94;gene25948;gene7401;gene1086;gene1789
GO:0002684	positive regulation of immune system process	20	279	0.0202188	0.212297	gene2731;gene24420;gene6246;gene23987;gene11766;gene26622;gene19669;gene7991;gene1086;gene16527;gene22414;gene5242;gene1789;gene10790;gene15024;gene23600;gene11460;gene17132;gene2451;gene1479
GO:0033993	response to lipid	20	280	0.0209276	0.216933	gene10790;gene16527;gene1086;gene2731;gene10112;gene18338;gene24420;gene1789;gene27388;gene20994;gene26622;gene5242;gene3110;gene14072;gene19831;gene7991;gene4002;gene15725;gene2007;gene19669
GO:0098602	single organism cell adhesion	13	158	0.02093	0.216933	gene1035;gene13292;gene15450;gene25865;gene24420;gene17982;gene7142;gene10326;gene27388;gene94;gene2472;gene8550;gene10790
GO:0007169	transmembrane receptor protein tyrosine kinase signaling pathway	15	192	0.0210284	0.216933	gene13777;gene10790;gene14012;gene22414;gene4545;gene5242;gene7283;gene15095;gene21159;gene23600;gene15024;gene8236;gene24016;gene2451;gene26623
GO:1903035	negative regulation of response to wounding	6	50	0.0210822	0.216933	gene10112;gene1035;gene2007;gene24904;gene23211;gene683
GO:2000377	regulation of reactive oxygen species metabolic process	6	50	0.0210822	0.216933	gene26622;gene25840;gene1086;gene13291;gene2007;gene8552
GO:0001649	osteoblast differentiation	7	64	0.0211139	0.216933	gene15725;gene21150;gene24539;gene26961;gene28142;gene6122;gene8550
GO:0034599	cellular response to oxidative stress	9	94	0.0214253	0.218951	gene14012;gene18799;gene3110;gene10790;gene18172;gene2007;gene21233;gene23600;gene6792
GO:0050727	regulation of inflammatory response	9	94	0.0214253	0.218951	gene6246;gene10112;gene1035;gene2007;gene24904;gene1710;gene19669;gene23987;gene1789
GO:0007166	cell surface receptor signaling pathway	45	761	0.0217481	0.221493	gene7225;gene12843;gene14012;gene15024;gene17982;gene3110;gene19669;gene1740;gene17237;gene16527;gene2731;gene8236;gene13777;gene24420;gene10790;gene23240;gene2441;gene1489;gene26622;gene15615;gene5495;gene7049;gene9182;gene25770;gene2932;gene17961;gene3609;gene9178;gene7906;gene22414;gene5242;gene4545;gene7283;gene15095;gene21159;gene23600;gene1047;gene24016;gene2451;gene26623;gene2472;gene2007;…
GO:0002687	positive regulation of leukocyte migration	4	25	0.0220218	0.221493	gene19669;gene7991;gene1086;gene1479
GO:0008625	extrinsic apoptotic signaling pathway via death domain receptors	4	25	0.0220218	0.221493	gene16527;gene2731;gene8236;gene24420
GO:0009135	purine nucleoside diphosphate metabolic process	4	25	0.0220218	0.221493	gene2731;gene19939;gene23340;gene9617
GO:0009179	purine ribonucleoside diphosphate metabolic process	4	25	0.0220218	0.221493	gene2731;gene19939;gene23340;gene9617
GO:0010812	negative regulation of cell-substrate adhesion	4	25	0.0220218	0.221493	gene18338;gene1086;gene25439;gene4545
GO:0014070	response to organic cyclic compound	21	300	0.0222898	0.2236	gene15450;gene1086;gene2731;gene10112;gene18338;gene24420;gene1789;gene27388;gene23987;gene26622;gene5242;gene18172;gene2007;gene16527;gene19669;gene15725;gene4002;gene24539;gene94;gene12460;gene14072
GO:0032879	regulation of localization	55	965	0.0225898	0.226016	gene11059;gene11808;gene12079;gene25439;gene6792;gene13777;gene16518;gene25163;gene1789;gene21233;gene14012;gene1479;gene3067;gene4194;gene19669;gene26622;gene10911;gene18338;gene25348;gene27388;gene1086;gene15095;gene17146;gene2451;gene5350;gene8550;gene6246;gene2602;gene17237;gene24420;gene2731;gene24904;gene26868;gene10600;gene20320;gene7991;gene94;gene1267;gene12339;gene14104;gene26961;gene28…
GO:0009612	response to mechanical stimulus	7	65	0.0228063	0.227587	gene8401;gene24420;gene2731;gene17052;gene1086;gene12460;gene18338
GO:0030100	regulation of endocytosis	8	80	0.0231991	0.230904	gene14012;gene1479;gene3067;gene26622;gene17237;gene19669;gene10790;gene1028
GO:0042445	hormone metabolic process	5	38	0.0238967	0.237229	gene21159;gene23600;gene26990;gene22805;gene20994
GO:0032268	regulation of cellular protein metabolic process	63	1134	0.024443	0.23822	gene24420;gene2731;gene1086;gene25840;gene25439;gene1489;gene22130;gene26623;gene27388;gene94;gene16518;gene2007;gene4002;gene577;gene15095;gene9617;gene14012;gene26622;gene17405;gene683;gene12079;gene21058;gene24539;gene4194;gene25141;gene20320;gene17424;gene3067;gene1267;gene2451;gene6018;gene22076;gene2541;gene10693;gene16527;gene2932;gene21233;gene15919;gene19669;gene24904;gene7906;gene25948;…
GO:0007265	Ras protein signal transduction	8	81	0.024799	0.23822	gene11059;gene12460;gene14012;gene20589;gene2451;gene26868;gene21058;gene6302
GO:0007423	sensory organ development	14	179	0.0250701	0.23822	gene7875;gene7225;gene16635;gene17961;gene15450;gene17982;gene8401;gene20545;gene21672;gene11808;gene16518;gene2007;gene26294;gene26776
GO:0050731	positive regulation of peptidyl-tyrosine phosphorylation	6	52	0.0251245	0.23822	gene16527;gene2932;gene13777;gene1028;gene15024;gene7906
GO:0010595	positive regulation of endothelial cell migration	4	26	0.0251532	0.23822	gene1086;gene14012;gene1267;gene6792
GO:0045682	regulation of epidermis development	4	26	0.0251532	0.23822	gene683;gene3110;gene17237;gene8764
GO:1901880	negative regulation of protein depolymerization	4	26	0.0251532	0.23822	gene17756;gene6251;gene8780;gene7906
GO:0016337	single organismal cell-cell adhesion	12	146	0.0261029	0.242738	gene1035;gene13292;gene15450;gene25865;gene24420;gene17982;gene7142;gene10326;gene27388;gene94;gene2472;gene8550
GO:0042742	defense response to bacterium	5	39	0.0264608	0.245001	gene6979;gene3704;gene11460;gene7991;gene8520
GO:0010959	regulation of metal ion transport	8	82	0.0264745	0.245001	gene1479;gene19669;gene26622;gene3067;gene10600;gene20320;gene14012;gene10925
GO:0044283	small molecule biosynthetic process	16	216	0.027303	0.246896	gene15585;gene957;gene8183;gene18799;gene24567;gene26286;gene2814;gene19831;gene17022;gene6310;gene12377;gene5484;gene20994;gene14072;gene17449;gene23340
GO:0009607	response to biotic stimulus	20	288	0.0273111	0.246896	gene10790;gene16527;gene11460;gene23240;gene23987;gene2441;gene2925;gene8520;gene6979;gene9182;gene26622;gene3704;gene7997;gene2731;gene7991;gene14072;gene19831;gene24420;gene2451;gene19669
GO:0048812	neuron projection morphogenesis	12	147	0.0273494	0.246896	gene13777;gene18338;gene8236;gene20545;gene1740;gene7283;gene10914;gene17052;gene17156;gene94;gene25163;gene6019
GO:0034111	negative regulation of homotypic cell-cell adhesion	4	27	0.0285393	0.246896	gene10005;gene1479;gene23211;gene1789
GO:0043242	negative regulation of protein complex disassembly	4	27	0.0285393	0.246896	gene17756;gene6251;gene8780;gene7906
GO:0048008	platelet-derived growth factor receptor signaling pathway	4	27	0.0285393	0.246896	gene13777;gene15095;gene21159;gene23600
GO:0048013	ephrin receptor signaling pathway	4	27	0.0285393	0.246896	gene22414;gene4545;gene5242;gene7283
GO:1902041	regulation of extrinsic apoptotic signaling pathway via death domain receptors	4	27	0.0285393	0.246896	gene1086;gene24420;gene1479;gene17449
GO:1990138	neuron projection extension	4	27	0.0285393	0.246896	gene13777;gene18338;gene20545;gene25163
GO:2000379	positive regulation of reactive oxygen species metabolic process	4	27	0.0285393	0.246896	gene1086;gene13291;gene2007;gene8552
GO:0009719	response to endogenous stimulus	33	537	0.0289915	0.246896	gene15095;gene21260;gene2731;gene2541;gene16953;gene17237;gene6122;gene15450;gene1086;gene10112;gene18338;gene24420;gene1789;gene13777;gene27388;gene18172;gene2007;gene25840;gene12460;gene22414;gene19669;gene26622;gene5242;gene27581;gene3609;gene24539;gene3110;gene24016;gene2451;gene26623;gene94;gene7906;gene14072
GO:0006766	vitamin metabolic process	5	40	0.029194	0.246896	gene20994;gene21924;gene23469;gene17262;gene6310
GO:0006006	glucose metabolic process	6	54	0.0296534	0.246896	gene2731;gene24539;gene9617;gene14072;gene17449;gene23340
GO:0043436	oxoacid metabolic process	30	480	0.0299222	0.246896	gene13291;gene8552;gene3250;gene15585;gene19831;gene5484;gene14705;gene957;gene8183;gene14072;gene18799;gene2042;gene23469;gene2517;gene12377;gene24567;gene26286;gene2814;gene22692;gene22805;gene17022;gene17789;gene6310;gene19939;gene23340;gene9617;gene20994;gene8361;gene15719;gene13989
GO:0006955	immune response	22	328	0.0300287	0.246896	gene15024;gene1789;gene11766;gene23240;gene2441;gene10790;gene14012;gene1479;gene23987;gene6979;gene7906;gene11460;gene19669;gene4194;gene7990;gene1710;gene1086;gene11922;gene16527;gene22152;gene28886;gene2451
GO:0048870	cell motility	20	291	0.0300524	0.246896	gene1479;gene19669;gene1789;gene21159;gene17146;gene10790;gene23211;gene26660;gene21058;gene8276;gene8550;gene1035;gene15450;gene27388;gene14104;gene1086;gene22273;gene2472;gene7225;gene7283
GO:0051674	localization of cell	20	291	0.0300524	0.246896	gene1479;gene19669;gene1789;gene21159;gene17146;gene10790;gene23211;gene26660;gene21058;gene8276;gene8550;gene1035;gene15450;gene27388;gene14104;gene1086;gene22273;gene2472;gene7225;gene7283
GO:0008015	blood circulation	8	84	0.0300587	0.246896	gene26622;gene26990;gene21058;gene23211;gene18338;gene8552;gene20320;gene23276
GO:0045861	negative regulation of proteolysis	9	100	0.0305635	0.246896	gene1086;gene16518;gene2007;gene4002;gene577;gene24420;gene17424;gene23134;gene1047
GO:0006935	chemotaxis	11	133	0.031102	0.246896	gene1479;gene19669;gene1789;gene10914;gene17052;gene17156;gene20545;gene94;gene21058;gene17146;gene8550
GO:0043207	response to external biotic stimulus	19	274	0.0313713	0.246896	gene10790;gene16527;gene11460;gene23240;gene23987;gene2441;gene2925;gene8520;gene6979;gene26622;gene3704;gene7997;gene2731;gene7991;gene14072;gene19831;gene24420;gene2451;gene19669
GO:0051707	response to other organism	19	274	0.0313713	0.246896	gene10790;gene16527;gene11460;gene23240;gene23987;gene2441;gene2925;gene8520;gene6979;gene26622;gene3704;gene7997;gene2731;gene7991;gene14072;gene19831;gene24420;gene2451;gene19669
GO:0051336	regulation of hydrolase activity	23	349	0.0320786	0.246896	gene24420;gene2731;gene21233;gene1086;gene16518;gene2007;gene4002;gene577;gene21058;gene14104;gene23211;gene23134;gene1857;gene14012;gene13353;gene15677;gene19669;gene2451;gene26623;gene7906;gene8550;gene13989;gene25439
GO:0006082	organic acid metabolic process	30	483	0.032171	0.246896	gene13291;gene8552;gene3250;gene15585;gene19831;gene5484;gene14705;gene957;gene8183;gene14072;gene18799;gene2042;gene23469;gene2517;gene12377;gene24567;gene26286;gene2814;gene22692;gene22805;gene17022;gene17789;gene6310;gene19939;gene23340;gene9617;gene20994;gene8361;gene15719;gene13989
GO:0009185	ribonucleoside diphosphate metabolic process	4	28	0.0321834	0.246896	gene2731;gene19939;gene23340;gene9617
GO:0050729	positive regulation of inflammatory response	4	28	0.0321834	0.246896	gene6246;gene1710;gene19669;gene23987
GO:0098656	anion transmembrane transport	4	28	0.0321834	0.246896	gene18783;gene11808;gene13292;gene3586
GO:0031334	positive regulation of protein complex assembly	9	101	0.0323154	0.246896	gene22414;gene23830;gene24547;gene5242;gene14104;gene27388;gene17756;gene10914;gene16449
GO:0043254	regulation of protein complex assembly	15	203	0.0325627	0.246896	gene22414;gene23830;gene24547;gene5242;gene14104;gene27388;gene17756;gene4545;gene10914;gene6251;gene8780;gene12079;gene16449;gene26961;gene28142
GO:0065007	biological regulation	230	4868	0.0325682	0.246896	gene2007;gene10925;gene24420;gene2731;gene1035;gene10790;gene12377;gene14012;gene7906;gene11544;gene25840;gene7225;gene26622;gene1086;gene11059;gene11808;gene12079;gene25439;gene6792;gene16527;gene2932;gene22414;gene23830;gene24547;gene5242;gene12460;gene18172;gene21150;gene23125;gene23257;gene2451;gene3110;gene4321;gene8550;gene9182;gene12843;gene15024;gene17982;gene26623;gene13777;gene13291;gen…
GO:0042330	taxis	11	134	0.0326134	0.246896	gene1479;gene19669;gene1789;gene10914;gene17052;gene17156;gene20545;gene94;gene21058;gene17146;gene8550
GO:0007167	enzyme linked receptor protein signaling pathway	19	276	0.033445	0.246896	gene13777;gene10790;gene14012;gene17961;gene3609;gene9178;gene22414;gene4545;gene5242;gene7283;gene15095;gene21159;gene23600;gene15024;gene8236;gene24016;gene2451;gene26623;gene5495
GO:0003013	circulatory system process	8	86	0.0339634	0.246896	gene26622;gene26990;gene21058;gene23211;gene18338;gene8552;gene20320;gene23276
GO:0005996	monosaccharide metabolic process	8	86	0.0339634	0.246896	gene18134;gene23469;gene2731;gene24539;gene9617;gene14072;gene17449;gene23340
GO:0061448	connective tissue development	8	86	0.0339634	0.246896	gene8550;gene27581;gene21150;gene8401;gene9456;gene28886;gene25348;gene4567
GO:0051246	regulation of protein metabolic process	66	1218	0.0344423	0.246896	gene24420;gene2731;gene1086;gene25840;gene26990;gene25439;gene1489;gene22130;gene26623;gene27388;gene94;gene2007;gene16518;gene4002;gene577;gene15095;gene9617;gene14012;gene26622;gene10005;gene17405;gene683;gene12079;gene21058;gene24539;gene4194;gene25141;gene20320;gene17424;gene3067;gene1267;gene2451;gene6018;gene22076;gene2541;gene10693;gene16527;gene2932;gene21233;gene15919;gene19669;gene24904…
GO:0031589	cell-substrate adhesion	7	71	0.03495	0.246896	gene22130;gene14104;gene25439;gene17238;gene17982;gene1035;gene10790
GO:0034765	regulation of ion transmembrane transport	7	71	0.03495	0.246896	gene1479;gene19669;gene10600;gene20320;gene14012;gene26622;gene1086
GO:0001936	regulation of endothelial cell proliferation	5	42	0.035179	0.246896	gene1086;gene26622;gene26623;gene27581;gene14012
GO:0007519	skeletal muscle tissue development	5	42	0.035179	0.246896	gene26622;gene9132;gene26623;gene17449;gene8764
GO:0070887	cellular response to chemical stimulus	50	888	0.0354332	0.246896	gene1479;gene19669;gene15095;gene14012;gene18799;gene3110;gene10790;gene16527;gene21260;gene2731;gene23125;gene23469;gene1789;gene13777;gene11808;gene21233;gene27388;gene23240;gene2441;gene8760;gene1028;gene1086;gene2007;gene18338;gene18172;gene2932;gene12460;gene22414;gene9182;gene23600;gene6792;gene21058;gene7906;gene27581;gene26622;gene3609;gene10693;gene28886;gene4194;gene24016;gene2451;gene2…
GO:1901701	cellular response to oxygen-containing compound	21	315	0.035472	0.246896	gene15095;gene10790;gene16527;gene21260;gene27388;gene2731;gene18338;gene18172;gene2007;gene21233;gene23600;gene6792;gene3110;gene24016;gene2451;gene26623;gene24539;gene94;gene14072;gene7906;gene19669
GO:0032963	collagen metabolic process	4	29	0.0360875	0.246896	gene16449;gene21672;gene7345;gene8401
GO:0044070	regulation of anion transport	4	29	0.0360875	0.246896	gene6246;gene17237;gene23124;gene1086
GO:0044259	multicellular organismal macromolecule metabolic process	4	29	0.0360875	0.246896	gene16449;gene21672;gene7345;gene8401
GO:0045446	endothelial cell differentiation	4	29	0.0360875	0.246896	gene11808;gene27581;gene27388;gene94
GO:0043627	response to estrogen	6	57	0.037399	0.246896	gene10112;gene18338;gene24420;gene2731;gene26622;gene5242
GO:0050679	positive regulation of epithelial cell proliferation	6	57	0.037399	0.246896	gene14012;gene26623;gene2541;gene2451;gene2731;gene3110
GO:0050680	negative regulation of epithelial cell proliferation	6	57	0.037399	0.246896	gene10112;gene1086;gene26622;gene26623;gene27581;gene683
GO:0032102	negative regulation of response to external stimulus	9	104	0.0379868	0.246896	gene10112;gene1035;gene2007;gene24904;gene1086;gene23211;gene19669;gene17146;gene683
GO:0042493	response to drug	9	104	0.0379868	0.246896	gene10112;gene1086;gene12460;gene17132;gene17424;gene2541;gene2731;gene10693;gene15721
GO:0003206	cardiac chamber morphogenesis	5	43	0.0384353	0.246896	gene8550;gene8401;gene21150;gene26294;gene6122
GO:0010594	regulation of endothelial cell migration	5	43	0.0384353	0.246896	gene1086;gene14012;gene1267;gene6792;gene2007
GO:0008285	negative regulation of cell proliferation	18	263	0.0396707	0.246896	gene10005;gene3619;gene2007;gene24539;gene10112;gene1086;gene26622;gene26623;gene27581;gene683;gene17237;gene2441;gene2451;gene25439;gene26624;gene26776;gene4002;gene6721
GO:0043502	regulation of muscle adaptation	4	30	0.040253	0.246896	gene20800;gene2007;gene7111;gene24539
GO:0009887	organ morphogenesis	21	320	0.0409533	0.246896	gene3305;gene15095;gene7225;gene7345;gene8550;gene21150;gene24539;gene26622;gene8401;gene17982;gene25439;gene26294;gene21672;gene28886;gene25348;gene27388;gene21159;gene23600;gene23234;gene6316;gene6122
GO:0006979	response to oxidative stress	13	174	0.0414391	0.246896	gene14012;gene18799;gene3110;gene16518;gene2731;gene15450;gene9253;gene10790;gene18172;gene2007;gene21233;gene23600;gene6792
GO:0014706	striated muscle tissue development	8	90	0.0427757	0.246896	gene6122;gene12339;gene8401;gene26622;gene9132;gene26623;gene17449;gene8764
GO:2001235	positive regulation of apoptotic signaling pathway	8	90	0.0427757	0.246896	gene1086;gene24420;gene2731;gene26622;gene26776;gene9182;gene17449;gene4194
GO:0046903	secretion	13	175	0.043072	0.246896	gene16953;gene1035;gene10790;gene1086;gene2602;gene7990;gene16635;gene23124;gene6246;gene2541;gene26622;gene12651;gene26868
GO:0031333	negative regulation of protein complex assembly	6	59	0.0432194	0.246896	gene17756;gene6251;gene8780;gene12079;gene26961;gene28142
GO:1903522	regulation of blood circulation	6	59	0.0432194	0.246896	gene26622;gene21058;gene26990;gene20320;gene10925;gene7989
GO:0043065	positive regulation of apoptotic process	18	266	0.0435454	0.246896	gene1086;gene24420;gene2731;gene9182;gene26622;gene26776;gene17237;gene17449;gene25439;gene8550;gene10005;gene21233;gene23240;gene23682;gene4194;gene6792;gene24378;gene13989
GO:0002682	regulation of immune system process	28	457	0.0436532	0.246896	gene2731;gene10005;gene24420;gene1479;gene27388;gene6246;gene23987;gene11766;gene1789;gene26622;gene19669;gene7991;gene1035;gene1086;gene16527;gene22414;gene5242;gene10790;gene15024;gene23600;gene11460;gene4321;gene3110;gene20994;gene94;gene17132;gene2451;gene25840
GO:0051893	regulation of focal adhesion assembly	4	31	0.0446803	0.246896	gene1086;gene25439;gene13777;gene4194
GO:0090109	regulation of cell-substrate junction assembly	4	31	0.0446803	0.246896	gene1086;gene25439;gene13777;gene4194
GO:1903391	regulation of adherens junction organization	4	31	0.0446803	0.246896	gene1086;gene25439;gene13777;gene4194
GO:0010811	positive regulation of cell-substrate adhesion	5	45	0.0454839	0.249769	gene24547;gene8780;gene13777;gene21672;gene8550
GO:0043068	positive regulation of programmed cell death	18	268	0.046276	0.253754	gene1086;gene24420;gene2731;gene9182;gene26622;gene26776;gene23682;gene17237;gene17449;gene10005;gene25439;gene8550;gene21233;gene23240;gene4194;gene6792;gene24378;gene13989
GO:0002696	positive regulation of leukocyte activation	8	92	0.0477013	0.260628	gene2731;gene6246;gene16527;gene19669;gene1789;gene1086;gene26622;gene10790
GO:0050867	positive regulation of cell activation	8	92	0.0477013	0.260628	gene2731;gene6246;gene16527;gene19669;gene1789;gene1086;gene26622;gene10790
GO:0045087	innate immune response	14	196	0.0483641	0.262941	gene23240;gene2441;gene10790;gene11766;gene14012;gene1479;gene15024;gene1789;gene23987;gene6979;gene7906;gene11460;gene19669;gene4194
GO:1901652	response to peptide	11	143	0.0486203	0.263958	gene21260;gene18172;gene2007;gene25840;gene13777;gene24539;gene3110;gene24016;gene2451;gene26623;gene7906
GO:0006820	anion transport	10	126	0.0490848	0.265385	gene18783;gene12651;gene3586;gene15450;gene6404;gene2521;gene11808;gene13292;gene26990;gene17132
GO:0010389	regulation of G2/M transition of mitotic cell cycle	4	32	0.0493691	0.265385	gene17424;gene7401;gene2541;gene26294
GO:0032092	positive regulation of protein binding	4	32	0.0493691	0.265385	gene10474;gene26475;gene26622;gene7225
GO:0044236	multicellular organism metabolic process	4	32	0.0493691	0.265385	gene16449;gene21672;gene7345;gene8401
GO:0046887	positive regulation of hormone secretion	4	32	0.0493691	0.265385	gene6246;gene24904;gene2731;gene14072
GO:2001238	positive regulation of extrinsic apoptotic signaling pathway	4	32	0.0493691	0.265385	gene1086;gene17449;gene26622;gene4194
GO:2001244	positive regulation of intrinsic apoptotic signaling pathway	4	32	0.0493691	0.265385	gene26622;gene26776;gene2731;gene9182
GO:0002694	regulation of leukocyte activation	11	144	0.0506784	0.271727	gene2731;gene10005;gene1479;gene6246;gene16527;gene19669;gene1789;gene1086;gene26622;gene10790;gene1035
GO:0007050	cell cycle arrest	7	77	0.0507622	0.271727	gene1086;gene1467;gene20589;gene2451;gene4002;gene6721;gene9182
GO:0019318	hexose metabolic process	7	77	0.0507622	0.271727	gene18134;gene2731;gene24539;gene9617;gene14072;gene17449;gene23340
GO:0010817	regulation of hormone levels	10	127	0.0513084	0.274267	gene21159;gene23600;gene1789;gene26990;gene6246;gene24904;gene2731;gene14072;gene22805;gene20994
GO:0043588	skin development	6	62	0.0529622	0.282428	gene11808;gene22273;gene24539;gene21381;gene4567;gene683
GO:0034110	regulation of homotypic cell-cell adhesion	8	94	0.0529829	0.282428	gene2731;gene10005;gene1479;gene16527;gene23211;gene19669;gene1789;gene26622
GO:0008016	regulation of heart contraction	5	47	0.0532542	0.282691	gene26622;gene26990;gene20320;gene10925;gene7989
GO:0019362	pyridine nucleotide metabolic process	5	47	0.0532542	0.282691	gene14072;gene19939;gene23340;gene9617;gene20320
GO:0046496	nicotinamide nucleotide metabolic process	5	47	0.0532542	0.282691	gene14072;gene19939;gene23340;gene9617;gene20320
GO:0034762	regulation of transmembrane transport	7	78	0.0537734	0.284674	gene1479;gene19669;gene10600;gene20320;gene14012;gene26622;gene1086
GO:0009132	nucleoside diphosphate metabolic process	4	33	0.0543182	0.284674	gene2731;gene19939;gene23340;gene9617
GO:0031032	actomyosin structure organization	4	33	0.0543182	0.284674	gene4035;gene4300;gene17756;gene13978
GO:0042698	ovulation cycle	4	33	0.0543182	0.284674	gene1035;gene10790;gene21159;gene23600
GO:0043271	negative regulation of ion transport	4	33	0.0543182	0.284674	gene17237;gene3067;gene26622;gene1086
GO:0050728	negative regulation of inflammatory response	4	33	0.0543182	0.284674	gene10112;gene1035;gene2007;gene24904
GO:0007264	small GTPase mediated signal transduction	14	200	0.055522	0.284674	gene11059;gene12460;gene14012;gene20589;gene2451;gene26868;gene15045;gene15677;gene16308;gene18640;gene6792;gene8276;gene21058;gene6302
GO:0030855	epithelial cell differentiation	12	164	0.055639	0.284674	gene17961;gene11808;gene15450;gene27581;gene20545;gene22273;gene13777;gene1479;gene16575;gene2007;gene27388;gene94
GO:0010033	response to organic substance	54	999	0.0560149	0.284674	gene15095;gene19669;gene10790;gene16527;gene21260;gene2731;gene2541;gene2441;gene16953;gene17237;gene6122;gene15450;gene1086;gene24420;gene10112;gene18338;gene1789;gene13777;gene27388;gene23240;gene8760;gene1028;gene2007;gene18172;gene25840;gene2932;gene12460;gene22414;gene9182;gene23987;gene20994;gene11460;gene7906;gene26622;gene5242;gene27581;gene3609;gene14012;gene3110;gene14072;gene19831;gene…
GO:0090090	negative regulation of canonical Wnt signaling pathway	6	63	0.0564834	0.286312	gene15476;gene15615;gene17237;gene26622;gene7225;gene9182
GO:0043241	protein complex disassembly	5	48	0.0574111	0.290245	gene13978;gene25593;gene3305;gene577;gene26294
GO:0051924	regulation of calcium ion transport	5	48	0.0574111	0.290245	gene1479;gene19669;gene26622;gene3067;gene14012
GO:0043010	camera-type eye development	9	113	0.0589576	0.29767	gene7875;gene17961;gene15450;gene20545;gene21672;gene11808;gene16518;gene2007;gene26294
GO:0006865	amino acid transport	4	34	0.0595257	0.298175	gene12651;gene15450;gene6404;gene26990
GO:0008643	carbohydrate transport	4	34	0.0595257	0.298175	gene9563;gene94;gene12690;gene17789
GO:0021782	glial cell development	4	34	0.0595257	0.298175	gene20545;gene7047;gene2932;gene17961
GO:0045669	positive regulation of osteoblast differentiation	4	34	0.0595257	0.298175	gene13292;gene14012;gene7225;gene8550
GO:0046660	female sex differentiation	4	34	0.0595257	0.298175	gene1035;gene10790;gene21159;gene23600
GO:0051897	positive regulation of protein kinase B signaling	4	34	0.0595257	0.298175	gene10790;gene1086;gene24539;gene24904
GO:0043410	positive regulation of MAPK cascade	12	166	0.0599237	0.298913	gene1489;gene22130;gene26623;gene1086;gene2451;gene15095;gene15919;gene19669;gene24904;gene7906;gene13777;gene14104
GO:0043393	regulation of protein binding	7	80	0.0601253	0.298913	gene10474;gene26475;gene26622;gene7225;gene26294;gene23240;gene7875
GO:1902105	regulation of leukocyte differentiation	7	80	0.0601253	0.298913	gene2731;gene24420;gene10790;gene1789;gene4321;gene3110;gene20994
GO:0003205	cardiac chamber development	6	64	0.0601423	0.298913	gene8550;gene25119;gene8401;gene21150;gene26294;gene6122
GO:0010950	positive regulation of endopeptidase activity	6	64	0.0601423	0.298913	gene24420;gene2731;gene7906;gene8550;gene13989;gene25439
GO:0050795	regulation of behavior	6	64	0.0601423	0.298913	gene1086;gene19669;gene7991;gene4567;gene14012;gene17146
GO:0035556	intracellular signal transduction	38	674	0.0614795	0.304436	gene2451;gene2731;gene24016;gene24420;gene1035;gene10790;gene19669;gene94;gene1047;gene9182;gene14012;gene15024;gene21233;gene24378;gene4194;gene4545;gene7906;gene8462;gene23600;gene25770;gene28886;gene11059;gene12460;gene20589;gene26868;gene5350;gene15045;gene15677;gene16308;gene18640;gene6792;gene8276;gene21058;gene6302;gene16527;gene26622;gene14104;gene20270
GO:0031638	zymogen activation	5	49	0.061749	0.304522	gene24420;gene2731;gene22692;gene13989;gene25439
GO:0002683	negative regulation of immune system process	10	132	0.06343	0.312189	gene10005;gene1479;gene1035;gene1086;gene19669;gene10790;gene1789;gene4321;gene3110;gene94
GO:0030278	regulation of ossification	7	81	0.063467	0.312189	gene24539;gene13292;gene14012;gene7225;gene8550;gene6017;gene9456
GO:0022409	positive regulation of cell-cell adhesion	6	65	0.0639392	0.313704	gene2731;gene4321;gene16527;gene19669;gene1789;gene26622
GO:0050714	positive regulation of protein secretion	6	65	0.0639392	0.313704	gene18338;gene24904;gene94;gene2731;gene6979;gene14072
GO:0001666	response to hypoxia	8	98	0.0646367	0.31672	gene2731;gene1086;gene13989;gene14104;gene16518;gene18338;gene21040;gene26622
GO:0048771	tissue remodeling	4	35	0.0649889	0.317226	gene10790;gene24539;gene26622;gene7225
GO:0050921	positive regulation of chemotaxis	4	35	0.0649889	0.317226	gene1086;gene19669;gene7991;gene14012
GO:0051149	positive regulation of muscle cell differentiation	4	35	0.0649889	0.317226	gene21150;gene26294;gene28142;gene3609
GO:0010720	positive regulation of cell development	14	205	0.0654484	0.318654	gene2932;gene14012;gene3110;gene21150;gene24547;gene8780;gene25163;gene2731;gene5495;gene26294;gene21233;gene27459;gene13777;gene1740
GO:0060627	regulation of vesicle-mediated transport	14	205	0.0654484	0.318654	gene14012;gene1479;gene3067;gene26622;gene6246;gene2602;gene26868;gene17237;gene27388;gene94;gene19669;gene10790;gene1789;gene1028
GO:0050920	regulation of chemotaxis	5	50	0.0662676	0.319568	gene1086;gene19669;gene7991;gene14012;gene17146
GO:0072524	pyridine-containing compound metabolic process	5	50	0.0662676	0.319568	gene14072;gene19939;gene23340;gene9617;gene20320
GO:0008544	epidermis development	6	66	0.0678741	0.319568	gene11808;gene28408;gene2007;gene22273;gene24539;gene683
GO:0010942	positive regulation of cell death	18	282	0.0688884	0.319568	gene1086;gene24420;gene2731;gene9182;gene26622;gene26776;gene23682;gene17237;gene17449;gene10005;gene25439;gene8550;gene21233;gene23240;gene4194;gene6792;gene24378;gene13989
GO:0002253	activation of immune response	9	117	0.0702808	0.319568	gene24420;gene23987;gene11766;gene7991;gene22414;gene5242;gene15024;gene23600;gene2451
GO:0016485	protein processing	9	117	0.0702808	0.319568	gene24420;gene2731;gene26990;gene12043;gene7345;gene22692;gene22805;gene13989;gene25439
GO:0030178	negative regulation of Wnt signaling pathway	7	83	0.0704834	0.319568	gene15476;gene15615;gene17237;gene26622;gene7225;gene9182;gene2541
GO:0016358	dendrite development	4	36	0.0707047	0.319568	gene1740;gene7283;gene23211;gene25163
GO:0022612	gland morphogenesis	4	36	0.0707047	0.319568	gene24539;gene26622;gene28886;gene27388
GO:0050673	epithelial cell proliferation	4	36	0.0707047	0.319568	gene24539;gene2731;gene2541;gene21672
GO:1902749	regulation of cell cycle G2/M phase transition	4	36	0.0707047	0.319568	gene17424;gene7401;gene2541;gene26294
GO:0002757	immune response-activating signal transduction	8	100	0.0710165	0.319568	gene24420;gene23987;gene7991;gene22414;gene5242;gene15024;gene23600;gene2451
GO:0002009	morphogenesis of an epithelium	12	171	0.07158	0.319568	gene3305;gene7225;gene11808;gene2007;gene10914;gene25439;gene24539;gene6792;gene8276;gene8550;gene27388;gene14104
GO:0006732	coenzyme metabolic process	11	153	0.0718711	0.319568	gene17262;gene12267;gene15585;gene21932;gene14484;gene14072;gene6310;gene19939;gene23340;gene9617;gene20320
GO:0010952	positive regulation of peptidase activity	6	67	0.0719469	0.319568	gene24420;gene2731;gene7906;gene8550;gene13989;gene25439
GO:1903706	regulation of hemopoiesis	9	118	0.0733095	0.319568	gene2731;gene24420;gene10790;gene1789;gene11460;gene4321;gene3110;gene20994;gene25840
GO:0048839	inner ear development	5	52	0.0758426	0.319568	gene7225;gene16635;gene17982;gene8401;gene26776
GO:2000021	regulation of ion homeostasis	5	52	0.0758426	0.319568	gene26622;gene25348;gene20320;gene14012;gene9182
GO:0032355	response to estradiol	4	37	0.0766691	0.319568	gene10112;gene18338;gene24420;gene2731
GO:0043624	cellular protein complex disassembly	4	37	0.0766691	0.319568	gene13978;gene25593;gene3305;gene577
GO:0050707	regulation of cytokine secretion	4	37	0.0766691	0.319568	gene18338;gene24904;gene94;gene6979
GO:0032940	secretion by cell	11	155	0.0772494	0.319568	gene16953;gene1035;gene10790;gene1086;gene2602;gene7990;gene16635;gene23124;gene12651;gene26868;gene6246
GO:0032103	positive regulation of response to external stimulus	8	102	0.0777678	0.319568	gene2932;gene1086;gene6246;gene19669;gene7991;gene1710;gene23987;gene14012
GO:0050863	regulation of T cell activation	7	85	0.0779445	0.319568	gene2731;gene10005;gene1479;gene16527;gene19669;gene1789;gene26622
GO:0048545	response to steroid hormone	10	138	0.0802381	0.319568	gene1086;gene2731;gene10112;gene18338;gene24420;gene1789;gene27388;gene26622;gene5242;gene14072
GO:0043270	positive regulation of ion transport	5	53	0.0808963	0.319568	gene1479;gene19669;gene26622;gene6246;gene20320
GO:0043280	positive regulation of cysteine-type endopeptidase activity involved in apoptotic process	5	53	0.0808963	0.319568	gene24420;gene2731;gene8550;gene13989;gene25439
GO:0036293	response to decreased oxygen levels	8	103	0.0812829	0.319568	gene2731;gene1086;gene13989;gene14104;gene16518;gene18338;gene21040;gene26622
GO:0097193	intrinsic apoptotic signaling pathway	7	86	0.0818415	0.319568	gene2451;gene2731;gene1047;gene9182;gene25770;gene28886;gene20270
GO:0046425	regulation of JAK-STAT cascade	4	38	0.0828776	0.319568	gene6018;gene26622;gene16527;gene2932
GO:0048588	developmental cell growth	4	38	0.0828776	0.319568	gene13777;gene18338;gene20545;gene25163
GO:1904892	regulation of STAT cascade	4	38	0.0828776	0.319568	gene6018;gene26622;gene16527;gene2932
GO:0022604	regulation of cell morphogenesis	17	270	0.0832724	0.319568	gene18338;gene21150;gene24547;gene8780;gene25163;gene12079;gene1789;gene19669;gene25439;gene27388;gene4194;gene4545;gene8430;gene94;gene5495;gene7283;gene17146
GO:0015711	organic anion transport	8	104	0.0848909	0.319568	gene18783;gene12651;gene3586;gene15450;gene6404;gene2521;gene26990;gene17132
GO:0045216	cell-cell junction organization	6	70	0.084988	0.319568	gene10326;gene21233;gene21381;gene8276;gene14104;gene25439
GO:0031099	regeneration	5	54	0.0861251	0.320516	gene15024;gene20545;gene18338;gene10790;gene2541
GO:0045667	regulation of osteoblast differentiation	5	54	0.0861251	0.320516	gene24539;gene13292;gene14012;gene7225;gene8550
GO:0050870	positive regulation of T cell activation	5	54	0.0861251	0.320516	gene2731;gene16527;gene19669;gene1789;gene26622
GO:0006790	sulfur compound metabolic process	11	159	0.0887495	0.329962	gene17262;gene12377;gene15585;gene3305;gene577;gene14484;gene951;gene17789;gene23469;gene1047;gene22692
GO:0007399	nervous system development	44	821	0.0890695	0.33083	gene20545;gene7047;gene13777;gene18338;gene2932;gene8236;gene13814;gene15095;gene7875;gene2007;gene17961;gene7225;gene17052;gene15450;gene17982;gene19831;gene14012;gene3110;gene1740;gene7283;gene10914;gene17156;gene94;gene21150;gene10790;gene23211;gene25163;gene25439;gene11544;gene4194;gene1047;gene21260;gene26294;gene17424;gene21233;gene27459;gene1035;gene19500;gene6019;gene19669;gene26776;gene1…
GO:0019932	second-messenger-mediated signaling	4	39	0.0893252	0.331136	gene21058;gene10925;gene23211;gene13291
GO:0048145	regulation of fibroblast proliferation	4	39	0.0893252	0.331136	gene10005;gene3619;gene15095;gene25141
GO:0033500	carbohydrate homeostasis	6	71	0.0896069	0.331537	gene22805;gene24539;gene24904;gene2731;gene14072;gene3110
GO:0042593	glucose homeostasis	6	71	0.0896069	0.331537	gene22805;gene24539;gene24904;gene2731;gene14072;gene3110
GO:0042391	regulation of membrane potential	7	88	0.0899671	0.332548	gene26622;gene2731;gene20320;gene2671;gene13292;gene18799;gene10925
GO:0034097	response to cytokine	15	235	0.0911312	0.336525	gene19669;gene2441;gene24420;gene23240;gene2932;gene10790;gene11460;gene7906;gene4194;gene1086;gene14072;gene18338;gene12460;gene2731;gene6018
GO:0016051	carbohydrate biosynthetic process	5	55	0.091527	0.33766	gene9826;gene14072;gene17449;gene23340;gene21062
GO:0006954	inflammatory response	8	106	0.0923849	0.339347	gene1086;gene10790;gene14012;gene16527;gene1789;gene19669;gene23987;gene6979
GO:0051249	regulation of lymphocyte activation	9	124	0.0931569	0.339347	gene2731;gene10005;gene1479;gene16527;gene19669;gene1789;gene26622;gene10790;gene1035
GO:1903037	regulation of leukocyte cell-cell adhesion	7	89	0.0941947	0.339347	gene2731;gene10005;gene1479;gene16527;gene19669;gene1789;gene26622
GO:0002761	regulation of myeloid leukocyte differentiation	4	40	0.0960065	0.343252	gene24420;gene4321;gene3110;gene20994
GO:0005976	polysaccharide metabolic process	4	40	0.0960065	0.343252	gene15315;gene21062;gene191;gene9826
GO:0006919	activation of cysteine-type endopeptidase activity involved in apoptotic process	4	40	0.0960065	0.343252	gene24420;gene13989;gene25439;gene2731
GO:0007605	sensory perception of sound	4	40	0.0960065	0.343252	gene8401;gene15534;gene26776;gene4002
GO:0048520	positive regulation of behavior	4	40	0.0960065	0.343252	gene1086;gene19669;gene7991;gene14012
GO:0060326	cell chemotaxis	4	40	0.0960065	0.343252	gene1479;gene19669;gene1789;gene21058
GO:0032984	macromolecular complex disassembly	5	56	0.0970995	0.346512	gene13978;gene25593;gene3305;gene577;gene26294
GO:2001056	positive regulation of cysteine-type endopeptidase activity	5	56	0.0970995	0.346512	gene24420;gene2731;gene8550;gene13989;gene25439
GO:0002764	immune response-regulating signaling pathway	8	108	0.100248	0.357324	gene24420;gene23987;gene7991;gene22414;gene5242;gene15024;gene23600;gene2451
GO:0010638	positive regulation of organelle organization	18	297	0.100384	0.357324	gene22414;gene23830;gene24547;gene5242;gene2451;gene24420;gene2731;gene27388;gene17756;gene22130;gene10914;gene14012;gene15538;gene7875;gene27459;gene25141;gene13978;gene25593
GO:0045666	positive regulation of neuron differentiation	9	126	0.10041	0.357324	gene2932;gene14012;gene3110;gene21150;gene25163;gene21233;gene27459;gene13777;gene1740
GO:0031344	regulation of cell projection organization	15	239	0.101425	0.360528	gene2932;gene24547;gene2007;gene2451;gene14012;gene3110;gene21150;gene25163;gene17961;gene7283;gene94;gene17146;gene26622;gene13777;gene1740
GO:0006952	defense response	21	357	0.10183	0.360528	gene1086;gene11460;gene23240;gene23987;gene2441;gene2925;gene8520;gene6979;gene10790;gene11766;gene14012;gene1479;gene15024;gene1789;gene7906;gene3704;gene7991;gene19669;gene4194;gene16527;gene2451
GO:0034112	positive regulation of homotypic cell-cell adhesion	5	57	0.10284	0.360528	gene2731;gene16527;gene19669;gene1789;gene26622
GO:0050900	leukocyte migration	5	57	0.10284	0.360528	gene1479;gene19669;gene1789;gene15450;gene27388
GO:0097191	extrinsic apoptotic signaling pathway	5	57	0.10284	0.360528	gene16527;gene2731;gene8236;gene24420;gene25770
GO:1903039	positive regulation of leukocyte cell-cell adhesion	5	57	0.10284	0.360528	gene2731;gene16527;gene19669;gene1789;gene26622
GO:0050954	sensory perception of mechanical stimulus	4	41	0.102915	0.360528	gene8401;gene15534;gene26776;gene4002
GO:0034612	response to tumor necrosis factor	6	74	0.104264	0.360528	gene24420;gene7906;gene1086;gene14072;gene18338;gene19669
GO:0001501	skeletal system development	12	183	0.105206	0.360528	gene8550;gene7345;gene21150;gene8401;gene9456;gene15095;gene27715;gene25348;gene13814;gene18338;gene21159;gene23600
GO:0060284	regulation of cell development	21	359	0.106232	0.360528	gene2932;gene2007;gene14012;gene3110;gene18338;gene21150;gene24547;gene8780;gene25163;gene12079;gene2731;gene17961;gene5495;gene26294;gene21233;gene27459;gene7283;gene8236;gene17146;gene13777;gene1740
GO:0003007	heart morphogenesis	7	92	0.107528	0.360528	gene3305;gene8550;gene8401;gene25439;gene26294;gene21150;gene6122
GO:0051962	positive regulation of nervous system development	11	165	0.107864	0.360528	gene2932;gene14012;gene3110;gene21150;gene25163;gene9760;gene26294;gene21233;gene27459;gene13777;gene1740
GO:0051716	cellular response to stimulus	114	2357	0.108358	0.360528	gene7225;gene12843;gene14012;gene15024;gene17982;gene3110;gene1479;gene19669;gene2451;gene2731;gene15095;gene10790;gene6979;gene18799;gene16527;gene21260;gene24016;gene1789;gene1740;gene24420;gene94;gene23987;gene1035;gene17237;gene23125;gene21058;gene23469;gene12390;gene16990;gene26622;gene8236;gene1086;gene17405;gene9182;gene13777;gene20545;gene11808;gene21233;gene27388;gene17022;gene13989;gene…
GO:0070482	response to oxygen levels	8	110	0.108475	0.360528	gene2731;gene26622;gene1086;gene13989;gene14104;gene16518;gene18338;gene21040
GO:0006733	oxidoreduction coenzyme metabolic process	5	58	0.108745	0.360528	gene14072;gene19939;gene23340;gene9617;gene20320
GO:2001236	regulation of extrinsic apoptotic signaling pathway	6	75	0.109412	0.360528	gene1086;gene24420;gene1479;gene17449;gene26622;gene4194
GO:0050794	regulation of cellular process	207	4463	0.109911	0.360528	gene2007;gene10925;gene24420;gene2731;gene12377;gene14012;gene7906;gene11544;gene25840;gene7225;gene26622;gene1086;gene11059;gene11808;gene12079;gene25439;gene6792;gene16527;gene2932;gene22414;gene23830;gene24547;gene5242;gene12460;gene18172;gene21150;gene23125;gene23257;gene2451;gene3110;gene4321;gene8550;gene9182;gene12843;gene15024;gene17982;gene26623;gene13777;gene13291;gene17022;gene6122;gen…
GO:0050778	positive regulation of immune response	11	166	0.111266	0.360528	gene24420;gene6246;gene23987;gene11766;gene7991;gene22414;gene5242;gene1789;gene15024;gene23600;gene2451
GO:0051345	positive regulation of hydrolase activity	13	204	0.111334	0.360528	gene24420;gene2731;gene21233;gene21058;gene14012;gene15677;gene19669;gene2451;gene26623;gene7906;gene8550;gene13989;gene25439
GO:0022008	neurogenesis	31	566	0.11318	0.360528	gene20545;gene7047;gene13777;gene18338;gene2932;gene8236;gene2007;gene17961;gene17052;gene14012;gene3110;gene1740;gene7283;gene10914;gene17156;gene94;gene21150;gene10790;gene23211;gene25163;gene11544;gene4194;gene1047;gene26294;gene21233;gene27459;gene6019;gene7225;gene19669;gene26776;gene17146
GO:0098542	defense response to other organism	10	148	0.113827	0.360528	gene11460;gene23240;gene23987;gene2441;gene2925;gene8520;gene6979;gene3704;gene7991;gene2451
GO:0042326	negative regulation of phosphorylation	13	205	0.114441	0.360528	gene17405;gene577;gene683;gene12079;gene20320;gene26622;gene6018;gene25948;gene7401;gene14104;gene17449;gene2007;gene94
GO:0045637	regulation of myeloid cell differentiation	6	76	0.114687	0.360528	gene24420;gene11460;gene4321;gene3110;gene20994;gene25840
GO:0060759	regulation of response to cytokine stimulus	5	59	0.114813	0.360528	gene10790;gene28408;gene2007;gene24420;gene26622
GO:0071345	cellular response to cytokine stimulus	12	186	0.114869	0.360528	gene19669;gene23240;gene2441;gene2932;gene10790;gene7906;gene4194;gene1086;gene14072;gene18338;gene2731;gene6018
GO:0009615	response to virus	8	112	0.117063	0.360528	gene11460;gene23240;gene23987;gene2441;gene2925;gene8520;gene7997;gene2731
GO:0008284	positive regulation of cell proliferation	17	284	0.11728	0.360528	gene1086;gene16527;gene2932;gene7225;gene8550;gene7875;gene21150;gene26294;gene1789;gene14012;gene26623;gene2541;gene2451;gene2731;gene3110;gene15095;gene25141
GO:0045778	positive regulation of ossification	4	43	0.11739	0.360528	gene13292;gene14012;gene7225;gene8550
GO:0097202	activation of cysteine-type endopeptidase activity	4	43	0.11739	0.360528	gene24420;gene2731;gene13989;gene25439
GO:0051301	cell division	21	364	0.117753	0.360528	gene12843;gene17424;gene19571;gene19919;gene22076;gene25141;gene2541;gene28536;gene4018;gene7652;gene7906;gene8780;gene23830;gene26660;gene4545;gene21233;gene25770;gene26868;gene4194;gene6792;gene8276
GO:0051186	cofactor metabolic process	12	187	0.118201	0.360528	gene17262;gene12267;gene21924;gene15585;gene21932;gene14484;gene14072;gene6310;gene19939;gene23340;gene9617;gene20320
GO:0050776	regulation of immune response	16	265	0.119267	0.360528	gene24420;gene6246;gene23987;gene11766;gene26622;gene1479;gene1035;gene7991;gene22414;gene5242;gene1789;gene15024;gene23600;gene10005;gene94;gene2451
GO:0048667	cell morphogenesis involved in neuron differentiation	9	131	0.119916	0.360528	gene20545;gene1740;gene7283;gene10914;gene17052;gene17156;gene94;gene25163;gene6019
GO:0051604	protein maturation	9	131	0.119916	0.360528	gene24420;gene2731;gene26990;gene12043;gene7345;gene22692;gene22805;gene13989;gene25439
GO:0055074	calcium ion homeostasis	6	77	0.12009	0.360528	gene26622;gene21058;gene25348;gene10925;gene7991;gene9182
GO:0043583	ear development	5	60	0.121038	0.360528	gene7225;gene16635;gene17982;gene8401;gene26776
GO:0071356	cellular response to tumor necrosis factor	5	60	0.121038	0.360528	gene7906;gene1086;gene14072;gene18338;gene19669
GO:0001933	negative regulation of protein phosphorylation	12	188	0.121587	0.360528	gene17405;gene577;gene683;gene12079;gene20320;gene26622;gene6018;gene25948;gene7401;gene17449;gene2007;gene94
GO:0032496	response to lipopolysaccharide	7	95	0.121817	0.360528	gene10790;gene16527;gene14072;gene19831;gene24420;gene7991;gene19669
GO:0030162	regulation of proteolysis	18	306	0.123049	0.360528	gene24420;gene2731;gene1086;gene16518;gene2007;gene4002;gene577;gene25141;gene17424;gene3067;gene1267;gene13353;gene7906;gene23134;gene8550;gene13989;gene25439;gene1047
GO:0032101	regulation of response to external stimulus	19	326	0.123099	0.360528	gene2932;gene26622;gene6668;gene1086;gene2007;gene6246;gene10112;gene1035;gene24904;gene15024;gene19669;gene7991;gene1710;gene23987;gene23211;gene1789;gene14012;gene17146;gene683
GO:0001654	eye development	9	132	0.124049	0.360528	gene7875;gene17961;gene15450;gene20545;gene21672;gene11808;gene16518;gene2007;gene26294
GO:0007160	cell-matrix adhesion	4	44	0.124942	0.360528	gene14104;gene25439;gene17238;gene17982
GO:0009749	response to glucose	4	44	0.124942	0.360528	gene1086;gene2731;gene14072;gene3110
GO:0010634	positive regulation of epithelial cell migration	4	44	0.124942	0.360528	gene1086;gene14012;gene1267;gene6792
GO:0072330	monocarboxylic acid biosynthetic process	6	78	0.125616	0.360528	gene15585;gene24567;gene26286;gene2814;gene19831;gene20994
GO:0051346	negative regulation of hydrolase activity	8	114	0.126005	0.361283	gene1086;gene16518;gene2007;gene4002;gene577;gene24420;gene23134;gene2451
GO:0001818	negative regulation of cytokine production	5	61	0.127419	0.364789	gene10790;gene1086;gene24904;gene94;gene2007
GO:1903708	positive regulation of hemopoiesis	5	61	0.127419	0.364789	gene2731;gene24420;gene10790;gene1789;gene11460
GO:0010243	response to organonitrogen compound	16	268	0.127905	0.365909	gene15095;gene21260;gene2731;gene15450;gene18172;gene2007;gene25840;gene13777;gene24539;gene3110;gene24016;gene2451;gene26623;gene94;gene12460;gene7906
GO:0033043	regulation of organelle organization	34	637	0.12946	0.370079	gene22414;gene23830;gene24547;gene5242;gene4194;gene26623;gene2451;gene21233;gene27388;gene94;gene12339;gene24420;gene2731;gene17756;gene4545;gene25141;gene17424;gene22130;gene10914;gene14012;gene6251;gene8780;gene20589;gene26660;gene25439;gene15538;gene7875;gene27459;gene13978;gene25593;gene7906;gene19571;gene26961;gene28142
GO:0001525	angiogenesis	9	134	0.132543	0.376788	gene8550;gene1086;gene1267;gene11808;gene14012;gene16527;gene21672;gene26622;gene6792
GO:0010604	positive regulation of macromolecule metabolic process	66	1323	0.132606	0.376788	gene24420;gene2731;gene12377;gene14012;gene7906;gene12460;gene18172;gene2007;gene21150;gene23125;gene23257;gene2451;gene3110;gene4321;gene8550;gene9182;gene19669;gene25439;gene1489;gene22130;gene26623;gene27388;gene94;gene15095;gene26622;gene10005;gene21058;gene17237;gene1086;gene17449;gene3067;gene1267;gene22076;gene2541;gene16527;gene2932;gene15919;gene24904;gene26581;gene3305;gene13777;gene262…
GO:0006906	vesicle fusion	4	45	0.132694	0.376788	gene21330;gene2602;gene26623;gene6246
GO:0009746	response to hexose	4	45	0.132694	0.376788	gene1086;gene2731;gene14072;gene3110
GO:0034284	response to monosaccharide	4	45	0.132694	0.376788	gene1086;gene2731;gene14072;gene3110
GO:0042129	regulation of T cell proliferation	4	45	0.132694	0.376788	gene10005;gene16527;gene1789;gene1479
GO:0034329	cell junction assembly	5	62	0.13395	0.379508	gene21233;gene21381;gene8276;gene14104;gene25439
GO:0051099	positive regulation of binding	5	62	0.13395	0.379508	gene10474;gene26475;gene26622;gene7225;gene2007
GO:0051216	cartilage development	5	62	0.13395	0.379508	gene8550;gene21150;gene8401;gene9456;gene25348
GO:0031175	neuron projection development	13	211	0.134135	0.37975	gene13777;gene18338;gene8236;gene20545;gene1740;gene7283;gene10914;gene17052;gene17156;gene94;gene25163;gene6019;gene23211
GO:0030030	cell projection organization	23	412	0.135677	0.383833	gene13777;gene18338;gene7875;gene14104;gene10600;gene94;gene8236;gene16439;gene21170;gene20545;gene1740;gene7283;gene10914;gene17052;gene17156;gene25163;gene10990;gene6019;gene7225;gene17982;gene23211;gene23830;gene23600
GO:0071310	cellular response to organic substance	38	725	0.136835	0.386023	gene15095;gene19669;gene10790;gene16527;gene21260;gene1789;gene13777;gene27388;gene23240;gene2441;gene8760;gene1028;gene1086;gene2007;gene2731;gene18172;gene2932;gene12460;gene22414;gene18338;gene9182;gene7906;gene27581;gene3609;gene14012;gene3110;gene26622;gene4194;gene24016;gene2451;gene26623;gene17449;gene2541;gene24420;gene14072;gene24539;gene94;gene6018
GO:0045664	regulation of neuron differentiation	14	232	0.138863	0.388246	gene2932;gene2007;gene14012;gene3110;gene21150;gene25163;gene17961;gene21233;gene27459;gene7283;gene8236;gene17146;gene13777;gene1740
GO:0035023	regulation of Rho protein signal transduction	4	46	0.140639	0.392351	gene25439;gene21233;gene7906;gene9188
GO:0035821	modification of morphology or physiology of other organism	4	46	0.140639	0.392351	gene26623;gene24420;gene6979;gene2731
GO:1902107	positive regulation of leukocyte differentiation	4	46	0.140639	0.392351	gene2731;gene24420;gene10790;gene1789
GO:0072358	cardiovascular system development	20	353	0.141275	0.392728	gene3305;gene6122;gene26622;gene4545;gene25119;gene1267;gene12339;gene8550;gene8401;gene25439;gene26294;gene1086;gene21150;gene28886;gene11808;gene9182;gene14012;gene16527;gene21672;gene6792
GO:0072359	circulatory system development	20	353	0.141275	0.392728	gene3305;gene6122;gene26622;gene4545;gene25119;gene1267;gene12339;gene8550;gene8401;gene25439;gene26294;gene1086;gene21150;gene28886;gene11808;gene9182;gene14012;gene16527;gene21672;gene6792
GO:0050769	positive regulation of neurogenesis	10	155	0.141412	0.392728	gene2932;gene14012;gene3110;gene21150;gene25163;gene26294;gene21233;gene27459;gene13777;gene1740
GO:0007417	central nervous system development	19	333	0.142044	0.39283	gene13814;gene15095;gene7875;gene17961;gene15450;gene17982;gene19831;gene11544;gene2932;gene21260;gene17424;gene25439;gene1035;gene10790;gene20545;gene23211;gene2731;gene28536;gene1740
GO:0002237	response to molecule of bacterial origin	7	99	0.142298	0.39325	gene10790;gene16527;gene14072;gene19831;gene24420;gene7991;gene19669
GO:0071407	cellular response to organic cyclic compound	11	175	0.144608	0.399343	gene1789;gene27388;gene18172;gene2007;gene2731;gene16527;gene19669;gene24420;gene26622;gene24539;gene94
GO:1901698	response to nitrogen compound	18	314	0.145564	0.401692	gene15095;gene21260;gene2731;gene15450;gene18172;gene2007;gene25840;gene23987;gene13777;gene24539;gene3110;gene24016;gene2451;gene26623;gene26622;gene94;gene12460;gene7906
GO:0031346	positive regulation of cell projection organization	9	137	0.145838	0.40216	gene2932;gene24547;gene2451;gene14012;gene3110;gene21150;gene25163;gene13777;gene1740
GO:0048858	cell projection morphogenesis	16	274	0.146243	0.402986	gene13777;gene18338;gene7875;gene8236;gene16439;gene21170;gene20545;gene1740;gene7283;gene10914;gene17052;gene17156;gene94;gene25163;gene6019;gene23830
GO:0016049	cell growth	5	64	0.147449	0.406015	gene13777;gene18338;gene10990;gene20545;gene25163
GO:0060560	developmental growth involved in morphogenesis	4	47	0.148767	0.407897	gene13777;gene18338;gene20545;gene25163
GO:0051251	positive regulation of lymphocyte activation	6	82	0.148917	0.407897	gene2731;gene16527;gene19669;gene1789;gene26622;gene10790
GO:0051607	defense response to virus	6	82	0.148917	0.407897	gene11460;gene23240;gene23987;gene2441;gene2925;gene8520
GO:0007267	cell-cell signaling	9	138	0.150415	0.407897	gene23124;gene7722;gene2602;gene290;gene3609;gene7049;gene8236;gene8550;gene12651
GO:1901653	cellular response to peptide	7	101	0.153124	0.407897	gene21260;gene18172;gene2007;gene24016;gene2451;gene26623;gene7906
GO:0007411	axon guidance	5	65	0.154408	0.407897	gene10914;gene17052;gene17156;gene20545;gene94
GO:0097485	neuron projection guidance	5	65	0.154408	0.407897	gene10914;gene17052;gene17156;gene20545;gene94
GO:0006986	response to unfolded protein	6	83	0.155029	0.407897	gene8760;gene9182;gene1047;gene1086;gene17449;gene2541
GO:0046578	regulation of Ras protein signal transduction	6	83	0.155029	0.407897	gene4545;gene2451;gene7906;gene25439;gene21233;gene9188
GO:2001242	regulation of intrinsic apoptotic signaling pathway	6	83	0.155029	0.407897	gene26622;gene26776;gene2731;gene9182;gene4002;gene25770
GO:0048699	generation of neurons	28	524	0.156362	0.407897	gene13777;gene18338;gene2932;gene8236;gene2007;gene17052;gene14012;gene3110;gene20545;gene1740;gene7283;gene10914;gene17156;gene94;gene21150;gene10790;gene23211;gene25163;gene11544;gene4194;gene17961;gene26294;gene21233;gene27459;gene6019;gene7225;gene26776;gene17146
GO:0010976	positive regulation of neuron projection development	7	102	0.158676	0.407897	gene2932;gene14012;gene3110;gene21150;gene25163;gene13777;gene1740
GO:0071417	cellular response to organonitrogen compound	11	179	0.160946	0.407897	gene15095;gene21260;gene18172;gene2007;gene2731;gene24016;gene2451;gene26623;gene24539;gene94;gene7906
GO:0034330	cell junction organization	6	84	0.16125	0.407897	gene10326;gene21233;gene21381;gene8276;gene14104;gene25439
GO:0043086	negative regulation of catalytic activity	16	279	0.16258	0.407897	gene1086;gene16518;gene2007;gene4002;gene577;gene24420;gene17424;gene23134;gene10693;gene7875;gene6018;gene26622;gene25948;gene7401;gene14104;gene2451
GO:0032269	negative regulation of cellular protein metabolic process	25	464	0.162848	0.407897	gene1086;gene25840;gene16518;gene2007;gene4002;gene577;gene24420;gene17405;gene683;gene12079;gene24539;gene4194;gene20320;gene26622;gene17424;gene6018;gene25948;gene7401;gene11460;gene24016;gene17449;gene94;gene23134;gene14104;gene1047
GO:0007186	G-protein coupled receptor signaling pathway	7	103	0.164319	0.408607	gene1789;gene94;gene21058;gene12390;gene16990;gene19669;gene26622
GO:0010975	regulation of neuron projection development	11	180	0.165171	0.410457	gene2932;gene2007;gene14012;gene3110;gene21150;gene25163;gene17961;gene7283;gene17146;gene13777;gene1740
GO:0001704	formation of primary germ layer	4	49	0.165546	0.410587	gene2007;gene21672;gene8401;gene17982
GO:0007584	response to nutrient	4	49	0.165546	0.410587	gene18338;gene20994;gene15725;gene4002
GO:0009743	response to carbohydrate	4	49	0.165546	0.410587	gene1086;gene2731;gene14072;gene3110
GO:0051129	negative regulation of cellular component organization	17	301	0.168308	0.412974	gene14012;gene1479;gene3067;gene26622;gene17756;gene18338;gene17424;gene12079;gene6251;gene8780;gene17961;gene1086;gene25439;gene17146;gene7906;gene26961;gene28142
GO:0002429	immune response-activating cell surface receptor signaling pathway	5	67	0.168723	0.412974	gene22414;gene5242;gene15024;gene23600;gene2451
GO:0015849	organic acid transport	5	67	0.168723	0.412974	gene18783;gene12651;gene15450;gene6404;gene26990
GO:0046942	carboxylic acid transport	5	67	0.168723	0.412974	gene18783;gene12651;gene15450;gene6404;gene26990
GO:0051098	regulation of binding	9	142	0.16942	0.413561	gene10474;gene26475;gene26622;gene7225;gene26294;gene9182;gene2007;gene23240;gene7875
GO:0001775	cell activation	11	181	0.16945	0.413561	gene1035;gene10790;gene24420;gene13292;gene15450;gene25865;gene2932;gene16527;gene7047;gene2472;gene7990
GO:0044723	single-organism carbohydrate metabolic process	17	303	0.174985	0.426254	gene18134;gene23469;gene2731;gene24356;gene24539;gene9617;gene15315;gene21062;gene20250;gene191;gene19939;gene23340;gene9826;gene1086;gene17122;gene14072;gene17449
GO:0031325	positive regulation of cellular metabolic process	64	1307	0.17541	0.427018	gene24420;gene2731;gene12377;gene14012;gene7906;gene12460;gene18172;gene2007;gene21150;gene23125;gene23257;gene2451;gene3110;gene4321;gene8550;gene9182;gene25439;gene1489;gene22130;gene26623;gene27388;gene94;gene15095;gene26622;gene10005;gene21058;gene17237;gene1086;gene17449;gene3067;gene1267;gene14104;gene22076;gene2541;gene16527;gene2932;gene15919;gene19669;gene24904;gene26581;gene3305;gene137…
GO:0060828	regulation of canonical Wnt signaling pathway	7	105	0.17587	0.427533	gene15615;gene17237;gene26622;gene4194;gene15476;gene7225;gene9182
GO:1903532	positive regulation of secretion by cell	7	105	0.17587	0.427533	gene18338;gene6246;gene24904;gene94;gene2731;gene6979;gene14072
GO:0034250	positive regulation of cellular amide metabolic process	5	68	0.176069	0.427533	gene8550;gene1086;gene1471;gene17405;gene25840
GO:0046883	regulation of hormone secretion	5	68	0.176069	0.427533	gene1789;gene6246;gene24904;gene2731;gene14072
GO:0072507	divalent inorganic cation homeostasis	6	87	0.180537	0.438104	gene26622;gene21058;gene25348;gene10925;gene7991;gene9182
GO:0090263	positive regulation of canonical Wnt signaling pathway	4	51	0.182962	0.440324	gene15615;gene17237;gene26622;gene4194
GO:0042063	gliogenesis	5	69	0.183535	0.440324	gene20545;gene7047;gene17961;gene2932;gene19669
GO:0045931	positive regulation of mitotic cell cycle	5	69	0.183535	0.440324	gene17022;gene24016;gene25141;gene2541;gene26294
GO:0050790	regulation of catalytic activity	38	749	0.186525	0.440324	gene24420;gene2731;gene21233;gene1086;gene16518;gene2007;gene4002;gene577;gene21058;gene25141;gene14104;gene23211;gene17424;gene23134;gene1857;gene10693;gene7875;gene14012;gene6018;gene22076;gene2541;gene26622;gene25948;gene7401;gene13353;gene15095;gene15677;gene19669;gene2451;gene26623;gene13777;gene1740;gene8550;gene7906;gene4567;gene13291;gene13989;gene25439
GO:0044272	sulfur compound biosynthetic process	6	88	0.187164	0.440324	gene17262;gene15585;gene12377;gene17789;gene1047;gene22692
GO:0048705	skeletal system morphogenesis	6	88	0.187164	0.440324	gene7345;gene21150;gene8401;gene25348;gene21159;gene23600
GO:0048568	embryonic organ development	9	146	0.189488	0.440324	gene3305;gene7875;gene7225;gene8550;gene21150;gene7345;gene17982;gene8401;gene24420
GO:0032990	cell part morphogenesis	16	287	0.190628	0.440324	gene13777;gene18338;gene7875;gene8236;gene16439;gene21170;gene20545;gene1740;gene7283;gene10914;gene17052;gene17156;gene94;gene25163;gene6019;gene23830
GO:0060322	head development	16	287	0.190628	0.440324	gene15450;gene17982;gene19831;gene7875;gene11544;gene11059;gene21159;gene23600;gene21260;gene17424;gene25439;gene1035;gene10790;gene23211;gene2731;gene28536
GO:0050877	neurological system process	11	186	0.191635	0.440324	gene8401;gene10326;gene20545;gene26990;gene1740;gene17982;gene15534;gene26776;gene4002;gene21932;gene6404
GO:1903531	negative regulation of secretion by cell	4	52	0.191889	0.440324	gene6246;gene24904;gene94;gene1789
GO:0043434	response to peptide hormone	8	127	0.192142	0.440324	gene21260;gene25840;gene13777;gene24539;gene3110;gene24016;gene2451;gene26623
GO:0051093	negative regulation of developmental process	17	308	0.192262	0.440324	gene9182;gene24539;gene18338;gene16527;gene12079;gene17961;gene2541;gene26622;gene1086;gene19669;gene27581;gene6018;gene2007;gene1789;gene17146;gene4321;gene3110
GO:0010563	negative regulation of phosphorus metabolic process	14	247	0.19384	0.440324	gene17405;gene577;gene683;gene12079;gene20320;gene26622;gene6018;gene25948;gene7401;gene14104;gene17449;gene2007;gene94;gene13777
GO:0045936	negative regulation of phosphate metabolic process	14	247	0.19384	0.440324	gene17405;gene577;gene683;gene12079;gene20320;gene26622;gene6018;gene25948;gene7401;gene14104;gene17449;gene2007;gene94;gene13777
GO:0042306	regulation of protein import into nucleus	6	89	0.193885	0.440324	gene24904;gene21233;gene5350;gene16527;gene25948;gene7401
GO:0048514	blood vessel morphogenesis	10	167	0.1959	0.440324	gene26622;gene4545;gene1267;gene8550;gene1086;gene11808;gene14012;gene16527;gene21672;gene6792
GO:0090087	regulation of peptide transport	5	71	0.198806	0.440324	gene24904;gene5350;gene16527;gene2731;gene14072
GO:0065009	regulation of molecular function	48	971	0.199562	0.440324	gene2007;gene24420;gene2731;gene12377;gene14012;gene7906;gene10474;gene26475;gene26622;gene7225;gene21233;gene26294;gene1086;gene16518;gene4002;gene577;gene21058;gene17237;gene9182;gene10600;gene20320;gene25141;gene14104;gene23211;gene17424;gene23134;gene1857;gene10693;gene7875;gene6018;gene22076;gene2541;gene25948;gene7401;gene13353;gene15095;gene15677;gene19669;gene2451;gene26623;gene13777;gene…
GO:0051047	positive regulation of secretion	7	109	0.199966	0.440324	gene18338;gene6246;gene24904;gene94;gene2731;gene6979;gene14072
GO:0001568	blood vessel development	12	208	0.200282	0.440324	gene26622;gene4545;gene25119;gene1267;gene8550;gene1086;gene9182;gene11808;gene14012;gene16527;gene21672;gene6792
GO:0071478	cellular response to radiation	6	90	0.200696	0.440324	gene21233;gene6792;gene28886;gene3066;gene23125;gene16518
GO:0010632	regulation of epithelial cell migration	5	72	0.206601	0.451579	gene1086;gene14012;gene1267;gene6792;gene2007
GO:0060485	mesenchyme development	5	72	0.206601	0.451579	gene17146;gene23234;gene6316;gene6288;gene7995
GO:1904589	regulation of protein import	6	91	0.207594	0.451579	gene24904;gene21233;gene5350;gene16527;gene25948;gene7401
GO:0001959	regulation of cytokine-mediated signaling pathway	4	54	0.210136	0.45607	gene10790;gene28408;gene24420;gene26622
GO:0010001	glial cell differentiation	4	54	0.210136	0.45607	gene20545;gene7047;gene17961;gene2932
GO:0032507	maintenance of protein location in cell	4	54	0.210136	0.45607	gene94;gene8760;gene26961;gene28142
GO:0071241	cellular response to inorganic substance	4	54	0.210136	0.45607	gene11808;gene13777;gene21233;gene2731
GO:2001233	regulation of apoptotic signaling pathway	11	190	0.210283	0.456131	gene1086;gene24420;gene2731;gene26622;gene26776;gene9182;gene1479;gene17449;gene4002;gene25770;gene4194
GO:1903829	positive regulation of cellular protein localization	10	170	0.210799	0.456991	gene13777;gene24420;gene2731;gene21233;gene94;gene5350;gene16527;gene20320;gene27388;gene25141
GO:0051241	negative regulation of multicellular organismal process	18	334	0.211079	0.457337	gene10790;gene9182;gene23211;gene1086;gene24539;gene4567;gene12079;gene17961;gene2007;gene19669;gene27581;gene24904;gene94;gene6018;gene1789;gene17146;gene4321;gene3110
GO:0008283	cell proliferation	15	272	0.2118	0.458639	gene14012;gene17424;gene22076;gene2451;gene28536;gene28886;gene8550;gene24539;gene2731;gene2541;gene7345;gene21672;gene17132;gene7875;gene2472
GO:0007409	axonogenesis	7	111	0.212474	0.459319	gene20545;gene10914;gene17052;gene17156;gene94;gene25163;gene6019
GO:0019058	viral life cycle	7	111	0.212474	0.459319	gene26990;gene26622;gene26623;gene10790;gene22895;gene6246;gene16185
GO:0043903	regulation of symbiosis, encompassing mutualism through parasitism	7	111	0.212474	0.459319	gene26623;gene26622;gene11460;gene2441;gene2925;gene26581;gene2731
GO:1901699	cellular response to nitrogen compound	12	211	0.213735	0.461784	gene15095;gene21260;gene18172;gene2007;gene2731;gene24016;gene2451;gene26623;gene26622;gene24539;gene94;gene7906
GO:0002250	adaptive immune response	5	73	0.214494	0.462553	gene15024;gene1789;gene11766;gene16527;gene2451
GO:0006874	cellular calcium ion homeostasis	5	73	0.214494	0.462553	gene26622;gene21058;gene25348;gene10925;gene9182
GO:0009205	purine ribonucleoside triphosphate metabolic process	6	92	0.214575	0.462553	gene2731;gene19500;gene3110;gene19939;gene23340;gene9617
GO:0034109	homotypic cell-cell adhesion	6	92	0.214575	0.462553	gene1035;gene13292;gene15450;gene25865;gene24420;gene2472
GO:0005975	carbohydrate metabolic process	19	356	0.215038	0.46329	gene18134;gene23469;gene2731;gene24356;gene24539;gene9617;gene20320;gene3250;gene15315;gene21062;gene20250;gene191;gene19939;gene23340;gene9826;gene1086;gene17122;gene14072;gene17449
GO:0002252	immune effector process	10	171	0.215868	0.464527	gene11460;gene23240;gene23987;gene2441;gene2925;gene8520;gene11766;gene22414;gene5242;gene7990
GO:0051049	regulation of transport	33	655	0.219215	0.466448	gene16518;gene25163;gene1789;gene14012;gene1479;gene3067;gene19669;gene26622;gene10911;gene18338;gene6246;gene2602;gene17237;gene24420;gene2731;gene24904;gene26868;gene10600;gene20320;gene21233;gene94;gene5350;gene23124;gene16527;gene6979;gene27388;gene14072;gene25948;gene7401;gene10925;gene1086;gene10790;gene1028
GO:0010906	regulation of glucose metabolic process	4	55	0.219438	0.466448	gene23340;gene24904;gene2731;gene24539
GO:0050670	regulation of lymphocyte proliferation	4	55	0.219438	0.466448	gene10005;gene16527;gene1789;gene1479
GO:0051048	negative regulation of secretion	4	55	0.219438	0.466448	gene6246;gene24904;gene94;gene1789
GO:1904062	regulation of cation transmembrane transport	4	55	0.219438	0.466448	gene10600;gene20320;gene14012;gene26622
GO:0051248	negative regulation of protein metabolic process	25	484	0.219555	0.466448	gene1086;gene25840;gene16518;gene2007;gene4002;gene577;gene24420;gene17405;gene683;gene12079;gene24539;gene4194;gene20320;gene26622;gene17424;gene6018;gene25948;gene7401;gene11460;gene24016;gene17449;gene94;gene23134;gene14104;gene1047
GO:0071214	cellular response to abiotic stimulus	8	132	0.220845	0.468927	gene24420;gene2731;gene21233;gene6792;gene28886;gene3066;gene23125;gene16518
GO:0048562	embryonic organ morphogenesis	6	93	0.221636	0.469373	gene3305;gene7225;gene21150;gene7345;gene17982;gene8401
GO:0050767	regulation of neurogenesis	15	275	0.223883	0.469373	gene2932;gene2007;gene14012;gene3110;gene21150;gene25163;gene17961;gene26294;gene21233;gene27459;gene7283;gene8236;gene17146;gene13777;gene1740
GO:0048646	anatomical structure formation involved in morphogenesis	23	443	0.224123	0.469373	gene2007;gene27581;gene16439;gene21170;gene683;gene1267;gene8550;gene7225;gene17756;gene21672;gene8401;gene10914;gene25439;gene1086;gene26294;gene11808;gene14012;gene16527;gene26622;gene6792;gene13978;gene17982;gene6122
GO:0032787	monocarboxylic acid metabolic process	13	234	0.225169	0.469373	gene15585;gene2042;gene14072;gene24567;gene26286;gene2814;gene22805;gene19939;gene23340;gene9617;gene19831;gene20994;gene13989
GO:0019221	cytokine-mediated signaling pathway	7	113	0.225263	0.469373	gene19669;gene23240;gene2441;gene2932;gene7906;gene2731;gene6018
GO:0071496	cellular response to external stimulus	7	113	0.225263	0.469373	gene10790;gene6979;gene17022;gene18338;gene24420;gene2731;gene17449
GO:0030968	endoplasmic reticulum unfolded protein response	4	56	0.228849	0.469373	gene8760;gene9182;gene17449;gene2541
GO:0032944	regulation of mononuclear cell proliferation	4	56	0.228849	0.469373	gene10005;gene16527;gene1789;gene1479
GO:0030182	neuron differentiation	17	318	0.229173	0.469373	gene13777;gene18338;gene8236;gene17052;gene20545;gene1740;gene7283;gene10914;gene17156;gene94;gene11544;gene25163;gene4194;gene6019;gene7225;gene26776;gene23211
GO:1903530	regulation of secretion by cell	11	194	0.229667	0.469373	gene1789;gene18338;gene6246;gene2602;gene24904;gene26868;gene94;gene23124;gene2731;gene6979;gene14072
GO:0002768	immune response-regulating cell surface receptor signaling pathway	5	75	0.230558	0.469373	gene22414;gene5242;gene15024;gene23600;gene2451
GO:0032387	negative regulation of intracellular transport	5	75	0.230558	0.469373	gene16518;gene25163;gene24904;gene25948;gene7401
GO:0043406	positive regulation of MAP kinase activity	5	75	0.230558	0.469373	gene1086;gene13777;gene14104;gene15095;gene2451
GO:0044281	small molecule metabolic process	44	898	0.230723	0.469373	gene20994;gene13291;gene8552;gene3250;gene1740;gene2521;gene15585;gene19831;gene5484;gene14705;gene18025;gene957;gene8183;gene19500;gene3110;gene14072;gene18799;gene24567;gene21924;gene2042;gene18134;gene23469;gene2731;gene2517;gene6310;gene24356;gene12377;gene24539;gene9617;gene17262;gene26286;gene2814;gene22692;gene21932;gene22805;gene17022;gene17789;gene19939;gene23340;gene20320;gene17449;gene…
GO:0009893	positive regulation of metabolic process	70	1470	0.231193	0.469373	gene24420;gene2731;gene12377;gene14012;gene7906;gene12460;gene18172;gene2007;gene21150;gene23125;gene23257;gene2451;gene3110;gene4321;gene8550;gene9182;gene19669;gene25439;gene1489;gene22130;gene26623;gene27388;gene94;gene21233;gene15095;gene26622;gene21058;gene10005;gene17237;gene1086;gene17449;gene3067;gene1267;gene14104;gene22076;gene2541;gene16527;gene2932;gene15919;gene24904;gene26581;gene33…
GO:0051050	positive regulation of transport	18	340	0.233069	0.469373	gene1479;gene19669;gene26622;gene18338;gene6246;gene24420;gene2731;gene24904;gene17237;gene21233;gene20320;gene94;gene5350;gene16527;gene6979;gene27388;gene14072;gene10790
GO:0006887	exocytosis	6	95	0.235985	0.470002	gene16953;gene1086;gene2602;gene7990;gene26868;gene6246
GO:0010769	regulation of cell morphogenesis involved in differentiation	9	155	0.238095	0.473958	gene18338;gene21150;gene24547;gene8780;gene25163;gene12079;gene5495;gene7283;gene17146
GO:0045185	maintenance of protein location	4	57	0.238359	0.474237	gene94;gene8760;gene26961;gene28142
GO:0040007	growth	10	176	0.241925	0.48083	gene13777;gene18338;gene15024;gene2932;gene10990;gene20545;gene25163;gene11808;gene23600;gene25348
GO:0007600	sensory perception	6	96	0.243265	0.481739	gene8401;gene10326;gene20545;gene15534;gene26776;gene4002
GO:0035966	response to topologically incorrect protein	6	96	0.243265	0.481739	gene8760;gene9182;gene1047;gene1086;gene17449;gene2541
GO:0048666	neuron development	14	259	0.24414	0.483222	gene13777;gene18338;gene8236;gene17052;gene20545;gene1740;gene7283;gene10914;gene17156;gene94;gene25163;gene6019;gene7225;gene23211
GO:0007346	regulation of mitotic cell cycle	15	280	0.244659	0.483999	gene26623;gene4194;gene17022;gene24016;gene25141;gene222;gene17424;gene7401;gene2541;gene2451;gene25770;gene26660;gene22076;gene26294;gene15476
GO:0010675	regulation of cellular carbohydrate metabolic process	5	77	0.246956	0.488039	gene23340;gene24904;gene2731;gene25840;gene24539
GO:0060348	bone development	5	77	0.246956	0.488039	gene7345;gene21150;gene15095;gene27715;gene25348
GO:0006140	regulation of nucleotide metabolic process	4	58	0.24796	0.489011	gene1086;gene23340;gene3110;gene25840
GO:0031348	negative regulation of defense response	4	58	0.24796	0.489011	gene10112;gene1035;gene2007;gene24904
GO:0034620	cellular response to unfolded protein	4	58	0.24796	0.489011	gene8760;gene9182;gene17449;gene2541
GO:0070663	regulation of leukocyte proliferation	4	58	0.24796	0.489011	gene10005;gene16527;gene1789;gene1479
GO:0009991	response to extracellular stimulus	9	157	0.249466	0.489548	gene10790;gene6979;gene17022;gene18338;gene20994;gene9182;gene17449;gene15725;gene4002
GO:0071363	cellular response to growth factor stimulus	11	198	0.249722	0.489548	gene13777;gene1028;gene1086;gene2007;gene22414;gene18338;gene19669;gene27581;gene3609;gene14012;gene26622
GO:0009144	purine nucleoside triphosphate metabolic process	6	97	0.25061	0.49019	gene2731;gene19500;gene3110;gene19939;gene23340;gene9617
GO:0071902	positive regulation of protein serine/threonine kinase activity	7	117	0.251602	0.491878	gene1086;gene22076;gene2541;gene13777;gene14104;gene15095;gene2451
GO:0051960	regulation of nervous system development	16	303	0.253058	0.494473	gene2932;gene2007;gene14012;gene3110;gene21150;gene25163;gene9760;gene17961;gene26294;gene21233;gene27459;gene7283;gene8236;gene17146;gene13777;gene1740
GO:0071900	regulation of protein serine/threonine kinase activity	11	199	0.254832	0.495406	gene1086;gene22076;gene2541;gene26622;gene25948;gene7401;gene13777;gene14104;gene15095;gene2451;gene4002
GO:0009199	ribonucleoside triphosphate metabolic process	6	98	0.258017	0.500108	gene19500;gene3110;gene2731;gene19939;gene23340;gene9617
GO:0043087	regulation of GTPase activity	7	118	0.258329	0.500108	gene21233;gene14104;gene23211;gene15677;gene19669;gene2451;gene26623
GO:0061564	axon development	7	118	0.258329	0.500108	gene20545;gene10914;gene17052;gene17156;gene94;gene25163;gene6019
GO:0033674	positive regulation of kinase activity	11	200	0.259979	0.500108	gene1086;gene22076;gene2541;gene15095;gene21233;gene13777;gene14104;gene2451;gene1740;gene8550;gene2731
GO:0071495	cellular response to endogenous stimulus	21	411	0.260207	0.500108	gene15095;gene21260;gene1789;gene13777;gene27388;gene18172;gene2007;gene12460;gene22414;gene18338;gene19669;gene27581;gene3609;gene26622;gene2731;gene24016;gene2451;gene26623;gene24539;gene94;gene7906
GO:0001944	vasculature development	12	221	0.261152	0.500108	gene26622;gene4545;gene25119;gene1267;gene8550;gene1086;gene11808;gene9182;gene14012;gene16527;gene21672;gene6792
GO:0045860	positive regulation of protein kinase activity	10	180	0.263548	0.500108	gene1086;gene22076;gene2541;gene15095;gene21233;gene13777;gene14104;gene2451;gene1740;gene8550
GO:0048878	chemical homeostasis	16	306	0.265583	0.500108	gene26622;gene21058;gene11808;gene25348;gene24904;gene21381;gene22805;gene24539;gene2731;gene10925;gene7991;gene17237;gene16953;gene14072;gene3110;gene9182
GO:0090174	organelle membrane fusion	4	60	0.267401	0.500108	gene21330;gene6246;gene2602;gene26623
GO:0045786	negative regulation of cell cycle	13	244	0.271242	0.503981	gene222;gene20589;gene2541;gene17424;gene1086;gene1467;gene2451;gene4002;gene6721;gene9182;gene25770;gene15476;gene6792
GO:0016043	cellular component organization	128	2793	0.272233	0.505576	gene7047;gene13777;gene18338;gene22414;gene23830;gene24547;gene5242;gene7875;gene15476;gene14104;gene19542;gene94;gene25163;gene10326;gene26623;gene10600;gene8236;gene21233;gene7906;gene1028;gene16518;gene21381;gene22162;gene25348;gene26622;gene6979;gene7345;gene16439;gene25840;gene23682;gene1086;gene21170;gene13978;gene25593;gene3305;gene577;gene14012;gene16308;gene24420;gene2731;gene23276;gene1…
GO:0010876	lipid localization	6	100	0.273004	0.50676	gene2521;gene26622;gene1740;gene24334;gene8654;gene17132
GO:0010628	positive regulation of gene expression	39	806	0.274276	0.508876	gene12377;gene14012;gene7906;gene12460;gene18172;gene2007;gene21150;gene23125;gene23257;gene2451;gene3110;gene4321;gene8550;gene9182;gene17449;gene1267;gene26581;gene3305;gene22076;gene26294;gene28142;gene5495;gene6668;gene1086;gene1471;gene17405;gene25840;gene19561;gene17982;gene10005;gene16527;gene17237;gene17961;gene23234;gene26622;gene27388;gene6316;gene8236;gene94
GO:0030111	regulation of Wnt signaling pathway	8	141	0.276063	0.511943	gene15615;gene17237;gene26622;gene4194;gene15476;gene7225;gene9182;gene2541
GO:0006109	regulation of carbohydrate metabolic process	5	81	0.280585	0.518818	gene23340;gene24904;gene2731;gene25840;gene24539
GO:0072503	cellular divalent inorganic cation homeostasis	5	81	0.280585	0.518818	gene26622;gene21058;gene25348;gene10925;gene9182
GO:0051046	regulation of secretion	11	204	0.280908	0.519164	gene1789;gene18338;gene6246;gene2602;gene24904;gene26868;gene94;gene23124;gene2731;gene6979;gene14072
GO:0019725	cellular homeostasis	13	247	0.285659	0.52485	gene26622;gene22805;gene4591;gene9182;gene21058;gene13978;gene11808;gene1035;gene25348;gene24904;gene10925;gene14072;gene3110
GO:0001558	regulation of cell growth	10	184	0.28577	0.52485	gene25163;gene10112;gene15476;gene4002;gene24539;gene290;gene6631;gene7049;gene8550;gene17146
GO:0045727	positive regulation of translation	4	62	0.287106	0.526291	gene1086;gene1471;gene17405;gene25840
GO:0050803	regulation of synapse structure or activity	4	62	0.287106	0.526291	gene2451;gene9760;gene2602;gene10925
GO:0051651	maintenance of location in cell	4	62	0.287106	0.526291	gene94;gene8760;gene26961;gene28142
GO:0071216	cellular response to biotic stimulus	4	62	0.287106	0.526291	gene10790;gene16527;gene9182;gene19669
GO:0046777	protein autophosphorylation	6	102	0.288194	0.528033	gene15024;gene1035;gene14012;gene24378;gene3110;gene4194
GO:0051235	maintenance of location	5	82	0.289135	0.528767	gene26622;gene94;gene8760;gene26961;gene28142
GO:0070848	response to growth factor	11	206	0.291562	0.528767	gene13777;gene1028;gene1086;gene2007;gene22414;gene18338;gene19669;gene27581;gene3609;gene14012;gene26622
GO:0051726	regulation of cell cycle	26	528	0.29206	0.528767	gene26623;gene4194;gene21233;gene17022;gene24016;gene25141;gene222;gene12460;gene13292;gene17424;gene20589;gene2541;gene1086;gene1467;gene2451;gene4002;gene6721;gene9182;gene7401;gene2731;gene25770;gene26660;gene22076;gene26294;gene15476;gene6792
GO:0006869	lipid transport	5	83	0.297731	0.528767	gene2521;gene1740;gene24334;gene8654;gene17132
GO:0010770	positive regulation of cell morphogenesis involved in differentiation	5	83	0.297731	0.528767	gene21150;gene24547;gene8780;gene25163;gene5495
GO:0045596	negative regulation of cell differentiation	12	229	0.301471	0.529171	gene24539;gene18338;gene16527;gene9182;gene12079;gene17961;gene2541;gene26622;gene1789;gene17146;gene4321;gene3110
GO:0032844	regulation of homeostatic process	9	166	0.30266	0.529171	gene26622;gene25348;gene15725;gene20320;gene4567;gene14012;gene2731;gene11460;gene9182
GO:0031349	positive regulation of defense response	6	104	0.303558	0.530498	gene24420;gene6246;gene23987;gene1710;gene19669;gene7991
GO:0070507	regulation of microtubule cytoskeleton organization	5	84	0.306369	0.535166	gene21233;gene20589;gene25141;gene7906;gene19571
GO:0030177	positive regulation of Wnt signaling pathway	4	64	0.307009	0.536038	gene15615;gene17237;gene26622;gene4194
GO:0060341	regulation of cellular localization	25	511	0.308499	0.538393	gene13777;gene16518;gene25163;gene1789;gene21233;gene26622;gene18338;gene6246;gene2602;gene24420;gene2731;gene24904;gene26868;gene14012;gene94;gene5350;gene23124;gene16527;gene6979;gene27388;gene14072;gene25948;gene7401;gene20320;gene25141
GO:0001655	urogenital system development	7	126	0.313788	0.547375	gene20545;gene13777;gene17982;gene28886;gene17424;gene21058;gene21159
GO:0051302	regulation of cell division	8	147	0.314799	0.547409	gene26623;gene4194;gene21233;gene27459;gene25141;gene17424;gene26660;gene15095
GO:0043547	positive regulation of GTPase activity	5	85	0.315044	0.547409	gene21233;gene15677;gene19669;gene2451;gene26623
GO:0051100	negative regulation of binding	4	65	0.317015	0.548995	gene9182;gene23240;gene26622;gene7875
GO:0007009	plasma membrane organization	6	106	0.319068	0.552051	gene7047;gene23276;gene3067;gene26622;gene26623;gene94
GO:1900180	regulation of protein localization to nucleus	6	106	0.319068	0.552051	gene24904;gene21233;gene5350;gene16527;gene25948;gene7401
GO:0022402	cell cycle process	32	668	0.320148	0.552599	gene94;gene23830;gene17424;gene1467;gene24016;gene2541;gene4002;gene25141;gene16439;gene26660;gene4545;gene1086;gene20589;gene2451;gene6721;gene9182;gene17132;gene7875;gene22076;gene25770;gene7652;gene21233;gene26868;gene4194;gene6792;gene8276;gene12843;gene19571;gene19919;gene4018;gene7906;gene8780
GO:0016055	Wnt signaling pathway	9	169	0.320986	0.552599	gene7225;gene17237;gene26622;gene15615;gene5495;gene7049;gene9182;gene2007;gene2541
GO:0048589	developmental growth	8	148	0.321365	0.552599	gene13777;gene18338;gene15024;gene20545;gene25163;gene11808;gene23600;gene25348
GO:0007088	regulation of mitotic nuclear division	5	86	0.32375	0.552599	gene26623;gene4194;gene25141;gene17424;gene26660
GO:0045859	regulation of protein kinase activity	15	298	0.324911	0.552599	gene1086;gene6018;gene22076;gene2541;gene21233;gene26622;gene25948;gene7401;gene15095;gene13777;gene14104;gene2451;gene1740;gene8550;gene4002
GO:0001822	kidney development	6	107	0.326869	0.552599	gene20545;gene13777;gene17982;gene17424;gene21058;gene21159
GO:0043085	positive regulation of catalytic activity	22	452	0.332446	0.552679	gene24420;gene2731;gene21233;gene21058;gene1086;gene14012;gene22076;gene2541;gene15095;gene15677;gene19669;gene2451;gene26623;gene13777;gene14104;gene1740;gene8550;gene7906;gene4567;gene2007;gene13989;gene25439
GO:0000082	G1/S transition of mitotic cell cycle	4	67	0.337101	0.559687	gene1467;gene24016;gene2541;gene4002
GO:0017157	regulation of exocytosis	4	67	0.337101	0.559687	gene6246;gene2602;gene26868;gene1789
GO:0044843	cell cycle G1/S phase transition	4	67	0.337101	0.559687	gene1467;gene24016;gene2541;gene4002
GO:0008202	steroid metabolic process	5	88	0.341237	0.564836	gene21159;gene23600;gene1740;gene2521;gene24567
GO:0032386	regulation of intracellular transport	15	302	0.343635	0.56856	gene16518;gene25163;gene26622;gene6246;gene24420;gene2731;gene24904;gene21233;gene14012;gene5350;gene16527;gene27388;gene94;gene25948;gene7401
GO:0031668	cellular response to extracellular stimulus	5	89	0.350008	0.576491	gene10790;gene6979;gene17022;gene18338;gene17449
GO:0032388	positive regulation of intracellular transport	9	174	0.351992	0.576491	gene26622;gene6246;gene24420;gene2731;gene21233;gene5350;gene16527;gene27388;gene94
GO:0030900	forebrain development	7	132	0.35672	0.576491	gene11544;gene1035;gene10790;gene23211;gene25439;gene2731;gene28536
GO:0035967	cellular response to topologically incorrect protein	4	69	0.357235	0.576491	gene8760;gene9182;gene17449;gene2541
GO:0016192	vesicle-mediated transport	29	614	0.360315	0.576491	gene7149;gene16953;gene1086;gene26623;gene26622;gene94;gene21330;gene10474;gene19500;gene2451;gene25770;gene3067;gene1035;gene10790;gene1028;gene2602;gene4423;gene1740;gene2441;gene1789;gene22414;gene5242;gene8760;gene2521;gene7990;gene26868;gene6246;gene14012;gene24334
GO:1903827	regulation of cellular protein localization	14	284	0.361801	0.577613	gene13777;gene21233;gene24420;gene2731;gene24904;gene94;gene5350;gene16527;gene25948;gene7401;gene20320;gene27388;gene25141;gene6246
GO:0051347	positive regulation of transferase activity	13	263	0.365881	0.581213	gene1086;gene22076;gene2541;gene15095;gene21233;gene13777;gene14104;gene2451;gene1740;gene8550;gene4567;gene2731;gene2007
GO:0009141	nucleoside triphosphate metabolic process	6	112	0.366187	0.581456	gene19500;gene3110;gene2731;gene19939;gene23340;gene9617
GO:0007369	gastrulation	4	70	0.367303	0.582944	gene2007;gene21672;gene8401;gene17982
GO:0017148	negative regulation of translation	5	91	0.367581	0.582944	gene25840;gene24539;gene4194;gene24016;gene14104
GO:0046474	glycerophospholipid biosynthetic process	5	91	0.367581	0.582944	gene6538;gene20320;gene28408;gene14104;gene3056
GO:0009628	response to abiotic stimulus	20	417	0.367864	0.583136	gene8401;gene4002;gene2731;gene2541;gene24420;gene1086;gene23276;gene17052;gene26622;gene21233;gene6792;gene28886;gene3066;gene12460;gene18338;gene13989;gene14104;gene16518;gene21040;gene23125
GO:0044092	negative regulation of molecular function	19	395	0.368007	0.583136	gene2007;gene1086;gene16518;gene4002;gene577;gene17237;gene9182;gene24420;gene17424;gene23134;gene10693;gene7875;gene6018;gene26622;gene25948;gene7401;gene14104;gene23240;gene2451
GO:0048598	embryonic morphogenesis	11	220	0.368749	0.584069	gene3305;gene2007;gene7225;gene21150;gene21672;gene8401;gene7345;gene17982;gene10914;gene25439;gene8550
GO:0007420	brain development	13	264	0.371029	0.587437	gene15450;gene17982;gene19831;gene7875;gene11544;gene21260;gene17424;gene25439;gene1035;gene10790;gene23211;gene2731;gene28536
GO:0044093	positive regulation of molecular function	27	573	0.372032	0.58878	gene24420;gene2731;gene12377;gene14012;gene7906;gene10474;gene26475;gene26622;gene7225;gene21233;gene21058;gene1086;gene22076;gene2541;gene15095;gene15677;gene19669;gene2451;gene26623;gene13777;gene14104;gene1740;gene8550;gene4567;gene2007;gene13989;gene25439
GO:0072001	renal system development	6	113	0.374089	0.591791	gene20545;gene13777;gene17982;gene17424;gene21058;gene21159
GO:0071396	cellular response to lipid	8	156	0.374638	0.592414	gene10790;gene16527;gene1789;gene27388;gene2731;gene3110;gene2007;gene19669
GO:0098771	inorganic ion homeostasis	9	178	0.377088	0.595058	gene26622;gene21058;gene11808;gene25348;gene10925;gene7991;gene17237;gene16953;gene9182
GO:0050890	cognition	4	71	0.377362	0.595245	gene1740;gene17982;gene21932;gene6404
GO:0006950	response to stress	65	1426	0.377838	0.59575	gene1035;gene10790;gene14012;gene18799;gene3110;gene15024;gene18172;gene1086;gene15476;gene6721;gene16518;gene2731;gene11460;gene23240;gene23987;gene2441;gene2925;gene8520;gene15450;gene9253;gene23276;gene17405;gene9182;gene20545;gene6979;gene17022;gene13989;gene20589;gene2541;gene8760;gene11766;gene1479;gene1789;gene7906;gene1047;gene2451;gene23211;gene6404;gene3704;gene13292;gene25865;gene18338…
GO:0035239	tube morphogenesis	7	135	0.378409	0.596404	gene3305;gene7225;gene11808;gene21150;gene10914;gene25439;gene6792
GO:0031347	regulation of defense response	12	244	0.380845	0.597736	gene24420;gene6246;gene23987;gene26622;gene10112;gene1035;gene2007;gene24904;gene1710;gene19669;gene7991;gene1789
GO:0043549	regulation of kinase activity	16	332	0.381625	0.597736	gene1086;gene6018;gene22076;gene2541;gene21233;gene26622;gene25948;gene7401;gene14104;gene15095;gene13777;gene2451;gene1740;gene8550;gene2731;gene4002
GO:0007163	establishment or maintenance of cell polarity	4	72	0.387407	0.597736	gene25163;gene23830;gene94;gene27388
GO:0007268	synaptic transmission	4	72	0.387407	0.597736	gene23124;gene7722;gene2602;gene12651
GO:0044262	cellular carbohydrate metabolic process	4	72	0.387407	0.597736	gene24356;gene15315;gene21062;gene191
GO:0099536	synaptic signaling	4	72	0.387407	0.597736	gene23124;gene7722;gene2602;gene12651
GO:0099537	trans-synaptic signaling	4	72	0.387407	0.597736	gene23124;gene7722;gene2602;gene12651
GO:0046822	regulation of nucleocytoplasmic transport	6	115	0.389905	0.598722	gene24904;gene21233;gene5350;gene16527;gene25948;gene7401
GO:0051056	regulation of small GTPase mediated signal transduction	6	115	0.389905	0.598722	gene4545;gene2451;gene7906;gene25439;gene21233;gene9188
GO:0046128	purine ribonucleoside metabolic process	7	137	0.392904	0.603084	gene18025;gene2731;gene19500;gene3110;gene19939;gene23340;gene9617
GO:0034249	negative regulation of cellular amide metabolic process	5	94	0.393953	0.604451	gene25840;gene24539;gene4194;gene24016;gene14104
GO:0022411	cellular component disassembly	9	182	0.402325	0.615814	gene7345;gene13978;gene25593;gene3305;gene577;gene23211;gene6404;gene24420;gene26294
GO:0055082	cellular chemical homeostasis	9	182	0.402325	0.615814	gene26622;gene21058;gene11808;gene25348;gene24904;gene10925;gene14072;gene3110;gene9182
GO:0045017	glycerolipid biosynthetic process	5	95	0.402729	0.615938	gene20320;gene28408;gene6538;gene14104;gene3056
GO:0051783	regulation of nuclear division	5	95	0.402729	0.615938	gene26623;gene4194;gene25141;gene17424;gene26660
GO:0050708	regulation of protein secretion	6	117	0.405716	0.620259	gene18338;gene24904;gene94;gene2731;gene6979;gene14072
GO:0045321	leukocyte activation	7	139	0.407404	0.62259	gene24420;gene1035;gene10790;gene16527;gene7047;gene2472;gene7990
GO:0051338	regulation of transferase activity	20	427	0.409352	0.623106	gene25141;gene1086;gene17424;gene6018;gene22076;gene2541;gene21233;gene26622;gene25948;gene7401;gene14104;gene15095;gene13777;gene2451;gene1740;gene8550;gene4567;gene2731;gene2007;gene4002
GO:0006811	ion transport	15	316	0.410607	0.623106	gene25348;gene18783;gene12651;gene3586;gene15450;gene16953;gene6404;gene26622;gene2671;gene2521;gene11808;gene13292;gene26990;gene17132;gene9182
GO:0042278	purine nucleoside metabolic process	7	140	0.41465	0.623106	gene18025;gene2731;gene19500;gene3110;gene19939;gene23340;gene9617
GO:0048284	organelle fusion	4	75	0.417393	0.625353	gene21330;gene6246;gene2602;gene26623
GO:0032886	regulation of microtubule-based process	5	97	0.420234	0.629363	gene21233;gene20589;gene25141;gene7906;gene19571
GO:0007507	heart development	10	207	0.420581	0.629389	gene3305;gene6122;gene12339;gene8550;gene25119;gene8401;gene25439;gene26294;gene21150;gene28886
GO:1904951	positive regulation of establishment of protein localization	10	207	0.420581	0.629389	gene18338;gene24420;gene2731;gene24904;gene21233;gene94;gene5350;gene16527;gene6979;gene14072
GO:0044772	mitotic cell cycle phase transition	7	141	0.421889	0.6311	gene1467;gene24016;gene2541;gene4002;gene17132;gene7875;gene22076
GO:0032846	positive regulation of homeostatic process	4	76	0.427319	0.63673	gene26622;gene15725;gene2731;gene11460
GO:1903828	negative regulation of cellular protein localization	4	76	0.427319	0.63673	gene24904;gene5350;gene25948;gene7401
GO:1903900	regulation of viral life cycle	5	98	0.428955	0.638919	gene26623;gene11460;gene2441;gene2925;gene26581
GO:0006812	cation transport	9	187	0.433908	0.642772	gene25348;gene12651;gene16953;gene6404;gene26622;gene2671;gene26990;gene9182;gene3586
GO:0006091	generation of precursor metabolites and energy	7	143	0.436341	0.642772	gene19110;gene15315;gene21062;gene191;gene19939;gene23340;gene9617
GO:0055065	metal ion homeostasis	7	143	0.436341	0.642772	gene26622;gene21058;gene25348;gene10925;gene7991;gene16953;gene9182
GO:0044801	single-organism membrane fusion	4	77	0.437202	0.642772	gene21330;gene6246;gene2602;gene26623
GO:0045926	negative regulation of growth	5	99	0.43765	0.642772	gene24539;gene10112;gene15476;gene4002;gene17146
GO:0050801	ion homeostasis	9	188	0.440213	0.642772	gene26622;gene21058;gene11808;gene25348;gene10925;gene7991;gene17237;gene16953;gene9182
GO:0031667	response to nutrient levels	7	144	0.443549	0.64409	gene17022;gene18338;gene20994;gene9182;gene17449;gene15725;gene4002
GO:0044770	cell cycle phase transition	7	144	0.443549	0.64409	gene1467;gene24016;gene2541;gene4002;gene17132;gene7875;gene22076
GO:1901565	organonitrogen compound catabolic process	7	144	0.443549	0.64409	gene3704;gene13291;gene8552;gene7283;gene1047;gene22692;gene15719
GO:0060562	epithelial tube morphogenesis	6	122	0.44506	0.646038	gene3305;gene7225;gene11808;gene10914;gene25439;gene6792
GO:0009108	coenzyme biosynthetic process	4	78	0.447036	0.647677	gene17262;gene12267;gene15585;gene6310
GO:0031400	negative regulation of protein modification process	14	303	0.456683	0.65943	gene17405;gene577;gene683;gene12079;gene20320;gene26622;gene17424;gene6018;gene25948;gene7401;gene11460;gene17449;gene2007;gene94
GO:0007159	leukocyte cell-cell adhesion	4	79	0.456817	0.65943	gene24420;gene27388;gene94;gene2472
GO:0046034	ATP metabolic process	4	79	0.456817	0.65943	gene2731;gene19939;gene23340;gene9617
GO:0050804	modulation of synaptic transmission	4	79	0.456817	0.65943	gene2451;gene10925;gene23124;gene2602
GO:0007610	behavior	7	146	0.457917	0.660138	gene26990;gene1740;gene17982;gene17052;gene1086;gene23124;gene2451
GO:0035295	tube development	11	236	0.459425	0.660874	gene3305;gene7225;gene11808;gene21150;gene10914;gene25439;gene222;gene6792;gene1267;gene15095;gene24539
GO:1903651	positive regulation of cytoplasmic transport	6	124	0.460663	0.660874	gene26622;gene21233;gene5350;gene16527;gene27388;gene94
GO:0045787	positive regulation of cell cycle	8	169	0.461974	0.660874	gene17022;gene24016;gene25141;gene21233;gene20589;gene2541;gene22076;gene26294
GO:0043409	negative regulation of MAPK cascade	4	80	0.46654	0.661638	gene26622;gene17449;gene2007;gene94
GO:0050792	regulation of viral process	5	103	0.472099	0.667294	gene26623;gene11460;gene2441;gene2925;gene26581
GO:0010256	endomembrane system organization	13	284	0.474882	0.670979	gene7047;gene10326;gene14012;gene16308;gene23276;gene20884;gene3067;gene10474;gene23134;gene26622;gene26623;gene94;gene10925
GO:0055080	cation homeostasis	8	171	0.475273	0.671284	gene26622;gene21058;gene11808;gene25348;gene10925;gene7991;gene16953;gene9182
GO:0030308	negative regulation of cell growth	4	81	0.4762	0.671806	gene10112;gene15476;gene4002;gene17146
GO:0090596	sensory organ morphogenesis	4	81	0.4762	0.671806	gene7225;gene17982;gene8401;gene21672
GO:1901136	carbohydrate derivative catabolic process	4	81	0.4762	0.671806	gene3704;gene7283;gene20320;gene20289
GO:0034248	regulation of cellular amide metabolic process	11	239	0.476346	0.671806	gene25840;gene9617;gene8550;gene24539;gene4194;gene23340;gene14104;gene24016;gene1086;gene1471;gene17405
GO:0000122	negative regulation of transcription from RNA polymerase II promoter	15	331	0.483081	0.675542	gene10005;gene1056;gene12460;gene14104;gene1740;gene2007;gene21150;gene22130;gene2541;gene25948;gene26622;gene6122;gene7401;gene9182;gene94
GO:0043405	regulation of MAP kinase activity	6	127	0.483856	0.675542	gene1086;gene26622;gene13777;gene14104;gene15095;gene2451
GO:0051222	positive regulation of protein transport	9	195	0.484063	0.675542	gene18338;gene24904;gene21233;gene94;gene5350;gene16527;gene2731;gene6979;gene14072
GO:0010639	negative regulation of organelle organization	8	173	0.488496	0.675542	gene17756;gene17424;gene6251;gene8780;gene25439;gene7906;gene26961;gene28142
GO:0045862	positive regulation of proteolysis	8	174	0.495074	0.683342	gene24420;gene2731;gene3067;gene1267;gene7906;gene8550;gene13989;gene25439
GO:2001234	negative regulation of apoptotic signaling pathway	5	106	0.497494	0.686427	gene24420;gene4002;gene25770;gene1086;gene1479
GO:1903649	regulation of cytoplasmic transport	10	220	0.497668	0.686427	gene26622;gene24904;gene21233;gene14012;gene5350;gene16527;gene27388;gene94;gene25948;gene7401
GO:0045930	negative regulation of mitotic cell cycle	6	129	0.499148	0.687888	gene222;gene17424;gene2541;gene2451;gene25770;gene15476
GO:0009119	ribonucleoside metabolic process	7	153	0.507488	0.694048	gene18025;gene19500;gene3110;gene2731;gene19939;gene23340;gene9617
GO:0048608	reproductive structure development	7	153	0.507488	0.694048	gene1035;gene10790;gene8550;gene21159;gene24420;gene23600;gene28886
GO:0034976	response to endoplasmic reticulum stress	7	154	0.514453	0.694048	gene1086;gene17405;gene9182;gene8760;gene1047;gene17449;gene2541
GO:0061458	reproductive system development	7	154	0.514453	0.694048	gene1035;gene10790;gene8550;gene21159;gene24420;gene23600;gene28886
GO:0002521	leukocyte differentiation	5	109	0.522418	0.704048	gene24420;gene1035;gene10790;gene683;gene11059
GO:0033673	negative regulation of kinase activity	5	109	0.522418	0.704048	gene6018;gene26622;gene25948;gene7401;gene14104
GO:0044708	single-organism behavior	5	109	0.522418	0.704048	gene1740;gene17982;gene17052;gene1086;gene23124
GO:0007178	transmembrane receptor protein serine/threonine kinase signaling pathway	4	86	0.523418	0.705147	gene17961;gene3609;gene9178;gene5495
GO:0006650	glycerophospholipid metabolic process	6	133	0.529243	0.70594	gene6538;gene20320;gene28408;gene24356;gene14104;gene3056
GO:0034220	ion transmembrane transport	6	133	0.529243	0.70594	gene18783;gene25348;gene11808;gene13292;gene3586;gene9182
GO:0007093	mitotic cell cycle checkpoint	4	87	0.53262	0.70594	gene17424;gene2541;gene2451;gene25770
GO:0007548	sex differentiation	4	87	0.53262	0.70594	gene1035;gene10790;gene21159;gene23600
GO:0009411	response to UV	4	88	0.541733	0.716437	gene4002;gene2541;gene28886;gene3066
GO:0046486	glycerolipid metabolic process	7	158	0.54195	0.716477	gene20320;gene28408;gene6538;gene24356;gene26622;gene14104;gene3056
GO:0055085	transmembrane transport	10	228	0.54384	0.718727	gene9563;gene18783;gene25348;gene10911;gene11808;gene13292;gene15721;gene3586;gene9182;gene17132
GO:0080134	regulation of response to stress	27	622	0.548282	0.722368	gene2932;gene26622;gene6668;gene24420;gene2007;gene6246;gene23987;gene1789;gene2451;gene7906;gene1086;gene10112;gene1035;gene24904;gene15024;gene1710;gene19669;gene13390;gene9182;gene14104;gene7991;gene23211;gene4002;gene10005;gene18799;gene94;gene683
GO:0009891	positive regulation of biosynthetic process	35	807	0.550397	0.722368	gene12377;gene14012;gene7906;gene12460;gene18172;gene2007;gene21150;gene23125;gene23257;gene2451;gene3110;gene4321;gene8550;gene9182;gene19669;gene10005;gene17449;gene14104;gene1086;gene26581;gene3305;gene22076;gene26294;gene28142;gene5495;gene6668;gene1471;gene17405;gene25840;gene18096;gene19561;gene17982;gene15095;gene13291;gene8552
GO:0051224	negative regulation of protein transport	4	89	0.550755	0.722368	gene24904;gene94;gene25948;gene7401
GO:0009790	embryo development	17	392	0.552387	0.722368	gene3305;gene7875;gene2007;gene7225;gene25141;gene8764;gene8550;gene21150;gene21672;gene8401;gene7345;gene17982;gene10914;gene25439;gene24420;gene15095;gene4545
GO:0008610	lipid biosynthetic process	11	253	0.553589	0.722368	gene15585;gene20320;gene28408;gene6538;gene24567;gene26286;gene2814;gene14012;gene14104;gene20994;gene3056
GO:0001101	response to acid chemical	5	113	0.554795	0.722955	gene15095;gene2731;gene3110;gene4002;gene2007
GO:0030097	hemopoiesis	9	207	0.557022	0.724868	gene24420;gene2007;gene1035;gene10790;gene683;gene26660;gene4321;gene9553;gene11059
GO:0071375	cellular response to peptide hormone stimulus	4	90	0.559684	0.728085	gene21260;gene24016;gene2451;gene26623
GO:0071840	cellular component organization or biogenesis	128	2946	0.562523	0.731528	gene7047;gene13777;gene18338;gene22414;gene23830;gene24547;gene5242;gene7875;gene15476;gene14104;gene19542;gene94;gene25163;gene10326;gene26623;gene10600;gene8236;gene21233;gene7906;gene1028;gene16518;gene21381;gene22162;gene25348;gene26622;gene6979;gene7345;gene16439;gene25840;gene23682;gene1086;gene21170;gene13978;gene25593;gene3305;gene577;gene14012;gene16308;gene24420;gene2731;gene23276;gene1…
GO:0051656	establishment of organelle localization	7	162	0.568794	0.734807	gene25141;gene25163;gene2602;gene23830;gene94;gene17424;gene25840
GO:0006875	cellular metal ion homeostasis	5	115	0.570577	0.734807	gene26622;gene21058;gene25348;gene10925;gene9182
GO:0009150	purine ribonucleotide metabolic process	6	139	0.572923	0.734807	gene2731;gene19500;gene3110;gene19939;gene23340;gene9617
GO:1903047	mitotic cell cycle process	21	490	0.573706	0.735313	gene1467;gene24016;gene2541;gene4002;gene25141;gene17424;gene16439;gene26660;gene4545;gene17132;gene7875;gene22076;gene2451;gene25770;gene12843;gene19571;gene19919;gene4018;gene7652;gene7906;gene8780
GO:0016236	macroautophagy	5	116	0.578359	0.740781	gene15315;gene16185;gene23211;gene6404;gene6246
GO:0008654	phospholipid biosynthetic process	5	117	0.586067	0.749146	gene6538;gene20320;gene28408;gene14104;gene3056
GO:0030003	cellular cation homeostasis	6	141	0.587037	0.749927	gene26622;gene21058;gene11808;gene25348;gene10925;gene9182
GO:0046649	lymphocyte activation	5	118	0.593698	0.752857	gene24420;gene1035;gene10790;gene16527;gene2472
GO:0009314	response to radiation	9	214	0.597608	0.757063	gene4002;gene2541;gene21233;gene6792;gene28886;gene3066;gene23125;gene12460;gene16518
GO:0019216	regulation of lipid metabolic process	5	119	0.60125	0.761424	gene25840;gene26622;gene8550;gene21058;gene18096
GO:0009126	purine nucleoside monophosphate metabolic process	4	96	0.611158	0.76913	gene2731;gene19939;gene23340;gene9617
GO:0009167	purine ribonucleoside monophosphate metabolic process	4	96	0.611158	0.76913	gene2731;gene19939;gene23340;gene9617
GO:0051188	cofactor biosynthetic process	4	96	0.611158	0.76913	gene17262;gene12267;gene15585;gene6310
GO:0009116	nucleoside metabolic process	7	169	0.613936	0.772371	gene18025;gene19500;gene3110;gene2731;gene19939;gene23340;gene9617
GO:0043933	macromolecular complex subunit organization	54	1269	0.614231	0.772488	gene22414;gene23830;gene24547;gene5242;gene15476;gene94;gene1028;gene16518;gene21233;gene21381;gene22162;gene25348;gene26622;gene6979;gene25840;gene13978;gene25593;gene3305;gene577;gene17424;gene24420;gene26660;gene2731;gene11544;gene17756;gene22130;gene26961;gene28142;gene7906;gene10914;gene25141;gene16439;gene23089;gene27459;gene26294;gene4194;gene19831;gene7142;gene8401;gene12690;gene2451;gene…
GO:0045088	regulation of innate immune response	5	121	0.616115	0.772863	gene24420;gene23987;gene26622;gene1035;gene7991
GO:0032868	response to insulin	4	97	0.61937	0.776142	gene25840;gene24016;gene2451;gene26623
GO:1904950	negative regulation of establishment of protein localization	4	97	0.61937	0.776142	gene24904;gene94;gene25948;gene7401
GO:0072521	purine-containing compound metabolic process	7	170	0.620176	0.776897	gene18025;gene2731;gene19500;gene3110;gene19939;gene23340;gene9617
GO:0006873	cellular ion homeostasis	6	146	0.62124	0.777975	gene26622;gene21058;gene11808;gene25348;gene10925;gene9182
GO:0000278	mitotic cell cycle	21	503	0.623143	0.778581	gene17424;gene1467;gene24016;gene2541;gene4002;gene25141;gene16439;gene26660;gene4545;gene17132;gene7875;gene22076;gene2451;gene25770;gene12843;gene19571;gene19919;gene4018;gene7652;gene7906;gene8780
GO:1901566	organonitrogen compound biosynthetic process	27	644	0.623695	0.778581	gene19542;gene14705;gene17262;gene18025;gene957;gene12267;gene8183;gene17789;gene7283;gene18799;gene19500;gene3110;gene2517;gene24016;gene23804;gene3586;gene19831;gene17022;gene13591;gene14012;gene15585;gene6310;gene12377;gene5484;gene8361;gene1047;gene22692
GO:0040008	regulation of growth	12	291	0.626945	0.778581	gene24539;gene94;gene25163;gene10112;gene15476;gene4002;gene290;gene6631;gene7049;gene8550;gene17146;gene12843
GO:0098660	inorganic ion transmembrane transport	4	98	0.627473	0.778581	gene25348;gene11808;gene13292;gene9182
GO:0007017	microtubule-based process	13	315	0.627835	0.778581	gene94;gene25163;gene16439;gene25141;gene10326;gene23830;gene28536;gene9617;gene12089;gene12771;gene12773;gene8873;gene8874
GO:0006469	negative regulation of protein kinase activity	4	99	0.635466	0.787022	gene6018;gene26622;gene25948;gene7401
GO:0061025	membrane fusion	4	99	0.635466	0.787022	gene21330;gene6246;gene2602;gene26623
GO:0044764	multi-organism cellular process	10	245	0.636041	0.78748	gene26990;gene24420;gene22895;gene6979;gene26622;gene26623;gene2731;gene10790;gene6246;gene16185
GO:1901990	regulation of mitotic cell cycle phase transition	7	173	0.638561	0.789501	gene25141;gene17424;gene7401;gene2541;gene26660;gene26294;gene15476
GO:0032880	regulation of protein localization	17	413	0.640442	0.789501	gene13777;gene21233;gene18338;gene24420;gene2731;gene24904;gene94;gene5350;gene16527;gene6979;gene14072;gene25948;gene7401;gene20320;gene27388;gene25141;gene6246
GO:1901564	organonitrogen compound metabolic process	41	977	0.640595	0.789501	gene13291;gene8552;gene19542;gene26990;gene19831;gene5484;gene3704;gene14705;gene17262;gene18025;gene957;gene12267;gene8183;gene17789;gene7283;gene18799;gene19500;gene3110;gene2731;gene2517;gene12377;gene24016;gene23804;gene3586;gene22692;gene22805;gene17022;gene14072;gene13591;gene14012;gene15585;gene6310;gene19939;gene23340;gene9617;gene23469;gene20320;gene1047;gene8361;gene15719;gene13989
GO:0030031	cell projection assembly	6	149	0.640973	0.789501	gene14104;gene10600;gene94;gene16439;gene21170;gene10990
GO:0006163	purine nucleotide metabolic process	6	150	0.647414	0.793845	gene2731;gene19500;gene3110;gene19939;gene23340;gene9617
GO:0009259	ribonucleotide metabolic process	6	150	0.647414	0.793845	gene19500;gene3110;gene2731;gene19939;gene23340;gene9617
GO:0031328	positive regulation of cellular biosynthetic process	33	796	0.658361	0.804071	gene12377;gene14012;gene7906;gene12460;gene18172;gene2007;gene21150;gene23125;gene23257;gene2451;gene3110;gene4321;gene8550;gene9182;gene10005;gene17449;gene14104;gene1086;gene26581;gene3305;gene22076;gene26294;gene28142;gene5495;gene6668;gene1471;gene17405;gene25840;gene19561;gene17982;gene15095;gene13291;gene8552
GO:0006357	regulation of transcription from RNA polymerase II promoter	33	797	0.66126	0.804873	gene12460;gene14012;gene18172;gene2007;gene21150;gene23125;gene23257;gene2451;gene3110;gene4321;gene7906;gene8550;gene9182;gene10393;gene11778;gene17052;gene8764;gene17449;gene11544;gene3305;gene17982;gene10005;gene1056;gene14104;gene1740;gene22130;gene2541;gene25948;gene26622;gene6122;gene7401;gene94;gene13989
GO:0006417	regulation of translation	9	226	0.662729	0.805902	gene25840;gene9617;gene24539;gene4194;gene14104;gene24016;gene1086;gene1471;gene17405
GO:1902589	single-organism organelle organization	56	1336	0.663737	0.806871	gene22414;gene23830;gene24547;gene5242;gene15476;gene19542;gene94;gene25163;gene16439;gene21170;gene13978;gene25593;gene3305;gene577;gene24420;gene2731;gene17424;gene4035;gene4300;gene21330;gene23211;gene6404;gene17756;gene11544;gene22130;gene26961;gene28142;gene7906;gene25141;gene10914;gene23089;gene23682;gene22076;gene22273;gene25439;gene7652;gene8780;gene6246;gene10005;gene12843;gene26475;gene…
GO:0030001	metal ion transport	5	129	0.672211	0.81454	gene25348;gene16953;gene26622;gene2671;gene9182
GO:0048511	rhythmic process	5	129	0.672211	0.81454	gene1035;gene10790;gene15919;gene21159;gene23600
GO:0009161	ribonucleoside monophosphate metabolic process	4	104	0.673742	0.81454	gene2731;gene19939;gene23340;gene9617
GO:1901657	glycosyl compound metabolic process	7	179	0.673761	0.81454	gene18025;gene19500;gene3110;gene2731;gene19939;gene23340;gene9617
GO:0048534	hematopoietic or lymphoid organ development	9	229	0.67802	0.819283	gene24420;gene2007;gene1035;gene10790;gene683;gene26660;gene4321;gene9553;gene11059
GO:1903533	regulation of protein targeting	6	155	0.678553	0.819566	gene24904;gene21233;gene5350;gene16527;gene25948;gene7401
GO:0044711	single-organism biosynthetic process	30	733	0.680921	0.821832	gene19542;gene15585;gene18025;gene957;gene8183;gene17789;gene7283;gene19500;gene3110;gene18799;gene20320;gene28408;gene6538;gene24567;gene26286;gene2814;gene19831;gene17022;gene14012;gene14104;gene6310;gene12377;gene9826;gene5484;gene20994;gene3056;gene14072;gene17449;gene23340;gene21062
GO:0051640	organelle localization	8	205	0.68099	0.821832	gene23830;gene25141;gene25163;gene2602;gene7990;gene94;gene17424;gene25840
GO:0016310	phosphorylation	17	426	0.690423	0.826137	gene25141;gene10925;gene14012;gene15024;gene23211;gene24378;gene4194;gene24356;gene19939;gene23340;gene9617;gene1035;gene3110;gene16527;gene19669;gene26622;gene4545
GO:0031396	regulation of protein ubiquitination	6	157	0.690501	0.826137	gene25141;gene17424;gene11460;gene26622;gene4567;gene20589
GO:0051348	negative regulation of transferase activity	6	157	0.690501	0.826137	gene17424;gene6018;gene26622;gene25948;gene7401;gene14104
GO:1901987	regulation of cell cycle phase transition	7	182	0.690541	0.826137	gene25141;gene17424;gene7401;gene2541;gene26660;gene26294;gene15476
GO:0009123	nucleoside monophosphate metabolic process	4	107	0.695338	0.830753	gene2731;gene19939;gene23340;gene9617
GO:0090407	organophosphate biosynthetic process	9	235	0.707327	0.839567	gene17262;gene12267;gene19500;gene3110;gene6538;gene20320;gene28408;gene14104;gene3056
GO:0019693	ribose phosphate metabolic process	6	160	0.70787	0.83995	gene19500;gene3110;gene2731;gene19939;gene23340;gene9617
GO:0043009	chordate embryonic development	10	260	0.708462	0.840392	gene25141;gene8764;gene7225;gene8550;gene21150;gene7345;gene10914;gene25439;gene24420;gene8401
GO:0045944	positive regulation of transcription from RNA polymerase II promoter	16	407	0.70942	0.841267	gene12460;gene14012;gene18172;gene2007;gene21150;gene23125;gene23257;gene2451;gene3110;gene4321;gene7906;gene8550;gene9182;gene17449;gene3305;gene17982
GO:0042592	homeostatic process	21	530	0.716653	0.848003	gene26622;gene22805;gene4591;gene9182;gene21058;gene13978;gene11808;gene1035;gene4567;gene25348;gene24904;gene10790;gene21381;gene24539;gene2731;gene10925;gene7991;gene17237;gene16953;gene14072;gene3110
GO:0009792	embryo development ending in birth or egg hatching	10	262	0.717396	0.848619	gene25141;gene8764;gene7225;gene8550;gene21150;gene7345;gene10914;gene25439;gene24420;gene8401
GO:0048732	gland development	5	138	0.728541	0.856501	gene24539;gene26622;gene2541;gene28886;gene27388
GO:0044282	small molecule catabolic process	6	164	0.729985	0.857934	gene13291;gene8552;gene2731;gene24356;gene21932;gene15719
GO:0010608	posttranscriptional regulation of gene expression	10	265	0.730465	0.858235	gene25840;gene9617;gene24539;gene4194;gene26622;gene14104;gene24016;gene1471;gene1086;gene17405
GO:0010557	positive regulation of macromolecule biosynthetic process	31	775	0.731531	0.859223	gene12377;gene14012;gene7906;gene12460;gene18172;gene2007;gene21150;gene23125;gene23257;gene2451;gene3110;gene4321;gene8550;gene9182;gene19669;gene10005;gene17449;gene1086;gene26581;gene3305;gene22076;gene26294;gene28142;gene5495;gene6668;gene1471;gene17405;gene25840;gene19561;gene17982;gene15095
GO:0016032	viral process	9	241	0.734882	0.862363	gene26990;gene24420;gene22895;gene26622;gene26623;gene2731;gene10790;gene6246;gene16185
GO:0051090	regulation of sequence-specific DNA binding transcription factor activity	6	165	0.735326	0.862467	gene2007;gene12377;gene14012;gene7906;gene17237;gene9182
GO:0010721	negative regulation of cell development	4	113	0.735421	0.862467	gene18338;gene12079;gene17961;gene17146
GO:0006644	phospholipid metabolic process	6	167	0.745783	0.870878	gene6538;gene28408;gene20320;gene24356;gene14104;gene3056
GO:0043900	regulation of multi-organism process	7	193	0.747212	0.872217	gene26623;gene26622;gene11460;gene2441;gene2925;gene26581;gene2731
GO:0090068	positive regulation of cell cycle process	4	115	0.747868	0.872387	gene21233;gene2541;gene26294;gene25141
GO:0002520	immune system development	9	244	0.747989	0.872387	gene24420;gene2007;gene1035;gene10790;gene683;gene26660;gene4321;gene9553;gene11059
GO:0007049	cell cycle	34	854	0.749927	0.873131	gene94;gene17424;gene23830;gene1467;gene24016;gene2541;gene4002;gene25141;gene16439;gene26660;gene4545;gene1086;gene20589;gene2451;gene6721;gene9182;gene17132;gene7875;gene22076;gene25770;gene23349;gene28536;gene7652;gene21233;gene26868;gene4194;gene6792;gene8276;gene12843;gene19571;gene19919;gene4018;gene7906;gene8780
GO:0019637	organophosphate metabolic process	16	419	0.751275	0.873289	gene17262;gene12267;gene19500;gene3110;gene2731;gene6538;gene24356;gene28408;gene20320;gene14072;gene19939;gene23340;gene9617;gene14104;gene18134;gene3056
GO:0006468	protein phosphorylation	13	345	0.751652	0.873461	gene25141;gene10925;gene14012;gene15024;gene23211;gene24378;gene4194;gene1035;gene3110;gene16527;gene19669;gene26622;gene4545
GO:0044712	single-organism catabolic process	17	444	0.75269	0.874402	gene13291;gene8552;gene2731;gene24356;gene23211;gene6404;gene21932;gene15315;gene21062;gene19939;gene23340;gene9617;gene16449;gene21672;gene7345;gene8401;gene15719
GO:0000165	MAPK cascade	4	116	0.753922	0.874503	gene16527;gene19669;gene26622;gene4545
GO:0061024	membrane organization	17	445	0.755898	0.876264	gene7047;gene1086;gene24420;gene2731;gene23276;gene21330;gene20884;gene3067;gene23682;gene26622;gene26623;gene94;gene6246;gene10925;gene17132;gene24334;gene2602
GO:1903320	regulation of protein modification by small protein conjugation or removal	6	170	0.760908	0.879268	gene25141;gene17424;gene11460;gene26622;gene4567;gene20589
GO:0051704	multi-organism process	31	787	0.761941	0.879268	gene26623;gene1035;gene10790;gene23600;gene2731;gene16527;gene11460;gene23240;gene23987;gene2441;gene2925;gene8520;gene26990;gene24420;gene6979;gene26622;gene22895;gene3704;gene7997;gene7991;gene24539;gene26475;gene6246;gene16185;gene14072;gene19831;gene23603;gene11544;gene2451;gene11808;gene19669
GO:0009117	nucleotide metabolic process	8	222	0.76272	0.879902	gene19500;gene3110;gene2731;gene14072;gene19939;gene23340;gene9617;gene20320
GO:0032870	cellular response to hormone stimulus	7	197	0.7659	0.883304	gene21260;gene1789;gene27388;gene12460;gene24016;gene2451;gene26623
GO:0044802	single-organism membrane organization	15	399	0.766735	0.884	gene7047;gene24420;gene2731;gene23276;gene21330;gene20884;gene3067;gene23682;gene26622;gene26623;gene94;gene6246;gene10925;gene17132;gene2602
GO:0000280	nuclear division	12	326	0.773034	0.886184	gene25141;gene22076;gene23830;gene12843;gene17424;gene19571;gene19919;gene26660;gene4018;gene7652;gene7906;gene8780
GO:0003006	developmental process involved in reproduction	8	225	0.775467	0.888706	gene1035;gene10790;gene8550;gene21159;gene24420;gene23600;gene28886;gene11544
GO:0023014	signal transduction by protein phosphorylation	4	121	0.782525	0.895452	gene16527;gene19669;gene26622;gene4545
GO:0006753	nucleoside phosphate metabolic process	8	227	0.783685	0.896292	gene19500;gene3110;gene2731;gene14072;gene19939;gene23340;gene9617;gene20320
GO:0006461	protein complex assembly	22	579	0.788279	0.899881	gene1028;gene16518;gene21233;gene21381;gene22162;gene25348;gene26622;gene6979;gene17424;gene24420;gene26660;gene2731;gene27459;gene10914;gene19831;gene12690;gene2451;gene15095;gene16635;gene24904;gene26623;gene3110
GO:0070271	protein complex biogenesis	22	579	0.788279	0.899881	gene1028;gene16518;gene21233;gene21381;gene22162;gene25348;gene26622;gene6979;gene17424;gene24420;gene26660;gene2731;gene27459;gene10914;gene19831;gene12690;gene2451;gene15095;gene16635;gene24904;gene26623;gene3110
GO:0006066	alcohol metabolic process	5	151	0.797062	0.906618	gene1740;gene2521;gene24567;gene24356;gene20994
GO:0051179	localization	87	2132	0.798967	0.906936	gene2521;gene1479;gene19669;gene25348;gene7149;gene9563;gene11922;gene23134;gene14104;gene18783;gene12651;gene3586;gene16953;gene1086;gene15450;gene26622;gene94;gene24420;gene2731;gene26623;gene1789;gene21159;gene1035;gene10790;gene23830;gene17146;gene10474;gene6792;gene21330;gene1056;gene25141;gene10911;gene23211;gene25163;gene19500;gene2451;gene25770;gene3067;gene6404;gene1028;gene23682;gene260…
GO:0031647	regulation of protein stability	4	126	0.808432	0.911098	gene20589;gene3619;gene9617;gene14012
GO:0098813	nuclear chromosome segregation	4	126	0.808432	0.911098	gene25141;gene17424;gene7652;gene23830
GO:0044765	single-organism transport	51	1289	0.809247	0.911098	gene2521;gene25348;gene7149;gene9563;gene11922;gene23134;gene18783;gene12651;gene3586;gene16953;gene1086;gene15450;gene94;gene24420;gene2731;gene26622;gene1035;gene10790;gene10474;gene6792;gene10911;gene25163;gene6404;gene1028;gene23682;gene2602;gene7990;gene2671;gene1789;gene16635;gene23124;gene6246;gene22414;gene5242;gene8760;gene11808;gene13292;gene26990;gene12690;gene17789;gene1740;gene24334;…
GO:0044403	symbiosis, encompassing mutualism through parasitism	9	260	0.81032	0.911164	gene26623;gene26990;gene24420;gene22895;gene26622;gene2731;gene10790;gene6246;gene16185
GO:0044419	interspecies interaction between organisms	9	260	0.81032	0.911164	gene26623;gene26990;gene24420;gene22895;gene26622;gene2731;gene10790;gene6246;gene16185
GO:0000075	cell cycle checkpoint	4	127	0.813301	0.91344	gene17424;gene2541;gene2451;gene25770
GO:0007067	mitotic nuclear division	10	287	0.813957	0.913908	gene25141;gene12843;gene17424;gene19571;gene19919;gene26660;gene4018;gene7652;gene7906;gene8780
GO:0070201	regulation of establishment of protein localization	12	339	0.81575	0.915387	gene18338;gene24420;gene2731;gene24904;gene21233;gene94;gene5350;gene16527;gene6979;gene14072;gene25948;gene7401
GO:0055086	nucleobase-containing small molecule metabolic process	9	262	0.817227	0.915387	gene18025;gene19500;gene3110;gene2731;gene14072;gene19939;gene23340;gene9617;gene20320
GO:0051234	establishment of localization	70	1745	0.817667	0.915387	gene2521;gene25348;gene7149;gene9563;gene11922;gene23134;gene18783;gene12651;gene3586;gene16953;gene1086;gene15450;gene94;gene24420;gene2731;gene26623;gene26622;gene1035;gene10790;gene10474;gene6792;gene21330;gene1056;gene25141;gene10911;gene25163;gene19500;gene2451;gene25770;gene3067;gene6404;gene1028;gene23682;gene2602;gene4423;gene16185;gene17424;gene21233;gene2813;gene6246;gene8760;gene1740;g…
GO:0010927	cellular component assembly involved in morphogenesis	4	128	0.818068	0.915387	gene16439;gene21170;gene17756;gene13978
GO:0010948	negative regulation of cell cycle process	4	128	0.818068	0.915387	gene20589;gene2541;gene17424;gene15476
GO:0051223	regulation of protein transport	11	315	0.820907	0.917668	gene18338;gene24904;gene21233;gene94;gene5350;gene16527;gene2731;gene6979;gene14072;gene25948;gene7401
GO:1902578	single-organism localization	55	1400	0.834674	0.925747	gene2521;gene25348;gene7149;gene9563;gene11922;gene23134;gene18783;gene12651;gene3586;gene16953;gene1086;gene15450;gene94;gene24420;gene2731;gene26622;gene1035;gene10790;gene23830;gene10474;gene6792;gene25141;gene10911;gene25163;gene6404;gene1028;gene23682;gene2602;gene7990;gene2671;gene1789;gene16635;gene23124;gene6246;gene22414;gene5242;gene8760;gene11808;gene13292;gene26990;gene12690;gene17789…
GO:0010564	regulation of cell cycle process	11	321	0.838727	0.929379	gene26623;gene4194;gene21233;gene20589;gene2541;gene25141;gene17424;gene7401;gene26660;gene26294;gene15476
GO:0048285	organelle fission	12	347	0.838921	0.929379	gene25141;gene22076;gene23830;gene12843;gene17424;gene19571;gene19919;gene26660;gene4018;gene7652;gene7906;gene8780
GO:0010629	negative regulation of gene expression	28	752	0.844839	0.93377	gene2007;gene1086;gene25840;gene17237;gene9182;gene24539;gene4194;gene17424;gene6288;gene24016;gene10005;gene1056;gene12460;gene14104;gene1740;gene21150;gene22130;gene2541;gene25948;gene26622;gene6122;gene7401;gene94;gene16518;gene2451;gene2441;gene23089;gene1047
GO:0016197	endosomal transport	5	163	0.847564	0.93574	gene11922;gene23134;gene10474;gene6792;gene1028
GO:1901135	carbohydrate derivative metabolic process	19	530	0.849636	0.937174	gene3704;gene18025;gene8401;gene17789;gene7283;gene19500;gene3110;gene2731;gene6538;gene20320;gene20250;gene20289;gene6412;gene19939;gene23340;gene9617;gene18134;gene1086;gene17122
GO:0002697	regulation of immune effector process	4	136	0.852708	0.939749	gene6246;gene1479;gene19669;gene1789
GO:0006629	lipid metabolic process	19	532	0.85393	0.940824	gene20994;gene21159;gene23600;gene1740;gene2521;gene15585;gene24567;gene2042;gene20320;gene28408;gene6538;gene26286;gene2814;gene24356;gene14012;gene7283;gene26622;gene14104;gene3056
GO:0031324	negative regulation of cellular metabolic process	41	1076	0.854965	0.941422	gene2007;gene1086;gene25840;gene16518;gene4002;gene577;gene26622;gene17237;gene9182;gene24420;gene17405;gene683;gene12079;gene24539;gene4194;gene20320;gene17424;gene6018;gene6288;gene24904;gene25948;gene7401;gene11460;gene14104;gene24016;gene17449;gene94;gene23134;gene10005;gene1056;gene12460;gene1740;gene21150;gene22130;gene2541;gene6122;gene13777;gene2441;gene23089;gene15919;gene1047
GO:0071824	protein-DNA complex subunit organization	4	137	0.856619	0.942389	gene17424;gene27459;gene11544;gene26294
GO:1902679	negative regulation of RNA biosynthetic process	20	559	0.857555	0.942645	gene2007;gene17237;gene9182;gene17424;gene6288;gene10005;gene1056;gene12460;gene14104;gene1740;gene21150;gene22130;gene2541;gene25948;gene26622;gene6122;gene7401;gene94;gene2441;gene23089
GO:0009416	response to light stimulus	4	138	0.860443	0.944439	gene4002;gene2541;gene28886;gene3066
GO:0006810	transport	66	1681	0.860815	0.944439	gene2521;gene25348;gene7149;gene9563;gene11922;gene23134;gene18783;gene12651;gene3586;gene16953;gene1086;gene15450;gene94;gene24420;gene2731;gene26623;gene26622;gene1035;gene10790;gene10474;gene6792;gene21330;gene1056;gene10911;gene25163;gene19500;gene2451;gene25770;gene3067;gene6404;gene1028;gene23682;gene2602;gene4423;gene16185;gene17424;gene21233;gene2813;gene6246;gene8760;gene1740;gene2441;ge…
GO:0006914	autophagy	6	195	0.861929	0.944805	gene15315;gene16185;gene23211;gene6404;gene191;gene6246
GO:0006310	DNA recombination	4	140	0.867829	0.94908	gene12260;gene1697;gene22895;gene8854
GO:1902680	positive regulation of RNA biosynthetic process	24	665	0.867879	0.94908	gene12377;gene14012;gene7906;gene12460;gene18172;gene2007;gene21150;gene23125;gene23257;gene2451;gene3110;gene4321;gene8550;gene9182;gene17449;gene26581;gene3305;gene22076;gene26294;gene28142;gene5495;gene6668;gene19561;gene17982
GO:0009892	negative regulation of metabolic process	45	1184	0.870945	0.952108	gene2007;gene1086;gene25840;gene16518;gene4002;gene577;gene26622;gene17237;gene9182;gene24420;gene17405;gene683;gene12079;gene24539;gene4194;gene20320;gene17424;gene23134;gene10693;gene7875;gene6018;gene6288;gene24904;gene25948;gene7401;gene11460;gene14104;gene24016;gene17449;gene94;gene10005;gene1056;gene12460;gene1740;gene21150;gene22130;gene2541;gene6122;gene4567;gene13777;gene2451;gene2441;ge…
GO:0006457	protein folding	4	141	0.871395	0.952108	gene22805;gene12337;gene13390;gene21260
GO:0007283	spermatogenesis	5	170	0.871916	0.952405	gene1035;gene10790;gene23600;gene2731;gene11544
GO:0048232	male gamete generation	5	171	0.875112	0.95426	gene1035;gene10790;gene23600;gene2731;gene11544
GO:0033157	regulation of intracellular protein transport	6	201	0.880097	0.957782	gene24904;gene21233;gene5350;gene16527;gene25948;gene7401
GO:0007059	chromosome segregation	5	173	0.881303	0.958821	gene25141;gene17424;gene19571;gene7652;gene23830
GO:0051173	positive regulation of nitrogen compound metabolic process	31	849	0.883112	0.960516	gene12377;gene14012;gene7906;gene12460;gene18172;gene2007;gene21150;gene23125;gene23257;gene2451;gene3110;gene4321;gene8550;gene9182;gene17449;gene26581;gene3305;gene22076;gene26294;gene28142;gene5495;gene6668;gene1086;gene1471;gene17405;gene25840;gene19561;gene17982;gene15095;gene13291;gene8552
GO:0045892	negative regulation of transcription, DNA-templated	19	550	0.888506	0.963958	gene2007;gene17237;gene9182;gene17424;gene6288;gene10005;gene1056;gene12460;gene14104;gene1740;gene21150;gene22130;gene2541;gene25948;gene26622;gene6122;gene7401;gene94;gene23089
GO:0031327	negative regulation of cellular biosynthetic process	25	703	0.889303	0.963958	gene2007;gene25840;gene26622;gene17237;gene9182;gene24539;gene4194;gene17424;gene6288;gene24904;gene24016;gene10005;gene1056;gene12460;gene14104;gene1740;gene21150;gene22130;gene2541;gene25948;gene6122;gene7401;gene94;gene2441;gene23089
GO:0044703	multi-organism reproductive process	9	288	0.890469	0.964949	gene1035;gene10790;gene23600;gene2731;gene24539;gene26475;gene23603;gene11544;gene11808
GO:0055114	oxidation-reduction process	8	261	0.891376	0.965555	gene19110;gene3305;gene577;gene15315;gene21062;gene14072;gene191;gene951
GO:1903507	negative regulation of nucleic acid-templated transcription	19	552	0.891913	0.965555	gene2007;gene17237;gene9182;gene17424;gene6288;gene10005;gene1056;gene12460;gene14104;gene1740;gene21150;gene22130;gene2541;gene25948;gene26622;gene6122;gene7401;gene94;gene23089
GO:0045893	positive regulation of transcription, DNA-templated	23	657	0.896371	0.968872	gene12377;gene14012;gene7906;gene12460;gene18172;gene2007;gene21150;gene23125;gene23257;gene2451;gene3110;gene4321;gene8550;gene9182;gene17449;gene3305;gene22076;gene26294;gene28142;gene5495;gene6668;gene19561;gene17982
GO:1903508	positive regulation of nucleic acid-templated transcription	23	657	0.896371	0.968872	gene12377;gene14012;gene7906;gene12460;gene18172;gene2007;gene21150;gene23125;gene23257;gene2451;gene3110;gene4321;gene8550;gene9182;gene17449;gene3305;gene22076;gene26294;gene28142;gene5495;gene6668;gene19561;gene17982
GO:0006631	fatty acid metabolic process	4	149	0.897055	0.968964	gene15585;gene2042;gene26286;gene2814
GO:0016050	vesicle organization	4	149	0.897055	0.968964	gene21330;gene2602;gene26623;gene6246
GO:0006793	phosphorus metabolic process	31	859	0.897217	0.968964	gene17262;gene12267;gene19500;gene3110;gene2731;gene6538;gene24356;gene15585;gene25141;gene28408;gene20320;gene10925;gene14012;gene15024;gene23211;gene24378;gene4194;gene14484;gene14072;gene19622;gene19939;gene23340;gene9617;gene14104;gene1035;gene18134;gene16527;gene19669;gene26622;gene4545;gene3056
GO:0009890	negative regulation of biosynthetic process	25	713	0.903906	0.972068	gene2007;gene25840;gene26622;gene17237;gene9182;gene24539;gene4194;gene17424;gene6288;gene24904;gene24016;gene10005;gene1056;gene12460;gene14104;gene1740;gene21150;gene22130;gene2541;gene25948;gene6122;gene7401;gene94;gene2441;gene23089
GO:1903362	regulation of cellular protein catabolic process	4	153	0.908115	0.975047	gene27388;gene94;gene25141;gene17424
GO:0000226	microtubule cytoskeleton organization	6	212	0.908207	0.975047	gene94;gene25163;gene16439;gene25141;gene28536;gene9617
GO:0010558	negative regulation of macromolecule biosynthetic process	24	692	0.909915	0.976451	gene2007;gene25840;gene17237;gene9182;gene24539;gene4194;gene17424;gene6288;gene24016;gene10005;gene1056;gene12460;gene14104;gene1740;gene21150;gene22130;gene2541;gene25948;gene26622;gene6122;gene7401;gene94;gene2441;gene23089
GO:0051253	negative regulation of RNA metabolic process	20	590	0.910818	0.977026	gene2007;gene17237;gene9182;gene17424;gene6288;gene10005;gene1056;gene12460;gene14104;gene1740;gene21150;gene22130;gene2541;gene25948;gene26622;gene6122;gene7401;gene94;gene2441;gene23089
GO:0044255	cellular lipid metabolic process	14	435	0.914051	0.97967	gene20994;gene15585;gene2042;gene20320;gene28408;gene6538;gene26286;gene2814;gene24356;gene14012;gene7283;gene26622;gene14104;gene3056
GO:0051254	positive regulation of RNA metabolic process	24	696	0.915115	0.979741	gene12377;gene14012;gene7906;gene12460;gene18172;gene2007;gene21150;gene23125;gene23257;gene2451;gene3110;gene4321;gene8550;gene9182;gene17449;gene26581;gene3305;gene22076;gene26294;gene28142;gene5495;gene6668;gene19561;gene17982
GO:0019953	sexual reproduction	7	245	0.91736	0.981565	gene1035;gene10790;gene23600;gene2731;gene23603;gene11544;gene11808
GO:2000113	negative regulation of cellular macromolecule biosynthetic process	23	674	0.919659	0.982293	gene2007;gene25840;gene17237;gene9182;gene24539;gene4194;gene17424;gene6288;gene24016;gene10005;gene1056;gene12460;gene14104;gene1740;gene21150;gene22130;gene2541;gene25948;gene26622;gene6122;gene7401;gene94;gene23089
GO:0006796	phosphate-containing compound metabolic process	29	827	0.919753	0.982293	gene17262;gene12267;gene19500;gene3110;gene2731;gene6538;gene24356;gene25141;gene28408;gene20320;gene10925;gene14012;gene15024;gene23211;gene24378;gene4194;gene14072;gene19622;gene19939;gene23340;gene9617;gene14104;gene1035;gene18134;gene16527;gene19669;gene26622;gene4545;gene3056
GO:0043604	amide biosynthetic process	12	385	0.919839	0.982293	gene19542;gene14705;gene2517;gene24016;gene23804;gene3586;gene17022;gene13591;gene6310;gene8361;gene1047;gene22692
GO:0022414	reproductive process	15	467	0.922079	0.984134	gene1035;gene10790;gene23600;gene2731;gene23830;gene8550;gene21159;gene24420;gene24539;gene26475;gene22076;gene28886;gene23603;gene11544;gene11808
GO:0000003	reproduction	15	468	0.92348	0.985079	gene1035;gene10790;gene23600;gene2731;gene23830;gene8550;gene21159;gene24420;gene24539;gene26475;gene22076;gene28886;gene23603;gene11544;gene11808
GO:0006518	peptide metabolic process	13	417	0.927183	0.988203	gene19542;gene26990;gene14705;gene2517;gene24016;gene23804;gene3586;gene13591;gene22805;gene23469;gene1047;gene22692;gene8361
GO:0009100	glycoprotein metabolic process	5	194	0.93194	0.990624	gene8401;gene20250;gene20289;gene1086;gene17122
GO:0033554	cellular response to stress	31	890	0.932631	0.990624	gene14012;gene18799;gene3110;gene2731;gene1086;gene17405;gene9182;gene20545;gene17022;gene13989;gene20589;gene2541;gene8760;gene1047;gene2451;gene23211;gene6404;gene17449;gene10790;gene18172;gene2007;gene21233;gene23600;gene6792;gene23276;gene25770;gene28886;gene26622;gene3066;gene4002;gene12260
GO:1901615	organic hydroxy compound metabolic process	5	195	0.933782	0.991208	gene1740;gene2521;gene24567;gene24356;gene20994
GO:0010605	negative regulation of macromolecule metabolic process	39	1093	0.934332	0.991208	gene2007;gene1086;gene25840;gene16518;gene4002;gene577;gene17237;gene9182;gene24420;gene17405;gene683;gene12079;gene24539;gene4194;gene20320;gene26622;gene17424;gene6018;gene6288;gene25948;gene7401;gene11460;gene24016;gene17449;gene94;gene23134;gene10005;gene1056;gene12460;gene14104;gene1740;gene21150;gene22130;gene2541;gene6122;gene2451;gene2441;gene23089;gene1047
GO:0001701	in utero embryonic development	4	165	0.935238	0.991208	gene25141;gene8764;gene8550;gene24420
GO:0060255	regulation of macromolecule metabolic process	108	2763	0.939283	0.994718	gene2007;gene24420;gene2731;gene12377;gene14012;gene7906;gene1086;gene12460;gene18172;gene21150;gene23125;gene23257;gene2451;gene3110;gene4321;gene8550;gene9182;gene25840;gene19669;gene26990;gene25439;gene4545;gene1489;gene22130;gene26623;gene27388;gene94;gene11306;gene12260;gene13776;gene14104;gene1471;gene17919;gene20800;gene2329;gene4194;gene5350;gene16518;gene4002;gene577;gene15095;gene28886;…
GO:0080135	regulation of cellular response to stress	11	372	0.940236	0.995452	gene2932;gene2007;gene13390;gene2451;gene9182;gene14104;gene4002;gene10005;gene18799;gene94;gene7906
GO:0043603	cellular amide metabolic process	15	483	0.94209	0.996863	gene19542;gene26990;gene14705;gene2517;gene24016;gene23804;gene3586;gene17022;gene13591;gene6310;gene22805;gene23469;gene1047;gene22692;gene8361
GO:0033044	regulation of chromosome organization	4	169	0.942525	0.996864	gene25141;gene17424;gene14012;gene27459
GO:0016570	histone modification	5	201	0.943931	0.996864	gene15476;gene11544;gene25141;gene23089;gene3066
GO:0044702	single organism reproductive process	13	433	0.946937	0.998949	gene1035;gene10790;gene23600;gene2731;gene23830;gene8550;gene21159;gene24420;gene22076;gene28886;gene23603;gene11544;gene11808
GO:0006508	proteolysis	19	597	0.948966	1	gene24420;gene2731;gene26990;gene20289;gene11925;gene25677;gene7345;gene14988;gene15534;gene12043;gene22692;gene13353;gene22805;gene7111;gene13989;gene25439;gene11460;gene9182;gene5495
GO:0071705	nitrogen compound transport	5	205	0.949896	1	gene12651;gene3586;gene15450;gene6404;gene26990
GO:0043043	peptide biosynthetic process	10	353	0.950939	1	gene19542;gene14705;gene2517;gene24016;gene23804;gene3586;gene13591;gene8361;gene1047;gene22692
GO:0070925	organelle assembly	9	326	0.95266	1	gene16439;gene94;gene25840;gene21170;gene17424;gene26660;gene16185;gene17756;gene13978
GO:0009056	catabolic process	33	966	0.95321	1	gene20289;gene3704;gene23682;gene13291;gene8552;gene2731;gene24356;gene23211;gene6404;gene7283;gene23469;gene21932;gene20320;gene15315;gene21062;gene1471;gene19939;gene23340;gene9617;gene13353;gene24420;gene16449;gene21672;gene7345;gene8401;gene14988;gene7111;gene1047;gene22692;gene11460;gene15719;gene9182;gene5495
GO:0022607	cellular component assembly	39	1119	0.953835	1	gene14104;gene10600;gene94;gene1028;gene16518;gene21233;gene21381;gene22162;gene25348;gene26622;gene6979;gene16439;gene25840;gene21170;gene17424;gene24420;gene26660;gene16185;gene2731;gene17756;gene8276;gene27459;gene10990;gene10914;gene19831;gene26623;gene25439;gene12690;gene2451;gene15095;gene10005;gene12843;gene26475;gene27715;gene16635;gene24904;gene3110;gene13978;gene22895
GO:0007276	gamete generation	5	209	0.955282	1	gene1035;gene10790;gene23600;gene2731;gene11544
GO:0051172	negative regulation of nitrogen compound metabolic process	24	741	0.958491	1	gene2007;gene25840;gene26622;gene17237;gene9182;gene24539;gene4194;gene17424;gene6288;gene24016;gene10005;gene1056;gene12460;gene14104;gene1740;gene21150;gene22130;gene2541;gene25948;gene6122;gene7401;gene94;gene2441;gene23089
GO:0031331	positive regulation of cellular catabolic process	4	181	0.960132	1	gene27388;gene94;gene3067;gene2731
GO:0080090	regulation of primary metabolic process	104	2716	0.962817	1	gene2007;gene24420;gene2731;gene12377;gene14012;gene7906;gene25840;gene26622;gene1086;gene12460;gene18172;gene21150;gene23125;gene23257;gene2451;gene3110;gene4321;gene8550;gene9182;gene26990;gene25439;gene4545;gene1489;gene22130;gene26623;gene27388;gene94;gene11306;gene12260;gene13776;gene14104;gene1471;gene17919;gene20800;gene2329;gene4194;gene5350;gene16518;gene4002;gene577;gene15095;gene10393;…
GO:0044710	single-organism metabolic process	84	2246	0.965445	1	gene20994;gene15476;gene13291;gene8552;gene3250;gene21159;gene23600;gene1740;gene2521;gene19542;gene15585;gene19831;gene5484;gene14705;gene18025;gene957;gene8183;gene17789;gene7283;gene19500;gene3110;gene14072;gene19110;gene18799;gene24567;gene21924;gene2042;gene11766;gene18134;gene23469;gene26622;gene94;gene2731;gene20320;gene28408;gene2517;gene6538;gene6310;gene24356;gene12377;gene23211;gene640…
GO:0018205	peptidyl-lysine modification	4	186	0.965877	1	gene15476;gene11544;gene23089;gene12377
GO:0042176	regulation of protein catabolic process	5	220	0.967486	1	gene27388;gene94;gene25141;gene17424;gene3067
GO:1901137	carbohydrate derivative biosynthetic process	9	342	0.967684	1	gene18025;gene17789;gene7283;gene19500;gene3110;gene6538;gene20250;gene1086;gene17122
GO:0031329	regulation of cellular catabolic process	9	344	0.969224	1	gene27388;gene94;gene25141;gene17424;gene3067;gene23340;gene2731;gene4194;gene25840
GO:0048609	multicellular organismal reproductive process	6	254	0.969724	1	gene1035;gene10790;gene23600;gene2731;gene21159;gene11544
GO:0051649	establishment of localization in cell	34	1024	0.971426	1	gene11922;gene23134;gene16953;gene24420;gene2731;gene1035;gene10790;gene10474;gene6792;gene1086;gene25141;gene10911;gene25163;gene1028;gene23682;gene2602;gene7990;gene16635;gene23124;gene8760;gene23830;gene2521;gene12651;gene26868;gene6246;gene94;gene23712;gene1141;gene24763;gene4423;gene14012;gene17424;gene9182;gene25840
GO:0045934	negative regulation of nucleobase-containing compound metabolic process	20	656	0.971694	1	gene2007;gene17237;gene9182;gene17424;gene6288;gene10005;gene1056;gene12460;gene14104;gene1740;gene21150;gene22130;gene2541;gene25948;gene26622;gene6122;gene7401;gene94;gene2441;gene23089
GO:0032504	multicellular organism reproduction	6	257	0.972164	1	gene1035;gene10790;gene23600;gene2731;gene21159;gene11544
GO:0045935	positive regulation of nucleobase-containing compound metabolic process	25	792	0.972815	1	gene12377;gene14012;gene7906;gene12460;gene18172;gene2007;gene21150;gene23125;gene23257;gene2451;gene3110;gene4321;gene8550;gene9182;gene17449;gene26581;gene3305;gene22076;gene26294;gene28142;gene5495;gene6668;gene19561;gene17982;gene15095
GO:0019222	regulation of metabolic process	115	3010	0.974672	1	gene2007;gene24420;gene2731;gene12377;gene14012;gene7906;gene25840;gene26622;gene1086;gene12460;gene18172;gene21150;gene23125;gene23257;gene2451;gene3110;gene4321;gene8550;gene9182;gene19669;gene26990;gene25439;gene4545;gene1489;gene22130;gene26623;gene27388;gene94;gene21233;gene11306;gene12260;gene13776;gene14104;gene1471;gene17919;gene20800;gene2329;gene4194;gene5350;gene16518;gene4002;gene577;…
GO:0016569	covalent chromatin modification	7	292	0.97504	1	gene15476;gene11544;gene25141;gene23089;gene26294;gene4194;gene3066
GO:0006996	organelle organization	71	1959	0.975288	1	gene22414;gene23830;gene24547;gene5242;gene15476;gene19542;gene94;gene25163;gene26623;gene16439;gene25840;gene23682;gene21170;gene13978;gene25593;gene3305;gene577;gene10326;gene14012;gene16308;gene24420;gene2731;gene17424;gene4035;gene4300;gene26660;gene16185;gene21330;gene23211;gene6404;gene17756;gene11544;gene22130;gene26961;gene28142;gene7906;gene20884;gene25141;gene10914;gene23089;gene27459;g…
GO:0048193	Golgi vesicle transport	4	199	0.977415	1	gene8760;gene16953;gene2521;gene14012
GO:0018193	peptidyl-amino acid modification	10	391	0.97995	1	gene15476;gene11544;gene25141;gene23089;gene9617;gene15024;gene10925;gene14012;gene12377;gene13989
GO:0016568	chromatin modification	8	333	0.98105	1	gene15476;gene11544;gene25141;gene23089;gene26294;gene4194;gene3066;gene12260
GO:0031323	regulation of cellular metabolic process	103	2752	0.981297	1	gene2007;gene24420;gene2731;gene12377;gene14012;gene7906;gene25840;gene26622;gene1086;gene12460;gene18172;gene21150;gene23125;gene23257;gene2451;gene3110;gene4321;gene8550;gene9182;gene25439;gene4545;gene1489;gene22130;gene26623;gene27388;gene94;gene11306;gene12260;gene13776;gene14104;gene1471;gene17919;gene20800;gene2329;gene4194;gene5350;gene16518;gene4002;gene577;gene15095;gene10393;gene11778;…
GO:0043623	cellular protein complex assembly	4	205	0.981401	1	gene17424;gene26660;gene16518;gene15095
GO:0006412	translation	8	342	0.985109	1	gene19542;gene14705;gene2517;gene24016;gene23804;gene3586;gene13591;gene8361
GO:0009896	positive regulation of catabolic process	4	213	0.985692	1	gene27388;gene94;gene3067;gene2731
GO:0065003	macromolecular complex assembly	23	787	0.989117	1	gene1028;gene16518;gene21233;gene21381;gene22162;gene25348;gene26622;gene6979;gene25840;gene17424;gene24420;gene26660;gene2731;gene27459;gene10914;gene19831;gene12690;gene2451;gene15095;gene16635;gene24904;gene26623;gene3110
GO:0044257	cellular protein catabolic process	9	387	0.989798	1	gene20289;gene23682;gene13353;gene24420;gene14988;gene7111;gene11460;gene9182;gene5495
GO:0071702	organic substance transport	32	1037	0.990543	1	gene2521;gene9563;gene18783;gene12651;gene3586;gene15450;gene94;gene10911;gene6404;gene10474;gene16185;gene17424;gene21233;gene21330;gene2813;gene6246;gene8760;gene7990;gene16635;gene23124;gene26990;gene12690;gene17789;gene1740;gene24334;gene8654;gene17132;gene23712;gene1141;gene24763;gene4423;gene6792
GO:0007005	mitochondrion organization	8	360	0.990925	1	gene19542;gene26623;gene23682;gene24420;gene2731;gene23211;gene6404;gene23240
GO:1901575	organic substance catabolic process	26	879	0.991085	1	gene20289;gene3704;gene23682;gene13291;gene8552;gene2731;gene24356;gene7283;gene21932;gene20320;gene15315;gene21062;gene1471;gene19939;gene23340;gene9617;gene13353;gene24420;gene14988;gene7111;gene1047;gene22692;gene11460;gene15719;gene9182;gene5495
GO:0010468	regulation of gene expression	72	2061	0.991376	1	gene2007;gene12377;gene14012;gene7906;gene1086;gene12460;gene18172;gene21150;gene23125;gene23257;gene2451;gene3110;gene4321;gene8550;gene9182;gene25840;gene11306;gene12260;gene13776;gene14104;gene1471;gene17919;gene20800;gene2329;gene4194;gene5350;gene28886;gene10393;gene11778;gene17052;gene8764;gene9617;gene17237;gene24539;gene17449;gene1267;gene26622;gene11544;gene17424;gene6288;gene15919;gene2…
GO:0009894	regulation of catabolic process	9	400	0.992831	1	gene27388;gene94;gene25141;gene17424;gene3067;gene23340;gene2731;gene4194;gene25840
GO:0030163	protein catabolic process	9	412	0.99486	1	gene20289;gene23682;gene13353;gene24420;gene14988;gene7111;gene11460;gene9182;gene5495
GO:0051603	proteolysis involved in cellular protein catabolic process	8	380	0.994865	1	gene20289;gene13353;gene24420;gene14988;gene7111;gene11460;gene9182;gene5495
GO:2001141	regulation of RNA biosynthetic process	55	1671	0.994998	1	gene2007;gene12377;gene14012;gene7906;gene12460;gene18172;gene21150;gene23125;gene23257;gene2451;gene3110;gene4321;gene8550;gene9182;gene11306;gene12260;gene13776;gene14104;gene1471;gene17919;gene20800;gene2329;gene4194;gene5350;gene10393;gene11778;gene17052;gene8764;gene17237;gene17449;gene11544;gene17424;gene6288;gene26581;gene3305;gene22076;gene26294;gene28142;gene5495;gene6668;gene19561;gene1…
GO:0006325	chromatin organization	9	418	0.995659	1	gene15476;gene11544;gene25141;gene23089;gene27459;gene26294;gene4194;gene3066;gene12260
GO:0009987	cellular process	296	7122	0.996076	1	gene20545;gene1035;gene10790;gene7047;gene7225;gene13777;gene18338;gene9253;gene4002;gene22414;gene23830;gene24547;gene5242;gene20994;gene7875;gene1697;gene8854;gene9617;gene12843;gene14012;gene15024;gene17982;gene3110;gene1479;gene19669;gene15476;gene13291;gene8552;gene2451;gene2731;gene24420;gene2932;gene3250;gene15725;gene21150;gene24539;gene26961;gene28142;gene6122;gene8550;gene21159;gene2360…
GO:0009057	macromolecule catabolic process	14	581	0.996543	1	gene20289;gene3704;gene23682;gene7283;gene15315;gene21062;gene1471;gene13353;gene24420;gene14988;gene7111;gene11460;gene9182;gene5495
GO:0009889	regulation of biosynthetic process	67	2003	0.996881	1	gene2007;gene12377;gene14012;gene7906;gene25840;gene12460;gene18172;gene21150;gene23125;gene23257;gene2451;gene3110;gene4321;gene8550;gene9182;gene19669;gene11306;gene12260;gene13776;gene14104;gene1471;gene17919;gene20800;gene2329;gene4194;gene5350;gene10393;gene11778;gene17052;gene8764;gene9617;gene26622;gene17237;gene10005;gene24539;gene17449;gene1086;gene11544;gene17424;gene6288;gene24904;gene…
GO:0006355	regulation of transcription, DNA-templated	53	1663	0.9976	1	gene2007;gene12377;gene14012;gene7906;gene12460;gene18172;gene21150;gene23125;gene23257;gene2451;gene3110;gene4321;gene8550;gene9182;gene11306;gene12260;gene13776;gene14104;gene1471;gene17919;gene20800;gene2329;gene4194;gene5350;gene10393;gene11778;gene17052;gene8764;gene17237;gene17449;gene11544;gene17424;gene6288;gene3305;gene22076;gene26294;gene28142;gene5495;gene6668;gene19561;gene17982;gene1…
GO:1903506	regulation of nucleic acid-templated transcription	53	1664	0.997642	1	gene2007;gene12377;gene14012;gene7906;gene12460;gene18172;gene21150;gene23125;gene23257;gene2451;gene3110;gene4321;gene8550;gene9182;gene11306;gene12260;gene13776;gene14104;gene1471;gene17919;gene20800;gene2329;gene4194;gene5350;gene10393;gene11778;gene17052;gene8764;gene17237;gene17449;gene11544;gene17424;gene6288;gene3305;gene22076;gene26294;gene28142;gene5495;gene6668;gene19561;gene17982;gene1…
GO:0031326	regulation of cellular biosynthetic process	65	1976	0.99788	1	gene2007;gene12377;gene14012;gene7906;gene25840;gene12460;gene18172;gene21150;gene23125;gene23257;gene2451;gene3110;gene4321;gene8550;gene9182;gene11306;gene12260;gene13776;gene14104;gene1471;gene17919;gene20800;gene2329;gene4194;gene5350;gene10393;gene11778;gene17052;gene8764;gene9617;gene26622;gene17237;gene10005;gene24539;gene17449;gene1086;gene11544;gene17424;gene6288;gene24904;gene26581;gene…
GO:0051252	regulation of RNA metabolic process	56	1749	0.997948	1	gene2007;gene12377;gene14012;gene7906;gene12460;gene18172;gene21150;gene23125;gene23257;gene2451;gene3110;gene4321;gene8550;gene9182;gene4545;gene11306;gene12260;gene13776;gene14104;gene1471;gene17919;gene20800;gene2329;gene4194;gene5350;gene10393;gene11778;gene17052;gene8764;gene17237;gene17449;gene11544;gene17424;gene6288;gene26581;gene3305;gene22076;gene26294;gene28142;gene5495;gene6668;gene19…
GO:0051641	cellular localization	37	1258	0.998203	1	gene11922;gene23134;gene14104;gene16953;gene24420;gene2731;gene1035;gene10790;gene23830;gene10474;gene6792;gene94;gene1086;gene25141;gene10911;gene25163;gene1028;gene23682;gene2602;gene7990;gene16635;gene23124;gene8760;gene26868;gene2521;gene12651;gene6246;gene23712;gene1141;gene24763;gene4423;gene14012;gene17424;gene26961;gene28142;gene9182;gene25840
GO:0044085	cellular component biogenesis	39	1312	0.998216	1	gene14104;gene10600;gene94;gene1028;gene16518;gene21233;gene21381;gene22162;gene25348;gene26622;gene6979;gene16439;gene25840;gene21170;gene17424;gene24420;gene26660;gene16185;gene2731;gene17756;gene8276;gene27459;gene10990;gene10914;gene19831;gene26623;gene25439;gene12690;gene2451;gene15095;gene10005;gene12843;gene26475;gene27715;gene16635;gene24904;gene3110;gene13978;gene22895
GO:0045184	establishment of protein localization	22	845	0.998299	1	gene10911;gene10474;gene16185;gene17424;gene21233;gene21330;gene2813;gene6246;gene8760;gene7990;gene17982;gene23600;gene2731;gene16635;gene23124;gene94;gene1740;gene23712;gene1141;gene24763;gene4423;gene6792
GO:0006974	cellular response to DNA damage stimulus	10	488	0.998532	1	gene13989;gene20589;gene2541;gene9182;gene25770;gene2731;gene28886;gene3066;gene4002;gene12260
GO:0010556	regulation of macromolecule biosynthetic process	63	1948	0.998564	1	gene2007;gene12377;gene14012;gene7906;gene12460;gene18172;gene21150;gene23125;gene23257;gene2451;gene3110;gene4321;gene8550;gene9182;gene25840;gene19669;gene11306;gene12260;gene13776;gene14104;gene1471;gene17919;gene20800;gene2329;gene4194;gene5350;gene10393;gene11778;gene17052;gene8764;gene9617;gene17237;gene10005;gene24539;gene17449;gene1086;gene11544;gene17424;gene6288;gene26581;gene3305;gene2…
GO:0006259	DNA metabolic process	10	498	0.998904	1	gene1697;gene8854;gene22895;gene2925;gene12260;gene17424;gene290;gene3066;gene11544;gene4002
GO:1902580	single-organism cellular localization	9	471	0.999086	1	gene23830;gene25141;gene25163;gene2602;gene2731;gene94;gene7990;gene23712;gene25840
GO:0044248	cellular catabolic process	19	788	0.999188	1	gene20289;gene23682;gene13291;gene8552;gene23469;gene21932;gene15315;gene21062;gene1471;gene13353;gene24420;gene14988;gene7111;gene1047;gene22692;gene11460;gene15719;gene9182;gene5495
GO:1902582	single-organism intracellular transport	19	788	0.999188	1	gene11922;gene23134;gene24420;gene2731;gene10474;gene6792;gene10911;gene25163;gene1028;gene23682;gene2602;gene8760;gene16953;gene2521;gene7990;gene23712;gene14012;gene9182;gene25840
GO:0019219	regulation of nucleobase-containing compound metabolic process	60	1906	0.999231	1	gene2007;gene12377;gene14012;gene7906;gene12460;gene18172;gene21150;gene23125;gene23257;gene2451;gene3110;gene4321;gene8550;gene9182;gene4545;gene11306;gene12260;gene13776;gene14104;gene1471;gene17919;gene20800;gene2329;gene4194;gene5350;gene10393;gene11778;gene17052;gene8764;gene17237;gene17449;gene1086;gene23340;gene11544;gene17424;gene6288;gene26581;gene3305;gene22076;gene26294;gene28142;gene5…
GO:2000112	regulation of cellular macromolecule biosynthetic process	60	1913	0.999325	1	gene2007;gene12377;gene14012;gene7906;gene12460;gene18172;gene21150;gene23125;gene23257;gene2451;gene3110;gene4321;gene8550;gene9182;gene25840;gene11306;gene12260;gene13776;gene14104;gene1471;gene17919;gene20800;gene2329;gene4194;gene5350;gene10393;gene11778;gene17052;gene8764;gene9617;gene17237;gene10005;gene24539;gene17449;gene11544;gene17424;gene6288;gene3305;gene24016;gene22076;gene26294;gene…
GO:0046907	intracellular transport	22	884	0.999328	1	gene11922;gene23134;gene24420;gene2731;gene10474;gene6792;gene10911;gene25163;gene1028;gene23682;gene2602;gene8760;gene16953;gene2521;gene7990;gene23712;gene1141;gene24763;gene4423;gene14012;gene9182;gene25840
GO:0019941	modification-dependent protein catabolic process	5	341	0.999375	1	gene14988;gene7111;gene11460;gene9182;gene5495
GO:0051171	regulation of nitrogen compound metabolic process	66	2075	0.999424	1	gene2007;gene12377;gene14012;gene7906;gene12460;gene18172;gene21150;gene23125;gene23257;gene2451;gene3110;gene4321;gene8550;gene9182;gene25840;gene4545;gene11306;gene12260;gene13776;gene14104;gene1471;gene17919;gene20800;gene2329;gene4194;gene5350;gene10393;gene11778;gene17052;gene8764;gene9617;gene26622;gene17237;gene24539;gene17449;gene1086;gene23340;gene11544;gene17424;gene6288;gene26581;gene3…
GO:0043632	modification-dependent macromolecule catabolic process	5	349	0.999529	1	gene14988;gene7111;gene11460;gene9182;gene5495
GO:0044265	cellular macromolecule catabolic process	10	529	0.999568	1	gene20289;gene23682;gene1471;gene13353;gene24420;gene14988;gene7111;gene11460;gene9182;gene5495
GO:0015031	protein transport	18	791	0.999655	1	gene10911;gene10474;gene16185;gene17424;gene21233;gene21330;gene2813;gene6246;gene8760;gene7990;gene16635;gene23124;gene1740;gene23712;gene1141;gene24763;gene4423;gene6792
GO:0006511	ubiquitin-dependent protein catabolic process	4	335	0.999818	1	gene14988;gene7111;gene9182;gene5495
GO:0019538	protein metabolic process	64	2084	0.999819	1	gene24420;gene2731;gene9253;gene15476;gene19542;gene26990;gene20289;gene14705;gene12267;gene8401;gene1086;gene23682;gene11766;gene3066;gene18542;gene7111;gene13390;gene7345;gene2517;gene6538;gene11925;gene25677;gene24016;gene11544;gene25141;gene23089;gene10925;gene14012;gene15024;gene23211;gene24378;gene4194;gene9617;gene23804;gene3586;gene13989;gene20250;gene10005;gene11460;gene14988;gene15534;g…
GO:0008104	protein localization	26	1054	0.999819	1	gene14104;gene94;gene10911;gene10474;gene16185;gene17424;gene21233;gene21330;gene2813;gene6246;gene8760;gene7990;gene17982;gene23600;gene2731;gene16635;gene23124;gene26622;gene1740;gene23712;gene1141;gene24763;gene4423;gene6792;gene26961;gene28142
GO:0006464	cellular protein modification process	37	1390	0.999897	1	gene15476;gene1086;gene3066;gene18542;gene7111;gene6538;gene11544;gene20289;gene25141;gene23089;gene10925;gene14012;gene15024;gene23211;gene24378;gene4194;gene9617;gene13989;gene20250;gene11460;gene14988;gene15534;gene12377;gene25454;gene19622;gene4673;gene8780;gene1035;gene3110;gene21040;gene22805;gene9552;gene16527;gene19669;gene26622;gene4545;gene17122
GO:0036211	protein modification process	37	1390	0.999897	1	gene15476;gene1086;gene3066;gene18542;gene7111;gene6538;gene11544;gene20289;gene25141;gene23089;gene10925;gene14012;gene15024;gene23211;gene24378;gene4194;gene9617;gene13989;gene20250;gene11460;gene14988;gene15534;gene12377;gene25454;gene19622;gene4673;gene8780;gene1035;gene3110;gene21040;gene22805;gene9552;gene16527;gene19669;gene26622;gene4545;gene17122
GO:0051276	chromosome organization	11	613	0.999909	1	gene15476;gene17424;gene11544;gene25141;gene23089;gene27459;gene26294;gene4194;gene7652;gene3066;gene12260
GO:0033036	macromolecule localization	30	1214	0.99994	1	gene2521;gene14104;gene26622;gene94;gene10911;gene10474;gene16185;gene17424;gene21233;gene21330;gene2813;gene6246;gene8760;gene7990;gene17982;gene23600;gene2731;gene16635;gene23124;gene1740;gene24334;gene8654;gene17132;gene23712;gene1141;gene24763;gene4423;gene6792;gene26961;gene28142
GO:0006886	intracellular protein transport	6	456	0.99996	1	gene10911;gene23712;gene1141;gene24763;gene4423;gene6792
GO:0034660	ncRNA metabolic process	4	385	0.999974	1	gene14705;gene2517;gene25840;gene8361
GO:1901576	organic substance biosynthetic process	77	2524	0.99998	1	gene1697;gene8854;gene19542;gene15585;gene14705;gene17262;gene18025;gene957;gene12267;gene8183;gene17789;gene7283;gene19500;gene3110;gene18799;gene20320;gene28408;gene2517;gene6538;gene24016;gene9182;gene8361;gene24567;gene26990;gene23804;gene3586;gene26286;gene2814;gene20250;gene19831;gene17022;gene2925;gene25454;gene13591;gene14012;gene16185;gene10005;gene10393;gene1056;gene11306;gene11778;gene…
GO:0009058	biosynthetic process	78	2565	0.999986	1	gene1697;gene8854;gene19542;gene15585;gene14705;gene17262;gene18025;gene957;gene12267;gene8183;gene17789;gene7283;gene19500;gene3110;gene18799;gene13291;gene20320;gene28408;gene2517;gene6538;gene24016;gene9182;gene8361;gene24567;gene26990;gene12377;gene23804;gene3586;gene26286;gene2814;gene20250;gene10005;gene19831;gene17022;gene2925;gene25454;gene13591;gene14012;gene16185;gene10393;gene1056;gene…
GO:0044267	cellular protein metabolic process	52	1890	0.999987	1	gene9253;gene15476;gene19542;gene20289;gene14705;gene12267;gene1086;gene23682;gene3066;gene18542;gene7111;gene2517;gene6538;gene24016;gene11544;gene25141;gene23089;gene10925;gene14012;gene15024;gene23211;gene24378;gene4194;gene9617;gene23804;gene3586;gene13989;gene20250;gene11460;gene14988;gene15534;gene12377;gene25454;gene13591;gene19622;gene4673;gene8780;gene13353;gene24420;gene1035;gene3110;ge…
GO:0034622	cellular macromolecular complex assembly	6	489	0.999988	1	gene25840;gene17424;gene26660;gene16518;gene27459;gene15095
GO:0016482	cytoplasmic transport	7	530	0.999989	1	gene10474;gene6792;gene16953;gene2521;gene23712;gene9182;gene25840
GO:0034613	cellular protein localization	12	721	0.999992	1	gene14104;gene94;gene10911;gene2731;gene23712;gene1141;gene24763;gene4423;gene6792;gene8760;gene26961;gene28142
GO:0043412	macromolecule modification	37	1497	0.999993	1	gene15476;gene1086;gene3066;gene18542;gene7111;gene6538;gene11544;gene20289;gene25141;gene23089;gene10925;gene14012;gene15024;gene23211;gene24378;gene4194;gene9617;gene13989;gene20250;gene11460;gene14988;gene15534;gene12377;gene25454;gene19622;gene4673;gene8780;gene1035;gene3110;gene21040;gene22805;gene9552;gene16527;gene19669;gene26622;gene4545;gene17122
GO:0070727	cellular macromolecule localization	12	726	0.999993	1	gene14104;gene94;gene10911;gene2731;gene23712;gene1141;gene24763;gene4423;gene6792;gene8760;gene26961;gene28142
GO:0044249	cellular biosynthetic process	73	2476	0.999994	1	gene1697;gene8854;gene19542;gene15585;gene14705;gene17262;gene18025;gene957;gene12267;gene8183;gene19500;gene3110;gene18799;gene13291;gene20320;gene28408;gene2517;gene6538;gene24016;gene9182;gene8361;gene24567;gene12377;gene23804;gene3586;gene26286;gene2814;gene20250;gene19831;gene17022;gene2925;gene25454;gene13591;gene17789;gene14012;gene16185;gene10005;gene10393;gene1056;gene11306;gene11778;gen…
GO:0018130	heterocycle biosynthetic process	38	1544	0.999995	1	gene17262;gene18025;gene12267;gene19500;gene3110;gene18799;gene9182;gene8361;gene16185;gene10005;gene10393;gene1056;gene11306;gene11778;gene12260;gene12460;gene13776;gene14104;gene1710;gene17449;gene18172;gene19561;gene20800;gene23125;gene23257;gene2541;gene26294;gene4194;gene4321;gene5350;gene6122;gene6668;gene17424;gene290;gene4002;gene6310;gene11544;gene2007
GO:1901362	organic cyclic compound biosynthetic process	39	1594	0.999997	1	gene17262;gene18025;gene12267;gene19500;gene3110;gene18799;gene9182;gene8361;gene24567;gene16185;gene10005;gene10393;gene1056;gene11306;gene11778;gene12260;gene12460;gene13776;gene14104;gene1710;gene17449;gene18172;gene19561;gene20800;gene23125;gene23257;gene2541;gene26294;gene4194;gene4321;gene5350;gene6122;gene6668;gene17424;gene290;gene4002;gene6310;gene11544;gene2007
GO:0032774	RNA biosynthetic process	29	1314	0.999998	1	gene9182;gene8361;gene16185;gene10005;gene10393;gene1056;gene11306;gene11778;gene12260;gene12460;gene13776;gene14104;gene1710;gene17449;gene18172;gene19561;gene20800;gene23125;gene23257;gene2541;gene26294;gene3110;gene4194;gene4321;gene5350;gene6122;gene6668;gene11544;gene2007
GO:0019438	aromatic compound biosynthetic process	36	1534	0.999999	1	gene17262;gene18025;gene19500;gene3110;gene9182;gene8361;gene16185;gene10005;gene10393;gene1056;gene11306;gene11778;gene12260;gene12460;gene13776;gene14104;gene1710;gene17449;gene18172;gene19561;gene20800;gene23125;gene23257;gene2541;gene26294;gene4194;gene4321;gene5350;gene6122;gene6668;gene17424;gene290;gene4002;gene6310;gene11544;gene2007
GO:0006351	transcription, DNA-templated	27	1271	0.999999	1	gene9182;gene10005;gene10393;gene1056;gene11306;gene11778;gene12260;gene12460;gene13776;gene14104;gene1710;gene17449;gene18172;gene19561;gene20800;gene23125;gene23257;gene2541;gene26294;gene3110;gene4194;gene4321;gene5350;gene6122;gene6668;gene11544;gene2007
GO:0097659	nucleic acid-templated transcription	27	1271	0.999999	1	gene9182;gene10005;gene10393;gene1056;gene11306;gene11778;gene12260;gene12460;gene13776;gene14104;gene1710;gene17449;gene18172;gene19561;gene20800;gene23125;gene23257;gene2541;gene26294;gene3110;gene4194;gene4321;gene5350;gene6122;gene6668;gene11544;gene2007
GO:0034654	nucleobase-containing compound biosynthetic process	34	1500	0.999999	1	gene18025;gene19500;gene3110;gene9182;gene8361;gene16185;gene10005;gene10393;gene1056;gene11306;gene11778;gene12260;gene12460;gene13776;gene14104;gene1710;gene17449;gene18172;gene19561;gene20800;gene23125;gene23257;gene2541;gene26294;gene4194;gene4321;gene5350;gene6122;gene6668;gene17424;gene290;gene4002;gene11544;gene2007
GO:0070647	protein modification by small protein conjugation or removal	5	538	1	1	gene3066;gene18542;gene7111;gene14988;gene15534
GO:0044271	cellular nitrogen compound biosynthetic process	47	1896	1	1	gene19542;gene14705;gene17262;gene18025;gene19500;gene3110;gene13291;gene2517;gene24016;gene9182;gene8361;gene23804;gene3586;gene17022;gene13591;gene16185;gene10005;gene10393;gene1056;gene11306;gene11778;gene12260;gene12460;gene13776;gene14104;gene1710;gene17449;gene18172;gene19561;gene20800;gene23125;gene23257;gene2541;gene26294;gene4194;gene4321;gene5350;gene6122;gene6668;gene17424;gene290;gene…
GO:0009059	macromolecule biosynthetic process	52	2050	1	1	gene1697;gene8854;gene19542;gene14705;gene17789;gene7283;gene2517;gene6538;gene24016;gene9182;gene8361;gene26990;gene23804;gene3586;gene20250;gene2925;gene25454;gene13591;gene16185;gene10005;gene10393;gene1056;gene11306;gene11778;gene12260;gene12460;gene13776;gene14104;gene1710;gene17449;gene18172;gene19561;gene20800;gene23125;gene23257;gene2541;gene26294;gene3110;gene4194;gene4321;gene5350;gene6…
GO:0034645	cellular macromolecule biosynthetic process	47	2009	1	1	gene1697;gene8854;gene19542;gene14705;gene2517;gene6538;gene24016;gene9182;gene23804;gene3586;gene20250;gene2925;gene25454;gene13591;gene10005;gene10393;gene1056;gene11306;gene11778;gene12260;gene12460;gene13776;gene14104;gene1710;gene17449;gene18172;gene19561;gene20800;gene23125;gene23257;gene2541;gene26294;gene3110;gene4194;gene4321;gene5350;gene6122;gene6668;gene17424;gene290;gene4002;gene1154…
GO:0006807	nitrogen compound metabolic process	81	3157	1	1	gene1697;gene8854;gene13291;gene8552;gene19542;gene26990;gene19831;gene5484;gene3704;gene14705;gene17262;gene18025;gene957;gene12267;gene8183;gene17789;gene7283;gene19500;gene3110;gene18799;gene2731;gene2517;gene12377;gene24016;gene25840;gene9182;gene8361;gene22895;gene23804;gene3586;gene22692;gene22805;gene21159;gene1471;gene17022;gene14072;gene2925;gene13591;gene12260;gene14012;gene15585;gene14…
GO:0010467	gene expression	46	2232	1	1	gene24420;gene2731;gene19542;gene26990;gene14705;gene2517;gene24016;gene25840;gene9182;gene23804;gene3586;gene13591;gene12043;gene7345;gene22692;gene1479;gene10005;gene10393;gene1056;gene11306;gene11778;gene12260;gene12460;gene13776;gene14104;gene1710;gene17449;gene18172;gene19561;gene20800;gene23125;gene23257;gene2541;gene26294;gene3110;gene4194;gene4321;gene5350;gene6122;gene6668;gene22805;gene…
GO:1901360	organic cyclic compound metabolic process	62	2717	1	1	gene1697;gene8854;gene21159;gene23600;gene1740;gene2521;gene14705;gene17262;gene18025;gene12267;gene19500;gene3110;gene18799;gene24567;gene2731;gene2517;gene25840;gene9182;gene8361;gene22895;gene22805;gene1471;gene14072;gene2925;gene12260;gene1479;gene16185;gene6310;gene6412;gene10005;gene10393;gene1056;gene11306;gene11778;gene12460;gene13776;gene14104;gene1710;gene17449;gene18172;gene19561;gene2…
GO:0071704	organic substance metabolic process	146	4805	1	1	gene24420;gene2731;gene9253;gene20994;gene1697;gene8854;gene15476;gene13291;gene8552;gene3250;gene21159;gene23600;gene1740;gene2521;gene19542;gene26990;gene15585;gene20289;gene19831;gene5484;gene3704;gene14705;gene17262;gene18025;gene957;gene12267;gene8401;gene1086;gene23682;gene8183;gene17789;gene7283;gene19500;gene3110;gene14072;gene18799;gene24567;gene21924;gene2042;gene11766;gene18134;gene306…
GO:0008152	metabolic process	153	4965	1	1	gene24420;gene2731;gene9253;gene20994;gene1697;gene8854;gene15476;gene13291;gene8552;gene3250;gene21159;gene23600;gene1740;gene2521;gene19542;gene26990;gene15585;gene29044;gene20289;gene19831;gene5484;gene3704;gene14705;gene17262;gene18025;gene957;gene12267;gene8401;gene1086;gene23682;gene8183;gene17789;gene7283;gene19500;gene3110;gene14072;gene19110;gene18799;gene24567;gene21924;gene2042;gene117…
GO:0046483	heterocycle metabolic process	57	2626	1	1	gene1697;gene8854;gene14705;gene17262;gene18025;gene12267;gene19500;gene3110;gene18799;gene2731;gene2517;gene25840;gene9182;gene8361;gene22895;gene22805;gene1471;gene14072;gene2925;gene12260;gene1479;gene16185;gene6310;gene6412;gene10005;gene10393;gene1056;gene11306;gene11778;gene12460;gene13776;gene14104;gene1710;gene17449;gene18172;gene19561;gene20800;gene23125;gene23257;gene2541;gene26294;gene…
GO:0016070	RNA metabolic process	34	1953	1	1	gene14705;gene2517;gene25840;gene9182;gene8361;gene1471;gene1479;gene16185;gene10005;gene10393;gene1056;gene11306;gene11778;gene12260;gene12460;gene13776;gene14104;gene1710;gene17449;gene18172;gene19561;gene20800;gene23125;gene23257;gene2541;gene26294;gene3110;gene4194;gene4321;gene5350;gene6122;gene6668;gene11544;gene2007
GO:0044237	cellular metabolic process	137	4634	1	1	gene9253;gene20994;gene1697;gene8854;gene15476;gene13291;gene8552;gene3250;gene21159;gene23600;gene19542;gene26990;gene15585;gene20289;gene19831;gene5484;gene14705;gene17262;gene18025;gene957;gene12267;gene8401;gene1086;gene23682;gene8183;gene19500;gene3110;gene14072;gene19110;gene18799;gene7283;gene21924;gene2042;gene3066;gene23469;gene18542;gene7111;gene26622;gene94;gene2731;gene20320;gene28408…
GO:0043170	macromolecule metabolic process	107	3945	1	1	gene24420;gene2731;gene9253;gene1697;gene8854;gene15476;gene19542;gene26990;gene20289;gene3704;gene14705;gene12267;gene8401;gene1086;gene23682;gene17789;gene7283;gene11766;gene3066;gene18542;gene7111;gene26622;gene94;gene13390;gene7345;gene2517;gene6538;gene11925;gene25677;gene24016;gene25840;gene9182;gene8361;gene11544;gene22895;gene25141;gene23089;gene10925;gene14012;gene15024;gene23211;gene243…
GO:0044238	primary metabolic process	136	4641	1	1	gene24420;gene2731;gene9253;gene20994;gene1697;gene8854;gene15476;gene13291;gene8552;gene21159;gene23600;gene1740;gene2521;gene19542;gene26990;gene15585;gene20289;gene19831;gene5484;gene14705;gene18025;gene957;gene12267;gene8401;gene1086;gene23682;gene8183;gene19500;gene3110;gene18799;gene24567;gene2042;gene11766;gene18134;gene3066;gene23469;gene18542;gene7111;gene20320;gene28408;gene13390;gene73…
GO:0006139	nucleobase-containing compound metabolic process	51	2548	1	1	gene1697;gene8854;gene14705;gene18025;gene19500;gene3110;gene2731;gene2517;gene25840;gene9182;gene8361;gene22895;gene1471;gene14072;gene2925;gene12260;gene1479;gene16185;gene6412;gene10005;gene10393;gene1056;gene11306;gene11778;gene12460;gene13776;gene14104;gene1710;gene17449;gene18172;gene19561;gene20800;gene23125;gene23257;gene2541;gene26294;gene4194;gene4321;gene5350;gene6122;gene6668;gene1993…
GO:0006725	cellular aromatic compound metabolic process	53	2615	1	1	gene1697;gene8854;gene14705;gene17262;gene18025;gene19500;gene3110;gene2731;gene2517;gene25840;gene9182;gene8361;gene22895;gene1471;gene14072;gene2925;gene12260;gene1479;gene16185;gene6310;gene6412;gene10005;gene10393;gene1056;gene11306;gene11778;gene12460;gene13776;gene14104;gene1710;gene17449;gene18172;gene19561;gene20800;gene23125;gene23257;gene2541;gene26294;gene4194;gene4321;gene5350;gene612…
GO:0090304	nucleic acid metabolic process	42	2293	1	1	gene1697;gene8854;gene14705;gene2517;gene25840;gene9182;gene8361;gene22895;gene1471;gene2925;gene12260;gene1479;gene16185;gene10005;gene10393;gene1056;gene11306;gene11778;gene12460;gene13776;gene14104;gene1710;gene17449;gene18172;gene19561;gene20800;gene23125;gene23257;gene2541;gene26294;gene3110;gene4194;gene4321;gene5350;gene6122;gene6668;gene17424;gene290;gene3066;gene11544;gene4002;gene2007
GO:0034641	cellular nitrogen compound metabolic process	65	2979	1	1	gene1697;gene8854;gene19542;gene26990;gene14705;gene17262;gene18025;gene19500;gene3110;gene13291;gene2731;gene2517;gene24016;gene25840;gene9182;gene8361;gene22895;gene23804;gene3586;gene1471;gene17022;gene14072;gene2925;gene13591;gene12260;gene1479;gene16185;gene6310;gene6412;gene10005;gene10393;gene1056;gene11306;gene11778;gene12460;gene13776;gene14104;gene1710;gene17449;gene18172;gene19561;gene…
GO:0044260	cellular macromolecule metabolic process	92	3764	1	1	gene9253;gene1697;gene8854;gene15476;gene19542;gene20289;gene14705;gene12267;gene8401;gene1086;gene23682;gene3066;gene18542;gene7111;gene26622;gene94;gene2517;gene6538;gene24016;gene25840;gene9182;gene8361;gene11544;gene22895;gene25141;gene23089;gene10925;gene14012;gene15024;gene23211;gene24378;gene4194;gene26990;gene9617;gene23804;gene3586;gene13989;gene15315;gene21062;gene20250;gene11460;gene14…
GO:1901881	positive regulation of protein depolymerization	3	6	0.00150601	0.053289	gene7875;gene13978;gene25593
GO:0019050	suppression by virus of host apoptotic process	2	2	0.00191015	0.053289	gene24420;gene2731
GO:0019417	sulfur oxidation	2	2	0.00191015	0.053289	gene3305;gene577
GO:0033668	negative regulation by symbiont of host apoptotic process	2	2	0.00191015	0.053289	gene24420;gene2731
GO:0039526	modulation by virus of host apoptotic process	2	2	0.00191015	0.053289	gene24420;gene2731
GO:0044531	modulation of programmed cell death in other organism	2	2	0.00191015	0.053289	gene24420;gene2731
GO:0044532	modulation of apoptotic process in other organism	2	2	0.00191015	0.053289	gene24420;gene2731
GO:0046898	response to cycloheximide	2	2	0.00191015	0.053289	gene18172;gene2007
GO:0052040	modulation by symbiont of host programmed cell death	2	2	0.00191015	0.053289	gene24420;gene2731
GO:0052041	negative regulation by symbiont of host programmed cell death	2	2	0.00191015	0.053289	gene24420;gene2731
GO:0052150	modulation by symbiont of host apoptotic process	2	2	0.00191015	0.053289	gene24420;gene2731
GO:0052248	modulation of programmed cell death in other organism involved in symbiotic interaction	2	2	0.00191015	0.053289	gene24420;gene2731
GO:0052433	modulation by organism of apoptotic process in other organism involved in symbiotic interaction	2	2	0.00191015	0.053289	gene24420;gene2731
GO:0052490	negative regulation by organism of programmed cell death in other organism involved in symbiotic interaction	2	2	0.00191015	0.053289	gene24420;gene2731
GO:0071409	cellular response to cycloheximide	2	2	0.00191015	0.053289	gene18172;gene2007
GO:0090131	mesenchyme migration	2	2	0.00191015	0.053289	gene23234;gene6316
GO:1902965	regulation of protein localization to early endosome	2	2	0.00191015	0.053289	gene27388;gene94
GO:1902966	positive regulation of protein localization to early endosome	2	2	0.00191015	0.053289	gene27388;gene94
GO:1903596	regulation of gap junction assembly	2	2	0.00191015	0.053289	gene26622;gene26990
GO:1903598	positive regulation of gap junction assembly	2	2	0.00191015	0.053289	gene26622;gene26990
GO:0002548	monocyte chemotaxis	3	7	0.00255027	0.066307	gene1479;gene1789;gene19669
GO:0006563	L-serine metabolic process	3	7	0.00255027	0.066307	gene19831;gene5484;gene8183
GO:0071675	regulation of mononuclear cell migration	3	7	0.00255027	0.066307	gene1086;gene19669;gene1479
GO:0006527	arginine catabolic process	2	3	0.00556417	0.104246	gene13291;gene8552
GO:0006751	glutathione catabolic process	2	3	0.00556417	0.104246	gene1047;gene22692
GO:0019065	receptor-mediated endocytosis of virus by host cell	2	3	0.00556417	0.104246	gene26622;gene26623
GO:0022614	membrane to membrane docking	2	3	0.00556417	0.104246	gene27388;gene94
GO:0030836	positive regulation of actin filament depolymerization	2	3	0.00556417	0.104246	gene13978;gene25593
GO:0032429	regulation of phospholipase A2 activity	2	3	0.00556417	0.104246	gene21058;gene23134
GO:0044342	type B pancreatic cell proliferation	2	3	0.00556417	0.104246	gene24539;gene2731
GO:0048246	macrophage chemotaxis	2	3	0.00556417	0.104246	gene1479;gene19669
GO:0051152	positive regulation of smooth muscle cell differentiation	2	3	0.00556417	0.104246	gene26294;gene28142
GO:0060056	mammary gland involution	2	3	0.00556417	0.104246	gene24539;gene26622
GO:0070836	caveola assembly	2	3	0.00556417	0.104246	gene26622;gene26623
GO:0075509	endocytosis involved in viral entry into host cell	2	3	0.00556417	0.104246	gene26622;gene26623
GO:1900084	regulation of peptidyl-tyrosine autophosphorylation	2	3	0.00556417	0.104246	gene26622;gene13777
GO:2000341	regulation of chemokine (C-X-C motif) ligand 2 production	2	3	0.00556417	0.104246	gene18338;gene2007
GO:0043243	positive regulation of protein complex disassembly	3	9	0.00573238	0.105841	gene7875;gene13978;gene25593
GO:0014002	astrocyte development	3	10	0.00792602	0.129458	gene2932;gene17961;gene20545
GO:0032570	response to progesterone	3	10	0.00792602	0.129458	gene1086;gene26622;gene2731
GO:0045429	positive regulation of nitric oxide biosynthetic process	3	10	0.00792602	0.129458	gene13291;gene2007;gene8552
GO:0050860	negative regulation of T cell receptor signaling pathway	3	10	0.00792602	0.129458	gene10005;gene1479;gene94
GO:1904407	positive regulation of nitric oxide metabolic process	3	10	0.00792602	0.129458	gene13291;gene2007;gene8552
GO:0033574	response to testosterone	3	11	0.0105489	0.152409	gene1086;gene2731;gene27388
GO:0043277	apoptotic cell clearance	3	11	0.0105489	0.152409	gene1086;gene1035;gene10790
GO:0050858	negative regulation of antigen receptor-mediated signaling pathway	3	11	0.0105489	0.152409	gene10005;gene1479;gene94
GO:0000052	citrulline metabolic process	2	4	0.0108066	0.152409	gene13291;gene8552
GO:0006564	L-serine biosynthetic process	2	4	0.0108066	0.152409	gene5484;gene8183
GO:0010758	regulation of macrophage chemotaxis	2	4	0.0108066	0.152409	gene1086;gene19669
GO:0010759	positive regulation of macrophage chemotaxis	2	4	0.0108066	0.152409	gene1086;gene19669
GO:0032682	negative regulation of chemokine production	2	4	0.0108066	0.152409	gene24904;gene2007
GO:0033690	positive regulation of osteoblast proliferation	2	4	0.0108066	0.152409	gene7225;gene8550
GO:0044854	plasma membrane raft assembly	2	4	0.0108066	0.152409	gene26622;gene26623
GO:0044857	plasma membrane raft organization	2	4	0.0108066	0.152409	gene26622;gene26623
GO:0045576	mast cell activation	2	4	0.0108066	0.152409	gene7047;gene7990
GO:0060068	vagina development	2	4	0.0108066	0.152409	gene1035;gene10790
GO:0070813	hydrogen sulfide metabolic process	2	4	0.0108066	0.152409	gene12377;gene951
GO:0090026	positive regulation of monocyte chemotaxis	2	4	0.0108066	0.152409	gene19669;gene7991
GO:2000643	positive regulation of early endosome to late endosome transport	2	4	0.0108066	0.152409	gene27388;gene94
GO:2001026	regulation of endothelial cell chemotaxis	2	4	0.0108066	0.152409	gene1086;gene14012
GO:0006940	regulation of smooth muscle contraction	3	12	0.0136154	0.175804	gene23211;gene26622;gene4194
GO:0048747	muscle fiber development	3	12	0.0136154	0.175804	gene12339;gene26541;gene26623
GO:0050922	negative regulation of chemotaxis	3	12	0.0136154	0.175804	gene1086;gene19669;gene17146
GO:0071622	regulation of granulocyte chemotaxis	3	12	0.0136154	0.175804	gene1086;gene19669;gene7991
GO:1903428	positive regulation of reactive oxygen species biosynthetic process	3	12	0.0136154	0.175804	gene13291;gene2007;gene8552
GO:0007589	body fluid secretion	3	13	0.0171353	0.194696	gene6246;gene2541;gene26622
GO:0032941	secretion by tissue	3	13	0.0171353	0.194696	gene6246;gene2541;gene26622
GO:0044319	wound healing, spreading of cells	3	13	0.0171353	0.194696	gene8276;gene8550;gene14104
GO:0050856	regulation of T cell receptor signaling pathway	3	13	0.0171353	0.194696	gene10005;gene1479;gene94
GO:0090504	epiboly	3	13	0.0171353	0.194696	gene8276;gene8550;gene14104
GO:0090505	epiboly involved in wound healing	3	13	0.0171353	0.194696	gene8276;gene8550;gene14104
GO:0006525	arginine metabolic process	2	5	0.0174922	0.194696	gene13291;gene8552
GO:0030540	female genitalia development	2	5	0.0174922	0.194696	gene1035;gene10790
GO:0035989	tendon development	2	5	0.0174922	0.194696	gene27581;gene8401
GO:0042088	T-helper 1 type immune response	2	5	0.0174922	0.194696	gene16527;gene2451
GO:0043536	positive regulation of blood vessel endothelial cell migration	2	5	0.0174922	0.194696	gene1086;gene14012
GO:0045662	negative regulation of myoblast differentiation	2	5	0.0174922	0.194696	gene16527;gene9182
GO:0048548	regulation of pinocytosis	2	5	0.0174922	0.194696	gene26622;gene10790
GO:0060561	apoptotic process involved in morphogenesis	2	5	0.0174922	0.194696	gene8550;gene16518
GO:1900027	regulation of ruffle assembly	2	5	0.0174922	0.194696	gene2451;gene26622
GO:2000480	negative regulation of cAMP-dependent protein kinase activity	2	5	0.0174922	0.194696	gene25948;gene7401
GO:0061045	negative regulation of wound healing	3	14	0.0211143	0.216933	gene23211;gene10112;gene683
GO:1903779	regulation of cardiac conduction	3	14	0.0211143	0.216933	gene26622;gene10925;gene26990
GO:0001171	reverse transcription	2	6	0.0254852	0.23822	gene1697;gene8854
GO:0001886	endothelial cell morphogenesis	2	6	0.0254852	0.23822	gene11808;gene27581
GO:0003009	skeletal muscle contraction	2	6	0.0254852	0.23822	gene10925;gene25993
GO:0014745	negative regulation of muscle adaptation	2	6	0.0254852	0.23822	gene2007;gene24539
GO:0030033	microvillus assembly	2	6	0.0254852	0.23822	gene10600;gene94
GO:0032196	transposition	2	6	0.0254852	0.23822	gene1697;gene8854
GO:0032197	transposition, RNA-mediated	2	6	0.0254852	0.23822	gene1697;gene8854
GO:0032199	reverse transcription involved in RNA-mediated transposition	2	6	0.0254852	0.23822	gene1697;gene8854
GO:0035457	cellular response to interferon-alpha	2	6	0.0254852	0.23822	gene10790;gene23240
GO:0061162	establishment of monopolar cell polarity	2	6	0.0254852	0.23822	gene25163;gene27388
GO:0061339	establishment or maintenance of monopolar cell polarity	2	6	0.0254852	0.23822	gene25163;gene27388
GO:1900739	regulation of protein insertion into mitochondrial membrane involved in apoptotic signaling pathway	2	6	0.0254852	0.23822	gene24420;gene2731
GO:1900740	positive regulation of protein insertion into mitochondrial membrane involved in apoptotic signaling pathway	2	6	0.0254852	0.23822	gene24420;gene2731
GO:0030511	positive regulation of transforming growth factor beta receptor signaling pathway	3	15	0.0255548	0.23822	gene1086;gene17982;gene5495
GO:0043535	regulation of blood vessel endothelial cell migration	3	15	0.0255548	0.23822	gene1086;gene14012;gene2007
GO:0051693	actin filament capping	3	15	0.0255548	0.23822	gene17756;gene6251;gene8780
GO:1901890	positive regulation of cell junction assembly	3	15	0.0255548	0.23822	gene13777;gene26622;gene26990
GO:1903846	positive regulation of cellular response to transforming growth factor beta stimulus	3	15	0.0255548	0.23822	gene1086;gene17982;gene5495
GO:0003073	regulation of systemic arterial blood pressure	3	16	0.0304556	0.246896	gene26990;gene18338;gene8552
GO:0010830	regulation of myotube differentiation	3	16	0.0304556	0.246896	gene10925;gene21150;gene3609
GO:0035455	response to interferon-alpha	3	16	0.0304556	0.246896	gene2441;gene10790;gene23240
GO:0071621	granulocyte chemotaxis	3	16	0.0304556	0.246896	gene1479;gene19669;gene1789
GO:0001765	membrane raft assembly	2	7	0.0346592	0.246896	gene26622;gene26623
GO:0001779	natural killer cell differentiation	2	7	0.0346592	0.246896	gene1035;gene10790
GO:0002577	regulation of antigen processing and presentation	2	7	0.0346592	0.246896	gene1086;gene17132
GO:0006228	UTP biosynthetic process	2	7	0.0346592	0.246896	gene19500;gene3110
GO:0006750	glutathione biosynthetic process	2	7	0.0346592	0.246896	gene1047;gene22692
GO:0006911	phagocytosis, engulfment	2	7	0.0346592	0.246896	gene1086;gene24334
GO:0010623	developmental programmed cell death	2	7	0.0346592	0.246896	gene8550;gene16518
GO:0032528	microvillus organization	2	7	0.0346592	0.246896	gene10600;gene94
GO:0035094	response to nicotine	2	7	0.0346592	0.246896	gene15450;gene2731
GO:0042089	cytokine biosynthetic process	2	7	0.0346592	0.246896	gene10005;gene16527
GO:0042107	cytokine metabolic process	2	7	0.0346592	0.246896	gene10005;gene16527
GO:0042346	positive regulation of NF-kappaB import into nucleus	2	7	0.0346592	0.246896	gene5350;gene16527
GO:0042989	sequestering of actin monomers	2	7	0.0346592	0.246896	gene26961;gene28142
GO:0045109	intermediate filament organization	2	7	0.0346592	0.246896	gene17961;gene24596
GO:0045745	positive regulation of G-protein coupled receptor protein signaling pathway	2	7	0.0346592	0.246896	gene4567;gene26623
GO:0048333	mesodermal cell differentiation	2	7	0.0346592	0.246896	gene2007;gene17982
GO:0072015	glomerular visceral epithelial cell development	2	7	0.0346592	0.246896	gene20545;gene13777
GO:0072310	glomerular epithelial cell development	2	7	0.0346592	0.246896	gene20545;gene13777
GO:0090025	regulation of monocyte chemotaxis	2	7	0.0346592	0.246896	gene19669;gene7991
GO:1903792	negative regulation of anion transport	2	7	0.0346592	0.246896	gene17237;gene1086
GO:1990440	positive regulation of transcription from RNA polymerase II promoter in response to endoplasmic reticulum stress	2	7	0.0346592	0.246896	gene17449;gene9182
GO:0003382	epithelial cell morphogenesis	3	17	0.0358131	0.246896	gene11808;gene27581;gene22273
GO:0006094	gluconeogenesis	3	17	0.0358131	0.246896	gene14072;gene17449;gene23340
GO:0048708	astrocyte differentiation	3	17	0.0358131	0.246896	gene17961;gene2932;gene20545
GO:0050854	regulation of antigen receptor-mediated signaling pathway	3	17	0.0358131	0.246896	gene10005;gene1479;gene94
GO:0006096	glycolytic process	3	18	0.0416208	0.246896	gene19939;gene23340;gene9617
GO:0006757	ATP generation from ADP	3	18	0.0416208	0.246896	gene19939;gene23340;gene9617
GO:0006941	striated muscle contraction	3	18	0.0416208	0.246896	gene20320;gene10925;gene25993
GO:0019319	hexose biosynthetic process	3	18	0.0416208	0.246896	gene14072;gene17449;gene23340
GO:0030835	negative regulation of actin filament depolymerization	3	18	0.0416208	0.246896	gene17756;gene6251;gene8780
GO:0042509	regulation of tyrosine phosphorylation of STAT protein	3	18	0.0416208	0.246896	gene26622;gene16527;gene2932
GO:0043491	protein kinase B signaling	3	18	0.0416208	0.246896	gene1035;gene10790;gene19669
GO:0060325	face morphogenesis	3	18	0.0416208	0.246896	gene11059;gene21159;gene23600
GO:0097530	granulocyte migration	3	18	0.0416208	0.246896	gene1479;gene19669;gene1789
GO:0000270	peptidoglycan metabolic process	1	1	0.0437648	0.246896	gene3704
GO:0000921	septin ring assembly	1	1	0.0437648	0.246896	gene26660
GO:0001907	killing by symbiont of host cells	1	1	0.0437648	0.246896	gene2731
GO:0002002	regulation of angiotensin levels in blood	1	1	0.0437648	0.246896	gene26990
GO:0002003	angiotensin maturation	1	1	0.0437648	0.246896	gene26990
GO:0002041	intussusceptive angiogenesis	1	1	0.0437648	0.246896	gene8550
GO:0002580	regulation of antigen processing and presentation of peptide or polysaccharide antigen via MHC class II	1	1	0.0437648	0.246896	gene1086
GO:0002581	negative regulation of antigen processing and presentation of peptide or polysaccharide antigen via MHC class II	1	1	0.0437648	0.246896	gene1086
GO:0002605	negative regulation of dendritic cell antigen processing and presentation	1	1	0.0437648	0.246896	gene1086
GO:0003051	angiotensin-mediated drinking behavior	1	1	0.0437648	0.246896	gene26990
GO:0003219	cardiac right ventricle formation	1	1	0.0437648	0.246896	gene26294
GO:0003278	apoptotic process involved in heart morphogenesis	1	1	0.0437648	0.246896	gene8550
GO:0006011	UDP-glucose metabolic process	1	1	0.0437648	0.246896	gene6412
GO:0006772	thiamine metabolic process	1	1	0.0437648	0.246896	gene17262
GO:0007171	activation of transmembrane receptor protein tyrosine kinase activity	1	1	0.0437648	0.246896	gene15095
GO:0007500	mesodermal cell fate determination	1	1	0.0437648	0.246896	gene2007
GO:0008218	bioluminescence	1	1	0.0437648	0.246896	gene7283
GO:0008588	release of cytoplasmic sequestered NF-kappaB	1	1	0.0437648	0.246896	gene5350
GO:0009229	thiamine diphosphate biosynthetic process	1	1	0.0437648	0.246896	gene17262
GO:0009253	peptidoglycan catabolic process	1	1	0.0437648	0.246896	gene3704
GO:0010752	regulation of cGMP-mediated signaling	1	1	0.0437648	0.246896	gene1086
GO:0010754	negative regulation of cGMP-mediated signaling	1	1	0.0437648	0.246896	gene1086
GO:0012502	induction of programmed cell death	1	1	0.0437648	0.246896	gene2731
GO:0014722	regulation of skeletal muscle contraction by calcium ion signaling	1	1	0.0437648	0.246896	gene10925
GO:0014738	regulation of muscle hyperplasia	1	1	0.0437648	0.246896	gene2007
GO:0014740	negative regulation of muscle hyperplasia	1	1	0.0437648	0.246896	gene2007
GO:0014852	regulation of skeletal muscle contraction by neural stimulation via neuromuscular junction	1	1	0.0437648	0.246896	gene10925
GO:0014853	regulation of excitatory postsynaptic membrane potential involved in skeletal muscle contraction	1	1	0.0437648	0.246896	gene10925
GO:0015860	purine nucleoside transmembrane transport	1	1	0.0437648	0.246896	gene3586
GO:0015866	ADP transport	1	1	0.0437648	0.246896	gene3586
GO:0015880	coenzyme A transport	1	1	0.0437648	0.246896	gene3586
GO:0016203	muscle attachment	1	1	0.0437648	0.246896	gene27116
GO:0016338	calcium-independent cell-cell adhesion via plasma membrane cell-adhesion molecules	1	1	0.0437648	0.246896	gene21381
GO:0018272	protein-pyridoxal-5-phosphate linkage via peptidyl-N6-pyridoxal phosphate-L-lysine	1	1	0.0437648	0.246896	gene12377
GO:0018352	protein-pyridoxal-5-phosphate linkage	1	1	0.0437648	0.246896	gene12377
GO:0030049	muscle filament sliding	1	1	0.0437648	0.246896	gene9132
GO:0030842	regulation of intermediate filament depolymerization	1	1	0.0437648	0.246896	gene7875
GO:0030844	positive regulation of intermediate filament depolymerization	1	1	0.0437648	0.246896	gene7875
GO:0031106	septin ring organization	1	1	0.0437648	0.246896	gene26660
GO:0031651	negative regulation of heat generation	1	1	0.0437648	0.246896	gene4567
GO:0032185	septin cytoskeleton organization	1	1	0.0437648	0.246896	gene26660
GO:0032430	positive regulation of phospholipase A2 activity	1	1	0.0437648	0.246896	gene21058
GO:0032610	interleukin-1 alpha production	1	1	0.0437648	0.246896	gene7990
GO:0032645	regulation of granulocyte macrophage colony-stimulating factor production	1	1	0.0437648	0.246896	gene16527
GO:0032725	positive regulation of granulocyte macrophage colony-stimulating factor production	1	1	0.0437648	0.246896	gene16527
GO:0032740	positive regulation of interleukin-17 production	1	1	0.0437648	0.246896	gene16527
GO:0032817	regulation of natural killer cell proliferation	1	1	0.0437648	0.246896	gene16527
GO:0032819	positive regulation of natural killer cell proliferation	1	1	0.0437648	0.246896	gene16527
GO:0033275	actin-myosin filament sliding	1	1	0.0437648	0.246896	gene9132
GO:0034436	glycoprotein transport	1	1	0.0437648	0.246896	gene1740
GO:0034447	very-low-density lipoprotein particle clearance	1	1	0.0437648	0.246896	gene1740
GO:0035349	coenzyme A transmembrane transport	1	1	0.0437648	0.246896	gene3586
GO:0035606	peptidyl-cysteine S-trans-nitrosylation	1	1	0.0437648	0.246896	gene9617
GO:0035684	helper T cell extravasation	1	1	0.0437648	0.246896	gene19669
GO:0035915	pore formation in membrane of other organism	1	1	0.0437648	0.246896	gene6979
GO:0039513	suppression by virus of host catalytic activity	1	1	0.0437648	0.246896	gene24420
GO:0039516	modulation by virus of host catalytic activity	1	1	0.0437648	0.246896	gene24420
GO:0039650	suppression by virus of host cysteine-type endopeptidase activity involved in apoptotic process	1	1	0.0437648	0.246896	gene24420
GO:0042095	interferon-gamma biosynthetic process	1	1	0.0437648	0.246896	gene16527
GO:0042357	thiamine diphosphate metabolic process	1	1	0.0437648	0.246896	gene17262
GO:0042374	phylloquinone metabolic process	1	1	0.0437648	0.246896	gene21932
GO:0042376	phylloquinone catabolic process	1	1	0.0437648	0.246896	gene21932
GO:0042483	negative regulation of odontogenesis	1	1	0.0437648	0.246896	gene6018
GO:0042986	positive regulation of amyloid precursor protein biosynthetic process	1	1	0.0437648	0.246896	gene10005
GO:0043519	regulation of myosin II filament organization	1	1	0.0437648	0.246896	gene4194
GO:0043569	negative regulation of insulin-like growth factor receptor signaling pathway	1	1	0.0437648	0.246896	gene24539
GO:0044004	disruption by symbiont of host cell	1	1	0.0437648	0.246896	gene2731
GO:0044324	regulation of transcription involved in anterior/posterior axis specification	1	1	0.0437648	0.246896	gene9182
GO:0044524	protein sulfhydration	1	1	0.0437648	0.246896	gene12377
GO:0044533	positive regulation of apoptotic process in other organism	1	1	0.0437648	0.246896	gene2731
GO:0045108	regulation of intermediate filament polymerization or depolymerization	1	1	0.0437648	0.246896	gene7875
GO:0045415	negative regulation of interleukin-8 biosynthetic process	1	1	0.0437648	0.246896	gene2007
GO:0045918	negative regulation of cytolysis	1	1	0.0437648	0.246896	gene2731
GO:0046437	D-amino acid biosynthetic process	1	1	0.0437648	0.246896	gene19831
GO:0046588	negative regulation of calcium-dependent cell-cell adhesion	1	1	0.0437648	0.246896	gene10600
GO:0046687	response to chromate	1	1	0.0437648	0.246896	gene2731
GO:0048550	negative regulation of pinocytosis	1	1	0.0437648	0.246896	gene26622
GO:0048739	cardiac muscle fiber development	1	1	0.0437648	0.246896	gene12339
GO:0048742	regulation of skeletal muscle fiber development	1	1	0.0437648	0.246896	gene21150
GO:0048743	positive regulation of skeletal muscle fiber development	1	1	0.0437648	0.246896	gene21150
GO:0048792	spontaneous exocytosis of neurotransmitter	1	1	0.0437648	0.246896	gene2602
GO:0050703	interleukin-1 alpha secretion	1	1	0.0437648	0.246896	gene7990
GO:0051140	regulation of NK T cell proliferation	1	1	0.0437648	0.246896	gene16527
GO:0051142	positive regulation of NK T cell proliferation	1	1	0.0437648	0.246896	gene16527
GO:0051482	positive regulation of cytosolic calcium ion concentration involved in phospholipase C-activating G-protein coupled signaling pathway	1	1	0.0437648	0.246896	gene21058
GO:0051665	membrane raft localization	1	1	0.0437648	0.246896	gene26868
GO:0051673	membrane disruption in other organism	1	1	0.0437648	0.246896	gene6979
GO:0052042	positive regulation by symbiont of host programmed cell death	1	1	0.0437648	0.246896	gene2731
GO:0052053	negative regulation by symbiont of host catalytic activity	1	1	0.0437648	0.246896	gene24420
GO:0052148	modulation by symbiont of host catalytic activity	1	1	0.0437648	0.246896	gene24420
GO:0052151	positive regulation by symbiont of host apoptotic process	1	1	0.0437648	0.246896	gene2731
GO:0052199	negative regulation of catalytic activity in other organism involved in symbiotic interaction	1	1	0.0437648	0.246896	gene24420
GO:0052203	modulation of catalytic activity in other organism involved in symbiotic interaction	1	1	0.0437648	0.246896	gene24420
GO:0052330	positive regulation by organism of programmed cell death in other organism involved in symbiotic interaction	1	1	0.0437648	0.246896	gene2731
GO:0052422	modulation by host of symbiont catalytic activity	1	1	0.0437648	0.246896	gene24420
GO:0052501	positive regulation by organism of apoptotic process in other organism involved in symbiotic interaction	1	1	0.0437648	0.246896	gene2731
GO:0055011	atrial cardiac muscle cell differentiation	1	1	0.0437648	0.246896	gene6122
GO:0055014	atrial cardiac muscle cell development	1	1	0.0437648	0.246896	gene6122
GO:0060139	positive regulation of apoptotic process by virus	1	1	0.0437648	0.246896	gene2731
GO:0060154	cellular process regulating host cell cycle in response to virus	1	1	0.0437648	0.246896	gene2731
GO:0060177	regulation of angiotensin metabolic process	1	1	0.0437648	0.246896	gene26990
GO:0060715	syncytiotrophoblast cell differentiation involved in labyrinthine layer development	1	1	0.0437648	0.246896	gene24420
GO:0070165	positive regulation of adiponectin secretion	1	1	0.0437648	0.246896	gene24904
GO:0070170	regulation of tooth mineralization	1	1	0.0437648	0.246896	gene6018
GO:0070171	negative regulation of tooth mineralization	1	1	0.0437648	0.246896	gene6018
GO:0070178	D-serine metabolic process	1	1	0.0437648	0.246896	gene19831
GO:0070179	D-serine biosynthetic process	1	1	0.0437648	0.246896	gene19831
GO:0070254	mucus secretion	1	1	0.0437648	0.246896	gene6246
GO:0070981	L-asparagine biosynthetic process	1	1	0.0437648	0.246896	gene17022
GO:0070982	L-asparagine metabolic process	1	1	0.0437648	0.246896	gene17022
GO:0071106	adenosine 3',5'-bisphosphate transmembrane transport	1	1	0.0437648	0.246896	gene3586
GO:0071247	cellular response to chromate	1	1	0.0437648	0.246896	gene2731
GO:0071266	'de novo' L-methionine biosynthetic process	1	1	0.0437648	0.246896	gene12377
GO:0071674	mononuclear cell migration	1	1	0.0437648	0.246896	gene1479
GO:0071677	positive regulation of mononuclear cell migration	1	1	0.0437648	0.246896	gene1479
GO:0072530	purine-containing compound transmembrane transport	1	1	0.0437648	0.246896	gene3586
GO:0072683	T cell extravasation	1	1	0.0437648	0.246896	gene19669
GO:0072697	protein localization to cell cortex	1	1	0.0437648	0.246896	gene94
GO:0080121	AMP transport	1	1	0.0437648	0.246896	gene3586
GO:0090177	establishment of planar polarity involved in neural tube closure	1	1	0.0437648	0.246896	gene7225
GO:0090196	regulation of chemokine secretion	1	1	0.0437648	0.246896	gene18338
GO:0090197	positive regulation of chemokine secretion	1	1	0.0437648	0.246896	gene18338
GO:0090264	regulation of immune complex clearance by monocytes and macrophages	1	1	0.0437648	0.246896	gene19669
GO:0090265	positive regulation of immune complex clearance by monocytes and macrophages	1	1	0.0437648	0.246896	gene19669
GO:1900003	regulation of serine-type endopeptidase activity	1	1	0.0437648	0.246896	gene23134
GO:1900004	negative regulation of serine-type endopeptidase activity	1	1	0.0437648	0.246896	gene23134
GO:1900029	positive regulation of ruffle assembly	1	1	0.0437648	0.246896	gene2451
GO:1900085	negative regulation of peptidyl-tyrosine autophosphorylation	1	1	0.0437648	0.246896	gene26622
GO:1900138	negative regulation of phospholipase A2 activity	1	1	0.0437648	0.246896	gene23134
GO:1901492	positive regulation of lymphangiogenesis	1	1	0.0437648	0.246896	gene1267
GO:1901624	negative regulation of lymphocyte chemotaxis	1	1	0.0437648	0.246896	gene19669
GO:1901642	nucleoside transmembrane transport	1	1	0.0437648	0.246896	gene3586
GO:1901662	quinone catabolic process	1	1	0.0437648	0.246896	gene21932
GO:1901979	regulation of inward rectifier potassium channel activity	1	1	0.0437648	0.246896	gene26622
GO:1902571	regulation of serine-type peptidase activity	1	1	0.0437648	0.246896	gene23134
GO:1902572	negative regulation of serine-type peptidase activity	1	1	0.0437648	0.246896	gene23134
GO:1904205	negative regulation of skeletal muscle hypertrophy	1	1	0.0437648	0.246896	gene24539
GO:1904207	regulation of chemokine (C-C motif) ligand 2 secretion	1	1	0.0437648	0.246896	gene18338
GO:1904209	positive regulation of chemokine (C-C motif) ligand 2 secretion	1	1	0.0437648	0.246896	gene18338
GO:1904659	glucose transmembrane transport	1	1	0.0437648	0.246896	gene9563
GO:1990523	bone regeneration	1	1	0.0437648	0.246896	gene18338
GO:1990776	response to angiotensin	1	1	0.0437648	0.246896	gene13777
GO:2000016	negative regulation of determination of dorsal identity	1	1	0.0437648	0.246896	gene9182
GO:2000035	regulation of stem cell division	1	1	0.0437648	0.246896	gene27459
GO:2000078	positive regulation of type B pancreatic cell development	1	1	0.0437648	0.246896	gene2731
GO:2000119	negative regulation of sodium-dependent phosphate transport	1	1	0.0437648	0.246896	gene17237
GO:2000342	negative regulation of chemokine (C-X-C motif) ligand 2 production	1	1	0.0437648	0.246896	gene2007
GO:2000425	regulation of apoptotic cell clearance	1	1	0.0437648	0.246896	gene19669
GO:2000427	positive regulation of apoptotic cell clearance	1	1	0.0437648	0.246896	gene19669
GO:2000502	negative regulation of natural killer cell chemotaxis	1	1	0.0437648	0.246896	gene19669
GO:2000520	regulation of immunological synapse formation	1	1	0.0437648	0.246896	gene1479
GO:2000521	negative regulation of immunological synapse formation	1	1	0.0437648	0.246896	gene1479
GO:2000721	positive regulation of transcription from RNA polymerase II promoter involved in smooth muscle cell differentiation	1	1	0.0437648	0.246896	gene17982
GO:2000775	histone H3-S10 phosphorylation involved in chromosome condensation	1	1	0.0437648	0.246896	gene25141
GO:2001023	regulation of response to drug	1	1	0.0437648	0.246896	gene23125
GO:2001027	negative regulation of endothelial cell chemotaxis	1	1	0.0437648	0.246896	gene1086
GO:2001189	negative regulation of T cell activation via T cell receptor contact with antigen bound to MHC molecule on antigen presenting cell	1	1	0.0437648	0.246896	gene1479
GO:2001300	lipoxin metabolic process	1	1	0.0437648	0.246896	gene2042
GO:0001553	luteinization	2	8	0.044896	0.246896	gene21159;gene23600
GO:0006183	GTP biosynthetic process	2	8	0.044896	0.246896	gene19500;gene3110
GO:0006734	NADH metabolic process	2	8	0.044896	0.246896	gene14072;gene20320
GO:0032816	positive regulation of natural killer cell activation	2	8	0.044896	0.246896	gene10790;gene16527
GO:0033280	response to vitamin D	2	8	0.044896	0.246896	gene15725;gene4002
GO:0043537	negative regulation of blood vessel endothelial cell migration	2	8	0.044896	0.246896	gene1086;gene2007
GO:0045606	positive regulation of epidermal cell differentiation	2	8	0.044896	0.246896	gene17237;gene3110
GO:0046051	UTP metabolic process	2	8	0.044896	0.246896	gene19500;gene3110
GO:0050853	B cell receptor signaling pathway	2	8	0.044896	0.246896	gene15024;gene23600
GO:0051016	barbed-end actin filament capping	2	8	0.044896	0.246896	gene6251;gene8780
GO:0051150	regulation of smooth muscle cell differentiation	2	8	0.044896	0.246896	gene26294;gene28142
GO:0061318	renal filtration cell differentiation	2	8	0.044896	0.246896	gene20545;gene13777
GO:0072010	glomerular epithelium development	2	8	0.044896	0.246896	gene20545;gene13777
GO:0072112	glomerular visceral epithelial cell differentiation	2	8	0.044896	0.246896	gene20545;gene13777
GO:0072311	glomerular epithelial cell differentiation	2	8	0.044896	0.246896	gene20545;gene13777
GO:0097345	mitochondrial outer membrane permeabilization	2	8	0.044896	0.246896	gene23682;gene2731
GO:1902476	chloride transmembrane transport	2	8	0.044896	0.246896	gene11808;gene13292
GO:1902742	apoptotic process involved in development	2	8	0.044896	0.246896	gene8550;gene16518
GO:2000179	positive regulation of neural precursor cell proliferation	2	8	0.044896	0.246896	gene7875;gene26294
GO:0042345	regulation of NF-kappaB import into nucleus	3	19	0.0478704	0.260628	gene24904;gene5350;gene16527
GO:0046364	monosaccharide biosynthetic process	3	19	0.0478704	0.260628	gene14072;gene17449;gene23340
GO:0071277	cellular response to calcium ion	3	19	0.0478704	0.260628	gene11808;gene13777;gene21233
GO:0008645	hexose transport	3	20	0.0545514	0.284674	gene9563;gene94;gene12690
GO:0010517	regulation of phospholipase activity	3	20	0.0545514	0.284674	gene21058;gene23134;gene8550
GO:0015758	glucose transport	3	20	0.0545514	0.284674	gene9563;gene94;gene12690
GO:0030858	positive regulation of epithelial cell differentiation	3	20	0.0545514	0.284674	gene2731;gene17237;gene3110
GO:0060323	head morphogenesis	3	20	0.0545514	0.284674	gene11059;gene21159;gene23600
GO:1902106	negative regulation of leukocyte differentiation	3	20	0.0545514	0.284674	gene1789;gene4321;gene3110
GO:0000272	polysaccharide catabolic process	2	9	0.0560857	0.284674	gene15315;gene21062
GO:0005980	glycogen catabolic process	2	9	0.0560857	0.284674	gene15315;gene21062
GO:0008210	estrogen metabolic process	2	9	0.0560857	0.284674	gene21159;gene23600
GO:0009065	glutamine family amino acid catabolic process	2	9	0.0560857	0.284674	gene13291;gene8552
GO:0009251	glucan catabolic process	2	9	0.0560857	0.284674	gene15315;gene21062
GO:0010543	regulation of platelet activation	2	9	0.0560857	0.284674	gene15024;gene23211
GO:0016486	peptide hormone processing	2	9	0.0560857	0.284674	gene26990;gene22805
GO:0019184	nonribosomal peptide biosynthetic process	2	9	0.0560857	0.284674	gene1047;gene22692
GO:0019229	regulation of vasoconstriction	2	9	0.0560857	0.284674	gene26622;gene21058
GO:0019471	4-hydroxyproline metabolic process	2	9	0.0560857	0.284674	gene22805;gene13989
GO:0035850	epithelial cell differentiation involved in kidney development	2	9	0.0560857	0.284674	gene20545;gene13777
GO:0042517	positive regulation of tyrosine phosphorylation of Stat3 protein	2	9	0.0560857	0.284674	gene16527;gene2932
GO:0044247	cellular polysaccharide catabolic process	2	9	0.0560857	0.284674	gene15315;gene21062
GO:0060351	cartilage development involved in endochondral bone morphogenesis	2	9	0.0560857	0.284674	gene21150;gene25348
GO:1901070	guanosine-containing compound biosynthetic process	2	9	0.0560857	0.284674	gene19500;gene3110
GO:1902110	positive regulation of mitochondrial membrane permeability involved in apoptotic process	2	9	0.0560857	0.284674	gene23682;gene2731
GO:1902686	mitochondrial outer membrane permeabilization involved in programmed cell death	2	9	0.0560857	0.284674	gene23682;gene2731
GO:2000479	regulation of cAMP-dependent protein kinase activity	2	9	0.0560857	0.284674	gene25948;gene7401
GO:0002690	positive regulation of leukocyte chemotaxis	3	21	0.0616519	0.304436	gene19669;gene7991;gene1086
GO:0006165	nucleoside diphosphate phosphorylation	3	21	0.0616519	0.304436	gene19939;gene23340;gene9617
GO:0006942	regulation of striated muscle contraction	3	21	0.0616519	0.304436	gene26990;gene26622;gene10925
GO:0015749	monosaccharide transport	3	21	0.0616519	0.304436	gene9563;gene94;gene12690
GO:0003209	cardiac atrium morphogenesis	2	10	0.0681256	0.319568	gene8550;gene21150
GO:0010831	positive regulation of myotube differentiation	2	10	0.0681256	0.319568	gene21150;gene3609
GO:0010971	positive regulation of G2/M transition of mitotic cell cycle	2	10	0.0681256	0.319568	gene2541;gene26294
GO:0015804	neutral amino acid transport	2	10	0.0681256	0.319568	gene12651;gene6404
GO:0031579	membrane raft organization	2	10	0.0681256	0.319568	gene26622;gene26623
GO:0032814	regulation of natural killer cell activation	2	10	0.0681256	0.319568	gene10790;gene16527
GO:0035794	positive regulation of mitochondrial membrane permeability	2	10	0.0681256	0.319568	gene23682;gene2731
GO:0050879	multicellular organismal movement	2	10	0.0681256	0.319568	gene10925;gene25993
GO:0050881	musculoskeletal movement	2	10	0.0681256	0.319568	gene10925;gene25993
GO:0051988	regulation of attachment of spindle microtubules to kinetochore	2	10	0.0681256	0.319568	gene21233;gene25141
GO:0061005	cell differentiation involved in kidney development	2	10	0.0681256	0.319568	gene20545;gene13777
GO:0061028	establishment of endothelial barrier	2	10	0.0681256	0.319568	gene27388;gene94
GO:0070252	actin-mediated cell contraction	2	10	0.0681256	0.319568	gene9132;gene20320
GO:1902108	regulation of mitochondrial membrane permeability involved in apoptotic process	2	10	0.0681256	0.319568	gene23682;gene2731
GO:2000401	regulation of lymphocyte migration	2	10	0.0681256	0.319568	gene27388;gene19669
GO:0014910	regulation of smooth muscle cell migration	3	22	0.0691583	0.319568	gene24539;gene18338;gene28142
GO:0031952	regulation of protein autophosphorylation	3	22	0.0691583	0.319568	gene15095;gene26622;gene13777
GO:0034446	substrate adhesion-dependent cell spreading	3	22	0.0691583	0.319568	gene1035;gene10790;gene17982
GO:0046939	nucleotide phosphorylation	3	22	0.0691583	0.319568	gene19939;gene23340;gene9617
GO:0060395	SMAD protein signal transduction	3	22	0.0691583	0.319568	gene17961;gene3609;gene9178
GO:0002011	morphogenesis of an epithelial sheet	3	23	0.0770561	0.319568	gene8276;gene8550;gene14104
GO:0002088	lens development in camera-type eye	3	23	0.0770561	0.319568	gene17961;gene15450;gene16518
GO:0006749	glutathione metabolic process	3	23	0.0770561	0.319568	gene23469;gene1047;gene22692
GO:0010171	body morphogenesis	3	23	0.0770561	0.319568	gene11059;gene21159;gene23600
GO:0034754	cellular hormone metabolic process	3	23	0.0770561	0.319568	gene21159;gene23600;gene20994
GO:0050868	negative regulation of T cell activation	3	23	0.0770561	0.319568	gene10005;gene1479;gene1789
GO:0072528	pyrimidine-containing compound biosynthetic process	3	23	0.0770561	0.319568	gene17262;gene19500;gene3110
GO:0097529	myeloid leukocyte migration	3	23	0.0770561	0.319568	gene1479;gene19669;gene1789
GO:0006241	CTP biosynthetic process	2	11	0.0809204	0.319568	gene19500;gene3110
GO:0007595	lactation	2	11	0.0809204	0.319568	gene2541;gene26622
GO:0014065	phosphatidylinositol 3-kinase signaling	2	11	0.0809204	0.319568	gene1035;gene23600
GO:0019054	modulation by virus of host process	2	11	0.0809204	0.319568	gene24420;gene2731
GO:0031663	lipopolysaccharide-mediated signaling pathway	2	11	0.0809204	0.319568	gene16527;gene19669
GO:0032729	positive regulation of interferon-gamma production	2	11	0.0809204	0.319568	gene16527;gene2451
GO:0033688	regulation of osteoblast proliferation	2	11	0.0809204	0.319568	gene7225;gene8550
GO:0046036	CTP metabolic process	2	11	0.0809204	0.319568	gene19500;gene3110
GO:0048745	smooth muscle tissue development	2	11	0.0809204	0.319568	gene17982;gene21159
GO:0051283	negative regulation of sequestering of calcium ion	2	11	0.0809204	0.319568	gene25348;gene9182
GO:0051895	negative regulation of focal adhesion assembly	2	11	0.0809204	0.319568	gene1086;gene25439
GO:0070306	lens fiber cell differentiation	2	11	0.0809204	0.319568	gene17961;gene15450
GO:0071157	negative regulation of cell cycle arrest	2	11	0.0809204	0.319568	gene20589;gene2541
GO:0071709	membrane assembly	2	11	0.0809204	0.319568	gene26622;gene26623
GO:0098661	inorganic anion transmembrane transport	2	11	0.0809204	0.319568	gene11808;gene13292
GO:1901030	positive regulation of mitochondrial outer membrane permeabilization involved in apoptotic signaling pathway	2	11	0.0809204	0.319568	gene24420;gene2731
GO:1902751	positive regulation of cell cycle G2/M phase transition	2	11	0.0809204	0.319568	gene2541;gene26294
GO:1903392	negative regulation of adherens junction organization	2	11	0.0809204	0.319568	gene1086;gene25439
GO:2000249	regulation of actin cytoskeleton reorganization	2	11	0.0809204	0.319568	gene4194;gene2451
GO:2000641	regulation of early endosome to late endosome transport	2	11	0.0809204	0.319568	gene27388;gene94
GO:0007422	peripheral nervous system development	3	24	0.0853297	0.319568	gene20545;gene7047;gene17052
GO:0043297	apical junction assembly	3	24	0.0853297	0.319568	gene21233;gene21381;gene8276
GO:0060191	regulation of lipase activity	3	24	0.0853297	0.319568	gene21058;gene23134;gene8550
GO:0060350	endochondral bone morphogenesis	3	24	0.0853297	0.319568	gene21150;gene25348;gene7345
GO:1903038	negative regulation of leukocyte cell-cell adhesion	3	24	0.0853297	0.319568	gene10005;gene1479;gene1789
GO:0001710	mesodermal cell fate commitment	1	2	0.0856194	0.319568	gene2007
GO:0001778	plasma membrane repair	1	2	0.0856194	0.319568	gene23276
GO:0001844	protein insertion into mitochondrial membrane involved in apoptotic signaling pathway	1	2	0.0856194	0.319568	gene2731
GO:0001951	intestinal D-glucose absorption	1	2	0.0856194	0.319568	gene94
GO:0001976	neurological system process involved in regulation of systemic arterial blood pressure	1	2	0.0856194	0.319568	gene26990
GO:0001991	regulation of systemic arterial blood pressure by circulatory renin-angiotensin	1	2	0.0856194	0.319568	gene26990
GO:0002016	regulation of blood volume by renin-angiotensin	1	2	0.0856194	0.319568	gene26990
GO:0002035	brain renin-angiotensin system	1	2	0.0856194	0.319568	gene26990
GO:0002578	negative regulation of antigen processing and presentation	1	2	0.0856194	0.319568	gene1086
GO:0003057	regulation of the force of heart contraction by chemical signal	1	2	0.0856194	0.319568	gene26622
GO:0006116	NADH oxidation	1	2	0.0856194	0.319568	gene14072
GO:0006423	cysteinyl-tRNA aminoacylation	1	2	0.0856194	0.319568	gene2517
GO:0006434	seryl-tRNA aminoacylation	1	2	0.0856194	0.319568	gene8361
GO:0006529	asparagine biosynthetic process	1	2	0.0856194	0.319568	gene17022
GO:0006601	creatine biosynthetic process	1	2	0.0856194	0.319568	gene957
GO:0006776	vitamin A metabolic process	1	2	0.0856194	0.319568	gene20994
GO:0009092	homoserine metabolic process	1	2	0.0856194	0.319568	gene12377
GO:0010649	regulation of cell communication by electrical coupling	1	2	0.0856194	0.319568	gene26622
GO:0010735	positive regulation of transcription via serum response element binding	1	2	0.0856194	0.319568	gene3305
GO:0010746	regulation of plasma membrane long-chain fatty acid transport	1	2	0.0856194	0.319568	gene1086
GO:0010748	negative regulation of plasma membrane long-chain fatty acid transport	1	2	0.0856194	0.319568	gene1086
GO:0010749	regulation of nitric oxide mediated signal transduction	1	2	0.0856194	0.319568	gene1086
GO:0010751	negative regulation of nitric oxide mediated signal transduction	1	2	0.0856194	0.319568	gene1086
GO:0010757	negative regulation of plasminogen activation	1	2	0.0856194	0.319568	gene1086
GO:0010918	positive regulation of mitochondrial membrane potential	1	2	0.0856194	0.319568	gene2731
GO:0014819	regulation of skeletal muscle contraction	1	2	0.0856194	0.319568	gene10925
GO:0014854	response to inactivity	1	2	0.0856194	0.319568	gene7111
GO:0014870	response to muscle inactivity	1	2	0.0856194	0.319568	gene7111
GO:0014877	response to muscle inactivity involved in regulation of muscle adaptation	1	2	0.0856194	0.319568	gene7111
GO:0014894	response to denervation involved in regulation of muscle adaptation	1	2	0.0856194	0.319568	gene7111
GO:0015695	organic cation transport	1	2	0.0856194	0.319568	gene3586
GO:0015816	glycine transport	1	2	0.0856194	0.319568	gene12651
GO:0015824	proline transport	1	2	0.0856194	0.319568	gene6404
GO:0015867	ATP transport	1	2	0.0856194	0.319568	gene3586
GO:0016045	detection of bacterium	1	2	0.0856194	0.319568	gene3704
GO:0016344	meiotic chromosome movement towards spindle pole	1	2	0.0856194	0.319568	gene23830
GO:0018149	peptide cross-linking	1	2	0.0856194	0.319568	gene1086
GO:0019343	cysteine biosynthetic process via cystathionine	1	2	0.0856194	0.319568	gene12377
GO:0019344	cysteine biosynthetic process	1	2	0.0856194	0.319568	gene12377
GO:0019346	transsulfuration	1	2	0.0856194	0.319568	gene12377
GO:0030047	actin modification	1	2	0.0856194	0.319568	gene8780
GO:0030070	insulin processing	1	2	0.0856194	0.319568	gene22805
GO:0030322	stabilization of membrane potential	1	2	0.0856194	0.319568	gene2671
GO:0031640	killing of cells of other organism	1	2	0.0856194	0.319568	gene2731
GO:0031650	regulation of heat generation	1	2	0.0856194	0.319568	gene4567
GO:0032571	response to vitamin K	1	2	0.0856194	0.319568	gene18338
GO:0032914	positive regulation of transforming growth factor beta1 production	1	2	0.0856194	0.319568	gene1086
GO:0033133	positive regulation of glucokinase activity	1	2	0.0856194	0.319568	gene2731
GO:0033484	nitric oxide homeostasis	1	2	0.0856194	0.319568	gene26622
GO:0035022	positive regulation of Rac protein signal transduction	1	2	0.0856194	0.319568	gene7906
GO:0035093	spermatogenesis, exchange of chromosomal proteins	1	2	0.0856194	0.319568	gene11544
GO:0035694	mitochondrial protein catabolic process	1	2	0.0856194	0.319568	gene23682
GO:0036233	glycine import	1	2	0.0856194	0.319568	gene12651
GO:0036462	TRAIL-activated apoptotic signaling pathway	1	2	0.0856194	0.319568	gene24420
GO:0038026	reelin-mediated signaling pathway	1	2	0.0856194	0.319568	gene1740
GO:0038033	positive regulation of endothelial cell chemotaxis by VEGF-activated vascular endothelial growth factor receptor signaling pathway	1	2	0.0856194	0.319568	gene14012
GO:0039506	modulation by virus of host molecular function	1	2	0.0856194	0.319568	gene24420
GO:0039507	suppression by virus of host molecular function	1	2	0.0856194	0.319568	gene24420
GO:0039689	negative stranded viral RNA replication	1	2	0.0856194	0.319568	gene16185
GO:0042094	interleukin-2 biosynthetic process	1	2	0.0856194	0.319568	gene10005
GO:0042178	xenobiotic catabolic process	1	2	0.0856194	0.319568	gene23469
GO:0042249	establishment of planar polarity of embryonic epithelium	1	2	0.0856194	0.319568	gene7225
GO:0042268	regulation of cytolysis	1	2	0.0856194	0.319568	gene2731
GO:0042535	positive regulation of tumor necrosis factor biosynthetic process	1	2	0.0856194	0.319568	gene1086
GO:0042723	thiamine-containing compound metabolic process	1	2	0.0856194	0.319568	gene17262
GO:0042756	drinking behavior	1	2	0.0856194	0.319568	gene26990
GO:0043456	regulation of pentose-phosphate shunt	1	2	0.0856194	0.319568	gene23340
GO:0043465	regulation of fermentation	1	2	0.0856194	0.319568	gene15919
GO:0043652	engulfment of apoptotic cell	1	2	0.0856194	0.319568	gene1086
GO:0043932	ossification involved in bone remodeling	1	2	0.0856194	0.319568	gene7225
GO:0043987	histone H3-S10 phosphorylation	1	2	0.0856194	0.319568	gene25141
GO:0044034	multi-organism biosynthetic process	1	2	0.0856194	0.319568	gene16185
GO:0044364	disruption of cells of other organism	1	2	0.0856194	0.319568	gene2731
GO:0045198	establishment of epithelial cell apical/basal polarity	1	2	0.0856194	0.319568	gene27388
GO:0045217	cell-cell junction maintenance	1	2	0.0856194	0.319568	gene10326
GO:0045218	zonula adherens maintenance	1	2	0.0856194	0.319568	gene10326
GO:0045414	regulation of interleukin-8 biosynthetic process	1	2	0.0856194	0.319568	gene2007
GO:0045629	negative regulation of T-helper 2 cell differentiation	1	2	0.0856194	0.319568	gene1789
GO:0046168	glycerol-3-phosphate catabolic process	1	2	0.0856194	0.319568	gene20320
GO:0046586	regulation of calcium-dependent cell-cell adhesion	1	2	0.0856194	0.319568	gene10600
GO:0046641	positive regulation of alpha-beta T cell proliferation	1	2	0.0856194	0.319568	gene16527
GO:0046813	receptor-mediated virion attachment to host cell	1	2	0.0856194	0.319568	gene26990
GO:0048143	astrocyte activation	1	2	0.0856194	0.319568	gene2932
GO:0048245	eosinophil chemotaxis	1	2	0.0856194	0.319568	gene1479
GO:0048677	axon extension involved in regeneration	1	2	0.0856194	0.319568	gene20545
GO:0048682	sprouting of injured axon	1	2	0.0856194	0.319568	gene20545
GO:0048791	calcium ion-regulated exocytosis of neurotransmitter	1	2	0.0856194	0.319568	gene2602
GO:0048845	venous blood vessel morphogenesis	1	2	0.0856194	0.319568	gene1267
GO:0048934	peripheral nervous system neuron differentiation	1	2	0.0856194	0.319568	gene17052
GO:0048935	peripheral nervous system neuron development	1	2	0.0856194	0.319568	gene17052
GO:0051182	coenzyme transport	1	2	0.0856194	0.319568	gene3586
GO:0051204	protein insertion into mitochondrial membrane	1	2	0.0856194	0.319568	gene2731
GO:0051712	positive regulation of killing of cells of other organism	1	2	0.0856194	0.319568	gene2731
GO:0051818	disruption of cells of other organism involved in symbiotic interaction	1	2	0.0856194	0.319568	gene2731
GO:0051883	killing of cells in other organism involved in symbiotic interaction	1	2	0.0856194	0.319568	gene2731
GO:0051917	regulation of fibrinolysis	1	2	0.0856194	0.319568	gene1086
GO:0051918	negative regulation of fibrinolysis	1	2	0.0856194	0.319568	gene1086
GO:0052055	modulation by symbiont of host molecular function	1	2	0.0856194	0.319568	gene24420
GO:0052056	negative regulation by symbiont of host molecular function	1	2	0.0856194	0.319568	gene24420
GO:0052428	modification by host of symbiont molecular function	1	2	0.0856194	0.319568	gene24420
GO:0060012	synaptic transmission, glycinergic	1	2	0.0856194	0.319568	gene12651
GO:0060161	positive regulation of dopamine receptor signaling pathway	1	2	0.0856194	0.319568	gene26623
GO:0060272	embryonic skeletal joint morphogenesis	1	2	0.0856194	0.319568	gene21150
GO:0060373	regulation of ventricular cardiac muscle cell membrane depolarization	1	2	0.0856194	0.319568	gene20320
GO:0060591	chondroblast differentiation	1	2	0.0856194	0.319568	gene8550
GO:0060741	prostate gland stromal morphogenesis	1	2	0.0856194	0.319568	gene28886
GO:0061436	establishment of skin barrier	1	2	0.0856194	0.319568	gene21381
GO:0061536	glycine secretion	1	2	0.0856194	0.319568	gene12651
GO:0061537	glycine secretion, neurotransmission	1	2	0.0856194	0.319568	gene12651
GO:0061723	glycophagy	1	2	0.0856194	0.319568	gene15315
GO:0070120	ciliary neurotrophic factor-mediated signaling pathway	1	2	0.0856194	0.319568	gene2932
GO:0070141	response to UV-A	1	2	0.0856194	0.319568	gene2541
GO:0070814	hydrogen sulfide biosynthetic process	1	2	0.0856194	0.319568	gene12377
GO:0071307	cellular response to vitamin K	1	2	0.0856194	0.319568	gene18338
GO:0071316	cellular response to nicotine	1	2	0.0856194	0.319568	gene2731
GO:0071442	positive regulation of histone H3-K14 acetylation	1	2	0.0856194	0.319568	gene27459
GO:0071638	negative regulation of monocyte chemotactic protein-1 production	1	2	0.0856194	0.319568	gene24904
GO:0071879	positive regulation of adrenergic receptor signaling pathway	1	2	0.0856194	0.319568	gene4567
GO:0072244	metanephric glomerular epithelium development	1	2	0.0856194	0.319568	gene20545
GO:0072248	metanephric glomerular visceral epithelial cell differentiation	1	2	0.0856194	0.319568	gene20545
GO:0072249	metanephric glomerular visceral epithelial cell development	1	2	0.0856194	0.319568	gene20545
GO:0072274	metanephric glomerular basement membrane development	1	2	0.0856194	0.319568	gene20545
GO:0072312	metanephric glomerular epithelial cell differentiation	1	2	0.0856194	0.319568	gene20545
GO:0072313	metanephric glomerular epithelial cell development	1	2	0.0856194	0.319568	gene20545
GO:0072677	eosinophil migration	1	2	0.0856194	0.319568	gene1479
GO:0072719	cellular response to cisplatin	1	2	0.0856194	0.319568	gene23125
GO:0086005	ventricular cardiac muscle cell action potential	1	2	0.0856194	0.319568	gene20320
GO:0086098	angiotensin-activated signaling pathway involved in heart process	1	2	0.0856194	0.319568	gene26622
GO:0089700	protein kinase D signaling	1	2	0.0856194	0.319568	gene14012
GO:0090038	negative regulation of protein kinase C signaling	1	2	0.0856194	0.319568	gene20320
GO:0090325	regulation of locomotion involved in locomotory behavior	1	2	0.0856194	0.319568	gene4567
GO:0090327	negative regulation of locomotion involved in locomotory behavior	1	2	0.0856194	0.319568	gene4567
GO:0098543	detection of other organism	1	2	0.0856194	0.319568	gene3704
GO:1900041	negative regulation of interleukin-2 secretion	1	2	0.0856194	0.319568	gene94
GO:1900086	positive regulation of peptidyl-tyrosine autophosphorylation	1	2	0.0856194	0.319568	gene13777
GO:1900748	positive regulation of vascular endothelial growth factor signaling pathway	1	2	0.0856194	0.319568	gene1267
GO:1901003	negative regulation of fermentation	1	2	0.0856194	0.319568	gene15919
GO:1901490	regulation of lymphangiogenesis	1	2	0.0856194	0.319568	gene1267
GO:1901844	regulation of cell communication by electrical coupling involved in cardiac conduction	1	2	0.0856194	0.319568	gene26622
GO:1902174	positive regulation of keratinocyte apoptotic process	1	2	0.0856194	0.319568	gene17237
GO:1902766	skeletal muscle satellite cell migration	1	2	0.0856194	0.319568	gene8276
GO:1902896	terminal web assembly	1	2	0.0856194	0.319568	gene94
GO:1904204	regulation of skeletal muscle hypertrophy	1	2	0.0856194	0.319568	gene24539
GO:1904685	positive regulation of metalloendopeptidase activity	1	2	0.0856194	0.319568	gene7906
GO:2000118	regulation of sodium-dependent phosphate transport	1	2	0.0856194	0.319568	gene17237
GO:2000286	receptor internalization involved in canonical Wnt signaling pathway	1	2	0.0856194	0.319568	gene26622
GO:2000343	positive regulation of chemokine (C-X-C motif) ligand 2 production	1	2	0.0856194	0.319568	gene18338
GO:2000402	negative regulation of lymphocyte migration	1	2	0.0856194	0.319568	gene19669
GO:2000501	regulation of natural killer cell chemotaxis	1	2	0.0856194	0.319568	gene19669
GO:2000669	negative regulation of dendritic cell apoptotic process	1	2	0.0856194	0.319568	gene10790
GO:2001188	regulation of T cell activation via T cell receptor contact with antigen bound to MHC molecule on antigen presenting cell	1	2	0.0856194	0.319568	gene1479
GO:0050715	positive regulation of cytokine secretion	3	25	0.0939626	0.339347	gene18338;gene24904;gene6979
GO:0001738	morphogenesis of a polarized epithelium	2	12	0.0943814	0.339347	gene7225;gene27388
GO:0002756	MyD88-independent toll-like receptor signaling pathway	2	12	0.0943814	0.339347	gene23987;gene24420
GO:0003230	cardiac atrium development	2	12	0.0943814	0.339347	gene8550;gene21150
GO:0006775	fat-soluble vitamin metabolic process	2	12	0.0943814	0.339347	gene20994;gene21924
GO:0007045	cell-substrate adherens junction assembly	2	12	0.0943814	0.339347	gene14104;gene25439
GO:0009209	pyrimidine ribonucleoside triphosphate biosynthetic process	2	12	0.0943814	0.339347	gene19500;gene3110
GO:0010574	regulation of vascular endothelial growth factor production	2	12	0.0943814	0.339347	gene1267;gene19669
GO:0014911	positive regulation of smooth muscle cell migration	2	12	0.0943814	0.339347	gene18338;gene28142
GO:0030593	neutrophil chemotaxis	2	12	0.0943814	0.339347	gene1479;gene19669
GO:0031954	positive regulation of protein autophosphorylation	2	12	0.0943814	0.339347	gene15095;gene13777
GO:0042516	regulation of tyrosine phosphorylation of Stat3 protein	2	12	0.0943814	0.339347	gene16527;gene2932
GO:0044068	modulation by symbiont of host cellular process	2	12	0.0943814	0.339347	gene24420;gene2731
GO:0045616	regulation of keratinocyte differentiation	2	12	0.0943814	0.339347	gene683;gene3110
GO:0048041	focal adhesion assembly	2	12	0.0943814	0.339347	gene14104;gene25439
GO:0048662	negative regulation of smooth muscle cell proliferation	2	12	0.0943814	0.339347	gene2007;gene24539
GO:0048730	epidermis morphogenesis	2	12	0.0943814	0.339347	gene2007;gene24539
GO:0050999	regulation of nitric-oxide synthase activity	2	12	0.0943814	0.339347	gene13291;gene26622
GO:0098586	cellular response to virus	2	12	0.0943814	0.339347	gene7997;gene2731
GO:1900744	regulation of p38MAPK cascade	2	12	0.0943814	0.339347	gene94;gene7906
GO:1902043	positive regulation of extrinsic apoptotic signaling pathway via death domain receptors	2	12	0.0943814	0.339347	gene1086;gene17449
GO:1903205	regulation of hydrogen peroxide-induced cell death	2	12	0.0943814	0.339347	gene10005;gene18799
GO:1903524	positive regulation of blood circulation	2	12	0.0943814	0.339347	gene26622;gene26990
GO:2000649	regulation of sodium ion transmembrane transporter activity	2	12	0.0943814	0.339347	gene10600;gene20320
GO:0002688	regulation of leukocyte chemotaxis	3	26	0.102938	0.360528	gene19669;gene7991;gene1086
GO:0051928	positive regulation of calcium ion transport	3	26	0.102938	0.360528	gene1479;gene19669;gene26622
GO:0090279	regulation of calcium ion import	3	26	0.102938	0.360528	gene1479;gene19669;gene14012
GO:0009208	pyrimidine ribonucleoside triphosphate metabolic process	2	13	0.108426	0.360528	gene19500;gene3110
GO:0010837	regulation of keratinocyte proliferation	2	13	0.108426	0.360528	gene14012;gene683
GO:0019432	triglyceride biosynthetic process	2	13	0.108426	0.360528	gene20320;gene28408
GO:0032677	regulation of interleukin-8 production	2	13	0.108426	0.360528	gene2007;gene9182
GO:0032768	regulation of monooxygenase activity	2	13	0.108426	0.360528	gene13291;gene26622
GO:0033137	negative regulation of peptidyl-serine phosphorylation	2	13	0.108426	0.360528	gene20320;gene26622
GO:0036003	positive regulation of transcription from RNA polymerase II promoter in response to stress	2	13	0.108426	0.360528	gene17449;gene9182
GO:0042219	cellular modified amino acid catabolic process	2	13	0.108426	0.360528	gene1047;gene22692
GO:0044091	membrane biogenesis	2	13	0.108426	0.360528	gene26622;gene26623
GO:0045684	positive regulation of epidermis development	2	13	0.108426	0.360528	gene17237;gene3110
GO:0046460	neutral lipid biosynthetic process	2	13	0.108426	0.360528	gene20320;gene28408
GO:0046463	acylglycerol biosynthetic process	2	13	0.108426	0.360528	gene20320;gene28408
GO:0046579	positive regulation of Ras protein signal transduction	2	13	0.108426	0.360528	gene2451;gene7906
GO:0046635	positive regulation of alpha-beta T cell activation	2	13	0.108426	0.360528	gene16527;gene1789
GO:0048679	regulation of axon regeneration	2	13	0.108426	0.360528	gene2932;gene2007
GO:0050710	negative regulation of cytokine secretion	2	13	0.108426	0.360528	gene24904;gene94
GO:0055013	cardiac muscle cell development	2	13	0.108426	0.360528	gene6122;gene12339
GO:1901889	negative regulation of cell junction assembly	2	13	0.108426	0.360528	gene1086;gene25439
GO:1904037	positive regulation of epithelial cell apoptotic process	2	13	0.108426	0.360528	gene17237;gene1086
GO:0002028	regulation of sodium ion transport	3	27	0.112238	0.360528	gene10600;gene20320;gene10925
GO:0045055	regulated exocytosis	3	27	0.112238	0.360528	gene16953;gene2602;gene7990
GO:0006767	water-soluble vitamin metabolic process	3	28	0.121844	0.360528	gene23469;gene17262;gene6310
GO:0030595	leukocyte chemotaxis	3	28	0.121844	0.360528	gene1479;gene19669;gene1789
GO:0043124	negative regulation of I-kappaB kinase/NF-kappaB signaling	3	28	0.121844	0.360528	gene24904;gene21170;gene24420
GO:0045621	positive regulation of lymphocyte differentiation	3	28	0.121844	0.360528	gene2731;gene10790;gene1789
GO:0046902	regulation of mitochondrial membrane permeability	3	28	0.121844	0.360528	gene24420;gene2731;gene23682
GO:0051153	regulation of striated muscle cell differentiation	3	28	0.121844	0.360528	gene10925;gene21150;gene3609
GO:0051282	regulation of sequestering of calcium ion	3	28	0.121844	0.360528	gene25348;gene14012;gene9182
GO:0051591	response to cAMP	3	28	0.121844	0.360528	gene24539;gene94;gene12460
GO:0060393	regulation of pathway-restricted SMAD protein phosphorylation	3	28	0.121844	0.360528	gene12079;gene3609;gene9178
GO:0002027	regulation of heart rate	2	14	0.122978	0.360528	gene26622;gene20320
GO:0002762	negative regulation of myeloid leukocyte differentiation	2	14	0.122978	0.360528	gene4321;gene3110
GO:0006654	phosphatidic acid biosynthetic process	2	14	0.122978	0.360528	gene20320;gene28408
GO:0006821	chloride transport	2	14	0.122978	0.360528	gene11808;gene13292
GO:0009067	aspartate family amino acid biosynthetic process	2	14	0.122978	0.360528	gene17022;gene12377
GO:0009148	pyrimidine nucleoside triphosphate biosynthetic process	2	14	0.122978	0.360528	gene19500;gene3110
GO:0009220	pyrimidine ribonucleotide biosynthetic process	2	14	0.122978	0.360528	gene19500;gene3110
GO:0010596	negative regulation of endothelial cell migration	2	14	0.122978	0.360528	gene1086;gene2007
GO:0030239	myofibril assembly	2	14	0.122978	0.360528	gene17756;gene13978
GO:0038034	signal transduction in absence of ligand	2	14	0.122978	0.360528	gene25770;gene2731
GO:0042531	positive regulation of tyrosine phosphorylation of STAT protein	2	14	0.122978	0.360528	gene16527;gene2932
GO:0046039	GTP metabolic process	2	14	0.122978	0.360528	gene19500;gene3110
GO:0046132	pyrimidine ribonucleoside biosynthetic process	2	14	0.122978	0.360528	gene19500;gene3110
GO:0046473	phosphatidic acid metabolic process	2	14	0.122978	0.360528	gene20320;gene28408
GO:0046931	pore complex assembly	2	14	0.122978	0.360528	gene2731;gene6979
GO:0048806	genitalia development	2	14	0.122978	0.360528	gene1035;gene10790
GO:0055006	cardiac cell development	2	14	0.122978	0.360528	gene6122;gene12339
GO:0060416	response to growth hormone	2	14	0.122978	0.360528	gene24539;gene3110
GO:0070570	regulation of neuron projection regeneration	2	14	0.122978	0.360528	gene2932;gene2007
GO:0071320	cellular response to cAMP	2	14	0.122978	0.360528	gene24539;gene94
GO:0090280	positive regulation of calcium ion import	2	14	0.122978	0.360528	gene1479;gene19669
GO:0097192	extrinsic apoptotic signaling pathway in absence of ligand	2	14	0.122978	0.360528	gene25770;gene2731
GO:1990266	neutrophil migration	2	14	0.122978	0.360528	gene1479;gene19669
GO:0000320	re-entry into mitotic cell cycle	1	3	0.125647	0.360528	gene2541
GO:0001562	response to protozoan	1	3	0.125647	0.360528	gene2451
GO:0002138	retinoic acid biosynthetic process	1	3	0.125647	0.360528	gene20994
GO:0002279	mast cell activation involved in immune response	1	3	0.125647	0.360528	gene7990
GO:0002428	antigen processing and presentation of peptide antigen via MHC class Ib	1	3	0.125647	0.360528	gene17132
GO:0002448	mast cell mediated immunity	1	3	0.125647	0.360528	gene7990
GO:0002476	antigen processing and presentation of endogenous peptide antigen via MHC class Ib	1	3	0.125647	0.360528	gene17132
GO:0002477	antigen processing and presentation of exogenous peptide antigen via MHC class Ib	1	3	0.125647	0.360528	gene17132
GO:0002481	antigen processing and presentation of exogenous protein antigen via MHC class Ib, TAP-dependent	1	3	0.125647	0.360528	gene17132
GO:0002484	antigen processing and presentation of endogenous peptide antigen via MHC class I via ER pathway	1	3	0.125647	0.360528	gene17132
GO:0002485	antigen processing and presentation of endogenous peptide antigen via MHC class I via ER pathway, TAP-dependent	1	3	0.125647	0.360528	gene17132
GO:0002488	antigen processing and presentation of endogenous peptide antigen via MHC class Ib via ER pathway	1	3	0.125647	0.360528	gene17132
GO:0002489	antigen processing and presentation of endogenous peptide antigen via MHC class Ib via ER pathway, TAP-dependent	1	3	0.125647	0.360528	gene17132
GO:0002544	chronic inflammatory response	1	3	0.125647	0.360528	gene1086
GO:0002583	regulation of antigen processing and presentation of peptide antigen	1	3	0.125647	0.360528	gene17132
GO:0002585	positive regulation of antigen processing and presentation of peptide antigen	1	3	0.125647	0.360528	gene17132
GO:0002589	regulation of antigen processing and presentation of peptide antigen via MHC class I	1	3	0.125647	0.360528	gene17132
GO:0002591	positive regulation of antigen processing and presentation of peptide antigen via MHC class I	1	3	0.125647	0.360528	gene17132
GO:0002604	regulation of dendritic cell antigen processing and presentation	1	3	0.125647	0.360528	gene1086
GO:0003128	heart field specification	1	3	0.125647	0.360528	gene26294
GO:0003139	secondary heart field specification	1	3	0.125647	0.360528	gene26294
GO:0003207	cardiac chamber formation	1	3	0.125647	0.360528	gene26294
GO:0003211	cardiac ventricle formation	1	3	0.125647	0.360528	gene26294
GO:0003418	growth plate cartilage chondrocyte differentiation	1	3	0.125647	0.360528	gene25348
GO:0006003	fructose 2,6-bisphosphate metabolic process	1	3	0.125647	0.360528	gene18134
GO:0006436	tryptophanyl-tRNA aminoacylation	1	3	0.125647	0.360528	gene14705
GO:0006600	creatine metabolic process	1	3	0.125647	0.360528	gene957
GO:0006855	drug transmembrane transport	1	3	0.125647	0.360528	gene15721
GO:0007263	nitric oxide mediated signal transduction	1	3	0.125647	0.360528	gene13291
GO:0007638	mechanosensory behavior	1	3	0.125647	0.360528	gene17052
GO:0008063	Toll signaling pathway	1	3	0.125647	0.360528	gene1489
GO:0010737	protein kinase A signaling	1	3	0.125647	0.360528	gene94
GO:0010966	regulation of phosphate transport	1	3	0.125647	0.360528	gene17237
GO:0010991	negative regulation of SMAD protein complex assembly	1	3	0.125647	0.360528	gene12079
GO:0015801	aromatic amino acid transport	1	3	0.125647	0.360528	gene26990
GO:0015827	tryptophan transport	1	3	0.125647	0.360528	gene26990
GO:0015865	purine nucleotide transport	1	3	0.125647	0.360528	gene3586
GO:0015868	purine ribonucleotide transport	1	3	0.125647	0.360528	gene3586
GO:0016102	diterpenoid biosynthetic process	1	3	0.125647	0.360528	gene20994
GO:0018401	peptidyl-proline hydroxylation to 4-hydroxy-L-proline	1	3	0.125647	0.360528	gene13989
GO:0019418	sulfide oxidation	1	3	0.125647	0.360528	gene951
GO:0019852	L-ascorbic acid metabolic process	1	3	0.125647	0.360528	gene23469
GO:0019934	cGMP-mediated signaling	1	3	0.125647	0.360528	gene23211
GO:0030091	protein repair	1	3	0.125647	0.360528	gene9253
GO:0030194	positive regulation of blood coagulation	1	3	0.125647	0.360528	gene1086
GO:0030889	negative regulation of B cell proliferation	1	3	0.125647	0.360528	gene10005
GO:0031077	post-embryonic camera-type eye development	1	3	0.125647	0.360528	gene2007
GO:0032025	response to cobalt ion	1	3	0.125647	0.360528	gene24420
GO:0032026	response to magnesium ion	1	3	0.125647	0.360528	gene1086
GO:0032049	cardiolipin biosynthetic process	1	3	0.125647	0.360528	gene3056
GO:0032532	regulation of microvillus length	1	3	0.125647	0.360528	gene94
GO:0032536	regulation of cell projection size	1	3	0.125647	0.360528	gene94
GO:0032609	interferon-gamma production	1	3	0.125647	0.360528	gene16527
GO:0032717	negative regulation of interleukin-8 production	1	3	0.125647	0.360528	gene2007
GO:0032800	receptor biosynthetic process	1	3	0.125647	0.360528	gene26990
GO:0032908	regulation of transforming growth factor beta1 production	1	3	0.125647	0.360528	gene1086
GO:0033216	ferric iron import	1	3	0.125647	0.360528	gene16953
GO:0033561	regulation of water loss via skin	1	3	0.125647	0.360528	gene21381
GO:0034331	cell junction maintenance	1	3	0.125647	0.360528	gene10326
GO:0035092	sperm chromatin condensation	1	3	0.125647	0.360528	gene11544
GO:0035166	post-embryonic hemopoiesis	1	3	0.125647	0.360528	gene2007
GO:0035404	histone-serine phosphorylation	1	3	0.125647	0.360528	gene25141
GO:0035428	hexose transmembrane transport	1	3	0.125647	0.360528	gene9563
GO:0035988	chondrocyte proliferation	1	3	0.125647	0.360528	gene7345
GO:0035990	tendon cell differentiation	1	3	0.125647	0.360528	gene27581
GO:0035992	tendon formation	1	3	0.125647	0.360528	gene27581
GO:0036295	cellular response to increased oxygen levels	1	3	0.125647	0.360528	gene26622
GO:0038089	positive regulation of cell migration by vascular endothelial growth factor signaling pathway	1	3	0.125647	0.360528	gene14012
GO:0042524	negative regulation of tyrosine phosphorylation of Stat5 protein	1	3	0.125647	0.360528	gene26622
GO:0042832	defense response to protozoan	1	3	0.125647	0.360528	gene2451
GO:0042866	pyruvate biosynthetic process	1	3	0.125647	0.360528	gene19831
GO:0043032	positive regulation of macrophage activation	1	3	0.125647	0.360528	gene1086
GO:0043092	L-amino acid import	1	3	0.125647	0.360528	gene12651
GO:0043303	mast cell degranulation	1	3	0.125647	0.360528	gene7990
GO:0043371	negative regulation of CD4-positive, alpha-beta T cell differentiation	1	3	0.125647	0.360528	gene1789
GO:0043622	cortical microtubule organization	1	3	0.125647	0.360528	gene94
GO:0044359	modulation of molecular function in other organism	1	3	0.125647	0.360528	gene24420
GO:0044362	negative regulation of molecular function in other organism	1	3	0.125647	0.360528	gene24420
GO:0045623	negative regulation of T-helper cell differentiation	1	3	0.125647	0.360528	gene1789
GO:0045625	regulation of T-helper 1 cell differentiation	1	3	0.125647	0.360528	gene1789
GO:0045627	positive regulation of T-helper 1 cell differentiation	1	3	0.125647	0.360528	gene1789
GO:0045628	regulation of T-helper 2 cell differentiation	1	3	0.125647	0.360528	gene1789
GO:0045780	positive regulation of bone resorption	1	3	0.125647	0.360528	gene15725
GO:0045838	positive regulation of membrane potential	1	3	0.125647	0.360528	gene2731
GO:0045989	positive regulation of striated muscle contraction	1	3	0.125647	0.360528	gene26990
GO:0046636	negative regulation of alpha-beta T cell activation	1	3	0.125647	0.360528	gene1789
GO:0046639	negative regulation of alpha-beta T cell differentiation	1	3	0.125647	0.360528	gene1789
GO:0046640	regulation of alpha-beta T cell proliferation	1	3	0.125647	0.360528	gene16527
GO:0046852	positive regulation of bone remodeling	1	3	0.125647	0.360528	gene15725
GO:0046985	positive regulation of hemoglobin biosynthetic process	1	3	0.125647	0.360528	gene2007
GO:0048102	autophagic cell death	1	3	0.125647	0.360528	gene4002
GO:0048265	response to pain	1	3	0.125647	0.360528	gene1086
GO:0048266	behavioral response to pain	1	3	0.125647	0.360528	gene1086
GO:0048680	positive regulation of axon regeneration	1	3	0.125647	0.360528	gene2932
GO:0050701	interleukin-1 secretion	1	3	0.125647	0.360528	gene7990
GO:0050820	positive regulation of coagulation	1	3	0.125647	0.360528	gene1086
GO:0050910	detection of mechanical stimulus involved in sensory perception of sound	1	3	0.125647	0.360528	gene8401
GO:0051014	actin filament severing	1	3	0.125647	0.360528	gene25593
GO:0051503	adenine nucleotide transport	1	3	0.125647	0.360528	gene3586
GO:0051694	pointed-end actin filament capping	1	3	0.125647	0.360528	gene17756
GO:0051709	regulation of killing of cells of other organism	1	3	0.125647	0.360528	gene2731
GO:0051769	regulation of nitric-oxide synthase biosynthetic process	1	3	0.125647	0.360528	gene19669
GO:0051770	positive regulation of nitric-oxide synthase biosynthetic process	1	3	0.125647	0.360528	gene19669
GO:0051823	regulation of synapse structural plasticity	1	3	0.125647	0.360528	gene10925
GO:0051987	positive regulation of attachment of spindle microtubules to kinetochore	1	3	0.125647	0.360528	gene25141
GO:0052204	negative regulation of molecular function in other organism involved in symbiotic interaction	1	3	0.125647	0.360528	gene24420
GO:0052205	modulation of molecular function in other organism involved in symbiotic interaction	1	3	0.125647	0.360528	gene24420
GO:0060159	regulation of dopamine receptor signaling pathway	1	3	0.125647	0.360528	gene26623
GO:0060353	regulation of cell adhesion molecule production	1	3	0.125647	0.360528	gene26622
GO:0060355	positive regulation of cell adhesion molecule production	1	3	0.125647	0.360528	gene26622
GO:0060452	positive regulation of cardiac muscle contraction	1	3	0.125647	0.360528	gene26990
GO:0060710	chorio-allantoic fusion	1	3	0.125647	0.360528	gene8550
GO:0070163	regulation of adiponectin secretion	1	3	0.125647	0.360528	gene24904
GO:0070221	sulfide oxidation, using sulfide:quinone oxidoreductase	1	3	0.125647	0.360528	gene951
GO:0070269	pyroptosis	1	3	0.125647	0.360528	gene6979
GO:0070572	positive regulation of neuron projection regeneration	1	3	0.125647	0.360528	gene2932
GO:0070886	positive regulation of calcineurin-NFAT signaling cascade	1	3	0.125647	0.360528	gene20800
GO:0071225	cellular response to muramyl dipeptide	1	3	0.125647	0.360528	gene7906
GO:0071394	cellular response to testosterone stimulus	1	3	0.125647	0.360528	gene27388
GO:0071440	regulation of histone H3-K14 acetylation	1	3	0.125647	0.360528	gene27459
GO:0071455	cellular response to hyperoxia	1	3	0.125647	0.360528	gene26622
GO:0072202	cell differentiation involved in metanephros development	1	3	0.125647	0.360528	gene20545
GO:0072224	metanephric glomerulus development	1	3	0.125647	0.360528	gene20545
GO:0072674	multinuclear osteoclast differentiation	1	3	0.125647	0.360528	gene683
GO:0072675	osteoclast fusion	1	3	0.125647	0.360528	gene683
GO:0072718	response to cisplatin	1	3	0.125647	0.360528	gene23125
GO:0086103	G-protein coupled receptor signaling pathway involved in heart process	1	3	0.125647	0.360528	gene26622
GO:0090154	positive regulation of sphingolipid biosynthetic process	1	3	0.125647	0.360528	gene8550
GO:0090521	glomerular visceral epithelial cell migration	1	3	0.125647	0.360528	gene26660
GO:0097056	selenocysteinyl-tRNA(Sec) biosynthetic process	1	3	0.125647	0.360528	gene8361
GO:0097461	ferric iron import into cell	1	3	0.125647	0.360528	gene16953
GO:0098581	detection of external biotic stimulus	1	3	0.125647	0.360528	gene3704
GO:0098903	regulation of membrane repolarization during action potential	1	3	0.125647	0.360528	gene26622
GO:1900048	positive regulation of hemostasis	1	3	0.125647	0.360528	gene1086
GO:1900165	negative regulation of interleukin-6 secretion	1	3	0.125647	0.360528	gene24904
GO:1901142	insulin metabolic process	1	3	0.125647	0.360528	gene22805
GO:1901300	positive regulation of hydrogen peroxide-mediated programmed cell death	1	3	0.125647	0.360528	gene10005
GO:1901679	nucleotide transmembrane transport	1	3	0.125647	0.360528	gene3586
GO:1901727	positive regulation of histone deacetylase activity	1	3	0.125647	0.360528	gene14012
GO:1902031	regulation of NADP metabolic process	1	3	0.125647	0.360528	gene23340
GO:1902626	assembly of large subunit precursor of preribosome	1	3	0.125647	0.360528	gene25840
GO:1903026	negative regulation of RNA polymerase II regulatory region sequence-specific DNA binding	1	3	0.125647	0.360528	gene9182
GO:1903301	positive regulation of hexokinase activity	1	3	0.125647	0.360528	gene2731
GO:1903593	regulation of histamine secretion by mast cell	1	3	0.125647	0.360528	gene6246
GO:1903595	positive regulation of histamine secretion by mast cell	1	3	0.125647	0.360528	gene6246
GO:1903753	negative regulation of p38MAPK cascade	1	3	0.125647	0.360528	gene94
GO:1903960	negative regulation of anion transmembrane transport	1	3	0.125647	0.360528	gene1086
GO:1903984	positive regulation of TRAIL-activated apoptotic signaling pathway	1	3	0.125647	0.360528	gene17449
GO:2000192	negative regulation of fatty acid transport	1	3	0.125647	0.360528	gene1086
GO:2000271	positive regulation of fibroblast apoptotic process	1	3	0.125647	0.360528	gene24378
GO:2000304	positive regulation of ceramide biosynthetic process	1	3	0.125647	0.360528	gene8550
GO:2000515	negative regulation of CD4-positive, alpha-beta T cell activation	1	3	0.125647	0.360528	gene1789
GO:2000535	regulation of entry of bacterium into host cell	1	3	0.125647	0.360528	gene26622
GO:2000617	positive regulation of histone H3-K9 acetylation	1	3	0.125647	0.360528	gene27459
GO:2000668	regulation of dendritic cell apoptotic process	1	3	0.125647	0.360528	gene10790
GO:2001028	positive regulation of endothelial cell chemotaxis	1	3	0.125647	0.360528	gene14012
GO:0008637	apoptotic mitochondrial changes	3	29	0.131739	0.375751	gene23682;gene2731;gene23240
GO:0045071	negative regulation of viral genome replication	3	29	0.131739	0.375751	gene11460;gene2441;gene2925
GO:1900024	regulation of substrate adhesion-dependent cell spreading	3	29	0.131739	0.375751	gene18338;gene24547;gene8780
GO:0010324	membrane invagination	2	15	0.137966	0.386023	gene1086;gene24334
GO:0010518	positive regulation of phospholipase activity	2	15	0.137966	0.386023	gene21058;gene8550
GO:0010939	regulation of necrotic cell death	2	15	0.137966	0.386023	gene26622;gene24420
GO:0014044	Schwann cell development	2	15	0.137966	0.386023	gene20545;gene7047
GO:0030857	negative regulation of epithelial cell differentiation	2	15	0.137966	0.386023	gene2541;gene26622
GO:0032652	regulation of interleukin-1 production	2	15	0.137966	0.386023	gene1789;gene6979
GO:0034605	cellular response to heat	2	15	0.137966	0.386023	gene1086;gene23276
GO:0035088	establishment or maintenance of apical/basal cell polarity	2	15	0.137966	0.386023	gene94;gene27388
GO:0051148	negative regulation of muscle cell differentiation	2	15	0.137966	0.386023	gene16527;gene9182
GO:0061245	establishment or maintenance of bipolar cell polarity	2	15	0.137966	0.386023	gene94;gene27388
GO:0072132	mesenchyme morphogenesis	2	15	0.137966	0.386023	gene23234;gene6316
GO:1901028	regulation of mitochondrial outer membrane permeabilization involved in apoptotic signaling pathway	2	15	0.137966	0.386023	gene24420;gene2731
GO:1901031	regulation of response to reactive oxygen species	2	15	0.137966	0.386023	gene10005;gene18799
GO:1901264	carbohydrate derivative transport	2	15	0.137966	0.386023	gene3586;gene1740
GO:0031214	biomineral tissue development	3	30	0.141904	0.392728	gene15725;gene25348;gene6018
GO:0035150	regulation of tube size	3	30	0.141904	0.392728	gene26622;gene21058;gene23211
GO:0042472	inner ear morphogenesis	3	30	0.141904	0.392728	gene7225;gene17982;gene8401
GO:0043618	regulation of transcription from RNA polymerase II promoter in response to stress	3	30	0.141904	0.392728	gene17449;gene9182;gene13989
GO:0050880	regulation of blood vessel size	3	30	0.141904	0.392728	gene26622;gene21058;gene23211
GO:0070167	regulation of biomineral tissue development	3	30	0.141904	0.392728	gene6017;gene9456;gene6018
GO:0070373	negative regulation of ERK1 and ERK2 cascade	3	30	0.141904	0.392728	gene17449;gene2007;gene94
GO:0090559	regulation of membrane permeability	3	30	0.141904	0.392728	gene24420;gene2731;gene23682
GO:0005977	glycogen metabolic process	3	31	0.152321	0.407897	gene15315;gene21062;gene191
GO:0006073	cellular glucan metabolic process	3	31	0.152321	0.407897	gene15315;gene21062;gene191
GO:0034340	response to type I interferon	3	31	0.152321	0.407897	gene23240;gene2441;gene11460
GO:0044042	glucan metabolic process	3	31	0.152321	0.407897	gene15315;gene21062;gene191
GO:0060324	face development	3	31	0.152321	0.407897	gene11059;gene21159;gene23600
GO:0061640	cytoskeleton-dependent cytokinesis	3	31	0.152321	0.407897	gene23830;gene26660;gene4545
GO:0009147	pyrimidine nucleoside triphosphate metabolic process	2	16	0.153325	0.407897	gene19500;gene3110
GO:0009218	pyrimidine ribonucleotide metabolic process	2	16	0.153325	0.407897	gene19500;gene3110
GO:0019674	NAD metabolic process	2	16	0.153325	0.407897	gene14072;gene20320
GO:0044273	sulfur compound catabolic process	2	16	0.153325	0.407897	gene1047;gene22692
GO:0046426	negative regulation of JAK-STAT cascade	2	16	0.153325	0.407897	gene6018;gene26622
GO:0046889	positive regulation of lipid biosynthetic process	2	16	0.153325	0.407897	gene8550;gene18096
GO:0046928	regulation of neurotransmitter secretion	2	16	0.153325	0.407897	gene23124;gene2602
GO:0048147	negative regulation of fibroblast proliferation	2	16	0.153325	0.407897	gene10005;gene3619
GO:0051057	positive regulation of small GTPase mediated signal transduction	2	16	0.153325	0.407897	gene2451;gene7906
GO:0060443	mammary gland morphogenesis	2	16	0.153325	0.407897	gene24539;gene26622
GO:1904893	negative regulation of STAT cascade	2	16	0.153325	0.407897	gene6018;gene26622
GO:2000648	positive regulation of stem cell proliferation	2	16	0.153325	0.407897	gene21150;gene26294
GO:2000677	regulation of transcription regulatory region DNA binding	2	16	0.153325	0.407897	gene9182;gene2007
GO:0002062	chondrocyte differentiation	3	32	0.162971	0.407897	gene21150;gene8401;gene25348
GO:0006641	triglyceride metabolic process	3	32	0.162971	0.407897	gene20320;gene28408;gene26622
GO:0008277	regulation of G-protein coupled receptor protein signaling pathway	3	32	0.162971	0.407897	gene4567;gene24763;gene26623
GO:0043620	regulation of DNA-templated transcription in response to stress	3	32	0.162971	0.407897	gene17449;gene9182;gene13989
GO:0002052	positive regulation of neuroblast proliferation	1	4	0.163927	0.407897	gene26294
GO:0002483	antigen processing and presentation of endogenous peptide antigen	1	4	0.163927	0.407897	gene17132
GO:0002689	negative regulation of leukocyte chemotaxis	1	4	0.163927	0.407897	gene19669
GO:0002825	regulation of T-helper 1 type immune response	1	4	0.163927	0.407897	gene1789
GO:0002827	positive regulation of T-helper 1 type immune response	1	4	0.163927	0.407897	gene1789
GO:0003081	regulation of systemic arterial blood pressure by renin-angiotensin	1	4	0.163927	0.407897	gene26990
GO:0003215	cardiac right ventricle morphogenesis	1	4	0.163927	0.407897	gene26294
GO:0003376	sphingosine-1-phosphate signaling pathway	1	4	0.163927	0.407897	gene94
GO:0006072	glycerol-3-phosphate metabolic process	1	4	0.163927	0.407897	gene20320
GO:0006691	leukotriene metabolic process	1	4	0.163927	0.407897	gene2042
GO:0006809	nitric oxide biosynthetic process	1	4	0.163927	0.407897	gene13291
GO:0009595	detection of biotic stimulus	1	4	0.163927	0.407897	gene3704
GO:0010519	negative regulation of phospholipase activity	1	4	0.163927	0.407897	gene23134
GO:0010657	muscle cell apoptotic process	1	4	0.163927	0.407897	gene10925
GO:0010763	positive regulation of fibroblast migration	1	4	0.163927	0.407897	gene1086
GO:0010873	positive regulation of cholesterol esterification	1	4	0.163927	0.407897	gene21058
GO:0010990	regulation of SMAD protein complex assembly	1	4	0.163927	0.407897	gene12079
GO:0014059	regulation of dopamine secretion	1	4	0.163927	0.407897	gene23124
GO:0016339	calcium-dependent cell-cell adhesion via plasma membrane cell adhesion molecules	1	4	0.163927	0.407897	gene14104
GO:0017014	protein nitrosylation	1	4	0.163927	0.407897	gene9617
GO:0018119	peptidyl-cysteine S-nitrosylation	1	4	0.163927	0.407897	gene9617
GO:0019062	virion attachment to host cell	1	4	0.163927	0.407897	gene26990
GO:0019511	peptidyl-proline hydroxylation	1	4	0.163927	0.407897	gene13989
GO:0019883	antigen processing and presentation of endogenous antigen	1	4	0.163927	0.407897	gene17132
GO:0019885	antigen processing and presentation of endogenous peptide antigen via MHC class I	1	4	0.163927	0.407897	gene17132
GO:0030859	polarized epithelial cell differentiation	1	4	0.163927	0.407897	gene27388
GO:0032048	cardiolipin metabolic process	1	4	0.163927	0.407897	gene3056
GO:0032060	bleb assembly	1	4	0.163927	0.407897	gene10990
GO:0032287	peripheral nervous system myelin maintenance	1	4	0.163927	0.407897	gene7047
GO:0032612	interleukin-1 production	1	4	0.163927	0.407897	gene7990
GO:0032660	regulation of interleukin-17 production	1	4	0.163927	0.407897	gene16527
GO:0032695	negative regulation of interleukin-12 production	1	4	0.163927	0.407897	gene1086
GO:0032715	negative regulation of interleukin-6 production	1	4	0.163927	0.407897	gene24904
GO:0032769	negative regulation of monooxygenase activity	1	4	0.163927	0.407897	gene26622
GO:0032792	negative regulation of CREB transcription factor activity	1	4	0.163927	0.407897	gene9182
GO:0032823	regulation of natural killer cell differentiation	1	4	0.163927	0.407897	gene10790
GO:0032825	positive regulation of natural killer cell differentiation	1	4	0.163927	0.407897	gene10790
GO:0032891	negative regulation of organic acid transport	1	4	0.163927	0.407897	gene1086
[truncated: 1,824 more rows]

## Sheet: GO for downregulated mRNAs
Additional file 10 GO terms for D8 versus D4. List of GO terms for downregulated mRNAs from D8 versus D4.
GO ID	Description	GeneRatio (851)	BgRatio (8043)	pvalue	fdr	geneID
GO:0072358	cardiovascular system development	76	353	5.82723e-10	1.75633e-06	gene18076;gene739;gene1321;gene19592;gene26532;gene6700;gene12923;gene16339;gene18705;gene6611;gene24439;gene14431;gene28409;gene1316;gene20867;gene11596;gene19338;gene2414;gene15054;gene24603;gene8322;gene17882;gene11614;gene9486;gene1803;gene5084;gene23593;gene4895;gene17566;gene18849;gene19979;gene4099;gene8407;gene24022;gene11640;gene9689;gene25768;gene26674;gene13574;gene11028;gene13440;gene…
GO:0072359	circulatory system development	76	353	5.82723e-10	1.75633e-06	gene18076;gene739;gene1321;gene19592;gene26532;gene6700;gene12923;gene16339;gene18705;gene6611;gene24439;gene14431;gene28409;gene1316;gene20867;gene11596;gene19338;gene2414;gene15054;gene24603;gene8322;gene17882;gene11614;gene9486;gene1803;gene5084;gene23593;gene4895;gene17566;gene18849;gene19979;gene4099;gene8407;gene24022;gene11640;gene9689;gene25768;gene26674;gene13574;gene11028;gene13440;gene…
GO:0001568	blood vessel development	50	208	1.40954e-08	2.36071e-05	gene18076;gene739;gene16339;gene18705;gene6611;gene24439;gene14431;gene26532;gene28409;gene1316;gene20867;gene12923;gene8322;gene17882;gene5084;gene4895;gene24022;gene9689;gene25768;gene26674;gene9171;gene2414;gene10461;gene1885;gene8407;gene18874;gene5901;gene13835;gene14220;gene18706;gene1936;gene2268;gene22941;gene23593;gene24007;gene24691;gene25006;gene25784;gene3286;gene4062;gene6543;gene911…
GO:0001944	vasculature development	52	221	1.5665e-08	2.36071e-05	gene18076;gene739;gene16339;gene18705;gene6611;gene24439;gene14431;gene26532;gene28409;gene1316;gene20867;gene12923;gene8322;gene17882;gene5084;gene4895;gene24022;gene9689;gene25768;gene26674;gene9171;gene1925;gene1565;gene2414;gene10461;gene1885;gene8407;gene18874;gene5901;gene13835;gene14220;gene18706;gene1936;gene2268;gene22941;gene23593;gene24007;gene24691;gene25006;gene25784;gene3286;gene406…
GO:0042127	regulation of cell proliferation	104	598	1.02082e-07	0.0001073	gene11614;gene10804;gene12332;gene12923;gene14753;gene15054;gene16261;gene16287;gene1656;gene17566;gene19338;gene22941;gene23593;gene24007;gene24646;gene24942;gene25057;gene3599;gene3833;gene4099;gene4342;gene5084;gene6153;gene7080;gene8407;gene9840;gene7563;gene17882;gene25006;gene13632;gene13440;gene21884;gene14431;gene1691;gene1941;gene21368;gene6410;gene4895;gene26070;gene1321;gene20514;gene1…
GO:0048731	system development	219	1520	1.21439e-07	0.0001073	gene20546;gene27431;gene25006;gene18076;gene739;gene16287;gene1082;gene12203;gene17566;gene1321;gene19592;gene26532;gene6700;gene19338;gene22941;gene5212;gene16275;gene9169;gene2414;gene19774;gene25096;gene12923;gene18252;gene6871;gene8585;gene16339;gene18705;gene6611;gene24439;gene23593;gene1941;gene14431;gene28409;gene9486;gene5112;gene1316;gene20867;gene17228;gene1691;gene26342;gene9115;gene20…
GO:1901700	response to oxygen-containing compound	90	497	1.24602e-07	0.0001073	gene562;gene7297;gene27812;gene10461;gene16408;gene1663;gene18705;gene26070;gene28351;gene567;gene21941;gene11638;gene12406;gene13440;gene19338;gene19815;gene19993;gene4940;gene14431;gene1941;gene22941;gene3156;gene11614;gene24932;gene6722;gene13382;gene6714;gene12332;gene17566;gene19253;gene25006;gene163;gene27250;gene15162;gene18353;gene18539;gene20852;gene24646;gene3286;gene4099;gene18742;gene…
GO:1901701	cellular response to oxygen-containing compound	63	315	3.26486e-07	0.000246007	gene562;gene7297;gene27812;gene10461;gene16408;gene1663;gene18705;gene26070;gene28351;gene567;gene11638;gene12406;gene13440;gene19338;gene19815;gene19993;gene4940;gene14431;gene1941;gene13382;gene27250;gene15162;gene18353;gene18539;gene20852;gene24646;gene3286;gene4099;gene18742;gene13792;gene25768;gene19253;gene26074;gene4895;gene12203;gene18151;gene22941;gene23075;gene6611;gene1770;gene20525;ge…
GO:0044707	single-multicellular organism process	272	2018	1.06125e-06	0.000642867	gene20546;gene27431;gene18076;gene25006;gene739;gene16287;gene1082;gene12203;gene17566;gene1321;gene19592;gene26532;gene6700;gene19338;gene2979;gene22941;gene5212;gene16275;gene10753;gene19117;gene25828;gene26064;gene6095;gene7563;gene9486;gene9169;gene2414;gene19774;gene25096;gene12923;gene18252;gene6871;gene8585;gene16339;gene18705;gene6611;gene12471;gene24439;gene23593;gene11992;gene15908;gene…
GO:0044767	single-organism developmental process	284	2125	1.15308e-06	0.000642867	gene20546;gene27431;gene10396;gene17882;gene25006;gene18076;gene739;gene16287;gene1082;gene12203;gene17566;gene1321;gene19592;gene26532;gene6700;gene19338;gene23059;gene22941;gene5212;gene16275;gene10753;gene19117;gene25828;gene26064;gene6095;gene7563;gene9486;gene9169;gene2414;gene19774;gene25096;gene12923;gene18252;gene6871;gene8585;gene18742;gene16339;gene18705;gene6611;gene12471;gene28772;gen…
GO:0030154	cell differentiation	184	1270	1.24236e-06	0.000642867	gene20546;gene27431;gene10396;gene17882;gene16287;gene1082;gene12203;gene23059;gene22941;gene5212;gene10753;gene19117;gene25828;gene26064;gene26532;gene6095;gene7563;gene9169;gene18076;gene19774;gene25096;gene18252;gene6871;gene8585;gene17566;gene23593;gene25006;gene19338;gene13546;gene14431;gene16339;gene28409;gene26674;gene1691;gene20514;gene26004;gene19253;gene2414;gene15054;gene24603;gene1292…
GO:0032501	multicellular organismal process	291	2189	1.27976e-06	0.000642867	gene20546;gene27431;gene18076;gene25006;gene739;gene16287;gene1082;gene12203;gene17566;gene22856;gene1321;gene19592;gene26532;gene6700;gene19338;gene2979;gene22941;gene5212;gene16275;gene10753;gene19117;gene25828;gene26064;gene6095;gene7563;gene9486;gene9169;gene2414;gene10552;gene11076;gene16560;gene17540;gene21368;gene22652;gene24063;gene25812;gene8579;gene19774;gene25096;gene12923;gene18252;ge…
GO:0048513	animal organ development	157	1051	1.49345e-06	0.0006925	gene25006;gene16287;gene17566;gene1321;gene19592;gene26532;gene6700;gene19338;gene22941;gene5212;gene16275;gene18076;gene2414;gene12923;gene16339;gene18705;gene6611;gene23593;gene1941;gene9486;gene5112;gene17228;gene27431;gene1691;gene26342;gene9115;gene10396;gene22751;gene11596;gene19253;gene13574;gene19979;gene25912;gene15054;gene24603;gene20852;gene16258;gene20514;gene1925;gene26674;gene4852;g…
GO:0032502	developmental process	286	2151	1.66563e-06	0.000717173	gene20546;gene27431;gene1321;gene17390;gene7154;gene10396;gene17882;gene25006;gene18076;gene739;gene16287;gene1082;gene12203;gene17566;gene19592;gene26532;gene6700;gene14536;gene19338;gene23059;gene22941;gene5212;gene16275;gene10753;gene19117;gene25828;gene26064;gene6095;gene7563;gene9486;gene9169;gene2414;gene19774;gene25096;gene12923;gene18252;gene6871;gene8585;gene18742;gene16339;gene18705;gen…
GO:0061298	retina vasculature development in camera-type eye	8	11	1.87657e-06	0.000754132	gene16339;gene18705;gene6611;gene1565;gene18076;gene15054;gene24439;gene5084
GO:0007275	multicellular organism development	244	1790	2.13348e-06	0.000803789	gene20546;gene27431;gene25006;gene18076;gene739;gene16287;gene1082;gene12203;gene17566;gene1321;gene19592;gene26532;gene6700;gene19338;gene22941;gene5212;gene16275;gene9486;gene9169;gene2414;gene19774;gene25096;gene12923;gene18252;gene6871;gene8585;gene16339;gene18705;gene6611;gene12471;gene24439;gene23593;gene1803;gene1941;gene24007;gene19979;gene13546;gene14431;gene28409;gene5112;gene1316;gene2…
GO:0006629	lipid metabolic process	90	532	2.73191e-06	0.000968704	gene13440;gene6611;gene10122;gene10806;gene12195;gene12485;gene17348;gene4017;gene8685;gene13686;gene14523;gene22225;gene12146;gene24007;gene26055;gene28772;gene16570;gene18654;gene25496;gene7919;gene20160;gene16261;gene1656;gene23509;gene10761;gene13828;gene21227;gene21232;gene22472;gene23239;gene2787;gene5207;gene19359;gene21423;gene5981;gene25535;gene12471;gene28414;gene5084;gene5580;gene18933…
GO:0048514	blood vessel morphogenesis	38	167	3.30344e-06	0.00110628	gene18076;gene739;gene16339;gene18705;gene6611;gene24439;gene14431;gene26532;gene28409;gene12923;gene20867;gene8322;gene17882;gene5084;gene24022;gene9689;gene25768;gene26674;gene9171;gene2414;gene10461;gene13835;gene14220;gene18706;gene1936;gene2268;gene22941;gene23593;gene24007;gene24691;gene25006;gene25784;gene3286;gene4062;gene6543;gene8407;gene9115;gene15054
GO:0007507	heart development	44	207	3.92404e-06	0.00124495	gene1321;gene19592;gene26532;gene6700;gene12923;gene11596;gene19338;gene2414;gene15054;gene24603;gene1316;gene24439;gene11614;gene9486;gene1803;gene20867;gene23593;gene739;gene17566;gene18849;gene19979;gene4099;gene8322;gene8407;gene5084;gene11640;gene13574;gene11028;gene13440;gene14431;gene19162;gene25203;gene25298;gene25768;gene25784;gene27431;gene5901;gene6714;gene9689;gene22016;gene26064;gene…
GO:0042221	response to chemical	184	1304	7.31889e-06	0.00220591	gene18076;gene7572;gene562;gene12406;gene17566;gene17851;gene20358;gene23426;gene10563;gene7297;gene27812;gene11996;gene12443;gene17641;gene18609;gene20000;gene24992;gene9966;gene10461;gene16408;gene1663;gene18705;gene26070;gene28351;gene567;gene21941;gene11696;gene18353;gene11614;gene11638;gene13440;gene19338;gene19815;gene19993;gene4940;gene14431;gene62;gene9689;gene24007;gene4895;gene1941;gene…
GO:0048660	regulation of smooth muscle cell proliferation	14	36	8.07501e-06	0.00225855	gene11614;gene18609;gene1941;gene23593;gene28785;gene5084;gene6871;gene9840;gene13440;gene20852;gene2716;gene23518;gene7570;gene10461
GO:0010033	response to organic substance	147	999	8.24287e-06	0.00225855	gene7572;gene562;gene10563;gene7297;gene27812;gene11996;gene12443;gene17641;gene18609;gene20000;gene24992;gene9966;gene10461;gene16408;gene1663;gene18705;gene26070;gene28351;gene567;gene21941;gene17851;gene11614;gene11638;gene12406;gene13440;gene19338;gene19815;gene19993;gene4940;gene14431;gene62;gene9689;gene24007;gene4895;gene19528;gene17214;gene24932;gene11076;gene6722;gene19253;gene22941;gene…
GO:1901615	organic hydroxy compound metabolic process	41	195	1.10703e-05	0.00278553	gene10122;gene10806;gene12195;gene12485;gene13440;gene17348;gene4017;gene8685;gene14523;gene22225;gene24007;gene7491;gene62;gene21905;gene16570;gene6611;gene20160;gene16261;gene1656;gene28414;gene7642;gene27110;gene4463;gene7094;gene17566;gene10459;gene10976;gene15918;gene9840;gene21025;gene12146;gene25496;gene1138;gene11640;gene1785;gene6543;gene6186;gene24992;gene2527;gene7919;gene5580
GO:0060191	regulation of lipase activity	11	24	1.18879e-05	0.00278553	gene2036;gene4062;gene16570;gene9171;gene17540;gene14753;gene23593;gene24007;gene15054;gene5084;gene9347
GO:0001822	kidney development	27	107	1.19751e-05	0.00278553	gene16275;gene18076;gene12923;gene4895;gene22808;gene5901;gene25636;gene20546;gene13792;gene25006;gene6871;gene16546;gene26532;gene15162;gene17566;gene1803;gene873;gene1316;gene1321;gene19338;gene23593;gene24007;gene26674;gene3599;gene739;gene23067;gene15054
GO:0072001	renal system development	28	113	1.20146e-05	0.00278553	gene16275;gene18076;gene26532;gene12923;gene4895;gene22808;gene5901;gene25636;gene20546;gene13792;gene25006;gene6871;gene16546;gene15162;gene17566;gene1803;gene873;gene1316;gene1321;gene19338;gene23593;gene24007;gene26674;gene3599;gene739;gene23067;gene18705;gene15054
GO:1902652	secondary alcohol metabolic process	17	52	1.35784e-05	0.00298248	gene10122;gene10806;gene12195;gene12485;gene13440;gene17348;gene4017;gene8685;gene14523;gene22225;gene24007;gene16570;gene24992;gene2527;gene4463;gene7094;gene7919
GO:0001655	urogenital system development	30	126	1.38536e-05	0.00298248	gene16275;gene18076;gene23593;gene26532;gene12923;gene4895;gene22808;gene25006;gene23007;gene19338;gene5901;gene25636;gene20546;gene13792;gene6871;gene16546;gene2414;gene15162;gene17566;gene1803;gene873;gene1316;gene1321;gene24007;gene26674;gene3599;gene739;gene23067;gene18705;gene15054
GO:0021700	developmental maturation	20	68	1.45039e-05	0.0030148	gene20514;gene14753;gene562;gene10905;gene17443;gene17851;gene20852;gene24007;gene6543;gene6871;gene10898;gene5112;gene10461;gene1885;gene8407;gene10465;gene17566;gene9840;gene25496;gene20525
GO:0001525	angiogenesis	31	134	1.85153e-05	0.00370583	gene18076;gene18705;gene20867;gene8322;gene17882;gene5084;gene24022;gene9689;gene26674;gene2414;gene10461;gene13835;gene14220;gene18706;gene1936;gene2268;gene22941;gene23593;gene24007;gene24691;gene25006;gene25768;gene25784;gene28409;gene3286;gene4062;gene6543;gene6611;gene8407;gene9115;gene15054
GO:0010243	response to organonitrogen compound	51	268	1.90579e-05	0.00370583	gene562;gene10461;gene16408;gene1663;gene18705;gene26070;gene28351;gene567;gene21941;gene11614;gene14431;gene17214;gene24932;gene28785;gene1941;gene13382;gene15162;gene18353;gene18539;gene20852;gene24646;gene3286;gene4099;gene13792;gene25768;gene19253;gene26074;gene22941;gene4895;gene6714;gene6722;gene13967;gene7572;gene27812;gene13703;gene10563;gene12203;gene11996;gene17566;gene18609;gene24992;g…
GO:0003007	heart morphogenesis	24	92	1.9962e-05	0.00374168	gene1321;gene19592;gene26532;gene6700;gene12923;gene11596;gene24439;gene23593;gene2414;gene739;gene11614;gene17566;gene18849;gene19979;gene4099;gene8322;gene8407;gene11640;gene26064;gene7563;gene6871;gene20867;gene1316;gene19338
GO:0007417	central nervous system development	60	333	2.04837e-05	0.00374168	gene17566;gene18252;gene27431;gene6871;gene8585;gene19338;gene1941;gene12936;gene15908;gene16546;gene20160;gene24022;gene4537;gene62;gene6227;gene25912;gene19253;gene12923;gene6700;gene17228;gene12471;gene23067;gene23593;gene24007;gene26419;gene18076;gene11614;gene16560;gene18705;gene22684;gene24439;gene24976;gene24992;gene25768;gene2581;gene26004;gene26342;gene8407;gene23356;gene7154;gene14447;g…
GO:0048856	anatomical structure development	242	1826	2.16454e-05	0.0038376	gene20546;gene27431;gene1321;gene17390;gene7154;gene10396;gene17882;gene25006;gene18076;gene739;gene16287;gene1082;gene12203;gene17566;gene19592;gene26532;gene6700;gene19338;gene22941;gene5212;gene16275;gene9169;gene2414;gene19774;gene25096;gene12923;gene18252;gene6871;gene8585;gene18742;gene16339;gene18705;gene6611;gene12471;gene28772;gene24439;gene23593;gene1803;gene1941;gene24007;gene13546;gen…
GO:0048878	chemical homeostasis	56	306	2.44887e-05	0.00421766	gene8800;gene21025;gene5963;gene16275;gene14447;gene10563;gene18933;gene22430;gene2470;gene3843;gene22941;gene11696;gene17443;gene17892;gene2280;gene2811;gene28785;gene7080;gene12195;gene12886;gene16570;gene17348;gene19993;gene25942;gene8219;gene13703;gene15054;gene5901;gene9486;gene6543;gene23509;gene11027;gene12923;gene16408;gene19253;gene20852;gene23518;gene24646;gene3089;gene4099;gene9689;gen…
GO:0001501	skeletal system development	38	183	3.09936e-05	0.00518971	gene19338;gene9486;gene20514;gene7154;gene24439;gene5901;gene14753;gene10465;gene1321;gene15054;gene23593;gene2085;gene16823;gene1691;gene24007;gene26447;gene14822;gene16546;gene5112;gene17566;gene27431;gene25203;gene6700;gene8206;gene17443;gene9169;gene12923;gene26837;gene4537;gene9840;gene10200;gene11640;gene26064;gene7563;gene10461;gene19800;gene1803;gene9000
GO:0009880	embryonic pattern specification	10	22	3.28377e-05	0.00532427	gene1321;gene16546;gene23593;gene24385;gene24386;gene25006;gene27401;gene9486;gene1316;gene18076
GO:0019216	regulation of lipid metabolic process	28	119	3.35637e-05	0.00532427	gene4651;gene22941;gene20852;gene14775;gene10475;gene10378;gene27068;gene4895;gene16570;gene20429;gene2470;gene23007;gene6871;gene14753;gene15054;gene17851;gene24646;gene3077;gene5084;gene25942;gene1941;gene22016;gene11614;gene2716;gene2787;gene3286;gene26064;gene7563
GO:0006066	alcohol metabolic process	33	151	3.49725e-05	0.00540549	gene10122;gene10806;gene12195;gene12485;gene13440;gene17348;gene4017;gene8685;gene14523;gene22225;gene24007;gene21905;gene16570;gene6611;gene20160;gene16261;gene1656;gene28414;gene27110;gene4463;gene7094;gene10459;gene15918;gene9840;gene12146;gene25496;gene1138;gene11640;gene1785;gene6186;gene24992;gene2527;gene7919
GO:0001823	mesonephros development	12	31	3.81272e-05	0.00574577	gene25636;gene5901;gene16546;gene25006;gene1316;gene1321;gene19338;gene23593;gene24007;gene26674;gene3599;gene739
GO:0009719	response to endogenous stimulus	86	537	4.00903e-05	0.00589425	gene562;gene27812;gene10461;gene16408;gene1663;gene18705;gene26070;gene28351;gene567;gene21941;gene11614;gene14431;gene9689;gene24007;gene17214;gene24932;gene11076;gene24992;gene19253;gene22941;gene12485;gene13382;gene9115;gene28785;gene11433;gene1316;gene24439;gene25768;gene4895;gene739;gene8491;gene23593;gene1941;gene6714;gene12332;gene17566;gene19338;gene25006;gene6566;gene14753;gene27250;gene…
GO:0009605	response to external stimulus	93	592	4.11742e-05	0.00590948	gene18076;gene12406;gene17566;gene17851;gene20358;gene23426;gene19273;gene5901;gene21941;gene11638;gene13440;gene19338;gene19815;gene19993;gene26070;gene4940;gene4510;gene1082;gene12203;gene3983;gene19528;gene21890;gene21891;gene23068;gene23509;gene4391;gene9412;gene25006;gene13302;gene1663;gene18353;gene18742;gene22941;gene24439;gene8685;gene9696;gene8407;gene1691;gene1941;gene27812;gene5417;gen…
GO:0009887	organ morphogenesis	57	320	4.6305e-05	0.0064512	gene25006;gene1321;gene19592;gene26532;gene6700;gene12923;gene17566;gene23593;gene9486;gene17228;gene1941;gene10396;gene18076;gene22751;gene11596;gene19253;gene13574;gene19979;gene16258;gene5112;gene10465;gene23067;gene24439;gene26070;gene5901;gene1138;gene25636;gene2414;gene739;gene15054;gene6871;gene22684;gene24007;gene25912;gene2085;gene11614;gene18849;gene4099;gene8322;gene8407;gene11640;gene…
GO:0008284	positive regulation of cell proliferation	52	284	4.7089e-05	0.0064512	gene11614;gene10804;gene12332;gene12923;gene14753;gene15054;gene16261;gene16287;gene1656;gene17566;gene19338;gene22941;gene23593;gene24007;gene24646;gene24942;gene25057;gene3599;gene3833;gene4099;gene4342;gene5084;gene6153;gene7080;gene8407;gene9840;gene17882;gene25006;gene21368;gene6410;gene4895;gene18609;gene1941;gene28785;gene6871;gene26532;gene26004;gene17851;gene27401;gene18076;gene24439;gen…
GO:0008285	negative regulation of cell proliferation	49	263	4.91161e-05	0.00657938	gene7563;gene13632;gene1691;gene26070;gene6410;gene1321;gene20514;gene6871;gene13440;gene20852;gene2716;gene28785;gene17566;gene23593;gene6700;gene12121;gene18486;gene6237;gene1770;gene24439;gene27162;gene18738;gene25812;gene10563;gene11076;gene11637;gene12485;gene12923;gene1316;gene16546;gene17882;gene19253;gene19338;gene21155;gene21368;gene23059;gene23067;gene23352;gene25006;gene26753;gene2714;…
GO:0014070	response to organic cyclic compound	54	300	5.47283e-05	0.00717178	gene10563;gene27812;gene11996;gene12443;gene17641;gene18609;gene20000;gene24992;gene9966;gene21941;gene11614;gene17214;gene562;gene28785;gene13382;gene6714;gene12332;gene17566;gene19253;gene19338;gene25006;gene14431;gene6566;gene27250;gene28098;gene10537;gene27431;gene13967;gene1770;gene1316;gene19528;gene7572;gene6410;gene8985;gene1941;gene4895;gene13703;gene26532;gene9486;gene17530;gene12203;ge…
GO:0051093	negative regulation of developmental process	55	308	5.85963e-05	0.00751529	gene19338;gene6871;gene13967;gene16546;gene8322;gene26532;gene1691;gene19800;gene20852;gene14431;gene25912;gene25768;gene1321;gene14479;gene20456;gene24776;gene2714;gene21368;gene22531;gene14753;gene19253;gene6566;gene26064;gene13440;gene4852;gene23352;gene7080;gene1925;gene25006;gene739;gene20544;gene2036;gene9171;gene12121;gene18486;gene18706;gene3286;gene7563;gene18742;gene9840;gene13632;gene6…
GO:0070887	cellular response to chemical stimulus	129	888	6.05732e-05	0.00760699	gene18076;gene7572;gene562;gene12406;gene17566;gene17851;gene20358;gene23426;gene7297;gene27812;gene10461;gene16408;gene1663;gene18705;gene26070;gene28351;gene567;gene11696;gene18353;gene11638;gene13440;gene19338;gene19815;gene19993;gene4940;gene14431;gene62;gene9689;gene24007;gene4895;gene19528;gene11076;gene11614;gene14447;gene18486;gene22941;gene25812;gene26055;gene5417;gene6543;gene11433;gene…
GO:0016125	sterol metabolic process	17	58	6.62505e-05	0.00815017	gene10122;gene10806;gene12195;gene12485;gene13440;gene17348;gene4017;gene8685;gene14523;gene22225;gene6611;gene4463;gene7094;gene16570;gene24992;gene2527;gene7919
GO:0002067	glandular epithelial cell differentiation	5	6	7.18241e-05	0.00832748	gene2414;gene23593;gene25496;gene26532;gene19338
GO:0061299	retina vasculature morphogenesis in camera-type eye	5	6	7.18241e-05	0.00832748	gene16339;gene18705;gene6611;gene1565;gene18076
GO:0030278	regulation of ossification	21	81	7.18362e-05	0.00832748	gene1321;gene24439;gene5112;gene14479;gene20456;gene24776;gene25768;gene2714;gene6871;gene1316;gene25057;gene26070;gene9840;gene11640;gene8407;gene23593;gene7563;gene19800;gene16546;gene17566;gene8700
GO:0048869	cellular developmental process	188	1389	7.69092e-05	0.00874734	gene20546;gene27431;gene10396;gene17882;gene16287;gene1082;gene12203;gene23059;gene22941;gene5212;gene10753;gene19117;gene25828;gene26064;gene26532;gene6095;gene7563;gene9169;gene18076;gene19774;gene25096;gene18252;gene6871;gene8585;gene17566;gene23593;gene25006;gene19338;gene13546;gene14431;gene16339;gene28409;gene26674;gene1691;gene20514;gene26004;gene21368;gene23239;gene27232;gene19253;gene241…
GO:0009311	oligosaccharide metabolic process	12	33	7.84637e-05	0.00875887	gene17882;gene13879;gene9847;gene11818;gene18860;gene28381;gene366;gene10214;gene12658;gene2271;gene6298;gene7046
GO:0010517	regulation of phospholipase activity	9	20	9.08841e-05	0.00952327	gene2036;gene9171;gene17540;gene14753;gene23593;gene24007;gene15054;gene5084;gene9347
GO:0048661	positive regulation of smooth muscle cell proliferation	9	20	9.08841e-05	0.00952327	gene11614;gene18609;gene1941;gene23593;gene28785;gene5084;gene6871;gene9840;gene10461
GO:0044057	regulation of system process	29	132	9.30899e-05	0.00952327	gene19273;gene17540;gene18252;gene25006;gene18742;gene17566;gene10465;gene6543;gene24439;gene11614;gene9840;gene1941;gene25057;gene5984;gene24185;gene739;gene19592;gene12406;gene12121;gene13440;gene19716;gene14447;gene13632;gene18849;gene16570;gene1321;gene24007;gene21025;gene9412
GO:0009888	tissue development	91	589	9.4144e-05	0.00952327	gene1321;gene17390;gene27431;gene7154;gene10396;gene17882;gene19592;gene26532;gene6700;gene16275;gene2414;gene18742;gene25006;gene28772;gene23593;gene19338;gene5112;gene26674;gene9486;gene1691;gene11596;gene15054;gene24603;gene18076;gene18705;gene20867;gene8322;gene18874;gene26070;gene13440;gene26055;gene1444;gene10465;gene23067;gene25203;gene6871;gene24007;gene27401;gene23007;gene20160;gene4099;…
GO:0071310	cellular response to organic substance	108	725	9.44353e-05	0.00952327	gene562;gene7297;gene27812;gene10461;gene16408;gene1663;gene18705;gene26070;gene28351;gene567;gene17851;gene11638;gene12406;gene13440;gene19338;gene19815;gene19993;gene4940;gene14431;gene62;gene9689;gene24007;gene4895;gene19528;gene11076;gene11433;gene1316;gene24439;gene25768;gene739;gene8491;gene23593;gene25057;gene1941;gene13382;gene6566;gene19253;gene14753;gene25006;gene27250;gene21890;gene221…
GO:0001101	response to acid chemical	26	113	9.47904e-05	0.00952327	gene10461;gene16408;gene1663;gene18705;gene26070;gene28351;gene567;gene21941;gene11614;gene24932;gene13382;gene163;gene27812;gene12332;gene4895;gene25812;gene27068;gene1656;gene17566;gene19338;gene20852;gene2414;gene17851;gene13574;gene14769;gene16339
GO:1901698	response to nitrogen compound	55	314	0.000100399	0.0098924	gene7572;gene562;gene10461;gene16408;gene1663;gene18705;gene26070;gene28351;gene567;gene21941;gene11614;gene14431;gene17214;gene24932;gene28785;gene1941;gene13382;gene15162;gene18353;gene18539;gene20852;gene24646;gene3286;gene4099;gene13792;gene25768;gene19253;gene26074;gene22941;gene4895;gene6714;gene6722;gene13967;gene17851;gene6410;gene27812;gene13703;gene10563;gene12203;gene12001;gene11996;ge…
GO:0009653	anatomical structure morphogenesis	125	865	0.000101747	0.0098924	gene25006;gene18076;gene739;gene1082;gene12203;gene1321;gene19592;gene26532;gene6700;gene12923;gene17566;gene16339;gene18705;gene6611;gene12471;gene24439;gene1803;gene13546;gene14431;gene28409;gene23593;gene9486;gene17228;gene27431;gene1941;gene20514;gene25096;gene26004;gene21368;gene23239;gene27232;gene10396;gene22751;gene11596;gene19253;gene13574;gene19979;gene15054;gene24603;gene20867;gene8322…
GO:0035295	tube development	44	236	0.000116332	0.0111309	gene1321;gene19592;gene26532;gene6700;gene16275;gene25006;gene23593;gene1691;gene1941;gene18076;gene18705;gene20867;gene8322;gene6237;gene23067;gene5901;gene14112;gene17882;gene25636;gene14431;gene3077;gene15054;gene6871;gene19338;gene19979;gene27431;gene9486;gene13574;gene24007;gene1803;gene19748;gene12923;gene10104;gene10563;gene17566;gene23239;gene6543;gene1316;gene26674;gene3599;gene739;gene2…
GO:0007155	cell adhesion	61	361	0.000122768	0.0115338	gene12121;gene16560;gene4991;gene5901;gene1316;gene13440;gene18742;gene22748;gene17228;gene1082;gene15054;gene21115;gene1321;gene22027;gene17224;gene23067;gene7844;gene9486;gene26070;gene12147;gene13574;gene13928;gene17390;gene17882;gene1936;gene19618;gene20358;gene20546;gene21466;gene2268;gene22751;gene23650;gene23738;gene24756;gene27162;gene27401;gene28409;gene3292;gene3594;gene4153;gene4537;ge…
GO:0015791	polyol transport	4	4	0.000124539	0.0115338	gene21905;gene24385;gene24386;gene20525
GO:0008015	blood circulation	21	84	0.000126656	0.0115338	gene22856;gene19651;gene17540;gene1803;gene24439;gene13382;gene10396;gene2979;gene6153;gene20643;gene20852;gene24185;gene4685;gene19716;gene12121;gene13440;gene22684;gene11614;gene18849;gene18742;gene6871
GO:0008203	cholesterol metabolic process	15	50	0.000132023	0.0115338	gene10122;gene10806;gene12195;gene12485;gene13440;gene17348;gene4017;gene8685;gene16570;gene22225;gene24992;gene2527;gene4463;gene7094;gene7919
GO:0055088	lipid homeostasis	15	50	0.000132023	0.0115338	gene10563;gene18933;gene22430;gene2470;gene3843;gene12195;gene12886;gene16570;gene17348;gene19993;gene22941;gene25942;gene23509;gene4062;gene11089
GO:0060070	canonical Wnt signaling pathway	15	50	0.000132023	0.0115338	gene12471;gene23518;gene19979;gene9486;gene10388;gene12923;gene1321;gene13574;gene16339;gene23352;gene27431;gene28098;gene6796;gene7080;gene7563
GO:0030198	extracellular matrix organization	27	122	0.000141265	0.0117286	gene18742;gene10461;gene17390;gene22706;gene22808;gene25203;gene9115;gene10104;gene10905;gene14987;gene17228;gene17882;gene18705;gene18706;gene1885;gene20358;gene20546;gene2085;gene24756;gene3976;gene4861;gene6900;gene9102;gene9735;gene17566;gene6611;gene9948
GO:0043062	extracellular structure organization	27	122	0.000141265	0.0117286	gene18742;gene10461;gene17390;gene22706;gene22808;gene25203;gene9115;gene10104;gene10905;gene14987;gene17228;gene17882;gene18705;gene18706;gene1885;gene20358;gene20546;gene2085;gene24756;gene3976;gene4861;gene6900;gene9102;gene9735;gene17566;gene6611;gene9948
GO:0045834	positive regulation of lipid metabolic process	14	45	0.000142889	0.0117286	gene4651;gene20852;gene14775;gene16570;gene20429;gene2470;gene14753;gene15054;gene17851;gene24646;gene3077;gene5084;gene1941;gene11614
GO:0072073	kidney epithelium development	14	45	0.000142889	0.0117286	gene16275;gene5901;gene25636;gene20546;gene13792;gene26532;gene1316;gene1321;gene19338;gene23593;gene24007;gene26674;gene3599;gene739
GO:0022610	biological adhesion	61	363	0.000143981	0.0117286	gene12121;gene16560;gene4991;gene5901;gene1316;gene13440;gene18742;gene22748;gene17228;gene1082;gene15054;gene21115;gene1321;gene22027;gene17224;gene23067;gene7844;gene9486;gene26070;gene12147;gene13574;gene13928;gene17390;gene17882;gene1936;gene19618;gene20358;gene20546;gene21466;gene2268;gene22751;gene23650;gene23738;gene24756;gene27162;gene27401;gene28409;gene3292;gene3594;gene4153;gene4537;ge…
GO:0060041	retina development in camera-type eye	15	51	0.000169034	0.0135858	gene16339;gene18705;gene6611;gene10465;gene14524;gene20546;gene25866;gene12121;gene9486;gene1565;gene18076;gene15054;gene24439;gene5084;gene26342
GO:0071495	cellular response to endogenous stimulus	67	411	0.000173152	0.0137337	gene562;gene27812;gene10461;gene16408;gene1663;gene18705;gene26070;gene28351;gene567;gene14431;gene9689;gene24007;gene11076;gene11433;gene1316;gene24439;gene25768;gene4895;gene739;gene8491;gene23593;gene1941;gene13382;gene6566;gene19253;gene14753;gene25006;gene27250;gene15162;gene18353;gene18539;gene20852;gene24646;gene3286;gene4099;gene13792;gene26074;gene16512;gene22016;gene25812;gene16890;gene…
GO:0003013	circulatory system process	21	86	0.000181262	0.0140404	gene22856;gene19651;gene17540;gene1803;gene24439;gene13382;gene10396;gene2979;gene6153;gene20643;gene20852;gene24185;gene4685;gene19716;gene12121;gene13440;gene22684;gene11614;gene18849;gene18742;gene6871
GO:0035265	organ growth	10	26	0.000181677	0.0140404	gene25006;gene14753;gene14822;gene2085;gene8407;gene23593;gene19338;gene23007;gene17566;gene2414
GO:0044255	cellular lipid metabolic process	70	435	0.000185225	0.0141334	gene13440;gene6611;gene13686;gene14523;gene22225;gene12146;gene26055;gene28772;gene16570;gene17348;gene18654;gene7919;gene20160;gene16261;gene1656;gene23509;gene25496;gene19359;gene21423;gene5981;gene25535;gene12471;gene28414;gene5084;gene18933;gene20931;gene22430;gene3843;gene20429;gene21227;gene25091;gene6186;gene24992;gene4463;gene19619;gene22272;gene12520;gene17214;gene22941;gene10459;gene113…
GO:0045598	regulation of fat cell differentiation	16	57	0.000189495	0.0142785	gene11614;gene22941;gene10563;gene13440;gene14431;gene16546;gene20852;gene25203;gene26070;gene6871;gene7563;gene1321;gene18353;gene22706;gene25812;gene6566
GO:0003008	system process	57	337	0.000198994	0.014809	gene22856;gene13792;gene10465;gene11640;gene19734;gene20546;gene27232;gene6543;gene6611;gene9948;gene19651;gene17530;gene17540;gene21024;gene1082;gene14447;gene17214;gene62;gene1803;gene24439;gene7137;gene16339;gene13382;gene18849;gene1138;gene1941;gene22684;gene24932;gene3656;gene9840;gene10563;gene22988;gene26070;gene14775;gene7844;gene10396;gene2979;gene6153;gene20643;gene20852;gene24185;gene4…
GO:0007399	nervous system development	118	821	0.000205023	0.0150717	gene20546;gene27431;gene18076;gene1082;gene12203;gene17566;gene9169;gene19774;gene25096;gene18252;gene6871;gene8585;gene19338;gene1941;gene20514;gene26004;gene12936;gene15908;gene16546;gene20160;gene24022;gene4537;gene62;gene6227;gene19253;gene25912;gene12923;gene6700;gene17228;gene12471;gene23067;gene23593;gene24007;gene26419;gene26532;gene24439;gene10465;gene11614;gene16560;gene18705;gene22684;…
GO:0048468	cell development	82	531	0.000215652	0.015662	gene20546;gene27431;gene10396;gene17882;gene1082;gene12203;gene18252;gene6871;gene8585;gene20514;gene25096;gene26004;gene15054;gene24603;gene6796;gene1444;gene26532;gene27401;gene1691;gene18076;gene26342;gene19946;gene11614;gene24007;gene9840;gene24439;gene23356;gene12923;gene13928;gene14987;gene1941;gene2628;gene7154;gene19547;gene873;gene25768;gene16258;gene562;gene7649;gene2085;gene24932;gene1…
GO:0007423	sensory organ development	35	179	0.000221993	0.0159306	gene19338;gene25006;gene16339;gene18705;gene6611;gene1941;gene19253;gene13574;gene19979;gene16258;gene17566;gene1925;gene26674;gene4852;gene1138;gene10465;gene24007;gene1321;gene23593;gene22684;gene25912;gene14524;gene20546;gene25866;gene12121;gene9486;gene1565;gene18076;gene10167;gene25203;gene15054;gene24439;gene5084;gene26342;gene2414
GO:0050678	regulation of epithelial cell proliferation	26	119	0.000232166	0.0164647	gene11614;gene17882;gene25006;gene14431;gene1941;gene1321;gene13440;gene17566;gene23593;gene6700;gene12121;gene18486;gene6237;gene18076;gene22941;gene24439;gene28409;gene1770;gene7563;gene17228;gene17390;gene25768;gene26532;gene7080;gene9840;gene1691
GO:0009100	glycoprotein metabolic process	37	194	0.000250292	0.0175437	gene13440;gene22196;gene3105;gene23009;gene20423;gene22814;gene22860;gene25784;gene28772;gene10214;gene21411;gene2271;gene26058;gene9725;gene20728;gene6565;gene12658;gene7046;gene10388;gene9847;gene7154;gene11818;gene18860;gene28381;gene366;gene24439;gene9840;gene3292;gene14493;gene17882;gene6298;gene8596;gene1066;gene12195;gene14437;gene7730;gene2628
GO:0006721	terpenoid metabolic process	10	27	0.000261466	0.0179105	gene13440;gene7919;gene20160;gene1138;gene6611;gene11640;gene18603;gene9171;gene1785;gene13697
GO:0060411	cardiac septum morphogenesis	10	27	0.000261466	0.0179105	gene12923;gene24439;gene26532;gene739;gene8322;gene11640;gene23593;gene6871;gene1316;gene19338
GO:0048469	cell maturation	12	37	0.000274702	0.0186057	gene562;gene10905;gene17443;gene17851;gene20852;gene24007;gene6543;gene6871;gene5112;gene10465;gene25496;gene20525
GO:0051241	negative regulation of multicellular organismal process	56	334	0.000285031	0.0190907	gene19338;gene6871;gene13967;gene16546;gene8322;gene26532;gene18742;gene1691;gene13632;gene19800;gene17540;gene14431;gene25912;gene1321;gene14479;gene20456;gene24776;gene25768;gene2714;gene21368;gene18486;gene26064;gene2979;gene23352;gene1316;gene7080;gene13440;gene18913;gene24439;gene739;gene20544;gene2036;gene9171;gene15054;gene19528;gene12121;gene11614;gene5984;gene24185;gene18706;gene3286;gen…
GO:0007154	cell communication	219	1692	0.000288431	0.0191062	gene11996;gene16339;gene19979;gene27431;gene24007;gene25006;gene20358;gene21466;gene605;gene9102;gene22181;gene29103;gene7080;gene9486;gene18076;gene17851;gene12471;gene9689;gene11614;gene22988;gene19528;gene1082;gene12203;gene11076;gene14822;gene26532;gene6700;gene5596;gene8407;gene11433;gene1316;gene24439;gene25768;gene4895;gene739;gene8491;gene23593;gene3983;gene17566;gene24185;gene1321;gene25…
GO:1903522	regulation of blood circulation	16	59	0.000293152	0.0192078	gene19273;gene17540;gene17566;gene10465;gene6543;gene24439;gene739;gene19592;gene12406;gene12121;gene13440;gene19716;gene18849;gene14447;gene21025;gene9412
GO:0010001	glial cell differentiation	15	54	0.000338784	0.021959	gene20546;gene27431;gene9169;gene18252;gene6871;gene8585;gene19253;gene12471;gene14447;gene25006;gene12923;gene26532;gene10905;gene13792;gene1691
GO:0060485	mesenchyme development	18	72	0.000378055	0.0242438	gene2414;gene23593;gene25006;gene9486;gene24007;gene26532;gene27401;gene18076;gene7649;gene13574;gene26064;gene7563;gene14431;gene17566;gene19800;gene8491;gene24439;gene1321
GO:0009101	glycoprotein biosynthetic process	34	177	0.000383824	0.0243546	gene22196;gene3105;gene23009;gene20423;gene22814;gene22860;gene25784;gene28772;gene10214;gene21411;gene2271;gene26058;gene9725;gene6565;gene12658;gene7046;gene9847;gene7154;gene11818;gene18860;gene28381;gene366;gene24439;gene9840;gene3292;gene14493;gene17882;gene6298;gene8596;gene1066;gene12195;gene14437;gene7730;gene2628
GO:0050994	regulation of lipid catabolic process	8	19	0.00039542	0.0245731	gene14775;gene16570;gene20429;gene2470;gene2787;gene3286;gene11614;gene24646
GO:0071695	anatomical structure maturation	8	19	0.00039542	0.0245731	gene20514;gene14753;gene10905;gene10461;gene1885;gene8407;gene17566;gene9840
GO:0070482	response to oxygen levels	24	110	0.000407627	0.0250732	gene11614;gene13440;gene14431;gene14447;gene18486;gene22941;gene25812;gene26055;gene5417;gene562;gene6543;gene27812;gene18353;gene27068;gene10461;gene10905;gene1321;gene14905;gene17566;gene18913;gene20456;gene4895;gene5963;gene20000
GO:0007165	signal transduction	204	1571	0.000420659	0.0256134	gene11996;gene16339;gene19979;gene27431;gene20358;gene21466;gene605;gene9102;gene22181;gene29103;gene7080;gene9486;gene18076;gene17851;gene12471;gene9689;gene11614;gene22988;gene24007;gene19528;gene11076;gene14822;gene26532;gene6700;gene5596;gene8407;gene11433;gene1316;gene24439;gene25768;gene4895;gene739;gene8491;gene23593;gene17566;gene24185;gene1321;gene25866;gene25057;gene14431;gene18742;gene…
GO:0006720	isoprenoid metabolic process	13	44	0.000433503	0.0261316	gene13440;gene7919;gene20160;gene22225;gene24992;gene4463;gene1138;gene6611;gene11640;gene18603;gene9171;gene1785;gene13697
GO:0009628	response to abiotic stimulus	66	417	0.000454164	0.0271056	gene19273;gene5901;gene11596;gene2714;gene12203;gene11614;gene13440;gene14431;gene14447;gene18486;gene22941;gene25812;gene26055;gene5417;gene562;gene6543;gene24932;gene27250;gene163;gene27812;gene10905;gene22027;gene3656;gene11637;gene13382;gene22141;gene26342;gene14775;gene25655;gene28351;gene2581;gene3089;gene1082;gene1679;gene7297;gene9840;gene18353;gene17566;gene27276;gene19363;gene24185;gene…
GO:0033993	response to lipid	48	280	0.000458654	0.0271056	gene27812;gene11638;gene12406;gene13440;gene19338;gene19815;gene19993;gene26070;gene4940;gene562;gene6714;gene12332;gene17566;gene19253;gene25006;gene14431;gene6566;gene27250;gene24992;gene28098;gene10537;gene27431;gene1770;gene1316;gene19528;gene8985;gene25812;gene27068;gene11637;gene13632;gene13967;gene22141;gene22684;gene25966;gene4873;gene6410;gene26532;gene9486;gene17530;gene1656;gene20852;g…
GO:0045596	negative regulation of cell differentiation	41	229	0.000476503	0.0274763	gene6871;gene13967;gene16546;gene8322;gene19800;gene20852;gene14431;gene25912;gene25768;gene1321;gene14479;gene20456;gene24776;gene2714;gene19253;gene6566;gene26064;gene13440;gene4852;gene7080;gene1925;gene25006;gene739;gene2036;gene9171;gene26532;gene7563;gene9840;gene19338;gene21368;gene18076;gene3807;gene8700;gene7491;gene18353;gene22706;gene22941;gene25812;gene1082;gene24554;gene562
GO:0005975	carbohydrate metabolic process	58	356	0.00047789	0.0274763	gene21905;gene11599;gene13382;gene28414;gene17855;gene13440;gene20643;gene27068;gene27110;gene21029;gene22520;gene23009;gene4099;gene4345;gene5474;gene7926;gene20423;gene22814;gene22860;gene25784;gene28772;gene18849;gene25654;gene27455;gene10214;gene21411;gene2271;gene26058;gene9725;gene17882;gene13879;gene6565;gene12658;gene7046;gene3105;gene25057;gene18104;gene19736;gene9847;gene7154;gene11818;…
GO:0030279	negative regulation of ossification	9	24	0.000478601	0.0274763	gene1321;gene14479;gene20456;gene24776;gene25768;gene2714;gene6871;gene1316;gene19800
GO:0072163	mesonephric epithelium development	10	29	0.0005099	0.0287259	gene25636;gene5901;gene1316;gene1321;gene19338;gene23593;gene24007;gene26674;gene3599;gene739
GO:0072164	mesonephric tubule development	10	29	0.0005099	0.0287259	gene25636;gene5901;gene1316;gene1321;gene19338;gene23593;gene24007;gene26674;gene3599;gene739
GO:0050896	response to stimulus	351	2899	0.000518534	0.0289419	gene18076;gene11089;gene11996;gene16339;gene19979;gene27431;gene7572;gene562;gene2979;gene20358;gene21466;gene605;gene9102;gene17882;gene25006;gene12406;gene17566;gene17851;gene23426;gene10563;gene22181;gene29103;gene7080;gene7297;gene5901;gene9486;gene27812;gene12443;gene17641;gene18609;gene20000;gene24992;gene9966;gene10461;gene16408;gene1663;gene18705;gene26070;gene28351;gene567;gene19273;gene…
GO:0071453	cellular response to oxygen levels	16	62	0.000539037	0.0298103	gene11614;gene13440;gene14431;gene14447;gene18486;gene22941;gene25812;gene26055;gene5417;gene562;gene6543;gene27812;gene18353;gene27068;gene20000;gene4895
GO:0006493	protein O-linked glycosylation	13	45	0.000551565	0.0300513	gene20423;gene22814;gene22860;gene25784;gene28772;gene10214;gene21411;gene2271;gene26058;gene9725;gene6565;gene3292;gene2628
GO:0060445	branching involved in salivary gland morphogenesis	5	8	0.000558351	0.0300513	gene23593;gene24007;gene18076;gene20867;gene25006
GO:1900274	regulation of phospholipase C activity	5	8	0.000558351	0.0300513	gene2036;gene15054;gene24007;gene5084;gene9347
GO:0044712	single-organism catabolic process	69	444	0.000573586	0.030598	gene5541;gene24583;gene62;gene13725;gene18654;gene21287;gene25158;gene10761;gene10806;gene13828;gene21227;gene21232;gene22472;gene23239;gene2787;gene5207;gene28414;gene17855;gene11263;gene24932;gene3077;gene12146;gene13440;gene24407;gene18933;gene20931;gene22430;gene3843;gene6611;gene12936;gene12406;gene251;gene3286;gene18849;gene25654;gene27455;gene13879;gene10976;gene15918;gene19528;gene25655;g…
GO:0065008	regulation of biological quality	177	1346	0.000609615	0.0322075	gene22856;gene2979;gene18849;gene6611;gene10396;gene14431;gene6566;gene8800;gene8219;gene20852;gene21025;gene11992;gene15908;gene12471;gene12923;gene1321;gene13565;gene14987;gene22181;gene26532;gene29103;gene62;gene739;gene9840;gene19273;gene19651;gene25828;gene19253;gene1941;gene5963;gene16275;gene28785;gene17540;gene8685;gene7080;gene14447;gene10563;gene18933;gene22430;gene2470;gene3843;gene133…
GO:0014066	regulation of phosphatidylinositol 3-kinase signaling	12	40	0.000614443	0.0322075	gene14493;gene14753;gene15054;gene23593;gene24007;gene24646;gene25006;gene13440;gene17566;gene20514;gene22941;gene9840
GO:0044706	multi-multicellular organism process	15	57	0.000637995	0.0328704	gene17882;gene11614;gene15162;gene10461;gene13440;gene1803;gene1885;gene2414;gene26055;gene19363;gene24439;gene17566;gene19338;gene6714;gene9689
GO:0050679	positive regulation of epithelial cell proliferation	15	57	0.000637995	0.0328704	gene11614;gene17882;gene25006;gene18076;gene22941;gene24439;gene28409;gene23593;gene17228;gene17390;gene1941;gene25768;gene26532;gene7080;gene9840
GO:0042063	gliogenesis	17	69	0.000653639	0.033391	gene20546;gene27431;gene9169;gene18252;gene6871;gene8585;gene17566;gene19253;gene17228;gene12471;gene14447;gene25006;gene12923;gene26532;gene10905;gene13792;gene1691
GO:0008217	regulation of blood pressure	11	35	0.000665911	0.0336754	gene19651;gene1803;gene24439;gene22856;gene20643;gene20852;gene24185;gene4685;gene19716;gene18742;gene6871
GO:0016101	diterpenoid metabolic process	9	25	0.000678406	0.0336754	gene13440;gene20160;gene1138;gene6611;gene11640;gene18603;gene9171;gene1785;gene13697
GO:0007565	female pregnancy	13	46	0.00069569	0.0336754	gene11614;gene15162;gene10461;gene13440;gene1803;gene1885;gene2414;gene26055;gene24439;gene17566;gene19338;gene6714;gene9689
GO:0048017	inositol lipid-mediated signaling	13	46	0.00069569	0.0336754	gene11614;gene12001;gene14753;gene15054;gene16287;gene23593;gene24007;gene24646;gene25006;gene5084;gene9840;gene14431;gene21227
GO:0008202	steroid metabolic process	20	88	0.000699284	0.0336754	gene6611;gene10122;gene10806;gene12195;gene12485;gene13440;gene17348;gene4017;gene8685;gene14523;gene22225;gene24007;gene5580;gene4463;gene7094;gene10976;gene16570;gene24992;gene2527;gene7919
GO:0014068	positive regulation of phosphatidylinositol 3-kinase signaling	7	16	0.000701583	0.0336754	gene13440;gene15054;gene17566;gene20514;gene22941;gene24007;gene9840
GO:0045668	negative regulation of osteoblast differentiation	7	16	0.000701583	0.0336754	gene1321;gene14479;gene20456;gene24776;gene25768;gene2714;gene6871
GO:0006486	protein glycosylation	29	148	0.000721594	0.0336754	gene20423;gene22814;gene22860;gene25784;gene28772;gene10214;gene21411;gene2271;gene26058;gene9725;gene6565;gene12658;gene7046;gene9847;gene11818;gene18860;gene28381;gene366;gene3292;gene14493;gene17882;gene6298;gene8596;gene12195;gene14437;gene3105;gene7154;gene7730;gene2628
GO:0043413	macromolecule glycosylation	29	148	0.000721594	0.0336754	gene20423;gene22814;gene22860;gene25784;gene28772;gene10214;gene21411;gene2271;gene26058;gene9725;gene6565;gene12658;gene7046;gene9847;gene11818;gene18860;gene28381;gene366;gene3292;gene14493;gene17882;gene6298;gene8596;gene12195;gene14437;gene3105;gene7154;gene7730;gene2628
GO:0048589	developmental growth	29	148	0.000721594	0.0336754	gene1082;gene12203;gene25006;gene18742;gene28772;gene27431;gene9486;gene20546;gene14753;gene14822;gene9840;gene23593;gene18076;gene2085;gene8407;gene20514;gene1321;gene17813;gene10905;gene11614;gene14431;gene17443;gene19338;gene26532;gene13574;gene562;gene23007;gene17566;gene2414
GO:0043552	positive regulation of phosphatidylinositol 3-kinase activity	6	12	0.000726244	0.0336754	gene14753;gene15054;gene17851;gene24646;gene3077;gene5084
GO:0048566	embryonic digestive tract development	6	12	0.000726244	0.0336754	gene15054;gene23593;gene25006;gene6871;gene17566;gene1803
GO:0023052	signaling	211	1649	0.000748504	0.0344426	gene11996;gene16339;gene19979;gene27431;gene24007;gene25006;gene20358;gene21466;gene605;gene9102;gene22181;gene29103;gene7080;gene9486;gene18076;gene17851;gene12471;gene9689;gene11614;gene22988;gene19528;gene19273;gene11076;gene14822;gene26532;gene6700;gene5596;gene8407;gene11433;gene1316;gene24439;gene25768;gene4895;gene739;gene8491;gene23593;gene17566;gene24185;gene1321;gene25866;gene25057;gene…
GO:0050795	regulation of behavior	16	64	0.000787	0.0359397	gene18076;gene18742;gene25006;gene1082;gene19253;gene17851;gene24439;gene1941;gene1321;gene20867;gene9920;gene15054;gene24022;gene11614;gene24007;gene4852
GO:0044723	single-organism carbohydrate metabolic process	50	303	0.000863868	0.0388582	gene21905;gene11599;gene13382;gene28414;gene17855;gene13440;gene20643;gene27068;gene27110;gene20423;gene22814;gene22860;gene25784;gene28772;gene18849;gene25654;gene27455;gene10214;gene21411;gene2271;gene26058;gene9725;gene17882;gene13879;gene6565;gene12658;gene7046;gene3105;gene25057;gene18104;gene19736;gene9847;gene7154;gene11818;gene18860;gene28381;gene366;gene6722;gene1066;gene3292;gene14493;g…
GO:0003279	cardiac septum development	13	47	0.000870249	0.0388582	gene12923;gene24439;gene26532;gene1803;gene20867;gene739;gene8322;gene11640;gene1316;gene13574;gene23593;gene6871;gene19338
GO:0048762	mesenchymal cell differentiation	13	47	0.000870249	0.0388582	gene23593;gene25006;gene9486;gene24007;gene26532;gene27401;gene18076;gene7649;gene26064;gene7563;gene17566;gene19800;gene8491
GO:0033500	carbohydrate homeostasis	17	71	0.000926809	0.0407796	gene22941;gene10563;gene12923;gene16408;gene19253;gene19993;gene20852;gene23518;gene24646;gene3089;gene4099;gene9689;gene1190;gene13382;gene18742;gene27068;gene562
GO:0042593	glucose homeostasis	17	71	0.000926809	0.0407796	gene22941;gene10563;gene12923;gene16408;gene19253;gene19993;gene20852;gene23518;gene24646;gene3089;gene4099;gene9689;gene1190;gene13382;gene18742;gene27068;gene562
GO:0044700	single organism signaling	210	1647	0.00094016	0.0410609	gene11996;gene16339;gene19979;gene27431;gene24007;gene25006;gene20358;gene21466;gene605;gene9102;gene22181;gene29103;gene7080;gene9486;gene18076;gene17851;gene12471;gene9689;gene11614;gene22988;gene19528;gene19273;gene11076;gene14822;gene26532;gene6700;gene5596;gene8407;gene11433;gene1316;gene24439;gene25768;gene4895;gene739;gene8491;gene23593;gene17566;gene24185;gene1321;gene25866;gene25057;gene…
GO:0036293	response to decreased oxygen levels	22	103	0.000946827	0.0410609	gene11614;gene13440;gene14431;gene14447;gene18486;gene22941;gene25812;gene26055;gene5417;gene562;gene6543;gene27812;gene27068;gene10461;gene10905;gene1321;gene14905;gene17566;gene18913;gene20456;gene4895;gene5963
GO:0055072	iron ion homeostasis	12	42	0.000996902	0.0425076	gene11696;gene17443;gene17892;gene2280;gene2811;gene28785;gene7080;gene11027;gene13928;gene14090;gene5212;gene6543
GO:0055123	digestive system development	12	42	0.000996902	0.0425076	gene4099;gene6700;gene15054;gene23593;gene25006;gene6871;gene1321;gene26532;gene16672;gene17566;gene5901;gene1803
GO:0031667	response to nutrient levels	28	144	0.00100267	0.0425076	gene21941;gene1082;gene12203;gene13302;gene1663;gene18353;gene18742;gene22941;gene24439;gene8685;gene27812;gene5417;gene22502;gene562;gene13440;gene19338;gene10563;gene11614;gene13382;gene7491;gene9689;gene27276;gene163;gene6714;gene5969;gene24992;gene17566;gene19528
GO:0070085	glycosylation	29	151	0.00100839	0.0425076	gene20423;gene22814;gene22860;gene25784;gene28772;gene10214;gene21411;gene2271;gene26058;gene9725;gene6565;gene12658;gene7046;gene9847;gene11818;gene18860;gene28381;gene366;gene3292;gene14493;gene17882;gene6298;gene8596;gene12195;gene14437;gene3105;gene7154;gene7730;gene2628
GO:0016042	lipid catabolic process	25	124	0.00107151	0.0444792	gene18654;gene10761;gene10806;gene13828;gene21227;gene21232;gene22472;gene23239;gene2787;gene5207;gene12146;gene13440;gene18933;gene20931;gene22430;gene3843;gene6611;gene10976;gene15918;gene25655;gene25917;gene81;gene16570;gene2470;gene13697
GO:0016266	O-glycan processing	7	17	0.00108468	0.0444792	gene10214;gene21411;gene2271;gene22860;gene26058;gene9725;gene6565
GO:0035272	exocrine system development	7	17	0.00108468	0.0444792	gene25006;gene17566;gene23593;gene4099;gene24007;gene18076;gene20867
GO:0060193	positive regulation of lipase activity	7	17	0.00108468	0.0444792	gene2036;gene16570;gene14753;gene23593;gene24007;gene15054;gene5084
GO:0048565	digestive tract development	11	37	0.00111997	0.0449064	gene6700;gene15054;gene23593;gene25006;gene6871;gene1321;gene26532;gene16672;gene17566;gene5901;gene1803
GO:0045667	regulation of osteoblast differentiation	14	54	0.00112448	0.0449064	gene1321;gene14479;gene20456;gene24776;gene25768;gene2714;gene6871;gene24439;gene25057;gene26070;gene5112;gene9840;gene23593;gene7563
GO:0001666	response to hypoxia	21	98	0.00117284	0.0449064	gene11614;gene13440;gene14431;gene14447;gene18486;gene22941;gene25812;gene26055;gene5417;gene562;gene6543;gene27068;gene10461;gene10905;gene1321;gene14905;gene17566;gene18913;gene20456;gene4895;gene5963
GO:0007435	salivary gland morphogenesis	6	13	0.00122869	0.0449064	gene25006;gene17566;gene23593;gene24007;gene18076;gene20867
GO:0090218	positive regulation of lipid kinase activity	6	13	0.00122869	0.0449064	gene14753;gene15054;gene17851;gene24646;gene3077;gene5084
GO:0048608	reproductive structure development	29	153	0.00125072	0.0449064	gene25006;gene23593;gene9486;gene26342;gene9115;gene19338;gene18874;gene12485;gene13440;gene26055;gene23007;gene26070;gene5901;gene6543;gene7491;gene16339;gene22652;gene24992;gene4099;gene22941;gene562;gene14431;gene2414;gene24439;gene15054;gene10465;gene2716;gene26064;gene8322
GO:0048568	embryonic organ development	28	146	0.0012509	0.0449064	gene25006;gene1321;gene19592;gene26532;gene6700;gene19338;gene27431;gene1941;gene13574;gene19979;gene18874;gene23593;gene1138;gene26070;gene5901;gene6543;gene7491;gene15054;gene6871;gene14431;gene10465;gene22684;gene24007;gene25912;gene17566;gene26064;gene17443;gene1803
GO:0003206	cardiac chamber morphogenesis	12	43	0.00125212	0.0449064	gene12923;gene11596;gene24439;gene26532;gene23593;gene2414;gene739;gene8322;gene11640;gene6871;gene1316;gene19338
GO:0001523	retinoid metabolic process	8	22	0.0012532	0.0449064	gene13440;gene1138;gene6611;gene11640;gene18603;gene9171;gene1785;gene13697
GO:0006879	cellular iron ion homeostasis	8	22	0.0012532	0.0449064	gene11696;gene17443;gene17892;gene2280;gene2811;gene28785;gene7080;gene11027
GO:0033273	response to vitamin	8	22	0.0012532	0.0449064	gene21941;gene18742;gene13440;gene19338;gene24992;gene10563;gene17566;gene19528
GO:0072413	signal transduction involved in mitotic cell cycle checkpoint	9	27	0.00128134	0.0449064	gene7570;gene10396;gene10475;gene12923;gene18486;gene25812;gene26342;gene2995;gene4342
GO:0072431	signal transduction involved in mitotic G1 DNA damage checkpoint	9	27	0.00128134	0.0449064	gene7570;gene10396;gene10475;gene12923;gene18486;gene25812;gene26342;gene2995;gene4342
GO:1902400	intracellular signal transduction involved in G1 DNA damage checkpoint	9	27	0.00128134	0.0449064	gene7570;gene10396;gene10475;gene12923;gene18486;gene25812;gene26342;gene2995;gene4342
GO:1902402	signal transduction involved in mitotic DNA damage checkpoint	9	27	0.00128134	0.0449064	gene7570;gene10396;gene10475;gene12923;gene18486;gene25812;gene26342;gene2995;gene4342
GO:1902403	signal transduction involved in mitotic DNA integrity checkpoint	9	27	0.00128134	0.0449064	gene7570;gene10396;gene10475;gene12923;gene18486;gene25812;gene26342;gene2995;gene4342
GO:1902653	secondary alcohol biosynthetic process	9	27	0.00128134	0.0449064	gene14523;gene22225;gene12485;gene16570;gene24992;gene2527;gene4463;gene7094;gene7919
GO:0009743	response to carbohydrate	13	49	0.00133055	0.0462754	gene6722;gene20525;gene13440;gene23509;gene23518;gene4895;gene1190;gene12923;gene13382;gene18742;gene27068;gene562;gene14431
GO:0051716	cellular response to stimulus	288	2357	0.00133575	0.0462754	gene18076;gene11089;gene11996;gene16339;gene19979;gene27431;gene7572;gene562;gene20358;gene21466;gene605;gene9102;gene12406;gene17566;gene17851;gene23426;gene22181;gene29103;gene7080;gene7297;gene9486;gene27812;gene10461;gene16408;gene1663;gene18705;gene26070;gene28351;gene567;gene22941;gene11696;gene18353;gene11638;gene13440;gene19338;gene19815;gene19993;gene4940;gene10905;gene12471;gene14431;ge…
GO:0061458	reproductive system development	29	154	0.00138979	0.0478724	gene25006;gene23593;gene9486;gene26342;gene9115;gene19338;gene18874;gene12485;gene13440;gene26055;gene23007;gene26070;gene5901;gene6543;gene7491;gene16339;gene22652;gene24992;gene4099;gene22941;gene562;gene14431;gene2414;gene24439;gene15054;gene10465;gene2716;gene26064;gene8322
GO:0060541	respiratory system development	18	80	0.00143759	0.0492374	gene25006;gene23593;gene1691;gene9486;gene1138;gene23067;gene13574;gene24007;gene19338;gene10104;gene10563;gene14112;gene17566;gene23239;gene6543;gene5901;gene25768;gene24439
GO:0042981	regulation of apoptotic process	91	638	0.00146308	0.0498273	gene11076;gene12332;gene12485;gene1316;gene1321;gene13382;gene13440;gene14504;gene14987;gene17566;gene18874;gene19253;gene19338;gene19618;gene22941;gene23075;gene23498;gene24776;gene25057;gene25768;gene26532;gene5691;gene7080;gene8594;gene9735;gene9840;gene62;gene18742;gene3599;gene25812;gene14431;gene23518;gene27812;gene26342;gene562;gene22181;gene29103;gene19660;gene22141;gene28785;gene11073;ge…
GO:0040007	growth	32	176	0.00148176	0.0501801	gene1082;gene12203;gene25006;gene18742;gene28772;gene11614;gene24976;gene27431;gene9486;gene14493;gene17566;gene8491;gene20546;gene14753;gene14822;gene9840;gene23593;gene18076;gene2085;gene8407;gene20514;gene1321;gene17813;gene10905;gene14431;gene17443;gene19338;gene26532;gene13574;gene562;gene23007;gene2414
GO:0042330	taxis	26	134	0.00154505	0.0513353	gene18076;gene12406;gene17566;gene17851;gene20358;gene23426;gene25006;gene9696;gene8407;gene1691;gene13928;gene14987;gene1941;gene20546;gene2628;gene27401;gene7154;gene15054;gene12121;gene6871;gene21227;gene5084;gene20867;gene9920;gene20514;gene18742
GO:1901137	carbohydrate derivative biosynthetic process	54	342	0.001557	0.0513353	gene1000;gene19619;gene28772;gene18603;gene22196;gene3105;gene7154;gene6714;gene6248;gene19359;gene21423;gene5981;gene19166;gene19248;gene22707;gene23009;gene27110;gene5762;gene20423;gene22814;gene22860;gene25784;gene10214;gene21411;gene2271;gene26058;gene9725;gene4345;gene6565;gene19735;gene24385;gene24386;gene12658;gene7046;gene21302;gene15162;gene24527;gene9847;gene8596;gene11818;gene18860;gen…
GO:0048015	phosphatidylinositol-mediated signaling	12	44	0.0015591	0.0513353	gene11614;gene12001;gene14753;gene15054;gene16287;gene23593;gene24007;gene24646;gene25006;gene5084;gene9840;gene14431
GO:0010863	positive regulation of phospholipase C activity	4	6	0.00156697	0.0513353	gene2036;gene15054;gene24007;gene5084
GO:0033629	negative regulation of cell adhesion mediated by integrin	4	6	0.00156697	0.0513353	gene1656;gene3286;gene6611;gene7563
GO:0034698	response to gonadotropin	4	6	0.00156697	0.0513353	gene24992;gene8491;gene13382;gene28351
GO:0018212	peptidyl-tyrosine modification	10	33	0.00159179	0.0518664	gene22582;gene5469;gene21446;gene4099;gene605;gene14753;gene15054;gene23593;gene24007;gene5084
GO:0023014	signal transduction by protein phosphorylation	24	121	0.00169032	0.0547809	gene17566;gene24185;gene5563;gene14431;gene17851;gene26074;gene25006;gene6566;gene9840;gene19946;gene11996;gene14753;gene15054;gene18491;gene19103;gene20682;gene22429;gene23494;gene23593;gene24007;gene24646;gene2714;gene7080;gene9966
GO:0071396	cellular response to lipid	29	156	0.00170852	0.0549474	gene27812;gene11638;gene12406;gene13440;gene19338;gene19815;gene19993;gene26070;gene4940;gene562;gene14431;gene6566;gene27250;gene10537;gene27431;gene1770;gene8985;gene12332;gene25812;gene27068;gene24992;gene26532;gene9486;gene17530;gene19958;gene13574;gene14769;gene16339;gene13967
GO:0001657	ureteric bud development	9	28	0.00171369	0.0549474	gene25636;gene1316;gene1321;gene19338;gene23593;gene24007;gene26674;gene3599;gene739
GO:0030574	collagen catabolic process	8	23	0.00174569	0.0553843	gene10461;gene19117;gene1936;gene22706;gene24756;gene26005;gene3976;gene9115
GO:0044243	multicellular organism catabolic process	8	23	0.00174569	0.0553843	gene10461;gene19117;gene1936;gene22706;gene24756;gene26005;gene3976;gene9115
GO:1901617	organic hydroxy compound biosynthetic process	17	75	0.00177136	0.0559043	gene14523;gene22225;gene16261;gene1656;gene7642;gene4463;gene7094;gene17566;gene21025;gene12146;gene25496;gene10459;gene12485;gene16570;gene24992;gene2527;gene7919
GO:0009247	glycolipid biosynthetic process	11	39	0.00180263	0.0563018	gene28772;gene19359;gene21423;gene5981;gene19735;gene24385;gene24386;gene10214;gene12658;gene2271;gene7046
GO:0097306	cellular response to alcohol	11	39	0.00180263	0.0563018	gene7297;gene27812;gene562;gene27250;gene1770;gene7572;gene24992;gene26532;gene9486;gene17530;gene19273
GO:0030855	epithelial cell differentiation	30	164	0.00186322	0.0572221	gene10396;gene17882;gene26674;gene1691;gene19338;gene26070;gene26532;gene1444;gene23007;gene24007;gene5112;gene1321;gene25768;gene23067;gene20546;gene13792;gene22360;gene24439;gene10905;gene18705;gene22949;gene23593;gene26344;gene18076;gene2414;gene6871;gene25496;gene12923;gene13574;gene25006
GO:0043067	regulation of programmed cell death	91	643	0.0018644	0.0572221	gene11076;gene12332;gene12485;gene1316;gene1321;gene13382;gene13440;gene14504;gene14987;gene17566;gene18874;gene19253;gene19338;gene19618;gene22941;gene23075;gene23498;gene24776;gene25057;gene25768;gene26532;gene5691;gene7080;gene8594;gene9735;gene9840;gene62;gene18742;gene3599;gene25812;gene14431;gene23518;gene27812;gene26342;gene562;gene22181;gene29103;gene19660;gene22141;gene28785;gene11073;ge…
GO:0010941	regulation of cell death	97	693	0.00188712	0.0572221	gene11076;gene12332;gene12485;gene1316;gene1321;gene13382;gene13440;gene14504;gene14987;gene17566;gene18874;gene19253;gene19338;gene19618;gene22941;gene23075;gene23498;gene24776;gene25057;gene25768;gene26532;gene5691;gene7080;gene8594;gene9735;gene9840;gene62;gene18742;gene3599;gene25812;gene14431;gene23518;gene27812;gene26342;gene562;gene22181;gene29103;gene19660;gene22141;gene28785;gene11073;ge…
GO:0009991	response to extracellular stimulus	29	157	0.00189026	0.0572221	gene21941;gene1082;gene12203;gene3983;gene13302;gene1663;gene18353;gene18742;gene22941;gene24439;gene8685;gene27812;gene5417;gene22502;gene562;gene13440;gene19338;gene10563;gene11614;gene13382;gene7491;gene9689;gene27276;gene163;gene6714;gene5969;gene24992;gene17566;gene19528
GO:0050877	neurological system process	33	186	0.00192043	0.0572221	gene10465;gene11640;gene19734;gene20546;gene27232;gene6543;gene6611;gene9948;gene17530;gene1082;gene14447;gene17214;gene62;gene1138;gene18849;gene1941;gene22684;gene24932;gene3656;gene10563;gene22988;gene26070;gene14775;gene11614;gene19363;gene16339;gene24007;gene24385;gene24386;gene28098;gene7563;gene8269;gene22751
GO:0009746	response to hexose	12	45	0.00192548	0.0572221	gene20525;gene13440;gene23509;gene23518;gene4895;gene6722;gene1190;gene12923;gene13382;gene18742;gene27068;gene562
GO:0034284	response to monosaccharide	12	45	0.00192548	0.0572221	gene20525;gene13440;gene23509;gene23518;gene4895;gene6722;gene1190;gene12923;gene13382;gene18742;gene27068;gene562
GO:0007431	salivary gland development	6	14	0.00195925	0.0572221	gene25006;gene17566;gene23593;gene24007;gene18076;gene20867
GO:0007566	embryo implantation	6	14	0.00195925	0.0572221	gene10461;gene13440;gene1803;gene1885;gene2414;gene26055
GO:0032371	regulation of sterol transport	6	14	0.00195925	0.0572221	gene13967;gene20852;gene22941;gene9171;gene8685;gene16570
GO:0032374	regulation of cholesterol transport	6	14	0.00195925	0.0572221	gene13967;gene20852;gene22941;gene9171;gene8685;gene16570
GO:0060412	ventricular septum morphogenesis	6	14	0.00195925	0.0572221	gene12923;gene24439;gene739;gene8322;gene23593;gene6871
GO:0071417	cellular response to organonitrogen compound	32	179	0.00196902	0.0572221	gene562;gene10461;gene16408;gene1663;gene18705;gene26070;gene28351;gene567;gene14431;gene1941;gene13382;gene15162;gene18353;gene18539;gene20852;gene24646;gene3286;gene4099;gene13792;gene25768;gene19253;gene26074;gene4895;gene7572;gene13703;gene12203;gene22988;gene14447;gene20525;gene12406;gene19273;gene62
GO:0036294	cellular response to decreased oxygen levels	14	57	0.00197449	0.0572221	gene11614;gene13440;gene14431;gene14447;gene18486;gene22941;gene25812;gene26055;gene5417;gene562;gene6543;gene27812;gene27068;gene4895
GO:0046165	alcohol biosynthetic process	14	57	0.00197449	0.0572221	gene14523;gene22225;gene16261;gene1656;gene4463;gene7094;gene12146;gene25496;gene10459;gene12485;gene16570;gene24992;gene2527;gene7919
GO:0046777	protein autophosphorylation	21	102	0.00199158	0.0574414	gene21446;gene4099;gene605;gene1082;gene11614;gene11696;gene14753;gene15054;gene16512;gene19103;gene19946;gene22016;gene22684;gene23593;gene24007;gene24185;gene27439;gene5084;gene5212;gene6714;gene8594
GO:0031571	mitotic G1 DNA damage checkpoint	10	34	0.00204499	0.0584226	gene7570;gene10199;gene10396;gene10475;gene12923;gene18486;gene25812;gene26342;gene2995;gene4342
GO:0044819	mitotic G1/S transition checkpoint	10	34	0.00204499	0.0584226	gene7570;gene10199;gene10396;gene10475;gene12923;gene18486;gene25812;gene26342;gene2995;gene4342
GO:0044710	single-organism metabolic process	274	2246	0.00207966	0.0584654	gene24932;gene11089;gene6214;gene5541;gene24583;gene62;gene13440;gene2979;gene15162;gene20812;gene25501;gene6714;gene6611;gene12490;gene10122;gene10806;gene12195;gene12485;gene17348;gene4017;gene8685;gene15176;gene1000;gene22941;gene10905;gene13686;gene14523;gene22225;gene12909;gene14479;gene13382;gene11616;gene26419;gene13725;gene25688;gene22272;gene2429;gene12146;gene24007;gene23518;gene7491;ge…
GO:0003401	axis elongation	5	10	0.00209498	0.0584654	gene27431;gene9486;gene23593;gene25006;gene13574
GO:0010874	regulation of cholesterol efflux	5	10	0.00209498	0.0584654	gene13967;gene20852;gene22941;gene9171;gene8685
GO:0031069	hair follicle morphogenesis	5	10	0.00209498	0.0584654	gene17566;gene23593;gene25006;gene26064;gene26532
GO:0050996	positive regulation of lipid catabolic process	5	10	0.00209498	0.0584654	gene14775;gene16570;gene20429;gene2470;gene24646
GO:0009725	response to hormone	48	300	0.00211397	0.0587237	gene27812;gene14431;gene9689;gene11076;gene24992;gene562;gene19253;gene22941;gene12485;gene13382;gene9115;gene8491;gene1941;gene6714;gene12332;gene17566;gene19338;gene25006;gene6566;gene27250;gene15162;gene18353;gene18539;gene20852;gene24646;gene3286;gene4099;gene26074;gene11614;gene16408;gene4895;gene6722;gene16512;gene22016;gene1770;gene28098;gene10537;gene27431;gene1316;gene19528;gene8985;gene…
GO:0007369	gastrulation	16	70	0.00218125	0.0601571	gene12471;gene1941;gene7154;gene6237;gene10461;gene17228;gene18706;gene9102;gene19979;gene23494;gene9486;gene23593;gene1321;gene24439;gene26064;gene3105
GO:0006357	regulation of transcription from RNA polymerase II promoter	109	797	0.00220631	0.0601571	gene27439;gene10396;gene10563;gene10744;gene10905;gene12146;gene12443;gene12923;gene1321;gene13792;gene13967;gene14536;gene1679;gene1691;gene17530;gene18486;gene19338;gene1941;gene19618;gene19958;gene20852;gene21884;gene22941;gene23518;gene23593;gene2414;gene24439;gene24691;gene25006;gene25291;gene25812;gene26070;gene26532;gene27250;gene27431;gene28098;gene29040;gene4391;gene4895;gene562;gene5901…
GO:0015850	organic hydroxy compound transport	11	40	0.00225332	0.0601571	gene12195;gene4651;gene20643;gene14771;gene62;gene16570;gene9486;gene21905;gene24385;gene24386;gene20525
GO:0016126	sterol biosynthetic process	9	29	0.00225539	0.0601571	gene14523;gene22225;gene4463;gene7094;gene12485;gene16570;gene24992;gene2527;gene7919
GO:0032963	collagen metabolic process	9	29	0.00225539	0.0601571	gene25768;gene10461;gene19117;gene1936;gene22706;gene24756;gene26005;gene3976;gene9115
GO:0044259	multicellular organismal macromolecule metabolic process	9	29	0.00225539	0.0601571	gene25768;gene10461;gene19117;gene1936;gene22706;gene24756;gene26005;gene3976;gene9115
GO:0072395	signal transduction involved in cell cycle checkpoint	9	29	0.00225539	0.0601571	gene7570;gene10396;gene10475;gene12923;gene18486;gene25812;gene26342;gene2995;gene4342
GO:0072401	signal transduction involved in DNA integrity checkpoint	9	29	0.00225539	0.0601571	gene7570;gene10396;gene10475;gene12923;gene18486;gene25812;gene26342;gene2995;gene4342
GO:0072422	signal transduction involved in DNA damage checkpoint	9	29	0.00225539	0.0601571	gene7570;gene10396;gene10475;gene12923;gene18486;gene25812;gene26342;gene2995;gene4342
GO:0003205	cardiac chamber development	15	64	0.00228225	0.0605304	gene12923;gene11596;gene24439;gene26532;gene1803;gene20867;gene23593;gene2414;gene739;gene8322;gene11640;gene1316;gene13574;gene6871;gene19338
GO:0003006	developmental process involved in reproduction	38	225	0.00228947	0.0605304	gene25006;gene14536;gene23593;gene9486;gene26342;gene9115;gene19338;gene18874;gene12485;gene13440;gene26055;gene23007;gene26070;gene5901;gene6543;gene7491;gene16339;gene873;gene22652;gene24992;gene4099;gene22941;gene562;gene14431;gene2716;gene16546;gene2414;gene24439;gene11614;gene17882;gene15054;gene10465;gene26064;gene5275;gene5277;gene8322;gene14524;gene20525
GO:0048519	negative regulation of biological process	250	2033	0.0023047	0.060667	gene13967;gene22941;gene26055;gene6410;gene6611;gene23498;gene19338;gene1885;gene20643;gene21115;gene22684;gene7297;gene739;gene7563;gene11076;gene12332;gene12485;gene1316;gene1321;gene13382;gene13440;gene14504;gene14987;gene17566;gene18874;gene19253;gene19618;gene23075;gene24776;gene25057;gene25768;gene26532;gene5691;gene7080;gene8594;gene9735;gene9840;gene14791;gene26674;gene6871;gene2714;gene6…
GO:0071364	cellular response to epidermal growth factor stimulus	7	19	0.00232559	0.0609507	gene14431;gene17530;gene25768;gene25917;gene6566;gene6714;gene7563
GO:0048839	inner ear development	13	52	0.00238659	0.0618991	gene25006;gene1941;gene13574;gene19979;gene17566;gene1925;gene26674;gene4852;gene24007;gene23593;gene1138;gene22684;gene25912
GO:0071456	cellular response to hypoxia	13	52	0.00238659	0.0618991	gene11614;gene13440;gene14431;gene14447;gene18486;gene22941;gene25812;gene26055;gene5417;gene562;gene6543;gene27068;gene4895
GO:0030323	respiratory tube development	17	77	0.00239258	0.0618991	gene25006;gene23593;gene1691;gene23067;gene13574;gene24007;gene1803;gene19748;gene10104;gene10563;gene14112;gene17566;gene23239;gene6543;gene5901;gene25768;gene24439
GO:0060322	head development	46	287	0.00250424	0.0643052	gene17566;gene19338;gene1941;gene25912;gene17228;gene23067;gene23593;gene24007;gene26419;gene11614;gene16560;gene18705;gene22684;gene24439;gene24976;gene24992;gene25768;gene2581;gene26004;gene26342;gene6700;gene8407;gene23356;gene6871;gene7154;gene9486;gene1138;gene16258;gene18076;gene1691;gene10104;gene10461;gene26532;gene25006;gene1925;gene9134;gene16339;gene562;gene17443;gene24385;gene24386;ge…
GO:0007420	brain development	43	264	0.00250692	0.0643052	gene17566;gene19338;gene1941;gene25912;gene17228;gene23067;gene23593;gene24007;gene26419;gene11614;gene16560;gene18705;gene22684;gene24439;gene24976;gene24992;gene25768;gene2581;gene26004;gene26342;gene6700;gene8407;gene23356;gene6871;gene7154;gene9486;gene1138;gene16258;gene18076;gene1691;gene26532;gene25006;gene1925;gene9134;gene16339;gene562;gene24385;gene24386;gene25812;gene605;gene9171;gene1…
GO:0006643	membrane lipid metabolic process	21	104	0.00255646	0.0652981	gene28772;gene16261;gene1656;gene19359;gene21423;gene5981;gene6611;gene19735;gene24385;gene24386;gene15918;gene13686;gene25091;gene4510;gene7926;gene2271;gene23007;gene26001;gene10214;gene12658;gene7046
GO:0032787	monocarboxylic acid metabolic process	39	234	0.00257628	0.0654912	gene6611;gene13686;gene26055;gene11599;gene18654;gene12146;gene13440;gene7642;gene18933;gene20931;gene22430;gene3843;gene12936;gene25091;gene19619;gene22272;gene12520;gene17214;gene20429;gene23509;gene25496;gene21287;gene21941;gene10976;gene24932;gene1941;gene18104;gene19736;gene5207;gene25651;gene9840;gene12195;gene1138;gene81;gene18913;gene9689;gene1066;gene17855;gene13697
GO:0007492	endoderm development	10	35	0.00259662	0.0654912	gene1321;gene17390;gene27431;gene7154;gene10461;gene17228;gene18706;gene9102;gene23494;gene14431
GO:0044783	G1 DNA damage checkpoint	10	35	0.00259662	0.0654912	gene7570;gene10199;gene10396;gene10475;gene12923;gene18486;gene25812;gene26342;gene2995;gene4342
GO:0071407	cellular response to organic cyclic compound	31	175	0.00266159	0.0665935	gene27812;gene562;gene13382;gene14431;gene6566;gene27250;gene10537;gene27431;gene1770;gene7572;gene8985;gene1941;gene4895;gene13703;gene24992;gene26532;gene9486;gene17530;gene12203;gene12001;gene26070;gene6611;gene12164;gene14447;gene20525;gene19338;gene19958;gene12406;gene19273;gene25768;gene62
GO:0001654	eye development	25	132	0.00266241	0.0665935	gene19338;gene25006;gene16339;gene18705;gene6611;gene19253;gene16258;gene10465;gene1321;gene1138;gene14524;gene20546;gene25866;gene12121;gene9486;gene1565;gene18076;gene10167;gene17566;gene25203;gene15054;gene24439;gene5084;gene26342;gene2414
GO:0060429	epithelium development	54	351	0.00278977	0.06941	gene10396;gene17882;gene1321;gene19592;gene26532;gene6700;gene16275;gene26674;gene27431;gene9486;gene1691;gene23593;gene19338;gene18076;gene18705;gene20867;gene8322;gene18874;gene26070;gene1444;gene25006;gene23067;gene23007;gene20160;gene4099;gene24007;gene5112;gene5901;gene14112;gene25636;gene25768;gene20546;gene14431;gene3077;gene19979;gene13792;gene6871;gene1138;gene22360;gene17566;gene26064;g…
GO:0048598	embryonic morphogenesis	37	220	0.00279805	0.06941	gene25006;gene1321;gene19592;gene26532;gene6700;gene12471;gene1941;gene13574;gene19979;gene18874;gene23593;gene7154;gene16546;gene9486;gene6237;gene1138;gene10461;gene17228;gene18706;gene9102;gene15054;gene6871;gene10465;gene22684;gene24007;gene25912;gene19338;gene27431;gene17566;gene23494;gene12923;gene17443;gene14431;gene1885;gene24439;gene26064;gene3105
GO:0008016	regulation of heart contraction	12	47	0.00287013	0.0709062	gene19273;gene17540;gene17566;gene10465;gene6543;gene739;gene19592;gene12406;gene18849;gene14447;gene21025;gene9412
GO:0051239	regulation of multicellular organismal process	131	991	0.00288948	0.0710931	gene11996;gene16339;gene19979;gene27431;gene19338;gene24007;gene25006;gene9696;gene18486;gene6871;gene9966;gene4895;gene18076;gene20728;gene9735;gene19774;gene25096;gene13967;gene16546;gene8322;gene12471;gene1321;gene24439;gene5112;gene26532;gene12406;gene18742;gene26070;gene19273;gene1691;gene4099;gene17540;gene18252;gene11637;gene14431;gene6566;gene13632;gene19800;gene7563;gene17851;gene4940;ge…
GO:0042472	inner ear morphogenesis	9	30	0.00292486	0.0711894	gene25006;gene1941;gene13574;gene19979;gene23593;gene1138;gene22684;gene24007;gene25912
GO:0045600	positive regulation of fat cell differentiation	9	30	0.00292486	0.0711894	gene10563;gene13440;gene14431;gene16546;gene20852;gene25203;gene26070;gene6871;gene7563
GO:0006935	chemotaxis	25	133	0.00295923	0.0711894	gene18076;gene12406;gene17566;gene17851;gene20358;gene23426;gene25006;gene9696;gene8407;gene1691;gene13928;gene14987;gene1941;gene20546;gene2628;gene27401;gene7154;gene15054;gene12121;gene21227;gene5084;gene20867;gene9920;gene20514;gene18742
GO:0046467	membrane lipid biosynthetic process	16	72	0.00296039	0.0711894	gene28772;gene16261;gene1656;gene19359;gene21423;gene5981;gene19735;gene24385;gene24386;gene13686;gene25091;gene15918;gene10214;gene12658;gene2271;gene7046
GO:0022407	regulation of cell-cell adhesion	23	119	0.00296272	0.0711894	gene739;gene7563;gene13632;gene26070;gene6410;gene21368;gene16546;gene19946;gene12471;gene10167;gene20691;gene17851;gene25057;gene27401;gene10055;gene11614;gene22027;gene19338;gene10888;gene1941;gene23509;gene9840;gene18486
GO:0010518	positive regulation of phospholipase activity	6	15	0.00297607	0.0711894	gene2036;gene14753;gene23593;gene24007;gene15054;gene5084
GO:1903727	positive regulation of phospholipid metabolic process	6	15	0.00297607	0.0711894	gene14753;gene15054;gene17851;gene24646;gene3077;gene5084
GO:0044281	small molecule metabolic process	120	898	0.00301853	0.0715796	gene24932;gene6214;gene5541;gene13440;gene15162;gene6714;gene12490;gene10122;gene10806;gene12195;gene12485;gene17348;gene4017;gene8685;gene6611;gene13686;gene14523;gene22225;gene13382;gene11616;gene13725;gene22272;gene24007;gene7491;gene19619;gene21905;gene26055;gene16570;gene21666;gene17659;gene11599;gene22707;gene7046;gene18654;gene20160;gene14493;gene16261;gene1656;gene21287;gene25158;gene6248…
GO:0030334	regulation of cell migration	45	282	0.00302694	0.0715796	gene1885;gene20643;gene21115;gene22684;gene6611;gene7297;gene739;gene25096;gene18742;gene12471;gene25006;gene18913;gene10804;gene1321;gene14112;gene15054;gene17224;gene17228;gene17566;gene26064;gene4099;gene7563;gene9840;gene18486;gene26674;gene18076;gene24022;gene24439;gene6237;gene19946;gene20514;gene20867;gene21366;gene9920;gene25917;gene12121;gene24007;gene13440;gene9171;gene28351;gene17851;g…
GO:0009790	embryo development	59	392	0.003028	0.0715796	gene25006;gene1321;gene19592;gene26532;gene6700;gene19338;gene12471;gene24439;gene24007;gene13546;gene27431;gene9486;gene1941;gene13574;gene19979;gene18874;gene23593;gene7154;gene10905;gene17443;gene2306;gene2414;gene25917;gene26004;gene5901;gene16546;gene24385;gene24386;gene27401;gene1316;gene19618;gene25914;gene6237;gene1138;gene26070;gene6543;gene7491;gene10461;gene17228;gene18706;gene9102;gen…
GO:1901135	carbohydrate derivative metabolic process	76	530	0.00310487	0.0731099	gene6214;gene1000;gene21029;gene28772;gene22272;gene10214;gene19619;gene13440;gene19736;gene18603;gene22196;gene3105;gene7154;gene11599;gene6714;gene22707;gene7046;gene14493;gene6248;gene19359;gene21423;gene5981;gene19166;gene19248;gene23009;gene27110;gene5762;gene20423;gene22814;gene22860;gene25784;gene25158;gene4463;gene12406;gene251;gene3286;gene18127;gene9725;gene21411;gene2271;gene26058;gene…
GO:0001837	epithelial to mesenchymal transition	8	25	0.00317962	0.0742898	gene7649;gene26064;gene7563;gene17566;gene9486;gene19800;gene23593;gene8491
GO:0071322	cellular response to carbohydrate stimulus	8	25	0.00317962	0.0742898	gene20525;gene1190;gene12923;gene13382;gene18742;gene27068;gene562;gene14431
GO:0010883	regulation of lipid storage	7	20	0.00325559	0.075771	gene20852;gene8685;gene13967;gene22941;gene20429;gene2470;gene25942
GO:0034391	regulation of smooth muscle cell apoptotic process	4	7	0.00335041	0.077085	gene23498;gene22941;gene9486;gene9840
GO:0048557	embryonic digestive tract morphogenesis	4	7	0.00335041	0.077085	gene15054;gene23593;gene25006;gene6871
GO:0060259	regulation of feeding behavior	4	7	0.00335041	0.077085	gene1082;gene19253;gene1941;gene11614
GO:0061448	connective tissue development	18	86	0.00336352	0.0770923	gene19338;gene9486;gene13440;gene25203;gene6871;gene24439;gene5901;gene4895;gene2085;gene14753;gene16823;gene1691;gene24007;gene26447;gene14822;gene16546;gene26064;gene7563
GO:0048523	negative regulation of cellular process	235	1912	0.00339669	0.0774335	gene13967;gene22941;gene26055;gene6410;gene6611;gene23498;gene1885;gene20643;gene21115;gene22684;gene7297;gene739;gene7563;gene11076;gene12332;gene12485;gene1316;gene1321;gene13382;gene13440;gene14504;gene14987;gene17566;gene18874;gene19253;gene19338;gene19618;gene23075;gene24776;gene25057;gene25768;gene26532;gene5691;gene7080;gene8594;gene9735;gene9840;gene14791;gene26674;gene6871;gene2714;gene6…
GO:0045165	cell fate commitment	13	54	0.00341421	0.0774335	gene6871;gene19338;gene17813;gene23593;gene7649;gene20852;gene26070;gene18076;gene9134;gene25006;gene26532;gene23518;gene6543
GO:0014031	mesenchymal cell development	11	42	0.00342784	0.0774335	gene26532;gene27401;gene18076;gene7649;gene26064;gene7563;gene17566;gene9486;gene19800;gene23593;gene8491
GO:0008610	lipid biosynthetic process	41	253	0.00342978	0.0774335	gene13686;gene14523;gene22225;gene12146;gene26055;gene28772;gene25496;gene7919;gene16261;gene1656;gene23509;gene19359;gene21423;gene5981;gene25535;gene20429;gene21227;gene25091;gene6186;gene4463;gene7094;gene24992;gene19619;gene22272;gene19735;gene24385;gene24386;gene13440;gene25942;gene4510;gene25651;gene1138;gene15918;gene10214;gene12658;gene2271;gene7046;gene10459;gene12485;gene16570;gene2527
GO:0050865	regulation of cell activation	28	156	0.00345015	0.0776027	gene6871;gene13632;gene14431;gene6566;gene21368;gene6410;gene26070;gene16546;gene14112;gene16287;gene15054;gene10167;gene17851;gene25057;gene27401;gene11614;gene22027;gene18742;gene19338;gene1941;gene13382;gene18913;gene10888;gene22684;gene23509;gene9840;gene25006;gene26004
GO:0042770	signal transduction in response to DNA damage	12	48	0.00346681	0.0776874	gene7570;gene10396;gene10475;gene12923;gene18486;gene25812;gene26342;gene2995;gene4342;gene10106;gene562;gene27332
GO:0048562	embryonic organ morphogenesis	19	93	0.00349748	0.0777557	gene25006;gene1321;gene19592;gene26532;gene6700;gene1941;gene13574;gene19979;gene1138;gene15054;gene23593;gene6871;gene10465;gene22684;gene24007;gene25912;gene17566;gene27431;gene17443
GO:0006688	glycosphingolipid biosynthetic process	5	11	0.00350855	0.0777557	gene28772;gene10214;gene12658;gene2271;gene7046
GO:0090207	regulation of triglyceride metabolic process	5	11	0.00350855	0.0777557	gene16570;gene20429;gene2470;gene25942;gene22016
GO:0044699	single-organism process	648	5809	0.00355297	0.0784516	gene20546;gene27431;gene18076;gene10396;gene17882;gene24932;gene11089;gene25006;gene6214;gene11996;gene16339;gene19979;gene739;gene5275;gene5277;gene16287;gene1082;gene12203;gene17566;gene10905;gene11498;gene11935;gene13440;gene13546;gene14431;gene14493;gene16540;gene18003;gene19253;gene21941;gene23239;gene23518;gene24851;gene27072;gene4391;gene4861;gene6566;gene9169;gene9171;gene9840;gene24007;g…
GO:0035239	tube morphogenesis	25	135	0.00363744	0.0800237	gene1321;gene19592;gene26532;gene6700;gene25006;gene1941;gene18076;gene18705;gene20867;gene8322;gene6237;gene23067;gene5901;gene23593;gene14112;gene17882;gene25636;gene15054;gene6871;gene19338;gene19979;gene27431;gene9486;gene12923;gene13574
GO:0010563	negative regulation of phosphorus metabolic process	40	247	0.00386806	0.0844807	gene23498;gene2714;gene62;gene23075;gene26074;gene11614;gene12203;gene12471;gene24185;gene24554;gene7570;gene7844;gene9486;gene28439;gene29040;gene5275;gene5277;gene1316;gene739;gene132;gene17566;gene19162;gene11076;gene15918;gene17540;gene11073;gene18874;gene19363;gene20598;gene4132;gene9966;gene17214;gene22941;gene18565;gene2429;gene4290;gene7080;gene20241;gene3089;gene19253
GO:0045936	negative regulation of phosphate metabolic process	40	247	0.00386806	0.0844807	gene23498;gene2714;gene62;gene23075;gene26074;gene11614;gene12203;gene12471;gene24185;gene24554;gene7570;gene7844;gene9486;gene28439;gene29040;gene5275;gene5277;gene1316;gene739;gene132;gene17566;gene19162;gene11076;gene15918;gene17540;gene11073;gene18874;gene19363;gene20598;gene4132;gene9966;gene17214;gene22941;gene18565;gene2429;gene4290;gene7080;gene20241;gene3089;gene19253
GO:0048729	tissue morphogenesis	36	217	0.00399731	0.0869884	gene1321;gene19592;gene26532;gene6700;gene11596;gene23593;gene9486;gene18076;gene18705;gene20867;gene8322;gene18874;gene10465;gene25006;gene23067;gene5901;gene14112;gene17882;gene25636;gene2414;gene739;gene19979;gene8407;gene19338;gene27431;gene1138;gene12121;gene17566;gene26064;gene7563;gene13574;gene12923;gene24007;gene1941;gene24439;gene3105
GO:0006487	protein N-linked glycosylation	13	55	0.00404859	0.0872369	gene10214;gene12658;gene2271;gene7046;gene9847;gene11818;gene18860;gene28381;gene366;gene14493;gene17882;gene6298;gene8596
GO:0030330	DNA damage response, signal transduction by p53 class mediator	10	37	0.00405426	0.0872369	gene10396;gene10475;gene12923;gene18486;gene25812;gene26342;gene2995;gene4342;gene10106;gene562
GO:0050671	positive regulation of lymphocyte proliferation	10	37	0.00405426	0.0872369	gene21368;gene6410;gene17851;gene25057;gene27401;gene22027;gene23509;gene9840;gene25006;gene26004
GO:0001704	formation of primary germ layer	12	49	0.00415964	0.0872369	gene6237;gene10461;gene17228;gene18706;gene9102;gene23494;gene23593;gene1321;gene1941;gene24439;gene26064;gene3105
GO:0007584	response to nutrient	12	49	0.00415964	0.0872369	gene21941;gene18742;gene13440;gene19338;gene10563;gene11614;gene13382;gene7491;gene9689;gene24992;gene17566;gene19528
GO:0001656	metanephros development	8	26	0.0041744	0.0872369	gene4895;gene5901;gene20546;gene25006;gene6871;gene26532;gene23067;gene15054
GO:0003281	ventricular septum development	8	26	0.0041744	0.0872369	gene12923;gene24439;gene739;gene8322;gene1316;gene13574;gene23593;gene6871
GO:0006695	cholesterol biosynthetic process	8	26	0.0041744	0.0872369	gene12485;gene16570;gene22225;gene24992;gene2527;gene4463;gene7094;gene7919
GO:0006977	DNA damage response, signal transduction by p53 class mediator resulting in cell cycle arrest	8	26	0.0041744	0.0872369	gene10396;gene10475;gene12923;gene18486;gene25812;gene26342;gene2995;gene4342
GO:0048864	stem cell development	11	43	0.00417575	0.0872369	gene26532;gene27401;gene18076;gene7649;gene26064;gene7563;gene17566;gene9486;gene19800;gene23593;gene8491
GO:0033628	regulation of cell adhesion mediated by integrin	6	16	0.00434076	0.0872369	gene17566;gene1656;gene3286;gene6611;gene7563;gene10055
GO:0043551	regulation of phosphatidylinositol 3-kinase activity	6	16	0.00434076	0.0872369	gene14753;gene15054;gene17851;gene24646;gene3077;gene5084
GO:0050810	regulation of steroid biosynthetic process	6	16	0.00434076	0.0872369	gene4651;gene4895;gene2716;gene22941;gene26064;gene7563
GO:0071621	granulocyte chemotaxis	6	16	0.00434076	0.0872369	gene12406;gene17566;gene17851;gene20358;gene23426;gene9696
GO:0044763	single-organism cellular process	580	5151	0.00435305	0.0872369	gene20546;gene27431;gene18076;gene10396;gene17882;gene24932;gene11089;gene6214;gene11996;gene16339;gene19979;gene5275;gene5277;gene16287;gene1082;gene12203;gene24007;gene25006;gene7297;gene5541;gene24583;gene62;gene13440;gene11547;gene13632;gene27812;gene15162;gene20358;gene21466;gene605;gene9102;gene17851;gene12406;gene17566;gene23426;gene23059;gene20812;gene25501;gene18849;gene22181;gene29103;g…
GO:0048705	skeletal system morphogenesis	18	88	0.00435606	0.0872369	gene24439;gene5901;gene10465;gene1321;gene15054;gene23593;gene2085;gene17566;gene27431;gene17443;gene14753;gene9169;gene10200;gene11640;gene19338;gene10461;gene19800;gene24007
GO:0060976	coronary vasculature development	7	21	0.0044444	0.0886969	gene5084;gene18076;gene2414;gene1316;gene13574;gene1803;gene20867
[truncated: 5,742 more rows]

## Sheet: GO for upregulated lncRNAs
Additional file 10 GO terms for D8 versus D4. List of GO terms for upregulated lncRNAs from D8 versus D4.
[truncated: 10,727 more rows]

[truncated: 3 more sheets: GO for downregulated lncRNAs, GO for upregulated circRNAs, GO for downregulated circRNAs]
