# Supplementary material for: A genome-wide landscape of mRNAs, lncRNAs, and circRNAs during subcutaneous adipogenesis in pigs
Source: J Anim Sci Biotechnol. 2018 Nov 1;9:76. doi: 10.1186/s40104-018-0292-7 (PMC6211446; doi:10.1186/s40104-018-0292-7)
Supplement: Supplementary file 11 — GO terms for upregulated and downregulated mRNAs, lncRNAs, and circRNAs from D4 vs D0. Terms marked gray background represent significant enrichment, while other terms represent non-significant enrichment. (XLSX 4373 kb) [file 40104_2018_292_MOESM11_ESM.xlsx]

## Sheet: GO for upregulated mRNAs
Additional file 11 GO terms for D4 versus D0. List of GO terms for upregulated mRNAs from D4 versus D0.
GO ID	Description	GeneRatio (839)	BgRatio (8043)	pvalue	fdr	geneID
GO:0006629	lipid metabolic process	127	532	1.32883e-20	7.81351e-17	gene13440;gene18001;gene4699;gene6611;gene10806;gene12195;gene12485;gene1990;gene7147;gene15610;gene13686;gene15585;gene23386;gene14523;gene14480;gene12146;gene8308;gene13300;gene24007;gene26055;gene28390;gene28772;gene16570;gene13622;gene24567;gene18654;gene19267;gene25496;gene25831;gene24531;gene10885;gene11004;gene1656;gene16244;gene23509;gene30259;gene10761;gene13828;gene21227;gene23239;gene2…
GO:0032787	monocarboxylic acid metabolic process	73	234	7.59016e-19	2.23151e-15	gene18001;gene15610;gene6611;gene13686;gene15585;gene23386;gene14480;gene26055;gene28390;gene11599;gene18654;gene20364;gene4699;gene2606;gene10714;gene12146;gene13440;gene7642;gene1069;gene16838;gene18933;gene20931;gene22430;gene22522;gene3843;gene13622;gene24567;gene24903;gene25091;gene9576;gene10046;gene13365;gene18785;gene19267;gene19619;gene20917;gene22272;gene24531;gene3113;gene12520;gene172…
GO:0044281	small molecule metabolic process	173	898	2.00948e-17	3.93858e-14	gene11711;gene24932;gene19885;gene6214;gene24969;gene13440;gene15162;gene18001;gene6714;gene10806;gene12195;gene12485;gene1990;gene7147;gene15610;gene6611;gene18792;gene13686;gene15585;gene23386;gene14523;gene14480;gene13382;gene13725;gene11718;gene22272;gene24007;gene7491;gene19619;gene21905;gene26055;gene28390;gene18877;gene16570;gene7449;gene19267;gene21666;gene6415;gene13622;gene24567;gene220…
GO:0044255	cellular lipid metabolic process	104	435	5.77075e-17	8.48301e-14	gene13440;gene18001;gene7147;gene15610;gene6611;gene13686;gene15585;gene23386;gene14523;gene14480;gene12146;gene8308;gene13300;gene26055;gene28390;gene28772;gene16570;gene18654;gene24531;gene11004;gene1656;gene16244;gene23509;gene25496;gene30259;gene20917;gene7774;gene20364;gene4699;gene15061;gene25535;gene12471;gene22179;gene10714;gene5084;gene1069;gene16838;gene18933;gene20931;gene22430;gene225…
GO:0006631	fatty acid metabolic process	53	149	1.05014e-16	1.23496e-13	gene18001;gene15610;gene6611;gene13686;gene15585;gene23386;gene14480;gene26055;gene28390;gene18654;gene20364;gene4699;gene10714;gene12146;gene13440;gene1069;gene16838;gene18933;gene20931;gene22430;gene22522;gene3843;gene25091;gene9576;gene10046;gene13365;gene18785;gene19267;gene19619;gene20917;gene22272;gene24531;gene3113;gene12520;gene17214;gene20429;gene22334;gene23509;gene25496;gene5986;gene36…
GO:0043436	oxoacid metabolic process	107	480	3.71932e-15	3.64493e-12	gene11711;gene24932;gene18001;gene6714;gene15610;gene6611;gene13686;gene15585;gene23386;gene14480;gene13382;gene13725;gene26055;gene28390;gene18877;gene7449;gene19267;gene21666;gene6415;gene18766;gene11599;gene7046;gene18654;gene1069;gene21287;gene25158;gene20364;gene4699;gene20626;gene2606;gene2590;gene10714;gene12146;gene13440;gene7642;gene1342;gene22196;gene3105;gene8414;gene23009;gene16838;ge…
GO:0006082	organic acid metabolic process	107	483	5.84771e-15	4.91207e-12	gene11711;gene24932;gene18001;gene6714;gene15610;gene6611;gene13686;gene15585;gene23386;gene14480;gene13382;gene13725;gene26055;gene28390;gene18877;gene7449;gene19267;gene21666;gene6415;gene18766;gene11599;gene7046;gene18654;gene1069;gene21287;gene25158;gene20364;gene4699;gene20626;gene2606;gene2590;gene10714;gene12146;gene13440;gene7642;gene1342;gene22196;gene3105;gene8414;gene23009;gene16838;ge…
GO:0016042	lipid catabolic process	44	124	4.98378e-14	3.66308e-11	gene18001;gene7147;gene13300;gene18654;gene10885;gene13622;gene10761;gene10806;gene13828;gene21227;gene23239;gene2755;gene2787;gene9464;gene10714;gene12146;gene13440;gene1069;gene16838;gene18933;gene20931;gene22430;gene22522;gene3843;gene6611;gene10976;gene15918;gene25917;gene12525;gene15609;gene20364;gene21354;gene4699;gene5891;gene744;gene8200;gene9576;gene20917;gene16570;gene22100;gene2470;gen…
GO:0019752	carboxylic acid metabolic process	97	439	1.50473e-13	9.83091e-11	gene11711;gene24932;gene18001;gene6714;gene15610;gene6611;gene13686;gene15585;gene23386;gene14480;gene13382;gene13725;gene26055;gene28390;gene18877;gene19267;gene21666;gene6415;gene18766;gene11599;gene7046;gene18654;gene1069;gene21287;gene25158;gene20364;gene4699;gene20626;gene2606;gene2590;gene10714;gene12146;gene13440;gene7642;gene16838;gene18933;gene20931;gene22430;gene22522;gene3843;gene3702;…
GO:0044710	single-organism metabolic process	323	2246	1.49096e-12	8.76687e-10	gene11711;gene24932;gene19885;gene6214;gene24631;gene3650;gene24969;gene11743;gene62;gene13440;gene2979;gene15162;gene20812;gene18001;gene6714;gene4699;gene6611;gene10806;gene12195;gene12485;gene1990;gene15176;gene21904;gene7147;gene1000;gene10905;gene15610;gene18792;gene13686;gene15585;gene23386;gene14523;gene14480;gene14479;gene13382;gene13725;gene25688;gene11718;gene22272;gene2429;gene12146;ge…
GO:0044242	cellular lipid catabolic process	35	95	5.79448e-12	3.09741e-09	gene18001;gene7147;gene13300;gene18654;gene10714;gene12146;gene13440;gene1069;gene16838;gene18933;gene20931;gene22430;gene22522;gene3843;gene6611;gene15918;gene25917;gene12525;gene15609;gene20364;gene21354;gene4699;gene5891;gene744;gene8200;gene9576;gene20917;gene10806;gene10885;gene16570;gene22100;gene2470;gene15061;gene24903;gene13697
GO:1901615	organic hydroxy compound metabolic process	54	195	6.82558e-12	3.34453e-09	gene10806;gene12195;gene12485;gene13440;gene1990;gene7147;gene14523;gene24007;gene7491;gene62;gene21905;gene16570;gene13622;gene24567;gene6611;gene24531;gene10885;gene11004;gene1656;gene15061;gene22019;gene7642;gene24903;gene4699;gene16244;gene27110;gene2832;gene30259;gene17566;gene10459;gene23844;gene9582;gene10976;gene22499;gene25831;gene15918;gene9840;gene21025;gene12146;gene25496;gene8308;gen…
GO:0016054	organic acid catabolic process	37	112	6.0208e-11	2.52873e-08	gene11711;gene18001;gene13725;gene18654;gene1069;gene21287;gene25158;gene10714;gene12146;gene13440;gene16838;gene18933;gene20931;gene22430;gene22522;gene3843;gene10046;gene28025;gene18877;gene10976;gene13622;gene12525;gene15609;gene20364;gene21354;gene4699;gene5891;gene744;gene8200;gene9576;gene8778;gene2590;gene24903;gene5067;gene6355;gene15162;gene13697
GO:0046395	carboxylic acid catabolic process	37	112	6.0208e-11	2.52873e-08	gene11711;gene18001;gene13725;gene18654;gene1069;gene21287;gene25158;gene10714;gene12146;gene13440;gene16838;gene18933;gene20931;gene22430;gene22522;gene3843;gene10046;gene28025;gene18877;gene10976;gene13622;gene12525;gene15609;gene20364;gene21354;gene4699;gene5891;gene744;gene8200;gene9576;gene8778;gene2590;gene24903;gene5067;gene6355;gene15162;gene13697
GO:0044712	single-organism catabolic process	91	444	7.70381e-11	3.01989e-08	gene11711;gene11743;gene62;gene18001;gene7147;gene13725;gene13300;gene18654;gene10885;gene13622;gene9193;gene1069;gene21287;gene25158;gene10761;gene10806;gene13828;gene21227;gene23239;gene2755;gene2787;gene9464;gene24969;gene11263;gene24932;gene3075;gene3077;gene10714;gene12146;gene13440;gene24407;gene16838;gene18933;gene20931;gene22430;gene22522;gene3843;gene10046;gene203;gene6611;gene28025;gene…
GO:0042221	response to chemical	203	1304	1.74699e-10	6.42019e-08	gene18076;gene7572;gene562;gene12406;gene17566;gene17851;gene8001;gene8003;gene927;gene10563;gene7297;gene27812;gene12443;gene17641;gene24992;gene9966;gene10461;gene16408;gene18705;gene24339;gene567;gene21941;gene11588;gene11743;gene18353;gene2371;gene3133;gene22167;gene10739;gene11638;gene13440;gene19885;gene1990;gene21041;gene3064;gene4940;gene24974;gene25134;gene9926;gene62;gene9689;gene14968;…
GO:0044282	small molecule catabolic process	45	164	5.63163e-10	1.87862e-07	gene11711;gene18001;gene7147;gene13725;gene18654;gene10885;gene13622;gene1069;gene21287;gene25158;gene24969;gene10714;gene12146;gene13440;gene16838;gene18933;gene20931;gene22430;gene22522;gene3843;gene10046;gene28025;gene18877;gene10976;gene22499;gene15918;gene27110;gene6722;gene12525;gene15609;gene20364;gene21354;gene4699;gene5891;gene744;gene8200;gene9576;gene15061;gene8778;gene2590;gene24903;g…
GO:0072329	monocarboxylic acid catabolic process	26	66	5.75089e-10	1.87862e-07	gene18001;gene18654;gene10714;gene12146;gene13440;gene1069;gene16838;gene18933;gene20931;gene22430;gene22522;gene3843;gene10976;gene13622;gene11711;gene12525;gene15609;gene20364;gene21354;gene4699;gene5891;gene744;gene8200;gene9576;gene24903;gene13697
GO:0008610	lipid biosynthetic process	58	253	3.73706e-09	1.15652e-06	gene13686;gene15585;gene23386;gene14523;gene12146;gene8308;gene26055;gene28390;gene28772;gene19267;gene25496;gene25831;gene11004;gene1656;gene16244;gene23509;gene30259;gene7774;gene25535;gene13622;gene24567;gene24903;gene4699;gene20429;gene21227;gene25091;gene6186;gene24992;gene10046;gene13365;gene18785;gene19619;gene20917;gene22272;gene24531;gene3113;gene13318;gene7657;gene19735;gene24386;gene13…
GO:0006066	alcohol metabolic process	41	151	4.67244e-09	1.3737e-06	gene10806;gene12195;gene12485;gene13440;gene1990;gene7147;gene14523;gene24007;gene21905;gene16570;gene13622;gene24567;gene6611;gene24531;gene10885;gene11004;gene1656;gene15061;gene16244;gene27110;gene2832;gene30259;gene10459;gene23844;gene9582;gene22499;gene25831;gene15918;gene9840;gene12146;gene25496;gene8308;gene1138;gene11640;gene1785;gene6253;gene6186;gene19267;gene24992;gene744;gene7657
GO:0055114	oxidation-reduction process	58	261	1.26615e-08	3.54521e-06	gene18001;gene2429;gene10471;gene1069;gene16838;gene18933;gene20931;gene22430;gene22522;gene3843;gene17892;gene18104;gene24491;gene6415;gene22955;gene18849;gene25654;gene16570;gene11599;gene12485;gene13365;gene18792;gene22144;gene22272;gene23461;gene24531;gene25203;gene25769;gene6253;gene6611;gene6900;gene7642;gene25831;gene2827;gene23261;gene8900;gene28785;gene11743;gene10714;gene12525;gene13440…
GO:1901700	response to oxygen-containing compound	92	497	1.48739e-08	3.9754e-06	gene562;gene7297;gene27812;gene10461;gene16408;gene18705;gene24339;gene567;gene21941;gene11588;gene10739;gene11638;gene12406;gene13440;gene19885;gene1990;gene21041;gene3064;gene4940;gene927;gene24974;gene25134;gene9926;gene27830;gene3156;gene24932;gene6722;gene13382;gene6714;gene12332;gene17566;gene19253;gene25006;gene163;gene22334;gene15162;gene18353;gene18539;gene19984;gene20852;gene21354;gene2…
GO:0009062	fatty acid catabolic process	22	57	1.91879e-08	4.4763e-06	gene18001;gene18654;gene10714;gene12146;gene13440;gene1069;gene16838;gene18933;gene20931;gene22430;gene22522;gene3843;gene12525;gene15609;gene20364;gene21354;gene4699;gene5891;gene744;gene8200;gene9576;gene24903
GO:0019395	fatty acid oxidation	22	57	1.91879e-08	4.4763e-06	gene18001;gene1069;gene16838;gene18933;gene20931;gene22430;gene22522;gene3843;gene10714;gene12525;gene13440;gene15609;gene20364;gene21354;gene4699;gene5891;gene744;gene8200;gene9576;gene18913;gene9689;gene24903
GO:0034440	lipid oxidation	22	57	1.91879e-08	4.4763e-06	gene18001;gene1069;gene16838;gene18933;gene20931;gene22430;gene22522;gene3843;gene10714;gene12525;gene13440;gene15609;gene20364;gene21354;gene4699;gene5891;gene744;gene8200;gene9576;gene18913;gene9689;gene24903
GO:0010033	response to organic substance	157	999	1.97932e-08	4.4763e-06	gene7572;gene562;gene10563;gene7297;gene27812;gene12443;gene17641;gene24992;gene9966;gene10461;gene16408;gene18705;gene24339;gene567;gene21941;gene11588;gene17851;gene22167;gene10739;gene11638;gene12406;gene13440;gene19885;gene1990;gene21041;gene3064;gene4940;gene927;gene24974;gene25134;gene9926;gene62;gene9689;gene14968;gene24007;gene4895;gene12412;gene19528;gene2457;gene8415;gene17214;gene24932…
GO:0006790	sulfur compound metabolic process	41	159	2.37611e-08	5.17464e-06	gene4699;gene16244;gene30259;gene13382;gene19619;gene7449;gene6248;gene13686;gene14480;gene15585;gene19267;gene25091;gene3796;gene1760;gene1342;gene22196;gene3105;gene8414;gene23009;gene22582;gene5469;gene21029;gene18654;gene21287;gene21941;gene23509;gene25496;gene10214;gene26058;gene25831;gene26344;gene7643;gene13680;gene13681;gene24075;gene6496;gene5067;gene6355;gene18785;gene18814;gene9122
GO:0055088	lipid homeostasis	20	50	4.18616e-08	8.79094e-06	gene10563;gene1069;gene16838;gene18933;gene22430;gene22522;gene2470;gene3843;gene10885;gene12195;gene12886;gene16244;gene16570;gene1990;gene30259;gene3064;gene19352;gene25942;gene23509;gene4062
GO:0044283	small molecule biosynthetic process	49	216	8.9299e-08	1.81061e-05	gene11711;gene24932;gene6714;gene13686;gene15585;gene23386;gene14523;gene26055;gene28390;gene18877;gene17659;gene11004;gene1656;gene2590;gene7642;gene13622;gene24567;gene24903;gene4699;gene25091;gene10046;gene13365;gene18785;gene19267;gene19619;gene20917;gene22272;gene24531;gene3113;gene3796;gene25831;gene12146;gene25496;gene8308;gene1138;gene17376;gene18814;gene2606;gene26135;gene8900;gene1760;g…
GO:0050896	response to stimulus	372	2899	1.06019e-07	2.07797e-05	gene18076;gene24339;gene16339;gene16962;gene7572;gene562;gene2979;gene21466;gene24231;gene9102;gene17882;gene25006;gene12406;gene17566;gene17851;gene8001;gene8003;gene927;gene10563;gene7080;gene7297;gene9486;gene27812;gene12443;gene17641;gene24992;gene9966;gene10461;gene16408;gene18705;gene567;gene21941;gene11588;gene11743;gene18353;gene2371;gene3133;gene22167;gene18742;gene10739;gene11638;gene13…
GO:0048878	chemical homeostasis	62	306	1.5059e-07	2.79945e-05	gene20791;gene21025;gene16275;gene10563;gene1069;gene16838;gene18933;gene22430;gene22522;gene2470;gene3843;gene25134;gene17892;gene2280;gene24582;gene2811;gene28785;gene7080;gene10885;gene12195;gene12886;gene16244;gene16570;gene1990;gene30259;gene3064;gene19352;gene25942;gene262;gene17160;gene9486;gene13711;gene17875;gene7131;gene17008;gene23509;gene11848;gene11027;gene16408;gene19253;gene19984;g…
GO:0072330	monocarboxylic acid biosynthetic process	25	78	1.55025e-07	2.79945e-05	gene13686;gene15585;gene23386;gene26055;gene28390;gene7642;gene13622;gene24567;gene24903;gene4699;gene25091;gene10046;gene13365;gene18785;gene19267;gene19619;gene20917;gene22272;gene24531;gene3113;gene24932;gene3796;gene25831;gene1138;gene1760
GO:0006635	fatty acid beta-oxidation	19	49	1.64816e-07	2.79945e-05	gene1069;gene16838;gene18933;gene20931;gene22430;gene22522;gene3843;gene10714;gene12525;gene13440;gene15609;gene20364;gene21354;gene4699;gene5891;gene744;gene8200;gene9576;gene24903
GO:0030198	extracellular matrix organization	33	122	1.66634e-07	2.79945e-05	gene18742;gene26976;gene7131;gene10461;gene12197;gene22808;gene25203;gene9115;gene10104;gene10905;gene1248;gene17228;gene17882;gene18705;gene18706;gene20546;gene2085;gene23404;gene24231;gene24339;gene24756;gene309;gene3976;gene6900;gene8415;gene9102;gene9735;gene17160;gene10694;gene17566;gene22144;gene6611;gene9948
GO:0043062	extracellular structure organization	33	122	1.66634e-07	2.79945e-05	gene18742;gene26976;gene7131;gene10461;gene12197;gene22808;gene25203;gene9115;gene10104;gene10905;gene1248;gene17228;gene17882;gene18705;gene18706;gene20546;gene2085;gene23404;gene24231;gene24339;gene24756;gene309;gene3976;gene6900;gene8415;gene9102;gene9735;gene17160;gene10694;gene17566;gene22144;gene6611;gene9948
GO:0009605	response to external stimulus	101	592	2.07189e-07	3.38409e-05	gene18076;gene12406;gene17566;gene17851;gene8001;gene8003;gene927;gene21941;gene24231;gene10739;gene11638;gene13440;gene19885;gene1990;gene21041;gene3064;gene4940;gene1082;gene2457;gene11460;gene12331;gene19528;gene21981;gene22481;gene23068;gene23240;gene23241;gene23242;gene23509;gene3645;gene3981;gene4391;gene5470;gene6623;gene7954;gene9145;gene9412;gene9413;gene25006;gene17008;gene18353;gene187…
GO:0044699	single-organism process	666	5809	3.25587e-07	5.17419e-05	gene20546;gene18076;gene17882;gene891;gene2457;gene11711;gene24932;gene24339;gene25006;gene1990;gene19885;gene6214;gene24631;gene3650;gene16339;gene16962;gene16287;gene26759;gene1082;gene21638;gene17566;gene10905;gene11004;gene13440;gene18003;gene19253;gene21941;gene23239;gene23518;gene24851;gene3645;gene4391;gene6566;gene7620;gene9840;gene24969;gene24007;gene7297;gene231;gene24231;gene1321;gene4…
GO:0070887	cellular response to chemical stimulus	138	888	3.45555e-07	5.347e-05	gene18076;gene7572;gene562;gene12406;gene17566;gene17851;gene8001;gene8003;gene927;gene7297;gene27812;gene10461;gene16408;gene18705;gene24339;gene567;gene11588;gene11743;gene18353;gene2371;gene3133;gene10739;gene11638;gene13440;gene19885;gene1990;gene21041;gene3064;gene4940;gene24974;gene25134;gene9926;gene62;gene9689;gene14968;gene24007;gene4895;gene12412;gene19528;gene2457;gene8415;gene21981;ge…
GO:0042445	hormone metabolic process	16	38	4.15046e-07	6.25761e-05	gene4699;gene6611;gene26990;gene11748;gene1803;gene13365;gene3113;gene7657;gene15075;gene1138;gene11640;gene1785;gene6253;gene19531;gene15061;gene13697
GO:0071310	cellular response to organic substance	117	725	4.43587e-07	6.52072e-05	gene562;gene7297;gene27812;gene10461;gene16408;gene18705;gene24339;gene567;gene11588;gene17851;gene10739;gene11638;gene12406;gene13440;gene19885;gene1990;gene21041;gene3064;gene4940;gene927;gene24974;gene25134;gene9926;gene62;gene9689;gene14968;gene24007;gene4895;gene12412;gene19528;gene2457;gene8415;gene21981;gene23242;gene19254;gene11433;gene23757;gene24439;gene25768;gene28134;gene4513;gene8491…
GO:0034754	cellular hormone metabolic process	12	23	6.9914e-07	0.000100267	gene4699;gene6611;gene13365;gene3113;gene7657;gene1138;gene11640;gene1785;gene6253;gene19531;gene15061;gene13697
GO:0044763	single-organism cellular process	600	5151	8.00607e-07	0.000112085	gene20546;gene18076;gene17882;gene891;gene11711;gene24932;gene24339;gene19885;gene6214;gene24631;gene3650;gene16339;gene16962;gene16287;gene26759;gene1082;gene21638;gene24969;gene24007;gene25006;gene7297;gene4472;gene9576;gene11743;gene62;gene13440;gene21364;gene24231;gene13632;gene27812;gene15162;gene21466;gene9102;gene17851;gene12406;gene17566;gene8001;gene8003;gene927;gene23059;gene20812;gene1…
GO:0051239	regulation of multicellular organismal process	149	991	8.50401e-07	0.000116287	gene16339;gene16962;gene21354;gene24007;gene25006;gene16787;gene18486;gene20841;gene6623;gene9966;gene4895;gene18076;gene20728;gene9735;gene1760;gene19774;gene1099;gene13967;gene16546;gene8322;gene12471;gene1321;gene23757;gene24439;gene26976;gene7131;gene12406;gene18742;gene16940;gene927;gene1691;gene12197;gene309;gene4099;gene17540;gene26990;gene6566;gene13632;gene19800;gene12090;gene17118;gene2…
GO:0001101	response to acid chemical	30	113	9.36663e-07	0.000125172	gene10461;gene16408;gene18705;gene24339;gene567;gene21941;gene24932;gene13382;gene163;gene22334;gene16244;gene30259;gene17160;gene27812;gene12332;gene4895;gene17008;gene27068;gene13711;gene1656;gene17566;gene20852;gene2414;gene7923;gene17851;gene13574;gene16339;gene1990;gene20442;gene2371
GO:0009719	response to endogenous stimulus	91	537	1.19714e-06	0.000156426	gene562;gene27812;gene10461;gene16408;gene18705;gene24339;gene567;gene21941;gene11588;gene22167;gene24974;gene25134;gene9926;gene9689;gene14968;gene24007;gene17214;gene24932;gene19254;gene24992;gene19253;gene12485;gene13382;gene643;gene9115;gene13680;gene28785;gene8415;gene11433;gene23757;gene24439;gene25768;gene28134;gene4513;gene4895;gene8491;gene23593;gene6714;gene12332;gene17566;gene25006;gen…
GO:0006952	defense response	66	357	1.94377e-06	0.000246535	gene8415;gene12412;gene19528;gene2457;gene21981;gene23242;gene13305;gene24963;gene1082;gene11460;gene12331;gene22481;gene23068;gene23240;gene23241;gene23509;gene3645;gene3981;gene4391;gene5470;gene6623;gene7954;gene9145;gene927;gene9412;gene9413;gene4895;gene10218;gene13304;gene21446;gene2280;gene24671;gene25966;gene2979;gene4940;gene8001;gene8002;gene8003;gene9580;gene9581;gene3704;gene5608;gene…
GO:0008202	steroid metabolic process	25	88	1.97061e-06	0.000246535	gene4699;gene6611;gene10806;gene12195;gene12485;gene13440;gene1990;gene14523;gene24007;gene13622;gene24567;gene10885;gene5580;gene24903;gene10976;gene13365;gene3113;gene7657;gene17484;gene20364;gene16570;gene19267;gene24992;gene744;gene15061
GO:1901701	cellular response to oxygen-containing compound	60	315	2.12756e-06	0.000257733	gene562;gene7297;gene27812;gene10461;gene16408;gene18705;gene24339;gene567;gene11588;gene10739;gene11638;gene12406;gene13440;gene19885;gene1990;gene21041;gene3064;gene4940;gene927;gene24974;gene25134;gene9926;gene13382;gene22334;gene15162;gene18353;gene18539;gene19984;gene20852;gene21354;gene24646;gene3286;gene3679;gene4099;gene18742;gene13792;gene25768;gene19253;gene26074;gene4895;gene16244;gene…
GO:0042127	regulation of cell proliferation	98	598	2.14777e-06	0.000257733	gene10218;gene10804;gene11004;gene11588;gene12332;gene13711;gene14968;gene16287;gene1656;gene17566;gene19254;gene22955;gene23593;gene24007;gene24646;gene24942;gene27741;gene3372;gene4099;gene5084;gene5782;gene6153;gene7080;gene7131;gene8407;gene9840;gene7563;gene17882;gene25006;gene6623;gene13632;gene13440;gene21884;gene10739;gene1691;gene6410;gene4895;gene1321;gene1248;gene28785;gene7449;gene106…
GO:0097164	ammonium ion metabolic process	19	58	3.32551e-06	0.00039108	gene7147;gene11718;gene22272;gene62;gene16570;gene27059;gene11004;gene1656;gene23793;gene7642;gene17566;gene10459;gene23844;gene9582;gene15918;gene12146;gene25496;gene8308;gene11611
GO:0051241	negative regulation of multicellular organismal process	62	334	3.49893e-06	0.000403406	gene21354;gene1099;gene13967;gene16546;gene8322;gene18742;gene1691;gene13632;gene19800;gene12090;gene17118;gene17540;gene10739;gene19254;gene25912;gene1321;gene14479;gene20456;gene25768;gene2714;gene18486;gene26064;gene2979;gene17147;gene23352;gene927;gene7080;gene17598;gene13440;gene18913;gene7449;gene24439;gene2827;gene20544;gene6143;gene19528;gene12121;gene24185;gene3064;gene18706;gene21835;ge…
GO:1901698	response to nitrogen compound	59	314	4.07548e-06	0.000460843	gene7572;gene562;gene10461;gene16408;gene18705;gene24339;gene567;gene21941;gene11588;gene22167;gene24974;gene25134;gene9926;gene17214;gene24932;gene13680;gene28785;gene8415;gene13382;gene15162;gene18353;gene18539;gene19984;gene20852;gene21354;gene24646;gene3286;gene3679;gene4099;gene13792;gene25768;gene19253;gene26074;gene4895;gene6714;gene6722;gene13967;gene9413;gene17851;gene6410;gene27812;gene…
GO:0010817	regulation of hormone levels	31	127	4.30863e-06	0.000478014	gene4699;gene6611;gene26990;gene7182;gene4895;gene927;gene16339;gene8594;gene11748;gene1803;gene19651;gene13365;gene3113;gene7657;gene27471;gene16823;gene23518;gene13440;gene22334;gene2429;gene15075;gene1138;gene11640;gene1785;gene6253;gene19531;gene24007;gene24646;gene62;gene15061;gene13697
GO:1901617	organic hydroxy compound biosynthetic process	22	75	4.53637e-06	0.000489925	gene14523;gene11004;gene1656;gene22019;gene7642;gene13622;gene24567;gene24903;gene4699;gene17566;gene21025;gene12146;gene25496;gene8308;gene10459;gene10885;gene12485;gene16570;gene19267;gene24992;gene744;gene7657
GO:1903524	positive regulation of blood circulation	8	12	4.58263e-06	0.000489925	gene20841;gene17540;gene26990;gene17566;gene12121;gene13440;gene19531;gene19716
GO:0033993	response to lipid	54	280	4.73434e-06	0.000497105	gene27812;gene10739;gene11638;gene12406;gene13440;gene19885;gene1990;gene21041;gene3064;gene4940;gene927;gene562;gene6714;gene12332;gene17566;gene19253;gene25006;gene9926;gene6566;gene22334;gene16244;gene30259;gene24992;gene10537;gene1770;gene19528;gene17160;gene8985;gene17008;gene27068;gene13632;gene13967;gene17598;gene22141;gene25966;gene4873;gene6410;gene8415;gene9413;gene9486;gene17530;gene13…
GO:0009607	response to biotic stimulus	55	288	5.25902e-06	0.000528288	gene10739;gene11638;gene12406;gene13440;gene19885;gene1990;gene21041;gene3064;gene4940;gene927;gene2457;gene1082;gene11460;gene12331;gene19528;gene21981;gene22481;gene23068;gene23240;gene23241;gene23242;gene23509;gene3645;gene3981;gene4391;gene5470;gene6623;gene7954;gene9145;gene9412;gene9413;gene19599;gene203;gene3704;gene19787;gene17851;gene11263;gene24932;gene19716;gene23844;gene7525;gene8135;…
GO:0043207	response to external biotic stimulus	53	274	5.30085e-06	0.000528288	gene10739;gene11638;gene12406;gene13440;gene19885;gene1990;gene21041;gene3064;gene4940;gene927;gene2457;gene1082;gene11460;gene12331;gene19528;gene21981;gene22481;gene23068;gene23240;gene23241;gene23242;gene23509;gene3645;gene3981;gene4391;gene5470;gene6623;gene7954;gene9145;gene9412;gene9413;gene19599;gene203;gene3704;gene17851;gene11263;gene24932;gene19716;gene23844;gene7525;gene8002;gene12332;…
GO:0051707	response to other organism	53	274	5.30085e-06	0.000528288	gene10739;gene11638;gene12406;gene13440;gene19885;gene1990;gene21041;gene3064;gene4940;gene927;gene2457;gene1082;gene11460;gene12331;gene19528;gene21981;gene22481;gene23068;gene23240;gene23241;gene23242;gene23509;gene3645;gene3981;gene4391;gene5470;gene6623;gene7954;gene9145;gene9412;gene9413;gene19599;gene203;gene3704;gene17851;gene11263;gene24932;gene19716;gene23844;gene7525;gene8002;gene12332;…
GO:0010243	response to organonitrogen compound	52	268	5.93071e-06	0.000581209	gene562;gene10461;gene16408;gene18705;gene24339;gene567;gene21941;gene11588;gene22167;gene24974;gene25134;gene9926;gene17214;gene24932;gene13680;gene28785;gene8415;gene13382;gene15162;gene18353;gene18539;gene19984;gene20852;gene21354;gene24646;gene3286;gene3679;gene4099;gene13792;gene25768;gene19253;gene26074;gene4895;gene6714;gene6722;gene13967;gene7572;gene27812;gene10563;gene20841;gene17566;ge…
GO:0051186	cofactor metabolic process	40	187	6.5049e-06	0.000627029	gene19885;gene6214;gene4699;gene16244;gene30259;gene11718;gene22272;gene19619;gene17659;gene11599;gene21924;gene6248;gene787;gene22019;gene13686;gene14480;gene15585;gene19267;gene25091;gene3796;gene19166;gene19248;gene25245;gene2525;gene25158;gene24582;gene18654;gene21287;gene21941;gene23509;gene25496;gene19184;gene28785;gene18104;gene19736;gene8900;gene25831;gene6415;gene18792;gene18785
GO:0005975	carbohydrate metabolic process	64	356	7.32455e-06	0.000694651	gene18792;gene21905;gene11599;gene13382;gene13440;gene17008;gene20643;gene21354;gene27068;gene891;gene16244;gene27110;gene2832;gene30259;gene12458;gene14968;gene15643;gene19885;gene19984;gene21029;gene22520;gene23009;gene4099;gene4345;gene6415;gene8900;gene22814;gene22955;gene28772;gene18849;gene25654;gene10214;gene18474;gene20767;gene21411;gene26058;gene9725;gene7131;gene17882;gene13300;gene7046…
GO:0006955	immune response	60	328	8.15442e-06	0.000761079	gene16940;gene12412;gene19528;gene2457;gene8415;gene21981;gene23242;gene13305;gene24963;gene18742;gene1082;gene12235;gene13632;gene21638;gene927;gene13304;gene2979;gene9580;gene9581;gene23240;gene3645;gene4895;gene7954;gene9145;gene10218;gene21446;gene22481;gene2280;gene23068;gene23241;gene24671;gene25966;gene4940;gene5470;gene6623;gene8001;gene8002;gene8003;gene11460;gene3981;gene22810;gene13711…
GO:0019216	regulation of lipid metabolic process	29	119	9.04546e-06	0.000831052	gene17008;gene25134;gene20852;gene10475;gene10378;gene27068;gene4895;gene16570;gene20429;gene2470;gene23007;gene17851;gene24646;gene3077;gene5084;gene19254;gene10885;gene16281;gene25942;gene22016;gene21354;gene12090;gene2787;gene3286;gene10513;gene19352;gene26064;gene7563;gene927
GO:0051093	negative regulation of developmental process	57	308	9.61111e-06	0.000869436	gene21354;gene1099;gene13967;gene16546;gene8322;gene1691;gene19800;gene1990;gene20852;gene10739;gene19254;gene25912;gene25768;gene1321;gene14479;gene20456;gene2714;gene22531;gene19253;gene6566;gene26064;gene13440;gene4852;gene23352;gene11743;gene7080;gene7449;gene25006;gene2827;gene20544;gene12121;gene18486;gene18706;gene21835;gene27581;gene3286;gene7563;gene18742;gene9840;gene7936;gene17147;gene…
GO:0065008	regulation of biological quality	186	1346	9.79089e-06	0.000872279	gene927;gene24339;gene15391;gene22856;gene4472;gene2979;gene2606;gene18849;gene20841;gene4699;gene6611;gene10739;gene6566;gene20791;gene26990;gene1990;gene20852;gene3064;gene21025;gene7182;gene11992;gene26976;gene11743;gene12471;gene1321;gene13565;gene25134;gene62;gene9840;gene19651;gene19253;gene16275;gene28785;gene17540;gene7080;gene10563;gene1069;gene16838;gene18933;gene22430;gene22522;gene247…
GO:0033559	unsaturated fatty acid metabolic process	14	37	9.95021e-06	0.000873242	gene15610;gene6611;gene26055;gene28390;gene23386;gene20364;gene4699;gene3699;gene3702;gene18933;gene20917;gene13686;gene15585;gene25091
GO:0016053	organic acid biosynthetic process	30	126	1.04609e-05	0.000891447	gene11711;gene24932;gene6714;gene13686;gene15585;gene23386;gene26055;gene28390;gene18877;gene2590;gene7642;gene13622;gene24567;gene24903;gene4699;gene25091;gene10046;gene13365;gene18785;gene19267;gene19619;gene20917;gene22272;gene24531;gene3113;gene3796;gene25831;gene1138;gene17376;gene1760
GO:0046394	carboxylic acid biosynthetic process	30	126	1.04609e-05	0.000891447	gene11711;gene24932;gene6714;gene13686;gene15585;gene23386;gene26055;gene28390;gene18877;gene2590;gene7642;gene13622;gene24567;gene24903;gene4699;gene25091;gene10046;gene13365;gene18785;gene19267;gene19619;gene20917;gene22272;gene24531;gene3113;gene3796;gene25831;gene1138;gene17376;gene1760
GO:0030258	lipid modification	25	96	1.08575e-05	0.000912034	gene18001;gene12471;gene22179;gene1069;gene16838;gene18933;gene20931;gene22430;gene22522;gene3843;gene25134;gene10714;gene12525;gene13440;gene15609;gene20364;gene21354;gene4699;gene5891;gene744;gene8200;gene9576;gene18913;gene9689;gene24903
GO:0003013	circulatory system process	23	86	1.51658e-05	0.00125599	gene15391;gene22856;gene20841;gene26990;gene19651;gene17540;gene9413;gene1803;gene24439;gene13382;gene2979;gene6153;gene20643;gene20852;gene24185;gene14375;gene19531;gene19716;gene21354;gene12121;gene13440;gene18849;gene18742
GO:0006694	steroid biosynthetic process	16	48	1.53897e-05	0.00125682	gene14523;gene13622;gene24567;gene24903;gene4699;gene13365;gene3113;gene7657;gene17484;gene10885;gene12485;gene16570;gene19267;gene24992;gene744;gene15061
GO:0071495	cellular response to endogenous stimulus	70	411	1.85338e-05	0.00149286	gene562;gene27812;gene10461;gene16408;gene18705;gene24339;gene567;gene11588;gene24974;gene25134;gene9926;gene9689;gene14968;gene24007;gene19254;gene11433;gene23757;gene24439;gene25768;gene28134;gene4513;gene4895;gene8491;gene23593;gene13382;gene10739;gene6566;gene19253;gene2371;gene25006;gene22334;gene15162;gene18353;gene18539;gene19984;gene20852;gene21354;gene24646;gene3286;gene3679;gene4099;gen…
GO:0009888	tissue development	93	589	1.91382e-05	0.00152071	gene1321;gene891;gene17882;gene10694;gene16275;gene24231;gene2414;gene18742;gene25006;gene28772;gene23593;gene26674;gene9486;gene1691;gene11596;gene27581;gene24339;gene18076;gene18705;gene20867;gene8322;gene1248;gene16787;gene13440;gene22226;gene26055;gene8135;gene7131;gene1444;gene22334;gene25203;gene24007;gene17147;gene27401;gene23007;gene12197;gene19279;gene19281;gene4099;gene9840;gene16962;ge…
GO:0009308	amine metabolic process	15	44	2.08938e-05	0.00163807	gene7147;gene16570;gene27059;gene23793;gene3843;gene10459;gene23844;gene9582;gene15918;gene12146;gene25496;gene8308;gene19229;gene8415;gene11611
GO:0051607	defense response to virus	22	82	2.19259e-05	0.00169637	gene2457;gene1082;gene11460;gene12331;gene19528;gene21981;gene22481;gene23068;gene23240;gene23241;gene23242;gene23509;gene3645;gene3981;gene4391;gene5470;gene6623;gene7954;gene9145;gene927;gene9412;gene9413
GO:0006793	phosphorus metabolic process	126	859	2.4212e-05	0.00184892	gene19885;gene6214;gene4699;gene7147;gene16244;gene30259;gene11743;gene12146;gene8308;gene19619;gene19736;gene17566;gene24185;gene16570;gene11599;gene22707;gene26074;gene6619;gene7774;gene25535;gene22019;gene12471;gene22179;gene13686;gene14480;gene15585;gene19267;gene25091;gene3796;gene19166;gene19248;gene25245;gene12121;gene17598;gene19599;gene19774;gene20633;gene22167;gene23876;gene24056;gene28…
GO:0008217	regulation of blood pressure	13	35	2.61302e-05	0.00196982	gene26990;gene19651;gene1803;gene24439;gene22856;gene15391;gene20643;gene20852;gene24185;gene19531;gene19716;gene21354;gene18742
GO:0034308	primary alcohol metabolic process	9	18	2.85267e-05	0.00212325	gene24531;gene22499;gene25831;gene9840;gene1138;gene11640;gene1785;gene6253;gene6611
GO:0060445	branching involved in salivary gland morphogenesis	6	8	2.94796e-05	0.00215512	gene23593;gene24007;gene17147;gene18076;gene20867;gene25006
GO:0061298	retina vasculature development in camera-type eye	7	11	2.96878e-05	0.00215512	gene16339;gene18705;gene6611;gene1565;gene18076;gene24439;gene5084
GO:0008015	blood circulation	22	84	3.29937e-05	0.00234132	gene15391;gene22856;gene20841;gene26990;gene19651;gene17540;gene9413;gene1803;gene24439;gene13382;gene2979;gene6153;gene20643;gene20852;gene24185;gene19531;gene19716;gene21354;gene12121;gene13440;gene18849;gene18742
GO:0006959	humoral immune response	12	31	3.30492e-05	0.00234132	gene13305;gene24963;gene13304;gene2979;gene9580;gene9581;gene13632;gene3645;gene927;gene25966;gene2417;gene18486
GO:0006633	fatty acid biosynthetic process	17	56	3.35404e-05	0.00234783	gene13686;gene15585;gene23386;gene26055;gene28390;gene25091;gene10046;gene13365;gene18785;gene19267;gene19619;gene20917;gene22272;gene24531;gene3113;gene3796;gene25831
GO:0009056	catabolic process	138	966	3.6297e-05	0.0025109	gene17005;gene17641;gene22179;gene11711;gene11743;gene62;gene18001;gene7147;gene10513;gene3704;gene13725;gene13300;gene18654;gene10885;gene13622;gene9193;gene1069;gene21287;gene25158;gene13711;gene10761;gene10806;gene13828;gene21227;gene23239;gene2755;gene2787;gene9464;gene10739;gene6566;gene24969;gene23793;gene11263;gene24932;gene3075;gene3077;gene10714;gene12146;gene13440;gene24407;gene16838;ge…
GO:0044706	multi-multicellular organism process	17	57	4.3225e-05	0.00295539	gene17882;gene15162;gene10461;gene13440;gene1803;gene2414;gene26055;gene22226;gene19363;gene20285;gene23757;gene24439;gene11004;gene17566;gene19254;gene6714;gene9689
GO:0006956	complement activation	8	15	4.46895e-05	0.00298607	gene13305;gene24963;gene13304;gene2979;gene9580;gene9581;gene2417;gene18486
GO:0072376	protein activation cascade	8	15	4.46895e-05	0.00298607	gene2979;gene13305;gene24963;gene13304;gene9580;gene9581;gene2417;gene18486
GO:0006641	triglyceride metabolic process	12	32	4.7909e-05	0.00316522	gene12146;gene16244;gene23509;gene25496;gene30259;gene27110;gene10806;gene10885;gene16570;gene20917;gene22100;gene2470
GO:0044711	single-organism biosynthetic process	109	733	5.17425e-05	0.00338051	gene11711;gene24932;gene24631;gene3650;gene15162;gene6714;gene15176;gene21904;gene1000;gene13686;gene15585;gene23386;gene14523;gene12146;gene8308;gene19619;gene26055;gene28390;gene28772;gene18877;gene18603;gene22196;gene24075;gene3105;gene8414;gene17659;gene19267;gene25496;gene25831;gene11004;gene1656;gene16244;gene23509;gene30259;gene6248;gene7774;gene25535;gene22019;gene2590;gene19166;gene19248…
GO:0030334	regulation of cell migration	51	282	5.35213e-05	0.0034583	gene20643;gene21354;gene3645;gene6611;gene7297;gene7449;gene6141;gene18742;gene12471;gene25006;gene7131;gene18913;gene10804;gene1321;gene13711;gene14112;gene17228;gene17566;gene24231;gene25134;gene26064;gene4099;gene7563;gene891;gene9840;gene18486;gene26674;gene17147;gene18076;gene24439;gene6237;gene12197;gene20867;gene21366;gene26492;gene309;gene7147;gene25917;gene927;gene12121;gene18317;gene240…
GO:0040012	regulation of locomotion	56	319	5.51153e-05	0.00352259	gene20643;gene21354;gene3645;gene6611;gene7297;gene7449;gene18076;gene6141;gene18742;gene12471;gene25006;gene7131;gene18913;gene2736;gene306;gene17851;gene203;gene10804;gene1321;gene13711;gene14112;gene17228;gene17566;gene24231;gene25134;gene26064;gene4099;gene7563;gene891;gene9840;gene24439;gene18486;gene19528;gene26674;gene17147;gene20867;gene26492;gene6237;gene12197;gene21366;gene309;gene7147;…
GO:0051270	regulation of cellular component movement	57	327	5.80715e-05	0.00367161	gene20643;gene21354;gene3645;gene6611;gene7297;gene7449;gene18076;gene6141;gene18742;gene12471;gene25006;gene7131;gene18913;gene306;gene17882;gene10804;gene1321;gene13711;gene14112;gene17228;gene17566;gene24231;gene25134;gene26064;gene4099;gene7563;gene891;gene9840;gene24439;gene18486;gene8491;gene26674;gene17147;gene20867;gene26492;gene6237;gene12197;gene21366;gene309;gene7147;gene25917;gene927;…
GO:2000145	regulation of cell motility	54	305	5.90464e-05	0.00369354	gene20643;gene21354;gene3645;gene6611;gene7297;gene7449;gene6141;gene18742;gene12471;gene25006;gene7131;gene18913;gene306;gene10804;gene1321;gene13711;gene14112;gene17228;gene17566;gene24231;gene25134;gene26064;gene4099;gene7563;gene891;gene9840;gene18486;gene26674;gene17147;gene18076;gene24439;gene6237;gene12197;gene20867;gene21366;gene26492;gene309;gene7147;gene25917;gene927;gene12121;gene18317…
GO:0030855	epithelial cell differentiation	34	164	6.23249e-05	0.00385759	gene17882;gene891;gene10694;gene26674;gene1691;gene8135;gene1444;gene23007;gene24007;gene1321;gene4699;gene19278;gene25768;gene27581;gene20546;gene13792;gene24439;gene10905;gene16962;gene18705;gene18766;gene19279;gene19281;gene22226;gene23593;gene26344;gene8802;gene8941;gene18076;gene2414;gene25496;gene13574;gene25006;gene20285
GO:0006954	inflammatory response	25	106	6.64841e-05	0.00406028	gene8415;gene5608;gene28785;gene10563;gene3257;gene9571;gene17882;gene14486;gene10218;gene11638;gene13632;gene17851;gene19716;gene20841;gene20917;gene21029;gene22141;gene23239;gene3699;gene4873;gene4940;gene5469;gene8002;gene8001;gene8003
GO:0061299	retina vasculature morphogenesis in camera-type eye	5	6	6.69809e-05	0.00406028	gene16339;gene18705;gene6611;gene1565;gene18076
GO:0044057	regulation of system process	29	132	7.20816e-05	0.00426046	gene20841;gene17540;gene26990;gene25006;gene14375;gene18742;gene17566;gene17147;gene24439;gene21354;gene9840;gene20917;gene24185;gene3064;gene20285;gene12406;gene12121;gene13440;gene19531;gene19716;gene13632;gene927;gene18849;gene11828;gene16570;gene1321;gene24007;gene21025;gene9412
GO:0035337	fatty-acyl-CoA metabolic process	10	24	7.23314e-05	0.00426046	gene4699;gene16244;gene30259;gene19619;gene13686;gene14480;gene15585;gene19267;gene25091;gene3796
GO:0003008	system process	58	337	7.24568e-05	0.00426046	gene15391;gene22856;gene20841;gene26990;gene11828;gene13792;gene11640;gene11880;gene19734;gene20546;gene27232;gene6611;gene9948;gene19651;gene7525;gene17530;gene17540;gene21024;gene1082;gene17214;gene62;gene9413;gene1803;gene24439;gene7137;gene16339;gene13382;gene18849;gene1138;gene24932;gene3656;gene9840;gene10563;gene25076;gene2979;gene6153;gene7131;gene9576;gene20643;gene20852;gene24185;gene14…
GO:0072358	cardiovascular system development	60	353	7.87359e-05	0.00453889	gene18076;gene1321;gene16339;gene18705;gene6611;gene24439;gene28409;gene7131;gene20867;gene11596;gene2414;gene24339;gene8322;gene17882;gene24075;gene16962;gene9486;gene1803;gene5084;gene23593;gene4895;gene17566;gene18849;gene4099;gene8407;gene22144;gene11640;gene9689;gene25768;gene26674;gene13574;gene13440;gene14375;gene19162;gene25203;gene6714;gene9413;gene22016;gene26064;gene7563;gene1565;gene1…
GO:0072359	circulatory system development	60	353	7.87359e-05	0.00453889	gene18076;gene1321;gene16339;gene18705;gene6611;gene24439;gene28409;gene7131;gene20867;gene11596;gene2414;gene24339;gene8322;gene17882;gene24075;gene16962;gene9486;gene1803;gene5084;gene23593;gene4895;gene17566;gene18849;gene4099;gene8407;gene22144;gene11640;gene9689;gene25768;gene26674;gene13574;gene13440;gene14375;gene19162;gene25203;gene6714;gene9413;gene22016;gene26064;gene7563;gene1565;gene1…
GO:0097006	regulation of plasma lipoprotein particle levels	8	16	8.12323e-05	0.00463734	gene16244;gene21354;gene30259;gene10885;gene16570;gene1990;gene9582;gene9486
GO:0001568	blood vessel development	40	208	8.64843e-05	0.00488969	gene18076;gene16339;gene18705;gene6611;gene24439;gene28409;gene7131;gene20867;gene24339;gene8322;gene17882;gene24075;gene5084;gene4895;gene22144;gene9689;gene25768;gene26674;gene2414;gene10461;gene8407;gene13835;gene14220;gene18706;gene1936;gene23593;gene24007;gene25006;gene2736;gene3286;gene4062;gene7936;gene9115;gene13574;gene1803;gene11004;gene12471;gene19103;gene23518;gene6373
GO:0050793	regulation of developmental process	134	951	9.31079e-05	0.00521404	gene22016;gene16339;gene16962;gene21354;gene24007;gene25006;gene16787;gene6623;gene9966;gene14375;gene18076;gene20728;gene9735;gene1760;gene19774;gene1099;gene13967;gene16546;gene8322;gene1321;gene23757;gene24439;gene26976;gene17598;gene927;gene1691;gene12197;gene309;gene4099;gene20652;gene6566;gene19800;gene7563;gene62;gene19278;gene4895;gene10739;gene10563;gene13440;gene20852;gene23125;gene2520…
GO:0044723	single-organism carbohydrate metabolic process	53	303	9.60227e-05	0.00532654	gene18792;gene21905;gene11599;gene13382;gene13440;gene17008;gene20643;gene21354;gene27068;gene891;gene16244;gene27110;gene2832;gene30259;gene22814;gene22955;gene28772;gene18849;gene25654;gene10214;gene18474;gene20767;gene21411;gene26058;gene9725;gene7131;gene17882;gene13300;gene15643;gene7046;gene3105;gene24491;gene23261;gene18104;gene19736;gene11818;gene28381;gene203;gene6722;gene3292;gene8596;g…
GO:0016101	diterpenoid metabolic process	10	25	0.000109375	0.00601053	gene13440;gene24531;gene1138;gene6611;gene11640;gene18603;gene1785;gene6253;gene19531;gene13697
GO:0045909	positive regulation of vasodilation	4	4	0.000117649	0.00640535	gene12121;gene13440;gene19531;gene19716
GO:0035150	regulation of tube size	11	30	0.000125816	0.00671198	gene15391;gene22856;gene20841;gene17540;gene9413;gene13382;gene24439;gene12121;gene13440;gene19531;gene19716
GO:0050880	regulation of blood vessel size	11	30	0.000125816	0.00671198	gene15391;gene22856;gene20841;gene17540;gene9413;gene13382;gene24439;gene12121;gene13440;gene19531;gene19716
GO:0008284	positive regulation of cell proliferation	50	284	0.000127749	0.00671198	gene10218;gene10804;gene11004;gene11588;gene12332;gene13711;gene14968;gene16287;gene1656;gene17566;gene19254;gene22955;gene23593;gene24007;gene24646;gene24942;gene27741;gene3372;gene4099;gene5084;gene5782;gene6153;gene7080;gene7131;gene8407;gene9840;gene17882;gene25006;gene6410;gene4895;gene28785;gene7449;gene16787;gene13358;gene16940;gene17851;gene27401;gene8415;gene927;gene18076;gene24439;gene2…
GO:0007435	salivary gland morphogenesis	7	13	0.000127847	0.00671198	gene25006;gene17566;gene23593;gene24007;gene17147;gene18076;gene20867
GO:0015850	organic hydroxy compound transport	13	40	0.000129771	0.00671379	gene12195;gene1990;gene9220;gene20643;gene14771;gene1993;gene62;gene10885;gene16570;gene17160;gene9486;gene21905;gene24386
GO:0048513	animal organ development	145	1051	0.000130165	0.00671379	gene25006;gene16287;gene26759;gene17566;gene231;gene24231;gene1321;gene14966;gene10694;gene16275;gene18076;gene2414;gene16339;gene18705;gene6611;gene23593;gene1248;gene9486;gene17228;gene1691;gene9115;gene20285;gene11596;gene19253;gene13574;gene25912;gene24339;gene20852;gene16787;gene9214;gene26674;gene4852;gene12485;gene13440;gene22226;gene26055;gene24007;gene17882;gene18785;gene19254;gene4895;g…
GO:2000026	regulation of multicellular organismal development	99	668	0.000134492	0.00687661	gene16339;gene16962;gene21354;gene24007;gene25006;gene16787;gene6623;gene9966;gene18076;gene20728;gene9735;gene1760;gene19774;gene1099;gene13967;gene16546;gene8322;gene1321;gene23757;gene24439;gene26976;gene927;gene1691;gene12197;gene309;gene4099;gene6566;gene19800;gene7563;gene19278;gene4895;gene10739;gene13574;gene2371;gene19254;gene25912;gene13440;gene23518;gene23593;gene2414;gene25768;gene260…
GO:0035272	exocrine system development	8	17	0.000139472	0.00706978	gene25006;gene17566;gene23593;gene4099;gene24007;gene17147;gene18076;gene20867
GO:0009725	response to hormone	52	300	0.000141799	0.0071263	gene27812;gene11588;gene24974;gene25134;gene9926;gene9689;gene19254;gene24992;gene562;gene19253;gene12485;gene13382;gene643;gene9115;gene8491;gene6714;gene12332;gene17566;gene25006;gene10739;gene6566;gene22334;gene15162;gene18353;gene18539;gene19984;gene20852;gene21354;gene24646;gene3286;gene3679;gene4099;gene26074;gene16408;gene4895;gene6722;gene16512;gene22016;gene13711;gene1770;gene22226;gene1…
GO:0002252	immune effector process	34	171	0.000148217	0.0073857	gene16940;gene13305;gene24963;gene2457;gene1082;gene11460;gene12331;gene19528;gene21981;gene22481;gene23068;gene23240;gene23241;gene23242;gene23509;gene3645;gene3981;gene4391;gene5470;gene6623;gene7954;gene9145;gene927;gene9412;gene9413;gene13304;gene2979;gene9580;gene9581;gene22810;gene26018;gene13711;gene2417;gene18486
GO:0034097	response to cytokine	43	235	0.00015588	0.00770233	gene17851;gene9689;gene19885;gene4895;gene12412;gene19528;gene2457;gene8415;gene21981;gene23242;gene19254;gene3645;gene6623;gene7954;gene21354;gene2306;gene927;gene23240;gene9145;gene10739;gene6566;gene18742;gene23241;gene11460;gene3981;gene11638;gene562;gene26055;gene18785;gene4391;gene19253;gene6141;gene13632;gene7131;gene8900;gene10106;gene11828;gene13382;gene17566;gene24339;gene20598;gene9926…
GO:0006637	acyl-CoA metabolic process	14	46	0.000159548	0.00775323	gene4699;gene16244;gene30259;gene19619;gene13686;gene14480;gene15585;gene19267;gene25091;gene3796;gene23509;gene25496;gene25831;gene18785
GO:0035383	thioester metabolic process	14	46	0.000159548	0.00775323	gene4699;gene16244;gene30259;gene19619;gene13686;gene14480;gene15585;gene19267;gene25091;gene3796;gene23509;gene25496;gene25831;gene18785
GO:0001944	vasculature development	41	221	0.000161922	0.0078041	gene18076;gene16339;gene18705;gene6611;gene24439;gene28409;gene7131;gene20867;gene24339;gene8322;gene17882;gene24075;gene5084;gene4895;gene22144;gene9689;gene25768;gene26674;gene1565;gene2414;gene10461;gene8407;gene13835;gene14220;gene18706;gene1936;gene23593;gene24007;gene25006;gene2736;gene3286;gene4062;gene7936;gene9115;gene13574;gene1803;gene11004;gene12471;gene19103;gene23518;gene6373
GO:0009617	response to bacterium	29	138	0.000165779	0.00792505	gene10739;gene11638;gene12406;gene13440;gene19885;gene1990;gene21041;gene3064;gene4940;gene927;gene19599;gene203;gene3704;gene11460;gene19716;gene23844;gene7525;gene12332;gene13632;gene13967;gene17598;gene22141;gene25006;gene25966;gene4873;gene6410;gene8415;gene9413;gene17160
GO:0034340	response to type I interferon	11	31	0.000176837	0.00829161	gene21981;gene23242;gene12412;gene23240;gene2457;gene3645;gene4895;gene7954;gene9145;gene11460;gene3981
GO:0006638	neutral lipid metabolic process	12	36	0.000179088	0.00829161	gene12146;gene16244;gene23509;gene25496;gene30259;gene20917;gene27110;gene10806;gene10885;gene16570;gene22100;gene2470
GO:0006639	acylglycerol metabolic process	12	36	0.000179088	0.00829161	gene12146;gene16244;gene23509;gene25496;gene30259;gene20917;gene27110;gene10806;gene10885;gene16570;gene22100;gene2470
GO:0048660	regulation of smooth muscle cell proliferation	12	36	0.000179088	0.00829161	gene23593;gene28785;gene5084;gene7449;gene9840;gene13440;gene20852;gene21354;gene927;gene23518;gene7570;gene10461
GO:0010888	negative regulation of lipid storage	6	10	0.000183733	0.00835486	gene1990;gene20852;gene3064;gene13967;gene20429;gene2470
GO:0019433	triglyceride catabolic process	6	10	0.000183733	0.00835486	gene10806;gene10885;gene16570;gene20917;gene22100;gene2470
GO:0050678	regulation of epithelial cell proliferation	26	119	0.000184716	0.00835486	gene17882;gene25006;gene10739;gene1248;gene1321;gene7131;gene13440;gene17566;gene23593;gene8941;gene12121;gene18486;gene27581;gene6237;gene7449;gene18076;gene24439;gene2736;gene28409;gene1770;gene7563;gene17228;gene25768;gene7080;gene9840;gene1691
GO:0001523	retinoid metabolic process	9	22	0.000198384	0.00883709	gene13440;gene1138;gene6611;gene11640;gene18603;gene1785;gene6253;gene19531;gene13697
GO:0009880	embryonic pattern specification	9	22	0.000198384	0.00883709	gene1321;gene16546;gene23593;gene24386;gene25006;gene27401;gene9486;gene17147;gene18076
GO:2000147	positive regulation of cell motility	31	153	0.000201477	0.00890739	gene6141;gene18742;gene12471;gene25006;gene7131;gene10804;gene1321;gene13711;gene14112;gene17228;gene17566;gene24231;gene25134;gene26064;gene4099;gene7563;gene891;gene9840;gene18076;gene24439;gene6237;gene25917;gene7147;gene927;gene17851;gene20077;gene24007;gene17147;gene2736;gene5084;gene4852
GO:0048762	mesenchymal cell differentiation	14	47	0.000205765	0.00902907	gene23593;gene25006;gene9486;gene7131;gene24007;gene17147;gene27401;gene18076;gene26064;gene7563;gene17566;gene19800;gene22144;gene8491
GO:0044272	sulfur compound biosynthetic process	21	88	0.000209767	0.00913652	gene19619;gene6248;gene13686;gene14480;gene15585;gene19267;gene25091;gene3796;gene1342;gene22196;gene3105;gene8414;gene23009;gene10214;gene26058;gene25831;gene26344;gene7643;gene24075;gene1760;gene13382
GO:0006576	cellular biogenic amine metabolic process	13	42	0.000225837	0.0095702	gene7147;gene16570;gene27059;gene23793;gene3843;gene10459;gene23844;gene9582;gene15918;gene12146;gene25496;gene8308;gene11611
GO:0044106	cellular amine metabolic process	13	42	0.000225837	0.0095702	gene7147;gene16570;gene27059;gene23793;gene3843;gene10459;gene23844;gene9582;gene15918;gene12146;gene25496;gene8308;gene11611
GO:0046470	phosphatidylcholine metabolic process	8	18	0.000228228	0.0095702	gene7147;gene16570;gene10459;gene23844;gene9582;gene12146;gene25496;gene8308
GO:0006721	terpenoid metabolic process	10	27	0.000232436	0.0095702	gene13440;gene24531;gene1138;gene6611;gene11640;gene18603;gene1785;gene6253;gene19531;gene13697
GO:0007431	salivary gland development	7	14	0.000232745	0.0095702	gene25006;gene17566;gene23593;gene24007;gene17147;gene18076;gene20867
GO:0008206	bile acid metabolic process	7	14	0.000232745	0.0095702	gene13622;gene24567;gene24903;gene4699;gene10976;gene12195;gene20364
GO:0032371	regulation of sterol transport	7	14	0.000232745	0.0095702	gene13967;gene1990;gene20852;gene21354;gene3064;gene10885;gene16570
GO:0032374	regulation of cholesterol transport	7	14	0.000232745	0.0095702	gene13967;gene1990;gene20852;gene21354;gene3064;gene10885;gene16570
GO:0001525	angiogenesis	28	134	0.000236214	0.00964539	gene18076;gene18705;gene20867;gene8322;gene17882;gene5084;gene22144;gene9689;gene26674;gene2414;gene10461;gene13835;gene14220;gene18706;gene1936;gene23593;gene24007;gene24075;gene25006;gene25768;gene2736;gene28409;gene3286;gene4062;gene6611;gene7936;gene8407;gene9115
GO:0098542	defense response to other organism	30	148	0.000251871	0.0102138	gene2457;gene1082;gene11460;gene12331;gene19528;gene21981;gene22481;gene23068;gene23240;gene23241;gene23242;gene23509;gene3645;gene3981;gene4391;gene5470;gene6623;gene7954;gene9145;gene927;gene9412;gene9413;gene3704;gene11263;gene24932;gene19716;gene23844;gene7525;gene8002;gene25966
GO:0030335	positive regulation of cell migration	30	149	0.00028478	0.0114692	gene6141;gene18742;gene12471;gene25006;gene7131;gene10804;gene1321;gene13711;gene14112;gene17228;gene17566;gene24231;gene25134;gene26064;gene4099;gene7563;gene891;gene9840;gene18076;gene24439;gene6237;gene25917;gene7147;gene927;gene24007;gene17147;gene17851;gene2736;gene5084;gene4852
GO:0071396	cellular response to lipid	31	156	0.000289682	0.0115873	gene27812;gene10739;gene11638;gene12406;gene13440;gene19885;gene1990;gene21041;gene3064;gene4940;gene927;gene562;gene6566;gene22334;gene16244;gene30259;gene10537;gene1770;gene8985;gene12332;gene17008;gene27068;gene24992;gene9486;gene17530;gene19958;gene13574;gene16339;gene20442;gene2371;gene13967
GO:0022610	biological adhesion	59	363	0.000314351	0.0124891	gene12121;gene27580;gene4991;gene13440;gene18742;gene24231;gene21638;gene8415;gene17228;gene26990;gene1082;gene1321;gene9486;gene12197;gene13574;gene16787;gene17118;gene17160;gene17391;gene17882;gene18863;gene19229;gene1936;gene20546;gene21466;gene22685;gene23738;gene24756;gene27162;gene27401;gene28409;gene309;gene3292;gene3594;gene4153;gene4537;gene6052;gene6611;gene7449;gene823;gene231;gene9102…
GO:0060485	mesenchyme development	18	72	0.000317309	0.012522	gene2414;gene23593;gene25006;gene9486;gene7131;gene24007;gene17147;gene27401;gene18076;gene13574;gene26064;gene7563;gene17566;gene19800;gene22144;gene8491;gene24439;gene1321
GO:0040017	positive regulation of locomotion	31	157	0.000325925	0.0126916	gene18076;gene6141;gene18742;gene12471;gene25006;gene7131;gene2736;gene17851;gene10804;gene1321;gene13711;gene14112;gene17228;gene17566;gene24231;gene25134;gene26064;gene4099;gene7563;gene891;gene9840;gene24439;gene6237;gene25917;gene7147;gene927;gene20077;gene24007;gene17147;gene5084;gene4852
GO:0051272	positive regulation of cellular component movement	31	157	0.000325925	0.0126916	gene18076;gene6141;gene18742;gene12471;gene25006;gene7131;gene10804;gene1321;gene13711;gene14112;gene17228;gene17566;gene24231;gene25134;gene26064;gene4099;gene7563;gene891;gene9840;gene24439;gene6237;gene25917;gene7147;gene927;gene17851;gene20077;gene24007;gene17147;gene2736;gene5084;gene4852
GO:0031638	zymogen activation	14	49	0.00033353	0.0129023	gene231;gene13711;gene14112;gene16346;gene1321;gene22141;gene12485;gene13989;gene1656;gene20852;gene27812;gene7080;gene8001;gene8003
GO:1901565	organonitrogen compound catabolic process	29	144	0.000356114	0.0136854	gene11711;gene7147;gene3704;gene13725;gene13300;gene1069;gene21287;gene25158;gene13711;gene23793;gene24407;gene27059;gene22955;gene12406;gene251;gene3286;gene18877;gene18603;gene13835;gene20626;gene15918;gene28785;gene16838;gene6496;gene8778;gene2590;gene5067;gene6355;gene15162
GO:0050994	regulation of lipid catabolic process	8	19	0.000358426	0.0136854	gene16570;gene20429;gene2470;gene12090;gene2787;gene3286;gene10513;gene24646
GO:0055090	acylglycerol homeostasis	6	11	0.000368587	0.0138044	gene16244;gene25942;gene30259;gene16570;gene3064;gene4062
GO:0070328	triglyceride homeostasis	6	11	0.000368587	0.0138044	gene16244;gene25942;gene30259;gene16570;gene3064;gene4062
GO:0090207	regulation of triglyceride metabolic process	6	11	0.000368587	0.0138044	gene16570;gene20429;gene2470;gene16281;gene25942;gene22016
GO:1903706	regulation of hemopoiesis	25	118	0.00040224	0.0149694	gene21354;gene6623;gene1099;gene13967;gene16546;gene8322;gene927;gene6566;gene10739;gene19254;gene25912;gene14112;gene7080;gene10218;gene16940;gene18742;gene17851;gene14099;gene11460;gene23757;gene562;gene25134;gene8700;gene10888;gene2457
GO:0061448	connective tissue development	20	86	0.000424153	0.0156857	gene27581;gene9486;gene13440;gene22334;gene25203;gene24439;gene7449;gene4895;gene2085;gene16823;gene1691;gene24007;gene26447;gene14822;gene16546;gene9456;gene26064;gene7563;gene16244;gene30259
GO:0002237	response to molecule of bacterial origin	22	99	0.000440948	0.0162048	gene10739;gene11638;gene12406;gene13440;gene19885;gene1990;gene21041;gene3064;gene4940;gene927;gene12332;gene13632;gene13967;gene17598;gene22141;gene25006;gene25966;gene4873;gene6410;gene8415;gene9413;gene17160
GO:0006732	coenzyme metabolic process	30	153	0.000457852	0.0166862	gene19885;gene6214;gene4699;gene16244;gene30259;gene19619;gene17659;gene11599;gene6248;gene22019;gene13686;gene14480;gene15585;gene19267;gene25091;gene3796;gene19166;gene19248;gene25245;gene2525;gene25158;gene23509;gene25496;gene18104;gene19736;gene8900;gene25831;gene6415;gene18792;gene18785
GO:0048514	blood vessel morphogenesis	32	167	0.000459723	0.0166862	gene18076;gene16339;gene18705;gene6611;gene24439;gene28409;gene7131;gene24339;gene20867;gene8322;gene17882;gene5084;gene22144;gene9689;gene25768;gene26674;gene2414;gene10461;gene13835;gene14220;gene18706;gene1936;gene23593;gene24007;gene24075;gene25006;gene2736;gene3286;gene4062;gene7936;gene8407;gene9115
GO:1901564	organonitrogen compound metabolic process	133	977	0.000464932	0.0167718	gene11711;gene24932;gene19885;gene6214;gene24631;gene3650;gene15162;gene6714;gene15176;gene21904;gene7147;gene1000;gene26990;gene13382;gene3704;gene13725;gene13300;gene19619;gene62;gene28772;gene18877;gene16570;gene18603;gene22196;gene24075;gene3105;gene8414;gene27059;gene22019;gene11599;gene18766;gene22707;gene6619;gene11004;gene1656;gene1069;gene21287;gene25158;gene13711;gene6248;gene787;gene20…
GO:0007155	cell adhesion	58	361	0.000478033	0.0170453	gene12121;gene27580;gene4991;gene13440;gene18742;gene24231;gene21638;gene8415;gene17228;gene1082;gene1321;gene9486;gene12197;gene13574;gene16787;gene17118;gene17160;gene17391;gene17882;gene18863;gene19229;gene1936;gene20546;gene21466;gene22685;gene23738;gene24756;gene27162;gene27401;gene28409;gene309;gene3292;gene3594;gene4153;gene4537;gene6052;gene6611;gene7449;gene823;gene231;gene9102;gene13755…
GO:0001655	urogenital system development	26	126	0.000478313	0.0170453	gene16275;gene18076;gene1248;gene23593;gene24231;gene4895;gene22808;gene25006;gene23007;gene20546;gene13792;gene13711;gene16546;gene2414;gene15162;gene17566;gene1803;gene21835;gene7131;gene7449;gene9413;gene1321;gene24007;gene26674;gene18705;gene21354
GO:0045087	innate immune response	36	196	0.000486668	0.017081	gene12412;gene19528;gene2457;gene8415;gene21981;gene23242;gene13305;gene24963;gene23240;gene3645;gene4895;gene7954;gene9145;gene10218;gene13304;gene21446;gene22481;gene2280;gene23068;gene23241;gene24671;gene25966;gene2979;gene4940;gene5470;gene6623;gene8001;gene8002;gene8003;gene9580;gene9581;gene11460;gene3981;gene22810;gene17851;gene2417
GO:0006935	chemotaxis	27	133	0.000492482	0.017081	gene18076;gene12406;gene17566;gene17851;gene8001;gene8003;gene927;gene25006;gene8407;gene1691;gene17147;gene21638;gene20546;gene27401;gene309;gene7936;gene26018;gene8415;gene12121;gene20932;gene21227;gene5084;gene7147;gene26492;gene20867;gene20841;gene18742
GO:0014070	response to organic cyclic compound	50	300	0.000495215	0.017081	gene10563;gene27812;gene12443;gene17641;gene24992;gene9966;gene21941;gene22167;gene17214;gene562;gene13680;gene28785;gene8415;gene13382;gene6714;gene12332;gene17566;gene19253;gene25006;gene9926;gene10739;gene6566;gene22334;gene10537;gene13967;gene9413;gene1770;gene12090;gene19528;gene7572;gene6410;gene8985;gene4895;gene24631;gene1990;gene9486;gene17530;gene20841;gene7954;gene11828;gene24231;gene6…
GO:0010875	positive regulation of cholesterol efflux	5	8	0.000522109	0.017081	gene13967;gene1990;gene20852;gene21354;gene3064
GO:0010889	regulation of sequestering of triglyceride	5	8	0.000522109	0.017081	gene20429;gene20852;gene2470;gene12090;gene25942
GO:0042572	retinol metabolic process	5	8	0.000522109	0.017081	gene1138;gene11640;gene1785;gene6253;gene6611
GO:0006796	phosphate-containing compound metabolic process	115	827	0.00052666	0.017081	gene19885;gene6214;gene7147;gene11743;gene12146;gene8308;gene19619;gene19736;gene17566;gene24185;gene16570;gene11599;gene22707;gene26074;gene6619;gene7774;gene25535;gene22019;gene12471;gene22179;gene19166;gene19248;gene25245;gene12121;gene17598;gene19599;gene19774;gene20633;gene22167;gene23876;gene24056;gene2827;gene5084;gene11004;gene27110;gene10739;gene2525;gene20429;gene21227;gene23509;gene105…
GO:0002682	regulation of immune system process	70	457	0.000530602	0.017081	gene21354;gene6623;gene13358;gene13632;gene1099;gene13967;gene16546;gene8322;gene6141;gene18742;gene12412;gene26074;gene9711;gene927;gene13305;gene24963;gene23242;gene6566;gene2457;gene6410;gene13304;gene2979;gene9580;gene9581;gene7954;gene13711;gene10739;gene19254;gene25912;gene26753;gene14112;gene2832;gene3064;gene20852;gene7080;gene17598;gene10218;gene16287;gene23509;gene4940;gene26018;gene169…
GO:0032870	cellular response to hormone stimulus	36	197	0.00053757	0.017081	gene27812;gene11588;gene24974;gene25134;gene9926;gene9689;gene19254;gene562;gene13382;gene10739;gene6566;gene19253;gene22334;gene15162;gene18353;gene18539;gene19984;gene20852;gene21354;gene24646;gene3286;gene3679;gene4099;gene26074;gene16512;gene22016;gene13711;gene1770;gene22226;gene10537;gene24992;gene8985;gene12332;gene17530;gene17008;gene19958
GO:0001990	regulation of systemic arterial blood pressure by hormone	4	5	0.000539366	0.017081	gene26990;gene19651;gene1803;gene22856
GO:0003044	regulation of systemic arterial blood pressure mediated by a chemical signal	4	5	0.000539366	0.017081	gene26990;gene19651;gene1803;gene22856
GO:0036315	cellular response to sterol	4	5	0.000539366	0.017081	gene1990;gene22334;gene24992;gene9486
GO:0042312	regulation of vasodilation	4	5	0.000539366	0.017081	gene12121;gene13440;gene19531;gene19716
GO:0044058	regulation of digestive system process	4	5	0.000539366	0.017081	gene25006;gene24185;gene3064;gene16570
GO:0060600	dichotomous subdivision of an epithelial terminal unit	4	5	0.000539366	0.017081	gene13711;gene17147;gene18076;gene20867
GO:0071397	cellular response to cholesterol	4	5	0.000539366	0.017081	gene1990;gene22334;gene24992;gene9486
GO:0001816	cytokine production	12	40	0.000539692	0.017081	gene2457;gene19716;gene23239;gene18742;gene17851;gene23509;gene18486;gene24007;gene1803;gene17160;gene1990;gene16940
GO:0060326	cell chemotaxis	12	40	0.000539692	0.017081	gene18076;gene12406;gene17566;gene17851;gene8001;gene8003;gene927;gene8407;gene26018;gene8415;gene20841;gene18742
GO:0000038	very long-chain fatty acid metabolic process	8	20	0.000543223	0.017081	gene14480;gene20364;gene4699;gene9576;gene13686;gene15585;gene25091;gene3796
GO:0010883	regulation of lipid storage	8	20	0.000543223	0.017081	gene1990;gene20852;gene3064;gene13967;gene20429;gene2470;gene12090;gene25942
GO:0035336	long-chain fatty-acyl-CoA metabolic process	8	20	0.000543223	0.017081	gene16244;gene30259;gene13686;gene14480;gene15585;gene19267;gene25091;gene3796
GO:0070542	response to fatty acid	8	20	0.000543223	0.017081	gene22334;gene16244;gene30259;gene17160;gene12332;gene17008;gene27068;gene17851
GO:0045598	regulation of fat cell differentiation	15	57	0.000548549	0.0171567	gene17598;gene10563;gene10739;gene13440;gene16546;gene20852;gene23125;gene25203;gene25901;gene7563;gene1321;gene18353;gene21354;gene6566;gene6834
GO:0042330	taxis	27	134	0.000557148	0.0172712	gene18076;gene12406;gene17566;gene17851;gene8001;gene8003;gene927;gene25006;gene8407;gene1691;gene17147;gene21638;gene20546;gene27401;gene309;gene7936;gene26018;gene8415;gene12121;gene20932;gene21227;gene5084;gene7147;gene26492;gene20867;gene20841;gene18742
GO:0007166	cell surface receptor signaling pathway	107	761	0.000558084	0.0172712	gene16339;gene16962;gene21466;gene24231;gene24339;gene9102;gene9486;gene18076;gene17851;gene24974;gene25134;gene9926;gene12471;gene9689;gene14968;gene24007;gene12412;gene19528;gene2457;gene8415;gene14822;gene16787;gene19254;gene7449;gene11433;gene23757;gene24439;gene25768;gene28134;gene4513;gene4895;gene8491;gene23593;gene1321;gene25866;gene23352;gene22141;gene2371;gene25006;gene17566;gene23518;g…
GO:0032501	multicellular organismal process	269	2189	0.000582288	0.0179259	gene20546;gene18076;gene2457;gene24339;gene25006;gene16287;gene26759;gene1082;gene21638;gene17566;gene15391;gene22856;gene231;gene24231;gene1321;gene14966;gene2979;gene10694;gene20841;gene16275;gene17118;gene18785;gene26064;gene4699;gene6095;gene7563;gene7954;gene16962;gene9486;gene2414;gene12210;gene13412;gene17540;gene20442;gene22652;gene2371;gene23757;gene24063;gene25901;gene28134;gene9944;gen…
GO:0045638	negative regulation of myeloid cell differentiation	11	35	0.000589686	0.0180591	gene21354;gene1099;gene13967;gene16546;gene8322;gene10739;gene19254;gene25912;gene7080;gene25134;gene8700
GO:0007565	female pregnancy	13	46	0.000607	0.0184152	gene15162;gene10461;gene13440;gene1803;gene2414;gene26055;gene22226;gene24439;gene11004;gene17566;gene19254;gene6714;gene9689
GO:0042981	regulation of apoptotic process	92	638	0.000608161	0.0184152	gene11004;gene12332;gene12485;gene1321;gene13382;gene13440;gene13711;gene17566;gene19253;gene19254;gene20982;gene23075;gene23241;gene23498;gene2371;gene25076;gene25134;gene25768;gene5691;gene6623;gene7080;gene7954;gene8594;gene9735;gene9840;gene62;gene18742;gene11872;gene10739;gene2457;gene23518;gene12090;gene27812;gene562;gene8001;gene8003;gene19660;gene22141;gene28785;gene21354;gene13989;gene17…
GO:0001837	epithelial to mesenchymal transition	9	25	0.000610708	0.0184152	gene7131;gene26064;gene7563;gene17566;gene9486;gene19800;gene22144;gene23593;gene8491
GO:0032496	response to lipopolysaccharide	21	95	0.000635626	0.0190027	gene10739;gene11638;gene12406;gene13440;gene19885;gene1990;gene21041;gene3064;gene4940;gene927;gene12332;gene13632;gene13967;gene17598;gene22141;gene25006;gene25966;gene4873;gene6410;gene8415;gene9413
GO:0045637	regulation of myeloid cell differentiation	18	76	0.000642594	0.0190027	gene21354;gene1099;gene13967;gene16546;gene8322;gene927;gene10739;gene19254;gene25912;gene7080;gene10218;gene14099;gene11460;gene23757;gene562;gene25134;gene8700;gene2457
GO:0033539	fatty acid beta-oxidation using acyl-CoA dehydrogenase	7	16	0.000643118	0.0190027	gene1069;gene16838;gene18933;gene20931;gene22430;gene22522;gene3843
GO:0071621	granulocyte chemotaxis	7	16	0.000643118	0.0190027	gene12406;gene17566;gene17851;gene8001;gene8003;gene927;gene20841
GO:1902652	secondary alcohol metabolic process	14	52	0.000649252	0.0190316	gene10806;gene12195;gene12485;gene13440;gene1990;gene14523;gene24007;gene10885;gene13622;gene16570;gene19267;gene24992;gene744;gene7657
GO:0002376	immune system process	100	706	0.000662072	0.0190316	gene16287;gene26759;gene17851;gene12406;gene17566;gene8001;gene8003;gene927;gene16940;gene1321;gene12412;gene19528;gene2457;gene8415;gene21981;gene23242;gene13305;gene24963;gene26753;gene3645;gene20852;gene1082;gene11460;gene12331;gene22481;gene23068;gene23240;gene23241;gene23509;gene3981;gene4391;gene5470;gene6623;gene7954;gene9145;gene9412;gene9413;gene18742;gene13358;gene2617;gene19254;gene122…
GO:0016125	sterol metabolic process	15	58	0.00066997	0.0190316	gene10806;gene12195;gene12485;gene13440;gene1990;gene14523;gene13622;gene24567;gene6611;gene10885;gene16570;gene19267;gene24992;gene744;gene7657
GO:0031348	negative regulation of defense response	15	58	0.00066997	0.0190316	gene23242;gene7954;gene11638;gene1321;gene13440;gene21354;gene23738;gene26055;gene3064;gene2832;gene20852;gene17598;gene6623;gene2979;gene6143
GO:0030593	neutrophil chemotaxis	6	12	0.000672338	0.0190316	gene12406;gene17566;gene17851;gene8001;gene8003;gene927
GO:0046461	neutral lipid catabolic process	6	12	0.000672338	0.0190316	gene20917;gene10806;gene10885;gene16570;gene22100;gene2470
GO:0046464	acylglycerol catabolic process	6	12	0.000672338	0.0190316	gene20917;gene10806;gene10885;gene16570;gene22100;gene2470
GO:0050873	brown fat cell differentiation	6	12	0.000672338	0.0190316	gene17047;gene17540;gene19984;gene21354;gene24231;gene25901
GO:0048863	stem cell differentiation	16	64	0.000673228	0.0190316	gene23593;gene25006;gene16962;gene9486;gene7131;gene24007;gene17147;gene27401;gene10905;gene18076;gene17566;gene26064;gene7563;gene19800;gene22144;gene8491
GO:1901652	response to peptide	28	143	0.000716305	0.0201525	gene562;gene11588;gene24974;gene25134;gene9926;gene13382;gene15162;gene18353;gene18539;gene19984;gene20852;gene21354;gene24646;gene3286;gene3679;gene4099;gene13792;gene25768;gene19253;gene26074;gene16408;gene4895;gene6714;gene6722;gene13967;gene17008;gene9486;gene9944
GO:0071345	cellular response to cytokine stimulus	34	186	0.000755103	0.0211429	gene17851;gene9689;gene19885;gene4895;gene12412;gene19528;gene2457;gene8415;gene21981;gene23242;gene19254;gene927;gene23240;gene3645;gene7954;gene9145;gene10739;gene6566;gene18742;gene23241;gene11638;gene562;gene26055;gene18785;gene4391;gene19253;gene6141;gene13632;gene7131;gene8900;gene10106;gene20598;gene9926;gene9947
GO:0036293	response to decreased oxygen levels	22	103	0.000782468	0.0216742	gene11743;gene13440;gene18486;gene19984;gene26055;gene5417;gene562;gene744;gene27812;gene27068;gene10461;gene10905;gene1321;gene13989;gene17566;gene18913;gene20456;gene20791;gene22144;gene2736;gene4895;gene8415
GO:0043067	regulation of programmed cell death	92	643	0.00078866	0.0216742	gene11004;gene12332;gene12485;gene1321;gene13382;gene13440;gene13711;gene17566;gene19253;gene19254;gene20982;gene23075;gene23241;gene23498;gene2371;gene25076;gene25134;gene25768;gene5691;gene6623;gene7080;gene7954;gene8594;gene9735;gene9840;gene62;gene18742;gene11872;gene10739;gene2457;gene23518;gene12090;gene27812;gene562;gene8001;gene8003;gene19660;gene22141;gene28785;gene21354;gene13989;gene17…
GO:0033500	carbohydrate homeostasis	17	71	0.000788823	0.0216742	gene25134;gene10563;gene16408;gene17008;gene19253;gene19984;gene20852;gene21354;gene23518;gene24646;gene4099;gene9689;gene13382;gene18742;gene22334;gene27068;gene562
GO:0042593	glucose homeostasis	17	71	0.000788823	0.0216742	gene25134;gene10563;gene16408;gene17008;gene19253;gene19984;gene20852;gene21354;gene23518;gene24646;gene4099;gene9689;gene13382;gene18742;gene22334;gene27068;gene562
GO:0031667	response to nutrient levels	28	144	0.000803248	0.0219679	gene21941;gene1082;gene17008;gene18353;gene18742;gene19599;gene24439;gene26594;gene27812;gene5417;gene22502;gene562;gene13440;gene10563;gene13382;gene1990;gene22334;gene7491;gene8415;gene9689;gene10739;gene163;gene20257;gene6714;gene6623;gene24992;gene17566;gene19528
GO:1903522	regulation of blood circulation	15	59	0.00081351	0.0220147	gene20841;gene17540;gene26990;gene17566;gene17147;gene24439;gene20285;gene12406;gene12121;gene13440;gene19531;gene19716;gene18849;gene21025;gene9412
GO:1901575	organic substance catabolic process	120	879	0.000816084	0.0220147	gene11711;gene18001;gene7147;gene10513;gene3704;gene13725;gene13300;gene18654;gene10885;gene13622;gene9193;gene62;gene1069;gene21287;gene25158;gene13711;gene10761;gene10806;gene13828;gene21227;gene23239;gene2755;gene2787;gene9464;gene10739;gene6566;gene24969;gene23793;gene10714;gene12146;gene13440;gene24407;gene16838;gene18933;gene20931;gene22430;gene22522;gene3843;gene10046;gene27059;gene22955;g…
GO:0070482	response to oxygen levels	23	110	0.000820567	0.0220147	gene11743;gene13440;gene18486;gene19984;gene26055;gene5417;gene562;gene744;gene27812;gene18353;gene27068;gene10461;gene10905;gene1321;gene13989;gene17566;gene18913;gene20456;gene20791;gene22144;gene2736;gene4895;gene8415
GO:0007167	enzyme linked receptor protein signaling pathway	46	276	0.000822094	0.0220147	gene18076;gene24974;gene25134;gene9926;gene14968;gene24007;gene7449;gene11433;gene23757;gene24439;gene25768;gene28134;gene4513;gene4895;gene8491;gene23593;gene1321;gene25866;gene2371;gene25006;gene17566;gene26018;gene2736;gene19253;gene26074;gene6237;gene24339;gene18705;gene18706;gene10461;gene21900;gene27401;gene7936;gene5084;gene8135;gene12412;gene12417;gene21446;gene24646;gene9840;gene24846;ge…
GO:0023052	signaling	208	1649	0.000823678	0.0220147	gene16339;gene16962;gene24007;gene25006;gene21466;gene24231;gene24339;gene9102;gene7080;gene9486;gene18076;gene17851;gene24974;gene25134;gene9926;gene12471;gene9689;gene14968;gene12412;gene19528;gene2457;gene8415;gene11743;gene3133;gene14822;gene16787;gene19254;gene8407;gene7449;gene11433;gene23757;gene24439;gene25768;gene28134;gene4513;gene4895;gene8491;gene23593;gene17566;gene24185;gene1321;gen…
GO:0071357	cellular response to type I interferon	9	26	0.000848645	0.0225793	gene21981;gene23242;gene12412;gene23240;gene2457;gene3645;gene4895;gene7954;gene9145
GO:0014031	mesenchymal cell development	12	42	0.000878167	0.0230848	gene7131;gene17147;gene27401;gene18076;gene26064;gene7563;gene17566;gene9486;gene19800;gene22144;gene23593;gene8491
GO:0042592	homeostatic process	78	530	0.000879422	0.0230848	gene20791;gene21025;gene11992;gene19253;gene16275;gene10563;gene1069;gene16838;gene18933;gene22430;gene22522;gene2470;gene3843;gene13382;gene17358;gene22769;gene27812;gene18849;gene28772;gene12458;gene62;gene25134;gene12090;gene7954;gene17892;gene2280;gene24582;gene2811;gene28785;gene7080;gene10885;gene12195;gene12886;gene16244;gene16570;gene1990;gene30259;gene3064;gene927;gene19352;gene25942;gen…
GO:1901135	carbohydrate derivative metabolic process	78	530	0.000879422	0.0230848	gene19885;gene6214;gene1000;gene21029;gene28025;gene28772;gene8414;gene3704;gene11718;gene22272;gene10214;gene13300;gene19619;gene13440;gene19736;gene18603;gene22196;gene24075;gene3105;gene7449;gene11599;gene18766;gene6714;gene22707;gene7046;gene6619;gene6248;gene7774;gene19166;gene19248;gene25245;gene1342;gene19984;gene23009;gene27110;gene21564;gene203;gene22814;gene22955;gene25158;gene12406;gen…
GO:0007165	signal transduction	199	1571	0.000890245	0.0232651	gene16339;gene16962;gene21466;gene24231;gene24339;gene9102;gene7080;gene9486;gene18076;gene17851;gene24974;gene25134;gene9926;gene12471;gene9689;gene14968;gene24007;gene12412;gene19528;gene2457;gene8415;gene11743;gene3133;gene14822;gene16787;gene19254;gene8407;gene7449;gene11433;gene23757;gene24439;gene25768;gene28134;gene4513;gene4895;gene8491;gene23593;gene17566;gene24185;gene1321;gene25866;gen…
GO:0044248	cellular catabolic process	109	788	0.000902906	0.0234915	gene17005;gene17641;gene22179;gene11711;gene18001;gene7147;gene10513;gene13725;gene13300;gene18654;gene62;gene1069;gene21287;gene25158;gene13711;gene10739;gene6566;gene24969;gene23793;gene10714;gene12146;gene13440;gene24407;gene16838;gene18933;gene20931;gene22430;gene22522;gene3843;gene10046;gene22955;gene6611;gene12055;gene22481;gene28025;gene12406;gene251;gene3286;gene18877;gene16859;gene18849;…
GO:0045595	regulation of cell differentiation	89	621	0.000912188	0.0236285	gene22016;gene21354;gene9966;gene14375;gene18076;gene20728;gene9735;gene1760;gene19774;gene1099;gene13967;gene16546;gene8322;gene6623;gene17598;gene927;gene6566;gene19800;gene10739;gene10563;gene13440;gene20852;gene23125;gene25203;gene25901;gene7563;gene24439;gene1990;gene13574;gene2371;gene24007;gene19254;gene25912;gene23593;gene23518;gene16787;gene25768;gene1321;gene14479;gene20456;gene2714;gen…
GO:0010632	regulation of epithelial cell migration	17	72	0.000934564	0.0241019	gene12471;gene25006;gene7131;gene18486;gene26674;gene17147;gene18076;gene24439;gene6237;gene13711;gene17566;gene25917;gene7147;gene927;gene12121;gene18317;gene24007
GO:0001666	response to hypoxia	21	98	0.000976985	0.0250859	gene11743;gene13440;gene18486;gene19984;gene26055;gene5417;gene562;gene744;gene27068;gene10461;gene10905;gene1321;gene13989;gene17566;gene18913;gene20456;gene20791;gene22144;gene2736;gene4895;gene8415
GO:0050671	positive regulation of lymphocyte proliferation	11	37	0.000994631	0.0251056	gene6410;gene13358;gene16940;gene17851;gene27401;gene8415;gene927;gene19254;gene23509;gene9840;gene25006
GO:0019915	lipid storage	7	17	0.000995671	0.0251056	gene12090;gene16244;gene19254;gene20429;gene25942;gene2787;gene30259
GO:0046949	fatty-acyl-CoA biosynthetic process	7	17	0.000995671	0.0251056	gene19619;gene13686;gene14480;gene15585;gene19267;gene25091;gene3796
GO:0002683	negative regulation of immune system process	26	132	0.000998648	0.0251056	gene21354;gene13632;gene1099;gene13967;gene16546;gene8322;gene23242;gene6410;gene7954;gene10739;gene19254;gene25912;gene2832;gene3064;gene20852;gene7080;gene17598;gene6623;gene2979;gene23509;gene3645;gene17566;gene24339;gene25134;gene8700;gene16940
GO:1901699	cellular response to nitrogen compound	37	211	0.00101159	0.0251056	gene7572;gene562;gene10461;gene16408;gene18705;gene24339;gene567;gene11588;gene24974;gene25134;gene9926;gene13382;gene15162;gene18353;gene18539;gene19984;gene20852;gene21354;gene24646;gene3286;gene3679;gene4099;gene13792;gene25768;gene19253;gene26074;gene4895;gene27812;gene24631;gene20841;gene7954;gene17008;gene12164;gene23242;gene8900;gene12406;gene62
GO:0044700	single organism signaling	207	1647	0.0010352	0.0251056	gene16339;gene16962;gene24007;gene25006;gene21466;gene24231;gene24339;gene9102;gene7080;gene9486;gene18076;gene17851;gene24974;gene25134;gene9926;gene12471;gene9689;gene14968;gene12412;gene19528;gene2457;gene8415;gene11743;gene3133;gene14822;gene16787;gene19254;gene8407;gene7449;gene11433;gene23757;gene24439;gene25768;gene28134;gene4513;gene4895;gene8491;gene23593;gene17566;gene24185;gene1321;gen…
GO:0009615	response to virus	23	112	0.00106428	0.0251056	gene2457;gene1082;gene11460;gene12331;gene19528;gene21981;gene22481;gene23068;gene23240;gene23241;gene23242;gene23509;gene3645;gene3981;gene4391;gene5470;gene6623;gene7954;gene9145;gene927;gene9412;gene9413;gene17851
GO:0006584	catecholamine metabolic process	5	9	0.00107398	0.0251056	gene62;gene17566;gene22770;gene27204;gene5580
GO:0008210	estrogen metabolic process	5	9	0.00107398	0.0251056	gene4699;gene6611;gene13365;gene3113;gene7657
GO:0009712	catechol-containing compound metabolic process	5	9	0.00107398	0.0251056	gene62;gene17566;gene22770;gene27204;gene5580
GO:0031581	hemidesmosome assembly	5	9	0.00107398	0.0251056	gene12197;gene19279;gene19281;gene23465;gene24231
GO:0032373	positive regulation of sterol transport	5	9	0.00107398	0.0251056	gene13967;gene1990;gene20852;gene21354;gene3064
GO:0032376	positive regulation of cholesterol transport	5	9	0.00107398	0.0251056	gene13967;gene1990;gene20852;gene21354;gene3064
GO:0050872	white fat cell differentiation	5	9	0.00107398	0.0251056	gene20852;gene22334;gene25006;gene25901;gene7563
GO:0060396	growth hormone receptor signaling pathway	5	9	0.00107398	0.0251056	gene24974;gene25134;gene9926;gene19253;gene26074
GO:0071378	cellular response to growth hormone stimulus	5	9	0.00107398	0.0251056	gene24974;gene25134;gene9926;gene19253;gene26074
GO:0048864	stem cell development	12	43	0.00110458	0.0251056	gene7131;gene17147;gene27401;gene18076;gene26064;gene7563;gene17566;gene9486;gene19800;gene22144;gene23593;gene8491
GO:0001676	long-chain fatty acid metabolic process	9	27	0.00115675	0.0251914	gene15610;gene6611;gene13686;gene15585;gene23386;gene14480;gene20364;gene4699;gene20917
GO:0042102	positive regulation of T cell proliferation	9	27	0.00115675	0.0251914	gene13358;gene16940;gene17851;gene27401;gene8415;gene927;gene19254;gene23509;gene9840
GO:0042303	molting cycle	9	27	0.00115675	0.0251914	gene19279;gene19281;gene17566;gene19278;gene23593;gene25006;gene26064;gene10905;gene12102
GO:0042439	ethanolamine-containing compound metabolic process	9	27	0.00115675	0.0251914	gene7147;gene16570;gene10459;gene23844;gene9582;gene15918;gene12146;gene25496;gene8308
GO:0042633	hair cycle	9	27	0.00115675	0.0251914	gene19279;gene19281;gene17566;gene19278;gene23593;gene25006;gene26064;gene10905;gene12102
GO:0007584	response to nutrient	13	49	0.001166	0.0252993	gene21941;gene18742;gene13440;gene10563;gene13382;gene1990;gene22334;gene7491;gene8415;gene9689;gene24992;gene17566;gene19528
GO:0072001	renal system development	23	113	0.00120795	0.026113	gene16275;gene18076;gene24231;gene4895;gene22808;gene20546;gene13792;gene13711;gene25006;gene16546;gene15162;gene17566;gene1803;gene21835;gene7131;gene7449;gene9413;gene1321;gene23593;gene24007;gene26674;gene18705;gene21354
GO:0060541	respiratory system development	18	80	0.00122101	0.0262988	gene25006;gene23593;gene1691;gene9486;gene1138;gene13711;gene13574;gene24007;gene10104;gene10563;gene14112;gene17484;gene17566;gene23239;gene25768;gene20285;gene24075;gene24439
GO:0003018	vascular process in circulatory system	11	38	0.00127019	0.027159	gene15391;gene22856;gene20841;gene17540;gene9413;gene13382;gene24439;gene12121;gene13440;gene19531;gene19716
GO:0032946	positive regulation of mononuclear cell proliferation	11	38	0.00127019	0.027159	gene6410;gene13358;gene16940;gene17851;gene27401;gene8415;gene927;gene19254;gene23509;gene9840;gene25006
GO:0048731	system development	192	1520	0.00130103	0.0277177	gene20546;gene25006;gene18076;gene16287;gene26759;gene1082;gene21638;gene17566;gene231;gene24231;gene1321;gene14966;gene10694;gene16275;gene2414;gene1760;gene19774;gene16339;gene18705;gene6611;gene24439;gene23593;gene28409;gene7131;gene1248;gene9486;gene20867;gene17228;gene1691;gene9115;gene262;gene16546;gene4537;gene62;gene6227;gene26492;gene20285;gene11596;gene19253;gene13574;gene17147;gene2591…
GO:0045596	negative regulation of cell differentiation	39	229	0.00132566	0.0281403	gene21354;gene1099;gene13967;gene16546;gene8322;gene19800;gene1990;gene20852;gene10739;gene19254;gene25912;gene25768;gene1321;gene14479;gene20456;gene2714;gene19253;gene6566;gene26064;gene13440;gene4852;gene7080;gene25006;gene2827;gene7563;gene9840;gene7936;gene17147;gene18076;gene17598;gene25134;gene8700;gene7491;gene18353;gene6834;gene1082;gene21581;gene562;gene24339
GO:0006720	isoprenoid metabolic process	12	44	0.00137737	0.0286182	gene13440;gene24531;gene15061;gene24992;gene1138;gene6611;gene11640;gene18603;gene1785;gene6253;gene19531;gene13697
GO:0009749	response to glucose	12	44	0.00137737	0.0286182	gene13440;gene21354;gene22100;gene23509;gene23518;gene4895;gene6722;gene13382;gene18742;gene22334;gene27068;gene562
GO:0010634	positive regulation of epithelial cell migration	12	44	0.00137737	0.0286182	gene12471;gene25006;gene7131;gene18076;gene24439;gene6237;gene13711;gene17566;gene25917;gene7147;gene927;gene24007
GO:0048525	negative regulation of viral process	12	44	0.00137737	0.0286182	gene21981;gene3645;gene11460;gene23242;gene3981;gene6623;gene7954;gene28785;gene1082;gene62;gene19528;gene10739
GO:1903901	negative regulation of viral life cycle	12	44	0.00137737	0.0286182	gene21981;gene3645;gene11460;gene23242;gene3981;gene6623;gene7954;gene28785;gene1082;gene62;gene19528;gene10739
GO:2001237	negative regulation of extrinsic apoptotic signaling pathway	12	44	0.00137737	0.0286182	gene19660;gene22141;gene28785;gene13382;gene18076;gene23518;gene24231;gene9840;gene11872;gene11880;gene25006;gene7563
GO:0050727	regulation of inflammatory response	20	94	0.00140176	0.0290212	gene11638;gene1321;gene13440;gene21354;gene23738;gene26055;gene3064;gene17598;gene19254;gene8001;gene8003;gene2979;gene19885;gene20917;gene24185;gene6141;gene7379;gene19716;gene16940;gene6143
GO:0044707	single-multicellular organism process	247	2018	0.00140664	0.0290212	gene20546;gene18076;gene2457;gene24339;gene25006;gene16287;gene26759;gene1082;gene21638;gene17566;gene231;gene24231;gene1321;gene14966;gene2979;gene10694;gene16275;gene17118;gene18785;gene26064;gene4699;gene6095;gene7563;gene7954;gene16962;gene9486;gene2414;gene1760;gene19774;gene16339;gene18705;gene6611;gene12471;gene23757;gene24439;gene23593;gene11992;gene1803;gene24007;gene7449;gene28409;gene7…
GO:0030278	regulation of ossification	18	81	0.0014206	0.0292066	gene1321;gene23757;gene24439;gene26976;gene14479;gene20456;gene25768;gene2714;gene9840;gene11640;gene8407;gene9456;gene23593;gene7563;gene19800;gene16546;gene17566;gene8700
GO:1901653	cellular response to peptide	21	101	0.00146544	0.0296827	gene562;gene11588;gene24974;gene25134;gene9926;gene13382;gene15162;gene18353;gene18539;gene19984;gene20852;gene21354;gene24646;gene3286;gene3679;gene4099;gene13792;gene25768;gene19253;gene26074;gene17008
GO:0006950	response to stress	181	1426	0.00147874	0.0296827	gene24339;gene2979;gene17882;gene25006;gene11743;gene18353;gene2371;gene3133;gene562;gene18742;gene10905;gene28772;gene62;gene13440;gene13574;gene17566;gene8415;gene17598;gene24185;gene7297;gene27830;gene3156;gene12412;gene19528;gene2457;gene13792;gene1082;gene21981;gene23242;gene18486;gene19984;gene26055;gene5417;gene744;gene13305;gene24963;gene24063;gene26839;gene7570;gene11460;gene12331;gene22…
GO:0097530	granulocyte migration	7	18	0.00148404	0.0296827	gene12406;gene17566;gene17851;gene8001;gene8003;gene927;gene20841
GO:0010745	negative regulation of macrophage derived foam cell differentiation	4	6	0.00148414	0.0296827	gene13967;gene1990;gene20852;gene21354
GO:0021785	branchiomotor neuron axon guidance	4	6	0.00148414	0.0296827	gene26492;gene17147;gene18076;gene20867
GO:0033629	negative regulation of cell adhesion mediated by integrin	4	6	0.00148414	0.0296827	gene1656;gene3286;gene6611;gene7563
GO:0034383	low-density lipoprotein particle clearance	4	6	0.00148414	0.0296827	gene16244;gene21354;gene30259;gene9486
GO:0042133	neurotransmitter metabolic process	4	6	0.00148414	0.0296827	gene23793;gene7642;gene22770;gene27204
GO:0071229	cellular response to acid chemical	17	75	0.00151653	0.030207	gene10461;gene16408;gene18705;gene24339;gene567;gene13382;gene16244;gene30259;gene12332;gene4895;gene17008;gene27068;gene13574;gene16339;gene1990;gene20442;gene2371
GO:0009991	response to extracellular stimulus	29	157	0.00152062	0.030207	gene21941;gene24231;gene1082;gene17008;gene18353;gene18742;gene19599;gene24439;gene26594;gene27812;gene5417;gene22502;gene562;gene13440;gene10563;gene13382;gene1990;gene22334;gene7491;gene8415;gene9689;gene10739;gene163;gene20257;gene6714;gene6623;gene24992;gene17566;gene19528
GO:0030166	proteoglycan biosynthetic process	9	28	0.00154925	0.0305691	gene1342;gene22196;gene3105;gene8414;gene23009;gene24075;gene24439;gene9840;gene1760
GO:0030595	leukocyte chemotaxis	9	28	0.00154925	0.0305691	gene12406;gene17566;gene17851;gene8001;gene8003;gene927;gene8407;gene20841;gene18742
GO:0071417	cellular response to organonitrogen compound	32	179	0.00156331	0.0307434	gene562;gene10461;gene16408;gene18705;gene24339;gene567;gene11588;gene24974;gene25134;gene9926;gene13382;gene15162;gene18353;gene18539;gene19984;gene20852;gene21354;gene24646;gene3286;gene3679;gene4099;gene13792;gene25768;gene19253;gene26074;gene4895;gene7572;gene20841;gene17008;gene8900;gene12406;gene62
GO:0042632	cholesterol homeostasis	8	23	0.00159129	0.0310535	gene10885;gene12195;gene12886;gene16244;gene16570;gene1990;gene30259;gene3064
GO:0055092	sterol homeostasis	8	23	0.00159129	0.0310535	gene10885;gene12195;gene12886;gene16244;gene16570;gene1990;gene30259;gene3064
GO:0006029	proteoglycan metabolic process	11	39	0.00160549	0.0310535	gene13440;gene7449;gene1342;gene22196;gene3105;gene8414;gene23009;gene24075;gene24439;gene9840;gene1760
GO:0032526	response to retinoic acid	11	39	0.00160549	0.0310535	gene13711;gene1656;gene17566;gene20852;gene2414;gene7923;gene13574;gene16339;gene1990;gene20442;gene2371
GO:0070665	positive regulation of leukocyte proliferation	11	39	0.00160549	0.0310535	gene6410;gene13358;gene16940;gene17851;gene27401;gene8415;gene927;gene19254;gene23509;gene9840;gene25006
GO:1901342	regulation of vasculature development	18	82	0.00164714	0.0317358	gene4895;gene13711;gene26055;gene2736;gene6611;gene9944;gene20867;gene25768;gene7147;gene12121;gene18486;gene18706;gene21835;gene27581;gene3286;gene7449;gene18317;gene12412
GO:0030154	cell differentiation	163	1270	0.00165156	0.0317358	gene20546;gene17882;gene891;gene16287;gene26759;gene1082;gene21638;gene23059;gene10694;gene17118;gene18785;gene26064;gene4699;gene6095;gene7563;gene7954;gene16962;gene24231;gene18076;gene1760;gene19774;gene17566;gene23593;gene25006;gene16339;gene28409;gene7131;gene26674;gene1691;gene262;gene19253;gene2414;gene27581;gene20852;gene17228;gene16787;gene9486;gene12471;gene19254;gene8135;gene23461;gene…
GO:0009746	response to hexose	12	45	0.00170349	0.0325212	gene13440;gene21354;gene22100;gene23509;gene23518;gene4895;gene6722;gene13382;gene18742;gene22334;gene27068;gene562
GO:0034284	response to monosaccharide	12	45	0.00170349	0.0325212	gene13440;gene21354;gene22100;gene23509;gene23518;gene4895;gene6722;gene13382;gene18742;gene22334;gene27068;gene562
GO:0046165	alcohol biosynthetic process	14	57	0.00172391	0.0328045	gene14523;gene11004;gene1656;gene12146;gene25496;gene8308;gene10459;gene10885;gene12485;gene16570;gene19267;gene24992;gene744;gene7657
GO:0008285	negative regulation of cell proliferation	43	263	0.00177125	0.0335342	gene7563;gene13632;gene1691;gene6410;gene1321;gene6623;gene10694;gene13440;gene20852;gene21354;gene28785;gene927;gene17566;gene23593;gene8941;gene12121;gene18486;gene27581;gene6237;gene7449;gene1770;gene24439;gene27162;gene10563;gene12485;gene16546;gene17118;gene17882;gene19253;gene19599;gene23059;gene23241;gene23352;gene24752;gene25006;gene26753;gene2714;gene2811;gene3077;gene6611;gene7297;gene8…
GO:0048585	negative regulation of response to stimulus	85	601	0.00177366	0.0335342	gene17598;gene23498;gene21354;gene11743;gene16962;gene26674;gene2714;gene62;gene13827;gene26074;gene23242;gene18742;gene19660;gene7449;gene17540;gene7954;gene20598;gene9926;gene9947;gene16408;gene567;gene20456;gene23075;gene9840;gene9347;gene11640;gene22141;gene28785;gene10200;gene12090;gene891;gene2979;gene11638;gene1321;gene13440;gene23738;gene26055;gene3064;gene23352;gene2832;gene20852;gene859…
GO:0030301	cholesterol transport	6	14	0.00181877	0.0341673	gene12195;gene1990;gene10885;gene16570;gene17160;gene9486
GO:1990266	neutrophil migration	6	14	0.00181877	0.0341673	gene12406;gene17566;gene17851;gene8001;gene8003;gene927
GO:0007154	cell communication	210	1692	0.00183333	0.0343311	gene16339;gene16962;gene24007;gene25006;gene21466;gene24231;gene24339;gene9102;gene7080;gene9486;gene18076;gene17851;gene24974;gene25134;gene9926;gene12471;gene9689;gene14968;gene12412;gene19528;gene2457;gene8415;gene11743;gene3133;gene1082;gene14822;gene16787;gene19254;gene8407;gene7449;gene11433;gene23757;gene24439;gene25768;gene28134;gene4513;gene4895;gene8491;gene23593;gene17566;gene24185;gen…
GO:0002455	humoral immune response mediated by circulating immunoglobulin	5	10	0.00196423	0.0362058	gene13304;gene24963;gene2979;gene9580;gene9581
GO:0006958	complement activation, classical pathway	5	10	0.00196423	0.0362058	gene13304;gene24963;gene2979;gene9580;gene9581
GO:0010874	regulation of cholesterol efflux	5	10	0.00196423	0.0362058	gene13967;gene1990;gene20852;gene21354;gene3064
GO:0031069	hair follicle morphogenesis	5	10	0.00196423	0.0362058	gene17566;gene19278;gene23593;gene25006;gene26064
GO:0050886	endocrine process	5	10	0.00196423	0.0362058	gene26990;gene19651;gene1803;gene22856;gene16339
GO:0050795	regulation of behavior	15	64	0.00198247	0.0364278	gene18076;gene18742;gene25006;gene2736;gene1082;gene19253;gene17851;gene24439;gene1321;gene20867;gene26492;gene28390;gene24007;gene17147;gene4852
GO:0045071	negative regulation of viral genome replication	9	29	0.00204184	0.037399	gene11460;gene21981;gene23242;gene3645;gene3981;gene6623;gene7954;gene1082;gene62
GO:0030323	respiratory tube development	17	77	0.0020544	0.037399	gene25006;gene23593;gene1691;gene13711;gene13574;gene24007;gene1803;gene10104;gene10563;gene14112;gene17484;gene17566;gene23239;gene25768;gene20285;gene24075;gene24439
GO:0045765	regulation of angiogenesis	17	77	0.0020544	0.037399	gene13711;gene26055;gene2736;gene6611;gene9944;gene20867;gene25768;gene7147;gene12121;gene18486;gene18706;gene21835;gene27581;gene3286;gene7449;gene18317;gene12412
GO:0046890	regulation of lipid biosynthetic process	12	46	0.00209049	0.0379385	gene17008;gene20852;gene4895;gene16570;gene16281;gene25942;gene22016;gene10885;gene19352;gene26064;gene7563;gene927
GO:0046503	glycerolipid catabolic process	7	19	0.00214065	0.0386106	gene7147;gene20917;gene10806;gene10885;gene16570;gene22100;gene2470
GO:0071364	cellular response to epidermal growth factor stimulus	7	19	0.00214065	0.0386106	gene10739;gene17530;gene25768;gene25917;gene6566;gene6714;gene7563
GO:0006040	amino sugar metabolic process	8	24	0.00217183	0.038698	gene21029;gene28025;gene28772;gene8414;gene10214;gene18766;gene7046;gene4345
GO:0016525	negative regulation of angiogenesis	8	24	0.00217183	0.038698	gene12121;gene18486;gene18706;gene21835;gene27581;gene3286;gene7449;gene18317
GO:1901343	negative regulation of vasculature development	8	24	0.00217183	0.038698	gene12121;gene18486;gene18706;gene21835;gene27581;gene3286;gene7449;gene18317
GO:2000181	negative regulation of blood vessel morphogenesis	8	24	0.00217183	0.038698	gene12121;gene18486;gene18706;gene21835;gene27581;gene3286;gene7449;gene18317
GO:0051716	cellular response to stimulus	282	2357	0.00234911	0.0417305	gene18076;gene16339;gene16962;gene7572;gene562;gene21466;gene24231;gene24339;gene9102;gene12406;gene17566;gene17851;gene8001;gene8003;gene927;gene7080;gene7297;gene9486;gene27812;gene10461;gene16408;gene18705;gene567;gene11588;gene11743;gene18353;gene2371;gene3133;gene10739;gene11638;gene13440;gene19885;gene1990;gene21041;gene3064;gene4940;gene24974;gene25134;gene9926;gene10905;gene12471;gene62;g…
GO:0070848	response to growth factor	35	206	0.00238914	0.0423137	gene14968;gene24007;gene11433;gene23757;gene24439;gene25768;gene28134;gene4513;gene4895;gene8491;gene23593;gene2371;gene25006;gene11638;gene18742;gene4099;gene13382;gene18076;gene562;gene10739;gene6566;gene7563;gene7131;gene1099;gene9966;gene17530;gene25917;gene6714;gene10694;gene27581;gene1321;gene17566;gene24339;gene8415;gene18706
GO:0048639	positive regulation of developmental growth	14	59	0.00244682	0.0432052	gene18076;gene24439;gene19254;gene21024;gene23509;gene9576;gene20077;gene9840;gene4099;gene13440;gene23593;gene24007;gene62;gene6767
GO:0009063	cellular amino acid catabolic process	12	47	0.00254652	0.0448309	gene11711;gene13725;gene1069;gene21287;gene25158;gene18877;gene16838;gene8778;gene2590;gene5067;gene6355;gene15162
GO:0030324	lung development	16	72	0.00256225	0.0448394	gene25006;gene23593;gene1691;gene13711;gene13574;gene24007;gene10104;gene10563;gene14112;gene17484;gene17566;gene23239;gene25768;gene20285;gene24075;gene24439
GO:0044262	cellular carbohydrate metabolic process	16	72	0.00256225	0.0448394	gene21905;gene11599;gene16244;gene27110;gene2832;gene30259;gene18849;gene25654;gene7131;gene17882;gene3105;gene24491;gene23261;gene12907;gene21776;gene5939
GO:0008593	regulation of Notch signaling pathway	9	30	0.00265164	0.0461291	gene18821;gene19253;gene21581;gene25006;gene16940;gene13967;gene14112;gene22477;gene28409
GO:0045600	positive regulation of fat cell differentiation	9	30	0.00265164	0.0461291	gene10563;gene10739;gene13440;gene16546;gene20852;gene23125;gene25203;gene25901;gene7563
GO:0043901	negative regulation of multi-organism process	15	66	0.00273721	0.0474773	gene21981;gene3645;gene11460;gene23242;gene3981;gene6623;gene7954;gene28785;gene1082;gene62;gene2832;gene19528;gene9840;gene927;gene10739
GO:0043434	response to peptide hormone	24	127	0.00274532	0.047478	gene11588;gene24974;gene25134;gene9926;gene13382;gene15162;gene18353;gene18539;gene19984;gene20852;gene21354;gene24646;gene3286;gene3679;gene4099;gene19253;gene26074;gene16408;gene4895;gene6714;gene6722;gene17008;gene9486;gene9944
GO:0032652	regulation of interleukin-1 production	6	15	0.00276642	0.0477025	gene4895;gene1321;gene6143;gene17851;gene927;gene18742
GO:0060337	type I interferon signaling pathway	8	25	0.00290647	0.0499709	gene12412;gene23240;gene23242;gene2457;gene3645;gene4895;gene7954;gene9145
GO:0001822	kidney development	21	107	0.00308388	0.0527766	gene16275;gene18076;gene4895;gene22808;gene20546;gene13792;gene13711;gene25006;gene16546;gene15162;gene17566;gene1803;gene21835;gene7131;gene7449;gene9413;gene1321;gene23593;gene24007;gene26674;gene21354
GO:1902105	regulation of leukocyte differentiation	17	80	0.00315443	0.0527766	gene21354;gene927;gene6566;gene16546;gene14112;gene19254;gene7080;gene10218;gene16940;gene18742;gene17851;gene14099;gene25134;gene25912;gene8700;gene10888;gene2457
GO:0006699	bile acid biosynthetic process	4	7	0.00317737	0.0527766	gene13622;gene24567;gene24903;gene4699
GO:0017144	drug metabolic process	4	7	0.00317737	0.0527766	gene16859;gene21924;gene3366;gene6714
GO:0021545	cranial nerve development	4	7	0.00317737	0.0527766	gene17147;gene18076;gene26492;gene24932
GO:0032731	positive regulation of interleukin-1 beta production	4	7	0.00317737	0.0527766	gene4895;gene1321;gene17851;gene927
GO:0034391	regulation of smooth muscle cell apoptotic process	4	7	0.00317737	0.0527766	gene23498;gene927;gene9486;gene9840
GO:0042446	hormone biosynthetic process	4	7	0.00317737	0.0527766	gene13365;gene3113;gene7657;gene15061
GO:0042762	regulation of sulfur metabolic process	4	7	0.00317737	0.0527766	gene10378;gene17008;gene27068;gene23518
GO:0050704	regulation of interleukin-1 secretion	4	7	0.00317737	0.0527766	gene6143;gene17851;gene927;gene18742
GO:0097066	response to thyroid hormone	4	7	0.00317737	0.0527766	gene13382;gene13711;gene1770;gene22226
GO:0097067	cellular response to thyroid hormone stimulus	4	7	0.00317737	0.0527766	gene13382;gene13711;gene1770;gene22226
GO:0001817	regulation of cytokine production	34	202	0.00320059	0.0530125	gene4895;gene12406;gene18742;gene16940;gene13632;gene12090;gene17118;gene21354;gene2457;gene17851;gene25134;gene4940;gene927;gene1321;gene10739;gene23509;gene2832;gene6410;gene6623;gene7563;gene18486;gene17566;gene6143;gene19528;gene6611;gene19254;gene9948;gene11460;gene23068;gene24007;gene19716;gene3645;gene4391;gene6834
GO:0001893	maternal placenta development	5	11	0.00329393	0.0542529	gene13440;gene22226;gene26055;gene2414;gene24439
GO:0048841	regulation of axon extension involved in axon guidance	5	11	0.00329393	0.0542529	gene18076;gene24439;gene20867;gene26492;gene17147
GO:0040014	regulation of multicellular organism growth	9	31	0.00339705	0.0555785	gene19254;gene21024;gene23509;gene9576;gene10471;gene19253;gene23593;gene25496;gene9840
GO:0046486	glycerolipid metabolic process	28	158	0.00339932	0.0555785	gene7147;gene12146;gene8308;gene16570;gene16244;gene23509;gene25496;gene30259;gene20917;gene7774;gene25535;gene5084;gene20429;gene21227;gene6186;gene13318;gene10459;gene23844;gene9582;gene19735;gene24386;gene25134;gene27110;gene2449;gene10806;gene10885;gene22100;gene2470
GO:0001818	negative regulation of cytokine production	14	61	0.00340276	0.0555785	gene18742;gene13632;gene12090;gene17118;gene21354;gene927;gene6143;gene19528;gene10739;gene18486;gene24007;gene3645;gene6834;gene17566
GO:0001704	formation of primary germ layer	12	49	0.00370116	0.0601184	gene6237;gene10461;gene12197;gene17228;gene18706;gene9102;gene24056;gene23593;gene1321;gene24439;gene26064;gene3105
GO:0009743	response to carbohydrate	12	49	0.00370116	0.0601184	gene6722;gene13440;gene21354;gene22100;gene23509;gene23518;gene4895;gene13382;gene18742;gene22334;gene27068;gene562
GO:0010941	regulation of cell death	94	693	0.00373722	0.0604196	gene11004;gene12332;gene12485;gene1321;gene13382;gene13440;gene13711;gene17566;gene19253;gene19254;gene20982;gene23075;gene23241;gene23498;gene2371;gene25076;gene25134;gene25768;gene5691;gene6623;gene7080;gene7954;gene8594;gene9735;gene9840;gene62;gene18742;gene11872;gene10739;gene2457;gene23518;gene12090;gene27812;gene562;gene8001;gene8003;gene19660;gene22141;gene28785;gene21354;gene13989;gene17…
GO:1903707	negative regulation of hemopoiesis	11	43	0.00374026	0.0604196	gene21354;gene1099;gene13967;gene16546;gene8322;gene10739;gene19254;gene25912;gene7080;gene25134;gene8700
GO:0035265	organ growth	8	26	0.00382106	0.0610539	gene25006;gene14822;gene2085;gene8407;gene23593;gene23007;gene17566;gene2414
GO:0035384	thioester biosynthetic process	8	26	0.00382106	0.0610539	gene19619;gene13686;gene14480;gene15585;gene19267;gene25091;gene3796;gene25831
GO:0071616	acyl-CoA biosynthetic process	8	26	0.00382106	0.0610539	gene19619;gene13686;gene14480;gene15585;gene19267;gene25091;gene3796;gene25831
GO:1901616	organic hydroxy compound catabolic process	8	26	0.00382106	0.0610539	gene7147;gene10885;gene13622;gene10976;gene22499;gene15918;gene27110;gene15061
GO:0007275	multicellular organism development	218	1790	0.00388323	0.0618792	gene20546;gene25006;gene18076;gene16287;gene26759;gene1082;gene21638;gene17566;gene231;gene24231;gene1321;gene14966;gene10694;gene16275;gene9486;gene2414;gene1760;gene19774;gene16339;gene18705;gene6611;gene12471;gene23757;gene24439;gene23593;gene1803;gene24007;gene7449;gene28409;gene7131;gene1248;gene20867;gene17228;gene1691;gene9115;gene262;gene16546;gene4537;gene62;gene6227;gene26492;gene20285;…
GO:0043588	skin development	14	62	0.00398414	0.0630761	gene8135;gene19278;gene17566;gene23593;gene25006;gene26064;gene10905;gene11848;gene12485;gene24231;gene24339;gene24582;gene3976;gene12102
GO:0045444	fat cell differentiation	14	62	0.00398414	0.0630761	gene20852;gene22334;gene25006;gene25901;gene7563;gene10563;gene22398;gene23518;gene2787;gene17047;gene17540;gene19984;gene21354;gene24231
GO:0003073	regulation of systemic arterial blood pressure	6	16	0.0040404	0.0630761	gene26990;gene19651;gene1803;gene22856;gene24439;gene18742
GO:0035338	long-chain fatty-acyl-CoA biosynthetic process	6	16	0.0040404	0.0630761	gene13686;gene14480;gene15585;gene19267;gene25091;gene3796
GO:0035455	response to interferon-alpha	6	16	0.0040404	0.0630761	gene3645;gene6623;gene7954;gene18742;gene23240;gene23241
GO:0048608	reproductive structure development	27	153	0.0042259	0.0637135	gene25006;gene10694;gene1248;gene23593;gene9486;gene9115;gene12485;gene13440;gene22226;gene26055;gene24075;gene23007;gene4699;gene7491;gene16339;gene22652;gene24992;gene4099;gene21835;gene562;gene2414;gene24439;gene19254;gene14966;gene26064;gene8322;gene23757
GO:0071363	cellular response to growth factor stimulus	33	198	0.00427396	0.0642734	gene14968;gene24007;gene11433;gene23757;gene24439;gene25768;gene28134;gene4513;gene4895;gene8491;gene23593;gene2371;gene25006;gene11638;gene18742;gene4099;gene13382;gene18076;gene562;gene10739;gene6566;gene7563;gene7131;gene17530;gene25917;gene6714;gene10694;gene27581;gene1321;gene17566;gene24339;gene8415;gene18706
GO:0048638	regulation of developmental growth	22	117	0.00430329	0.0645493	gene9966;gene18076;gene24439;gene19254;gene21024;gene23509;gene9576;gene20867;gene26492;gene20077;gene9840;gene10471;gene19253;gene23593;gene25496;gene17147;gene4099;gene13440;gene24007;gene10885;gene62;gene6767
GO:0097305	response to alcohol	20	103	0.00434568	0.0650194	gene7297;gene27812;gene562;gene6714;gene12332;gene17566;gene19253;gene25006;gene9926;gene22334;gene24992;gene1770;gene7572;gene1990;gene9486;gene19984;gene8415;gene17530;gene19528;gene10563
GO:0008203	cholesterol metabolic process	12	50	0.00441892	0.0656143	gene10806;gene12195;gene12485;gene13440;gene1990;gene10885;gene13622;gene16570;gene19267;gene24992;gene744;gene7657
GO:0050920	regulation of chemotaxis	12	50	0.00441892	0.0656143	gene18076;gene18742;gene25006;gene2736;gene17851;gene24439;gene1321;gene20867;gene26492;gene24007;gene17147;gene4852
GO:0071219	cellular response to molecule of bacterial origin	12	50	0.00441892	0.0656143	gene10739;gene11638;gene12406;gene13440;gene19885;gene1990;gene21041;gene3064;gene4940;gene927;gene17160;gene13967
GO:1901606	alpha-amino acid catabolic process	10	38	0.00450787	0.06656	gene11711;gene13725;gene1069;gene21287;gene25158;gene18877;gene16838;gene8778;gene2590;gene15162
GO:0006023	aminoglycan biosynthetic process	11	44	0.00452789	0.06656	gene18603;gene22196;gene24075;gene3105;gene8414;gene1342;gene23009;gene7131;gene10214;gene26058;gene1760
GO:0006024	glycosaminoglycan biosynthetic process	11	44	0.00452789	0.06656	gene18603;gene22196;gene24075;gene3105;gene8414;gene1342;gene23009;gene7131;gene10214;gene26058;gene1760
GO:0030148	sphingolipid biosynthetic process	11	44	0.00452789	0.06656	gene28772;gene11004;gene1656;gene13686;gene15585;gene25091;gene15918;gene4067;gene10214;gene18474;gene7046
GO:0061458	reproductive system development	27	154	0.00463167	0.0679158	gene25006;gene10694;gene1248;gene23593;gene9486;gene9115;gene12485;gene13440;gene22226;gene26055;gene24075;gene23007;gene4699;gene7491;gene16339;gene22652;gene24992;gene4099;gene21835;gene562;gene2414;gene24439;gene19254;gene14966;gene26064;gene8322;gene23757
GO:0071375	cellular response to peptide hormone stimulus	18	90	0.00480746	0.0703181	gene11588;gene24974;gene25134;gene9926;gene13382;gene15162;gene18353;gene18539;gene19984;gene20852;gene21354;gene24646;gene3286;gene3679;gene4099;gene19253;gene26074;gene17008
GO:0007169	transmembrane receptor protein tyrosine kinase signaling pathway	32	192	0.0048546	0.0705136	gene18076;gene24974;gene25134;gene9926;gene14968;gene24007;gene7449;gene23593;gene2371;gene25006;gene24439;gene26018;gene2736;gene19253;gene26074;gene18705;gene18706;gene10461;gene21900;gene27401;gene7936;gene5084;gene8135;gene12412;gene12417;gene21446;gene24646;gene9840;gene17530;gene17008;gene18353;gene4099
GO:0032868	response to insulin	19	97	0.00485992	0.0705136	gene11588;gene13382;gene15162;gene18353;gene18539;gene19984;gene20852;gene21354;gene24646;gene25134;gene3286;gene3679;gene4099;gene16408;gene4895;gene6714;gene6722;gene17008;gene26074
GO:0032102	negative regulation of response to external stimulus	20	104	0.0048688	0.0705136	gene11743;gene23242;gene2979;gene11638;gene1321;gene13440;gene21354;gene23738;gene26055;gene3064;gene2832;gene17598;gene6623;gene17358;gene7563;gene10167;gene5745;gene17147;gene18076;gene6143
GO:0045927	positive regulation of growth	20	104	0.0048688	0.0705136	gene18076;gene24439;gene11588;gene14112;gene17530;gene17566;gene19278;gene22196;gene19254;gene21024;gene23509;gene9576;gene20077;gene9840;gene4099;gene13440;gene23593;gene24007;gene62;gene6767
GO:0006690	icosanoid metabolic process	8	27	0.00494287	0.0710482	gene15610;gene6611;gene26055;gene28390;gene3702;gene3699;gene18933;gene20917
GO:1901568	fatty acid derivative metabolic process	8	27	0.00494287	0.0710482	gene15610;gene6611;gene26055;gene28390;gene3702;gene3699;gene18933;gene20917
GO:1902653	secondary alcohol biosynthetic process	8	27	0.00494287	0.0710482	gene14523;gene10885;gene12485;gene16570;gene19267;gene24992;gene744;gene7657
GO:0007369	gastrulation	15	70	0.00496066	0.0710482	gene12471;gene23757;gene6237;gene10461;gene12197;gene17228;gene18706;gene9102;gene24056;gene9486;gene23593;gene1321;gene24439;gene26064;gene3105
GO:0050900	leukocyte migration	13	57	0.00496612	0.0710482	gene12406;gene17566;gene17851;gene8001;gene8003;gene927;gene8407;gene8415;gene10804;gene17882;gene24231;gene20841;gene18742
GO:0006775	fat-soluble vitamin metabolic process	5	12	0.00516649	0.0730263	gene13440;gene24007;gene7491;gene21924;gene13697
GO:0006805	xenobiotic metabolic process	5	12	0.00516649	0.0730263	gene13680;gene13681;gene6611;gene7643;gene8002
GO:0015012	heparan sulfate proteoglycan biosynthetic process	5	12	0.00516649	0.0730263	gene1342;gene22196;gene3105;gene8414;gene24075
GO:0048662	negative regulation of smooth muscle cell proliferation	5	12	0.00516649	0.0730263	gene13440;gene20852;gene21354;gene28785;gene927
GO:0048730	epidermis morphogenesis	5	12	0.00516649	0.0730263	gene23593;gene17566;gene19278;gene25006;gene26064
GO:0051704	multi-organism process	104	787	0.0052402	0.073766	gene2606;gene12210;gene13412;gene17540;gene20442;gene22652;gene2371;gene23757;gene24063;gene25901;gene28134;gene9944;gene10739;gene11638;gene12406;gene13440;gene19885;gene1990;gene21041;gene3064;gene4940;gene927;gene17882;gene15162;gene2457;gene1082;gene11460;gene12331;gene19528;gene21981;gene22481;gene23068;gene23240;gene23241;gene23242;gene23509;gene3645;gene3981;gene4391;gene5470;gene6623;gene…
GO:0060041	retina development in camera-type eye	12	51	0.00524391	0.073766	gene16339;gene18705;gene6611;gene20546;gene25866;gene12121;gene16787;gene9486;gene1565;gene18076;gene24439;gene5084
GO:0018212	peptidyl-tyrosine modification	9	33	0.00537404	0.07488	gene22582;gene5469;gene12412;gene21446;gene4099;gene23593;gene24007;gene5084;gene7923
GO:0032680	regulation of tumor necrosis factor production	9	33	0.00537404	0.07488	gene12090;gene17118;gene18742;gene21354;gene17851;gene25134;gene4940;gene927;gene10739
GO:0050728	negative regulation of inflammatory response	9	33	0.00537404	0.07488	gene11638;gene1321;gene13440;gene21354;gene23738;gene26055;gene3064;gene17598;gene6143
GO:1903555	regulation of tumor necrosis factor superfamily cytokine production	9	33	0.00537404	0.07488	gene12090;gene17118;gene18742;gene21354;gene17851;gene25134;gene4940;gene927;gene10739
GO:0060429	epithelium development	52	351	0.00541444	0.0749927	gene17882;gene891;gene1321;gene10694;gene16275;gene26674;gene9486;gene1691;gene23593;gene18076;gene18705;gene20867;gene8322;gene1248;gene8135;gene1444;gene25006;gene23007;gene12197;gene19279;gene19281;gene4099;gene24007;gene4699;gene19278;gene14112;gene25768;gene27581;gene20546;gene3077;gene13792;gene13711;gene1138;gene17566;gene26064;gene24439;gene10905;gene16962;gene18766;gene22226;gene26344;ge…
GO:0002684	positive regulation of immune system process	43	279	0.00543889	0.0749927	gene13358;gene6141;gene18742;gene927;gene13305;gene24963;gene2457;gene6410;gene13304;gene2979;gene9580;gene9581;gene26753;gene16546;gene14112;gene19254;gene10218;gene13967;gene16287;gene4940;gene26018;gene16940;gene17851;gene27401;gene8415;gene10461;gene14099;gene12164;gene2417;gene2736;gene11460;gene23757;gene562;gene1082;gene23509;gene9840;gene4852;gene25064;gene17566;gene12406;gene13632;gene18…
GO:0042129	regulation of T cell proliferation	11	45	0.00544167	0.0749927	gene13632;gene6410;gene13358;gene16940;gene17851;gene27401;gene8415;gene927;gene19254;gene23509;gene9840
GO:0045834	positive regulation of lipid metabolic process	11	45	0.00544167	0.0749927	gene20852;gene16570;gene20429;gene2470;gene17851;gene24646;gene3077;gene5084;gene10885;gene21354;gene927
GO:0006879	cellular iron ion homeostasis	7	22	0.00548416	0.0749927	gene17892;gene2280;gene24582;gene2811;gene28785;gene7080;gene11027
GO:0033273	response to vitamin	7	22	0.00548416	0.0749927	gene21941;gene18742;gene13440;gene24992;gene10563;gene17566;gene19528
GO:0051196	regulation of coenzyme metabolic process	7	22	0.00548416	0.0749927	gene10378;gene17008;gene27068;gene4099;gene8900;gene9840;gene19253
GO:0070849	response to epidermal growth factor	7	22	0.00548416	0.0749927	gene10739;gene17530;gene25768;gene25917;gene6566;gene6714;gene7563
GO:0097306	cellular response to alcohol	10	39	0.00550869	0.0751533	gene7297;gene27812;gene562;gene22334;gene1770;gene7572;gene1990;gene24992;gene9486;gene17530
GO:0009100	glycoprotein metabolic process	32	194	0.00568812	0.0765362	gene13440;gene7449;gene1342;gene22196;gene3105;gene8414;gene23009;gene22814;gene22955;gene28772;gene10214;gene18474;gene20767;gene21411;gene26058;gene9725;gene20728;gene7046;gene11818;gene28381;gene24075;gene24439;gene9840;gene3292;gene17882;gene8596;gene1760;gene26669;gene12195;gene15061;gene22481;gene7730
GO:0015918	sterol transport	6	17	0.00570117	0.0765362	gene12195;gene1990;gene10885;gene16570;gene17160;gene9486
GO:0016266	O-glycan processing	6	17	0.00570117	0.0765362	gene10214;gene18474;gene20767;gene21411;gene26058;gene9725
GO:0018958	phenol-containing compound metabolic process	6	17	0.00570117	0.0765362	gene62;gene17566;gene21025;gene22770;gene27204;gene5580
GO:0030201	heparan sulfate proteoglycan metabolic process	6	17	0.00570117	0.0765362	gene7449;gene1342;gene22196;gene3105;gene8414;gene24075
GO:0032330	regulation of chondrocyte differentiation	6	17	0.00570117	0.0765362	gene19800;gene7563;gene10200;gene1321;gene16546;gene22144
GO:0060135	maternal process involved in female pregnancy	6	17	0.00570117	0.0765362	gene15162;gene13440;gene22226;gene26055;gene2414;gene24439
GO:0002076	osteoblast development	4	8	0.00583262	0.0767244	gene10563;gene1321;gene20456;gene2714
GO:0034381	plasma lipoprotein particle clearance	4	8	0.00583262	0.0767244	gene16244;gene21354;gene30259;gene9486
GO:0036314	response to sterol	4	8	0.00583262	0.0767244	gene24992;gene1990;gene22334;gene9486
GO:0045655	regulation of monocyte differentiation	4	8	0.00583262	0.0767244	gene7080;gene10218;gene14099;gene2457
GO:0048483	autonomic nervous system development	4	8	0.00583262	0.0767244	gene26492;gene17147;gene18076;gene15391
GO:0051952	regulation of amine transport	4	8	0.00583262	0.0767244	gene11743;gene5691;gene23124;gene62
GO:0070723	response to cholesterol	4	8	0.00583262	0.0767244	gene24992;gene1990;gene22334;gene9486
GO:0071634	regulation of transforming growth factor beta production	4	8	0.00583262	0.0767244	gene16940;gene1321;gene17566;gene9948
GO:1902287	semaphorin-plexin signaling pathway involved in axon guidance	4	8	0.00583262	0.0767244	gene17147;gene18076;gene20867;gene26492
GO:0003007	heart morphogenesis	18	92	0.006108	0.0801675	gene1321;gene11596;gene7131;gene24439;gene16962;gene23593;gene2414;gene17566;gene18849;gene4099;gene8322;gene8407;gene11640;gene26064;gene7563;gene15075;gene20867;gene21835
GO:0009636	response to toxic substance	14	65	0.00622728	0.081551	gene11743;gene62;gene12412;gene2306;gene24932;gene25768;gene13680;gene17005;gene17641;gene22179;gene27812;gene6611;gene6623;gene7491
GO:0008037	cell recognition	8	28	0.00630032	0.0823242	gene17851;gene17147;gene18076;gene23356;gene16758;gene17882;gene8566;gene12164
GO:0023014	signal transduction by protein phosphorylation	22	121	0.00650338	0.0847891	gene17566;gene24185;gene10739;gene17851;gene26074;gene13711;gene25006;gene6566;gene9840;gene17598;gene12412;gene14968;gene18491;gene19103;gene20682;gene23593;gene2371;gene24007;gene24646;gene2714;gene7080;gene9966
GO:0050709	negative regulation of protein secretion	9	34	0.00664765	0.0864782	gene13632;gene3064;gene8594;gene6143;gene18742;gene12090;gene18486;gene24646;gene62
GO:0006766	vitamin metabolic process	10	40	0.006675	0.0866424	gene13440;gene24007;gene7491;gene22019;gene21924;gene13382;gene18654;gene21287;gene21941;gene13697
GO:0005996	monosaccharide metabolic process	17	86	0.00682506	0.0882924	gene18792;gene13382;gene13440;gene17008;gene20643;gene21354;gene27068;gene891;gene17882;gene203;gene6722;gene18814;gene2606;gene26135;gene8900;gene11599;gene3862
GO:0010876	lipid localization	19	100	0.00683215	0.0882924	gene12195;gene1990;gene17160;gene12090;gene16244;gene19254;gene20429;gene25942;gene2787;gene30259;gene19716;gene16339;gene10885;gene16570;gene19067;gene19522;gene9486;gene13440;gene17856
GO:0043066	negative regulation of apoptotic process	53	364	0.00711309	0.0916344	gene11004;gene12332;gene12485;gene1321;gene13382;gene13440;gene13711;gene17566;gene19253;gene19254;gene20982;gene23075;gene23241;gene23498;gene2371;gene25076;gene25134;gene25768;gene5691;gene6623;gene7080;gene7954;gene8594;gene9735;gene9840;gene18742;gene11872;gene2457;gene62;gene23518;gene19660;gene22141;gene28785;gene10885;gene11743;gene18076;gene21900;gene3077;gene23509;gene17008;gene7563;gene…
GO:0006979	response to oxidative stress	29	174	0.00712193	0.0916344	gene11743;gene18353;gene2371;gene3133;gene562;gene27830;gene3156;gene10263;gene10905;gene12485;gene13382;gene18913;gene24491;gene24976;gene25350;gene28785;gene3358;gene62;gene6900;gene8135;gene9944;gene25922;gene7297;gene23075;gene27812;gene6611;gene17851;gene21354;gene22769
GO:0030574	collagen catabolic process	7	23	0.00718729	0.0916731	gene10461;gene1936;gene22226;gene24339;gene24756;gene3976;gene9115
GO:0044243	multicellular organism catabolic process	7	23	0.00718729	0.0916731	gene10461;gene1936;gene22226;gene24339;gene24756;gene3976;gene9115
GO:0051193	regulation of cofactor metabolic process	7	23	0.00718729	0.0916731	gene10378;gene17008;gene27068;gene4099;gene8900;gene9840;gene19253
GO:0097529	myeloid leukocyte migration	7	23	0.00718729	0.0916731	gene12406;gene17566;gene17851;gene8001;gene8003;gene927;gene20841
GO:0031347	regulation of defense response	38	244	0.00730427	0.0929634	gene12412;gene26074;gene9711;gene23242;gene2457;gene7954;gene6410;gene11638;gene1321;gene13440;gene21354;gene23738;gene26055;gene3064;gene2832;gene20852;gene17598;gene13967;gene19254;gene8001;gene8003;gene6623;gene2979;gene4940;gene19885;gene20917;gene24185;gene6141;gene7379;gene10461;gene1082;gene11263;gene24932;gene19716;gene12164;gene25064;gene16940;gene6143
GO:0051240	positive regulation of multicellular organismal process	71	514	0.00738167	0.0937456	gene16787;gene18486;gene20841;gene4895;gene18076;gene12471;gene1321;gene23757;gene24439;gene26976;gene25006;gene7131;gene12406;gene16940;gene927;gene17540;gene26990;gene2457;gene17851;gene25134;gene4940;gene19278;gene13574;gene2371;gene24007;gene13440;gene17566;gene23518;gene16546;gene14112;gene19254;gene21024;gene23509;gene9576;gene10218;gene20077;gene9840;gene21354;gene6410;gene6623;gene6237;ge…
GO:0007589	body fluid secretion	5	13	0.00768364	0.0957199	gene15162;gene19254;gene25496;gene6714;gene25006
GO:0010837	regulation of keratinocyte proliferation	5	13	0.00768364	0.0957199	gene10739;gene25006;gene7131;gene1770;gene7563
GO:0019432	triglyceride biosynthetic process	5	13	0.00768364	0.0957199	gene12146;gene16244;gene23509;gene25496;gene30259
GO:0032941	secretion by tissue	5	13	0.00768364	0.0957199	gene15162;gene19254;gene25496;gene6714;gene25006
GO:0046460	neutral lipid biosynthetic process	5	13	0.00768364	0.0957199	gene12146;gene16244;gene23509;gene25496;gene30259
GO:0046463	acylglycerol biosynthetic process	5	13	0.00768364	0.0957199	gene12146;gene16244;gene23509;gene25496;gene30259
GO:0050663	cytokine secretion	5	13	0.00768364	0.0957199	gene19716;gene17851;gene23509;gene17160;gene1990
GO:0050710	negative regulation of cytokine secretion	5	13	0.00768364	0.0957199	gene13632;gene6143;gene18742;gene12090;gene18486
GO:1902667	regulation of axon guidance	5	13	0.00768364	0.0957199	gene18076;gene24439;gene20867;gene26492;gene17147
GO:0001960	negative regulation of cytokine-mediated signaling pathway	6	18	0.00780973	0.096464	gene18742;gene19660;gene21354;gene7954;gene20852;gene6143
GO:0046326	positive regulation of glucose import	6	18	0.00780973	0.096464	gene21354;gene24646;gene25134;gene4099;gene9689;gene9840
GO:0060415	muscle tissue morphogenesis	6	18	0.00780973	0.096464	gene11596;gene24339;gene16962;gene23593;gene2414;gene8407
GO:2001239	regulation of extrinsic apoptotic signaling pathway in absence of ligand	6	18	0.00780973	0.096464	gene24007;gene27162;gene11872;gene11880;gene25006;gene7563
GO:0051094	positive regulation of developmental process	65	465	0.00782539	0.096464	gene16787;gene18076;gene20728;gene9735;gene1321;gene23757;gene24439;gene26976;gene927;gene62;gene19278;gene4895;gene10563;gene10739;gene13440;gene16546;gene20852;gene23125;gene25203;gene25901;gene7563;gene13574;gene2371;gene24007;gene23518;gene14112;gene19254;gene21024;gene23509;gene9576;gene7131;gene10218;gene20077;gene9840;gene9944;gene13711;gene26055;gene2736;gene6611;gene17566;gene18486;gene2…
GO:0016126	sterol biosynthetic process	8	29	0.0079226	0.0970519	gene14523;gene10885;gene12485;gene16570;gene19267;gene24992;gene744;gene7657
GO:0032963	collagen metabolic process	8	29	0.0079226	0.0970519	gene25768;gene10461;gene1936;gene22226;gene24339;gene24756;gene3976;gene9115
GO:0044259	multicellular organismal macromolecule metabolic process	8	29	0.0079226	0.0970519	gene25768;gene10461;gene1936;gene22226;gene24339;gene24756;gene3976;gene9115
GO:0001501	skeletal system development	30	183	0.00793958	0.0970577	gene9486;gene24439;gene7449;gene1321;gene14966;gene23593;gene8191;gene2085;gene16823;gene1691;gene24007;gene26447;gene14822;gene16546;gene9456;gene17566;gene14375;gene25203;gene24339;gene4537;gene9840;gene10200;gene11640;gene7131;gene26064;gene7563;gene10461;gene19800;gene1803;gene23757
GO:0071772	response to BMP	10	41	0.00802403	0.097482	gene11433;gene23757;gene24439;gene25768;gene28134;gene4513;gene4895;gene8491;gene10694;gene27581
GO:0071773	cellular response to BMP stimulus	10	41	0.00802403	0.097482	gene11433;gene23757;gene24439;gene25768;gene28134;gene4513;gene4895;gene8491;gene10694;gene27581
GO:1990267	response to transition metal nanoparticle	10	41	0.00802403	0.097482	gene62;gene23125;gene28785;gene17892;gene22144;gene13680;gene19279;gene19281;gene6722;gene8415
GO:1901605	alpha-amino acid metabolic process	21	116	0.00812975	0.0980768	gene11711;gene24932;gene6714;gene13725;gene18877;gene1069;gene21287;gene25158;gene2590;gene3843;gene13382;gene9582;gene21666;gene4345;gene16838;gene2449;gene17376;gene8778;gene13989;gene14495;gene15162
GO:0050921	positive regulation of chemotaxis	9	35	0.00814053	0.0980768	gene18076;gene18742;gene25006;gene2736;gene17851;gene24439;gene1321;gene24007;gene4852
GO:0032879	regulation of localization	123	965	0.00818673	0.0980768	gene21981;gene3645;gene20643;gene21354;gene6611;gene7297;gene7449;gene18076;gene1990;gene20852;gene3064;gene6141;gene18742;gene12471;gene19786;gene7182;gene25006;gene7131;gene18913;gene306;gene17882;gene26976;gene11743;gene24185;gene8735;gene17851;gene9347;gene62;gene13632;gene10804;gene1321;gene13711;gene14112;gene17228;gene17566;gene24231;gene25134;gene26064;gene4099;gene7563;gene891;gene9840;g…
GO:0010952	positive regulation of peptidase activity	14	67	0.00821601	0.0980768	gene231;gene11743;gene13711;gene1321;gene22141;gene14068;gene19253;gene7080;gene13989;gene1656;gene20852;gene27812;gene8001;gene8003
GO:0007507	heart development	33	207	0.00845908	0.0980768	gene1321;gene11596;gene2414;gene7131;gene24439;gene16962;gene9486;gene1803;gene20867;gene23593;gene17566;gene18849;gene4099;gene8322;gene8407;gene5084;gene11640;gene13574;gene13440;gene14375;gene19162;gene24339;gene25203;gene25768;gene6714;gene9413;gene9689;gene22016;gene26064;gene7563;gene18076;gene15075;gene21835
GO:0032869	cellular response to insulin stimulus	15	74	0.00846435	0.0980768	gene11588;gene13382;gene15162;gene18353;gene18539;gene19984;gene20852;gene21354;gene24646;gene25134;gene3286;gene3679;gene4099;gene17008;gene26074
GO:0001959	regulation of cytokine-mediated signaling pathway	12	54	0.00847219	0.0980768	gene12412;gene26074;gene9711;gene18742;gene19660;gene21354;gene7954;gene20852;gene6141;gene2457;gene62;gene6143
GO:0016485	protein processing	21	117	0.00896679	0.0980768	gene231;gene26990;gene11748;gene1803;gene10513;gene14788;gene19785;gene13711;gene14112;gene16346;gene1321;gene22141;gene12485;gene15075;gene13989;gene1656;gene20852;gene27812;gene7080;gene8001;gene8003
GO:0030203	glycosaminoglycan metabolic process	13	61	0.00902087	0.0980768	gene3704;gene18603;gene22196;gene24075;gene3105;gene8414;gene1342;gene23009;gene9725;gene7131;gene10214;gene26058;gene1760
GO:0009101	glycoprotein biosynthetic process	29	177	0.00902566	0.0980768	gene1342;gene22196;gene3105;gene8414;gene23009;gene22814;gene22955;gene28772;gene10214;gene18474;gene20767;gene21411;gene26058;gene9725;gene7046;gene11818;gene28381;gene24075;gene24439;gene9840;gene3292;gene17882;gene8596;gene1760;gene26669;gene12195;gene15061;gene22481;gene7730
GO:0071222	cellular response to lipopolysaccharide	11	48	0.00907516	0.0980768	gene10739;gene11638;gene12406;gene13440;gene19885;gene1990;gene21041;gene3064;gene4940;gene927;gene13967
GO:0001942	hair follicle development	7	24	0.00925249	0.0980768	gene17566;gene19278;gene23593;gene25006;gene26064;gene10905;gene12102
GO:0022404	molting cycle process	7	24	0.00925249	0.0980768	gene17566;gene19278;gene23593;gene25006;gene26064;gene10905;gene12102
GO:0022405	hair cycle process	7	24	0.00925249	0.0980768	gene17566;gene19278;gene23593;gene25006;gene26064;gene10905;gene12102
GO:0060191	regulation of lipase activity	7	24	0.00925249	0.0980768	gene4062;gene16570;gene17540;gene23593;gene24007;gene5084;gene9347
GO:0098773	skin epidermis development	7	24	0.00925249	0.0980768	gene17566;gene19278;gene23593;gene25006;gene26064;gene10905;gene12102
GO:0009887	organ morphogenesis	47	320	0.00931228	0.0980768	gene25006;gene231;gene24231;gene1321;gene17566;gene1248;gene23593;gene9486;gene17228;gene18076;gene20285;gene11596;gene19253;gene13574;gene24339;gene9214;gene7131;gene14966;gene24439;gene16962;gene1138;gene7449;gene2414;gene8191;gene24007;gene25912;gene2085;gene18849;gene4099;gene8322;gene8407;gene13711;gene11640;gene12121;gene26064;gene7563;gene16787;gene15075;gene10200;gene562;gene17147;gene208…
GO:0051188	cofactor biosynthetic process	18	96	0.00956701	0.0980768	gene19619;gene17659;gene6248;gene22019;gene13686;gene14480;gene15585;gene19267;gene25091;gene3796;gene19166;gene19248;gene25245;gene2525;gene24582;gene19184;gene787;gene25831
GO:0006071	glycerol metabolic process	4	9	0.00963954	0.0980768	gene16244;gene27110;gene2832;gene30259
GO:0010743	regulation of macrophage derived foam cell differentiation	4	9	0.00963954	0.0980768	gene13967;gene1990;gene20852;gene21354
GO:0015937	coenzyme A biosynthetic process	4	9	0.00963954	0.0980768	gene19619;gene19166;gene19248;gene25245
GO:0016486	peptide hormone processing	4	9	0.00963954	0.0980768	gene26990;gene11748;gene1803;gene15075
GO:0032148	activation of protein kinase B activity	4	9	0.00963954	0.0980768	gene11743;gene18742;gene4099;gene9840
GO:0032732	positive regulation of interleukin-1 production	4	9	0.00963954	0.0980768	gene4895;gene1321;gene17851;gene927
GO:0045979	positive regulation of nucleoside metabolic process	4	9	0.00963954	0.0980768	gene11743;gene4099;gene8900;gene9840
GO:0055094	response to lipoprotein particle	4	9	0.00963954	0.0980768	gene1990;gene20852;gene24992;gene17160
GO:1901099	negative regulation of signal transduction in absence of ligand	4	9	0.00963954	0.0980768	gene11872;gene11880;gene25006;gene7563
GO:1902285	semaphorin-plexin signaling pathway involved in neuron projection guidance	4	9	0.00963954	0.0980768	gene18076;gene17147;gene20867;gene26492
GO:1903580	positive regulation of ATP metabolic process	4	9	0.00963954	0.0980768	gene11743;gene4099;gene8900;gene9840
GO:2001240	negative regulation of extrinsic apoptotic signaling pathway in absence of ligand	4	9	0.00963954	0.0980768	gene11872;gene11880;gene25006;gene7563
GO:0050670	regulation of lymphocyte proliferation	12	55	0.00983783	0.0980768	gene13632;gene6410;gene13358;gene16940;gene17851;gene27401;gene8415;gene927;gene19254;gene23509;gene9840;gene25006
GO:0070167	regulation of biomineral tissue development	8	30	0.00983932	0.0980768	gene1321;gene23757;gene24439;gene26976;gene8407;gene9456;gene18742;gene19800
GO:0050877	neurological system process	30	186	0.00996605	0.0980768	gene11640;gene11880;gene19734;gene20546;gene27232;gene6611;gene9948;gene7525;gene17530;gene1082;gene17214;gene62;gene26990;gene1138;gene18849;gene24932;gene3656;gene10563;gene25076;gene9576;gene1099;gene19363;gene16339;gene20285;gene24007;gene24386;gene7563;gene14966;gene17160;gene21364
GO:0043069	negative regulation of programmed cell death	53	371	0.010306	0.0980768	gene11004;gene12332;gene12485;gene1321;gene13382;gene13440;gene13711;gene17566;gene19253;gene19254;gene20982;gene23075;gene23241;gene23498;gene2371;gene25076;gene25134;gene25768;gene5691;gene6623;gene7080;gene7954;gene8594;gene9735;gene9840;gene18742;gene11872;gene2457;gene62;gene23518;gene19660;gene22141;gene28785;gene10885;gene11743;gene18076;gene21900;gene3077;gene23509;gene17008;gene7563;gene…
GO:0006022	aminoglycan metabolic process	13	62	0.0103571	0.0980768	gene3704;gene18603;gene22196;gene24075;gene3105;gene8414;gene1342;gene23009;gene9725;gene7131;gene10214;gene26058;gene1760
GO:0051216	cartilage development	13	62	0.0103571	0.0980768	gene9486;gene24439;gene7449;gene2085;gene16823;gene1691;gene24007;gene26447;gene14822;gene16546;gene9456;gene26064;gene7563
GO:0071216	cellular response to biotic stimulus	13	62	0.0103571	0.0980768	gene10739;gene11638;gene12406;gene13440;gene19885;gene1990;gene21041;gene3064;gene4940;gene927;gene8135;gene17160;gene13967
GO:0071453	cellular response to oxygen levels	13	62	0.0103571	0.0980768	gene11743;gene13440;gene18486;gene19984;gene26055;gene5417;gene562;gene744;gene27812;gene18353;gene27068;gene13989;gene4895
GO:0006636	unsaturated fatty acid biosynthetic process	6	19	0.0104262	0.0980768	gene26055;gene28390;gene23386;gene13686;gene15585;gene25091
GO:0010828	positive regulation of glucose transport	6	19	0.0104262	0.0980768	gene21354;gene24646;gene25134;gene4099;gene9689;gene9840
GO:0006643	membrane lipid metabolic process	19	104	0.0104263	0.0980768	gene13300;gene28772;gene11004;gene1656;gene7774;gene6611;gene19735;gene24386;gene15918;gene13686;gene15585;gene25091;gene19352;gene18474;gene18669;gene23007;gene4067;gene10214;gene7046
GO:0042493	response to drug	19	104	0.0104263	0.0980768	gene14771;gene12121;gene16962;gene17566;gene1990;gene22334;gene24932;gene24992;gene25914;gene7080;gene9966;gene10563;gene12406;gene15162;gene1656;gene18742;gene21354;gene6714;gene17214
GO:0007423	sensory organ development	29	179	0.0105133	0.0980768	gene14966;gene25006;gene16339;gene18705;gene6611;gene19253;gene13574;gene9214;gene17566;gene26674;gene4852;gene1138;gene24007;gene1321;gene23593;gene25912;gene20546;gene25866;gene12121;gene16787;gene9486;gene1565;gene18076;gene10167;gene1099;gene25203;gene24439;gene5084;gene2414
GO:0048583	regulation of response to stimulus	189	1565	0.0108308	0.0980768	gene1990;gene17598;gene23498;gene21354;gene19162;gene18821;gene19253;gene21581;gene25006;gene11743;gene16962;gene26674;gene2714;gene62;gene13358;gene18076;gene14968;gene23593;gene24007;gene24646;gene13827;gene18742;gene7182;gene11638;gene16787;gene4099;gene9840;gene2736;gene12412;gene26074;gene9711;gene1082;gene24439;gene7449;gene17851;gene13305;gene24963;gene23242;gene19660;gene23757;gene2457;ge…
GO:0022407	regulation of cell-cell adhesion	21	119	0.0108499	0.0980768	gene13358;gene24231;gene7563;gene13632;gene6410;gene16546;gene12471;gene927;gene16940;gene10167;gene21354;gene17851;gene27401;gene8415;gene10694;gene10888;gene7131;gene19254;gene23509;gene9840;gene18486
GO:0002762	negative regulation of myeloid leukocyte differentiation	5	14	0.0109419	0.0980768	gene21354;gene7080;gene25134;gene25912;gene8700
GO:0007566	embryo implantation	5	14	0.0109419	0.0980768	gene10461;gene13440;gene1803;gene2414;gene26055
GO:0009081	branched-chain amino acid metabolic process	5	14	0.0109419	0.0980768	gene1069;gene21287;gene25158;gene16838;gene14495
GO:0060338	regulation of type I interferon-mediated signaling pathway	5	14	0.0109419	0.0980768	gene12412;gene26074;gene9711;gene7954;gene2457
GO:0060416	response to growth hormone	5	14	0.0109419	0.0980768	gene24974;gene25134;gene9926;gene19253;gene26074
GO:0097202	activation of cysteine-type endopeptidase activity	10	43	0.011341	0.101434	gene231;gene1321;gene22141;gene13989;gene1656;gene20852;gene27812;gene7080;gene8001;gene8003
GO:0032944	regulation of mononuclear cell proliferation	12	56	0.0113681	0.101434	gene13632;gene6410;gene13358;gene16940;gene17851;gene27401;gene8415;gene927;gene19254;gene23509;gene9840;gene25006
GO:0045995	regulation of embryonic development	12	56	0.0113681	0.101434	gene9966;gene12197;gene309;gene4099;gene26064;gene25866;gene7449;gene9840;gene21354;gene24007;gene13574;gene16962
GO:0010648	negative regulation of cell communication	72	533	0.0117161	0.104102	gene17598;gene23498;gene21354;gene11743;gene16962;gene26674;gene2714;gene62;gene13827;gene26976;gene26074;gene18742;gene19660;gene7449;gene17540;gene7954;gene20598;gene9926;gene9947;gene16408;gene567;gene20456;gene23075;gene9840;gene9347;gene11640;gene22141;gene28785;gene25076;gene10200;gene12090;gene891;gene23352;gene2832;gene20852;gene8594;gene26064;gene7563;gene15918;gene18565;gene17358;gene31…
GO:0035690	cellular response to drug	7	25	0.0117204	0.104102	gene10563;gene12406;gene15162;gene1656;gene18742;gene21354;gene6714
GO:0046164	alcohol catabolic process	7	25	0.0117204	0.104102	gene7147;gene10885;gene13622;gene22499;gene15918;gene27110;gene15061
GO:0009968	negative regulation of signal transduction	67	491	0.0119056	0.105588	gene17598;gene23498;gene21354;gene16962;gene26674;gene11743;gene2714;gene62;gene13827;gene26074;gene18742;gene19660;gene7449;gene17540;gene7954;gene20598;gene9926;gene9947;gene16408;gene567;gene20456;gene23075;gene9840;gene9347;gene11640;gene22141;gene28785;gene10200;gene12090;gene891;gene23352;gene2832;gene20852;gene26064;gene7563;gene15918;gene18565;gene3133;gene9966;gene6143;gene24056;gene2429…
GO:0022603	regulation of anatomical structure morphogenesis	61	441	0.0121864	0.107879	gene16339;gene16962;gene24007;gene25006;gene9966;gene14375;gene18076;gene1760;gene19774;gene7563;gene62;gene24439;gene23518;gene23593;gene2414;gene22531;gene11985;gene25942;gene23352;gene11743;gene25866;gene20867;gene26492;gene7131;gene7449;gene20077;gene2827;gene13711;gene26055;gene2736;gene6611;gene9944;gene14669;gene1565;gene20456;gene24860;gene306;gene9102;gene25768;gene7147;gene1321;gene1756…
GO:0019318	hexose metabolic process	15	77	0.0122006	0.107879	gene13440;gene17008;gene18792;gene20643;gene21354;gene27068;gene891;gene17882;gene203;gene6722;gene18814;gene2606;gene26135;gene8900;gene3862
GO:0019221	cytokine-mediated signaling pathway	20	113	0.0123257	0.108821	gene17851;gene9689;gene12412;gene19528;gene2457;gene8415;gene19254;gene23240;gene23242;gene3645;gene4895;gene7954;gene9145;gene11638;gene562;gene19253;gene6141;gene20598;gene9926;gene9947
GO:1903035	negative regulation of response to wounding	11	50	0.0123829	0.108999	gene2979;gene11638;gene1321;gene13440;gene21354;gene23738;gene26055;gene3064;gene17598;gene10167;gene6143
GO:2000377	regulation of reactive oxygen species metabolic process	11	50	0.0123829	0.108999	gene562;gene26055;gene11743;gene2429;gene62;gene27068;gene6611;gene11588;gene1321;gene4099;gene927
GO:1901137	carbohydrate derivative biosynthetic process	49	342	0.0126419	0.111113	gene1000;gene19619;gene28772;gene18603;gene22196;gene24075;gene3105;gene8414;gene6714;gene6248;gene7774;gene19166;gene19248;gene25245;gene1342;gene22707;gene19984;gene23009;gene27110;gene21564;gene22814;gene22955;gene10214;gene18474;gene20767;gene21411;gene26058;gene9725;gene4345;gene19735;gene24386;gene7046;gene7131;gene15162;gene24527;gene15061;gene8596;gene11818;gene28381;gene2449;gene24439;ge…
GO:2001234	negative regulation of apoptotic signaling pathway	19	106	0.0127188	0.111622	gene23075;gene62;gene9840;gene19660;gene22141;gene28785;gene11743;gene26064;gene7563;gene13382;gene18076;gene23518;gene24231;gene26074;gene27741;gene744;gene11872;gene11880;gene25006
GO:0008152	metabolic process	548	4965	0.012873	0.112807	gene231;gene11711;gene24932;gene19885;gene6214;gene24631;gene3650;gene24976;gene17005;gene17641;gene22179;gene24969;gene11743;gene62;gene13440;gene25914;gene2979;gene15162;gene24752;gene20812;gene4699;gene18001;gene6714;gene6611;gene9261;gene10806;gene12195;gene12485;gene1990;gene15176;gene21904;gene7147;gene1000;gene16244;gene30259;gene26990;gene10905;gene21564;gene26135;gene10052;gene19881;gene…
GO:0036294	cellular response to decreased oxygen levels	12	57	0.0130754	0.11407	gene11743;gene13440;gene18486;gene19984;gene26055;gene5417;gene562;gene744;gene27812;gene27068;gene13989;gene4895
GO:0050679	positive regulation of epithelial cell proliferation	12	57	0.0130754	0.11407	gene17882;gene25006;gene7131;gene18076;gene24439;gene2736;gene28409;gene23593;gene17228;gene25768;gene7080;gene9840
GO:0050680	negative regulation of epithelial cell proliferation	12	57	0.0130754	0.11407	gene13440;gene17566;gene23593;gene8941;gene12121;gene18486;gene27581;gene6237;gene7449;gene1770;gene7563;gene1691
GO:0055082	cellular chemical homeostasis	29	182	0.0131145	0.114242	gene20791;gene21025;gene16275;gene25134;gene17892;gene2280;gene24582;gene2811;gene28785;gene7080;gene19352;gene16244;gene25942;gene30259;gene262;gene17160;gene9486;gene17875;gene11027;gene3564;gene7491;gene18844;gene5080;gene13382;gene18742;gene22334;gene27068;gene562;gene17851
GO:0016310	phosphorylation	59	426	0.0132224	0.115011	gene11743;gene17566;gene24185;gene22707;gene10739;gene10537;gene1082;gene10905;gene12412;gene14514;gene16512;gene18742;gene20427;gene20652;gene22016;gene24007;gene25064;gene25134;gene27830;gene6623;gene7923;gene8594;gene21446;gene4099;gene18353;gene25076;gene262;gene27068;gene2827;gene6714;gene17851;gene26074;gene18104;gene19736;gene13711;gene25006;gene6566;gene9840;gene23593;gene5084;gene12458;g…
GO:0006644	phospholipid metabolic process	27	167	0.0135978	0.116986	gene7147;gene12146;gene8308;gene16570;gene7774;gene25535;gene5084;gene11004;gene12471;gene20429;gene21227;gene23509;gene6186;gene13318;gene25496;gene10459;gene23844;gene9582;gene19735;gene24386;gene13440;gene2449;gene25942;gene15061;gene15918;gene25134;gene25917
GO:0008645	hexose transport	6	20	0.0136085	0.116986	gene21024;gene2254;gene13440;gene13792;gene15391;gene19984
GO:0009410	response to xenobiotic stimulus	6	20	0.0136085	0.116986	gene13382;gene13680;gene13681;gene6611;gene7643;gene8002
GO:0015758	glucose transport	6	20	0.0136085	0.116986	gene21024;gene13440;gene13792;gene15391;gene19984;gene2254
GO:0030858	positive regulation of epithelial cell differentiation	6	20	0.0136085	0.116986	gene20728;gene9735;gene6237;gene9944;gene11848;gene21354
GO:0048644	muscle organ morphogenesis	6	20	0.0136085	0.116986	gene11596;gene24339;gene16962;gene23593;gene2414;gene8407
GO:0048661	positive regulation of smooth muscle cell proliferation	6	20	0.0136085	0.116986	gene23593;gene28785;gene5084;gene7449;gene9840;gene10461
GO:1903426	regulation of reactive oxygen species biosynthetic process	6	20	0.0136085	0.116986	gene562;gene26055;gene11588;gene1321;gene4099;gene927
GO:0009108	coenzyme biosynthetic process	15	78	0.0136974	0.117407	gene19619;gene17659;gene6248;gene22019;gene13686;gene14480;gene15585;gene19267;gene25091;gene3796;gene19166;gene19248;gene25245;gene2525;gene25831
GO:0042594	response to starvation	15	78	0.0136974	0.117407	gene1082;gene17008;gene18353;gene18742;gene19599;gene24439;gene26594;gene5417;gene22502;gene10739;gene163;gene20257;gene22334;gene6714;gene6623
GO:0030155	regulation of cell adhesion	35	230	0.0137903	0.118031	gene13358;gene16339;gene24231;gene7563;gene13632;gene6410;gene17566;gene1656;gene3286;gene6611;gene891;gene16546;gene7131;gene12471;gene927;gene16940;gene10167;gene1321;gene21354;gene17851;gene27401;gene8415;gene22152;gene22808;gene10694;gene26976;gene25134;gene10888;gene12197;gene19254;gene309;gene8407;gene23509;gene9840;gene18486
GO:0044767	single-organism developmental process	249	2125	0.0138634	0.118483	gene20546;gene17882;gene891;gene25006;gene18076;gene16287;gene26759;gene1082;gene21638;gene17566;gene231;gene24231;gene1321;gene14966;gene23059;gene10694;gene16275;gene17118;gene18785;gene26064;gene4699;gene6095;gene7563;gene7954;gene16962;gene9486;gene2414;gene1760;gene19774;gene18742;gene16339;gene18705;gene6611;gene12471;gene23757;gene28772;gene24439;gene23593;gene1803;gene24007;gene7449;gene2…
GO:0002791	regulation of peptide secretion	11	51	0.0143461	0.122431	gene7182;gene927;gene8594;gene19651;gene13440;gene22334;gene23518;gene2429;gene24646;gene62;gene8001
GO:0006695	cholesterol biosynthetic process	7	26	0.0146307	0.123601	gene10885;gene12485;gene16570;gene19267;gene24992;gene744;gene7657
GO:0010823	negative regulation of mitochondrion organization	7	26	0.0146307	0.123601	gene23075;gene62;gene9840;gene11743;gene5745;gene27741;gene744
GO:0009064	glutamine family amino acid metabolic process	8	32	0.0146743	0.123601	gene11711;gene24932;gene6714;gene13382;gene21666;gene4345;gene17376;gene15162
GO:0019217	regulation of fatty acid metabolic process	8	32	0.0146743	0.123601	gene17008;gene20852;gene10378;gene27068;gene16570;gene21354;gene10513;gene24646
GO:0044236	multicellular organism metabolic process	8	32	0.0146743	0.123601	gene25768;gene10461;gene1936;gene22226;gene24339;gene24756;gene3976;gene9115
GO:0003401	axis elongation	4	10	0.0147564	0.123601	gene9486;gene23593;gene25006;gene13574
GO:0019400	alditol metabolic process	4	10	0.0147564	0.123601	gene16244;gene27110;gene2832;gene30259
GO:0019748	secondary metabolic process	4	10	0.0147564	0.123601	gene6611;gene11718;gene22272;gene21025
GO:0030497	fatty acid elongation	4	10	0.0147564	0.123601	gene13686;gene15585;gene25091;gene3796
GO:0032651	regulation of interleukin-1 beta production	4	10	0.0147564	0.123601	gene4895;gene1321;gene17851;gene927
GO:0042761	very long-chain fatty acid biosynthetic process	4	10	0.0147564	0.123601	gene13686;gene15585;gene25091;gene3796
GO:0050996	positive regulation of lipid catabolic process	4	10	0.0147564	0.123601	gene16570;gene20429;gene2470;gene24646
GO:0070371	ERK1 and ERK2 cascade	4	10	0.0147564	0.123601	gene13711;gene25006;gene6566;gene9840
GO:0061138	morphogenesis of a branching epithelium	12	58	0.0149717	0.124441	gene10694;gene23593;gene18076;gene18705;gene20867;gene8322;gene25006;gene14112;gene17882;gene13711;gene24007;gene17147
GO:0070663	regulation of leukocyte proliferation	12	58	0.0149717	0.124441	gene13632;gene6410;gene13358;gene16940;gene17851;gene27401;gene8415;gene927;gene19254;gene23509;gene9840;gene25006
GO:0010043	response to zinc ion	5	15	0.0150296	0.124441	gene13680;gene19279;gene19281;gene6722;gene8415
GO:0015936	coenzyme A metabolic process	5	15	0.0150296	0.124441	gene19619;gene19166;gene19248;gene25245;gene25158
GO:0071384	cellular response to corticosteroid stimulus	5	15	0.0150296	0.124441	gene27812;gene562;gene10739;gene6566;gene1770
GO:0071398	cellular response to fatty acid	5	15	0.0150296	0.124441	gene16244;gene30259;gene12332;gene17008;gene27068
GO:0071466	cellular response to xenobiotic stimulus	5	15	0.0150296	0.124441	gene13680;gene13681;gene6611;gene7643;gene8002
GO:1901031	regulation of response to reactive oxygen species	5	15	0.0150296	0.124441	gene27830;gene11743;gene562;gene16408;gene567
GO:0023057	negative regulation of signaling	70	522	0.0150472	0.124441	gene17598;gene23498;gene21354;gene16962;gene26674;gene11743;gene2714;gene62;gene13827;gene26976;gene26074;gene18742;gene19660;gene7449;gene17540;gene7954;gene20598;gene9926;gene9947;gene16408;gene567;gene20456;gene23075;gene9840;gene9347;gene11640;gene22141;gene28785;gene25076;gene10200;gene12090;gene891;gene23352;gene2832;gene20852;gene8594;gene26064;gene7563;gene15918;gene18565;gene3133;gene996…
GO:0022409	positive regulation of cell-cell adhesion	13	65	0.0153028	0.126377	gene13358;gene24231;gene16546;gene12471;gene927;gene16940;gene17851;gene27401;gene8415;gene7131;gene19254;gene23509;gene9840
GO:0006665	sphingolipid metabolic process	14	72	0.0154056	0.126869	gene13300;gene28772;gene11004;gene1656;gene15918;gene13686;gene15585;gene25091;gene19352;gene23007;gene4067;gene10214;gene18474;gene7046
GO:0046467	membrane lipid biosynthetic process	14	72	0.0154056	0.126869	gene28772;gene11004;gene1656;gene7774;gene19735;gene24386;gene13686;gene15585;gene25091;gene15918;gene4067;gene10214;gene18474;gene7046
GO:0048732	gland development	23	138	0.0154431	0.127001	gene25006;gene17566;gene23593;gene1321;gene1248;gene17882;gene18785;gene19254;gene23007;gene4099;gene10563;gene22334;gene24992;gene6714;gene891;gene2414;gene24007;gene15162;gene25496;gene17147;gene18076;gene20867;gene25912
GO:0006493	protein O-linked glycosylation	10	45	0.015603	0.128136	gene22814;gene22955;gene28772;gene10214;gene18474;gene20767;gene21411;gene26058;gene9725;gene3292
GO:0000165	MAPK cascade	20	116	0.0162313	0.133111	gene10739;gene17851;gene26074;gene13711;gene25006;gene6566;gene9840;gene17598;gene12412;gene14968;gene18491;gene19103;gene20682;gene23593;gene2371;gene24007;gene24646;gene2714;gene7080;gene9966
GO:0071456	cellular response to hypoxia	11	52	0.0165351	0.135413	gene11743;gene13440;gene18486;gene19984;gene26055;gene5417;gene562;gene744;gene27068;gene13989;gene4895
GO:0002449	lymphocyte mediated immunity	9	39	0.0167559	0.13703	gene16940;gene2457;gene13304;gene24963;gene2979;gene9580;gene9581;gene22810;gene13711
GO:0001503	ossification	21	124	0.0169623	0.138526	gene17118;gene18785;gene26064;gene4699;gene6095;gene7563;gene7954;gene16962;gene23404;gene26976;gene3105;gene5080;gene9456;gene10461;gene10905;gene23593;gene9840;gene10563;gene1321;gene20456;gene2714
GO:0060759	regulation of response to cytokine stimulus	12	59	0.0170696	0.138885	gene12412;gene26074;gene9711;gene18742;gene19660;gene21354;gene7954;gene20852;gene6141;gene2457;gene62;gene6143
GO:0008544	epidermis development	13	66	0.0172984	0.138885	gene8135;gene12197;gene19279;gene19281;gene4099;gene24007;gene19278;gene23593;gene17566;gene25006;gene26064;gene10905;gene12102
GO:0043065	positive regulation of apoptotic process	39	266	0.0173103	0.138885	gene62;gene17566;gene27812;gene562;gene8001;gene8003;gene21354;gene23498;gene927;gene11743;gene23075;gene18486;gene1321;gene22141;gene26055;gene17882;gene7080;gene1138;gene1408;gene14099;gene14375;gene14486;gene16546;gene18353;gene20681;gene21900;gene2306;gene23240;gene24231;gene24846;gene6611;gene9966;gene9944;gene13989;gene1656;gene20852;gene27162;gene13711;gene7297
GO:0015749	monosaccharide transport	6	21	0.0174111	0.138885	gene21024;gene2254;gene13440;gene13792;gene15391;gene19984
GO:0019048	modulation by virus of host morphology or physiology	6	21	0.0174111	0.138885	gene1082;gene62;gene4099;gene6623;gene1321;gene2414
GO:0031016	pancreas development	6	21	0.0174111	0.138885	gene4099;gene1099;gene17566;gene23518;gene25006;gene891
GO:0060761	negative regulation of response to cytokine stimulus	6	21	0.0174111	0.138885	gene18742;gene19660;gene21354;gene7954;gene20852;gene6143
GO:0060976	coronary vasculature development	6	21	0.0174111	0.138885	gene5084;gene18076;gene2414;gene13574;gene1803;gene20867
GO:0001654	eye development	22	132	0.0175941	0.138885	gene14966;gene25006;gene16339;gene18705;gene6611;gene19253;gene1321;gene1138;gene20546;gene25866;gene12121;gene16787;gene9486;gene1565;gene18076;gene10167;gene1099;gene17566;gene25203;gene24439;gene5084;gene2414
GO:0009311	oligosaccharide metabolic process	8	33	0.0176503	0.138885	gene17882;gene13300;gene15643;gene11818;gene28381;gene10214;gene18474;gene7046
GO:0050708	regulation of protein secretion	20	117	0.0177292	0.138885	gene7182;gene13632;gene3064;gene927;gene23509;gene8594;gene17566;gene20852;gene9840;gene18486;gene6143;gene18742;gene17851;gene13440;gene22334;gene23518;gene2429;gene12090;gene24646;gene62
GO:0040008	regulation of growth	42	291	0.0178117	0.139087	gene9966;gene18076;gene24439;gene11588;gene14112;gene17530;gene17566;gene19278;gene22196;gene19254;gene21024;gene23509;gene9576;gene20867;gene26492;gene20077;gene9840;gene1321;gene13440;gene22531;gene27326;gene3645;gene567;gene9689;gene23404;gene262;gene9926;gene10471;gene19253;gene23593;gene25496;gene17147;gene927;gene4099;gene24007;gene10885;gene17183;gene18742;gene20598;gene7620;gene62;gene6767
GO:0007031	peroxisome organization	7	27	0.0180214	0.140166	gene9576;gene10513;gene13830;gene4097;gene204;gene13565;gene16341
GO:0019218	regulation of steroid metabolic process	7	27	0.0180214	0.140166	gene4895;gene19254;gene10885;gene16570;gene26064;gene7563;gene927
GO:0061035	regulation of cartilage development	7	27	0.0180214	0.140166	gene19800;gene7563;gene10200;gene1321;gene16546;gene22144;gene24439
GO:0001505	regulation of neurotransmitter levels	10	46	0.018133	0.140662	gene26976;gene62;gene23793;gene15306;gene26594;gene3359;gene7642;gene23124;gene22770;gene27204
GO:0048017	inositol lipid-mediated signaling	10	46	0.018133	0.140662	gene14968;gene16287;gene23593;gene24007;gene24646;gene25006;gene5084;gene9840;gene25134;gene21227
GO:0016477	cell migration	39	267	0.0183119	0.141863	gene18076;gene12406;gene17566;gene17851;gene8001;gene8003;gene927;gene18742;gene17228;gene25768;gene8407;gene18317;gene20867;gene22144;gene6611;gene17147;gene27401;gene5084;gene24007;gene9576;gene8415;gene25006;gene26018;gene7563;gene20077;gene12102;gene10804;gene17882;gene24231;gene13440;gene12412;gene13574;gene14112;gene18603;gene20456;gene21446;gene26064;gene28134;gene20841
GO:0009628	response to abiotic stimulus	57	417	0.0188365	0.145735	gene11596;gene2714;gene11743;gene13440;gene18486;gene19984;gene26055;gene5417;gene562;gene744;gene24932;gene163;gene27812;gene10905;gene3656;gene13382;gene22141;gene25064;gene1082;gene7297;gene9840;gene18353;gene17566;gene1099;gene19363;gene24185;gene27068;gene13967;gene7563;gene7572;gene24339;gene10461;gene1321;gene13989;gene18913;gene20456;gene20791;gene22144;gene2736;gene4895;gene8415;gene2312…
GO:0010035	response to inorganic substance	25	156	0.0189736	0.146603	gene7572;gene27830;gene3156;gene62;gene24992;gene163;gene23075;gene13680;gene24932;gene2371;gene27812;gene6611;gene28785;gene17851;gene17892;gene22144;gene18353;gene19279;gene19281;gene6722;gene8415;gene22769;gene13382;gene2115;gene21025
GO:0048856	anatomical structure development	215	1826	0.0191288	0.147608	gene20546;gene1321;gene891;gene17882;gene25006;gene18076;gene16287;gene26759;gene1082;gene21638;gene17566;gene231;gene24231;gene14966;gene10694;gene16275;gene2414;gene1760;gene19774;gene18742;gene16339;gene18705;gene6611;gene12471;gene23757;gene28772;gene24439;gene23593;gene1803;gene24007;gene7449;gene28409;gene7131;gene1248;gene9486;gene26674;gene20867;gene17228;gene1691;gene9115;gene262;gene208…
GO:0043068	positive regulation of programmed cell death	39	268	0.0193595	0.149163	gene62;gene17566;gene27812;gene562;gene8001;gene8003;gene21354;gene23498;gene927;gene11743;gene23075;gene18486;gene1321;gene22141;gene26055;gene17882;gene7080;gene1138;gene1408;gene14099;gene14375;gene14486;gene16546;gene18353;gene20681;gene21900;gene2306;gene23240;gene24231;gene24846;gene6611;gene9966;gene9944;gene13989;gene1656;gene20852;gene27162;gene13711;gene7297
GO:0001763	morphogenesis of a branching structure	12	60	0.0193811	0.149163	gene10694;gene23593;gene18076;gene18705;gene20867;gene8322;gene25006;gene14112;gene17882;gene13711;gene24007;gene17147
GO:0002761	regulation of myeloid leukocyte differentiation	9	40	0.0196826	0.150499	gene21354;gene927;gene7080;gene10218;gene14099;gene25134;gene25912;gene8700;gene2457
GO:0006081	cellular aldehyde metabolic process	9	40	0.0196826	0.150499	gene19885;gene6214;gene11599;gene22019;gene1138;gene6611;gene7642;gene24491;gene6722
GO:0006919	activation of cysteine-type endopeptidase activity involved in apoptotic process	9	40	0.0196826	0.150499	gene1321;gene22141;gene13989;gene1656;gene20852;gene27812;gene7080;gene8001;gene8003
GO:0044344	cellular response to fibroblast growth factor stimulus	9	40	0.0196826	0.150499	gene14968;gene24007;gene23593;gene2371;gene25006;gene10739;gene13382;gene6566;gene7563
GO:0048520	positive regulation of behavior	9	40	0.0196826	0.150499	gene18076;gene18742;gene25006;gene2736;gene17851;gene24439;gene1321;gene24007;gene4852
GO:0048869	cellular developmental process	167	1389	0.0197259	0.150634	gene20546;gene17882;gene891;gene16287;gene26759;gene1082;gene21638;gene23059;gene10694;gene17118;gene18785;gene26064;gene4699;gene6095;gene7563;gene7954;gene16962;gene24231;gene18076;gene1760;gene19774;gene17566;gene23593;gene25006;gene16339;gene28409;gene7131;gene26674;gene1691;gene262;gene20817;gene23239;gene27232;gene19253;gene2414;gene27581;gene20852;gene17228;gene16787;gene9486;gene14966;gen…
GO:0007600	sensory perception	17	96	0.0199358	0.15115	gene11640;gene11880;gene19734;gene20546;gene27232;gene6611;gene9948;gene7525;gene3656;gene16339;gene20285;gene24007;gene24386;gene24932;gene7563;gene17160;gene21364
GO:0032502	developmental process	250	2151	0.0199528	0.15115	gene20546;gene1321;gene891;gene17882;gene25006;gene18076;gene16287;gene26759;gene1082;gene21638;gene17566;gene231;gene24231;gene19254;gene14966;gene23059;gene10694;gene16275;gene17118;gene18785;gene26064;gene4699;gene6095;gene7563;gene7954;gene16962;gene9486;gene2414;gene1760;gene19774;gene18742;gene16339;gene18705;gene6611;gene12471;gene23757;gene28772;gene24439;gene23593;gene1803;gene24007;gene…
GO:0002526	acute inflammatory response	5	16	0.0200248	0.15115	gene10563;gene3257;gene9571;gene17882;gene8415
GO:0006541	glutamine metabolic process	5	16	0.0200248	0.15115	gene21666;gene4345;gene6714;gene17376;gene15162
GO:0032370	positive regulation of lipid transport	5	16	0.0200248	0.15115	gene13967;gene1990;gene20852;gene21354;gene3064
GO:0033628	regulation of cell adhesion mediated by integrin	5	16	0.0200248	0.15115	gene17566;gene1656;gene3286;gene6611;gene7563
GO:0043551	regulation of phosphatidylinositol 3-kinase activity	5	16	0.0200248	0.15115	gene25134;gene17851;gene24646;gene3077;gene5084
GO:0045668	negative regulation of osteoblast differentiation	5	16	0.0200248	0.15115	gene1321;gene14479;gene20456;gene25768;gene2714
GO:0051057	positive regulation of small GTPase mediated signal transduction	5	16	0.0200248	0.15115	gene16787;gene25006;gene9840;gene14375;gene24339
GO:0048584	positive regulation of response to stimulus	97	765	0.0208405	0.157105	gene19162;gene18821;gene19253;gene21581;gene25006;gene13358;gene18076;gene18742;gene62;gene11638;gene16787;gene23593;gene24007;gene4099;gene9840;gene14968;gene2736;gene21354;gene24439;gene7449;gene17851;gene13305;gene24963;gene2457;gene11743;gene14375;gene19103;gene19528;gene22141;gene25076;gene28785;gene3645;gene6410;gene8002;gene24752;gene13304;gene2979;gene9580;gene9581;gene12471;gene13440;gen…
GO:0060560	developmental growth involved in morphogenesis	10	47	0.0209523	0.157746	gene1082;gene21638;gene9486;gene20546;gene23593;gene25006;gene17147;gene18076;gene8407;gene13574
GO:0015711	organic anion transport	18	104	0.0210728	0.157785	gene27471;gene9220;gene14771;gene18814;gene24932;gene17160;gene19716;gene2467;gene19067;gene19522;gene26990;gene10885;gene16570;gene1990;gene13440;gene18844;gene26997;gene5080
GO:0051235	maintenance of location	15	82	0.0211506	0.157785	gene18849;gene12090;gene16244;gene19254;gene20429;gene25942;gene2787;gene30259;gene13967;gene11743;gene823;gene11639;gene11027;gene14669;gene9193
GO:0006044	N-acetylglucosamine metabolic process	4	11	0.0213064	0.157785	gene21029;gene28025;gene28772;gene8414
GO:0006688	glycosphingolipid biosynthetic process	4	11	0.0213064	0.157785	gene28772;gene10214;gene18474;gene7046
GO:0007595	lactation	4	11	0.0213064	0.157785	gene15162;gene19254;gene25496;gene6714
GO:0009988	cell-cell recognition	4	11	0.0213064	0.157785	gene17851;gene16758;gene17882;gene8566
GO:0016024	CDP-diacylglycerol biosynthetic process	4	11	0.0213064	0.157785	gene13318;gene23509;gene25496;gene25535
GO:0019682	glyceraldehyde-3-phosphate metabolic process	4	11	0.0213064	0.157785	gene19885;gene6214;gene11599;gene6722
GO:0033540	fatty acid beta-oxidation using acyl-CoA oxidase	4	11	0.0213064	0.157785	gene18933;gene20364;gene24903;gene4699
GO:0045746	negative regulation of Notch signaling pathway	4	11	0.0213064	0.157785	gene13967;gene14112;gene22477;gene28409
GO:0045776	negative regulation of blood pressure	4	11	0.0213064	0.157785	gene19531;gene19716;gene21354;gene24439
GO:0048103	somatic stem cell division	4	11	0.0213064	0.157785	gene17566;gene6566;gene23593;gene24007
GO:0060317	cardiac epithelial to mesenchymal transition	4	11	0.0213064	0.157785	gene7131;gene26064;gene7563;gene17566
GO:2001236	regulation of extrinsic apoptotic signaling pathway	14	75	0.0215957	0.159726	gene19660;gene22141;gene28785;gene24007;gene13382;gene18076;gene23518;gene24231;gene9840;gene27162;gene11872;gene11880;gene25006;gene7563
GO:0006006	glucose metabolic process	11	54	0.0216486	0.159917	gene13440;gene17008;gene18792;gene20643;gene21354;gene27068;gene891;gene18814;gene2606;gene26135;gene8900
GO:0014910	regulation of smooth muscle cell migration	6	22	0.0218837	0.159974	gene13440;gene21354;gene18076;gene5084;gene7131;gene9840
GO:0044003	modification by symbiont of host morphology or physiology	6	22	0.0218837	0.159974	gene1082;gene62;gene4099;gene6623;gene1321;gene2414
GO:0045646	regulation of erythrocyte differentiation	6	22	0.0218837	0.159974	gene10739;gene19254;gene25912;gene11460;gene23757;gene562
GO:0045912	negative regulation of carbohydrate metabolic process	6	22	0.0218837	0.159974	gene21354;gene22016;gene7923;gene62;gene1656;gene19253
GO:1903708	positive regulation of hemopoiesis	12	61	0.0219183	0.159974	gene927;gene16546;gene14112;gene19254;gene10218;gene16940;gene18742;gene17851;gene14099;gene11460;gene23757;gene562
GO:0009118	regulation of nucleoside metabolic process	7	28	0.0219284	0.159974	gene23075;gene11743;gene11588;gene4099;gene8900;gene9840;gene19253
GO:0030500	regulation of bone mineralization	7	28	0.0219284	0.159974	gene1321;gene23757;gene24439;gene26976;gene8407;gene9456;gene19800
GO:0042476	odontogenesis	7	28	0.0219284	0.159974	gene231;gene24231;gene17228;gene23593;gene25006;gene5782;gene9486
GO:0045621	positive regulation of lymphocyte differentiation	7	28	0.0219284	0.159974	gene16546;gene14112;gene19254;gene927;gene16940;gene18742;gene17851
GO:1903578	regulation of ATP metabolic process	7	28	0.0219284	0.159974	gene23075;gene11743;gene11588;gene4099;gene8900;gene9840;gene19253
GO:0065007	biological regulation	535	4868	0.0227938	0.166081	gene927;gene20604;gene21981;gene3645;gene13967;gene26055;gene6410;gene6611;gene22016;gene1990;gene17598;gene7954;gene231;gene24339;gene23498;gene21354;gene19528;gene6623;gene19162;gene17008;gene16339;gene16962;gene15391;gene22856;gene24007;gene25006;gene25134;gene20643;gene7297;gene7449;gene10218;gene10804;gene11004;gene11588;gene12332;gene13711;gene14968;gene16287;gene1656;gene17566;gene19254;ge…
GO:0070372	regulation of ERK1 and ERK2 cascade	15	83	0.0234197	0.17043	gene17160;gene17530;gene17851;gene18076;gene18742;gene23593;gene25006;gene26674;gene5084;gene18565;gene21354;gene24056;gene2429;gene26074;gene9966
GO:0019725	cellular homeostasis	36	247	0.0234698	0.170584	gene20791;gene21025;gene16275;gene13382;gene17358;gene22769;gene27812;gene18849;gene28772;gene12458;gene62;gene25134;gene17892;gene2280;gene24582;gene2811;gene28785;gene7080;gene19352;gene16244;gene25942;gene30259;gene262;gene17160;gene9486;gene17875;gene11027;gene3564;gene7491;gene18844;gene5080;gene18742;gene22334;gene27068;gene562;gene17851
GO:0040011	locomotion	52	380	0.0236924	0.171989	gene18076;gene12406;gene17566;gene17851;gene8001;gene8003;gene927;gene18742;gene17228;gene25768;gene25006;gene8407;gene18317;gene20867;gene22144;gene6611;gene17147;gene27401;gene1691;gene21638;gene5084;gene20546;gene309;gene7936;gene24007;gene9576;gene8415;gene26018;gene12121;gene22226;gene4261;gene16339;gene21227;gene7563;gene20932;gene7147;gene26492;gene20077;gene12102;gene10804;gene17882;gene2…
GO:0071407	cellular response to organic cyclic compound	27	175	0.0239773	0.173843	gene27812;gene562;gene13382;gene10739;gene6566;gene22334;gene10537;gene1770;gene7572;gene8985;gene4895;gene24631;gene1990;gene24992;gene9486;gene17530;gene20841;gene7954;gene24231;gene6611;gene12164;gene23242;gene8900;gene19958;gene12406;gene25768;gene62
GO:0052547	regulation of peptidase activity	19	113	0.0240125	0.173884	gene231;gene11872;gene12485;gene18742;gene5691;gene19660;gene11743;gene13711;gene1321;gene22141;gene14068;gene19253;gene7080;gene13989;gene1656;gene20852;gene27812;gene8001;gene8003
GO:0051701	interaction with host	10	48	0.0240779	0.174143	gene18742;gene1082;gene62;gene4099;gene6623;gene22226;gene4261;gene1321;gene23242;gene2414
GO:0042063	gliogenesis	13	69	0.0244717	0.176774	gene20546;gene17566;gene19253;gene17228;gene12471;gene17598;gene25006;gene8001;gene12102;gene10905;gene309;gene13792;gene1691
GO:0016051	carbohydrate biosynthetic process	11	55	0.0246013	0.177492	gene7131;gene17882;gene3105;gene18814;gene2606;gene26135;gene8900;gene11599;gene12907;gene21776;gene23261
GO:0007492	endoderm development	8	35	0.0248566	0.179114	gene1321;gene891;gene10461;gene12197;gene17228;gene18706;gene9102;gene24056
GO:0050776	regulation of immune response	38	265	0.0256457	0.184574	gene13358;gene12412;gene26074;gene9711;gene13305;gene24963;gene2457;gene13304;gene2979;gene9580;gene9581;gene7954;gene13711;gene26753;gene6410;gene2832;gene20852;gene17598;gene13967;gene927;gene16287;gene4940;gene26018;gene10461;gene17851;gene12164;gene3645;gene17566;gene24339;gene2417;gene16940;gene1082;gene1321;gene8415;gene25064;gene12406;gene13632;gene18486
GO:0010677	negative regulation of cellular carbohydrate metabolic process	5	17	0.0259929	0.186616	gene21354;gene22016;gene7923;gene62;gene19253
GO:0030850	prostate gland development	5	17	0.0259929	0.186616	gene1248;gene23593;gene25006;gene23007;gene2414
GO:0045833	negative regulation of lipid metabolic process	7	29	0.0263848	0.187435	gene22016;gene12090;gene2787;gene3286;gene19352;gene26064;gene7563
GO:0001936	regulation of endothelial cell proliferation	9	42	0.0266128	0.187435	gene12121;gene18486;gene27581;gene6237;gene7449;gene18076;gene24439;gene2736;gene28409
GO:0055072	iron ion homeostasis	9	42	0.0266128	0.187435	gene17892;gene2280;gene24582;gene2811;gene28785;gene7080;gene11027;gene14090;gene23842
GO:0055123	digestive system development	9	42	0.0266128	0.187435	gene4099;gene23593;gene25006;gene14966;gene1321;gene17566;gene24231;gene24339;gene1803
GO:0071774	response to fibroblast growth factor	9	42	0.0266128	0.187435	gene14968;gene24007;gene23593;gene2371;gene25006;gene10739;gene13382;gene6566;gene7563
GO:0001706	endoderm formation	6	23	0.0270707	0.187435	gene10461;gene12197;gene17228;gene18706;gene9102;gene24056
GO:0002793	positive regulation of peptide secretion	6	23	0.0270707	0.187435	gene19651;gene13440;gene22334;gene23518;gene2429;gene8001
GO:0030199	collagen fibril organization	6	23	0.0270707	0.187435	gene17566;gene22144;gene24339;gene3976;gene6611;gene9948
GO:0043550	regulation of lipid kinase activity	6	23	0.0270707	0.187435	gene25134;gene10475;gene17851;gene24646;gene3077;gene5084
GO:0060548	negative regulation of cell death	54	400	0.0271069	0.187435	gene11004;gene12332;gene12485;gene1321;gene13382;gene13440;gene13711;gene17566;gene19253;gene19254;gene20982;gene23075;gene23241;gene23498;gene2371;gene25076;gene25134;gene25768;gene5691;gene6623;gene7080;gene7954;gene8594;gene9735;gene9840;gene18742;gene11872;gene2457;gene62;gene23518;gene19660;gene22141;gene28785;gene10885;gene11743;gene18076;gene21900;gene3077;gene23509;gene17008;gene7563;gene…
GO:0071901	negative regulation of protein serine/threonine kinase activity	11	56	0.0278361	0.187435	gene17598;gene23498;gene19162;gene2714;gene15918;gene17540;gene21354;gene26074;gene9966;gene17214;gene9486
GO:0023051	regulation of signaling	152	1267	0.0278789	0.187435	gene1990;gene17598;gene23498;gene21354;gene19162;gene18821;gene19253;gene21581;gene25006;gene16962;gene26674;gene11743;gene2714;gene62;gene14968;gene23593;gene24007;gene24646;gene13827;gene18742;gene7182;gene11638;gene16787;gene4099;gene9840;gene26976;gene12412;gene26074;gene9711;gene24439;gene7449;gene24932;gene19660;gene23757;gene17540;gene14375;gene17851;gene19103;gene19528;gene22141;gene25076…
GO:0007267	cell-cell signaling	22	138	0.0280529	0.187435	gene24007;gene25006;gene16962;gene62;gene16339;gene15306;gene1083;gene23124;gene251;gene4153;gene7525;gene9486;gene26594;gene3359;gene10804;gene1803;gene18076;gene23593;gene27401;gene3645;gene4852;gene16823
GO:0051056	regulation of small GTPase mediated signal transduction	19	115	0.0283394	0.187435	gene1990;gene16787;gene18565;gene25006;gene9840;gene14375;gene24339;gene25524;gene20681;gene21900;gene24846;gene6767;gene12127;gene1565;gene15709;gene18317;gene21541;gene306;gene3172
GO:0022612	gland morphogenesis	8	36	0.029137	0.187435	gene25006;gene17566;gene1248;gene23593;gene24007;gene17147;gene18076;gene20867
GO:0032368	regulation of lipid transport	8	36	0.029137	0.187435	gene13967;gene1990;gene20852;gene21354;gene3064;gene10885;gene16570;gene62
GO:0072593	reactive oxygen species metabolic process	8	36	0.029137	0.187435	gene19716;gene6611;gene17008;gene567;gene23461;gene25203;gene3156;gene6900
GO:0001569	patterning of blood vessels	4	12	0.0293764	0.187435	gene18076;gene18705;gene20867;gene8322
GO:0008045	motor neuron axon guidance	4	12	0.0293764	0.187435	gene26492;gene17147;gene18076;gene20867
GO:0009083	branched-chain amino acid catabolic process	4	12	0.0293764	0.187435	gene1069;gene21287;gene25158;gene16838
GO:0009084	glutamine family amino acid biosynthetic process	4	12	0.0293764	0.187435	gene11711;gene24932;gene6714;gene17376
GO:0010660	regulation of muscle cell apoptotic process	4	12	0.0293764	0.187435	gene23498;gene927;gene9486;gene9840
GO:0014911	positive regulation of smooth muscle cell migration	4	12	0.0293764	0.187435	gene18076;gene5084;gene7131;gene9840
GO:0021536	diencephalon development	4	12	0.0293764	0.187435	gene17147;gene18076;gene25006;gene9486
GO:0033866	nucleoside bisphosphate biosynthetic process	4	12	0.0293764	0.187435	gene19619;gene19166;gene19248;gene25245
GO:0034030	ribonucleoside bisphosphate biosynthetic process	4	12	0.0293764	0.187435	gene19619;gene19166;gene19248;gene25245
GO:0034033	purine nucleoside bisphosphate biosynthetic process	4	12	0.0293764	0.187435	gene19619;gene19166;gene19248;gene25245
GO:0035412	regulation of catenin import into nucleus	4	12	0.0293764	0.187435	gene16962;gene23352;gene7563;gene1321
GO:0043552	positive regulation of phosphatidylinositol 3-kinase activity	4	12	0.0293764	0.187435	gene17851;gene24646;gene3077;gene5084
GO:0045923	positive regulation of fatty acid metabolic process	4	12	0.0293764	0.187435	gene20852;gene16570;gene21354;gene24646
GO:0046341	CDP-diacylglycerol metabolic process	4	12	0.0293764	0.187435	gene13318;gene23509;gene25496;gene25535
GO:0048566	embryonic digestive tract development	4	12	0.0293764	0.187435	gene23593;gene25006;gene17566;gene1803
GO:1901071	glucosamine-containing compound metabolic process	4	12	0.0293764	0.187435	gene21029;gene28025;gene28772;gene8414
GO:1903428	positive regulation of reactive oxygen species biosynthetic process	4	12	0.0293764	0.187435	gene562;gene1321;gene4099;gene927
GO:2000107	negative regulation of leukocyte apoptotic process	4	12	0.0293764	0.187435	gene18742;gene2457;gene23509;gene17851
GO:0019637	organophosphate metabolic process	56	419	0.0294472	0.187435	gene19885;gene6214;gene7147;gene12146;gene8308;gene19619;gene19736;gene16570;gene11599;gene22707;gene6619;gene7774;gene25535;gene22019;gene19166;gene19248;gene25245;gene5084;gene11004;gene27110;gene2525;gene12471;gene20429;gene21227;gene23509;gene25158;gene12406;gene251;gene3286;gene6186;gene8900;gene13318;gene25496;gene10459;gene23844;gene9582;gene19735;gene24386;gene15162;gene24527;gene13440;ge…
GO:0032101	regulation of response to external stimulus	45	326	0.029547	0.187435	gene11743;gene18076;gene18742;gene25006;gene2736;gene17851;gene23242;gene24439;gene2979;gene11638;gene1321;gene13440;gene21354;gene23738;gene26055;gene3064;gene2832;gene20867;gene26492;gene17598;gene19254;gene8001;gene8003;gene5745;gene6623;gene17358;gene7563;gene10167;gene3077;gene19885;gene20917;gene24185;gene6141;gene7379;gene1082;gene11263;gene24932;gene10744;gene24007;gene19716;gene17147;gen…
GO:0051604	protein maturation	21	131	0.0297024	0.187435	gene231;gene26990;gene11748;gene1803;gene10513;gene14788;gene19785;gene13711;gene14112;gene16346;gene1321;gene22141;gene12485;gene15075;gene13989;gene1656;gene20852;gene27812;gene7080;gene8001;gene8003
GO:0031589	cell-substrate adhesion	13	71	0.0303433	0.187435	gene13440;gene18742;gene24231;gene13755;gene25768;gene22808;gene24339;gene3976;gene8415;gene9102;gene16339;gene17228;gene6373
GO:0090087	regulation of peptide transport	13	71	0.0303433	0.187435	gene7182;gene927;gene8594;gene19651;gene17851;gene13440;gene22334;gene23518;gene2429;gene13967;gene24646;gene62;gene8001
GO:0003206	cardiac chamber morphogenesis	9	43	0.0306554	0.188945	gene11596;gene24439;gene16962;gene23593;gene2414;gene8322;gene11640;gene15075;gene21835
GO:0010594	regulation of endothelial cell migration	9	43	0.0306554	0.188945	gene12471;gene18486;gene26674;gene18076;gene24439;gene6237;gene12121;gene18317;gene24007
GO:0001649	osteoblast differentiation	12	64	0.0310001	0.190471	gene17118;gene18785;gene26064;gene4699;gene6095;gene7563;gene7954;gene16962;gene10563;gene1321;gene20456;gene2714
GO:0003205	cardiac chamber development	12	64	0.0310001	0.190471	gene11596;gene24439;gene16962;gene1803;gene20867;gene23593;gene2414;gene8322;gene11640;gene13574;gene15075;gene21835
GO:0010950	positive regulation of endopeptidase activity	12	64	0.0310001	0.190471	gene231;gene1321;gene22141;gene14068;gene19253;gene7080;gene13989;gene1656;gene20852;gene27812;gene8001;gene8003
GO:0060070	canonical Wnt signaling pathway	10	50	0.0313116	0.191517	gene16962;gene12471;gene23518;gene9486;gene1321;gene13574;gene16339;gene23352;gene7080;gene7563
GO:0072524	pyridine-containing compound metabolic process	10	50	0.0313116	0.191517	gene19885;gene6214;gene22019;gene11599;gene2525;gene18104;gene19736;gene8900;gene6415;gene18792
GO:0090276	regulation of peptide hormone secretion	10	50	0.0313116	0.191517	gene7182;gene927;gene8594;gene19651;gene13440;gene22334;gene23518;gene2429;gene24646;gene62
GO:0051271	negative regulation of cellular component movement	17	101	0.0313286	0.191517	gene20643;gene21354;gene3645;gene6611;gene7297;gene7449;gene18913;gene18486;gene8491;gene17147;gene12121;gene18317;gene13440;gene18076;gene10694;gene19253;gene24339
GO:0034112	positive regulation of homotypic cell-cell adhesion	11	57	0.0313658	0.191517	gene13358;gene16546;gene927;gene16940;gene17851;gene27401;gene8415;gene7131;gene19254;gene23509;gene9840
GO:1903039	positive regulation of leukocyte cell-cell adhesion	11	57	0.0313658	0.191517	gene13358;gene16546;gene927;gene16940;gene17851;gene27401;gene8415;gene7131;gene19254;gene23509;gene9840
GO:0042472	inner ear morphogenesis	7	30	0.0314204	0.191651	gene25006;gene13574;gene9214;gene23593;gene1138;gene24007;gene25912
GO:0035295	tube development	34	236	0.0315129	0.192017	gene1321;gene16275;gene25006;gene23593;gene1691;gene18076;gene18705;gene20867;gene8322;gene6237;gene14112;gene17882;gene3077;gene13711;gene10694;gene9486;gene13574;gene24007;gene1803;gene10104;gene10563;gene17484;gene17566;gene23239;gene26674;gene18317;gene25768;gene24231;gene24339;gene20285;gene14966;gene16962;gene24075;gene24439
GO:1903034	regulation of response to wounding	22	140	0.0324245	0.197366	gene12471;gene2979;gene11638;gene1321;gene13440;gene21354;gene23738;gene26055;gene3064;gene17598;gene19254;gene8001;gene8003;gene10167;gene19885;gene20917;gene24185;gene6141;gene7379;gene19716;gene16940;gene6143
GO:0045597	positive regulation of cell differentiation	47	345	0.0326072	0.198274	gene18076;gene20728;gene9735;gene927;gene10563;gene10739;gene13440;gene16546;gene20852;gene23125;gene25203;gene25901;gene7563;gene24439;gene13574;gene2371;gene24007;gene23518;gene16787;gene14112;gene19254;gene7131;gene10218;gene20077;gene23757;gene9840;gene9944;gene17566;gene1321;gene18486;gene26064;gene16940;gene19518;gene25866;gene18742;gene17882;gene17851;gene14099;gene6237;gene11848;gene17147…
GO:0051046	regulation of secretion	30	204	0.0326486	0.19832	gene7182;gene11743;gene13632;gene25006;gene3064;gene927;gene23509;gene8594;gene17566;gene20852;gene9840;gene62;gene18486;gene16287;gene19651;gene6143;gene26594;gene24185;gene23124;gene18742;gene17851;gene13440;gene22334;gene23518;gene2429;gene12090;gene24007;gene24646;gene8001;gene17882
GO:0060612	adipose tissue development	5	18	0.0329864	0.199896	gene13440;gene22334;gene25203;gene16244;gene30259
GO:0030279	negative regulation of ossification	6	24	0.03301	0.199896	gene1321;gene14479;gene20456;gene25768;gene2714;gene19800
GO:0060688	regulation of morphogenesis of a branching structure	6	24	0.03301	0.199896	gene24007;gene25006;gene7563;gene23593;gene2414;gene7449
GO:0008654	phospholipid biosynthetic process	19	117	0.033228	0.201009	gene12146;gene8308;gene7774;gene25535;gene11004;gene20429;gene21227;gene23509;gene6186;gene13318;gene25496;gene19735;gene24386;gene13440;gene2449;gene25942;gene9582;gene15061;gene10459
GO:0010631	epithelial cell migration	8	37	0.0338991	0.204019	gene18076;gene25768;gene18317;gene20867;gene22144;gene6611;gene25006;gene13440
GO:0030879	mammary gland development	8	37	0.0338991	0.204019	gene17882;gene18785;gene19254;gene23593;gene25006;gene15162;gene25496;gene6714
GO:0042471	ear morphogenesis	8	37	0.0338991	0.204019	gene25006;gene13574;gene9214;gene14966;gene23593;gene1138;gene24007;gene25912
GO:0050707	regulation of cytokine secretion	8	37	0.0338991	0.204019	gene13632;gene23509;gene18486;gene6143;gene18742;gene17851;gene927;gene12090
GO:0090132	epithelium migration	8	37	0.0338991	0.204019	gene18076;gene25768;gene18317;gene20867;gene22144;gene6611;gene25006;gene13440
GO:0046777	protein autophosphorylation	17	102	0.0340915	0.204967	gene11743;gene12412;gene21446;gene4099;gene1082;gene16512;gene19103;gene22016;gene23593;gene24007;gene24185;gene27830;gene5084;gene6623;gene6714;gene7923;gene8594
GO:0043648	dicarboxylic acid metabolic process	9	44	0.0351066	0.21064	gene11711;gene24932;gene19267;gene21666;gene6415;gene10046;gene13382;gene24491;gene643
GO:0048015	phosphatidylinositol-mediated signaling	9	44	0.0351066	0.21064	gene14968;gene16287;gene23593;gene24007;gene24646;gene25006;gene5084;gene9840;gene25134
GO:0031331	positive regulation of cellular catabolic process	27	181	0.0351773	0.210786	gene10739;gene16570;gene20429;gene2470;gene11638;gene927;gene5745;gene8724;gene3133;gene26074;gene3077;gene18353;gene20257;gene25076;gene7297;gene13382;gene341;gene62;gene6834;gene10744;gene11743;gene4099;gene8900;gene9840;gene1082;gene24646;gene6566
GO:0001890	placenta development	11	58	0.0352027	0.210786	gene10694;gene23593;gene13440;gene22226;gene26055;gene24075;gene7491;gene2414;gene24439;gene26064;gene8322
GO:0010508	positive regulation of autophagy	10	51	0.0354496	0.212048	gene5745;gene3077;gene18353;gene20257;gene25076;gene7297;gene927;gene10744;gene11743;gene1082
GO:0043409	negative regulation of MAPK cascade	14	80	0.0358072	0.213901	gene17598;gene23498;gene11743;gene2714;gene62;gene15918;gene17540;gene21354;gene26074;gene9966;gene18565;gene24056;gene2429;gene7080
GO:0045017	glycerolipid biosynthetic process	16	95	0.035832	0.213901	gene12146;gene8308;gene16244;gene23509;gene25496;gene30259;gene7774;gene25535;gene20429;gene21227;gene6186;gene13318;gene19735;gene24386;gene2449;gene10459
GO:0040013	negative regulation of locomotion	17	103	0.0370292	0.220791	gene20643;gene21354;gene3645;gene6611;gene7297;gene7449;gene18913;gene18486;gene17147;gene19528;gene12121;gene18317;gene13440;gene18076;gene10694;gene19253;gene24339
GO:0018108	peptidyl-tyrosine phosphorylation	7	31	0.0370613	0.220791	gene12412;gene21446;gene4099;gene23593;gene24007;gene5084;gene7923
GO:0002250	adaptive immune response	13	73	0.037175	0.221244	gene16940;gene2457;gene1082;gene12235;gene13632;gene21638;gene927;gene13304;gene24963;gene2979;gene9580;gene9581;gene13711
GO:0050778	positive regulation of immune response	25	166	0.0375911	0.223494	gene13358;gene13305;gene24963;gene2457;gene13304;gene2979;gene9580;gene9581;gene26753;gene13967;gene927;gene16287;gene4940;gene26018;gene10461;gene17851;gene12164;gene2417;gene16940;gene1082;gene25064;gene17566;gene12406;gene13632;gene18486
GO:0009653	anatomical structure morphogenesis	106	865	0.0381277	0.226455	gene25006;gene18076;gene1082;gene21638;gene231;gene24231;gene1321;gene10694;gene17566;gene16339;gene18705;gene6611;gene12471;gene23757;gene24439;gene1803;gene7449;gene28409;gene7131;gene1248;gene23593;gene9486;gene17228;gene262;gene20817;gene23239;gene27232;gene20285;gene11596;gene19253;gene13574;gene17147;gene26492;gene27581;gene24339;gene20867;gene8322;gene9214;gene14966;gene26759;gene3679;gene…
GO:0001573	ganglioside metabolic process	4	13	0.0390176	0.228965	gene13300;gene10214;gene18474;gene7046
GO:0032720	negative regulation of tumor necrosis factor production	4	13	0.0390176	0.228965	gene12090;gene17118;gene18742;gene21354
GO:0032768	regulation of monooxygenase activity	4	13	0.0390176	0.228965	gene10885;gene18913;gene23757;gene927
GO:0042219	cellular modified amino acid catabolic process	4	13	0.0390176	0.228965	gene11711;gene6496;gene5067;gene6355
GO:0045684	positive regulation of epidermis development	4	13	0.0390176	0.228965	gene19278;gene13440;gene17566;gene11848
GO:0045747	positive regulation of Notch signaling pathway	4	13	0.0390176	0.228965	gene18821;gene19253;gene21581;gene25006
GO:0046579	positive regulation of Ras protein signal transduction	4	13	0.0390176	0.228965	gene25006;gene9840;gene14375;gene24339
GO:0055008	cardiac muscle tissue morphogenesis	4	13	0.0390176	0.228965	gene11596;gene23593;gene2414;gene8407
GO:0071385	cellular response to glucocorticoid stimulus	4	13	0.0390176	0.228965	gene562;gene10739;gene6566;gene1770
GO:0090140	regulation of mitochondrial fission	4	13	0.0390176	0.228965	gene11743;gene9145;gene62;gene8735
GO:0090218	positive regulation of lipid kinase activity	4	13	0.0390176	0.228965	gene17851;gene24646;gene3077;gene5084
GO:1903556	negative regulation of tumor necrosis factor superfamily cytokine production	4	13	0.0390176	0.228965	gene12090;gene17118;gene18742;gene21354
GO:0030509	BMP signaling pathway	8	38	0.0391628	0.229588	gene11433;gene23757;gene24439;gene25768;gene28134;gene4513;gene4895;gene8491
GO:0006109	regulation of carbohydrate metabolic process	14	81	0.0393084	0.230213	gene24646;gene22390;gene21354;gene22016;gene7923;gene7131;gene62;gene4099;gene8900;gene9840;gene1656;gene17008;gene27068;gene19253
GO:0010942	positive regulation of cell death	39	282	0.0396685	0.23209	gene62;gene17566;gene27812;gene562;gene8001;gene8003;gene21354;gene1656;gene23498;gene927;gene11743;gene23075;gene18486;gene1321;gene22141;gene26055;gene17882;gene7080;gene1138;gene1408;gene14099;gene14375;gene14486;gene16546;gene18353;gene20681;gene21900;gene2306;gene23240;gene24231;gene24846;gene6611;gene9966;gene9944;gene13989;gene20852;gene27162;gene13711;gene7297
GO:0007044	cell-substrate junction assembly	6	25	0.0397331	0.232237	gene24231;gene13755;gene12197;gene19279;gene19281;gene23465
GO:0048839	inner ear development	10	52	0.039953	0.233059	gene25006;gene13574;gene9214;gene17566;gene26674;gene4852;gene24007;gene23593;gene1138;gene25912
GO:0050731	positive regulation of peptidyl-tyrosine phosphorylation	10	52	0.039953	0.233059	gene18742;gene19734;gene26074;gene9840;gene927;gene12471;gene18076;gene24974;gene25006;gene7147
GO:0048870	cell motility	40	291	0.0408195	0.237303	gene18076;gene12406;gene17566;gene17851;gene8001;gene8003;gene927;gene18742;gene17228;gene25768;gene8407;gene18317;gene20867;gene22144;gene6611;gene17147;gene27401;gene5084;gene24007;gene9576;gene8415;gene25006;gene26018;gene21227;gene7563;gene20077;gene12102;gene10804;gene17882;gene24231;gene13440;gene12412;gene13574;gene14112;gene18603;gene20456;gene21446;gene26064;gene28134;gene20841
GO:0051674	localization of cell	40	291	0.0408195	0.237303	gene18076;gene12406;gene17566;gene17851;gene8001;gene8003;gene927;gene18742;gene17228;gene25768;gene8407;gene18317;gene20867;gene22144;gene6611;gene17147;gene27401;gene5084;gene24007;gene9576;gene8415;gene25006;gene26018;gene21227;gene7563;gene20077;gene12102;gene10804;gene17882;gene24231;gene13440;gene12412;gene13574;gene14112;gene18603;gene20456;gene21446;gene26064;gene28134;gene20841
GO:0001937	negative regulation of endothelial cell proliferation	5	19	0.0410437	0.237303	gene12121;gene18486;gene27581;gene6237;gene7449
GO:0010718	positive regulation of epithelial to mesenchymal transition	5	19	0.0410437	0.237303	gene23518;gene1321;gene17566;gene18486;gene26064
GO:0021675	nerve development	5	19	0.0410437	0.237303	gene18076;gene17147;gene26492;gene7449;gene24932
GO:0035307	positive regulation of protein dephosphorylation	5	19	0.0410437	0.237303	gene11743;gene15918;gene1321;gene5084;gene927
GO:0035987	endodermal cell differentiation	5	19	0.0410437	0.237303	gene10461;gene12197;gene17228;gene18706;gene9102
GO:0046364	monosaccharide biosynthetic process	5	19	0.0410437	0.237303	gene18814;gene2606;gene26135;gene8900;gene11599
GO:0071695	anatomical structure maturation	5	19	0.0410437	0.237303	gene10905;gene10461;gene8407;gene17566;gene9840
GO:0000904	cell morphogenesis involved in differentiation	29	200	0.0413657	0.238929	gene10694;gene7131;gene1444;gene1691;gene18076;gene20546;gene17147;gene21638;gene27401;gene309;gene7936;gene25768;gene27581;gene24932;gene12121;gene26064;gene7563;gene26492;gene23593;gene3679;gene17566;gene9486;gene20867;gene16339;gene17228;gene6373;gene19800;gene22144;gene8491
GO:0048729	tissue morphogenesis	31	217	0.0427195	0.242931	gene1321;gene10694;gene11596;gene23593;gene9486;gene24339;gene18076;gene18705;gene20867;gene8322;gene1248;gene25006;gene16962;gene14112;gene17882;gene2414;gene8407;gene13711;gene1138;gene12121;gene17566;gene19278;gene26064;gene7563;gene16787;gene13574;gene24007;gene18317;gene17147;gene24439;gene3105
GO:0051251	positive regulation of lymphocyte activation	14	82	0.0430468	0.244556	gene13358;gene6410;gene16546;gene14112;gene19254;gene927;gene16940;gene17851;gene27401;gene8415;gene18742;gene23509;gene9840;gene25006
GO:0002062	chondrocyte differentiation	7	32	0.0433297	0.245925	gene24439;gene7449;gene2085;gene16823;gene1691;gene24007;gene26447
GO:0043583	ear development	11	60	0.0438429	0.248598	gene25006;gene13574;gene9214;gene17566;gene26674;gene4852;gene14966;gene24007;gene23593;gene1138;gene25912
GO:0006672	ceramide metabolic process	8	39	0.0449452	0.254113	gene13300;gene1656;gene19352;gene15918;gene4067;gene10214;gene18474;gene7046
GO:0031960	response to corticosteroid	8	39	0.0449452	0.254113	gene27812;gene562;gene10739;gene6566;gene6714;gene1770;gene11828;gene10563
GO:0090130	tissue migration	8	39	0.0449452	0.254113	gene18076;gene25768;gene18317;gene20867;gene22144;gene6611;gene25006;gene13440
GO:0007162	negative regulation of cell adhesion	13	75	0.0450357	0.25438	gene16339;gene7563;gene13632;gene6410;gene1656;gene3286;gene6611;gene10167;gene21354;gene22152;gene10694;gene25134;gene18486
GO:1902107	positive regulation of leukocyte differentiation	9	46	0.0452973	0.255613	gene927;gene16546;gene14112;gene19254;gene10218;gene16940;gene18742;gene17851;gene14099
GO:0010646	regulation of cell communication	153	1297	0.0454485	0.25622	gene1990;gene17598;gene23498;gene21354;gene19162;gene18821;gene19253;gene21581;gene25006;gene11743;gene16962;gene26674;gene2714;gene62;gene14968;gene23593;gene24007;gene24646;gene13827;gene18742;gene7182;gene11638;gene16787;gene4099;gene9840;gene26976;gene12412;gene26074;gene9711;gene24439;gene7449;gene24932;gene19660;gene23757;gene17540;gene14375;gene17851;gene19103;gene19528;gene22141;gene25076…
GO:0007517	muscle organ development	16	98	0.0459708	0.258916	gene11596;gene24339;gene16787;gene14822;gene21884;gene24756;gene309;gene9102;gene9840;gene16962;gene23593;gene2414;gene8407;gene17566;gene28772;gene4895
GO:0006468	protein phosphorylation	46	345	0.046888	0.263829	gene11743;gene17566;gene24185;gene10739;gene10537;gene1082;gene10905;gene12412;gene14514;gene16512;gene18742;gene20427;gene20652;gene22016;gene24007;gene25064;gene25134;gene27830;gene6623;gene7923;gene8594;gene21446;gene4099;gene18353;gene25076;gene262;gene27068;gene6714;gene17851;gene26074;gene13711;gene25006;gene6566;gene9840;gene23593;gene5084;gene19103;gene17598;gene14968;gene18491;gene20682;…
GO:0006470	protein dephosphorylation	12	68	0.0469363	0.263849	gene26074;gene12121;gene17598;gene19599;gene19774;gene20633;gene22167;gene23876;gene24056;gene2827;gene9966;gene11880
GO:0032873	negative regulation of stress-activated MAPK cascade	6	26	0.0472638	0.264426	gene17598;gene23498;gene11743;gene2714;gene62;gene7080
GO:0034637	cellular carbohydrate biosynthetic process	6	26	0.0472638	0.264426	gene7131;gene17882;gene3105;gene12907;gene21776;gene23261
GO:0045981	positive regulation of nucleotide metabolic process	6	26	0.0472638	0.264426	gene11743;gene19716;gene1990;gene4099;gene8900;gene9840
GO:0070303	negative regulation of stress-activated protein kinase signaling cascade	6	26	0.0472638	0.264426	gene17598;gene23498;gene11743;gene2714;gene62;gene7080
GO:1900544	positive regulation of purine nucleotide metabolic process	6	26	0.0472638	0.264426	gene11743;gene19716;gene1990;gene4099;gene8900;gene9840
GO:2000146	negative regulation of cell motility	15	91	0.0485805	0.271534	gene20643;gene21354;gene3645;gene6611;gene7297;gene7449;gene18913;gene18486;gene17147;gene12121;gene18317;gene13440;gene10694;gene19253;gene24339
GO:0006469	negative regulation of protein kinase activity	16	99	0.0497618	0.276128	gene17598;gene7954;gene23498;gene26074;gene19162;gene2714;gene15918;gene17540;gene21354;gene19363;gene20598;gene9486;gene9926;gene9947;gene9966;gene17214
GO:0010001	glial cell differentiation	10	54	0.0501035	0.276128	gene20546;gene19253;gene12471;gene17598;gene25006;gene8001;gene10905;gene309;gene13792;gene1691
GO:0031099	regeneration	10	54	0.0501035	0.276128	gene18742;gene25006;gene28772;gene20546;gene9840;gene10885;gene16570;gene10563;gene15162;gene6714
GO:0045667	regulation of osteoblast differentiation	10	54	0.0501035	0.276128	gene1321;gene14479;gene20456;gene25768;gene2714;gene23757;gene24439;gene9840;gene23593;gene7563
GO:0050870	positive regulation of T cell activation	10	54	0.0501035	0.276128	gene13358;gene16546;gene927;gene16940;gene17851;gene27401;gene8415;gene19254;gene23509;gene9840
GO:0010517	regulation of phospholipase activity	5	20	0.0501887	0.276128	gene17540;gene23593;gene24007;gene5084;gene9347
GO:0017145	stem cell division	5	20	0.0501887	0.276128	gene17566;gene6566;gene23593;gene24007;gene16546
GO:0033692	cellular polysaccharide biosynthetic process	5	20	0.0501887	0.276128	gene7131;gene3105;gene12907;gene21776;gene23261
GO:0035306	positive regulation of dephosphorylation	5	20	0.0501887	0.276128	gene11743;gene15918;gene1321;gene5084;gene927
GO:0046329	negative regulation of JNK cascade	5	20	0.0501887	0.276128	gene17598;gene23498;gene11743;gene2714;gene62
GO:1902106	negative regulation of leukocyte differentiation	5	20	0.0501887	0.276128	gene21354;gene7080;gene25134;gene25912;gene8700
GO:0042698	ovulation cycle	7	33	0.0502433	0.276128	gene9115;gene16339;gene21835;gene562;gene19254;gene4895;gene7131
GO:0006625	protein targeting to peroxisome	4	14	0.0502479	0.276128	gene9576;gene10513;gene204;gene13565
GO:0040018	positive regulation of multicellular organism growth	4	14	0.0502479	0.276128	gene19254;gene21024;gene23509;gene9576
GO:0052646	alditol phosphate metabolic process	4	14	0.0502479	0.276128	gene27110;gene8900;gene9582;gene2449
GO:0060412	ventricular septum morphogenesis	4	14	0.0502479	0.276128	gene16962;gene24439;gene8322;gene23593
GO:0072662	protein localization to peroxisome	4	14	0.0502479	0.276128	gene9576;gene10513;gene204;gene13565
GO:0072663	establishment of protein localization to peroxisome	4	14	0.0502479	0.276128	gene9576;gene10513;gene204;gene13565
GO:0008016	regulation of heart contraction	9	47	0.0510633	0.279345	gene17540;gene26990;gene17566;gene17147;gene20285;gene12406;gene18849;gene21025;gene9412
GO:0019362	pyridine nucleotide metabolic process	9	47	0.0510633	0.279345	gene19885;gene6214;gene11599;gene2525;gene18104;gene19736;gene8900;gene6415;gene18792
GO:0045619	regulation of lymphocyte differentiation	9	47	0.0510633	0.279345	gene6566;gene16546;gene14112;gene19254;gene927;gene16940;gene18742;gene17851;gene10888
GO:0046496	nicotinamide nucleotide metabolic process	9	47	0.0510633	0.279345	gene19885;gene6214;gene11599;gene2525;gene18104;gene19736;gene8900;gene6415;gene18792
GO:0002698	negative regulation of immune effector process	8	40	0.0512608	0.279345	gene23242;gene2832;gene17598;gene6623;gene2979;gene3645;gene17566;gene16940
GO:0003231	cardiac ventricle development	8	40	0.0512608	0.279345	gene11596;gene16962;gene23593;gene2414;gene24439;gene8322;gene13574;gene15075
GO:0014066	regulation of phosphatidylinositol 3-kinase signaling	8	40	0.0512608	0.279345	gene14968;gene23593;gene24007;gene24646;gene25006;gene13440;gene17566;gene9840
GO:0050777	negative regulation of immune response	8	40	0.0512608	0.279345	gene7954;gene20852;gene17598;gene2979;gene3645;gene17566;gene24339;gene16940
GO:0070555	response to interleukin-1	8	40	0.0512608	0.279345	gene4895;gene6141;gene10106;gene17851;gene26055;gene7131;gene11828;gene13382
GO:0030307	positive regulation of cell growth	12	69	0.0516657	0.281291	gene18076;gene24439;gene11588;gene14112;gene17530;gene17566;gene19278;gene22196;gene20077;gene9840;gene62;gene6767
GO:0002696	positive regulation of leukocyte activation	15	92	0.0527015	0.2864	gene13358;gene6410;gene16546;gene14112;gene19254;gene927;gene16287;gene16940;gene17851;gene27401;gene8415;gene18742;gene23509;gene9840;gene25006
GO:0050867	positive regulation of cell activation	15	92	0.0527015	0.2864	gene13358;gene6410;gene16546;gene14112;gene19254;gene927;gene16287;gene16940;gene17851;gene27401;gene8415;gene18742;gene23509;gene9840;gene25006
GO:0048646	anatomical structure formation involved in morphogenesis	57	443	0.0529669	0.287491	gene231;gene24231;gene25006;gene9486;gene20817;gene27581;gene18076;gene18705;gene20867;gene8322;gene14966;gene26759;gene3679;gene891;gene17882;gene23461;gene24439;gene6237;gene23593;gene10461;gene12197;gene17228;gene18706;gene9102;gene5084;gene10694;gene22144;gene16787;gene9689;gene1138;gene12121;gene26674;gene26064;gene7563;gene24056;gene2414;gene13835;gene14220;gene1936;gene24007;gene24075;gene…
GO:0050865	regulation of cell activation	23	156	0.0548046	0.287491	gene13358;gene13632;gene6566;gene6410;gene16546;gene14112;gene19254;gene3064;gene927;gene16287;gene16940;gene10167;gene17851;gene27401;gene8415;gene18742;gene13382;gene18913;gene10888;gene23509;gene9840;gene19885;gene25006
GO:0016064	immunoglobulin mediated immune response	6	27	0.0556188	0.287491	gene2457;gene13304;gene24963;gene2979;gene9580;gene9581
GO:0019724	B cell mediated immunity	6	27	0.0556188	0.287491	gene2457;gene13304;gene24963;gene2979;gene9580;gene9581
GO:0043279	response to alkaloid	6	27	0.0556188	0.287491	gene22167;gene13680;gene28785;gene8415;gene7572;gene6714
GO:0043542	endothelial cell migration	6	27	0.0556188	0.287491	gene18076;gene25768;gene18317;gene20867;gene22144;gene6611
GO:0051289	protein homotetramerization	6	27	0.0556188	0.287491	gene15162;gene18792;gene19619;gene22272;gene2414;gene25350
GO:1902882	regulation of response to oxidative stress	6	27	0.0556188	0.287491	gene62;gene27830;gene11743;gene562;gene16408;gene567
GO:1904035	regulation of epithelial cell apoptotic process	6	27	0.0556188	0.287491	gene10739;gene23518;gene18486;gene562;gene18742;gene4062
GO:0051048	negative regulation of secretion	10	55	0.0557706	0.287491	gene13632;gene3064;gene8594;gene62;gene6143;gene24185;gene18742;gene12090;gene18486;gene24646
GO:0043467	regulation of generation of precursor metabolites and energy	9	48	0.0572906	0.290404	gene23075;gene11743;gene15176;gene11588;gene4099;gene8900;gene9840;gene24646;gene19253
GO:0048754	branching morphogenesis of an epithelial tube	9	48	0.0572906	0.290404	gene18076;gene18705;gene20867;gene8322;gene23593;gene25006;gene14112;gene17882;gene13711
GO:0050796	regulation of insulin secretion	9	48	0.0572906	0.290404	gene7182;gene927;gene8594;gene13440;gene22334;gene23518;gene2429;gene24646;gene62
GO:0070374	positive regulation of ERK1 and ERK2 cascade	9	48	0.0572906	0.290404	gene17160;gene17530;gene17851;gene18076;gene18742;gene23593;gene25006;gene26674;gene5084
GO:0008643	carbohydrate transport	7	34	0.0578156	0.291831	gene21024;gene17875;gene2254;gene13440;gene13792;gene15391;gene19984
GO:0035194	posttranscriptional gene silencing by RNA	7	34	0.0578156	0.291831	gene10739;gene19253;gene8724;gene14601;gene24631;gene7954;gene20456
GO:0043407	negative regulation of MAP kinase activity	7	34	0.0578156	0.291831	gene17598;gene23498;gene15918;gene17540;gene21354;gene26074;gene9966
GO:0051384	response to glucocorticoid	7	34	0.0578156	0.291831	gene562;gene10739;gene6566;gene6714;gene1770;gene11828;gene10563
GO:0043408	regulation of MAPK cascade	36	265	0.0580306	0.291831	gene17598;gene23498;gene11743;gene2714;gene62;gene11638;gene16787;gene23593;gene24007;gene25006;gene4099;gene9840;gene14968;gene9966;gene15918;gene17540;gene21354;gene26074;gene17851;gene6623;gene6834;gene17160;gene17530;gene18076;gene18742;gene26674;gene5084;gene17566;gene25768;gene16339;gene18565;gene24056;gene2429;gene7080;gene14375;gene19103
GO:0002521	leukocyte differentiation	17	109	0.0586115	0.291831	gene16287;gene26759;gene20852;gene19254;gene23461;gene10563;gene25134;gene26839;gene8415;gene891;gene17851;gene18742;gene25912;gene6566;gene927;gene22652;gene4895
GO:0033673	negative regulation of kinase activity	17	109	0.0586115	0.291831	gene17598;gene7954;gene23498;gene26074;gene19162;gene2714;gene15918;gene17540;gene21354;gene19363;gene20598;gene9486;gene9926;gene9947;gene9966;gene17214;gene62
GO:0052548	regulation of endopeptidase activity	17	109	0.0586115	0.291831	gene231;gene11872;gene12485;gene18742;gene5691;gene19660;gene1321;gene22141;gene14068;gene19253;gene7080;gene13989;gene1656;gene20852;gene27812;gene8001;gene8003
GO:0002253	activation of immune response	18	117	0.0589735	0.292381	gene13305;gene24963;gene2457;gene13304;gene2979;gene9580;gene9581;gene26753;gene13967;gene4940;gene26018;gene12164;gene2417;gene25064;gene12406;gene13632;gene927;gene18486
GO:0006650	glycerophospholipid metabolic process	20	133	0.0590851	0.292688	gene7147;gene12146;gene8308;gene16570;gene7774;gene25535;gene5084;gene20429;gene21227;gene23509;gene6186;gene13318;gene25496;gene10459;gene23844;gene9582;gene19735;gene24386;gene25134;gene2449
GO:0015914	phospholipid transport	5	21	0.0604317	0.297603	gene19067;gene19522;gene10885;gene16570;gene1990
GO:0022617	extracellular matrix disassembly	5	21	0.0604317	0.297603	gene10461;gene12197;gene22808;gene25203;gene9115
GO:0033865	nucleoside bisphosphate metabolic process	5	21	0.0604317	0.297603	gene19619;gene19166;gene19248;gene25245;gene25158
GO:0033875	ribonucleoside bisphosphate metabolic process	5	21	0.0604317	0.297603	gene19619;gene19166;gene19248;gene25245;gene25158
GO:0034032	purine nucleoside bisphosphate metabolic process	5	21	0.0604317	0.297603	gene19619;gene19166;gene19248;gene25245;gene25158
GO:0071333	cellular response to glucose stimulus	5	21	0.0604317	0.297603	gene13382;gene18742;gene22334;gene27068;gene562
GO:1903725	regulation of phospholipid metabolic process	5	21	0.0604317	0.297603	gene25134;gene17851;gene24646;gene3077;gene5084
GO:0032844	regulation of homeostatic process	24	166	0.0610514	0.300404	gene7182;gene7080;gene62;gene10739;gene19254;gene25912;gene17566;gene8594;gene21025;gene3064;gene23509;gene24185;gene17008;gene8407;gene3158;gene17160;gene13382;gene11460;gene23757;gene562;gene11872;gene11743;gene17851;gene20791
GO:0034110	regulation of homotypic cell-cell adhesion	15	94	0.0616557	0.30287	gene13358;gene13632;gene6410;gene16546;gene927;gene16940;gene10167;gene17851;gene27401;gene8415;gene10888;gene7131;gene19254;gene23509;gene9840
GO:2000116	regulation of cysteine-type endopeptidase activity	15	94	0.0616557	0.30287	gene231;gene11872;gene12485;gene18742;gene5691;gene19660;gene1321;gene22141;gene7080;gene13989;gene1656;gene20852;gene27812;gene8001;gene8003
GO:2001056	positive regulation of cysteine-type endopeptidase activity	10	56	0.0618434	0.303403	gene231;gene1321;gene22141;gene7080;gene13989;gene1656;gene20852;gene27812;gene8001;gene8003
GO:0009966	regulation of signal transduction	137	1165	0.0618673	0.303403	gene1990;gene17598;gene23498;gene21354;gene19162;gene18821;gene19253;gene21581;gene25006;gene16962;gene26674;gene11743;gene2714;gene62;gene14968;gene23593;gene24007;gene24646;gene13827;gene18742;gene11638;gene16787;gene4099;gene9840;gene12412;gene26074;gene9711;gene24439;gene7449;gene19660;gene23757;gene17540;gene14375;gene17851;gene19103;gene19528;gene22141;gene25076;gene28785;gene3645;gene6410;…
GO:0032103	positive regulation of response to external stimulus	16	102	0.0624369	0.305908	gene18076;gene18742;gene25006;gene2736;gene17851;gene24439;gene1321;gene19254;gene8001;gene8003;gene5745;gene3077;gene10744;gene11743;gene24007;gene4852
GO:0006110	regulation of glycolytic process	4	15	0.0630545	0.305908	gene4099;gene8900;gene9840;gene19253
GO:0006739	NADP metabolic process	4	15	0.0630545	0.305908	gene19885;gene6214;gene11599;gene18792
GO:0030501	positive regulation of bone mineralization	4	15	0.0630545	0.305908	gene1321;gene23757;gene24439;gene26976
GO:0043574	peroxisomal transport	4	15	0.0630545	0.305908	gene9576;gene10513;gene204;gene13565
GO:0045824	negative regulation of innate immune response	4	15	0.0630545	0.305908	gene7954;gene20852;gene17598;gene2979
GO:0061036	positive regulation of cartilage development	4	15	0.0630545	0.305908	gene1321;gene16546;gene22144;gene24439
GO:0070169	positive regulation of biomineral tissue development	4	15	0.0630545	0.305908	gene1321;gene23757;gene24439;gene26976
GO:0071526	semaphorin-plexin signaling pathway	4	15	0.0630545	0.305908	gene18076;gene17147;gene20867;gene26492
GO:1900117	regulation of execution phase of apoptosis	4	15	0.0630545	0.305908	gene12090;gene27812;gene19660;gene26055
GO:1903727	positive regulation of phospholipid metabolic process	4	15	0.0630545	0.305908	gene17851;gene24646;gene3077;gene5084
GO:2000351	regulation of endothelial cell apoptotic process	4	15	0.0630545	0.305908	gene18486;gene562;gene18742;gene4062
GO:2000378	negative regulation of reactive oxygen species metabolic process	4	15	0.0630545	0.305908	gene26055;gene11743;gene2429;gene62
GO:0006820	anion transport	19	126	0.0631342	0.306042	gene27471;gene9220;gene14771;gene18814;gene24932;gene17160;gene19716;gene2467;gene24007;gene18844;gene19067;gene19522;gene5080;gene26990;gene10885;gene16570;gene1990;gene13440;gene26997
GO:0009306	protein secretion	9	49	0.0639877	0.309669	gene19716;gene1803;gene17851;gene23509;gene23124;gene23842;gene16823;gene17160;gene1990
GO:0030856	regulation of epithelial cell differentiation	9	49	0.0639877	0.309669	gene20728;gene9735;gene10739;gene25768;gene19254;gene6237;gene9944;gene11848;gene21354
GO:0001678	cellular glucose homeostasis	6	28	0.0648071	0.313377	gene25134;gene13382;gene18742;gene22334;gene27068;gene562
GO:0007548	sex differentiation	14	87	0.0655147	0.316117	gene25006;gene9486;gene9115;gene12485;gene4699;gene16339;gene22652;gene24992;gene4099;gene21835;gene562;gene19254;gene14966;gene23757
GO:0030336	negative regulation of cell migration	14	87	0.0655147	0.316117	gene20643;gene21354;gene3645;gene6611;gene7297;gene7449;gene18913;gene18486;gene17147;gene12121;gene18317;gene13440;gene19253;gene24339
GO:0019751	polyol metabolic process	8	42	0.065535	0.316117	gene21905;gene11004;gene1656;gene16244;gene27110;gene2832;gene30259;gene6186
GO:0016441	posttranscriptional gene silencing	7	35	0.0660554	0.318105	gene10739;gene19253;gene8724;gene14601;gene24631;gene7954;gene20456
GO:0031338	regulation of vesicle fusion	7	35	0.0660554	0.318105	gene13705;gene18539;gene18852;gene20257;gene6153;gene25696;gene25697
GO:0001558	regulation of cell growth	26	184	0.0663356	0.319192	gene18076;gene24439;gene11588;gene14112;gene17530;gene17566;gene19278;gene22196;gene20867;gene26492;gene20077;gene1321;gene13440;gene22531;gene27326;gene3645;gene567;gene9689;gene9840;gene23404;gene262;gene9926;gene17147;gene10885;gene62;gene6767
GO:0006928	movement of cell or subcellular component	59	469	0.0706396	0.325049	gene18076;gene12406;gene17566;gene17851;gene8001;gene8003;gene927;gene18742;gene17228;gene25768;gene1444;gene17009;gene8407;gene18317;gene20867;gene22144;gene6611;gene17147;gene27401;gene1691;gene14966;gene21638;gene5084;gene20546;gene309;gene7936;gene9347;gene24007;gene9576;gene8415;gene25006;gene10694;gene1248;gene12886;gene7147;gene9840;gene26018;gene12121;gene10154;gene13827;gene2083;gene2122…
GO:0043281	regulation of cysteine-type endopeptidase activity involved in apoptotic process	14	88	0.0707995	0.325049	gene11872;gene12485;gene18742;gene5691;gene19660;gene1321;gene22141;gene7080;gene13989;gene1656;gene20852;gene27812;gene8001;gene8003
GO:0048705	skeletal system morphogenesis	14	88	0.0707995	0.325049	gene24439;gene7449;gene1321;gene14966;gene23593;gene8191;gene2085;gene17566;gene10200;gene11640;gene7131;gene10461;gene19800;gene24007
GO:0007411	axon guidance	11	65	0.0715018	0.325049	gene1691;gene18076;gene17147;gene21638;gene20546;gene27401;gene309;gene7936;gene12121;gene26492;gene20867
GO:0097485	neuron projection guidance	11	65	0.0715018	0.325049	gene1691;gene18076;gene17147;gene21638;gene20546;gene27401;gene309;gene7936;gene12121;gene26492;gene20867
GO:0000271	polysaccharide biosynthetic process	5	22	0.0717694	0.325049	gene7131;gene3105;gene12907;gene21776;gene23261
GO:0010559	regulation of glycoprotein biosynthetic process	5	22	0.0717694	0.325049	gene17851;gene9840;gene18420;gene23518;gene1656
GO:0042475	odontogenesis of dentin-containing tooth	5	22	0.0717694	0.325049	gene231;gene24231;gene25006;gene5782;gene9486
GO:0046513	ceramide biosynthetic process	5	22	0.0717694	0.325049	gene15918;gene4067;gene10214;gene18474;gene7046
GO:0071300	cellular response to retinoic acid	5	22	0.0717694	0.325049	gene13574;gene16339;gene1990;gene20442;gene2371
GO:0071326	cellular response to monosaccharide stimulus	5	22	0.0717694	0.325049	gene13382;gene18742;gene22334;gene27068;gene562
GO:0071331	cellular response to hexose stimulus	5	22	0.0717694	0.325049	gene13382;gene18742;gene22334;gene27068;gene562
GO:0090277	positive regulation of peptide hormone secretion	5	22	0.0717694	0.325049	gene19651;gene13440;gene22334;gene23518;gene2429
GO:1903018	regulation of glycoprotein metabolic process	5	22	0.0717694	0.325049	gene17851;gene9840;gene18420;gene23518;gene1656
GO:1903530	regulation of secretion by cell	27	194	0.0723144	0.325049	gene7182;gene11743;gene13632;gene3064;gene927;gene23509;gene8594;gene17566;gene20852;gene9840;gene62;gene18486;gene16287;gene19651;gene6143;gene26594;gene23124;gene18742;gene17851;gene13440;gene22334;gene23518;gene2429;gene12090;gene24007;gene24646;gene17882
GO:0045778	positive regulation of ossification	8	43	0.0735075	0.325049	gene1321;gene23757;gene24439;gene26976;gene9840;gene16546;gene17566;gene8700
GO:0000423	macromitophagy	6	29	0.0748303	0.325049	gene11263;gene11743;gene24932;gene3075;gene3077;gene62
GO:0006687	glycosphingolipid metabolic process	6	29	0.0748303	0.325049	gene13300;gene28772;gene23007;gene10214;gene18474;gene7046
GO:0046324	regulation of glucose import	6	29	0.0748303	0.325049	gene21354;gene24646;gene25134;gene4099;gene9689;gene9840
GO:0098779	mitophagy in response to mitochondrial depolarization	6	29	0.0748303	0.325049	gene11263;gene11743;gene24932;gene3075;gene3077;gene62
GO:0098780	response to mitochondrial depolarisation	6	29	0.0748303	0.325049	gene11263;gene11743;gene24932;gene3075;gene3077;gene62
GO:0007601	visual perception	7	36	0.0749668	0.325049	gene11640;gene11880;gene19734;gene20546;gene27232;gene6611;gene9948
GO:0043255	regulation of carbohydrate biosynthetic process	7	36	0.0749668	0.325049	gene21354;gene22016;gene7923;gene7131;gene24646;gene4099;gene9840
GO:0050673	epithelial cell proliferation	7	36	0.0749668	0.325049	gene13440;gene25006;gene23593;gene26674;gene23757;gene22144;gene24439
GO:0050953	sensory perception of light stimulus	7	36	0.0749668	0.325049	gene11640;gene11880;gene19734;gene20546;gene27232;gene6611;gene9948
GO:0060349	bone morphogenesis	7	36	0.0749668	0.325049	gene24439;gene2085;gene17566;gene10200;gene11640;gene23593;gene7131
GO:0006733	oxidoreduction coenzyme metabolic process	10	58	0.075229	0.325049	gene19885;gene6214;gene17659;gene11599;gene2525;gene18104;gene19736;gene8900;gene6415;gene18792
GO:0071704	organic substance metabolic process	521	4805	0.0755716	0.325049	gene231;gene11711;gene24932;gene19885;gene6214;gene24631;gene3650;gene13440;gene25914;gene2979;gene15162;gene24752;gene20812;gene4699;gene18001;gene6714;gene6611;gene9261;gene10806;gene12195;gene12485;gene1990;gene15176;gene21904;gene7147;gene1000;gene16244;gene30259;gene26990;gene10905;gene21564;gene11743;gene26135;gene15610;gene18792;gene13686;gene15585;gene23386;gene14523;gene14480;gene14479;g…
GO:0051224	negative regulation of protein transport	14	89	0.0763572	0.325049	gene13632;gene3064;gene13967;gene8594;gene6143;gene18742;gene21354;gene16962;gene23352;gene7563;gene12090;gene18486;gene24646;gene62
GO:1903037	regulation of leukocyte cell-cell adhesion	14	89	0.0763572	0.325049	gene13358;gene13632;gene6410;gene16546;gene927;gene16940;gene17851;gene27401;gene8415;gene10888;gene7131;gene19254;gene23509;gene9840
GO:0043010	camera-type eye development	17	113	0.0770786	0.325049	gene14966;gene25006;gene16339;gene18705;gene6611;gene1321;gene20546;gene25866;gene1138;gene12121;gene16787;gene9486;gene1565;gene18076;gene24439;gene5084;gene2414
GO:0006929	substrate-dependent cell migration	4	16	0.0773977	0.325049	gene17147;gene18076;gene7563;gene20077
GO:0014068	positive regulation of phosphatidylinositol 3-kinase signaling	4	16	0.0773977	0.325049	gene13440;gene17566;gene24007;gene9840
GO:0045428	regulation of nitric oxide biosynthetic process	4	16	0.0773977	0.325049	gene26055;gene1321;gene4099;gene927
GO:0046889	positive regulation of lipid biosynthetic process	4	16	0.0773977	0.325049	gene20852;gene16570;gene10885;gene927
GO:0050810	regulation of steroid biosynthetic process	4	16	0.0773977	0.325049	gene4895;gene26064;gene7563;gene927
GO:0042325	regulation of phosphorylation	74	605	0.0774974	0.325049	gene17598;gene7954;gene23498;gene25134;gene11743;gene2714;gene62;gene11638;gene16787;gene23593;gene24007;gene25006;gene4099;gene9840;gene14968;gene23075;gene10475;gene26074;gene22141;gene24752;gene18742;gene12471;gene24185;gene3133;gene7570;gene9486;gene1082;gene21354;gene19734;gene9966;gene17851;gene24646;gene3077;gene5084;gene19162;gene15918;gene17540;gene9145;gene6623;gene19363;gene20598;gene9…
GO:0051345	positive regulation of hydrolase activity	28	204	0.0782773	0.325049	gene231;gene13705;gene18539;gene18852;gene20257;gene6153;gene1321;gene11743;gene16570;gene25006;gene13711;gene22141;gene17851;gene24231;gene14068;gene19253;gene7080;gene23593;gene24007;gene5084;gene13989;gene1656;gene20852;gene27812;gene8001;gene8003;gene927;gene26074
GO:0002443	leukocyte mediated immunity	9	51	0.0788129	0.325049	gene16940;gene2457;gene13304;gene24963;gene2979;gene9580;gene9581;gene22810;gene13711
GO:1901654	response to ketone	9	51	0.0788129	0.325049	gene27812;gene562;gene6714;gene22334;gene18742;gene1770;gene17851;gene17566;gene10563
GO:0001933	negative regulation of protein phosphorylation	26	188	0.0813484	0.325049	gene17598;gene7954;gene23498;gene11743;gene2714;gene62;gene26074;gene12471;gene24185;gene3133;gene7570;gene9486;gene19162;gene15918;gene17540;gene21354;gene19363;gene20598;gene9926;gene9947;gene9966;gene17214;gene18565;gene24056;gene2429;gene7080
GO:0006520	cellular amino acid metabolic process	26	188	0.0813484	0.325049	gene11711;gene24932;gene6714;gene13382;gene13725;gene18877;gene18766;gene1069;gene21287;gene25158;gene20626;gene2590;gene3843;gene13247;gene9582;gene21666;gene4345;gene16838;gene2449;gene17376;gene8778;gene5067;gene6355;gene13989;gene14495;gene15162
GO:0050801	ion homeostasis	26	188	0.0813484	0.325049	gene20791;gene21025;gene16275;gene17892;gene2280;gene24582;gene2811;gene28785;gene7080;gene262;gene17160;gene9486;gene17008;gene1990;gene23509;gene11027;gene3564;gene7491;gene62;gene16244;gene30259;gene14090;gene23842;gene18844;gene5080;gene17851
GO:0043523	regulation of neuron apoptotic process	13	82	0.0814284	0.325049	gene62;gene17566;gene27812;gene562;gene13989;gene17856;gene20427;gene10885;gene11743;gene13382;gene18076;gene21900;gene3077
GO:2000241	regulation of reproductive process	8	44	0.0820411	0.325049	gene4099;gene23593;gene2414;gene26064;gene7449;gene9840;gene17147;gene17882
GO:0042326	negative regulation of phosphorylation	28	205	0.0820835	0.325049	gene17598;gene7954;gene23498;gene11743;gene2714;gene62;gene23075;gene26074;gene12471;gene24185;gene3133;gene7570;gene9486;gene19162;gene15918;gene17540;gene21354;gene19363;gene20598;gene9926;gene9947;gene9966;gene17214;gene18565;gene24056;gene2429;gene7080;gene19253
GO:0003002	regionalization	16	106	0.0825159	0.325049	gene9486;gene25912;gene23593;gene25006;gene16546;gene16787;gene1803;gene23757;gene24439;gene26064;gene1321;gene17147;gene18076;gene24386;gene14966;gene9966
GO:0006749	glutathione metabolic process	5	23	0.0841857	0.325049	gene13680;gene13681;gene26344;gene6496;gene13382
GO:0014033	neural crest cell differentiation	5	23	0.0841857	0.325049	gene9486;gene17147;gene27401;gene18076;gene7563
GO:0042035	regulation of cytokine biosynthetic process	5	23	0.0841857	0.325049	gene4895;gene927;gene10739;gene19254;gene6834
GO:0045599	negative regulation of fat cell differentiation	5	23	0.0841857	0.325049	gene1321;gene18353;gene21354;gene6566;gene6834
GO:1901655	cellular response to ketone	5	23	0.0841857	0.325049	gene27812;gene562;gene22334;gene18742;gene1770
GO:2000738	positive regulation of stem cell differentiation	5	23	0.0841857	0.325049	gene23518;gene17566;gene1321;gene18486;gene26064
GO:0032355	response to estradiol	7	37	0.0845492	0.325049	gene12332;gene17566;gene19253;gene25006;gene9926;gene17530;gene27812
GO:0046916	cellular transition metal ion homeostasis	7	37	0.0845492	0.325049	gene17892;gene2280;gene24582;gene2811;gene28785;gene7080;gene11027
GO:0048565	digestive tract development	7	37	0.0845492	0.325049	gene23593;gene25006;gene1321;gene17566;gene24231;gene24339;gene1803
GO:0043433	negative regulation of sequence-specific DNA binding transcription factor activity	11	67	0.0851194	0.325049	gene13967;gene26055;gene6410;gene6611;gene18742;gene23352;gene23518;gene25768;gene2714;gene1082;gene22016
GO:0070373	negative regulation of ERK1 and ERK2 cascade	6	30	0.0856828	0.325049	gene18565;gene21354;gene24056;gene2429;gene26074;gene9966
GO:0071347	cellular response to interleukin-1	6	30	0.0856828	0.325049	gene4895;gene6141;gene10106;gene17851;gene26055;gene7131
GO:0032845	negative regulation of homeostatic process	9	52	0.0869463	0.325049	gene10739;gene19254;gene25912;gene17566;gene8594;gene23509;gene3158;gene17851;gene20791
GO:1903531	negative regulation of secretion by cell	9	52	0.0869463	0.325049	gene13632;gene3064;gene8594;gene62;gene6143;gene18742;gene12090;gene18486;gene24646
GO:0046474	glycerophospholipid biosynthetic process	14	91	0.0883015	0.325049	gene12146;gene8308;gene7774;gene25535;gene20429;gene21227;gene23509;gene6186;gene13318;gene25496;gene19735;gene24386;gene2449;gene10459
GO:0006486	protein glycosylation	21	148	0.0886487	0.325049	gene22814;gene22955;gene28772;gene10214;gene18474;gene20767;gene21411;gene26058;gene9725;gene7046;gene11818;gene28381;gene3292;gene17882;gene8596;gene26669;gene12195;gene15061;gene22481;gene3105;gene7730
GO:0043413	macromolecule glycosylation	21	148	0.0886487	0.325049	gene22814;gene22955;gene28772;gene10214;gene18474;gene20767;gene21411;gene26058;gene9725;gene7046;gene11818;gene28381;gene3292;gene17882;gene8596;gene26669;gene12195;gene15061;gene22481;gene3105;gene7730
GO:0048589	developmental growth	21	148	0.0886487	0.325049	gene1082;gene21638;gene25006;gene18742;gene28772;gene9486;gene20546;gene14822;gene9840;gene23593;gene17147;gene18076;gene2085;gene8407;gene1321;gene10905;gene13574;gene562;gene23007;gene17566;gene2414
GO:2001233	regulation of apoptotic signaling pathway	26	190	0.0896555	0.325049	gene62;gene23075;gene9840;gene8001;gene8003;gene19660;gene22141;gene28785;gene11743;gene24007;gene26064;gene7563;gene1321;gene13382;gene18076;gene23518;gene24231;gene26074;gene27741;gene744;gene27162;gene13711;gene7297;gene11872;gene11880;gene25006
GO:0006664	glycolipid metabolic process	10	60	0.0902909	0.325049	gene13300;gene28772;gene7774;gene19735;gene24386;gene18474;gene18669;gene23007;gene10214;gene7046
GO:0002460	adaptive immune response based on somatic recombination of immune receptors built from immunoglobulin superfamily domains	8	45	0.0911348	0.325049	gene16940;gene2457;gene13304;gene24963;gene2979;gene9580;gene9581;gene13711
GO:0051817	modification of morphology or physiology of other organism involved in symbiotic interaction	8	45	0.0911348	0.325049	gene2606;gene28785;gene1082;gene62;gene4099;gene6623;gene1321;gene2414
GO:0046883	regulation of hormone secretion	11	68	0.0924881	0.325049	gene7182;gene927;gene8594;gene19651;gene13440;gene22334;gene23518;gene2429;gene24007;gene24646;gene62
GO:0001961	positive regulation of cytokine-mediated signaling pathway	4	17	0.0932146	0.325049	gene18742;gene6141;gene2457;gene62
GO:0003208	cardiac ventricle morphogenesis	4	17	0.0932146	0.325049	gene11596;gene23593;gene2414;gene15075
GO:0003382	epithelial cell morphogenesis	4	17	0.0932146	0.325049	gene10694;gene1444;gene25768;gene27581
GO:0006094	gluconeogenesis	4	17	0.0932146	0.325049	gene18814;gene2606;gene26135;gene8900
GO:0021872	forebrain generation of neurons	4	17	0.0932146	0.325049	gene23593;gene24007;gene17147;gene18076
GO:0032835	glomerulus development	4	17	0.0932146	0.325049	gene22808;gene20546;gene4895;gene13792
GO:0045661	regulation of myoblast differentiation	4	17	0.0932146	0.325049	gene13440;gene4852;gene16787;gene9944
GO:0046627	negative regulation of insulin receptor signaling pathway	4	17	0.0932146	0.325049	gene20598;gene24646;gene26074;gene9926
GO:0048708	astrocyte differentiation	4	17	0.0932146	0.325049	gene19253;gene12471;gene20546;gene8001
GO:0055081	anion homeostasis	4	17	0.0932146	0.325049	gene1990;gene23509;gene16244;gene30259
GO:0060147	regulation of posttranscriptional gene silencing	4	17	0.0932146	0.325049	gene7954;gene10739;gene19253;gene20456
GO:0060193	positive regulation of lipase activity	4	17	0.0932146	0.325049	gene16570;gene23593;gene24007;gene5084
GO:0060420	regulation of heart growth	4	17	0.0932146	0.325049	gene9966;gene9840;gene23593;gene24007
GO:0060966	regulation of gene silencing by RNA	4	17	0.0932146	0.325049	gene7954;gene10739;gene19253;gene20456
GO:1900077	negative regulation of cellular response to insulin stimulus	4	17	0.0932146	0.325049	gene20598;gene24646;gene26074;gene9926
GO:1901797	negative regulation of signal transduction by p53 class mediator	4	17	0.0932146	0.325049	gene19660;gene26064;gene7563;gene62
GO:0051051	negative regulation of transport	24	174	0.0933112	0.325049	gene21981;gene3645;gene26976;gene13632;gene24185;gene19734;gene3064;gene17566;gene13967;gene8594;gene62;gene6143;gene11672;gene21354;gene18742;gene16962;gene23352;gene7563;gene23075;gene12090;gene18486;gene24646;gene27741;gene744
GO:1902531	regulation of intracellular signal transduction	89	747	0.0934348	0.325049	gene1990;gene17598;gene23498;gene19162;gene11743;gene2714;gene62;gene14968;gene23593;gene24007;gene24646;gene25006;gene18742;gene11638;gene16787;gene4099;gene9840;gene21354;gene19660;gene14375;gene17851;gene19103;gene19528;gene22141;gene25076;gene28785;gene3645;gene6410;gene8002;gene24752;gene20598;gene9926;gene9947;gene16408;gene567;gene20456;gene13440;gene17566;gene8001;gene8003;gene25890;gene9…
GO:0003006	developmental process involved in reproduction	30	225	0.0941143	0.325049	gene25006;gene19254;gene10694;gene1248;gene23593;gene9486;gene9115;gene12485;gene13440;gene22226;gene26055;gene24075;gene23007;gene4699;gene7491;gene16339;gene22652;gene24992;gene4099;gene21835;gene562;gene16546;gene2414;gene24439;gene17882;gene14966;gene26064;gene12210;gene8322;gene23757
GO:0007498	mesoderm development	7	38	0.0947978	0.325049	gene24007;gene23757;gene23593;gene1321;gene24439;gene26064;gene3105
GO:0044264	cellular polysaccharide metabolic process	7	38	0.0947978	0.325049	gene18849;gene25654;gene7131;gene3105;gene23261;gene12907;gene21776
GO:0043280	positive regulation of cysteine-type endopeptidase activity involved in apoptotic process	9	53	0.0955602	0.325049	gene1321;gene22141;gene7080;gene13989;gene1656;gene20852;gene27812;gene8001;gene8003
GO:0001823	mesonephros development	6	31	0.097352	0.325049	gene16546;gene25006;gene1321;gene23593;gene24007;gene26674
GO:0050905	neuromuscular process	6	31	0.097352	0.325049	gene1138;gene18849;gene24932;gene62;gene7525;gene9576
GO:0032642	regulation of chemokine production	5	24	0.0976529	0.325049	gene7563;gene6623;gene21354;gene4895;gene927
GO:0046626	regulation of insulin receptor signaling pathway	5	24	0.0976529	0.325049	gene24646;gene20598;gene26074;gene9926;gene16512
GO:0051341	regulation of oxidoreductase activity	5	24	0.0976529	0.325049	gene62;gene10885;gene18913;gene23757;gene927
GO:0001667	ameboidal-type cell migration	10	61	0.0984526	0.325049	gene18076;gene25768;gene18317;gene20867;gene22144;gene6611;gene17147;gene27401;gene25006;gene13440
GO:0055076	transition metal ion homeostasis	10	61	0.0984526	0.325049	gene17892;gene2280;gene24582;gene2811;gene28785;gene7080;gene11027;gene62;gene14090;gene23842
GO:1903509	liposaccharide metabolic process	10	61	0.0984526	0.325049	gene13300;gene28772;gene7774;gene19735;gene24386;gene18474;gene18669;gene23007;gene10214;gene7046
GO:0051047	positive regulation of secretion	16	109	0.100048	0.325049	gene11743;gene17566;gene20852;gene9840;gene18486;gene16287;gene19651;gene26594;gene17851;gene927;gene13440;gene22334;gene23518;gene2429;gene24007;gene8001
GO:0035821	modification of morphology or physiology of other organism	8	46	0.100785	0.325049	gene2606;gene28785;gene1082;gene62;gene4099;gene6623;gene1321;gene2414
GO:0044724	single-organism carbohydrate catabolic process	8	46	0.100785	0.325049	gene18849;gene25654;gene13300;gene15643;gene18104;gene19736;gene27110;gene6722
GO:0010675	regulation of cellular carbohydrate metabolic process	12	77	0.101181	0.325049	gene24646;gene21354;gene22016;gene7923;gene62;gene4099;gene8900;gene9840;gene1656;gene17008;gene27068;gene19253
GO:2000027	regulation of organ morphogenesis	12	77	0.101181	0.325049	gene16339;gene16962;gene24007;gene25006;gene7563;gene23593;gene2414;gene7449;gene17882;gene24439;gene1691;gene13574
GO:0050863	regulation of T cell activation	13	85	0.101508	0.325049	gene13358;gene13632;gene6410;gene16546;gene927;gene16940;gene17851;gene27401;gene8415;gene10888;gene19254;gene23509;gene9840
GO:0070085	glycosylation	21	151	0.103968	0.325049	gene22814;gene22955;gene28772;gene10214;gene18474;gene20767;gene21411;gene26058;gene9725;gene7046;gene11818;gene28381;gene3292;gene17882;gene8596;gene26669;gene12195;gene15061;gene22481;gene3105;gene7730
GO:0010565	regulation of cellular ketone metabolic process	9	54	0.104652	0.325618	gene17008;gene20852;gene10378;gene27068;gene4895;gene16570;gene21354;gene10513;gene24646
GO:0045069	regulation of viral genome replication	9	54	0.104652	0.325618	gene11460;gene21981;gene23242;gene3645;gene3981;gene6623;gene7954;gene1082;gene62
GO:0044703	multi-organism reproductive process	37	288	0.104663	0.325618	gene12210;gene13412;gene17540;gene20442;gene22652;gene2371;gene23757;gene24063;gene25901;gene28134;gene9944;gene17882;gene15162;gene10461;gene13440;gene1803;gene2414;gene26055;gene22226;gene19253;gene24976;gene19363;gene20285;gene21835;gene562;gene9115;gene8700;gene16546;gene24439;gene11004;gene17566;gene19254;gene6714;gene9689;gene16940;gene16758;gene8566
GO:0009247	glycolipid biosynthetic process	7	39	0.105703	0.328333	gene28772;gene7774;gene19735;gene24386;gene10214;gene18474;gene7046
GO:0030516	regulation of axon extension	7	39	0.105703	0.328333	gene18076;gene24439;gene20867;gene26492;gene20077;gene17147;gene10885
GO:0042742	defense response to bacterium	7	39	0.105703	0.328333	gene3704;gene11460;gene19716;gene23844;gene7525;gene927;gene25966
GO:0007389	pattern specification process	20	143	0.105907	0.328793	gene1321;gene9486;gene25912;gene18076;gene18705;gene20867;gene8322;gene16546;gene23593;gene24386;gene25006;gene27401;gene16787;gene1803;gene23757;gene24439;gene26064;gene17147;gene14966;gene9966
GO:0008406	gonad development	11	70	0.108345	0.336005	gene9115;gene4699;gene16339;gene22652;gene24992;gene4099;gene21835;gene562;gene19254;gene14966;gene23757
GO:0045137	development of primary sexual characteristics	11	70	0.108345	0.336005	gene9115;gene4699;gene16339;gene22652;gene24992;gene4099;gene21835;gene562;gene19254;gene14966;gene23757
GO:0007178	transmembrane receptor protein serine/threonine kinase signaling pathway	13	86	0.108811	0.337097	gene11433;gene23757;gene24439;gene25768;gene28134;gene4513;gene4895;gene8491;gene1321;gene25866;gene17566;gene6237;gene24339
GO:0010212	response to ionizing radiation	13	86	0.108811	0.337097	gene7563;gene7572;gene10199;gene11880;gene15765;gene19279;gene19281;gene2055;gene7923;gene8415;gene4895;gene2714;gene7080
GO:0035195	gene silencing by miRNA	6	32	0.109819	0.338698	gene10739;gene19253;gene8724;gene24631;gene7954;gene20456
GO:0046887	positive regulation of hormone secretion	6	32	0.109819	0.338698	gene19651;gene13440;gene22334;gene23518;gene2429;gene24007
GO:1900076	regulation of cellular response to insulin stimulus	6	32	0.109819	0.338698	gene24646;gene20598;gene26074;gene9926;gene16512;gene25134
GO:0002576	platelet degranulation	4	18	0.110423	0.338698	gene17358;gene24976;gene2979;gene9840
GO:0006084	acetyl-CoA metabolic process	4	18	0.110423	0.338698	gene25831;gene19267;gene18785;gene19619
GO:0006730	one-carbon metabolic process	4	18	0.110423	0.338698	gene2267;gene26531;gene26997;gene6248
GO:0014032	neural crest cell development	4	18	0.110423	0.338698	gene17147;gene27401;gene18076;gene7563
GO:0019319	hexose biosynthetic process	4	18	0.110423	0.338698	gene18814;gene2606;gene26135;gene8900
GO:0030282	bone mineralization	4	18	0.110423	0.338698	gene10905;gene17118;gene23593;gene9840
GO:0030811	regulation of nucleotide catabolic process	4	18	0.110423	0.338698	gene4099;gene8900;gene9840;gene19253
GO:0032722	positive regulation of chemokine production	4	18	0.110423	0.338698	gene6623;gene21354;gene4895;gene927
GO:0042246	tissue regeneration	4	18	0.110423	0.338698	gene18742;gene25006;gene28772;gene9840
GO:0042993	positive regulation of transcription factor import into nucleus	4	18	0.110423	0.338698	gene1321;gene25134;gene17851;gene20656
GO:0045582	positive regulation of T cell differentiation	4	18	0.110423	0.338698	gene16546;gene927;gene16940;gene17851
GO:0051055	negative regulation of lipid biosynthetic process	4	18	0.110423	0.338698	gene22016;gene19352;gene26064;gene7563
GO:0060333	interferon-gamma-mediated signaling pathway	4	18	0.110423	0.338698	gene12412;gene19528;gene2457;gene8415
GO:0060760	positive regulation of response to cytokine stimulus	4	18	0.110423	0.338698	gene18742;gene6141;gene2457;gene62
GO:0061383	trabecula morphogenesis	4	18	0.110423	0.338698	gene11596;gene8407;gene10461;gene21835
GO:1901661	quinone metabolic process	4	18	0.110423	0.338698	gene11718;gene22272;gene17659;gene21924
GO:0003279	cardiac septum development	8	47	0.110984	0.340066	gene24439;gene16962;gene1803;gene20867;gene8322;gene11640;gene13574;gene23593
GO:0043200	response to amino acid	8	47	0.110984	0.340066	gene10461;gene16408;gene18705;gene24339;gene567;gene24932;gene13382;gene27812
GO:0002694	regulation of leukocyte activation	20	144	0.111595	0.34176	gene13358;gene13632;gene6566;gene6410;gene16546;gene14112;gene19254;gene3064;gene927;gene16287;gene16940;gene17851;gene27401;gene8415;gene18742;gene10888;gene23509;gene9840;gene19885;gene25006
GO:0001707	mesoderm formation	5	25	0.112133	0.342871	gene23593;gene1321;gene24439;gene26064;gene3105
GO:0002687	positive regulation of leukocyte migration	5	25	0.112133	0.342871	gene6141;gene18742;gene17851;gene2736;gene4852
GO:0071322	cellular response to carbohydrate stimulus	5	25	0.112133	0.342871	gene13382;gene18742;gene22334;gene27068;gene562
GO:0043903	regulation of symbiosis, encompassing mutualism through parasitism	16	111	0.11293	0.345128	gene21981;gene3645;gene2606;gene203;gene11460;gene23242;gene3981;gene6623;gene7954;gene28785;gene1082;gene62;gene19528;gene10744;gene927;gene10739
GO:0051174	regulation of phosphorus metabolic process	81	683	0.114113	0.348562	gene17598;gene7954;gene23498;gene25134;gene11743;gene2714;gene62;gene15918;gene11638;gene16787;gene23593;gene24007;gene25006;gene4099;gene9840;gene14968;gene23075;gene10475;gene26074;gene10378;gene17008;gene27068;gene22141;gene24752;gene18742;gene12471;gene24185;gene3133;gene7570;gene9486;gene5780;gene1082;gene21354;gene19734;gene9966;gene17851;gene24646;gene3077;gene5084;gene1321;gene17566;gene1…
GO:0010906	regulation of glucose metabolic process	9	55	0.114215	0.348694	gene24646;gene21354;gene22016;gene7923;gene62;gene4099;gene9840;gene17008;gene27068
GO:0001819	positive regulation of cytokine production	18	128	0.115817	0.3534	gene4895;gene12406;gene16940;gene2457;gene17851;gene25134;gene4940;gene927;gene1321;gene6410;gene6623;gene18486;gene6611;gene19254;gene9948;gene23068;gene21354;gene4391
GO:0090090	negative regulation of canonical Wnt signaling pathway	10	63	0.116027	0.353858	gene16962;gene20456;gene23352;gene23518;gene2827;gene4895;gene562;gene62;gene7563;gene9486
GO:0009896	positive regulation of catabolic process	28	213	0.117055	0.356807	gene10739;gene16570;gene20429;gene2470;gene11638;gene927;gene5745;gene8724;gene3133;gene26074;gene3077;gene18353;gene20257;gene25076;gene7297;gene13382;gene341;gene62;gene6834;gene10744;gene11743;gene4099;gene8900;gene9840;gene1082;gene24646;gene6566;gene12886
GO:0005976	polysaccharide metabolic process	7	40	0.117251	0.357037	gene18849;gene25654;gene7131;gene3105;gene23261;gene12907;gene21776
GO:0034341	response to interferon-gamma	7	40	0.117251	0.357037	gene12412;gene19528;gene2457;gene8415;gene3645;gene3981;gene17851
GO:0050878	regulation of body fluid levels	16	112	0.119728	0.359811	gene24339;gene2979;gene25006;gene12055;gene18742;gene27732;gene4474;gene7131;gene24185;gene3064;gene10167;gene11848;gene15162;gene19254;gene25496;gene6714
GO:0006915	apoptotic process	62	514	0.121006	0.359811	gene13632;gene27812;gene7080;gene14099;gene11872;gene12485;gene18742;gene5691;gene744;gene22141;gene25134;gene22016;gene20791;gene562;gene927;gene11638;gene13440;gene26055;gene10905;gene12090;gene13989;gene14771;gene15176;gene16546;gene17147;gene17868;gene18353;gene19660;gene20077;gene20643;gene20982;gene22531;gene2280;gene23498;gene23593;gene23842;gene24671;gene25064;gene26018;gene262;gene28593;…
GO:0009314	response to radiation	28	214	0.121999	0.359811	gene11596;gene2714;gene24932;gene10905;gene1099;gene19363;gene7563;gene7572;gene23125;gene1082;gene25134;gene7297;gene24992;gene22016;gene3656;gene17566;gene19599;gene24339;gene7080;gene10199;gene11880;gene15765;gene19279;gene19281;gene2055;gene7923;gene8415;gene4895
GO:0016311	dephosphorylation	14	96	0.123038	0.359811	gene26074;gene12471;gene22179;gene12121;gene17598;gene19599;gene19774;gene20633;gene22167;gene23876;gene24056;gene2827;gene9966;gene11880
GO:0003158	endothelium development	6	33	0.123058	0.359811	gene26674;gene25768;gene27581;gene24439;gene18076;gene18317
GO:0031532	actin cytoskeleton reorganization	6	33	0.123058	0.359811	gene13755;gene13574;gene25006;gene26074;gene6373;gene8407
GO:0045639	positive regulation of myeloid cell differentiation	6	33	0.123058	0.359811	gene927;gene10218;gene14099;gene11460;gene23757;gene562
GO:0055067	monovalent inorganic cation homeostasis	6	33	0.123058	0.359811	gene16275;gene262;gene17008;gene7491;gene18844;gene5080
GO:1900542	regulation of purine nucleotide metabolic process	9	56	0.124244	0.363098	gene23075;gene11743;gene19716;gene1990;gene11588;gene4099;gene8900;gene9840;gene19253
GO:0006575	cellular modified amino acid metabolic process	13	88	0.124325	0.363154	gene6714;gene6248;gene11711;gene9582;gene13680;gene13681;gene26344;gene2449;gene6496;gene5067;gene6355;gene13989;gene13382
GO:0090066	regulation of anatomical structure size	25	189	0.126164	0.368236	gene15391;gene22856;gene4472;gene20841;gene17540;gene18076;gene24439;gene9413;gene306;gene13382;gene13830;gene4097;gene19774;gene20867;gene26492;gene20077;gene17875;gene12121;gene13440;gene19531;gene19716;gene17147;gene21024;gene10885;gene13755
GO:0048545	response to steroid hormone	19	138	0.12619	0.368236	gene27812;gene562;gene6714;gene12332;gene17566;gene19253;gene25006;gene9926;gene10739;gene6566;gene22334;gene10537;gene1770;gene19528;gene8985;gene17530;gene11828;gene19958;gene10563
GO:0001656	metanephros development	5	26	0.127578	0.370448	gene4895;gene20546;gene13711;gene25006;gene21354
GO:0003151	outflow tract morphogenesis	5	26	0.127578	0.370448	gene11640;gene16962;gene20867;gene24439;gene23593
GO:0003281	ventricular septum development	5	26	0.127578	0.370448	gene16962;gene24439;gene8322;gene13574;gene23593
GO:0006101	citrate metabolic process	5	26	0.127578	0.370448	gene17892;gene18104;gene24491;gene6415;gene19267
GO:0010595	positive regulation of endothelial cell migration	5	26	0.127578	0.370448	gene12471;gene18076;gene24439;gene6237;gene24007
GO:0045682	regulation of epidermis development	5	26	0.127578	0.370448	gene19278;gene10739;gene13440;gene17566;gene11848
GO:0048010	vascular endothelial growth factor receptor signaling pathway	5	26	0.127578	0.370448	gene18076;gene24439;gene26018;gene2736;gene7449
GO:0048332	mesoderm morphogenesis	5	26	0.127578	0.370448	gene23593;gene1321;gene24439;gene26064;gene3105
GO:0048701	embryonic cranial skeleton morphogenesis	5	26	0.127578	0.370448	gene1321;gene14966;gene23593;gene8191;gene17566
GO:0071346	cellular response to interferon-gamma	5	26	0.127578	0.370448	gene12412;gene19528;gene2457;gene8415;gene17851
GO:1903532	positive regulation of secretion by cell	15	105	0.128872	0.371421	gene11743;gene17566;gene20852;gene9840;gene18486;gene16287;gene19651;gene26594;gene17851;gene927;gene13440;gene22334;gene23518;gene2429;gene24007
GO:0010470	regulation of gastrulation	4	19	0.128924	0.371421	gene9966;gene25866;gene21354;gene24007
GO:0010955	negative regulation of protein processing	4	19	0.128924	0.371421	gene2979;gene16940;gene10200;gene6143
GO:0032649	regulation of interferon-gamma production	4	19	0.128924	0.371421	gene18742;gene11460;gene12406;gene4940
GO:0032760	positive regulation of tumor necrosis factor production	4	19	0.128924	0.371421	gene17851;gene25134;gene4940;gene927
GO:0032885	regulation of polysaccharide biosynthetic process	4	19	0.128924	0.371421	gene7131;gene24646;gene4099;gene9840
GO:0043171	peptide catabolic process	4	19	0.128924	0.371421	gene13711;gene13835;gene20626;gene6496
GO:0045103	intermediate filament-based process	4	19	0.128924	0.371421	gene19278;gene19279;gene19281;gene8940
GO:0045104	intermediate filament cytoskeleton organization	4	19	0.128924	0.371421	gene19279;gene19281;gene8940;gene19278
GO:0045670	regulation of osteoclast differentiation	4	19	0.128924	0.371421	gene927;gene25134;gene25912;gene8700
GO:0045844	positive regulation of striated muscle tissue development	4	19	0.128924	0.371421	gene16787;gene9840;gene23593;gene24007
GO:0048636	positive regulation of muscle organ development	4	19	0.128924	0.371421	gene16787;gene9840;gene23593;gene24007
GO:0048675	axon extension	4	19	0.128924	0.371421	gene20546;gene17147;gene18076;gene21638
GO:1901863	positive regulation of muscle tissue development	4	19	0.128924	0.371421	gene16787;gene9840;gene23593;gene24007
GO:1903318	negative regulation of protein maturation	4	19	0.128924	0.371421	gene2979;gene16940;gene10200;gene6143
GO:1903557	positive regulation of tumor necrosis factor superfamily cytokine production	4	19	0.128924	0.371421	gene17851;gene25134;gene4940;gene927
GO:0022408	negative regulation of cell-cell adhesion	7	41	0.129425	0.372501	gene7563;gene13632;gene6410;gene10167;gene21354;gene10694;gene18486
GO:0043331	response to dsRNA	7	41	0.129425	0.372501	gene13967;gene9413;gene6410;gene24631;gene7954;gene12164;gene23242
GO:1904950	negative regulation of establishment of protein localization	14	97	0.130816	0.37632	gene13632;gene3064;gene13967;gene8594;gene6143;gene18742;gene21354;gene16962;gene23352;gene7563;gene12090;gene18486;gene24646;gene62
GO:0098609	cell-cell adhesion	23	173	0.132603	0.381275	gene12121;gene27580;gene4991;gene21638;gene8415;gene17228;gene1082;gene1321;gene24231;gene9486;gene231;gene9102;gene25912;gene6566;gene927;gene12471;gene17851;gene8001;gene8003;gene22652;gene4895;gene26018;gene6611
GO:0016052	carbohydrate catabolic process	8	49	0.132988	0.382195	gene18849;gene25654;gene13300;gene15643;gene18104;gene19736;gene27110;gene6722
GO:0090596	sensory organ morphogenesis	12	81	0.133926	0.384703	gene25006;gene19253;gene13574;gene9214;gene14966;gene1138;gene23593;gene24007;gene25912;gene12121;gene16787;gene9486
GO:0012501	programmed cell death	63	527	0.134292	0.385565	gene7297;gene13632;gene27812;gene7080;gene14099;gene11872;gene12485;gene18742;gene5691;gene23075;gene744;gene22141;gene25134;gene22016;gene20791;gene562;gene927;gene11638;gene13440;gene26055;gene10905;gene12090;gene13989;gene14771;gene15176;gene16546;gene17147;gene17868;gene18353;gene19660;gene20077;gene20643;gene20982;gene22531;gene2280;gene23498;gene23593;gene23842;gene24671;gene25064;gene26018…
GO:0043627	response to estrogen	9	57	0.134728	0.386628	gene12332;gene17566;gene19253;gene25006;gene9926;gene19528;gene17530;gene27812;gene19958
GO:0009267	cellular response to starvation	10	65	0.135235	0.387705	gene1082;gene17008;gene18353;gene18742;gene19599;gene24439;gene26594;gene5417;gene22502;gene6623
GO:0050714	positive regulation of protein secretion	10	65	0.135235	0.387705	gene17566;gene20852;gene9840;gene18486;gene17851;gene927;gene13440;gene22334;gene23518;gene2429
GO:0015748	organophosphate ester transport	6	34	0.137038	0.3923	gene11588;gene19067;gene19522;gene10885;gene16570;gene1990
GO:0046660	female sex differentiation	6	34	0.137038	0.3923	gene9115;gene16339;gene21835;gene562;gene19254;gene25006
GO:0051897	positive regulation of protein kinase B signaling	6	34	0.137038	0.3923	gene11743;gene17851;gene18742;gene21900;gene23518;gene4099
GO:1903900	regulation of viral life cycle	14	98	0.138865	0.397335	gene21981;gene3645;gene2606;gene11460;gene23242;gene3981;gene6623;gene7954;gene28785;gene1082;gene62;gene19528;gene10744;gene10739
GO:0090407	organophosphate biosynthetic process	30	235	0.140738	0.4025	gene12146;gene8308;gene19619;gene7774;gene25535;gene22019;gene19166;gene19248;gene25245;gene22707;gene11004;gene27110;gene2525;gene20429;gene21227;gene23509;gene6186;gene13318;gene25496;gene19735;gene24386;gene15162;gene24527;gene13440;gene2449;gene25942;gene9582;gene15061;gene6714;gene10459
GO:0043549	regulation of kinase activity	41	332	0.141527	0.404385	gene17598;gene7954;gene23498;gene25134;gene10475;gene26074;gene22141;gene24752;gene21354;gene18742;gene19734;gene25006;gene4099;gene9840;gene9966;gene17851;gene24646;gene3077;gene5084;gene19162;gene2714;gene15918;gene17540;gene6623;gene19363;gene20598;gene9486;gene9926;gene9947;gene27326;gene6834;gene17214;gene16339;gene17566;gene24007;gene18486;gene62;gene19518;gene11743;gene14375;gene22502
GO:0090287	regulation of cellular response to growth factor stimulus	16	115	0.141535	0.404385	gene16962;gene26674;gene24439;gene7449;gene26074;gene23757;gene16339;gene10200;gene12090;gene891;gene2714;gene25006;gene23593;gene9966;gene1321;gene24007
GO:0043410	positive regulation of MAPK cascade	22	166	0.142166	0.405991	gene11638;gene16787;gene23593;gene24007;gene25006;gene4099;gene9840;gene14968;gene9966;gene17851;gene6623;gene17160;gene17530;gene18076;gene18742;gene26674;gene5084;gene16339;gene17566;gene26074;gene14375;gene19103
GO:0008543	fibroblast growth factor receptor signaling pathway	5	27	0.143932	0.41004	gene14968;gene24007;gene23593;gene2371;gene25006
GO:0022602	ovulation cycle process	5	27	0.143932	0.41004	gene9115;gene16339;gene21835;gene562;gene19254
GO:0050806	positive regulation of synaptic transmission	5	27	0.143932	0.41004	gene24932;gene62;gene309;gene25076;gene11743
GO:0060411	cardiac septum morphogenesis	5	27	0.143932	0.41004	gene24439;gene16962;gene8322;gene11640;gene23593
GO:1990138	neuron projection extension	5	27	0.143932	0.41004	gene1082;gene21638;gene20546;gene17147;gene18076
GO:0034612	response to tumor necrosis factor	11	74	0.144447	0.411306	gene21354;gene2306;gene11638;gene562;gene10739;gene13632;gene17851;gene6566;gene7131;gene8415;gene8900
GO:0046903	secretion	23	175	0.144729	0.411813	gene1990;gene25006;gene19716;gene20643;gene1803;gene16339;gene17358;gene24976;gene2979;gene9840;gene17851;gene15306;gene26594;gene3359;gene23509;gene23124;gene23842;gene16823;gene15162;gene19254;gene25496;gene6714;gene17160
GO:0048706	embryonic skeletal system development	8	50	0.144765	0.411813	gene1321;gene14966;gene23593;gene8191;gene17566;gene1803;gene23757;gene7449
GO:0022414	reproductive process	56	467	0.145291	0.412857	gene25006;gene19254;gene10694;gene12210;gene13412;gene17540;gene20442;gene22652;gene2371;gene23757;gene24063;gene25901;gene28134;gene9944;gene17882;gene15162;gene1248;gene23593;gene9486;gene9115;gene6373;gene12485;gene10461;gene13440;gene1803;gene2414;gene26055;gene22226;gene19253;gene24976;gene24075;gene23007;gene19363;gene20285;gene4699;gene7491;gene16339;gene24992;gene4099;gene21835;gene562;ge…
GO:0006140	regulation of nucleotide metabolic process	9	58	0.145656	0.412857	gene23075;gene11743;gene19716;gene1990;gene11588;gene4099;gene8900;gene9840;gene19253
GO:0051249	regulation of lymphocyte activation	17	124	0.145977	0.412857	gene13358;gene13632;gene6566;gene6410;gene16546;gene14112;gene19254;gene927;gene16940;gene17851;gene27401;gene8415;gene18742;gene10888;gene23509;gene9840;gene25006
GO:0007417	central nervous system development	41	333	0.146003	0.412857	gene17566;gene16546;gene4537;gene62;gene6227;gene25912;gene19253;gene17228;gene12471;gene23593;gene24007;gene17147;gene18076;gene26492;gene11004;gene18705;gene23793;gene24439;gene24582;gene24976;gene24992;gene25768;gene27580;gene5782;gene8407;gene23356;gene17598;gene9486;gene1138;gene1691;gene9576;gene25006;gene16339;gene20546;gene8001;gene562;gene10905;gene24386;gene16787;gene24339;gene11854
GO:1902532	negative regulation of intracellular signal transduction	30	236	0.14605	0.412857	gene17598;gene23498;gene11743;gene2714;gene62;gene19660;gene20598;gene9926;gene9947;gene16408;gene567;gene20456;gene2832;gene26064;gene7563;gene15918;gene17540;gene21354;gene26074;gene18565;gene9966;gene24056;gene2429;gene23075;gene7080;gene23352;gene13967;gene20791;gene10106;gene3286
GO:0010803	regulation of tumor necrosis factor-mediated signaling pathway	4	20	0.148607	0.416895	gene18742;gene19660;gene21354;gene62
GO:0046677	response to antibiotic	4	20	0.148607	0.416895	gene12412;gene2306;gene24932;gene25768
GO:0048286	lung alveolus development	4	20	0.148607	0.416895	gene25006;gene23593;gene24075;gene24439
GO:0060425	lung morphogenesis	4	20	0.148607	0.416895	gene23593;gene25006;gene13711;gene25768
GO:0000003	reproduction	56	468	0.149136	0.418179	gene25006;gene19254;gene10694;gene12210;gene13412;gene17540;gene20442;gene22652;gene2371;gene23757;gene24063;gene25901;gene28134;gene9944;gene17882;gene15162;gene1248;gene23593;gene9486;gene9115;gene6373;gene12485;gene10461;gene13440;gene1803;gene2414;gene26055;gene22226;gene19253;gene24976;gene24075;gene23007;gene19363;gene20285;gene4699;gene7491;gene16339;gene24992;gene4099;gene21835;gene562;ge…
GO:0040007	growth	23	176	0.151024	0.42327	gene1082;gene21638;gene25006;gene18742;gene28772;gene24976;gene9486;gene17566;gene8491;gene20546;gene14822;gene9840;gene23593;gene17147;gene18076;gene2085;gene8407;gene1321;gene10905;gene13574;gene562;gene23007;gene2414
GO:0008286	insulin receptor signaling pathway	6	35	0.151724	0.42503	gene17008;gene18353;gene24646;gene25134;gene26074;gene4099
GO:0006869	lipid transport	12	83	0.15224	0.426069	gene12195;gene1990;gene17160;gene19716;gene16339;gene10885;gene16570;gene19067;gene19522;gene9486;gene13440;gene17856
GO:0030178	negative regulation of Wnt signaling pathway	12	83	0.15224	0.426069	gene23352;gene16962;gene20456;gene23518;gene2827;gene4895;gene562;gene62;gene7563;gene9486;gene12102;gene19828
GO:0010647	positive regulation of cell communication	72	614	0.153094	0.428256	gene19162;gene18821;gene19253;gene21581;gene25006;gene18742;gene62;gene11638;gene16787;gene23593;gene24007;gene4099;gene9840;gene14968;gene21354;gene24439;gene7449;gene24932;gene11743;gene14375;gene17851;gene19103;gene19528;gene22141;gene25076;gene28785;gene3645;gene6410;gene8002;gene24752;gene13440;gene17566;gene8001;gene8003;gene9486;gene9966;gene6611;gene13827;gene14822;gene2714;gene6141;gene2…
GO:0048598	embryonic morphogenesis	28	220	0.154333	0.431368	gene25006;gene1321;gene10694;gene12471;gene23757;gene13574;gene9214;gene23593;gene14966;gene16546;gene9486;gene6237;gene1138;gene10461;gene12197;gene17228;gene18706;gene9102;gene8191;gene24007;gene25912;gene16787;gene17566;gene24056;gene24439;gene26064;gene3105;gene16962
GO:0032387	negative regulation of intracellular transport	11	75	0.154354	0.431368	gene21981;gene3645;gene17566;gene13967;gene21354;gene16962;gene23352;gene7563;gene18742;gene27741;gene744
GO:0061387	regulation of extent of cell growth	7	43	0.155561	0.434535	gene18076;gene24439;gene20867;gene26492;gene20077;gene17147;gene10885
GO:0002064	epithelial cell development	10	67	0.156015	0.435598	gene17882;gene891;gene10694;gene1444;gene24007;gene4699;gene25768;gene27581;gene20546;gene25496
GO:0006091	generation of precursor metabolites and energy	19	143	0.160705	0.437069	gene2429;gene22707;gene13440;gene18104;gene18933;gene25769;gene17892;gene24491;gene6415;gene18849;gene25654;gene2827;gene23261;gene19736;gene8900;gene11743;gene12907;gene21776;gene25688
GO:0006360	transcription from RNA polymerase I promoter	5	28	0.161133	0.437628	gene10905;gene6234;gene10806;gene10117;gene10563
GO:0006767	water-soluble vitamin metabolic process	5	28	0.161133	0.437628	gene22019;gene13382;gene18654;gene21287;gene21941
GO:0072350	tricarboxylic acid metabolic process	5	28	0.161133	0.437628	gene24491;gene17892;gene18104;gene6415;gene19267
GO:0031669	cellular response to nutrient levels	11	76	0.164597	0.438963	gene1082;gene17008;gene18353;gene18742;gene19599;gene24439;gene26594;gene27812;gene5417;gene22502;gene6623
GO:0021700	developmental maturation	10	68	0.166968	0.438963	gene562;gene10905;gene17851;gene20852;gene24007;gene10461;gene8407;gene17566;gene9840;gene25496
GO:0010717	regulation of epithelial to mesenchymal transition	6	36	0.167076	0.438963	gene23518;gene2827;gene1321;gene17566;gene18486;gene26064
GO:0071230	cellular response to amino acid stimulus	6	36	0.167076	0.438963	gene10461;gene16408;gene18705;gene24339;gene567;gene13382
GO:0010038	response to metal ion	13	93	0.168236	0.438963	gene62;gene23075;gene13680;gene28785;gene17892;gene22144;gene19279;gene19281;gene6722;gene8415;gene13382;gene2115;gene21025
GO:0071356	cellular response to tumor necrosis factor	9	60	0.168791	0.438963	gene11638;gene562;gene10739;gene13632;gene17851;gene6566;gene7131;gene8415;gene8900
GO:0051049	regulation of transport	76	655	0.168942	0.438963	gene21981;gene3645;gene19786;gene7182;gene26976;gene11743;gene24185;gene8735;gene17851;gene9347;gene62;gene13632;gene18076;gene19734;gene25006;gene13967;gene1990;gene20852;gene21354;gene3064;gene12014;gene23068;gene23793;gene3075;gene23075;gene26074;gene1321;gene25134;gene927;gene23509;gene10597;gene17566;gene20257;gene262;gene8594;gene9840;gene18742;gene23518;gene21025;gene18486;gene24646;gene40…
GO:0002690	positive regulation of leukocyte chemotaxis	4	21	0.169355	0.438963	gene18742;gene17851;gene2736;gene4852
GO:0010611	regulation of cardiac muscle hypertrophy	4	21	0.169355	0.438963	gene14375;gene9840;gene17540;gene1321
GO:0021795	cerebral cortex cell migration	4	21	0.169355	0.438963	gene17228;gene17147;gene18076;gene9576
GO:0031648	protein destabilization	4	21	0.169355	0.438963	gene12886;gene13711;gene25768;gene62
GO:0032024	positive regulation of insulin secretion	4	21	0.169355	0.438963	gene13440;gene22334;gene23518;gene2429
GO:0032881	regulation of polysaccharide metabolic process	4	21	0.169355	0.438963	gene7131;gene24646;gene4099;gene9840
GO:0043330	response to exogenous dsRNA	4	21	0.169355	0.438963	gene13967;gene9413;gene12164;gene23242
GO:0061014	positive regulation of mRNA catabolic process	4	21	0.169355	0.438963	gene10739;gene8724;gene3133;gene6566
GO:0007160	cell-matrix adhesion	7	44	0.16947	0.438963	gene13755;gene22808;gene24231;gene24339;gene3976;gene8415;gene9102
GO:0050730	regulation of peptidyl-tyrosine phosphorylation	11	77	0.175166	0.438963	gene18742;gene19734;gene26074;gene9840;gene927;gene7936;gene12471;gene18076;gene24974;gene25006;gene7147
GO:0060348	bone development	11	77	0.175166	0.438963	gene24439;gene2085;gene17566;gene14375;gene23593;gene25203;gene7449;gene10200;gene11640;gene7131;gene9840
GO:0002009	morphogenesis of an epithelium	22	171	0.175741	0.438963	gene1321;gene10694;gene23593;gene18076;gene18705;gene20867;gene8322;gene1248;gene25006;gene9486;gene14112;gene17882;gene13711;gene1138;gene17566;gene19278;gene26064;gene13574;gene24007;gene18317;gene17147;gene16962
GO:0055080	cation homeostasis	22	171	0.175741	0.438963	gene20791;gene21025;gene16275;gene17892;gene2280;gene24582;gene2811;gene28785;gene7080;gene262;gene17160;gene9486;gene17008;gene11027;gene3564;gene7491;gene62;gene14090;gene23842;gene18844;gene5080;gene17851
GO:0006885	regulation of pH	5	29	0.179113	0.438963	gene16275;gene17008;gene7491;gene18844;gene5080
GO:0007292	female gamete generation	5	29	0.179113	0.438963	gene21835;gene562;gene9115;gene8700;gene12210
GO:0008637	apoptotic mitochondrial changes	5	29	0.179113	0.438963	gene744;gene11872;gene13382;gene23075;gene23240
GO:0042180	cellular ketone metabolic process	5	29	0.179113	0.438963	gene11718;gene22272;gene17659;gene21924;gene8900
GO:0044070	regulation of anion transport	5	29	0.179113	0.438963	gene26976;gene11743;gene5691;gene23124;gene62
GO:0045446	endothelial cell differentiation	5	29	0.179113	0.438963	gene26674;gene25768;gene27581;gene24439;gene18076
GO:0045913	positive regulation of carbohydrate metabolic process	5	29	0.179113	0.438963	gene24646;gene7131;gene4099;gene8900;gene9840
GO:1904888	cranial skeletal system development	5	29	0.179113	0.438963	gene1321;gene14966;gene23593;gene8191;gene17566
GO:0051262	protein tetramerization	9	61	0.180964	0.438963	gene15162;gene18792;gene19619;gene22272;gene2414;gene25350;gene9576;gene13365;gene4099
GO:0051896	regulation of protein kinase B signaling	9	61	0.180964	0.438963	gene11743;gene17851;gene18742;gene21900;gene23518;gene4099;gene23352;gene16408;gene567
GO:2000736	regulation of stem cell differentiation	9	61	0.180964	0.438963	gene23518;gene19253;gene6566;gene2827;gene17566;gene1321;gene18486;gene26064;gene6623
GO:0019220	regulation of phosphate metabolic process	78	677	0.182296	0.438963	gene17598;gene7954;gene23498;gene25134;gene11743;gene2714;gene62;gene15918;gene11638;gene16787;gene23593;gene24007;gene25006;gene4099;gene9840;gene14968;gene23075;gene10475;gene26074;gene22141;gene24752;gene18742;gene12471;gene24185;gene3133;gene7570;gene9486;gene5780;gene1082;gene21354;gene19734;gene9966;gene17851;gene24646;gene3077;gene5084;gene1321;gene17566;gene19162;gene19716;gene17540;gene9…
GO:0007186	G-protein coupled receptor signaling pathway	14	103	0.183019	0.438963	gene8407;gene1083;gene14375;gene17851;gene1990;gene20841;gene3857;gene4099;gene7147;gene20598;gene5470;gene7525;gene4472;gene23007
GO:0050792	regulation of viral process	14	103	0.183019	0.438963	gene21981;gene3645;gene2606;gene11460;gene23242;gene3981;gene6623;gene7954;gene28785;gene1082;gene62;gene19528;gene10744;gene10739
GO:0048469	cell maturation	6	37	0.183049	0.438963	gene562;gene10905;gene17851;gene20852;gene24007;gene25496
GO:0060968	regulation of gene silencing	6	37	0.183049	0.438963	gene7954;gene10739;gene19253;gene20456;gene4156;gene22955
GO:0072073	kidney epithelium development	7	45	0.1839	0.438963	gene16275;gene20546;gene13792;gene1321;gene23593;gene24007;gene26674
GO:1904018	positive regulation of vasculature development	7	45	0.1839	0.438963	gene4895;gene13711;gene26055;gene2736;gene6611;gene9944;gene12412
GO:0044237	cellular metabolic process	496	4634	0.185808	0.438963	gene11711;gene24932;gene19885;gene6214;gene24631;gene3650;gene24976;gene17005;gene17641;gene22179;gene24969;gene13440;gene25914;gene15162;gene24752;gene20812;gene4699;gene18001;gene6714;gene6611;gene9261;gene15176;gene21904;gene7147;gene1000;gene16244;gene30259;gene26990;gene10905;gene21564;gene11743;gene26135;gene15610;gene13686;gene15585;gene23386;gene14523;gene14480;gene14479;gene13382;gene105…
GO:0010562	positive regulation of phosphorus metabolic process	46	387	0.189547	0.438963	gene11743;gene15918;gene11638;gene16787;gene23593;gene24007;gene25006;gene4099;gene9840;gene14968;gene22141;gene24752;gene18742;gene21354;gene19734;gene26074;gene9966;gene17851;gene24646;gene3077;gene5084;gene1321;gene19716;gene6623;gene17160;gene17530;gene18076;gene26674;gene24231;gene16339;gene17566;gene927;gene18486;gene19518;gene1990;gene10218;gene16962;gene23757;gene24439;gene14375;gene8900;…
GO:0045937	positive regulation of phosphate metabolic process	46	387	0.189547	0.438963	gene11743;gene15918;gene11638;gene16787;gene23593;gene24007;gene25006;gene4099;gene9840;gene14968;gene22141;gene24752;gene18742;gene21354;gene19734;gene26074;gene9966;gene17851;gene24646;gene3077;gene5084;gene1321;gene19716;gene6623;gene17160;gene17530;gene18076;gene26674;gene24231;gene16339;gene17566;gene927;gene18486;gene19518;gene1990;gene10218;gene16962;gene23757;gene24439;gene14375;gene8900;…
GO:0070486	leukocyte aggregation	10	70	0.189935	0.438963	gene1082;gene1321;gene25912;gene6566;gene927;gene17851;gene8001;gene8003;gene22652;gene4895
GO:0010633	negative regulation of epithelial cell migration	4	22	0.19104	0.438963	gene18486;gene17147;gene12121;gene18317
GO:0014743	regulation of muscle hypertrophy	4	22	0.19104	0.438963	gene14375;gene9840;gene17540;gene1321
GO:0043470	regulation of carbohydrate catabolic process	4	22	0.19104	0.438963	gene4099;gene8900;gene9840;gene19253
GO:0043471	regulation of cellular carbohydrate catabolic process	4	22	0.19104	0.438963	gene4099;gene8900;gene9840;gene19253
GO:0043525	positive regulation of neuron apoptotic process	4	22	0.19104	0.438963	gene62;gene17566;gene27812;gene562
GO:0060359	response to ammonium ion	4	22	0.19104	0.438963	gene22167;gene20841;gene25768;gene62
GO:0070206	protein trimerization	4	22	0.19104	0.438963	gene21354;gene8795;gene17856;gene9444
GO:0001932	regulation of protein phosphorylation	64	551	0.191081	0.438963	gene17598;gene7954;gene23498;gene11743;gene2714;gene62;gene11638;gene16787;gene23593;gene24007;gene25006;gene4099;gene9840;gene14968;gene26074;gene22141;gene24752;gene18742;gene12471;gene24185;gene3133;gene7570;gene9486;gene1082;gene21354;gene19734;gene9966;gene19162;gene15918;gene17540;gene9145;gene17851;gene6623;gene19363;gene20598;gene9926;gene9947;gene27326;gene6834;gene17160;gene17530;gene18…
GO:0045785	positive regulation of cell adhesion	16	121	0.191238	0.438963	gene13358;gene24231;gene17566;gene16546;gene7131;gene12471;gene927;gene16940;gene1321;gene17851;gene27401;gene8415;gene22808;gene19254;gene23509;gene9840
GO:0051147	regulation of muscle cell differentiation	9	62	0.193519	0.438963	gene22016;gene14375;gene16787;gene13440;gene4852;gene14112;gene9944;gene9840;gene23593
GO:0008219	cell death	63	543	0.195914	0.438963	gene7297;gene13632;gene27812;gene7080;gene14099;gene11872;gene12485;gene18742;gene5691;gene23075;gene744;gene22141;gene25134;gene22016;gene20791;gene562;gene12090;gene17566;gene927;gene11638;gene13440;gene26055;gene10905;gene13989;gene14771;gene15176;gene16546;gene17147;gene17868;gene18353;gene19660;gene20077;gene20643;gene20982;gene22531;gene2280;gene23498;gene23593;gene23842;gene24671;gene25064…
GO:0016265	death	63	543	0.195914	0.438963	gene7297;gene13632;gene27812;gene7080;gene14099;gene11872;gene12485;gene18742;gene5691;gene23075;gene744;gene22141;gene25134;gene22016;gene20791;gene562;gene12090;gene17566;gene927;gene11638;gene13440;gene26055;gene10905;gene13989;gene14771;gene15176;gene16546;gene17147;gene17868;gene18353;gene19660;gene20077;gene20643;gene20982;gene22531;gene2280;gene23498;gene23593;gene23842;gene24671;gene25064…
GO:0015980	energy derivation by oxidation of organic compounds	15	113	0.196726	0.438963	gene2429;gene17892;gene18104;gene24491;gene6415;gene18849;gene25654;gene2827;gene23261;gene8900;gene11743;gene25769;gene12907;gene21776;gene25688
GO:0071496	cellular response to external stimulus	15	113	0.196726	0.438963	gene24231;gene1082;gene17008;gene18353;gene18742;gene19599;gene24439;gene26594;gene27812;gene5417;gene13382;gene22141;gene25064;gene22502;gene6623
GO:0007159	leukocyte cell-cell adhesion	11	79	0.197237	0.438963	gene1082;gene1321;gene8415;gene25912;gene6566;gene927;gene17851;gene8001;gene8003;gene22652;gene4895
GO:0050804	modulation of synaptic transmission	11	79	0.197237	0.438963	gene26976;gene24932;gene62;gene25076;gene309;gene23124;gene21354;gene1082;gene20643;gene11743;gene20841
GO:0008585	female gonad development	5	30	0.197799	0.438963	gene9115;gene16339;gene21835;gene562;gene19254
GO:0021954	central nervous system neuron development	5	30	0.197799	0.438963	gene17147;gene18076;gene1691;gene26492;gene23593
GO:0035270	endocrine system development	5	30	0.197799	0.438963	gene1321;gene17566;gene25006;gene891;gene4099
GO:0043502	regulation of muscle adaptation	5	30	0.197799	0.438963	gene14375;gene9840;gene17540;gene11828;gene1321
GO:0046545	development of primary female sexual characteristics	5	30	0.197799	0.438963	gene9115;gene16339;gene21835;gene562;gene19254
GO:0035023	regulation of Rho protein signal transduction	7	46	0.198818	0.438963	gene1990;gene14375;gene24339;gene20681;gene21900;gene24846;gene6767
GO:0046425	regulation of JAK-STAT cascade	6	38	0.199596	0.438963	gene20598;gene9926;gene9947;gene6611;gene9840;gene927
GO:1904892	regulation of STAT cascade	6	38	0.199596	0.438963	gene20598;gene9926;gene9947;gene6611;gene9840;gene927
GO:0030098	lymphocyte differentiation	10	71	0.20192	0.441208	gene19254;gene25134;gene26839;gene8415;gene891;gene25912;gene6566;gene927;gene22652;gene4895
GO:0071383	cellular response to steroid hormone stimulus	10	71	0.20192	0.441208	gene27812;gene562;gene10739;gene6566;gene22334;gene10537;gene1770;gene8985;gene17530;gene19958
GO:0098602	single organism cell adhesion	20	158	0.210053	0.458809	gene17228;gene1082;gene1321;gene8415;gene24231;gene9486;gene231;gene9102;gene25912;gene6566;gene927;gene12471;gene17851;gene8001;gene8003;gene16339;gene6373;gene22652;gene4895;gene6611
GO:0010563	negative regulation of phosphorus metabolic process	30	247	0.211943	0.462592	gene17598;gene7954;gene23498;gene11743;gene2714;gene62;gene23075;gene26074;gene12471;gene24185;gene3133;gene7570;gene9486;gene5780;gene17566;gene19162;gene15918;gene17540;gene21354;gene19363;gene20598;gene9926;gene9947;gene9966;gene17214;gene18565;gene24056;gene2429;gene7080;gene19253
GO:0045936	negative regulation of phosphate metabolic process	30	247	0.211943	0.462592	gene17598;gene7954;gene23498;gene11743;gene2714;gene62;gene23075;gene26074;gene12471;gene24185;gene3133;gene7570;gene9486;gene5780;gene17566;gene19162;gene15918;gene17540;gene21354;gene19363;gene20598;gene9926;gene9947;gene9966;gene17214;gene18565;gene24056;gene2429;gene7080;gene19253
GO:0023056	positive regulation of signaling	69	602	0.212882	0.464346	gene19162;gene18821;gene19253;gene21581;gene25006;gene18742;gene62;gene11638;gene16787;gene23593;gene24007;gene4099;gene9840;gene14968;gene21354;gene24439;gene7449;gene24932;gene11743;gene14375;gene17851;gene19103;gene19528;gene22141;gene25076;gene28785;gene3645;gene6410;gene8002;gene24752;gene13440;gene17566;gene8001;gene8003;gene9486;gene9966;gene6611;gene13827;gene14822;gene2714;gene6141;gene2…
GO:0006778	porphyrin-containing compound metabolic process	4	23	0.213536	0.464346	gene787;gene24582;gene19184;gene28785
GO:0010171	body morphogenesis	4	23	0.213536	0.464346	gene16787;gene10104;gene10461;gene9486
GO:0042398	cellular modified amino acid biosynthetic process	4	23	0.213536	0.464346	gene6714;gene6248;gene2449;gene13382
GO:0048146	positive regulation of fibroblast proliferation	4	23	0.213536	0.464346	gene18742;gene25006;gene7080;gene9840
GO:0050805	negative regulation of synaptic transmission	4	23	0.213536	0.464346	gene26976;gene25076;gene62;gene21354
GO:0061013	regulation of mRNA catabolic process	4	23	0.213536	0.464346	gene10739;gene8724;gene3133;gene6566
GO:0090199	regulation of release of cytochrome c from mitochondria	4	23	0.213536	0.464346	gene23075;gene62;gene9840;gene11743
GO:1900407	regulation of cellular response to oxidative stress	4	23	0.213536	0.464346	gene62;gene27830;gene11743;gene562
GO:1903201	regulation of oxidative stress-induced cell death	4	23	0.213536	0.464346	gene62;gene27830;gene11743;gene562
GO:0000187	activation of MAPK activity	7	47	0.214189	0.465083	gene25006;gene4099;gene9840;gene9966;gene17851;gene26074;gene14375
GO:0007268	synaptic transmission	10	72	0.214218	0.465083	gene62;gene15306;gene1083;gene23124;gene251;gene4153;gene7525;gene9486;gene26594;gene3359
GO:0099536	synaptic signaling	10	72	0.214218	0.465083	gene62;gene15306;gene1083;gene23124;gene251;gene4153;gene7525;gene9486;gene26594;gene3359
GO:0099537	trans-synaptic signaling	10	72	0.214218	0.465083	gene62;gene15306;gene1083;gene23124;gene251;gene4153;gene7525;gene9486;gene26594;gene3359
GO:0031668	cellular response to extracellular stimulus	12	89	0.21427	0.465083	gene24231;gene1082;gene17008;gene18353;gene18742;gene19599;gene24439;gene26594;gene27812;gene5417;gene22502;gene6623
GO:0030003	cellular cation homeostasis	18	141	0.21461	0.465648	gene20791;gene21025;gene16275;gene17892;gene2280;gene24582;gene2811;gene28785;gene7080;gene262;gene17160;gene9486;gene11027;gene3564;gene7491;gene18844;gene5080;gene17851
GO:0016202	regulation of striated muscle tissue development	6	39	0.216667	0.468837	gene16787;gene20544;gene9840;gene1321;gene23593;gene24007
GO:0032231	regulation of actin filament bundle assembly	6	39	0.216667	0.468837	gene25134;gene1321;gene18486;gene12127;gene25768;gene62
GO:0048634	regulation of muscle organ development	6	39	0.216667	0.468837	gene16787;gene20544;gene9840;gene1321;gene23593;gene24007
GO:0050864	regulation of B cell activation	6	39	0.216667	0.468837	gene13632;gene6566;gene6410;gene14112;gene19254;gene927
GO:1903510	mucopolysaccharide metabolic process	6	39	0.216667	0.468837	gene1342;gene23009;gene7131;gene10214;gene26058;gene1760
GO:0042327	positive regulation of phosphorylation	42	356	0.2169	0.468837	gene11638;gene16787;gene23593;gene24007;gene25006;gene4099;gene9840;gene14968;gene22141;gene24752;gene11743;gene18742;gene21354;gene19734;gene26074;gene9966;gene17851;gene24646;gene3077;gene5084;gene6623;gene17160;gene17530;gene18076;gene26674;gene24231;gene16339;gene17566;gene927;gene18486;gene19518;gene10218;gene16962;gene23757;gene24439;gene14375;gene8900;gene19103;gene22502;gene12471;gene2497…
GO:0005977	glycogen metabolic process	5	31	0.217116	0.468837	gene18849;gene25654;gene23261;gene12907;gene21776
GO:0006073	cellular glucan metabolic process	5	31	0.217116	0.468837	gene18849;gene25654;gene23261;gene12907;gene21776
GO:0030004	cellular monovalent inorganic cation homeostasis	5	31	0.217116	0.468837	gene16275;gene262;gene7491;gene18844;gene5080
GO:0042440	pigment metabolic process	5	31	0.217116	0.468837	gene15162;gene19184;gene787;gene28785;gene21025
GO:0044042	glucan metabolic process	5	31	0.217116	0.468837	gene18849;gene25654;gene23261;gene12907;gene21776
GO:0045580	regulation of T cell differentiation	5	31	0.217116	0.468837	gene16546;gene927;gene16940;gene17851;gene10888
GO:0072091	regulation of stem cell proliferation	5	31	0.217116	0.468837	gene7563;gene6623;gene1691;gene23593;gene24007
GO:0048736	appendage development	9	64	0.21969	0.474046	gene1803;gene7449;gene16546;gene24231;gene23593;gene25006;gene14966;gene24007;gene24439
GO:0060173	limb development	9	64	0.21969	0.474046	gene1803;gene7449;gene16546;gene24231;gene23593;gene25006;gene14966;gene24007;gene24439
GO:0030308	negative regulation of cell growth	11	81	0.220466	0.475372	gene1321;gene13440;gene17566;gene22531;gene24439;gene27326;gene3645;gene567;gene9689;gene17147;gene18076
GO:1901136	carbohydrate derivative catabolic process	11	81	0.220466	0.475372	gene3704;gene13300;gene203;gene28025;gene12406;gene251;gene3286;gene18603;gene8900;gene20728;gene28381
GO:0009611	response to wounding	20	160	0.226762	0.488589	gene24339;gene2979;gene17882;gene25006;gene18742;gene28772;gene13440;gene13574;gene17566;gene20546;gene9840;gene28785;gene10739;gene18076;gene24932;gene6566;gene12055;gene27732;gene4474;gene9689
GO:0019693	ribose phosphate metabolic process	20	160	0.226762	0.488589	gene19885;gene6214;gene19619;gene11599;gene22707;gene6619;gene19166;gene19248;gene25245;gene25158;gene12406;gene251;gene3286;gene15162;gene24527;gene2827;gene18104;gene19736;gene6714;gene25769
GO:1902533	positive regulation of intracellular signal transduction	43	367	0.227609	0.490234	gene19162;gene18742;gene62;gene11638;gene16787;gene23593;gene24007;gene25006;gene4099;gene9840;gene14968;gene21354;gene11743;gene14375;gene17851;gene19103;gene19528;gene22141;gene25076;gene28785;gene3645;gene6410;gene8002;gene24752;gene13440;gene17566;gene8001;gene8003;gene9966;gene6611;gene6623;gene17160;gene17530;gene18076;gene26674;gene5084;gene16339;gene26074;gene927;gene24339;gene19828;gene2…
GO:0098771	inorganic ion homeostasis	22	178	0.229043	0.490569	gene20791;gene21025;gene16275;gene17892;gene2280;gene24582;gene2811;gene28785;gene7080;gene262;gene17160;gene9486;gene17008;gene11027;gene3564;gene7491;gene62;gene14090;gene23842;gene18844;gene5080;gene17851
GO:0051050	positive regulation of transport	40	340	0.229207	0.490569	gene11743;gene24185;gene8735;gene17851;gene9347;gene62;gene13967;gene1990;gene20852;gene21354;gene3064;gene12014;gene23068;gene23793;gene3075;gene1321;gene25134;gene20257;gene262;gene17566;gene9840;gene18742;gene23518;gene21025;gene18486;gene24646;gene4099;gene9689;gene5691;gene16287;gene19651;gene26594;gene927;gene13440;gene22334;gene2429;gene20656;gene3133;gene24007;gene8001
GO:0009266	response to temperature stimulus	7	48	0.229976	0.491909	gene3656;gene1082;gene13382;gene163;gene7297;gene9840;gene17566
GO:0002573	myeloid leukocyte differentiation	6	40	0.234211	0.50024	gene16287;gene26759;gene20852;gene23461;gene10563;gene17851
GO:0007605	sensory perception of sound	6	40	0.234211	0.50024	gene16339;gene20285;gene24007;gene24386;gene24932;gene7563
GO:0045766	positive regulation of angiogenesis	6	40	0.234211	0.50024	gene13711;gene26055;gene2736;gene6611;gene9944;gene12412
GO:2001022	positive regulation of response to DNA damage stimulus	6	40	0.234211	0.50024	gene11880;gene15765;gene25006;gene19828;gene7572;gene7080
GO:0007422	peripheral nervous system development	4	24	0.236713	0.501948	gene20546;gene26492;gene21905;gene309
GO:0045739	positive regulation of DNA repair	4	24	0.236713	0.501948	gene11880;gene15765;gene25006;gene7572
GO:0072523	purine-containing compound catabolic process	4	24	0.236713	0.501948	gene24407;gene12406;gene251;gene3286
GO:0099531	presynaptic process involved in synaptic transmission	4	24	0.236713	0.501948	gene62;gene15306;gene26594;gene3359
GO:0015718	monocarboxylic acid transport	5	32	0.236986	0.501948	gene27471;gene9220;gene17160;gene19716;gene13440
GO:0044088	regulation of vacuole organization	5	32	0.236986	0.501948	gene11743;gene25696;gene25697;gene5745;gene3077
GO:0046578	regulation of Ras protein signal transduction	11	83	0.244738	0.511575	gene1990;gene18565;gene25006;gene9840;gene14375;gene24339;gene25524;gene20681;gene21900;gene24846;gene6767
GO:0009967	positive regulation of signal transduction	64	563	0.244848	0.511623	gene19162;gene18821;gene19253;gene21581;gene25006;gene18742;gene62;gene11638;gene16787;gene23593;gene24007;gene4099;gene9840;gene14968;gene21354;gene24439;gene7449;gene11743;gene14375;gene17851;gene19103;gene19528;gene22141;gene25076;gene28785;gene3645;gene6410;gene8002;gene24752;gene13440;gene17566;gene8001;gene8003;gene9486;gene9966;gene6611;gene13827;gene14822;gene2714;gene6141;gene2457;gene23…
GO:0021987	cerebral cortex development	7	49	0.246141	0.514053	gene17228;gene17147;gene18076;gene9576;gene16787;gene24339;gene9486
GO:0046649	lymphocyte activation	15	118	0.246186	0.514053	gene17851;gene26753;gene3645;gene19254;gene1082;gene1321;gene25134;gene26839;gene8415;gene891;gene25912;gene6566;gene927;gene22652;gene4895
GO:0030097	hemopoiesis	25	207	0.24648	0.514484	gene16287;gene26759;gene20852;gene19254;gene23461;gene10905;gene10563;gene25134;gene26839;gene8415;gene891;gene14099;gene7954;gene17851;gene11905;gene18742;gene25912;gene6566;gene927;gene23593;gene16546;gene17566;gene5782;gene22652;gene4895
GO:0043405	regulation of MAP kinase activity	16	127	0.248174	0.517677	gene17598;gene23498;gene25006;gene4099;gene9840;gene9966;gene15918;gene17540;gene21354;gene26074;gene6623;gene6834;gene16339;gene17851;gene24007;gene14375
GO:0034976	response to endoplasmic reticulum stress	19	154	0.252088	0.517677	gene9193;gene11596;gene20544;gene22141;gene25134;gene26447;gene27162;gene62;gene22196;gene26074;gene20791;gene27812;gene1082;gene19528;gene28381;gene6227;gene5417;gene6623;gene927
GO:0050954	sensory perception of mechanical stimulus	6	41	0.252174	0.517677	gene16339;gene20285;gene24007;gene24386;gene24932;gene7563
GO:1901607	alpha-amino acid biosynthetic process	6	41	0.252174	0.517677	gene11711;gene24932;gene6714;gene18877;gene2590;gene17376
GO:1901861	regulation of muscle tissue development	6	41	0.252174	0.517677	gene16787;gene20544;gene9840;gene1321;gene23593;gene24007
GO:0007611	learning or memory	8	58	0.254806	0.517677	gene17530;gene1082;gene17214;gene62;gene10563;gene25076;gene1099;gene19363
GO:0034330	cell junction organization	11	84	0.257226	0.517677	gene24231;gene231;gene7563;gene13755;gene1321;gene17566;gene12197;gene19279;gene19281;gene23465;gene823
GO:0006099	tricarboxylic acid cycle	4	25	0.260442	0.517677	gene17892;gene18104;gene24491;gene6415
GO:0006836	neurotransmitter transport	4	25	0.260442	0.517677	gene62;gene15306;gene26594;gene3359
GO:0007338	single fertilization	4	25	0.260442	0.517677	gene17882;gene16940;gene16758;gene8566
GO:0009112	nucleobase metabolic process	4	25	0.260442	0.517677	gene15162;gene6714;gene24407;gene14495
GO:0010676	positive regulation of cellular carbohydrate metabolic process	4	25	0.260442	0.517677	gene24646;gene4099;gene8900;gene9840
GO:0022029	telencephalon cell migration	4	25	0.260442	0.517677	gene17228;gene17147;gene18076;gene9576
GO:0032105	negative regulation of response to extracellular stimulus	4	25	0.260442	0.517677	gene11743;gene17358;gene7563;gene5745
GO:0032108	negative regulation of response to nutrient levels	4	25	0.260442	0.517677	gene11743;gene17358;gene7563;gene5745
GO:0033013	tetrapyrrole metabolic process	4	25	0.260442	0.517677	gene787;gene24582;gene19184;gene28785
GO:0070988	demethylation	4	25	0.260442	0.517677	gene14479;gene10471;gene22955;gene22544
GO:0071359	cellular response to dsRNA	4	25	0.260442	0.517677	gene24631;gene7954;gene12164;gene23242
GO:2000106	regulation of leukocyte apoptotic process	4	25	0.260442	0.517677	gene18742;gene2457;gene23509;gene17851
GO:0006873	cellular ion homeostasis	18	146	0.260552	0.517677	gene20791;gene21025;gene16275;gene17892;gene2280;gene24582;gene2811;gene28785;gene7080;gene262;gene17160;gene9486;gene11027;gene3564;gene7491;gene18844;gene5080;gene17851
GO:0007610	behavior	18	146	0.260552	0.517677	gene17530;gene1082;gene17214;gene62;gene26990;gene19363;gene20285;gene10563;gene25076;gene23124;gene24932;gene16339;gene1099;gene1138;gene18849;gene24976;gene7525;gene19253
GO:0016337	single organismal cell-cell adhesion	18	146	0.260552	0.517677	gene17228;gene1082;gene1321;gene8415;gene24231;gene9486;gene231;gene9102;gene25912;gene6566;gene927;gene12471;gene17851;gene8001;gene8003;gene22652;gene4895;gene6611
GO:0015849	organic acid transport	9	67	0.261269	0.517677	gene27471;gene9220;gene18814;gene24932;gene17160;gene19716;gene2467;gene26990;gene13440
GO:0046942	carboxylic acid transport	9	67	0.261269	0.517677	gene27471;gene9220;gene18814;gene24932;gene17160;gene19716;gene2467;gene26990;gene13440
GO:0032940	secretion by cell	19	155	0.261302	0.517677	gene25006;gene19716;gene20643;gene1803;gene16339;gene17358;gene24976;gene2979;gene9840;gene17851;gene15306;gene26594;gene3359;gene23509;gene23124;gene23842;gene16823;gene17160;gene1990
GO:0032147	activation of protein kinase activity	13	102	0.26342	0.517677	gene22141;gene24752;gene25006;gene4099;gene9840;gene9966;gene6623;gene17851;gene26074;gene17566;gene11743;gene18742;gene14375
GO:0043123	positive regulation of I-kappaB kinase/NF-kappaB signaling	13	102	0.26342	0.517677	gene11743;gene14375;gene17851;gene19103;gene19528;gene21354;gene22141;gene25076;gene28785;gene3645;gene62;gene6410;gene8002
GO:0051248	negative regulation of protein metabolic process	55	484	0.265527	0.517677	gene17598;gene7954;gene23498;gene11743;gene2714;gene62;gene10739;gene19253;gene8724;gene6566;gene21354;gene11872;gene12485;gene18742;gene5691;gene26074;gene12471;gene24185;gene3133;gene7570;gene9486;gene5780;gene14220;gene6623;gene18420;gene1082;gene17566;gene19162;gene15918;gene17540;gene3064;gene19660;gene19363;gene20598;gene9926;gene9947;gene2979;gene5745;gene9966;gene17214;gene1321;gene11460;…
GO:0007420	brain development	31	264	0.26693	0.517677	gene17566;gene25912;gene17228;gene23593;gene24007;gene11004;gene18705;gene23793;gene24439;gene24582;gene24976;gene24992;gene25768;gene27580;gene5782;gene8407;gene17147;gene23356;gene9486;gene1138;gene18076;gene1691;gene9576;gene26492;gene25006;gene16339;gene562;gene24386;gene16787;gene24339;gene11854
GO:0048468	cell development	60	531	0.269516	0.517677	gene20546;gene17882;gene891;gene1082;gene21638;gene10694;gene262;gene7131;gene1444;gene17147;gene27401;gene1691;gene18076;gene24007;gene9840;gene24439;gene7449;gene23356;gene309;gene7936;gene4699;gene25768;gene27581;gene562;gene2085;gene24932;gene16546;gene10905;gene17851;gene20852;gene12121;gene26064;gene7563;gene10885;gene16570;gene17566;gene9576;gene26492;gene24075;gene3656;gene12210;gene8001;…
GO:0051291	protein heterooligomerization	8	59	0.270146	0.517677	gene21354;gene8795;gene21287;gene22398;gene6248;gene13365;gene22272;gene4099
GO:0050866	negative regulation of cell activation	6	42	0.270503	0.517677	gene13632;gene6410;gene3064;gene10167;gene13382;gene18913
GO:0051090	regulation of sequence-specific DNA binding transcription factor activity	20	165	0.270927	0.517677	gene13967;gene26055;gene6410;gene6611;gene19528;gene6623;gene18742;gene23352;gene23518;gene25768;gene2714;gene1082;gene22016;gene11743;gene12471;gene16339;gene16962;gene18486;gene20852;gene9486
GO:0007568	aging	12	94	0.272816	0.517677	gene10905;gene11638;gene13382;gene17566;gene19279;gene19281;gene2429;gene24339;gene2979;gene562;gene8415;gene23498
GO:0048534	hematopoietic or lymphoid organ development	27	229	0.277217	0.517677	gene16287;gene26759;gene20852;gene19254;gene23461;gene10905;gene10563;gene25006;gene8322;gene891;gene25134;gene26839;gene8415;gene14099;gene7954;gene17851;gene11905;gene18742;gene25912;gene6566;gene927;gene23593;gene16546;gene17566;gene5782;gene22652;gene4895
GO:0043269	regulation of ion transport	15	121	0.27798	0.517677	gene26976;gene11743;gene24185;gene23075;gene10597;gene17566;gene262;gene21025;gene5691;gene10518;gene20656;gene22016;gene23124;gene62;gene12406
GO:0045088	regulation of innate immune response	15	121	0.27798	0.517677	gene12412;gene26074;gene9711;gene2457;gene7954;gene6410;gene2832;gene20852;gene17598;gene13967;gene2979;gene4940;gene10461;gene12164;gene25064
GO:0002224	toll-like receptor signaling pathway	5	34	0.27807	0.517677	gene13967;gene4940;gene2457;gene12164;gene25064
GO:0006112	energy reserve metabolic process	5	34	0.27807	0.517677	gene18849;gene25654;gene23261;gene12907;gene21776
GO:0007612	learning	5	34	0.27807	0.517677	gene1082;gene17214;gene62;gene1099;gene19363
GO:0035282	segmentation	5	34	0.27807	0.517677	gene9486;gene25912;gene1321;gene17147;gene18076
GO:0060021	palate development	5	34	0.27807	0.517677	gene16962;gene11640;gene26064;gene7563;gene9486
GO:0048738	cardiac muscle tissue development	7	51	0.279445	0.517677	gene11596;gene2414;gene23593;gene8407;gene14375;gene22016;gene17566
GO:0051348	negative regulation of transferase activity	19	157	0.280104	0.517677	gene17598;gene7954;gene23498;gene22707;gene26074;gene19162;gene2714;gene15918;gene17540;gene21354;gene19363;gene20598;gene9486;gene9926;gene9947;gene9966;gene17214;gene62;gene10739
GO:0002688	regulation of leukocyte chemotaxis	4	26	0.284599	0.522624	gene18742;gene17851;gene2736;gene4852
GO:0016239	positive regulation of macroautophagy	4	26	0.284599	0.522624	gene5745;gene3077;gene10744;gene11743
GO:0046148	pigment biosynthetic process	4	26	0.284599	0.522624	gene15162;gene19184;gene787;gene21025
GO:0051453	regulation of intracellular pH	4	26	0.284599	0.522624	gene16275;gene7491;gene18844;gene5080
GO:1903146	regulation of mitophagy	4	26	0.284599	0.522624	gene11743;gene3077;gene5745;gene23068
GO:0051336	regulation of hydrolase activity	40	349	0.284719	0.522681	gene231;gene13705;gene18539;gene18852;gene20257;gene6153;gene23075;gene11872;gene12485;gene18742;gene5691;gene5780;gene23242;gene1321;gene17566;gene4062;gene11743;gene16570;gene19660;gene25006;gene17540;gene13711;gene22141;gene17851;gene24231;gene14068;gene19253;gene7080;gene23593;gene24007;gene5084;gene13989;gene1656;gene20852;gene27812;gene8001;gene8003;gene927;gene9347;gene26074
GO:0010721	negative regulation of cell development	14	113	0.288032	0.525318	gene19800;gene2827;gene9840;gene7936;gene17147;gene25768;gene18076;gene17598;gene7491;gene1082;gene21581;gene562;gene19253;gene24339
GO:0060562	epithelial tube morphogenesis	15	122	0.288875	0.526693	gene1321;gene18076;gene18705;gene20867;gene8322;gene23593;gene25006;gene14112;gene17882;gene13711;gene10694;gene9486;gene18317;gene13574;gene16962
GO:0061061	muscle structure development	20	167	0.289437	0.527554	gene11596;gene2414;gene24339;gene16787;gene9840;gene14822;gene21884;gene24756;gene309;gene9102;gene16962;gene23593;gene8407;gene14375;gene22016;gene17566;gene25006;gene28772;gene23518;gene4895
GO:0032409	regulation of transporter activity	7	52	0.296504	0.539933	gene24185;gene23075;gene10597;gene10518;gene20656;gene262;gene12406
GO:0046661	male sex differentiation	7	52	0.296504	0.539933	gene12485;gene4699;gene22652;gene24992;gene4099;gene25006;gene23757
GO:2000021	regulation of ion homeostasis	7	52	0.296504	0.539933	gene17566;gene21025;gene24185;gene13382;gene11872;gene17851;gene20791
GO:0032872	regulation of stress-activated MAPK cascade	12	96	0.297582	0.54156	gene17598;gene23498;gene11743;gene2714;gene62;gene17851;gene16339;gene17566;gene6623;gene26074;gene7080;gene19103
GO:0070302	regulation of stress-activated protein kinase signaling cascade	12	96	0.297582	0.54156	gene17598;gene23498;gene11743;gene2714;gene62;gene17851;gene16339;gene17566;gene6623;gene26074;gene7080;gene19103
GO:0060828	regulation of canonical Wnt signaling pathway	13	105	0.298739	0.543498	gene23593;gene25006;gene9486;gene18712;gene62;gene16962;gene20456;gene23352;gene23518;gene2827;gene4895;gene562;gene7563
GO:0048771	tissue remodeling	5	35	0.299128	0.543701	gene11992;gene24439;gene25006;gene18742;gene23239
GO:0050808	synapse organization	5	35	0.299128	0.543701	gene23124;gene18705;gene20546;gene16962;gene20867
GO:0051881	regulation of mitochondrial membrane potential	5	35	0.299128	0.543701	gene11588;gene11743;gene62;gene13382;gene11872
GO:0030111	regulation of Wnt signaling pathway	17	141	0.299992	0.545103	gene23593;gene25006;gene9486;gene23352;gene18712;gene62;gene12471;gene7449;gene16962;gene20456;gene23518;gene2827;gene4895;gene562;gene7563;gene12102;gene19828
GO:0060322	head development	33	287	0.300967	0.546705	gene17566;gene25912;gene17228;gene23593;gene24007;gene11004;gene18705;gene23793;gene24439;gene24582;gene24976;gene24992;gene25768;gene27580;gene5782;gene8407;gene17147;gene23356;gene9486;gene1138;gene18076;gene1691;gene9576;gene10104;gene10461;gene26492;gene25006;gene16339;gene562;gene24386;gene16787;gene24339;gene11854
GO:0045944	positive regulation of transcription from RNA polymerase II promoter	46	407	0.30112	0.546815	gene10563;gene10744;gene10905;gene1099;gene12146;gene12443;gene1321;gene13792;gene13967;gene16787;gene1691;gene17530;gene18486;gene19254;gene19958;gene20285;gene20852;gene21884;gene22955;gene23125;gene23518;gene23593;gene2371;gene23757;gene2414;gene24231;gene24439;gene2457;gene25006;gene25134;gene25291;gene4391;gene4895;gene562;gene62;gene7080;gene891;gene8985;gene927;gene9486;gene9840;gene9948;g…
GO:0051223	regulation of protein transport	36	315	0.303721	0.551368	gene7182;gene8735;gene13632;gene11743;gene12014;gene23068;gene23793;gene3075;gene3064;gene26074;gene1321;gene25134;gene927;gene23509;gene13967;gene8594;gene17566;gene20852;gene9840;gene18742;gene23518;gene18486;gene6143;gene17851;gene21354;gene16962;gene23352;gene7563;gene13440;gene22334;gene2429;gene12090;gene20656;gene62;gene3133;gene24646
GO:0050770	regulation of axonogenesis	9	70	0.305062	0.553631	gene18076;gene1760;gene19774;gene24439;gene20867;gene26492;gene20077;gene17147;gene10885
GO:0080134	regulation of response to stress	69	622	0.30667	0.556378	gene17598;gene23498;gene11743;gene2714;gene62;gene12412;gene26074;gene9711;gene23242;gene2457;gene20652;gene12471;gene7954;gene1082;gene6410;gene2979;gene11638;gene1321;gene13440;gene21354;gene23738;gene26055;gene3064;gene11880;gene15765;gene25006;gene2832;gene20852;gene26064;gene7563;gene13967;gene19254;gene8001;gene8003;gene5745;gene7572;gene17851;gene6623;gene17358;gene20544;gene4940;gene27830…
GO:0045333	cellular respiration	10	79	0.30749	0.557694	gene2429;gene17892;gene18104;gene24491;gene6415;gene2827;gene8900;gene11743;gene25769;gene25688
GO:0032269	negative regulation of cellular protein metabolic process	52	464	0.309033	0.558438	gene17598;gene7954;gene23498;gene11743;gene2714;gene62;gene10739;gene19253;gene8724;gene6566;gene11872;gene12485;gene18742;gene5691;gene26074;gene12471;gene24185;gene3133;gene7570;gene9486;gene5780;gene14220;gene6623;gene1082;gene17566;gene19162;gene15918;gene17540;gene21354;gene3064;gene19660;gene19363;gene20598;gene9926;gene9947;gene2979;gene5745;gene9966;gene17214;gene11460;gene13382;gene13792…
GO:0001570	vasculogenesis	4	27	0.309063	0.558438	gene16339;gene28409;gene7131;gene5084
GO:0001938	positive regulation of endothelial cell proliferation	4	27	0.309063	0.558438	gene18076;gene24439;gene2736;gene28409
GO:0002028	regulation of sodium ion transport	4	27	0.309063	0.558438	gene24185;gene10597;gene262;gene22016
GO:0021885	forebrain cell migration	4	27	0.309063	0.558438	gene17228;gene17147;gene18076;gene9576
GO:0030641	regulation of cellular pH	4	27	0.309063	0.558438	gene16275;gene7491;gene18844;gene5080
GO:0032106	positive regulation of response to extracellular stimulus	4	27	0.309063	0.558438	gene5745;gene3077;gene10744;gene11743
GO:0032109	positive regulation of response to nutrient levels	4	27	0.309063	0.558438	gene5745;gene3077;gene10744;gene11743
GO:0048008	platelet-derived growth factor receptor signaling pathway	4	27	0.309063	0.558438	gene18076;gene5084;gene8135;gene26074
GO:0048013	ephrin receptor signaling pathway	4	27	0.309063	0.558438	gene10461;gene21900;gene27401;gene7936
GO:0050871	positive regulation of B cell activation	4	27	0.309063	0.558438	gene6410;gene14112;gene19254;gene927
GO:2000379	positive regulation of reactive oxygen species metabolic process	4	27	0.309063	0.558438	gene562;gene1321;gene4099;gene927
GO:1901796	regulation of signal transduction by p53 class mediator	11	88	0.309135	0.558438	gene19162;gene19660;gene26064;gene7563;gene62;gene19828;gene12210;gene20517;gene20812;gene2993;gene7297
GO:0006811	ion transport	36	316	0.310723	0.561133	gene27471;gene17875;gene3564;gene9220;gene14771;gene18814;gene24932;gene4532;gene17160;gene23842;gene1993;gene2280;gene11027;gene2811;gene19716;gene62;gene21025;gene3136;gene6716;gene2467;gene12415;gene20791;gene24007;gene18844;gene9412;gene9413;gene19067;gene19522;gene5080;gene26990;gene10885;gene16570;gene1990;gene13440;gene26997;gene17851
GO:0006875	cellular metal ion homeostasis	14	115	0.311066	0.561581	gene20791;gene21025;gene17892;gene2280;gene24582;gene2811;gene28785;gene7080;gene262;gene17160;gene9486;gene11027;gene3564;gene17851
GO:0035107	appendage morphogenesis	7	53	0.313781	0.565787	gene1803;gene7449;gene16546;gene23593;gene25006;gene14966;gene24007
GO:0035108	limb morphogenesis	7	53	0.313781	0.565787	gene1803;gene7449;gene16546;gene23593;gene25006;gene14966;gene24007
GO:0046824	positive regulation of nucleocytoplasmic transport	7	53	0.313781	0.565787	gene1321;gene25134;gene18742;gene23518;gene17851;gene9840;gene20656
GO:0051781	positive regulation of cell division	7	53	0.313781	0.565787	gene18486;gene4099;gene9840;gene17566;gene23593;gene2736;gene3156
GO:0045859	regulation of protein kinase activity	34	298	0.313985	0.565982	gene17598;gene7954;gene23498;gene26074;gene22141;gene24752;gene21354;gene18742;gene19734;gene25006;gene4099;gene9840;gene9966;gene19162;gene2714;gene15918;gene17540;gene6623;gene19363;gene20598;gene9486;gene9926;gene9947;gene27326;gene6834;gene17214;gene16339;gene17851;gene17566;gene24007;gene18486;gene19518;gene11743;gene14375
GO:0065009	regulation of molecular function	106	971	0.315574	0.568672	gene13967;gene26055;gene6410;gene6611;gene17598;gene7954;gene231;gene23498;gene19528;gene6623;gene25134;gene20867;gene23518;gene2714;gene13705;gene18539;gene18852;gene20257;gene6153;gene24185;gene21354;gene23075;gene22707;gene11872;gene12485;gene18742;gene5691;gene10475;gene26074;gene16787;gene22141;gene24752;gene25768;gene23352;gene5780;gene9944;gene10597;gene19734;gene23242;gene25006;gene4099;g…
GO:0051651	maintenance of location in cell	8	62	0.317559	0.570641	gene18849;gene13967;gene11743;gene823;gene11639;gene11027;gene14669;gene9193
GO:0044238	primary metabolic process	491	4641	0.319287	0.570641	gene231;gene11711;gene24932;gene19885;gene6214;gene24631;gene3650;gene13440;gene25914;gene2979;gene15162;gene24752;gene20812;gene18001;gene6714;gene4699;gene6611;gene9261;gene10806;gene12195;gene12485;gene1990;gene15176;gene21904;gene7147;gene1000;gene26990;gene10905;gene21564;gene11743;gene26135;gene15610;gene18792;gene13686;gene15585;gene23386;gene14523;gene14480;gene14479;gene13382;gene10513;g…
GO:0001764	neuron migration	5	36	0.320427	0.570641	gene18076;gene18742;gene24007;gene9576;gene17147
GO:0048704	embryonic skeletal system morphogenesis	5	36	0.320427	0.570641	gene1321;gene14966;gene23593;gene8191;gene17566
GO:0098742	cell-cell adhesion via plasma-membrane adhesion molecules	5	36	0.320427	0.570641	gene12121;gene27580;gene4991;gene21638;gene8415
GO:0055065	metal ion homeostasis	17	143	0.320902	0.570641	gene20791;gene21025;gene17892;gene2280;gene24582;gene2811;gene28785;gene7080;gene262;gene17160;gene9486;gene11027;gene3564;gene62;gene14090;gene23842;gene17851
GO:0043393	regulation of protein binding	10	80	0.321601	0.571477	gene20867;gene23518;gene2714;gene16787;gene25768;gene18076;gene21354;gene23356;gene23240;gene23242
GO:0051961	negative regulation of nervous system development	12	98	0.322939	0.573681	gene7936;gene17147;gene25768;gene13632;gene927;gene18076;gene17598;gene1082;gene21581;gene562;gene19253;gene24339
GO:0009790	embryo development	44	392	0.323447	0.574409	gene25006;gene1321;gene14966;gene10694;gene12471;gene23757;gene24439;gene24007;gene9486;gene13574;gene9214;gene23593;gene10905;gene2306;gene2414;gene25917;gene7954;gene16546;gene24386;gene27401;gene24075;gene25914;gene6237;gene1138;gene7491;gene10461;gene12197;gene17228;gene18706;gene9102;gene3077;gene8191;gene25912;gene16787;gene17566;gene26064;gene24056;gene17147;gene18076;gene22955;gene1803;ge…
GO:0002520	immune system development	28	244	0.323969	0.575163	gene16287;gene26759;gene1321;gene20852;gene19254;gene23461;gene10905;gene10563;gene26839;gene25006;gene8322;gene891;gene25134;gene8415;gene14099;gene7954;gene17851;gene11905;gene18742;gene25912;gene6566;gene927;gene23593;gene16546;gene17566;gene5782;gene22652;gene4895
GO:0048609	multicellular organismal reproductive process	29	254	0.330271	0.586175	gene12210;gene13412;gene17540;gene20442;gene22652;gene2371;gene23757;gene24063;gene25901;gene28134;gene9944;gene17882;gene15162;gene9115;gene13440;gene22226;gene26055;gene19363;gene20285;gene16339;gene21835;gene562;gene8700;gene16546;gene2414;gene24439;gene19254;gene4895;gene7131
GO:0045165	cell fate commitment	7	54	0.331234	0.586431	gene23593;gene891;gene20852;gene18076;gene25006;gene16787;gene23518
GO:0071241	cellular response to inorganic substance	7	54	0.331234	0.586431	gene7572;gene62;gene23075;gene13680;gene28785;gene18353;gene27812
GO:0071900	regulation of protein serine/threonine kinase activity	23	199	0.332404	0.586431	gene17598;gene23498;gene22141;gene24752;gene21354;gene25006;gene4099;gene9840;gene9966;gene19162;gene2714;gene15918;gene17540;gene26074;gene6623;gene6834;gene17214;gene16339;gene17851;gene24007;gene18486;gene14375;gene9486
GO:0035239	tube morphogenesis	16	135	0.332639	0.586431	gene1321;gene25006;gene18076;gene18705;gene20867;gene8322;gene6237;gene23593;gene14112;gene17882;gene13711;gene10694;gene9486;gene18317;gene13574;gene16962
GO:0001657	ureteric bud development	4	28	0.333718	0.586431	gene1321;gene23593;gene24007;gene26674
GO:0051153	regulation of striated muscle cell differentiation	4	28	0.333718	0.586431	gene22016;gene14375;gene14112;gene9840
GO:0051282	regulation of sequestering of calcium ion	4	28	0.333718	0.586431	gene17566;gene21025;gene17851;gene20791
GO:0060393	regulation of pathway-restricted SMAD protein phosphorylation	4	28	0.333718	0.586431	gene26674;gene17566;gene23757;gene24439
GO:0045926	negative regulation of growth	12	99	0.335802	0.586431	gene1321;gene13440;gene17566;gene22531;gene24439;gene27326;gene3645;gene567;gene9689;gene17147;gene927;gene18076
GO:0021537	telencephalon development	11	90	0.336017	0.586431	gene17228;gene17147;gene23356;gene1138;gene18076;gene9576;gene1691;gene26492;gene16787;gene24339;gene9486
GO:0048518	positive regulation of biological process	251	2352	0.3384	0.586431	gene927;gene7954;gene231;gene19528;gene6623;gene19162;gene10218;gene10804;gene11004;gene11588;gene12332;gene13711;gene14968;gene16287;gene1656;gene17566;gene19254;gene22955;gene23593;gene24007;gene24646;gene24942;gene27741;gene3372;gene4099;gene5084;gene5782;gene6153;gene7080;gene7131;gene8407;gene9840;gene4472;gene18821;gene19253;gene21581;gene25006;gene10563;gene10744;gene10905;gene1099;gene121…
GO:0033674	positive regulation of kinase activity	23	200	0.341498	0.586431	gene22141;gene24752;gene21354;gene18742;gene19734;gene26074;gene25006;gene4099;gene9840;gene9966;gene17851;gene24646;gene3077;gene5084;gene6623;gene16339;gene17566;gene24007;gene18486;gene19518;gene11743;gene14375;gene22502
GO:0001892	embryonic placenta development	5	37	0.341892	0.586431	gene10694;gene23593;gene24075;gene7491;gene26064
GO:0042308	negative regulation of protein import into nucleus	5	37	0.341892	0.586431	gene13967;gene16962;gene23352;gene7563;gene18742
GO:0072006	nephron development	5	37	0.341892	0.586431	gene16275;gene22808;gene20546;gene4895;gene13792
GO:1904590	negative regulation of protein import	5	37	0.341892	0.586431	gene13967;gene16962;gene23352;gene7563;gene18742
GO:0070201	regulation of establishment of protein localization	38	339	0.342169	0.586431	gene7182;gene8735;gene13632;gene11743;gene12014;gene23068;gene23793;gene3075;gene3064;gene26074;gene1321;gene25134;gene927;gene23509;gene13967;gene8594;gene17566;gene20852;gene9840;gene21024;gene18742;gene23518;gene7572;gene18486;gene6143;gene17851;gene21354;gene16962;gene23352;gene7563;gene13440;gene22334;gene2429;gene12090;gene20656;gene62;gene3133;gene24646
GO:0044092	negative regulation of molecular function	44	395	0.342924	0.586431	gene13967;gene26055;gene6410;gene6611;gene17598;gene7954;gene23498;gene24185;gene23075;gene22707;gene11872;gene12485;gene18742;gene5691;gene26074;gene25768;gene23352;gene23518;gene2714;gene5780;gene23242;gene62;gene17566;gene1082;gene22016;gene19162;gene4062;gene10263;gene15918;gene17540;gene21354;gene19660;gene19363;gene20598;gene9486;gene9926;gene9947;gene9966;gene17214;gene23356;gene12127;gene…
GO:0042060	wound healing	15	127	0.345123	0.586431	gene24339;gene2979;gene17882;gene25006;gene18742;gene28772;gene13440;gene13574;gene17566;gene9840;gene28785;gene12055;gene27732;gene4474;gene9689
GO:0002262	myeloid cell homeostasis	6	46	0.346383	0.586431	gene927;gene10905;gene14099;gene7954;gene28785;gene12406
GO:0008652	cellular amino acid biosynthetic process	6	46	0.346383	0.586431	gene11711;gene24932;gene6714;gene18877;gene2590;gene17376
GO:0032412	regulation of ion transmembrane transporter activity	6	46	0.346383	0.586431	gene24185;gene23075;gene10597;gene10518;gene20656;gene12406
GO:0010821	regulation of mitochondrion organization	14	118	0.346468	0.586431	gene11743;gene62;gene12014;gene23068;gene23793;gene3075;gene23075;gene9840;gene3077;gene5745;gene9145;gene27741;gene744;gene8735
GO:0061564	axon development	14	118	0.346468	0.586431	gene1691;gene18076;gene20546;gene17147;gene23356;gene21638;gene27401;gene309;gene7936;gene12121;gene26492;gene23593;gene3679;gene20867
GO:0006487	protein N-linked glycosylation	7	55	0.348824	0.586431	gene10214;gene18474;gene7046;gene11818;gene28381;gene17882;gene8596
GO:0043524	negative regulation of neuron apoptotic process	7	55	0.348824	0.586431	gene10885;gene11743;gene13382;gene18076;gene21900;gene3077;gene62
GO:1904062	regulation of cation transmembrane transport	7	55	0.348824	0.586431	gene24185;gene23075;gene10597;gene17566;gene21025;gene20656;gene12406
GO:0009952	anterior/posterior pattern specification	8	64	0.350013	0.586431	gene9486;gene16546;gene16787;gene1803;gene23757;gene24439;gene1321;gene24386
GO:0010769	regulation of cell morphogenesis involved in differentiation	18	155	0.351046	0.586431	gene18076;gene1760;gene19774;gene24439;gene23518;gene20867;gene26492;gene7131;gene20077;gene2827;gene1321;gene17566;gene18486;gene26064;gene7936;gene17147;gene25768;gene10885
GO:0097190	apoptotic signaling pathway	18	155	0.351046	0.586431	gene7080;gene22141;gene25134;gene20791;gene27812;gene562;gene11638;gene13440;gene13632;gene26055;gene1321;gene17566;gene927;gene19828;gene11872;gene6611;gene11596;gene231
GO:0048519	negative regulation of biological process	217	2033	0.353294	0.586431	gene21981;gene3645;gene13967;gene26055;gene6410;gene6611;gene17598;gene7954;gene23498;gene21354;gene20643;gene7297;gene7449;gene11743;gene7563;gene11004;gene12332;gene12485;gene1321;gene13382;gene13440;gene13711;gene17566;gene19253;gene19254;gene20982;gene23075;gene23241;gene2371;gene25076;gene25134;gene25768;gene5691;gene6623;gene7080;gene8594;gene9735;gene9840;gene16962;gene26674;gene2714;gene6…
GO:0032504	multicellular organism reproduction	29	257	0.354542	0.586431	gene12210;gene13412;gene17540;gene20442;gene22652;gene2371;gene23757;gene24063;gene25901;gene28134;gene9944;gene17882;gene15162;gene9115;gene13440;gene22226;gene26055;gene19363;gene20285;gene16339;gene21835;gene562;gene8700;gene16546;gene2414;gene24439;gene19254;gene4895;gene7131
GO:0045862	positive regulation of proteolysis	20	174	0.357122	0.587378	gene231;gene11638;gene927;gene11743;gene13711;gene1321;gene22141;gene14068;gene19253;gene13382;gene341;gene62;gene6834;gene7080;gene13989;gene1656;gene20852;gene27812;gene8001;gene8003
GO:0046620	regulation of organ growth	4	29	0.358455	0.588395	gene9966;gene9840;gene23593;gene24007
GO:0051851	modification by host of symbiont morphology or physiology	4	29	0.358455	0.588395	gene2606;gene28785;gene1082;gene62
GO:0072163	mesonephric epithelium development	4	29	0.358455	0.588395	gene1321;gene23593;gene24007;gene26674
GO:0072164	mesonephric tubule development	4	29	0.358455	0.588395	gene1321;gene23593;gene24007;gene26674
GO:1901214	regulation of neuron death	13	110	0.360177	0.588395	gene62;gene17566;gene27812;gene562;gene13989;gene17856;gene20427;gene10885;gene11743;gene13382;gene18076;gene21900;gene3077
GO:0042787	protein ubiquitination involved in ubiquitin-dependent protein catabolic process	12	101	0.361815	0.589817	gene11596;gene12886;gene19268;gene19528;gene19660;gene24063;gene27062;gene341;gene4156;gene62;gene6225;gene9193
GO:0034109	homotypic cell-cell adhesion	11	92	0.363323	0.591339	gene1082;gene1321;gene25912;gene6566;gene927;gene12471;gene17851;gene8001;gene8003;gene22652;gene4895
GO:0002685	regulation of leukocyte migration	5	38	0.363452	0.591339	gene6141;gene18742;gene17851;gene2736;gene4852
GO:0030510	regulation of BMP signaling pathway	5	38	0.363452	0.591339	gene16962;gene26674;gene24439;gene7449;gene23757
GO:0043154	negative regulation of cysteine-type endopeptidase activity involved in apoptotic process	5	38	0.363452	0.591339	gene11872;gene12485;gene18742;gene5691;gene19660
GO:0048588	developmental cell growth	5	38	0.363452	0.591339	gene1082;gene21638;gene20546;gene17147;gene18076
GO:0051480	regulation of cytosolic calcium ion concentration	5	38	0.363452	0.591339	gene21025;gene17160;gene9486;gene17851;gene20791
GO:1903729	regulation of plasma membrane organization	5	38	0.363452	0.591339	gene21024;gene25134;gene927;gene17566;gene20852
GO:0007179	transforming growth factor beta receptor signaling pathway	6	47	0.365728	0.594878	gene1321;gene17566;gene24339;gene25768;gene28134;gene8491
GO:0009612	response to mechanical stimulus	8	65	0.366399	0.595804	gene13382;gene22141;gene25064;gene24932;gene13967;gene1099;gene163;gene24339
GO:0007626	locomotory behavior	7	56	0.366512	0.595823	gene23124;gene62;gene16339;gene1138;gene18849;gene24976;gene7525
GO:0043122	regulation of I-kappaB kinase/NF-kappaB signaling	15	129	0.36825	0.598483	gene11743;gene14375;gene17851;gene19103;gene19528;gene21354;gene22141;gene25076;gene28785;gene3645;gene62;gene6410;gene8002;gene13967;gene10106
GO:0007409	axonogenesis	13	111	0.372728	0.605593	gene1691;gene18076;gene20546;gene17147;gene21638;gene27401;gene309;gene7936;gene12121;gene26492;gene23593;gene3679;gene20867
GO:0009117	nucleotide metabolic process	25	222	0.372972	0.605821	gene19885;gene6214;gene19619;gene11599;gene22707;gene6619;gene19166;gene19248;gene25245;gene2525;gene25158;gene12406;gene251;gene3286;gene15162;gene24527;gene2827;gene18104;gene19736;gene8900;gene6714;gene6415;gene25769;gene3366;gene18792
GO:0090092	regulation of transmembrane receptor protein serine/threonine kinase signaling pathway	12	102	0.374934	0.608841	gene16962;gene26674;gene24439;gene7449;gene23757;gene25006;gene10200;gene12090;gene891;gene2714;gene1321;gene17566
GO:0048562	embryonic organ morphogenesis	11	93	0.377091	0.610555	gene25006;gene1321;gene13574;gene9214;gene14966;gene1138;gene23593;gene8191;gene24007;gene25912;gene17566
GO:0009150	purine ribonucleotide metabolic process	16	139	0.377253	0.610555	gene19619;gene22707;gene6619;gene19166;gene19248;gene25245;gene25158;gene12406;gene251;gene3286;gene15162;gene24527;gene2827;gene18104;gene19736;gene25769
GO:0050790	regulation of catalytic activity	81	749	0.378455	0.612024	gene17598;gene7954;gene231;gene23498;gene25134;gene13705;gene18539;gene18852;gene20257;gene6153;gene21354;gene23075;gene22707;gene11872;gene12485;gene18742;gene5691;gene10475;gene26074;gene22141;gene24752;gene5780;gene9944;gene19734;gene23242;gene25006;gene4099;gene9840;gene9966;gene17851;gene24646;gene3077;gene5084;gene1321;gene62;gene17566;gene19162;gene2714;gene4062;gene19716;gene10263;gene159…
GO:0043406	positive regulation of MAP kinase activity	9	75	0.381111	0.616149	gene25006;gene4099;gene9840;gene9966;gene16339;gene17851;gene26074;gene24007;gene14375
GO:0043086	negative regulation of catalytic activity	31	279	0.381779	0.61706	gene17598;gene7954;gene23498;gene23075;gene22707;gene11872;gene12485;gene18742;gene5691;gene26074;gene5780;gene23242;gene62;gene17566;gene19162;gene2714;gene4062;gene10263;gene15918;gene17540;gene21354;gene19660;gene19363;gene20598;gene9486;gene9926;gene9947;gene9966;gene17214;gene10739;gene9347
GO:0008361	regulation of cell size	8	66	0.38285	0.61778	gene18076;gene24439;gene20867;gene26492;gene20077;gene17875;gene17147;gene10885
GO:0042110	T cell activation	8	66	0.38285	0.61778	gene1082;gene1321;gene25912;gene6566;gene927;gene17851;gene22652;gene4895
GO:0070489	T cell aggregation	8	66	0.38285	0.61778	gene1082;gene1321;gene25912;gene6566;gene927;gene17851;gene22652;gene4895
GO:0030183	B cell differentiation	4	30	0.383171	0.61778	gene25134;gene26839;gene8415;gene891
GO:0031100	organ regeneration	4	30	0.383171	0.61778	gene10563;gene15162;gene18742;gene6714
GO:0031214	biomineral tissue development	4	30	0.383171	0.61778	gene10905;gene17118;gene23593;gene9840
GO:0043618	regulation of transcription from RNA polymerase II promoter in response to stress	4	30	0.383171	0.61778	gene25922;gene22502;gene13989;gene4895
GO:0051702	interaction with symbiont	4	30	0.383171	0.61778	gene2606;gene28785;gene1082;gene62
GO:0070301	cellular response to hydrogen peroxide	4	30	0.383171	0.61778	gene23075;gene2371;gene27812;gene6611
GO:0097191	extrinsic apoptotic signaling pathway	7	57	0.384259	0.619364	gene22141;gene25134;gene562;gene11638;gene1321;gene17566;gene927
GO:0022604	regulation of cell morphogenesis	30	270	0.384614	0.619736	gene18076;gene1760;gene19774;gene24439;gene23518;gene22531;gene11985;gene25942;gene20867;gene26492;gene7131;gene20077;gene2827;gene14669;gene1565;gene20456;gene24860;gene306;gene9102;gene1321;gene17566;gene18486;gene26064;gene7936;gene17147;gene25768;gene10885;gene62;gene6767;gene7147
GO:0021761	limbic system development	5	39	0.385038	0.619736	gene1138;gene17147;gene18076;gene23593;gene24007
GO:0030217	T cell differentiation	5	39	0.385038	0.619736	gene25912;gene6566;gene927;gene22652;gene4895
GO:0043506	regulation of JUN kinase activity	5	39	0.385038	0.619736	gene17598;gene23498;gene16339;gene17851;gene26074
GO:0061041	regulation of wound healing	5	39	0.385038	0.619736	gene12471;gene2979;gene10167;gene13440;gene1321
GO:0042542	response to hydrogen peroxide	6	48	0.385122	0.619736	gene27830;gene3156;gene23075;gene2371;gene27812;gene6611
GO:0034249	negative regulation of cellular amide metabolic process	11	94	0.39091	0.628879	gene10739;gene19253;gene8724;gene6566;gene14220;gene6623;gene1082;gene24631;gene7954;gene19352;gene20456
GO:0030182	neuron differentiation	35	318	0.393639	0.633096	gene1082;gene21638;gene262;gene19253;gene1691;gene18076;gene20546;gene17147;gene24007;gene23356;gene27401;gene309;gene7936;gene24932;gene9576;gene16339;gene16962;gene25768;gene27812;gene12121;gene10885;gene16570;gene10905;gene26492;gene17566;gene24075;gene3656;gene23593;gene3679;gene9486;gene20867;gene11596;gene11992;gene17228;gene7731
GO:0048523	negative regulation of cellular process	203	1912	0.394753	0.634713	gene21981;gene3645;gene13967;gene26055;gene6410;gene6611;gene17598;gene7954;gene23498;gene21354;gene20643;gene7297;gene7449;gene11743;gene7563;gene11004;gene12332;gene12485;gene1321;gene13382;gene13440;gene13711;gene17566;gene19253;gene19254;gene20982;gene23075;gene23241;gene2371;gene25076;gene25134;gene25768;gene5691;gene6623;gene7080;gene8594;gene9735;gene9840;gene16962;gene26674;gene2714;gene6…
GO:0055086	nucleobase-containing small molecule metabolic process	29	262	0.39584	0.636287	gene19885;gene6214;gene15162;gene19619;gene11599;gene6714;gene22707;gene6619;gene6248;gene19166;gene19248;gene25245;gene24407;gene14495;gene21564;gene2525;gene25158;gene12406;gene251;gene3286;gene24527;gene2827;gene18104;gene19736;gene8900;gene6415;gene25769;gene3366;gene18792
GO:0006163	purine nucleotide metabolic process	17	150	0.396544	0.636908	gene19619;gene22707;gene6619;gene19166;gene19248;gene25245;gene25158;gene12406;gene251;gene3286;gene15162;gene24527;gene2827;gene18104;gene19736;gene25769;gene3366
GO:0009259	ribonucleotide metabolic process	17	150	0.396544	0.636908	gene19619;gene22707;gene6619;gene19166;gene19248;gene25245;gene25158;gene12406;gene251;gene3286;gene15162;gene24527;gene2827;gene18104;gene19736;gene6714;gene25769
GO:0000302	response to reactive oxygen species	9	76	0.396551	0.636908	gene27830;gene3156;gene23075;gene2371;gene27812;gene6611;gene17851;gene18353;gene22769
GO:0071593	lymphocyte aggregation	8	67	0.399336	0.637853	gene1082;gene1321;gene25912;gene6566;gene927;gene17851;gene22652;gene4895
GO:0034620	cellular response to unfolded protein	7	58	0.402027	0.641323	gene62;gene22196;gene26074;gene26447;gene5417;gene6623;gene927
GO:0001934	positive regulation of protein phosphorylation	37	338	0.402636	0.64212	gene11638;gene16787;gene23593;gene24007;gene25006;gene4099;gene9840;gene14968;gene22141;gene24752;gene11743;gene18742;gene21354;gene19734;gene26074;gene9966;gene17851;gene6623;gene17160;gene17530;gene18076;gene26674;gene5084;gene16339;gene17566;gene927;gene18486;gene19518;gene10218;gene16962;gene23757;gene24439;gene14375;gene19103;gene12471;gene24974;gene7147
GO:0030900	forebrain development	15	132	0.403345	0.643077	gene17228;gene17147;gene23356;gene1138;gene23593;gene24007;gene18076;gene9576;gene1691;gene26492;gene25006;gene24386;gene16787;gene24339;gene9486
GO:0001889	liver development	6	49	0.404514	0.644068	gene10563;gene1321;gene22334;gene24992;gene6714;gene891
GO:0007219	Notch signaling pathway	6	49	0.404514	0.644068	gene26064;gene8322;gene22477;gene231;gene7563;gene891
GO:0021953	central nervous system neuron differentiation	6	49	0.404514	0.644068	gene17147;gene18076;gene9576;gene1691;gene26492;gene23593
GO:0022898	regulation of transmembrane transporter activity	6	49	0.404514	0.644068	gene24185;gene23075;gene10597;gene10518;gene20656;gene12406
GO:2001243	negative regulation of intrinsic apoptotic signaling pathway	6	49	0.404514	0.644068	gene11743;gene62;gene26064;gene7563;gene23075;gene26074
GO:0032091	negative regulation of protein binding	5	40	0.406585	0.646252	gene25768;gene21354;gene23356;gene23240;gene23242
GO:2000117	negative regulation of cysteine-type endopeptidase activity	5	40	0.406585	0.646252	gene11872;gene12485;gene18742;gene5691;gene19660
GO:0007399	nervous system development	88	821	0.406778	0.646252	gene20546;gene18076;gene1082;gene21638;gene17566;gene1760;gene19774;gene262;gene16546;gene4537;gene62;gene6227;gene26492;gene19253;gene17147;gene25912;gene17228;gene12471;gene23593;gene24007;gene24439;gene11004;gene18705;gene23793;gene24582;gene24976;gene24992;gene25768;gene27580;gene5782;gene8407;gene23356;gene17598;gene1691;gene13574;gene2371;gene25006;gene9486;gene13440;gene27401;gene309;gene7…
GO:1901657	glycosyl compound metabolic process	20	179	0.407304	0.646759	gene1000;gene11718;gene22272;gene19619;gene6714;gene22707;gene6619;gene6248;gene19166;gene19248;gene25245;gene21564;gene203;gene25158;gene2827;gene14968;gene15162;gene18104;gene19736;gene25769
GO:0044702	single organism reproductive process	47	433	0.407743	0.646802	gene25006;gene10694;gene12210;gene13412;gene17540;gene20442;gene22652;gene2371;gene23757;gene24063;gene25901;gene28134;gene9944;gene17882;gene15162;gene1248;gene23593;gene9486;gene9115;gene12485;gene10461;gene13440;gene1803;gene2414;gene26055;gene22226;gene24075;gene23007;gene4699;gene7491;gene16339;gene24992;gene4099;gene21835;gene562;gene8700;gene16546;gene24439;gene19254;gene14966;gene26064;ge…
GO:0032088	negative regulation of NF-kappaB transcription factor activity	4	31	0.407772	0.646802	gene13967;gene26055;gene6410;gene6611
GO:0060324	face development	4	31	0.407772	0.646802	gene10104;gene10461;gene9486;gene1138
GO:1903169	regulation of calcium ion transmembrane transport	4	31	0.407772	0.646802	gene17566;gene21025;gene20656;gene12406
GO:0072521	purine-containing compound metabolic process	19	170	0.41092	0.647862	gene15162;gene19619;gene22707;gene6619;gene6248;gene19166;gene19248;gene25245;gene24407;gene25158;gene12406;gene251;gene3286;gene24527;gene2827;gene18104;gene19736;gene25769;gene3366
GO:0042157	lipoprotein metabolic process	8	68	0.415827	0.647862	gene16570;gene1990;gene7774;gene19735;gene24386;gene2974;gene10885;gene22481
GO:0006753	nucleoside phosphate metabolic process	25	227	0.417914	0.647862	gene19885;gene6214;gene19619;gene11599;gene22707;gene6619;gene19166;gene19248;gene25245;gene2525;gene25158;gene12406;gene251;gene3286;gene15162;gene24527;gene2827;gene18104;gene19736;gene8900;gene6714;gene6415;gene25769;gene3366;gene18792
GO:0060284	regulation of cell development	39	359	0.418346	0.647862	gene14375;gene18076;gene1760;gene19774;gene19800;gene24439;gene13574;gene2371;gene24007;gene23518;gene20867;gene26492;gene17598;gene7131;gene20077;gene2827;gene9840;gene1321;gene17566;gene18486;gene26064;gene16787;gene19518;gene25866;gene13632;gene7936;gene17147;gene17882;gene25768;gene10885;gene62;gene6767;gene7491;gene1082;gene21581;gene562;gene19253;gene24339;gene21354
GO:0030099	myeloid cell differentiation	10	87	0.422925	0.647862	gene16287;gene26759;gene20852;gene23461;gene10563;gene10905;gene14099;gene7954;gene17851;gene16546
GO:0061008	hepaticobiliary system development	6	50	0.42386	0.647862	gene10563;gene1321;gene22334;gene24992;gene6714;gene891
GO:1903214	regulation of protein targeting to mitochondrion	6	50	0.42386	0.647862	gene11743;gene12014;gene23068;gene23793;gene3075;gene62
GO:1901566	organonitrogen compound biosynthetic process	69	644	0.423865	0.647862	gene11711;gene24932;gene24631;gene3650;gene15162;gene6714;gene15176;gene21904;gene1000;gene19619;gene28772;gene18877;gene18603;gene22196;gene24075;gene3105;gene8414;gene11004;gene1656;gene6248;gene22019;gene2590;gene19166;gene19248;gene25245;gene7642;gene22707;gene1342;gene23009;gene21564;gene2525;gene24582;gene11588;gene12055;gene1408;gene18814;gene19184;gene2467;gene27741;gene28593;gene6623;gen…
GO:0002221	pattern recognition receptor signaling pathway	5	41	0.428031	0.65355	gene2457;gene13967;gene4940;gene12164;gene25064
GO:0090630	activation of GTPase activity	5	41	0.428031	0.65355	gene13705;gene18539;gene18852;gene20257;gene6153
GO:1900181	negative regulation of protein localization to nucleus	5	41	0.428031	0.65355	gene13967;gene16962;gene23352;gene7563;gene18742
GO:2000278	regulation of DNA biosynthetic process	5	41	0.428031	0.65355	gene18486;gene7080;gene21354;gene24439;gene2714
GO:0002065	columnar/cuboidal epithelial cell differentiation	4	32	0.432169	0.658521	gene24007;gene2414;gene23593;gene25496
GO:0007040	lysosome organization	4	32	0.432169	0.658521	gene27162;gene18849;gene1990;gene22810
GO:0032092	positive regulation of protein binding	4	32	0.432169	0.658521	gene20867;gene23518;gene2714;gene18076
GO:0043620	regulation of DNA-templated transcription in response to stress	4	32	0.432169	0.658521	gene25922;gene22502;gene13989;gene4895
GO:0045471	response to ethanol	4	32	0.432169	0.658521	gene7297;gene19984;gene22334;gene8415
GO:0060840	artery development	4	32	0.432169	0.658521	gene18076;gene24439;gene20867;gene24339
GO:0080171	lytic vacuole organization	4	32	0.432169	0.658521	gene27162;gene18849;gene1990;gene22810
GO:0071559	response to transforming growth factor beta	8	69	0.432295	0.658521	gene1321;gene17566;gene24339;gene25768;gene28134;gene8491;gene18706;gene6566
GO:0071560	cellular response to transforming growth factor beta stimulus	8	69	0.432295	0.658521	gene1321;gene17566;gene24339;gene25768;gene28134;gene8491;gene18706;gene6566
GO:0050768	negative regulation of neurogenesis	10	88	0.437513	0.660312	gene7936;gene17147;gene25768;gene18076;gene17598;gene1082;gene21581;gene562;gene19253;gene24339
GO:0010827	regulation of glucose transport	6	51	0.443116	0.668596	gene21354;gene24646;gene25134;gene4099;gene9689;gene9840
GO:0071902	positive regulation of protein serine/threonine kinase activity	13	117	0.448738	0.676907	gene22141;gene24752;gene21354;gene25006;gene4099;gene9840;gene9966;gene16339;gene17851;gene26074;gene24007;gene18486;gene14375
GO:0014074	response to purine-containing compound	5	42	0.449318	0.677434	gene6714;gene8900;gene9115;gene22334;gene24992
GO:0042307	positive regulation of protein import into nucleus	5	42	0.449318	0.677434	gene1321;gene25134;gene17851;gene9840;gene20656
GO:0002697	regulation of immune effector process	15	136	0.450439	0.678949	gene13358;gene23242;gene2832;gene17598;gene927;gene6623;gene16287;gene2979;gene17851;gene1082;gene11263;gene24932;gene3645;gene16940;gene17566
GO:1903533	regulation of protein targeting	17	155	0.451684	0.680651	gene8735;gene11743;gene12014;gene23068;gene23793;gene3075;gene1321;gene25134;gene13967;gene17851;gene16962;gene23352;gene7563;gene9840;gene20656;gene62;gene18742
GO:0042306	regulation of protein import into nucleus	10	89	0.45207	0.681058	gene1321;gene25134;gene13967;gene17851;gene16962;gene23352;gene7563;gene9840;gene20656;gene18742
GO:0044093	positive regulation of molecular function	61	573	0.452603	0.681688	gene231;gene19528;gene6623;gene20867;gene23518;gene2714;gene13705;gene18539;gene18852;gene20257;gene6153;gene24185;gene21354;gene22141;gene24752;gene9944;gene18742;gene19734;gene26074;gene25006;gene4099;gene9840;gene9966;gene17851;gene24646;gene3077;gene5084;gene1321;gene19716;gene11743;gene16570;gene18076;gene13711;gene10885;gene16339;gene17566;gene24231;gene24007;gene18486;gene12471;gene16962;g…
GO:0043900	regulation of multi-organism process	21	193	0.453297	0.682558	gene927;gene21981;gene3645;gene2606;gene203;gene11460;gene23242;gene3981;gene6623;gene7954;gene28785;gene1082;gene62;gene19528;gene2832;gene10744;gene9840;gene11263;gene24932;gene10739;gene17882
GO:0002764	immune response-regulating signaling pathway	12	108	0.454258	0.68383	gene2457;gene13711;gene26753;gene13967;gene4940;gene26018;gene12164;gene25064;gene12406;gene13632;gene927;gene16287
GO:0008589	regulation of smoothened signaling pathway	4	33	0.456285	0.686003	gene13827;gene14822;gene23593;gene25006
GO:0043271	negative regulation of ion transport	4	33	0.456285	0.686003	gene26976;gene24185;gene17566;gene23075
GO:0048259	regulation of receptor-mediated endocytosis	4	33	0.456285	0.686003	gene17851;gene9347;gene19734;gene20257
GO:0051492	regulation of stress fiber assembly	4	33	0.456285	0.686003	gene25134;gene1321;gene18486;gene12127
GO:1901216	positive regulation of neuron death	4	33	0.456285	0.686003	gene62;gene17566;gene27812;gene562
GO:0048568	embryonic organ development	16	146	0.456797	0.686597	gene25006;gene1321;gene14966;gene10694;gene13574;gene9214;gene23593;gene24075;gene1138;gene7491;gene8191;gene24007;gene25912;gene17566;gene26064;gene1803
GO:0042113	B cell activation	6	52	0.462239	0.692284	gene26753;gene3645;gene25134;gene26839;gene8415;gene891
GO:0034765	regulation of ion transmembrane transport	8	71	0.465052	0.692284	gene24185;gene23075;gene10597;gene17566;gene21025;gene10518;gene20656;gene12406
GO:0050890	cognition	8	71	0.465052	0.692284	gene17530;gene1082;gene17214;gene62;gene10563;gene25076;gene1099;gene19363
GO:2001235	positive regulation of apoptotic signaling pathway	10	90	0.466577	0.692284	gene62;gene8001;gene8003;gene11743;gene23075;gene1321;gene22141;gene27162;gene13711;gene7297
GO:0022008	neurogenesis	60	566	0.467547	0.692284	gene20546;gene1082;gene21638;gene18076;gene1760;gene19774;gene17566;gene262;gene19253;gene17228;gene12471;gene24439;gene17598;gene1691;gene13574;gene2371;gene24007;gene17147;gene25006;gene23356;gene27401;gene309;gene7936;gene18742;gene9576;gene20867;gene26492;gene23593;gene20077;gene24932;gene16339;gene16962;gene25768;gene27812;gene12121;gene22477;gene26099;gene5782;gene10885;gene16570;gene10905;…
GO:0002819	regulation of adaptive immune response	5	43	0.470394	0.692284	gene927;gene17851;gene17598;gene2457;gene1082
GO:0010771	negative regulation of cell morphogenesis involved in differentiation	5	43	0.470394	0.692284	gene2827;gene7936;gene17147;gene25768;gene18076
GO:0023061	signal release	5	43	0.470394	0.692284	gene16339;gene15306;gene26594;gene3359;gene16823
GO:0043085	positive regulation of catalytic activity	48	452	0.470531	0.692284	gene231;gene13705;gene18539;gene18852;gene20257;gene6153;gene21354;gene22141;gene24752;gene9944;gene18742;gene19734;gene26074;gene25006;gene4099;gene9840;gene9966;gene17851;gene24646;gene3077;gene5084;gene1321;gene19716;gene11743;gene16570;gene6623;gene13711;gene10885;gene16339;gene17566;gene24231;gene24007;gene18486;gene19518;gene14068;gene19253;gene14349;gene7080;gene14375;gene23593;gene13989;g…
GO:0034329	cell junction assembly	7	62	0.472609	0.692284	gene24231;gene13755;gene12197;gene19279;gene19281;gene23465;gene823
GO:0046434	organophosphate catabolic process	7	62	0.472609	0.692284	gene7147;gene12406;gene251;gene3286;gene8900;gene15918;gene25917
GO:0051099	positive regulation of binding	7	62	0.472609	0.692284	gene20867;gene23518;gene2714;gene18076;gene9840;gene10905;gene62
GO:0090257	regulation of muscle system process	7	62	0.472609	0.692284	gene17540;gene26990;gene14375;gene9840;gene12406;gene11828;gene1321
GO:0051222	positive regulation of protein transport	21	195	0.473091	0.692284	gene8735;gene11743;gene12014;gene23068;gene23793;gene3075;gene1321;gene25134;gene17566;gene20852;gene9840;gene18742;gene23518;gene18486;gene17851;gene927;gene13440;gene22334;gene2429;gene20656;gene3133
GO:0045861	negative regulation of proteolysis	11	100	0.473947	0.692284	gene11872;gene12485;gene18742;gene5691;gene3064;gene19660;gene2979;gene5745;gene16940;gene10200;gene6143
GO:0060627	regulation of vesicle-mediated transport	22	205	0.477733	0.692284	gene19786;gene17851;gene9347;gene18076;gene19734;gene11743;gene62;gene20257;gene16287;gene26594;gene13705;gene18539;gene18852;gene6153;gene18742;gene21354;gene927;gene25696;gene25697;gene26074;gene4513;gene17882
GO:0007204	positive regulation of cytosolic calcium ion concentration	4	34	0.480047	0.692284	gene17160;gene9486;gene17851;gene20791
GO:0021782	glial cell development	4	34	0.480047	0.692284	gene20546;gene8001;gene10905;gene309
GO:0031571	mitotic G1 DNA damage checkpoint	4	34	0.480047	0.692284	gene7570;gene10199;gene10475;gene18486
GO:0044743	intracellular protein transmembrane import	4	34	0.480047	0.692284	gene9576;gene10513;gene204;gene13565
GO:0044819	mitotic G1/S transition checkpoint	4	34	0.480047	0.692284	gene7570;gene10199;gene10475;gene18486
GO:0070613	regulation of protein processing	4	34	0.480047	0.692284	gene2979;gene16940;gene10200;gene6143
GO:1903076	regulation of protein localization to plasma membrane	4	34	0.480047	0.692284	gene21024;gene25134;gene927;gene20852
GO:1903313	positive regulation of mRNA metabolic process	4	34	0.480047	0.692284	gene10739;gene8724;gene3133;gene6566
GO:1903317	regulation of protein maturation	4	34	0.480047	0.692284	gene2979;gene16940;gene10200;gene6143
GO:1904375	regulation of protein localization to cell periphery	4	34	0.480047	0.692284	gene21024;gene25134;gene927;gene20852
GO:0048511	rhythmic process	14	129	0.480056	0.692284	gene1770;gene2371;gene25768;gene25914;gene9115;gene16339;gene21835;gene562;gene20852;gene22016;gene7570;gene19254;gene4895;gene7131
GO:0017148	negative regulation of translation	10	91	0.481015	0.692284	gene10739;gene19253;gene8724;gene6566;gene14220;gene6623;gene1082;gene24631;gene7954;gene20456
GO:1904589	regulation of protein import	10	91	0.481015	0.692284	gene1321;gene25134;gene13967;gene17851;gene16962;gene23352;gene7563;gene9840;gene20656;gene18742
GO:0043270	positive regulation of ion transport	6	53	0.481191	0.692284	gene11743;gene24185;gene262;gene21025;gene5691;gene20656
GO:0035556	intracellular signal transduction	71	674	0.484142	0.692641	gene7080;gene11743;gene3133;gene2457;gene20077;gene18742;gene2371;gene9840;gene22141;gene24752;gene14968;gene16287;gene23593;gene24007;gene24646;gene25006;gene5084;gene20791;gene27812;gene12412;gene14375;gene16512;gene19103;gene19363;gene20427;gene20598;gene22016;gene24185;gene25917;gene262;gene3172;gene8491;gene9926;gene19254;gene19253;gene26074;gene10739;gene7570;gene13967;gene25076;gene25134;g…
GO:0045321	leukocyte activation	15	139	0.485621	0.694589	gene17851;gene26753;gene3645;gene19254;gene1082;gene1321;gene25134;gene26839;gene8415;gene891;gene25912;gene6566;gene927;gene22652;gene4895
GO:0010810	regulation of cell-substrate adhesion	9	82	0.488773	0.698926	gene16339;gene891;gene7131;gene1321;gene22808;gene24231;gene26976;gene1656;gene25134
GO:0010951	negative regulation of endopeptidase activity	5	44	0.491209	0.701557	gene11872;gene12485;gene18742;gene5691;gene19660
GO:0035567	non-canonical Wnt signaling pathway	5	44	0.491209	0.701557	gene16339;gene16962;gene23352;gene23518;gene13574
GO:0042990	regulation of transcription factor import into nucleus	5	44	0.491209	0.701557	gene1321;gene25134;gene13967;gene17851;gene20656
GO:0090100	positive regulation of transmembrane receptor protein serine/threonine kinase signaling pathway	5	44	0.491209	0.701557	gene24439;gene7449;gene2714;gene23757;gene17566
GO:1904591	positive regulation of protein import	5	44	0.491209	0.701557	gene1321;gene25134;gene17851;gene9840;gene20656
GO:0010506	regulation of autophagy	14	130	0.492143	0.701868	gene11743;gene5745;gene17358;gene3077;gene18353;gene20257;gene25076;gene7297;gene927;gene10106;gene62;gene10744;gene1082;gene23068
GO:1904951	positive regulation of establishment of protein localization	22	207	0.496979	0.708593	gene8735;gene11743;gene12014;gene23068;gene23793;gene3075;gene1321;gene25134;gene17566;gene20852;gene9840;gene21024;gene927;gene18742;gene23518;gene18486;gene17851;gene13440;gene22334;gene2429;gene20656;gene3133
GO:0031400	negative regulation of protein modification process	32	303	0.498832	0.711063	gene17598;gene7954;gene23498;gene11743;gene2714;gene62;gene26074;gene12471;gene24185;gene3133;gene7570;gene9486;gene5780;gene17566;gene19162;gene15918;gene17540;gene21354;gene19363;gene20598;gene9926;gene9947;gene9966;gene17214;gene11460;gene13382;gene13792;gene2429;gene18565;gene24056;gene7080;gene1656
GO:0000422	mitophagy	6	54	0.499936	0.711945	gene11743;gene62;gene11263;gene24932;gene3075;gene3077
GO:0032507	maintenance of protein location in cell	6	54	0.499936	0.711945	gene13967;gene11743;gene823;gene11639;gene14669;gene9193
GO:0061726	mitochondrion disassembly	6	54	0.499936	0.711945	gene11743;gene62;gene11263;gene24932;gene3075;gene3077
GO:0090317	negative regulation of intracellular protein transport	6	54	0.499936	0.711945	gene13967;gene21354;gene16962;gene23352;gene7563;gene18742
GO:0016055	Wnt signaling pathway	18	169	0.500178	0.712118	gene16339;gene16962;gene9486;gene12471;gene23352;gene23518;gene10537;gene12102;gene1349;gene13733;gene14788;gene15075;gene19828;gene8985;gene1321;gene13574;gene7080;gene7563
GO:0008156	negative regulation of DNA replication	4	35	0.503392	0.715481	gene1010;gene27326;gene3158;gene2714
GO:0009408	response to heat	4	35	0.503392	0.715481	gene13382;gene163;gene7297;gene9840
GO:0009566	fertilization	4	35	0.503392	0.715481	gene17882;gene16940;gene16758;gene8566
GO:0009913	epidermal cell differentiation	4	35	0.503392	0.715481	gene8135;gene24007;gene19278;gene10905
GO:0022904	respiratory electron transport chain	4	35	0.503392	0.715481	gene2827;gene8900;gene11743;gene25769
GO:0044783	G1 DNA damage checkpoint	4	35	0.503392	0.715481	gene7570;gene10199;gene10475;gene18486
GO:0051149	positive regulation of muscle cell differentiation	4	35	0.503392	0.715481	gene16787;gene14112;gene9944;gene9840
GO:0010770	positive regulation of cell morphogenesis involved in differentiation	9	83	0.503869	0.715986	gene18076;gene24439;gene23518;gene7131;gene20077;gene1321;gene17566;gene18486;gene26064
GO:0048667	cell morphogenesis involved in neuron differentiation	14	131	0.504173	0.716245	gene1691;gene18076;gene20546;gene17147;gene21638;gene27401;gene309;gene7936;gene24932;gene12121;gene26492;gene23593;gene3679;gene20867
GO:0016049	cell growth	7	64	0.507158	0.718388	gene1082;gene21638;gene17566;gene8491;gene20546;gene17147;gene18076
GO:0090288	negative regulation of cellular response to growth factor stimulus	7	64	0.507158	0.718388	gene16962;gene26674;gene26074;gene7449;gene10200;gene12090;gene891
GO:0008584	male gonad development	5	45	0.511718	0.720868	gene4699;gene22652;gene24992;gene4099;gene23757
GO:0009060	aerobic respiration	5	45	0.511718	0.720868	gene2429;gene17892;gene18104;gene24491;gene6415
GO:0010466	negative regulation of peptidase activity	5	45	0.511718	0.720868	gene11872;gene12485;gene18742;gene5691;gene19660
GO:0042752	regulation of circadian rhythm	5	45	0.511718	0.720868	gene20852;gene7570;gene28390;gene22016;gene3656
GO:0046546	development of primary male sexual characteristics	5	45	0.511718	0.720868	gene4699;gene22652;gene24992;gene4099;gene23757
GO:0046823	negative regulation of nucleocytoplasmic transport	5	45	0.511718	0.720868	gene13967;gene16962;gene23352;gene7563;gene18742
GO:1901888	regulation of cell junction assembly	5	45	0.511718	0.720868	gene1321;gene26990;gene26976;gene26064;gene7563
GO:1903036	positive regulation of response to wounding	5	45	0.511718	0.720868	gene12471;gene19254;gene8001;gene8003;gene13440
GO:1903955	positive regulation of protein targeting to mitochondrion	5	45	0.511718	0.720868	gene11743;gene12014;gene23068;gene23793;gene3075
GO:0046328	regulation of JNK cascade	8	74	0.513363	0.723011	gene17598;gene23498;gene11743;gene2714;gene62;gene17851;gene16339;gene26074
GO:0045860	positive regulation of protein kinase activity	19	180	0.514742	0.72478	gene22141;gene24752;gene21354;gene18742;gene19734;gene26074;gene25006;gene4099;gene9840;gene9966;gene6623;gene16339;gene17851;gene17566;gene24007;gene18486;gene19518;gene11743;gene14375
GO:0031329	regulation of cellular catabolic process	36	344	0.518933	0.729834	gene11743;gene10739;gene12090;gene27812;gene16570;gene20429;gene2470;gene11638;gene927;gene5745;gene8724;gene3133;gene17358;gene26074;gene3077;gene18353;gene20257;gene25076;gene7297;gene13382;gene341;gene62;gene6834;gene10106;gene10744;gene12886;gene4099;gene8900;gene9840;gene10513;gene14068;gene1082;gene24646;gene6566;gene19253;gene23068
GO:0051098	regulation of binding	15	142	0.520392	0.731335	gene20867;gene23518;gene2714;gene16787;gene25768;gene18076;gene21354;gene23356;gene12127;gene1321;gene9840;gene10905;gene62;gene23240;gene23242
GO:0030162	regulation of proteolysis	32	306	0.522674	0.734367	gene231;gene11872;gene12485;gene18742;gene5691;gene19268;gene11638;gene927;gene3064;gene19660;gene11743;gene13711;gene2979;gene5745;gene1321;gene22141;gene14068;gene19253;gene13382;gene341;gene62;gene6834;gene7080;gene13989;gene1656;gene20852;gene27812;gene8001;gene8003;gene16940;gene10200;gene6143
GO:0034599	cellular response to oxidative stress	10	94	0.52375	0.735396	gene11743;gene18353;gene2371;gene3133;gene562;gene25922;gene7297;gene23075;gene27812;gene6611
GO:0030522	intracellular receptor signaling pathway	7	65	0.524146	0.735396	gene2457;gene20852;gene2414;gene27068;gene13967;gene10537;gene8985
GO:0001775	cell activation	19	181	0.524964	0.735396	gene24339;gene17851;gene26753;gene3645;gene19254;gene26674;gene1082;gene18486;gene9840;gene1321;gene25134;gene26839;gene8415;gene891;gene25912;gene6566;gene927;gene22652;gene4895
GO:0006357	regulation of transcription from RNA polymerase II promoter	83	797	0.525943	0.735396	gene10563;gene10744;gene10905;gene1099;gene12146;gene12443;gene1321;gene13792;gene13967;gene16787;gene1691;gene17530;gene18486;gene19254;gene19958;gene20285;gene20852;gene21884;gene22955;gene23125;gene23518;gene23593;gene2371;gene23757;gene2414;gene24231;gene24439;gene2457;gene25006;gene25134;gene25291;gene4391;gene4895;gene562;gene62;gene7080;gene891;gene8985;gene927;gene9486;gene9840;gene9948;g…
GO:0007229	integrin-mediated signaling pathway	4	36	0.526262	0.735396	gene21466;gene24231;gene24339;gene9102
GO:0009791	post-embryonic development	4	36	0.526262	0.735396	gene10905;gene20791;gene23593;gene24976
GO:0034101	erythrocyte homeostasis	4	36	0.526262	0.735396	gene10905;gene14099;gene7954;gene28785
GO:0050691	regulation of defense response to virus by host	4	36	0.526262	0.735396	gene23242;gene1082;gene11263;gene24932
GO:0090316	positive regulation of intracellular protein transport	14	133	0.528022	0.735396	gene8735;gene11743;gene12014;gene23068;gene23793;gene3075;gene1321;gene25134;gene18742;gene23518;gene17851;gene9840;gene20656;gene3133
GO:0033157	regulation of intracellular protein transport	21	201	0.531846	0.735396	gene8735;gene11743;gene12014;gene23068;gene23793;gene3075;gene26074;gene1321;gene25134;gene13967;gene18742;gene23518;gene17851;gene21354;gene16962;gene23352;gene7563;gene9840;gene20656;gene62;gene3133
GO:0051346	negative regulation of hydrolase activity	12	114	0.532367	0.735396	gene23075;gene11872;gene12485;gene18742;gene5691;gene5780;gene23242;gene17566;gene4062;gene19660;gene17540;gene9347
GO:0048666	neuron development	27	259	0.532467	0.735396	gene1082;gene21638;gene262;gene1691;gene18076;gene20546;gene17147;gene24007;gene23356;gene27401;gene309;gene7936;gene24932;gene12121;gene10885;gene16570;gene26492;gene17566;gene24075;gene3656;gene23593;gene3679;gene20867;gene11596;gene11992;gene17228;gene7731
GO:0010822	positive regulation of mitochondrion organization	9	85	0.533648	0.735396	gene11743;gene62;gene12014;gene23068;gene23793;gene3075;gene23075;gene3077;gene8735
GO:1901659	glycosyl compound biosynthetic process	9	85	0.533648	0.735396	gene1000;gene19619;gene6714;gene6248;gene19166;gene19248;gene25245;gene22707;gene21564
GO:0031175	neuron projection development	22	211	0.535068	0.735396	gene1082;gene21638;gene262;gene1691;gene18076;gene20546;gene17147;gene23356;gene27401;gene309;gene7936;gene12121;gene10885;gene16570;gene26492;gene23593;gene3679;gene20867;gene11596;gene11992;gene17228;gene7731
GO:1903651	positive regulation of cytoplasmic transport	13	124	0.536214	0.735396	gene11743;gene12014;gene23068;gene23793;gene3075;gene1321;gene25134;gene18742;gene23518;gene21025;gene17851;gene9840;gene20656
GO:0030968	endoplasmic reticulum unfolded protein response	6	56	0.53667	0.735396	gene22196;gene26074;gene26447;gene5417;gene6623;gene927
GO:0016331	morphogenesis of embryonic epithelium	7	66	0.54091	0.737038	gene25006;gene10694;gene9486;gene1138;gene23593;gene13574;gene16962
GO:0060341	regulation of cellular localization	53	511	0.541121	0.737038	gene21981;gene3645;gene19786;gene7182;gene26976;gene11743;gene8735;gene13632;gene12014;gene23068;gene23793;gene3075;gene62;gene3064;gene26074;gene1321;gene25134;gene927;gene23509;gene17566;gene13967;gene8594;gene20852;gene9840;gene6537;gene21024;gene18742;gene23518;gene21025;gene7572;gene18486;gene16287;gene19651;gene6143;gene26594;gene23124;gene17851;gene21354;gene16962;gene23352;gene7563;gene13…
GO:0051260	protein homooligomerization	11	105	0.541535	0.737038	gene16275;gene21354;gene28785;gene15162;gene18792;gene19619;gene22272;gene2414;gene25350;gene17856;gene9444
GO:0048871	multicellular organismal homeostasis	8	76	0.544754	0.73919	gene11992;gene19253;gene12090;gene13711;gene7131;gene11848;gene24185;gene23239
GO:0097193	intrinsic apoptotic signaling pathway	9	86	0.548296	0.742853	gene7080;gene20791;gene22141;gene27812;gene11638;gene19828;gene25134;gene6611;gene231
GO:0030330	DNA damage response, signal transduction by p53 class mediator	4	37	0.54861	0.742936	gene10475;gene18486;gene10106;gene562
GO:0048593	camera-type eye morphogenesis	4	37	0.54861	0.742936	gene1138;gene12121;gene16787;gene9486
GO:0001952	regulation of cell-matrix adhesion	5	47	0.551661	0.746724	gene891;gene1321;gene26976;gene1656;gene25134
GO:0048592	eye morphogenesis	5	47	0.551661	0.746724	gene19253;gene1138;gene12121;gene16787;gene9486
GO:0045185	maintenance of protein location	6	57	0.554601	0.75053	gene13967;gene11743;gene823;gene11639;gene14669;gene9193
GO:0021543	pallium development	7	67	0.557427	0.754008	gene17228;gene17147;gene18076;gene9576;gene16787;gene24339;gene9486
GO:0035304	regulation of protein dephosphorylation	7	67	0.557427	0.754008	gene11743;gene15918;gene5780;gene1321;gene17566;gene5084;gene927
GO:0051338	regulation of transferase activity	44	427	0.559924	0.757211	gene17598;gene7954;gene23498;gene25134;gene21354;gene22707;gene10475;gene26074;gene22141;gene24752;gene18742;gene19734;gene25006;gene4099;gene9840;gene9966;gene17851;gene24646;gene3077;gene5084;gene19162;gene2714;gene15918;gene17540;gene6623;gene19363;gene20598;gene9486;gene9926;gene9947;gene27326;gene6834;gene17214;gene16339;gene17566;gene24007;gene18486;gene62;gene19518;gene10739;gene11743;gene…
GO:0009260	ribonucleotide biosynthetic process	8	77	0.560145	0.757335	gene19619;gene19166;gene19248;gene25245;gene22707;gene15162;gene24527;gene6714
GO:2001020	regulation of response to DNA damage stimulus	10	97	0.565287	0.764112	gene11880;gene15765;gene25006;gene26064;gene7563;gene7572;gene9261;gene20652;gene19828;gene7080
GO:0000122	negative regulation of transcription from RNA polymerase II promoter	34	331	0.566362	0.76539	gene7563;gene10739;gene10744;gene1099;gene11433;gene11832;gene12443;gene1321;gene13440;gene14094;gene16546;gene1691;gene19162;gene19828;gene20285;gene20852;gene22016;gene23518;gene23593;gene24007;gene2414;gene2457;gene25768;gene25866;gene26064;gene26099;gene2714;gene3064;gene3656;gene4156;gene4895;gene562;gene62;gene8135
GO:0009987	cellular process	742	7122	0.569355	0.768513	gene20546;gene18076;gene17882;gene891;gene11711;gene24932;gene24339;gene19885;gene6214;gene24631;gene3650;gene24976;gene17005;gene17641;gene22179;gene16339;gene16962;gene16287;gene26759;gene1082;gene21638;gene7572;gene24969;gene24007;gene25006;gene7297;gene562;gene4472;gene9576;gene11743;gene62;gene13440;gene25914;gene21364;gene24231;gene13632;gene27812;gene15162;gene21466;gene9102;gene17851;gene…
GO:0010720	positive regulation of cell development	21	205	0.570057	0.768513	gene18076;gene24439;gene13574;gene2371;gene24007;gene23518;gene7131;gene20077;gene9840;gene1321;gene17566;gene18486;gene26064;gene16787;gene19518;gene25866;gene17882;gene17147;gene62;gene6767;gene21354
GO:0007272	ensheathment of neurons	4	38	0.570394	0.768513	gene13440;gene13632;gene10905;gene309
GO:0008366	axon ensheathment	4	38	0.570394	0.768513	gene13440;gene13632;gene10905;gene309
GO:0035051	cardiocyte differentiation	4	38	0.570394	0.768513	gene2414;gene17566;gene14375;gene22016
GO:0045807	positive regulation of endocytosis	4	38	0.570394	0.768513	gene17851;gene9347;gene20257;gene18742
GO:0034614	cellular response to reactive oxygen species	5	48	0.571026	0.768513	gene23075;gene2371;gene27812;gene6611;gene18353
GO:0042770	signal transduction in response to DNA damage	5	48	0.571026	0.768513	gene7570;gene10475;gene18486;gene10106;gene562
GO:0060606	tube closure	5	48	0.571026	0.768513	gene25006;gene10694;gene9486;gene13574;gene16962
GO:1903650	negative regulation of cytoplasmic transport	6	58	0.572206	0.768858	gene17566;gene13967;gene16962;gene23352;gene7563;gene18742
GO:1903747	regulation of establishment of protein localization to mitochondrion	6	58	0.572206	0.768858	gene11743;gene12014;gene23068;gene23793;gene3075;gene62
GO:0009152	purine ribonucleotide biosynthetic process	7	68	0.573676	0.768858	gene19619;gene19166;gene19248;gene25245;gene22707;gene15162;gene24527
GO:0034762	regulation of transmembrane transport	8	78	0.575308	0.769039	gene24185;gene23075;gene10597;gene17566;gene21025;gene10518;gene20656;gene12406
GO:0046390	ribose phosphate biosynthetic process	8	78	0.575308	0.769039	gene19619;gene19166;gene19248;gene25245;gene22707;gene15162;gene24527;gene6714
GO:0072522	purine-containing compound biosynthetic process	8	78	0.575308	0.769039	gene15162;gene19619;gene6248;gene19166;gene19248;gene25245;gene22707;gene24527
GO:0048812	neuron projection morphogenesis	15	147	0.576781	0.769039	gene1082;gene21638;gene262;gene1691;gene18076;gene20546;gene17147;gene27401;gene309;gene7936;gene12121;gene26492;gene23593;gene3679;gene20867
GO:0060537	muscle tissue development	10	98	0.578802	0.769039	gene11596;gene2414;gene24339;gene16787;gene23593;gene8407;gene14375;gene22016;gene17566;gene4895
GO:0051247	positive regulation of protein metabolic process	70	682	0.57976	0.769039	gene231;gene4895;gene11743;gene15918;gene11638;gene16787;gene23593;gene24007;gene25006;gene4099;gene9840;gene14968;gene1082;gene17851;gene22141;gene24752;gene18742;gene13967;gene21354;gene2414;gene19734;gene26074;gene9966;gene1321;gene927;gene21884;gene22955;gene23518;gene7563;gene6623;gene13711;gene17160;gene17530;gene18076;gene26674;gene5084;gene16339;gene17566;gene18486;gene19278;gene19518;gen…
GO:0006497	protein lipidation	6	59	0.589461	0.772521	gene1990;gene7774;gene19735;gene24386;gene2974;gene22481
GO:0042158	lipoprotein biosynthetic process	6	59	0.589461	0.772521	gene1990;gene7774;gene19735;gene24386;gene2974;gene22481
GO:0050688	regulation of defense response to virus	6	59	0.589461	0.772521	gene23242;gene2832;gene6623;gene1082;gene11263;gene24932
GO:0006164	purine nucleotide biosynthetic process	7	69	0.589639	0.772521	gene19619;gene19166;gene19248;gene25245;gene22707;gene15162;gene24527
GO:0031047	gene silencing by RNA	7	69	0.589639	0.772521	gene10739;gene19253;gene8724;gene14601;gene24631;gene7954;gene20456
GO:0035967	cellular response to topologically incorrect protein	7	69	0.589639	0.772521	gene62;gene22196;gene26074;gene26447;gene5417;gene6623;gene927
GO:0051053	negative regulation of DNA metabolic process	7	69	0.589639	0.772521	gene1010;gene27326;gene3158;gene21354;gene24439;gene9261;gene2714
GO:1901215	negative regulation of neuron death	7	69	0.589639	0.772521	gene10885;gene11743;gene13382;gene18076;gene21900;gene3077;gene62
GO:0042455	ribonucleoside biosynthetic process	8	79	0.590229	0.773123	gene19619;gene6248;gene19166;gene19248;gene25245;gene22707;gene21564;gene6714
GO:0019932	second-messenger-mediated signaling	4	39	0.591577	0.774198	gene12332;gene20656;gene8415;gene19716
GO:0022900	electron transport chain	4	39	0.591577	0.774198	gene2827;gene8900;gene11743;gene25769
GO:0048145	regulation of fibroblast proliferation	4	39	0.591577	0.774198	gene18742;gene25006;gene7080;gene9840
GO:0065002	intracellular protein transmembrane transport	4	39	0.591577	0.774198	gene9576;gene10513;gene204;gene13565
GO:0044708	single-organism behavior	11	109	0.593297	0.776276	gene17530;gene1082;gene17214;gene62;gene10563;gene25076;gene23124;gene24932;gene1099;gene19363;gene7525
GO:0009058	biosynthetic process	265	2565	0.593458	0.776314	gene11711;gene24932;gene24631;gene3650;gene15162;gene6714;gene9261;gene15176;gene21904;gene1000;gene13686;gene15585;gene23386;gene14523;gene11588;gene12146;gene8308;gene10744;gene1990;gene19619;gene26055;gene28390;gene28772;gene18877;gene18603;gene22196;gene24075;gene3105;gene8414;gene5470;gene17659;gene19267;gene25496;gene25831;gene19716;gene6611;gene11004;gene1656;gene16244;gene23509;gene30259;…
GO:0050789	regulation of biological process	483	4656	0.593645	0.776387	gene927;gene20604;gene21981;gene3645;gene13967;gene26055;gene6410;gene6611;gene22016;gene1990;gene17598;gene7954;gene231;gene23498;gene21354;gene19528;gene6623;gene19162;gene17008;gene16339;gene16962;gene24007;gene25006;gene25134;gene20643;gene7297;gene7449;gene10218;gene10804;gene11004;gene11588;gene12332;gene13711;gene14968;gene16287;gene1656;gene17566;gene19254;gene22955;gene23593;gene24646;ge…
GO:0030100	regulation of endocytosis	8	80	0.604892	0.786414	gene17851;gene9347;gene19734;gene20257;gene18742;gene21354;gene26074;gene4513
GO:0014706	striated muscle tissue development	9	90	0.604924	0.786414	gene11596;gene2414;gene16787;gene23593;gene8407;gene14375;gene22016;gene17566;gene4895
GO:0002757	immune response-activating signal transduction	10	100	0.605262	0.786552	gene2457;gene26753;gene13967;gene4940;gene26018;gene12164;gene25064;gene12406;gene13632;gene927
GO:0003012	muscle system process	7	70	0.605297	0.786552	gene11828;gene13792;gene17540;gene7137;gene18849;gene9840;gene7449
GO:0000041	transition metal ion transport	4	40	0.612132	0.794555	gene23842;gene11027;gene2811;gene21025
GO:0051865	protein autoubiquitination	4	40	0.612132	0.794555	gene11596;gene3372;gene4156;gene62
GO:0071248	cellular response to metal ion	4	40	0.612132	0.794555	gene62;gene23075;gene13680;gene28785
GO:0071806	protein transmembrane transport	4	40	0.612132	0.794555	gene9576;gene10513;gene204;gene13565
GO:0097285	cell-type specific apoptotic process	4	40	0.612132	0.794555	gene13632;gene27812;gene927;gene24439
GO:1901576	organic substance biosynthetic process	260	2524	0.615749	0.799074	gene11711;gene24932;gene24631;gene3650;gene15162;gene6714;gene9261;gene15176;gene21904;gene1000;gene13686;gene15585;gene23386;gene14523;gene11588;gene12146;gene8308;gene10744;gene1990;gene19619;gene26055;gene28390;gene28772;gene18877;gene18603;gene22196;gene24075;gene3105;gene8414;gene5470;gene17659;gene19267;gene25496;gene25831;gene11004;gene1656;gene16244;gene23509;gene30259;gene6248;gene7774;g…
GO:0009892	negative regulation of metabolic process	121	1184	0.618284	0.801978	gene13967;gene26055;gene6410;gene6611;gene17598;gene7954;gene23498;gene11743;gene2714;gene62;gene10739;gene19253;gene8724;gene6566;gene14601;gene23075;gene7563;gene22707;gene28785;gene21354;gene11872;gene12485;gene18742;gene5691;gene26074;gene23352;gene23518;gene25768;gene12471;gene24185;gene3133;gene7570;gene9486;gene5780;gene14220;gene6623;gene1010;gene27326;gene10744;gene23242;gene18420;gene10…
GO:0007033	vacuole organization	9	91	0.618524	0.801978	gene27162;gene3075;gene7297;gene18849;gene1990;gene22810;gene8138;gene25696;gene25697
GO:0007265	Ras protein signal transduction	8	81	0.619284	0.801978	gene20077;gene25076;gene20643;gene12485;gene21227;gene9840;gene1565;gene20681
GO:0035303	regulation of dephosphorylation	7	71	0.620637	0.801978	gene11743;gene15918;gene5780;gene1321;gene17566;gene5084;gene927
GO:0036503	ERAD pathway	6	61	0.622847	0.801978	gene9193;gene19528;gene62;gene28381;gene20544;gene6227
GO:0006282	regulation of DNA repair	5	51	0.626368	0.801978	gene11880;gene15765;gene25006;gene7572;gene9261
GO:0006909	phagocytosis	5	51	0.626368	0.801978	gene27162;gene18742;gene26018;gene12164;gene1990
GO:1903749	positive regulation of establishment of protein localization to mitochondrion	5	51	0.626368	0.801978	gene11743;gene12014;gene23068;gene23793;gene3075
GO:0000902	cell morphogenesis	37	369	0.628799	0.801978	gene1082;gene21638;gene10694;gene262;gene20817;gene17566;gene23239;gene27232;gene14966;gene26759;gene3679;gene891;gene7131;gene1444;gene1691;gene18076;gene20546;gene17147;gene27401;gene309;gene7936;gene25768;gene27581;gene24932;gene12121;gene26064;gene7563;gene26492;gene23593;gene9486;gene20867;gene16339;gene17228;gene6373;gene19800;gene22144;gene8491
GO:0022411	cellular component disassembly	18	182	0.631896	0.803119	gene24631;gene3650;gene11743;gene62;gene14514;gene14099;gene10461;gene12197;gene22808;gene25203;gene9115;gene11263;gene24932;gene3075;gene3077;gene7563;gene27830;gene2306
GO:0007368	determination of left/right symmetry	4	41	0.632035	0.803119	gene1321;gene1803;gene23757;gene25006
GO:0031058	positive regulation of histone modification	4	41	0.632035	0.803119	gene21884;gene22955;gene11743;gene7563
GO:0070936	protein K48-linked ubiquitination	4	41	0.632035	0.803119	gene19660;gene3372;gene62;gene6410
GO:0010959	regulation of metal ion transport	8	82	0.633394	0.803875	gene24185;gene10597;gene17566;gene262;gene21025;gene20656;gene22016;gene12406
GO:0032270	positive regulation of cellular protein metabolic process	64	634	0.634379	0.804953	gene231;gene11743;gene15918;gene11638;gene16787;gene23593;gene24007;gene25006;gene4099;gene9840;gene14968;gene1082;gene22141;gene24752;gene18742;gene13967;gene21354;gene2414;gene19734;gene26074;gene9966;gene1321;gene927;gene21884;gene22955;gene7563;gene17851;gene6623;gene13711;gene17160;gene17530;gene18076;gene26674;gene5084;gene16339;gene17566;gene18486;gene19278;gene19518;gene14068;gene19253;ge…
GO:0032874	positive regulation of stress-activated MAPK cascade	6	62	0.638944	0.81022	gene17851;gene16339;gene17566;gene6623;gene26074;gene19103
GO:0070304	positive regulation of stress-activated protein kinase signaling cascade	6	62	0.638944	0.81022	gene17851;gene16339;gene17566;gene6623;gene26074;gene19103
GO:0098727	maintenance of cell number	6	62	0.638944	0.81022	gene9840;gene562;gene19253;gene22955;gene25006;gene6566
GO:0008283	cell proliferation	27	272	0.639236	0.810415	gene10905;gene11004;gene13440;gene18003;gene19253;gene21941;gene23239;gene23518;gene24851;gene3645;gene4391;gene6566;gene7620;gene9840;gene25006;gene23593;gene24007;gene4895;gene26674;gene6237;gene9486;gene11854;gene23757;gene17566;gene2414;gene22144;gene24439
GO:0048522	positive regulation of cellular process	220	2147	0.641922	0.812944	gene231;gene19528;gene6623;gene19162;gene10218;gene10804;gene11004;gene11588;gene12332;gene13711;gene14968;gene16287;gene1656;gene17566;gene19254;gene22955;gene23593;gene24007;gene24646;gene24942;gene27741;gene3372;gene4099;gene5084;gene5782;gene6153;gene7080;gene7131;gene8407;gene9840;gene4472;gene18821;gene19253;gene21581;gene25006;gene10563;gene10744;gene10905;gene1099;gene12146;gene12443;gene…
GO:0032386	regulation of intracellular transport	30	302	0.642086	0.812978	gene21981;gene3645;gene19786;gene8735;gene11743;gene12014;gene23068;gene23793;gene3075;gene62;gene26074;gene1321;gene25134;gene17566;gene13967;gene18742;gene23518;gene21025;gene16287;gene20852;gene17851;gene21354;gene16962;gene23352;gene7563;gene9840;gene20656;gene3133;gene27741;gene744
GO:0017038	protein import	11	113	0.642249	0.813009	gene9576;gene10513;gene204;gene13565;gene25134;gene19253;gene7954;gene8135;gene17566;gene13967;gene927
GO:0010921	regulation of phosphatase activity	5	52	0.643829	0.814833	gene5780;gene1321;gene17566;gene5084;gene927
GO:0009163	nucleoside biosynthetic process	8	83	0.64721	0.818759	gene19619;gene6714;gene6248;gene19166;gene19248;gene25245;gene22707;gene21564
GO:2001242	regulation of intrinsic apoptotic signaling pathway	8	83	0.64721	0.818759	gene62;gene8001;gene8003;gene11743;gene26064;gene7563;gene23075;gene26074
GO:0045665	negative regulation of neuron differentiation	7	73	0.650305	0.822498	gene7936;gene17147;gene25768;gene18076;gene1082;gene21581;gene562
GO:0032388	positive regulation of intracellular transport	17	174	0.650616	0.822715	gene8735;gene11743;gene12014;gene23068;gene23793;gene3075;gene1321;gene25134;gene18742;gene23518;gene21025;gene16287;gene20852;gene17851;gene9840;gene20656;gene3133
GO:0032970	regulation of actin filament-based process	15	154	0.650886	0.822879	gene25134;gene4472;gene14375;gene306;gene19774;gene1321;gene18486;gene12127;gene12406;gene25768;gene62;gene1444;gene26976;gene3645;gene13755
GO:0006513	protein monoubiquitination	4	42	0.651268	0.823185	gene11596;gene19528;gene62;gene4156
GO:0032880	regulation of protein localization	41	413	0.659272	0.827657	gene7182;gene8735;gene13632;gene11743;gene12014;gene23068;gene23793;gene3075;gene3064;gene26074;gene1321;gene25134;gene927;gene23509;gene13967;gene8594;gene17566;gene20852;gene9840;gene6537;gene21024;gene18742;gene23518;gene7572;gene18486;gene6143;gene19518;gene17851;gene21354;gene16962;gene23352;gene7563;gene13440;gene22334;gene2429;gene12090;gene26976;gene20656;gene62;gene3133;gene24646
GO:0051170	nuclear import	8	84	0.660723	0.827657	gene25134;gene19253;gene7954;gene8135;gene17566;gene19796;gene13967;gene927
GO:0006354	DNA-templated transcription, elongation	5	53	0.66077	0.827657	gene10744;gene10905;gene6234;gene12210;gene2993
GO:0032006	regulation of TOR signaling	5	53	0.66077	0.827657	gene18742;gene16408;gene567;gene19660;gene25890
GO:1900182	positive regulation of protein localization to nucleus	5	53	0.66077	0.827657	gene1321;gene25134;gene17851;gene9840;gene20656
GO:0019953	sexual reproduction	24	245	0.660893	0.827657	gene12210;gene13412;gene17540;gene20442;gene22652;gene2371;gene23757;gene24063;gene25901;gene28134;gene9944;gene17882;gene19253;gene24976;gene19363;gene20285;gene21835;gene562;gene9115;gene8700;gene16546;gene16940;gene16758;gene8566
GO:0046822	regulation of nucleocytoplasmic transport	11	115	0.665504	0.827657	gene1321;gene25134;gene13967;gene18742;gene23518;gene17851;gene16962;gene23352;gene7563;gene9840;gene20656
GO:0006368	transcription elongation from RNA polymerase II promoter	4	43	0.669819	0.82969	gene10744;gene10905;gene12210;gene2993
GO:0051101	regulation of DNA binding	4	43	0.669819	0.82969	gene25768;gene9840;gene10905;gene62
GO:0048872	homeostasis of number of cells	8	85	0.673926	0.8346	gene7954;gene927;gene10905;gene19254;gene14099;gene28785;gene12406;gene23239
GO:0048699	generation of neurons	52	524	0.674997	0.835751	gene1082;gene21638;gene18076;gene1760;gene19774;gene262;gene19253;gene24439;gene1691;gene13574;gene2371;gene24007;gene20546;gene17147;gene23356;gene27401;gene309;gene7936;gene18742;gene9576;gene20867;gene26492;gene23593;gene20077;gene24932;gene16339;gene16962;gene25768;gene27812;gene12121;gene10885;gene16570;gene10905;gene16787;gene19518;gene25866;gene17566;gene24075;gene3656;gene13632;gene3679;g…
GO:0090101	negative regulation of transmembrane receptor protein serine/threonine kinase signaling pathway	5	54	0.677182	0.83828	gene16962;gene26674;gene10200;gene12090;gene891
GO:0015672	monovalent inorganic cation transport	7	75	0.678557	0.839805	gene4532;gene1993;gene62;gene3136;gene6716;gene9412;gene9413
GO:1900180	regulation of protein localization to nucleus	10	106	0.679398	0.840669	gene1321;gene25134;gene13967;gene17851;gene16962;gene23352;gene7563;gene9840;gene20656;gene18742
GO:0051091	positive regulation of sequence-specific DNA binding transcription factor activity	9	96	0.682666	0.842556	gene19528;gene6623;gene11743;gene12471;gene16339;gene16962;gene18486;gene20852;gene9486
GO:0042451	purine nucleoside biosynthetic process	6	65	0.684701	0.842556	gene19619;gene6248;gene19166;gene19248;gene25245;gene22707
GO:0046129	purine ribonucleoside biosynthetic process	6	65	0.684701	0.842556	gene19619;gene6248;gene19166;gene19248;gene25245;gene22707
GO:0051100	negative regulation of binding	6	65	0.684701	0.842556	gene25768;gene21354;gene23356;gene12127;gene23240;gene23242
GO:0055085	transmembrane transport	22	228	0.684747	0.842556	gene9576;gene10513;gene17875;gene3564;gene20791;gene9220;gene4532;gene204;gene21025;gene13565;gene11588;gene2254;gene18844;gene5080;gene9412;gene9413;gene17851;gene14521;gene14771;gene24582;gene27741;gene28593
GO:0009799	specification of symmetry	4	44	0.68768	0.845756	gene1321;gene1803;gene23757;gene25006
GO:0009855	determination of bilateral symmetry	4	44	0.68768	0.845756	gene1321;gene1803;gene23757;gene25006
GO:1903828	negative regulation of cellular protein localization	7	76	0.692131	0.851052	gene13967;gene21354;gene16962;gene23352;gene7563;gene26976;gene18742
GO:0002699	positive regulation of immune effector process	5	55	0.693056	0.851656	gene13358;gene927;gene16287;gene17851;gene16940
GO:0002758	innate immune response-activating signal transduction	5	55	0.693056	0.851656	gene2457;gene13967;gene4940;gene12164;gene25064
GO:0030902	hindbrain development	5	55	0.693056	0.851656	gene17566;gene25912;gene9486;gene16339;gene11854
GO:0006508	proteolysis	59	597	0.696356	0.854434	gene231;gene24752;gene26990;gene10513;gene7731;gene13711;gene62;gene10461;gene11748;gene13835;gene14788;gene16578;gene20728;gene2617;gene3358;gene462;gene6940;gene9115;gene9735;gene1803;gene10106;gene20544;gene28134;gene9711;gene19785;gene14112;gene16346;gene24851;gene1321;gene22141;gene12485;gene19531;gene22226;gene15075;gene5067;gene28381;gene6227;gene9193;gene11743;gene19660;gene13989;gene1656…
GO:0051254	positive regulation of RNA metabolic process	69	696	0.699184	0.854434	gene19528;gene6623;gene10563;gene10744;gene10905;gene1099;gene12146;gene12443;gene1321;gene13792;gene13967;gene16787;gene1691;gene17530;gene18486;gene19254;gene19958;gene20285;gene20852;gene21884;gene22955;gene23125;gene23518;gene23593;gene2371;gene23757;gene2414;gene24231;gene24439;gene2457;gene25006;gene25134;gene25291;gene4391;gene4895;gene562;gene62;gene7080;gene891;gene8985;gene927;gene9486;…
GO:0045893	positive regulation of transcription, DNA-templated	65	657	0.700823	0.854434	gene19528;gene6623;gene10563;gene10744;gene10905;gene1099;gene12146;gene12443;gene1321;gene13792;gene13967;gene16787;gene1691;gene17530;gene18486;gene19254;gene19958;gene20285;gene20852;gene21884;gene22955;gene23125;gene23518;gene23593;gene2371;gene23757;gene2414;gene24231;gene24439;gene2457;gene25006;gene25134;gene25291;gene4391;gene4895;gene562;gene62;gene7080;gene891;gene8985;gene927;gene9486;…
GO:1903508	positive regulation of nucleic acid-templated transcription	65	657	0.700823	0.854434	gene19528;gene6623;gene10563;gene10744;gene10905;gene1099;gene12146;gene12443;gene1321;gene13792;gene13967;gene16787;gene1691;gene17530;gene18486;gene19254;gene19958;gene20285;gene20852;gene21884;gene22955;gene23125;gene23518;gene23593;gene2371;gene23757;gene2414;gene24231;gene24439;gene2457;gene25006;gene25134;gene25291;gene4391;gene4895;gene562;gene62;gene7080;gene891;gene8985;gene927;gene9486;…
GO:0009894	regulation of catabolic process	39	400	0.70089	0.854434	gene11743;gene10739;gene12090;gene27812;gene16570;gene20429;gene2470;gene11638;gene927;gene5745;gene8724;gene3133;gene17358;gene26074;gene1321;gene3077;gene18353;gene20257;gene25076;gene7297;gene13382;gene341;gene62;gene6834;gene10106;gene10744;gene2787;gene3286;gene12886;gene4099;gene8900;gene9840;gene10513;gene14068;gene1082;gene24646;gene6566;gene19253;gene23068
GO:0010811	positive regulation of cell-substrate adhesion	4	45	0.704847	0.856004	gene7131;gene1321;gene22808;gene24231
GO:0030010	establishment of cell polarity	4	45	0.704847	0.856004	gene25006;gene17851;gene13574;gene1760
GO:0060538	skeletal muscle organ development	4	45	0.704847	0.856004	gene16787;gene17566;gene28772;gene4895
GO:0006606	protein import into nucleus	7	77	0.70533	0.856004	gene25134;gene19253;gene7954;gene8135;gene17566;gene13967;gene927
GO:0007050	cell cycle arrest	7	77	0.70533	0.856004	gene1082;gene1321;gene17566;gene23518;gene7297;gene927;gene18486
GO:0044744	protein targeting to nucleus	7	77	0.70533	0.856004	gene25134;gene19253;gene7954;gene8135;gene17566;gene13967;gene927
GO:1902593	single-organism nuclear import	7	77	0.70533	0.856004	gene25134;gene19253;gene7954;gene8135;gene17566;gene13967;gene927
GO:1903829	positive regulation of cellular protein localization	16	170	0.706796	0.857195	gene8735;gene11743;gene12014;gene23068;gene23793;gene3075;gene1321;gene25134;gene21024;gene927;gene18742;gene23518;gene17851;gene9840;gene20656;gene3133
GO:0035148	tube formation	6	67	0.713014	0.862481	gene25006;gene6237;gene10694;gene9486;gene13574;gene16962
GO:0045664	regulation of neuron differentiation	22	232	0.715858	0.865744	gene18076;gene1760;gene19774;gene24439;gene13574;gene2371;gene24007;gene20867;gene26492;gene20077;gene16787;gene19518;gene25866;gene7936;gene17147;gene25768;gene10885;gene62;gene6767;gene1082;gene21581;gene562
GO:1901361	organic cyclic compound catabolic process	19	202	0.719156	0.869389	gene11711;gene13725;gene10885;gene13622;gene10739;gene6566;gene23793;gene24407;gene22955;gene12055;gene22481;gene12406;gene251;gene3286;gene10976;gene27812;gene28785;gene2590;gene2306
GO:0010605	negative regulation of macromolecule metabolic process	109	1093	0.719168	0.869389	gene13967;gene26055;gene6410;gene6611;gene17598;gene7954;gene23498;gene11743;gene2714;gene62;gene10739;gene19253;gene8724;gene6566;gene14601;gene7563;gene28785;gene21354;gene11872;gene12485;gene18742;gene5691;gene26074;gene23352;gene23518;gene25768;gene12471;gene24185;gene3133;gene7570;gene9486;gene5780;gene14220;gene6623;gene1010;gene27326;gene10744;gene18420;gene1082;gene17566;gene13440;gene189…
GO:0006353	DNA-templated transcription, termination	4	46	0.72132	0.871632	gene10806;gene10905;gene6234;gene2371
GO:0009755	hormone-mediated signaling pathway	4	46	0.72132	0.871632	gene9689;gene19254;gene10537;gene8985
GO:0002218	activation of innate immune response	5	57	0.723176	0.873336	gene2457;gene13967;gene4940;gene12164;gene25064
GO:0010558	negative regulation of macromolecule biosynthetic process	68	692	0.72591	0.875911	gene13967;gene26055;gene6410;gene6611;gene10739;gene19253;gene8724;gene6566;gene7563;gene28785;gene21354;gene18742;gene23352;gene23518;gene25768;gene2714;gene14220;gene6623;gene1010;gene27326;gene18420;gene1082;gene13440;gene18913;gene22016;gene14601;gene10563;gene13382;gene14479;gene16546;gene16962;gene20456;gene22144;gene22652;gene23498;gene26099;gene6237;gene3158;gene24439;gene24631;gene20852;…
GO:0032535	regulation of cellular component size	15	162	0.726497	0.875911	gene4472;gene18076;gene24439;gene306;gene13830;gene4097;gene19774;gene20867;gene26492;gene20077;gene17875;gene17147;gene21024;gene10885;gene13755
GO:1903827	regulation of cellular protein localization	27	284	0.726563	0.875911	gene8735;gene11743;gene12014;gene23068;gene23793;gene3075;gene26074;gene1321;gene25134;gene13967;gene6537;gene21024;gene927;gene18742;gene23518;gene7572;gene17851;gene21354;gene16962;gene23352;gene7563;gene9840;gene20852;gene26976;gene20656;gene62;gene3133
GO:0031324	negative regulation of cellular metabolic process	107	1076	0.728682	0.875911	gene13967;gene26055;gene6410;gene6611;gene17598;gene7954;gene23498;gene11743;gene2714;gene62;gene10739;gene19253;gene8724;gene6566;gene23075;gene7563;gene28785;gene21354;gene11872;gene12485;gene18742;gene5691;gene26074;gene23352;gene23518;gene25768;gene12471;gene24185;gene3133;gene7570;gene9486;gene5780;gene14220;gene6623;gene1010;gene27326;gene10744;gene18420;gene1082;gene17566;gene22016;gene191…
GO:0051054	positive regulation of DNA metabolic process	9	100	0.728944	0.875911	gene11880;gene15765;gene25006;gene927;gene18486;gene7080;gene7572;gene4099;gene9840
GO:0031327	negative regulation of cellular biosynthetic process	69	703	0.730906	0.875911	gene13967;gene26055;gene6410;gene6611;gene10739;gene19253;gene8724;gene6566;gene7563;gene28785;gene18742;gene23352;gene23518;gene25768;gene2714;gene14220;gene6623;gene1010;gene27326;gene18420;gene1082;gene22016;gene14601;gene10563;gene13382;gene13440;gene14479;gene16546;gene16962;gene20456;gene21354;gene22144;gene22652;gene23498;gene26099;gene6237;gene7923;gene3158;gene24439;gene24631;gene7954;ge…
GO:0009890	negative regulation of biosynthetic process	70	713	0.731459	0.875911	gene13967;gene26055;gene6410;gene6611;gene10739;gene19253;gene8724;gene6566;gene7563;gene28785;gene21354;gene18742;gene23352;gene23518;gene25768;gene2714;gene14220;gene6623;gene1010;gene27326;gene18420;gene1082;gene13440;gene18913;gene22016;gene14601;gene10563;gene13382;gene14479;gene16546;gene16962;gene20456;gene22144;gene22652;gene23498;gene26099;gene6237;gene7923;gene3158;gene24439;gene24631;g…
GO:0032956	regulation of actin cytoskeleton organization	13	142	0.732111	0.875911	gene25134;gene4472;gene14375;gene306;gene19774;gene1321;gene18486;gene12127;gene25768;gene62;gene26976;gene3645;gene13755
GO:0050767	regulation of neurogenesis	26	275	0.733956	0.876099	gene18076;gene1760;gene19774;gene24439;gene13574;gene2371;gene24007;gene20867;gene26492;gene20077;gene16787;gene19518;gene25866;gene13632;gene7936;gene17147;gene25768;gene10885;gene17598;gene62;gene6767;gene1082;gene21581;gene562;gene19253;gene24339
GO:0071214	cellular response to abiotic stimulus	12	132	0.735622	0.877909	gene13382;gene22141;gene25064;gene24185;gene7563;gene7572;gene23125;gene1082;gene25134;gene7297;gene19984;gene4895
GO:0031401	positive regulation of protein modification process	46	476	0.73612	0.878325	gene11743;gene15918;gene11638;gene16787;gene23593;gene24007;gene25006;gene4099;gene9840;gene14968;gene22141;gene24752;gene18742;gene21354;gene19734;gene26074;gene9966;gene1321;gene21884;gene22955;gene7563;gene17851;gene6623;gene17160;gene17530;gene18076;gene26674;gene5084;gene16339;gene17566;gene927;gene18486;gene19518;gene62;gene14349;gene10218;gene16962;gene23757;gene24439;gene14375;gene19103;g…
GO:0001843	neural tube closure	4	47	0.737102	0.878784	gene10694;gene9486;gene13574;gene16962
GO:0007006	mitochondrial membrane organization	4	47	0.737102	0.878784	gene744;gene9576;gene23075;gene27741
GO:0045454	cell redox homeostasis	4	47	0.737102	0.878784	gene13382;gene17358;gene22769;gene27812
GO:1903310	positive regulation of chromatin modification	4	47	0.737102	0.878784	gene21884;gene22955;gene11743;gene7563
GO:0017015	regulation of transforming growth factor beta receptor signaling pathway	5	58	0.737418	0.878804	gene10200;gene12090;gene891;gene2714;gene1321
GO:1903844	regulation of cellular response to transforming growth factor beta stimulus	5	58	0.737418	0.878804	gene10200;gene12090;gene891;gene2714;gene1321
GO:1902680	positive regulation of RNA biosynthetic process	65	665	0.73772	0.878986	gene19528;gene6623;gene10563;gene10744;gene10905;gene1099;gene12146;gene12443;gene1321;gene13792;gene13967;gene16787;gene1691;gene17530;gene18486;gene19254;gene19958;gene20285;gene20852;gene21884;gene22955;gene23125;gene23518;gene23593;gene2371;gene23757;gene2414;gene24231;gene24439;gene2457;gene25006;gene25134;gene25291;gene4391;gene4895;gene562;gene62;gene7080;gene891;gene8985;gene927;gene9486;…
GO:0009119	ribonucleoside metabolic process	14	153	0.737998	0.879139	gene19619;gene22707;gene6619;gene6248;gene19166;gene19248;gene25245;gene21564;gene25158;gene2827;gene18104;gene19736;gene6714;gene25769
GO:1903008	organelle disassembly	6	69	0.739532	0.880788	gene11743;gene62;gene11263;gene24932;gene3075;gene3077
GO:0050821	protein stabilization	7	80	0.742638	0.884308	gene11743;gene12471;gene1321;gene13565;gene25134;gene62;gene9840
GO:0019827	stem cell population maintenance	5	59	0.751118	0.893162	gene562;gene19253;gene22955;gene25006;gene6566
GO:0031345	negative regulation of cell projection organization	5	59	0.751118	0.893162	gene22531;gene7936;gene17147;gene25768;gene18076
GO:0045216	cell-cell junction organization	6	70	0.752117	0.893162	gene231;gene7563;gene13755;gene1321;gene17566;gene823
GO:0000079	regulation of cyclin-dependent protein serine/threonine kinase activity	4	48	0.7522	0.893162	gene19162;gene2714;gene18486;gene25006
GO:0014020	primary neural tube formation	4	48	0.7522	0.893162	gene10694;gene9486;gene13574;gene16962
GO:0032479	regulation of type I interferon production	4	48	0.7522	0.893162	gene19528;gene2457;gene23068;gene4391
GO:0051924	regulation of calcium ion transport	4	48	0.7522	0.893162	gene17566;gene21025;gene20656;gene12406
GO:1904029	regulation of cyclin-dependent protein kinase activity	4	48	0.7522	0.893162	gene19162;gene2714;gene18486;gene25006
GO:1903311	regulation of mRNA metabolic process	8	92	0.757212	0.897853	gene20604;gene10739;gene10744;gene8724;gene3133;gene11905;gene14099;gene6566
GO:0032989	cellular component morphogenesis	38	400	0.757752	0.89801	gene1082;gene21638;gene10694;gene262;gene20817;gene17566;gene23239;gene27232;gene14966;gene26759;gene3679;gene891;gene7131;gene1444;gene1691;gene18076;gene20546;gene17147;gene27401;gene309;gene7936;gene25768;gene27581;gene24932;gene12121;gene26064;gene7563;gene26492;gene23593;gene9486;gene10905;gene20867;gene16339;gene17228;gene6373;gene19800;gene22144;gene8491
GO:0009165	nucleotide biosynthetic process	9	103	0.760556	0.89801	gene19619;gene19166;gene19248;gene25245;gene22707;gene2525;gene15162;gene24527;gene6714
GO:0018105	peptidyl-serine phosphorylation	7	82	0.765592	0.902663	gene11743;gene18353;gene18742;gene24185;gene25076;gene262;gene27068
GO:0031344	regulation of cell projection organization	22	239	0.765729	0.902663	gene18076;gene1760;gene19774;gene17851;gene24439;gene13574;gene2371;gene24007;gene22531;gene20867;gene26492;gene20077;gene24860;gene21227;gene7936;gene17147;gene25768;gene21024;gene10885;gene62;gene6767;gene7147
GO:0051403	stress-activated MAPK cascade	4	49	0.766622	0.903355	gene10739;gene17851;gene26074;gene17598
GO:0071156	regulation of cell cycle arrest	4	49	0.766622	0.903355	gene18486;gene25006;gene11588;gene10475
GO:0051259	protein oligomerization	18	198	0.767057	0.903686	gene16275;gene21354;gene28785;gene6248;gene15162;gene18792;gene19619;gene22272;gene2414;gene25350;gene8795;gene21287;gene22398;gene17856;gene9444;gene9576;gene13365;gene4099
GO:0043009	chordate embryonic development	24	260	0.769038	0.905838	gene10694;gene24439;gene24007;gene9486;gene23593;gene10905;gene1321;gene14966;gene2306;gene2414;gene25917;gene7954;gene24075;gene7491;gene3077;gene8191;gene17566;gene26064;gene22955;gene1803;gene23757;gene7449;gene13574;gene16962
GO:0009161	ribonucleoside monophosphate metabolic process	9	104	0.770496	0.906272	gene22707;gene6619;gene15162;gene24527;gene2827;gene18104;gene19736;gene6714;gene25769
GO:0031349	positive regulation of defense response	9	104	0.770496	0.906272	gene2457;gene13967;gene19254;gene8001;gene8003;gene4940;gene10461;gene12164;gene25064
GO:0031399	regulation of protein modification process	77	792	0.771319	0.906708	gene17598;gene7954;gene23498;gene11743;gene2714;gene62;gene15918;gene11638;gene16787;gene23593;gene24007;gene25006;gene4099;gene9840;gene14968;gene26074;gene22141;gene24752;gene18742;gene12471;gene24185;gene3133;gene7570;gene9486;gene5780;gene1082;gene21354;gene19734;gene9966;gene1321;gene17566;gene21884;gene22955;gene19162;gene17540;gene7563;gene9145;gene4895;gene17851;gene6623;gene19363;gene205…
GO:0051052	regulation of DNA metabolic process	18	199	0.774272	0.909634	gene7080;gene12090;gene27812;gene1010;gene27326;gene11880;gene15765;gene25006;gene7572;gene9261;gene3158;gene927;gene18486;gene21354;gene24439;gene2714;gene4099;gene9840
GO:0008360	regulation of cell shape	6	72	0.775945	0.911245	gene14669;gene1565;gene20456;gene24860;gene306;gene9102
GO:2000113	negative regulation of cellular macromolecule biosynthetic process	65	674	0.775953	0.911245	gene13967;gene26055;gene6410;gene6611;gene10739;gene19253;gene8724;gene6566;gene7563;gene18742;gene23352;gene23518;gene25768;gene2714;gene14220;gene6623;gene1010;gene27326;gene18420;gene1082;gene22016;gene14601;gene10563;gene13382;gene13440;gene14479;gene16546;gene16962;gene20456;gene21354;gene22144;gene22652;gene23498;gene26099;gene6237;gene3158;gene24439;gene24631;gene7954;gene10744;gene1099;ge…
GO:0006986	response to unfolded protein	7	83	0.776496	0.911455	gene62;gene22196;gene26074;gene26447;gene5417;gene6623;gene927
GO:0031647	regulation of protein stability	11	126	0.776859	0.911455	gene11743;gene12471;gene1321;gene13565;gene25134;gene62;gene9840;gene12886;gene13711;gene25768;gene20544
GO:0045666	positive regulation of neuron differentiation	11	126	0.776859	0.911455	gene18076;gene24439;gene13574;gene2371;gene24007;gene20077;gene16787;gene19518;gene25866;gene62;gene6767
GO:0051146	striated muscle cell differentiation	5	61	0.776907	0.911455	gene2414;gene9840;gene16787;gene14375;gene22016
GO:0072331	signal transduction by p53 class mediator	5	61	0.776907	0.911455	gene10475;gene18486;gene10106;gene562;gene231
GO:0016032	viral process	22	241	0.778867	0.912684	gene18742;gene26990;gene1803;gene10905;gene20604;gene25914;gene5780;gene8322;gene8415;gene9347;gene1082;gene62;gene4099;gene4261;gene2457;gene2606;gene6623;gene22226;gene1321;gene10744;gene23242;gene2414
GO:1901293	nucleoside phosphate biosynthetic process	9	105	0.78014	0.912684	gene19619;gene19166;gene19248;gene25245;gene22707;gene2525;gene15162;gene24527;gene6714
GO:0046128	purine ribonucleoside metabolic process	12	137	0.780294	0.912684	gene19619;gene22707;gene6619;gene6248;gene19166;gene19248;gene25245;gene25158;gene2827;gene18104;gene19736;gene25769
GO:0006936	muscle contraction	4	50	0.780381	0.912684	gene11828;gene7137;gene18849;gene7449
GO:0031098	stress-activated protein kinase signaling cascade	4	50	0.780381	0.912684	gene10739;gene17851;gene26074;gene17598
GO:0009792	embryo development ending in birth or egg hatching	24	262	0.78157	0.912684	gene10694;gene24439;gene24007;gene9486;gene23593;gene10905;gene1321;gene14966;gene2306;gene2414;gene25917;gene7954;gene24075;gene7491;gene3077;gene8191;gene17566;gene26064;gene22955;gene1803;gene23757;gene7449;gene13574;gene16962
GO:0051960	regulation of nervous system development	28	303	0.781728	0.912684	gene18076;gene1760;gene19774;gene24439;gene13574;gene2371;gene24007;gene20867;gene26492;gene20077;gene16787;gene19518;gene25866;gene13632;gene7936;gene17147;gene25768;gene927;gene10885;gene17598;gene62;gene6767;gene1082;gene21581;gene562;gene19253;gene24339;gene16962
GO:0009116	nucleoside metabolic process	15	169	0.78353	0.912684	gene19619;gene6714;gene22707;gene6619;gene6248;gene19166;gene19248;gene25245;gene21564;gene25158;gene2827;gene15162;gene18104;gene19736;gene25769
GO:0006874	cellular calcium ion homeostasis	6	73	0.787196	0.912684	gene20791;gene21025;gene17160;gene9486;gene3564;gene17851
GO:0007596	blood coagulation	6	73	0.787196	0.912684	gene24339;gene2979;gene12055;gene18742;gene27732;gene4474
GO:0007599	hemostasis	6	73	0.787196	0.912684	gene24339;gene2979;gene12055;gene18742;gene27732;gene4474
GO:0043484	regulation of RNA splicing	6	73	0.787196	0.912684	gene20604;gene11905;gene14099;gene7923;gene2371;gene25134
GO:0045089	positive regulation of innate immune response	6	73	0.787196	0.912684	gene2457;gene13967;gene4940;gene10461;gene12164;gene25064
GO:0050817	coagulation	6	73	0.787196	0.912684	gene24339;gene2979;gene12055;gene18742;gene27732;gene4474
GO:0010975	regulation of neuron projection development	16	180	0.787399	0.912684	gene18076;gene1760;gene19774;gene24439;gene13574;gene2371;gene24007;gene20867;gene26492;gene20077;gene7936;gene17147;gene25768;gene10885;gene62;gene6767
GO:0051347	positive regulation of transferase activity	24	263	0.787664	0.912684	gene21354;gene22141;gene24752;gene18742;gene19734;gene26074;gene25006;gene4099;gene9840;gene9966;gene17851;gene24646;gene3077;gene5084;gene6623;gene16339;gene17566;gene24007;gene18486;gene19518;gene11743;gene14349;gene14375;gene22502
GO:0009416	response to light stimulus	12	138	0.788555	0.912684	gene11596;gene2714;gene24932;gene10905;gene1099;gene19363;gene1082;gene25134;gene7297;gene24992;gene22016;gene3656
GO:0032268	regulation of cellular protein metabolic process	111	1134	0.792037	0.916226	gene17598;gene7954;gene231;gene23498;gene11743;gene2714;gene62;gene10739;gene19253;gene8724;gene6566;gene15918;gene1082;gene11638;gene16787;gene23593;gene24007;gene25006;gene4099;gene9840;gene14968;gene11872;gene12485;gene18742;gene5691;gene26074;gene17540;gene22502;gene4892;gene562;gene22141;gene24752;gene12471;gene24185;gene3133;gene7570;gene9486;gene5780;gene13967;gene21354;gene14220;gene6623;…
GO:0001894	tissue homeostasis	4	51	0.793488	0.916823	gene11992;gene13711;gene24185;gene23239
GO:0010977	negative regulation of neuron projection development	4	51	0.793488	0.916823	gene7936;gene17147;gene25768;gene18076
GO:0044773	mitotic DNA damage checkpoint	4	51	0.793488	0.916823	gene7570;gene10199;gene10475;gene18486
GO:0090501	RNA phosphodiester bond hydrolysis	4	51	0.793488	0.916823	gene10262;gene23212;gene2801;gene24631
GO:1902807	negative regulation of cell cycle G1/S phase transition	4	51	0.793488	0.916823	gene7570;gene10199;gene10475;gene18486
GO:2000134	negative regulation of G1/S transition of mitotic cell cycle	4	51	0.793488	0.916823	gene7570;gene10199;gene10475;gene18486
GO:1902679	negative regulation of RNA biosynthetic process	53	559	0.796384	0.919988	gene13967;gene26055;gene6410;gene6611;gene7563;gene28785;gene18742;gene23352;gene23518;gene25768;gene2714;gene1082;gene22016;gene14601;gene10563;gene13382;gene13440;gene14479;gene16546;gene16962;gene20456;gene21354;gene22144;gene22652;gene23498;gene26099;gene6237;gene10739;gene10744;gene1099;gene11433;gene11832;gene12443;gene1321;gene14094;gene1691;gene19162;gene19828;gene20285;gene20852;gene2359…
GO:0043547	positive regulation of GTPase activity	7	85	0.79717	0.920697	gene13705;gene18539;gene18852;gene20257;gene6153;gene17851;gene24231
GO:0009126	purine nucleoside monophosphate metabolic process	8	96	0.797468	0.920697	gene22707;gene6619;gene15162;gene24527;gene2827;gene18104;gene19736;gene25769
GO:0009167	purine ribonucleoside monophosphate metabolic process	8	96	0.797468	0.920697	gene22707;gene6619;gene15162;gene24527;gene2827;gene18104;gene19736;gene25769
GO:0021915	neural tube development	6	74	0.798013	0.921145	gene3077;gene10694;gene9486;gene14966;gene13574;gene16962
GO:0009123	nucleoside monophosphate metabolic process	9	107	0.79854	0.921573	gene22707;gene6619;gene15162;gene24527;gene2827;gene18104;gene19736;gene6714;gene25769
GO:0045892	negative regulation of transcription, DNA-templated	52	550	0.800748	0.92394	gene13967;gene26055;gene6410;gene6611;gene7563;gene18742;gene23352;gene23518;gene25768;gene2714;gene1082;gene22016;gene14601;gene10563;gene13382;gene13440;gene14479;gene16546;gene16962;gene20456;gene21354;gene22144;gene22652;gene23498;gene26099;gene6237;gene10739;gene10744;gene1099;gene11433;gene11832;gene12443;gene1321;gene14094;gene1691;gene19162;gene19828;gene20285;gene20852;gene23593;gene2400…
GO:0030001	metal ion transport	11	129	0.802143	0.92425	gene23842;gene11027;gene2811;gene21025;gene3136;gene6716;gene12415;gene20791;gene9412;gene9413;gene17851
GO:0033554	cellular response to stress	86	890	0.802422	0.92425	gene11743;gene18353;gene2371;gene3133;gene562;gene10905;gene62;gene1082;gene13440;gene18486;gene19984;gene26055;gene5417;gene744;gene24063;gene26839;gene7570;gene20517;gene26981;gene25922;gene17008;gene18742;gene19599;gene24439;gene26594;gene9193;gene22223;gene27354;gene11596;gene20544;gene22141;gene25134;gene26447;gene27162;gene20546;gene10106;gene13989;gene18003;gene2055;gene20652;gene23343;gen…
GO:0044249	cellular biosynthetic process	248	2476	0.802608	0.92425	gene11711;gene24932;gene24631;gene3650;gene15162;gene6714;gene9261;gene15176;gene21904;gene13686;gene15585;gene23386;gene14523;gene11588;gene12146;gene8308;gene10744;gene1990;gene19619;gene26055;gene28390;gene28772;gene18877;gene5470;gene17659;gene19716;gene6611;gene11004;gene1656;gene16244;gene23509;gene25496;gene30259;gene6248;gene7774;gene25535;gene22019;gene13440;gene14480;gene19267;gene25091…
GO:0044764	multi-organism cellular process	22	245	0.80364	0.92425	gene2457;gene18742;gene26990;gene1803;gene10905;gene20604;gene25914;gene5780;gene8322;gene8415;gene9347;gene1082;gene62;gene4099;gene4261;gene2606;gene6623;gene22226;gene1321;gene10744;gene23242;gene2414
GO:0042278	purine nucleoside metabolic process	12	140	0.804407	0.92425	gene19619;gene22707;gene6619;gene6248;gene19166;gene19248;gene25245;gene25158;gene2827;gene18104;gene19736;gene25769
GO:0006661	phosphatidylinositol biosynthetic process	4	52	0.80596	0.92425	gene7774;gene6186;gene19735;gene24386
GO:0032436	positive regulation of proteasomal ubiquitin-dependent protein catabolic process	4	52	0.80596	0.92425	gene13382;gene341;gene62;gene6834
GO:0010629	negative regulation of gene expression	72	752	0.80702	0.92425	gene13967;gene26055;gene6410;gene6611;gene10739;gene19253;gene8724;gene6566;gene14601;gene7563;gene28785;gene18742;gene23352;gene23518;gene25768;gene2714;gene14220;gene6623;gene10744;gene1082;gene22016;gene10563;gene13382;gene13440;gene14479;gene16546;gene16962;gene20456;gene21354;gene22144;gene22652;gene23498;gene26099;gene6237;gene2979;gene24631;gene7954;gene11905;gene14099;gene1099;gene11433;g…
GO:0045935	positive regulation of nucleobase-containing compound metabolic process	76	792	0.807387	0.92425	gene19528;gene6623;gene10563;gene10744;gene10905;gene1099;gene12146;gene12443;gene1321;gene13792;gene13967;gene16787;gene1691;gene17530;gene18486;gene19254;gene19958;gene20285;gene20852;gene21884;gene22955;gene23125;gene23518;gene23593;gene2371;gene23757;gene2414;gene24231;gene24439;gene2457;gene25006;gene25134;gene25291;gene4391;gene4895;gene562;gene62;gene7080;gene891;gene8985;gene927;gene9486;…
GO:0002768	immune response-regulating cell surface receptor signaling pathway	6	75	0.8084	0.92425	gene26018;gene12406;gene13632;gene927;gene16287;gene25064
GO:1903507	negative regulation of nucleic acid-templated transcription	52	552	0.808897	0.924274	gene13967;gene26055;gene6410;gene6611;gene7563;gene18742;gene23352;gene23518;gene25768;gene2714;gene1082;gene22016;gene14601;gene10563;gene13382;gene13440;gene14479;gene16546;gene16962;gene20456;gene21354;gene22144;gene22652;gene23498;gene26099;gene6237;gene10739;gene10744;gene1099;gene11433;gene11832;gene12443;gene1321;gene14094;gene1691;gene19162;gene19828;gene20285;gene20852;gene23593;gene2400…
GO:0098660	inorganic ion transmembrane transport	8	98	0.815625	0.931781	gene4532;gene21025;gene18844;gene5080;gene9412;gene9413;gene17851;gene20791
GO:0043603	cellular amide metabolic process	45	483	0.816036	0.931898	gene24631;gene3650;gene15176;gene21904;gene26990;gene13300;gene13711;gene2590;gene6714;gene11748;gene1803;gene11588;gene12055;gene1408;gene18814;gene19184;gene2467;gene27741;gene28593;gene6623;gene13835;gene20626;gene13247;gene18654;gene21287;gene21941;gene21221;gene15918;gene1656;gene19352;gene1082;gene16578;gene15075;gene13680;gene13681;gene26344;gene14788;gene19785;gene4067;gene6496;gene10214;…
GO:0018209	peptidyl-serine modification	7	87	0.816362	0.931898	gene11743;gene18353;gene18742;gene24185;gene25076;gene262;gene27068
GO:0072507	divalent inorganic cation homeostasis	7	87	0.816362	0.931898	gene20791;gene21025;gene17160;gene9486;gene3564;gene62;gene17851
GO:0006914	autophagy	17	195	0.817706	0.933191	gene11743;gene62;gene3077;gene3075;gene7297;gene11263;gene24932;gene10106;gene12907;gene17906;gene18353;gene20257;gene27162;gene5745;gene8001;gene8003;gene8138
GO:0030433	ER-associated ubiquitin-dependent protein catabolic process	4	53	0.817812	0.933191	gene20544;gene28381;gene6227;gene9193
GO:0045934	negative regulation of nucleobase-containing compound metabolic process	62	656	0.821657	0.936852	gene13967;gene26055;gene6410;gene6611;gene23075;gene7563;gene28785;gene18742;gene23352;gene23518;gene25768;gene2714;gene1010;gene27326;gene10744;gene1082;gene22016;gene14601;gene10563;gene13382;gene13440;gene14479;gene16546;gene16962;gene20456;gene21354;gene22144;gene22652;gene23498;gene26099;gene6237;gene3158;gene24439;gene9261;gene11905;gene14099;gene10739;gene1099;gene11433;gene11832;gene12443…
GO:0006367	transcription initiation from RNA polymerase II promoter	5	65	0.822251	0.937347	gene10905;gene12210;gene13440;gene20285;gene3656
GO:0019439	aromatic compound catabolic process	17	196	0.82393	0.939079	gene17005;gene17641;gene22179;gene13725;gene10739;gene6566;gene23793;gene24407;gene12055;gene22481;gene12406;gene251;gene3286;gene27812;gene28785;gene2590;gene2306
GO:0009895	negative regulation of catabolic process	8	99	0.824224	0.939232	gene11743;gene17358;gene5745;gene1321;gene12090;gene2787;gene3286;gene19253
GO:0032104	regulation of response to extracellular stimulus	7	88	0.825415	0.93986	gene11743;gene5745;gene17358;gene7563;gene3077;gene10744;gene23068
GO:0032107	regulation of response to nutrient levels	7	88	0.825415	0.93986	gene11743;gene5745;gene17358;gene7563;gene3077;gene10744;gene23068
GO:0042391	regulation of membrane potential	7	88	0.825415	0.93986	gene11588;gene11743;gene62;gene13382;gene11872;gene18844;gene5080
GO:0042692	muscle cell differentiation	7	88	0.825415	0.93986	gene2414;gene9840;gene16787;gene14375;gene22016;gene25006;gene23518
GO:0016241	regulation of macroautophagy	6	77	0.827918	0.939978	gene11743;gene5745;gene17358;gene3077;gene10744;gene23068
GO:0046488	phosphatidylinositol metabolic process	6	77	0.827918	0.939978	gene7774;gene5084;gene6186;gene19735;gene24386;gene25134
GO:0055074	calcium ion homeostasis	6	77	0.827918	0.939978	gene20791;gene21025;gene17160;gene9486;gene3564;gene17851
GO:0001841	neural tube formation	4	54	0.829062	0.939978	gene10694;gene9486;gene13574;gene16962
GO:0009156	ribonucleoside monophosphate biosynthetic process	4	54	0.829062	0.939978	gene22707;gene15162;gene24527;gene6714
GO:0044403	symbiosis, encompassing mutualism through parasitism	23	260	0.829354	0.939978	gene2606;gene28785;gene18742;gene26990;gene1803;gene10905;gene20604;gene25914;gene5780;gene8322;gene8415;gene9347;gene1082;gene62;gene4099;gene4261;gene2457;gene6623;gene22226;gene1321;gene10744;gene23242;gene2414
GO:0044419	interspecies interaction between organisms	23	260	0.829354	0.939978	gene2606;gene28785;gene18742;gene26990;gene1803;gene10905;gene20604;gene25914;gene5780;gene8322;gene8415;gene9347;gene1082;gene62;gene4099;gene4261;gene2457;gene6623;gene22226;gene1321;gene10744;gene23242;gene2414
GO:0001701	in utero embryonic development	14	165	0.829833	0.940339	gene10694;gene23593;gene10905;gene1321;gene14966;gene2306;gene24007;gene2414;gene25917;gene7954;gene24075;gene7491;gene26064;gene22955
GO:0019058	viral life cycle	9	111	0.831865	0.94246	gene18742;gene26990;gene1803;gene2606;gene22226;gene4261;gene1082;gene10744;gene23242
GO:0034220	ion transmembrane transport	11	133	0.832502	0.942999	gene17875;gene3564;gene9220;gene4532;gene21025;gene18844;gene5080;gene9412;gene9413;gene17851;gene20791
GO:0031497	chromatin assembly	7	89	0.834114	0.944643	gene1010;gene21935;gene12979;gene15711;gene27326;gene625;gene5780
GO:0051246	regulation of protein metabolic process	118	1218	0.834452	0.944845	gene17598;gene7954;gene231;gene23498;gene11743;gene2714;gene62;gene10739;gene19253;gene8724;gene4895;gene6566;gene26990;gene15918;gene1082;gene11638;gene16787;gene23593;gene24007;gene25006;gene4099;gene9840;gene14968;gene21354;gene17851;gene11872;gene12485;gene18742;gene5691;gene26074;gene17540;gene22502;gene4892;gene562;gene22141;gene24752;gene12471;gene24185;gene3133;gene7570;gene9486;gene19268…
GO:0050684	regulation of mRNA processing	6	78	0.837066	0.946528	gene20604;gene10744;gene10739;gene8724;gene11905;gene14099
GO:0051253	negative regulation of RNA metabolic process	55	590	0.83785	0.947233	gene13967;gene26055;gene6410;gene6611;gene7563;gene28785;gene18742;gene23352;gene23518;gene25768;gene2714;gene10744;gene1082;gene22016;gene14601;gene10563;gene13382;gene13440;gene14479;gene16546;gene16962;gene20456;gene21354;gene22144;gene22652;gene23498;gene26099;gene6237;gene11905;gene14099;gene10739;gene1099;gene11433;gene11832;gene12443;gene1321;gene14094;gene1691;gene19162;gene19828;gene2028…
GO:0006323	DNA packaging	9	112	0.839493	0.94881	gene14099;gene1010;gene21935;gene27812;gene12979;gene15711;gene27326;gene625;gene5780
GO:0006816	calcium ion transport	4	55	0.839729	0.94881	gene21025;gene12415;gene20791;gene17851
GO:0044774	mitotic DNA integrity checkpoint	4	55	0.839729	0.94881	gene7570;gene10199;gene10475;gene18486
GO:1903649	regulation of cytoplasmic transport	19	220	0.840341	0.949319	gene11743;gene12014;gene23068;gene23793;gene3075;gene1321;gene25134;gene17566;gene13967;gene18742;gene23518;gene21025;gene17851;gene16962;gene23352;gene7563;gene9840;gene20656;gene62
GO:0060491	regulation of cell projection assembly	5	67	0.841971	0.949835	gene17851;gene22531;gene24860;gene21227;gene19774
GO:0071478	cellular response to radiation	7	90	0.842466	0.949835	gene7563;gene7572;gene23125;gene1082;gene25134;gene7297;gene4895
GO:0006464	cellular protein modification process	135	1390	0.844488	0.949835	gene24752;gene20812;gene11743;gene26135;gene14479;gene11596;gene19528;gene62;gene1990;gene7731;gene6203;gene24339;gene17566;gene24185;gene20817;gene2429;gene26074;gene12886;gene12907;gene341;gene10199;gene12235;gene16546;gene18491;gene20598;gene24063;gene24851;gene3597;gene6227;gene9926;gene4156;gene7774;gene1760;gene12121;gene17598;gene19599;gene19774;gene20633;gene22167;gene23876;gene24056;gene…
GO:0036211	protein modification process	135	1390	0.844488	0.949835	gene24752;gene20812;gene11743;gene26135;gene14479;gene11596;gene19528;gene62;gene1990;gene7731;gene6203;gene24339;gene17566;gene24185;gene20817;gene2429;gene26074;gene12886;gene12907;gene341;gene10199;gene12235;gene16546;gene18491;gene20598;gene24063;gene24851;gene3597;gene6227;gene9926;gene4156;gene7774;gene1760;gene12121;gene17598;gene19599;gene19774;gene20633;gene22167;gene23876;gene24056;gene…
GO:0002831	regulation of response to biotic stimulus	6	79	0.845818	0.949835	gene23242;gene2832;gene6623;gene1082;gene11263;gene24932
GO:0046034	ATP metabolic process	6	79	0.845818	0.949835	gene22707;gene6619;gene2827;gene18104;gene19736;gene25769
GO:2000045	regulation of G1/S transition of mitotic cell cycle	6	79	0.845818	0.949835	gene7570;gene14068;gene10199;gene18486;gene25006;gene10475
GO:0010976	positive regulation of neuron projection development	8	102	0.84816	0.951389	gene18076;gene24439;gene13574;gene2371;gene24007;gene20077;gene62;gene6767
GO:0009124	nucleoside monophosphate biosynthetic process	4	56	0.849833	0.952175	gene22707;gene15162;gene24527;gene6714
GO:0043487	regulation of RNA stability	4	56	0.849833	0.952175	gene10739;gene6566;gene4873;gene11638
GO:1901800	positive regulation of proteasomal protein catabolic process	4	56	0.849833	0.952175	gene13382;gene341;gene62;gene6834
GO:0010628	positive regulation of gene expression	76	806	0.851618	0.953806	gene7954;gene19528;gene6623;gene10563;gene10744;gene10905;gene1099;gene12146;gene12443;gene1321;gene13792;gene13967;gene16787;gene1691;gene17530;gene18486;gene19254;gene19958;gene20285;gene20852;gene21884;gene22955;gene23125;gene23518;gene23593;gene2371;gene23757;gene2414;gene24231;gene24439;gene2457;gene25006;gene25134;gene25291;gene4391;gene4895;gene562;gene62;gene7080;gene891;gene8985;gene927;…
GO:0006261	DNA-dependent DNA replication	6	80	0.854183	0.956139	gene9261;gene11588;gene599;gene10537;gene13669;gene18003
GO:0031325	positive regulation of cellular metabolic process	126	1307	0.858421	0.9607	gene231;gene19528;gene6623;gene10563;gene10744;gene10905;gene1099;gene12146;gene12443;gene1321;gene13792;gene13967;gene16787;gene1691;gene17530;gene18486;gene19254;gene19958;gene20285;gene20852;gene21884;gene22955;gene23125;gene23518;gene23593;gene2371;gene23757;gene2414;gene24231;gene24439;gene2457;gene25006;gene25134;gene25291;gene4391;gene4895;gene562;gene62;gene7080;gene891;gene8985;gene927;g…
GO:0045931	positive regulation of mitotic cell cycle	5	69	0.859855	0.962121	gene19254;gene25006;gene18486;gene4099;gene9840
GO:0072503	cellular divalent inorganic cation homeostasis	6	81	0.862174	0.963046	gene20791;gene21025;gene17160;gene9486;gene3564;gene17851
GO:0050794	regulation of cellular process	451	4463	0.865383	0.965917	gene20604;gene21981;gene3645;gene13967;gene26055;gene6410;gene6611;gene22016;gene1990;gene17598;gene7954;gene231;gene23498;gene21354;gene19528;gene6623;gene19162;gene17008;gene16339;gene16962;gene25134;gene20643;gene7297;gene7449;gene10218;gene10804;gene11004;gene11588;gene12332;gene13711;gene14968;gene16287;gene1656;gene17566;gene19254;gene22955;gene23593;gene24007;gene24646;gene24942;gene27741;…
GO:0051172	negative regulation of nitrogen compound metabolic process	69	741	0.867188	0.967748	gene13967;gene26055;gene6410;gene6611;gene10739;gene19253;gene8724;gene6566;gene23075;gene7563;gene28785;gene18742;gene23352;gene23518;gene25768;gene2714;gene14220;gene6623;gene1010;gene27326;gene10744;gene1082;gene22016;gene14601;gene10563;gene13382;gene13440;gene14479;gene16546;gene16962;gene20456;gene21354;gene22144;gene22652;gene23498;gene26099;gene6237;gene3158;gene24439;gene24631;gene7954;g…
GO:1903902	positive regulation of viral life cycle	4	58	0.868427	0.968947	gene2606;gene23242;gene7954;gene10744
GO:0006352	DNA-templated transcription, initiation	8	105	0.869427	0.969879	gene5470;gene10806;gene10905;gene6234;gene12210;gene13440;gene20285;gene3656
GO:0006334	nucleosome assembly	6	82	0.869798	0.970109	gene12979;gene15711;gene27326;gene625;gene21935;gene5780
GO:0006275	regulation of DNA replication	7	94	0.872558	0.971616	gene1010;gene27326;gene3158;gene2714;gene25006;gene4099;gene9840
GO:0006887	exocytosis	7	95	0.879292	0.974189	gene17358;gene24976;gene2979;gene9840;gene26594;gene3359;gene16823
GO:1901362	organic cyclic compound biosynthetic process	154	1594	0.879421	0.974189	gene15162;gene9261;gene14523;gene10744;gene19619;gene5470;gene6714;gene6248;gene22019;gene13440;gene19166;gene19248;gene25245;gene22707;gene10905;gene6234;gene23068;gene11711;gene21564;gene13622;gene24567;gene24903;gene4699;gene10806;gene2525;gene24582;gene17566;gene2371;gene13365;gene3113;gene7657;gene4345;gene10117;gene10563;gene19184;gene787;gene24527;gene12210;gene2993;gene10475;gene10668;gen…
GO:0009891	positive regulation of biosynthetic process	75	807	0.881188	0.975963	gene19528;gene6623;gene10563;gene10744;gene10905;gene1099;gene12146;gene12443;gene1321;gene13792;gene13967;gene16787;gene1691;gene17530;gene18486;gene19254;gene19958;gene20285;gene20852;gene21884;gene22955;gene23125;gene23518;gene23593;gene2371;gene23757;gene2414;gene24231;gene24439;gene2457;gene25006;gene25134;gene25291;gene4391;gene4895;gene562;gene62;gene7080;gene891;gene8985;gene927;gene9486;…
GO:0034504	protein localization to nucleus	8	107	0.882208	0.976725	gene16546;gene25134;gene19253;gene7954;gene8135;gene17566;gene13967;gene927
GO:0071103	DNA conformation change	11	141	0.882379	0.97673	gene25914;gene14099;gene1010;gene21935;gene27812;gene12979;gene15711;gene27326;gene625;gene10905;gene5780
GO:0007163	establishment or maintenance of cell polarity	5	72	0.88348	0.977765	gene25006;gene10694;gene17851;gene13574;gene1760
GO:0000077	DNA damage checkpoint	6	84	0.883996	0.977967	gene7570;gene20517;gene10199;gene15765;gene10475;gene18486
GO:1902806	regulation of cell cycle G1/S phase transition	6	84	0.883996	0.977967	gene7570;gene14068;gene10199;gene18486;gene25006;gene10475
GO:0007623	circadian rhythm	4	60	0.885007	0.978738	gene1770;gene2371;gene25768;gene25914
GO:0051173	positive regulation of nitrogen compound metabolic process	79	849	0.885026	0.978738	gene19528;gene6623;gene10563;gene10744;gene10905;gene1099;gene12146;gene12443;gene1321;gene13792;gene13967;gene16787;gene1691;gene17530;gene18486;gene19254;gene19958;gene20285;gene20852;gene21884;gene22955;gene23125;gene23518;gene23593;gene2371;gene23757;gene2414;gene24231;gene24439;gene2457;gene25006;gene25134;gene25291;gene4391;gene4895;gene562;gene62;gene7080;gene891;gene8985;gene927;gene9486;…
GO:0035966	response to topologically incorrect protein	7	96	0.885727	0.97933	gene62;gene22196;gene26074;gene26447;gene5417;gene6623;gene927
GO:0006812	cation transport	15	187	0.890628	0.981979	gene4532;gene23842;gene1993;gene11027;gene2811;gene62;gene21025;gene3136;gene6716;gene12415;gene20791;gene9412;gene9413;gene26990;gene17851
GO:0001838	embryonic epithelial tube formation	4	61	0.892593	0.983255	gene10694;gene9486;gene13574;gene16962
GO:0048524	positive regulation of viral process	4	61	0.892593	0.983255	gene2606;gene23242;gene7954;gene10744
GO:0072175	epithelial tube formation	4	61	0.892593	0.983255	gene10694;gene9486;gene13574;gene16962
GO:0018193	peptidyl-amino acid modification	34	391	0.894056	0.984097	gene20812;gene11743;gene6203;gene19716;gene8001;gene22582;gene5469;gene16570;gene10920;gene12412;gene21446;gene4099;gene14479;gene18353;gene18742;gene24185;gene25076;gene262;gene27068;gene2429;gene10214;gene18474;gene7046;gene6714;gene2714;gene23593;gene24007;gene5084;gene7923;gene19239;gene24063;gene25914;gene26669;gene13989
GO:0030163	protein catabolic process	36	412	0.894226	0.9841	gene10513;gene9193;gene62;gene20728;gene19528;gene24851;gene16578;gene27403;gene13711;gene16346;gene19531;gene22226;gene2617;gene5067;gene10885;gene28381;gene20544;gene6227;gene10106;gene11743;gene19660;gene28134;gene7731;gene9711;gene11460;gene11596;gene12907;gene19268;gene3358;gene3372;gene6225;gene12886;gene24063;gene27062;gene341;gene4156
GO:0050769	positive regulation of neurogenesis	12	155	0.896476	0.986392	gene18076;gene24439;gene13574;gene2371;gene24007;gene20077;gene16787;gene19518;gene25866;gene17147;gene62;gene6767
GO:0009199	ribonucleoside triphosphate metabolic process	7	98	0.897739	0.987236	gene22707;gene6619;gene2827;gene18104;gene19736;gene6714;gene25769
GO:0007264	small GTPase mediated signal transduction	16	200	0.89924	0.987236	gene20077;gene25076;gene20643;gene12485;gene21227;gene9840;gene17047;gene17396;gene19651;gene21541;gene21900;gene27732;gene306;gene3679;gene1565;gene20681
GO:0045727	positive regulation of translation	4	62	0.899736	0.987236	gene1082;gene2414;gene11743;gene19278
GO:0010557	positive regulation of macromolecule biosynthetic process	71	775	0.901114	0.987236	gene19528;gene6623;gene10563;gene10744;gene10905;gene1099;gene12146;gene12443;gene1321;gene13792;gene13967;gene16787;gene1691;gene17530;gene18486;gene19254;gene19958;gene20285;gene20852;gene21884;gene22955;gene23125;gene23518;gene23593;gene2371;gene23757;gene2414;gene24231;gene24439;gene2457;gene25006;gene25134;gene25291;gene4391;gene4895;gene562;gene62;gene7080;gene891;gene8985;gene927;gene9486;…
GO:0016579	protein deubiquitination	5	75	0.903614	0.988695	gene7731;gene10106;gene20544;gene28134;gene9711
GO:0009411	response to UV	6	88	0.90849	0.992922	gene11596;gene2714;gene10905;gene1082;gene25134;gene7297
GO:0098655	cation transmembrane transport	6	88	0.90849	0.992922	gene4532;gene21025;gene9412;gene9413;gene17851;gene20791
GO:0098662	inorganic cation transmembrane transport	6	88	0.90849	0.992922	gene4532;gene21025;gene9412;gene9413;gene17851;gene20791
GO:0032846	positive regulation of homeostatic process	5	76	0.909617	0.993658	gene17566;gene21025;gene11460;gene23757;gene562
GO:0030177	positive regulation of Wnt signaling pathway	4	64	0.912777	0.994465	gene23593;gene25006;gene9486;gene7449
GO:0006839	mitochondrial transport	7	101	0.91374	0.995284	gene8802;gene744;gene23075;gene11588;gene18442;gene18814;gene27741
GO:0031570	DNA integrity checkpoint	6	89	0.913867	0.995284	gene7570;gene20517;gene10199;gene15765;gene10475;gene18486
GO:1903308	regulation of chromatin modification	5	77	0.915291	0.99665	gene21884;gene22955;gene11743;gene7563;gene4156
GO:0031346	positive regulation of cell projection organization	10	137	0.917506	0.997991	gene18076;gene17851;gene24439;gene13574;gene2371;gene24007;gene20077;gene62;gene6767;gene7147
GO:0000086	G2/M transition of mitotic cell cycle	4	65	0.918713	0.997991	gene19599;gene24851;gene29289;gene9351
GO:0031056	regulation of histone modification	4	65	0.918713	0.997991	gene21884;gene22955;gene11743;gene7563
GO:0051603	proteolysis involved in cellular protein catabolic process	32	380	0.922501	0.999455	gene10513;gene62;gene24851;gene13711;gene16346;gene19531;gene22226;gene2617;gene5067;gene20544;gene28381;gene6227;gene9193;gene10106;gene11743;gene19660;gene28134;gene7731;gene9711;gene11460;gene11596;gene12907;gene19268;gene3358;gene3372;gene6225;gene12886;gene19528;gene24063;gene27062;gene341;gene4156
GO:0031328	positive regulation of cellular biosynthetic process	72	796	0.922626	0.999455	gene19528;gene6623;gene10563;gene10744;gene10905;gene1099;gene12146;gene12443;gene1321;gene13792;gene13967;gene16787;gene1691;gene17530;gene18486;gene19254;gene19958;gene20285;gene20852;gene21884;gene22955;gene23125;gene23518;gene23593;gene2371;gene23757;gene2414;gene24231;gene24439;gene2457;gene25006;gene25134;gene25291;gene4391;gene4895;gene562;gene62;gene7080;gene891;gene8985;gene927;gene9486;…
GO:0006333	chromatin assembly or disassembly	7	103	0.923168	0.999858	gene1010;gene21935;gene12979;gene15711;gene27326;gene625;gene5780
GO:0060249	anatomical structure homeostasis	8	115	0.923402	0.999927	gene11992;gene18849;gene28772;gene12458;gene62;gene13711;gene24185;gene23239
GO:0070646	protein modification by small protein removal	6	91	0.923801	1	gene24752;gene7731;gene10106;gene20544;gene28134;gene9711
GO:0040029	regulation of gene expression, epigenetic	9	127	0.924237	1	gene10739;gene19253;gene8724;gene14601;gene24631;gene7954;gene6234;gene20456;gene22955
GO:0006612	protein targeting to membrane	4	66	0.924285	1	gene21364;gene204;gene18742;gene5691
GO:0044839	cell cycle G2/M phase transition	4	66	0.924285	1	gene19599;gene24851;gene29289;gene9351
GO:0046700	heterocycle catabolic process	15	196	0.925364	1	gene11711;gene10739;gene6566;gene23793;gene24407;gene22955;gene12055;gene22481;gene12406;gene251;gene3286;gene27812;gene28785;gene2590;gene2306
GO:0072659	protein localization to plasma membrane	5	79	0.925705	1	gene18742;gene18821;gene21354;gene3679;gene9486
GO:1990778	protein localization to cell periphery	5	79	0.925705	1	gene18742;gene18821;gene21354;gene3679;gene9486
GO:0016236	macroautophagy	8	116	0.927556	1	gene11743;gene3077;gene62;gene3075;gene7297;gene11263;gene24932;gene8138
GO:0009205	purine ribonucleoside triphosphate metabolic process	6	92	0.928381	1	gene22707;gene6619;gene2827;gene18104;gene19736;gene25769
GO:0080135	regulation of cellular response to stress	31	372	0.92899	1	gene17598;gene23498;gene11743;gene2714;gene62;gene20652;gene1082;gene11880;gene15765;gene25006;gene26064;gene7563;gene5745;gene7572;gene17851;gene17358;gene20544;gene27830;gene9261;gene26074;gene3077;gene16339;gene17566;gene6623;gene25134;gene562;gene10744;gene7080;gene19828;gene19103;gene23068
GO:0000082	G1/S transition of mitotic cell cycle	4	67	0.929512	1	gene10537;gene15162;gene18003;gene25076
GO:0002429	immune response-activating cell surface receptor signaling pathway	4	67	0.929512	1	gene26018;gene12406;gene13632;gene927
GO:0017157	regulation of exocytosis	4	67	0.929512	1	gene16287;gene26594;gene927;gene17882
GO:0044843	cell cycle G1/S phase transition	4	67	0.929512	1	gene10537;gene15162;gene18003;gene25076
GO:0043412	macromolecule modification	141	1497	0.930184	1	gene24752;gene20812;gene1000;gene21564;gene11743;gene26135;gene14479;gene11596;gene19528;gene62;gene1990;gene7731;gene6203;gene24339;gene17566;gene24185;gene10471;gene20817;gene2429;gene26074;gene12886;gene12907;gene341;gene10199;gene12235;gene16546;gene18491;gene20598;gene24063;gene24851;gene3597;gene6227;gene9926;gene4156;gene22955;gene7774;gene1760;gene12121;gene17598;gene19599;gene19774;gene2…
GO:0051495	positive regulation of cytoskeleton organization	5	80	0.930473	1	gene4472;gene1321;gene18486;gene25768;gene13755
GO:0007276	gamete generation	16	209	0.930937	1	gene12210;gene13412;gene17540;gene20442;gene22652;gene2371;gene23757;gene24063;gene25901;gene28134;gene9944;gene21835;gene562;gene9115;gene8700;gene16546
GO:0006260	DNA replication	13	176	0.933857	1	gene9261;gene11588;gene12443;gene1691;gene18003;gene20517;gene21935;gene25914;gene2993;gene9840;gene599;gene10537;gene13669
GO:0009893	positive regulation of metabolic process	138	1470	0.933931	1	gene7954;gene231;gene19528;gene6623;gene10563;gene10744;gene10905;gene1099;gene12146;gene12443;gene1321;gene13792;gene13967;gene16787;gene1691;gene17530;gene18486;gene19254;gene19958;gene20285;gene20852;gene21884;gene22955;gene23125;gene23518;gene23593;gene2371;gene23757;gene2414;gene24231;gene24439;gene2457;gene25006;gene25134;gene25291;gene4391;gene4895;gene562;gene62;gene7080;gene891;gene8985;…
GO:0019882	antigen processing and presentation	4	68	0.93441	1	gene13358;gene2617;gene3358;gene927
GO:0034250	positive regulation of cellular amide metabolic process	4	68	0.93441	1	gene1082;gene2414;gene11743;gene19278
GO:1902275	regulation of chromatin organization	5	81	0.934966	1	gene21884;gene22955;gene11743;gene7563;gene4156
GO:0051962	positive regulation of nervous system development	12	165	0.935371	1	gene18076;gene24439;gene13574;gene2371;gene24007;gene20077;gene16787;gene19518;gene25866;gene17147;gene62;gene6767
GO:0007009	plasma membrane organization	7	106	0.935629	1	gene13755;gene18742;gene18821;gene21041;gene21354;gene3679;gene9486
GO:0010604	positive regulation of macromolecule metabolic process	123	1323	0.938022	1	gene7954;gene231;gene19528;gene6623;gene10563;gene10744;gene10905;gene1099;gene12146;gene12443;gene1321;gene13792;gene13967;gene16787;gene1691;gene17530;gene18486;gene19254;gene19958;gene20285;gene20852;gene21884;gene22955;gene23125;gene23518;gene23593;gene2371;gene23757;gene2414;gene24231;gene24439;gene2457;gene25006;gene25134;gene25291;gene4391;gene4895;gene562;gene62;gene7080;gene891;gene8985;…
GO:0044257	cellular protein catabolic process	32	387	0.938447	1	gene10513;gene62;gene24851;gene13711;gene16346;gene19531;gene22226;gene2617;gene5067;gene20544;gene28381;gene6227;gene9193;gene10106;gene11743;gene19660;gene28134;gene7731;gene9711;gene11460;gene11596;gene12907;gene19268;gene3358;gene3372;gene6225;gene12886;gene19528;gene24063;gene27062;gene341;gene4156
GO:0006913	nucleocytoplasmic transport	12	166	0.938464	1	gene14375;gene22477;gene17874;gene25134;gene22390;gene19253;gene7954;gene8135;gene17566;gene19796;gene13967;gene927
GO:0045732	positive regulation of protein catabolic process	9	131	0.938962	1	gene11638;gene927;gene13382;gene341;gene62;gene6834;gene12886;gene18353;gene25076
GO:0019538	protein metabolic process	199	2084	0.94307	1	gene231;gene24631;gene3650;gene2979;gene24752;gene20812;gene15176;gene21904;gene26990;gene11743;gene26135;gene14479;gene10513;gene11596;gene19528;gene62;gene16570;gene1990;gene7731;gene6203;gene13305;gene24963;gene13711;gene13440;gene24339;gene17566;gene24185;gene7449;gene20817;gene2429;gene26074;gene13304;gene9580;gene9581;gene12886;gene12907;gene341;gene10199;gene12235;gene16546;gene18491;gene2…
GO:0044087	regulation of cellular component biogenesis	32	390	0.944394	1	gene25134;gene4472;gene11743;gene14375;gene10905;gene6623;gene17851;gene6373;gene2371;gene1321;gene18486;gene7572;gene22531;gene306;gene25076;gene17160;gene24860;gene21227;gene12127;gene3077;gene25768;gene1990;gene25696;gene25697;gene26990;gene62;gene26976;gene19774;gene19352;gene13755;gene26064;gene7563
GO:0006897	endocytosis	15	203	0.945511	1	gene27162;gene17160;gene17906;gene19734;gene21446;gene24974;gene26759;gene27396;gene6767;gene18742;gene26018;gene9486;gene21900;gene12164;gene1990
GO:0006417	regulation of translation	17	226	0.946251	1	gene10739;gene19253;gene8724;gene6566;gene1082;gene17540;gene22502;gene4892;gene562;gene14220;gene6623;gene2414;gene20456;gene11743;gene19278;gene24631;gene7954
GO:0009144	purine nucleoside triphosphate metabolic process	6	97	0.947822	1	gene22707;gene6619;gene2827;gene18104;gene19736;gene25769
GO:0034728	nucleosome organization	6	97	0.947822	1	gene12979;gene15711;gene27326;gene625;gene21935;gene5780
GO:0007283	spermatogenesis	12	170	0.949591	1	gene12210;gene13412;gene17540;gene20442;gene22652;gene2371;gene23757;gene24063;gene25901;gene28134;gene9944;gene16546
GO:0051169	nuclear transport	12	170	0.949591	1	gene14375;gene22477;gene17874;gene25134;gene22390;gene19253;gene7954;gene8135;gene17566;gene19796;gene13967;gene927
GO:0034248	regulation of cellular amide metabolic process	18	239	0.950131	1	gene10739;gene19253;gene8724;gene6566;gene1082;gene17540;gene22502;gene4892;gene562;gene14220;gene6623;gene2414;gene20456;gene11743;gene19278;gene24631;gene7954;gene19352
GO:0071705	nitrogen compound transport	15	205	0.950329	1	gene1990;gene24582;gene8802;gene20643;gene24932;gene1993;gene10739;gene17874;gene17875;gene62;gene2467;gene11588;gene27471;gene26990;gene16823
GO:0090305	nucleic acid phosphodiester bond hydrolysis	6	98	0.951088	1	gene10905;gene10262;gene23212;gene2801;gene24631;gene2306
GO:0051302	regulation of cell division	10	147	0.951151	1	gene11848;gene18486;gene4099;gene9840;gene7080;gene8135;gene17566;gene23593;gene2736;gene3156
GO:0044270	cellular nitrogen compound catabolic process	14	194	0.951483	1	gene10739;gene6566;gene23793;gene24407;gene22955;gene12055;gene22481;gene12406;gene251;gene3286;gene27812;gene28785;gene2590;gene2306
GO:0048232	male gamete generation	12	171	0.952083	1	gene12210;gene13412;gene17540;gene20442;gene22652;gene2371;gene23757;gene24063;gene25901;gene28134;gene9944;gene16546
GO:1901991	negative regulation of mitotic cell cycle phase transition	5	86	0.953755	1	gene7570;gene10199;gene18486;gene6566;gene10475
[truncated: 3,976 more rows]

## Sheet: GO for downregulated mRNAs
Additional file 11 GO terms for D4 versus D0. List of GO terms for downregulated mRNAs from D4 versus D0.
[truncated: 5,438 more rows]

[truncated: 4 more sheets: GO for upregulated lncRNAs, GO for downregulated lncRNAs, GO for upregulated circRNAs, GO for downregulated circRNAs]
