# Supplementary material for: A genome-wide landscape of mRNAs, lncRNAs, and circRNAs during subcutaneous adipogenesis in pigs
Source: J Anim Sci Biotechnol. 2018 Nov 1;9:76. doi: 10.1186/s40104-018-0292-7 (PMC6211446; doi:10.1186/s40104-018-0292-7)
Supplement: Supplementary file 12 — GO terms for upregulated and downregulated mRNAs, lncRNAs, and circRNAs from D8 vs D0. Terms marked gray background represent significant enrichment, while other terms represent non-significant enrichment. (XLSX 3796 kb) [file 40104_2018_292_MOESM12_ESM.xlsx]

## Sheet: GO for upregulated mRNAs
Additional file 12 GO terms for D8 versus D0. List of GO terms for upregulated mRNAs from D8 versus D0.
GO ID	Description	GeneRatio (293)	BgRatio (8043)	pvalue	fdr	geneID
GO:0006629	lipid metabolic process	64	532	2.87979e-18	1.07675e-14	gene20994;gene18001;gene10806;gene1990;gene7147;gene15585;gene23386;gene14480;gene11020;gene26055;gene28390;gene16570;gene24567;gene2042;gene19267;gene25831;gene24531;gene10885;gene1656;gene16244;gene20320;gene30259;gene13828;gene9464;gene20917;gene20364;gene25535;gene10714;gene20429;gene25091;gene18785;gene19619;gene3113;gene17214;gene22334;gene13318;gene23844;gene9582;gene10976;gene3699;gene370…
GO:0044255	cellular lipid metabolic process	50	435	1.62618e-13	3.04015e-10	gene20994;gene18001;gene7147;gene15585;gene23386;gene14480;gene26055;gene28390;gene16570;gene2042;gene24531;gene1656;gene16244;gene20320;gene30259;gene20917;gene20364;gene25535;gene10714;gene20429;gene25091;gene18785;gene19267;gene19619;gene3113;gene17214;gene22334;gene13318;gene23844;gene9582;gene3699;gene3702;gene14077;gene25134;gene11640;gene3796;gene19352;gene25831;gene18474;gene1785;gene6253…
GO:0032787	monocarboxylic acid metabolic process	35	234	5.40987e-13	6.7425e-10	gene18001;gene15585;gene23386;gene14480;gene26055;gene28390;gene2042;gene20364;gene2606;gene10714;gene24567;gene25091;gene18785;gene19267;gene19619;gene20917;gene24531;gene3113;gene17214;gene20429;gene22334;gene21287;gene10976;gene3699;gene3702;gene19736;gene3796;gene25831;gene20994;gene21354;gene5891;gene744;gene18913;gene13989;gene13697
GO:0006631	fatty acid metabolic process	27	149	2.88225e-12	2.69419e-09	gene18001;gene15585;gene23386;gene14480;gene26055;gene28390;gene2042;gene20364;gene10714;gene25091;gene18785;gene19267;gene19619;gene20917;gene24531;gene3113;gene17214;gene20429;gene22334;gene3699;gene3702;gene3796;gene25831;gene21354;gene5891;gene744;gene18913
GO:0044281	small molecule metabolic process	71	898	9.4401e-11	7.05931e-08	gene24969;gene351;gene20994;gene18001;gene10806;gene1990;gene7147;gene15585;gene23386;gene969;gene14480;gene7491;gene19619;gene957;gene21905;gene26055;gene28390;gene16570;gene19267;gene6415;gene24567;gene17659;gene18766;gene21924;gene2042;gene18134;gene24531;gene10885;gene1656;gene21287;gene20364;gene26997;gene2606;gene10714;gene17008;gene21354;gene3702;gene16244;gene30259;gene25091;gene3286;gene…
GO:0019752	carboxylic acid metabolic process	44	439	5.48032e-10	3.41515e-07	gene18001;gene15585;gene23386;gene14480;gene957;gene26055;gene28390;gene19267;gene6415;gene18766;gene2042;gene21287;gene20364;gene2606;gene10714;gene3702;gene24567;gene25091;gene18785;gene19619;gene20917;gene24531;gene3113;gene6928;gene17214;gene20429;gene22334;gene10976;gene3699;gene9582;gene19736;gene3796;gene4345;gene25831;gene20994;gene643;gene21354;gene5891;gene744;gene18913;gene17376;gene87…
GO:0006952	defense response	37	357	6.10274e-09	3.25973e-06	gene8415;gene2457;gene21981;gene23242;gene13305;gene24963;gene11460;gene12331;gene15997;gene19261;gene23240;gene23241;gene3645;gene3981;gene927;gene4895;gene13304;gene25966;gene26136;gene8001;gene8002;gene8003;gene9581;gene3704;gene10563;gene24528;gene3257;gene9571;gene23844;gene7525;gene22810;gene17851;gene19640;gene20841;gene20917;gene3699;gene2417
GO:1901615	organic hydroxy compound metabolic process	26	195	7.76836e-09	3.63074e-06	gene10806;gene1990;gene7147;gene969;gene7491;gene62;gene21905;gene16570;gene24567;gene24531;gene10885;gene1656;gene16244;gene30259;gene23844;gene9582;gene10976;gene25831;gene20364;gene11640;gene1785;gene20994;gene6253;gene19267;gene744;gene27204
GO:0043436	oxoacid metabolic process	44	480	9.03486e-09	3.75348e-06	gene18001;gene15585;gene23386;gene14480;gene957;gene26055;gene28390;gene19267;gene6415;gene18766;gene2042;gene21287;gene20364;gene2606;gene10714;gene3702;gene24567;gene25091;gene18785;gene19619;gene20917;gene24531;gene3113;gene6928;gene17214;gene20429;gene22334;gene10976;gene3699;gene9582;gene19736;gene3796;gene4345;gene25831;gene20994;gene643;gene21354;gene5891;gene744;gene18913;gene17376;gene87…
GO:0006082	organic acid metabolic process	44	483	1.09275e-08	4.0858e-06	gene18001;gene15585;gene23386;gene14480;gene957;gene26055;gene28390;gene19267;gene6415;gene18766;gene2042;gene21287;gene20364;gene2606;gene10714;gene3702;gene24567;gene25091;gene18785;gene19619;gene20917;gene24531;gene3113;gene6928;gene17214;gene20429;gene22334;gene10976;gene3699;gene9582;gene19736;gene3796;gene4345;gene25831;gene20994;gene643;gene21354;gene5891;gene744;gene18913;gene17376;gene87…
GO:0006955	immune response	34	328	2.65799e-08	9.03475e-06	gene2457;gene8415;gene21981;gene23242;gene13305;gene24963;gene21638;gene927;gene13304;gene9581;gene23240;gene3645;gene4895;gene15997;gene19261;gene23241;gene25966;gene26136;gene8001;gene8002;gene8003;gene11460;gene3981;gene22810;gene17851;gene19640;gene4089;gene2417;gene13358;gene17160;gene22152;gene6143;gene7147;gene18486
GO:0045087	innate immune response	25	196	3.77711e-08	1.17689e-05	gene2457;gene8415;gene21981;gene23242;gene13305;gene24963;gene23240;gene3645;gene4895;gene13304;gene15997;gene19261;gene23241;gene25966;gene26136;gene8001;gene8002;gene8003;gene9581;gene11460;gene3981;gene22810;gene17851;gene19640;gene2417
GO:0006633	fatty acid biosynthetic process	13	56	7.05364e-08	1.93892e-05	gene15585;gene23386;gene26055;gene28390;gene25091;gene18785;gene19267;gene19619;gene20917;gene24531;gene3113;gene3796;gene25831
GO:0042221	response to chemical	83	1304	7.25993e-08	1.93892e-05	gene17851;gene19640;gene8001;gene8003;gene927;gene10563;gene12443;gene17641;gene9966;gene15095;gene24339;gene567;gene3133;gene1990;gene21041;gene24974;gene25134;gene62;gene14968;gene4895;gene3156;gene2457;gene8415;gene17214;gene21981;gene23242;gene18486;gene19984;gene26055;gene744;gene3645;gene643;gene13680;gene23125;gene25006;gene21354;gene8407;gene12332;gene18338;gene1691;gene22334;gene23240;ge…
GO:0072330	monocarboxylic acid biosynthetic process	15	78	1.01667e-07	2.53421e-05	gene15585;gene23386;gene26055;gene28390;gene24567;gene25091;gene18785;gene19267;gene19619;gene20917;gene24531;gene3113;gene3796;gene25831;gene20994
GO:0006066	alcohol metabolic process	21	151	1.0901e-07	2.54743e-05	gene10806;gene1990;gene7147;gene969;gene21905;gene16570;gene24567;gene24531;gene10885;gene1656;gene16244;gene30259;gene23844;gene9582;gene25831;gene11640;gene1785;gene20994;gene6253;gene19267;gene744
GO:0008610	lipid biosynthetic process	28	253	1.24456e-07	2.73731e-05	gene15585;gene23386;gene26055;gene28390;gene19267;gene25831;gene1656;gene16244;gene20320;gene30259;gene25535;gene24567;gene20429;gene25091;gene18785;gene19619;gene20917;gene24531;gene3113;gene13318;gene9582;gene3796;gene17484;gene20994;gene18474;gene10885;gene16570;gene744
GO:0044283	small molecule biosynthetic process	25	216	2.58423e-07	5.36803e-05	gene15585;gene23386;gene957;gene26055;gene28390;gene17659;gene1656;gene24567;gene25091;gene18785;gene19267;gene19619;gene20917;gene24531;gene3113;gene3796;gene25831;gene969;gene20994;gene17376;gene2606;gene8900;gene10885;gene16570;gene744
GO:0019433	triglyceride catabolic process	6	10	4.12473e-07	8.11703e-05	gene10806;gene10885;gene16570;gene20917;gene22100;gene2470
GO:0016042	lipid catabolic process	18	124	4.72985e-07	8.84246e-05	gene18001;gene7147;gene11020;gene10885;gene10806;gene13828;gene9464;gene10714;gene10976;gene20364;gene21354;gene5891;gene744;gene20917;gene16570;gene22100;gene2470;gene13697
GO:0033559	unsaturated fatty acid metabolic process	10	37	5.13654e-07	9.14548e-05	gene26055;gene28390;gene23386;gene2042;gene20364;gene3699;gene3702;gene20917;gene15585;gene25091
GO:0009605	response to external stimulus	46	592	5.96238e-07	0.000101333	gene8401;gene17851;gene19640;gene8001;gene8003;gene927;gene1990;gene21041;gene2457;gene11460;gene12331;gene15997;gene19261;gene21981;gene23240;gene23241;gene23242;gene3645;gene3981;gene25006;gene17008;gene8407;gene1691;gene17147;gene21638;gene3704;gene309;gene18338;gene20994;gene62;gene7525;gene10563;gene22334;gene7491;gene8415;gene23844;gene9182;gene8002;gene12332;gene25966;gene17160;gene20932;g…
GO:0097006	regulation of plasma lipoprotein particle levels	7	16	6.83749e-07	0.000111154	gene16244;gene21354;gene30259;gene10885;gene16570;gene1990;gene9582
GO:0006959	humoral immune response	9	31	9.9414e-07	0.000154879	gene13305;gene24963;gene13304;gene9581;gene3645;gene927;gene25966;gene2417;gene18486
GO:0051239	regulation of multicellular organismal process	65	991	1.06703e-06	0.000159585	gene16339;gene21354;gene25006;gene18486;gene20841;gene9966;gene4895;gene19774;gene16546;gene7131;gene19261;gene927;gene1691;gene12197;gene309;gene26990;gene19800;gene9182;gene12090;gene17118;gene18338;gene2457;gene17851;gene25134;gene19278;gene20800;gene26674;gene17147;gene10885;gene23352;gene20320;gene26492;gene18913;gene28390;gene11640;gene26055;gene20917;gene6143;gene7147;gene21835;gene27581;g…
GO:0035337	fatty-acyl-CoA metabolic process	8	24	1.24658e-06	0.000179268	gene16244;gene30259;gene19619;gene14480;gene15585;gene19267;gene25091;gene3796
GO:0006641	triglyceride metabolic process	9	32	1.33938e-06	0.000185479	gene16244;gene20320;gene30259;gene10806;gene10885;gene16570;gene20917;gene22100;gene2470
GO:0046461	neutral lipid catabolic process	6	12	1.70575e-06	0.000219924	gene20917;gene10806;gene10885;gene16570;gene22100;gene2470
GO:0046464	acylglycerol catabolic process	6	12	1.70575e-06	0.000219924	gene20917;gene10806;gene10885;gene16570;gene22100;gene2470
GO:0046503	glycerolipid catabolic process	7	19	2.74002e-06	0.000327964	gene7147;gene20917;gene10806;gene10885;gene16570;gene22100;gene2470
GO:0016053	organic acid biosynthetic process	17	126	2.80686e-06	0.000327964	gene15585;gene23386;gene957;gene26055;gene28390;gene24567;gene25091;gene18785;gene19267;gene19619;gene20917;gene24531;gene3113;gene3796;gene25831;gene20994;gene17376
GO:0046394	carboxylic acid biosynthetic process	17	126	2.80686e-06	0.000327964	gene15585;gene23386;gene957;gene26055;gene28390;gene24567;gene25091;gene18785;gene19267;gene19619;gene20917;gene24531;gene3113;gene3796;gene25831;gene20994;gene17376
GO:0002252	immune effector process	20	171	3.61281e-06	0.000409342	gene13305;gene24963;gene2457;gene11460;gene12331;gene15997;gene19261;gene21981;gene23240;gene23241;gene23242;gene3645;gene3981;gene927;gene13304;gene9581;gene4089;gene22810;gene2417;gene18486
GO:0006638	neutral lipid metabolic process	9	36	3.9532e-06	0.000411723	gene16244;gene20320;gene30259;gene20917;gene10806;gene10885;gene16570;gene22100;gene2470
GO:0006639	acylglycerol metabolic process	9	36	3.9532e-06	0.000411723	gene16244;gene20320;gene30259;gene20917;gene10806;gene10885;gene16570;gene22100;gene2470
GO:0035336	long-chain fatty-acyl-CoA metabolic process	7	20	4.08479e-06	0.000411723	gene16244;gene30259;gene14480;gene15585;gene19267;gene25091;gene3796
GO:0070542	response to fatty acid	7	20	4.08479e-06	0.000411723	gene22334;gene16244;gene30259;gene17160;gene12332;gene17008;gene17851
GO:0044710	single-organism metabolic process	117	2246	4.1844e-06	0.000411723	gene24969;gene351;gene62;gene20994;gene18001;gene10806;gene1990;gene7147;gene15585;gene23386;gene969;gene14480;gene11020;gene7491;gene19619;gene13305;gene24963;gene957;gene21905;gene26055;gene28390;gene16570;gene19267;gene6415;gene24567;gene17659;gene18766;gene21924;gene2042;gene25831;gene13304;gene9581;gene18134;gene24531;gene17160;gene10885;gene21492;gene1656;gene21287;gene22955;gene16244;gene2…
GO:0006637	acyl-CoA metabolic process	10	46	4.49221e-06	0.000419909	gene16244;gene30259;gene19619;gene14480;gene15585;gene19267;gene25091;gene3796;gene25831;gene18785
GO:0035383	thioester metabolic process	10	46	4.49221e-06	0.000419909	gene16244;gene30259;gene19619;gene14480;gene15585;gene19267;gene25091;gene3796;gene25831;gene18785
GO:0009607	response to biotic stimulus	27	288	5.52698e-06	0.000504033	gene1990;gene21041;gene927;gene2457;gene11460;gene12331;gene15997;gene19261;gene21981;gene23240;gene23241;gene23242;gene3645;gene3981;gene9182;gene3704;gene19787;gene17851;gene23844;gene7525;gene8135;gene8002;gene12332;gene25006;gene25966;gene8415;gene17160
GO:0050896	response to stimulus	142	2899	6.10157e-06	0.000543185	gene24339;gene16339;gene8401;gene9102;gene25006;gene17851;gene19640;gene8001;gene8003;gene927;gene10563;gene12443;gene17641;gene9966;gene15095;gene567;gene3133;gene1990;gene21041;gene24974;gene25134;gene62;gene8415;gene14968;gene4895;gene11828;gene3156;gene2457;gene17214;gene13854;gene21981;gene23242;gene18486;gene19984;gene26055;gene744;gene13305;gene24963;gene19734;gene8407;gene3645;gene643;gen…
GO:0044242	cellular lipid catabolic process	14	95	7.60836e-06	0.000661574	gene18001;gene7147;gene10714;gene20364;gene21354;gene5891;gene744;gene20917;gene10806;gene10885;gene16570;gene22100;gene2470;gene13697
GO:0030198	extracellular matrix organization	16	122	8.0274e-06	0.000666988	gene7131;gene12197;gene7345;gene1248;gene18338;gene21587;gene23404;gene24339;gene27679;gene309;gene3976;gene8401;gene8415;gene9102;gene17160;gene9948
GO:0043062	extracellular structure organization	16	122	8.0274e-06	0.000666988	gene7131;gene12197;gene7345;gene1248;gene18338;gene21587;gene23404;gene24339;gene27679;gene309;gene3976;gene8401;gene8415;gene9102;gene17160;gene9948
GO:0006956	complement activation	6	15	8.4199e-06	0.00066983	gene13305;gene24963;gene13304;gene9581;gene2417;gene18486
GO:0072376	protein activation cascade	6	15	8.4199e-06	0.00066983	gene13305;gene24963;gene13304;gene9581;gene2417;gene18486
GO:0034340	response to type I interferon	8	31	1.06996e-05	0.000833451	gene21981;gene23242;gene23240;gene2457;gene3645;gene4895;gene11460;gene3981
GO:0070887	cellular response to chemical stimulus	57	888	1.12565e-05	0.000858938	gene17851;gene19640;gene8001;gene8003;gene927;gene15095;gene24339;gene567;gene3133;gene1990;gene21041;gene24974;gene25134;gene62;gene14968;gene4895;gene2457;gene8415;gene21981;gene23242;gene18486;gene19984;gene26055;gene744;gene23125;gene8407;gene25006;gene22334;gene23240;gene3645;gene18539;gene20852;gene21354;gene3286;gene13680;gene18338;gene23241;gene16244;gene30259;gene1770;gene9182;gene7131;g…
GO:0071621	granulocyte chemotaxis	6	16	1.30616e-05	0.000976515	gene17851;gene19640;gene8001;gene8003;gene927;gene20841
GO:0001101	response to acid chemical	15	113	1.33197e-05	0.000976515	gene15095;gene24339;gene567;gene22334;gene16244;gene30259;gene17160;gene12332;gene4895;gene17008;gene1656;gene20852;gene17851;gene16339;gene1990
GO:0048878	chemical homeostasis	27	306	1.69093e-05	0.00121584	gene20791;gene16275;gene10563;gene2470;gene25134;gene10885;gene16244;gene16570;gene1990;gene30259;gene19352;gene262;gene17160;gene17875;gene7131;gene17008;gene11848;gene19984;gene20852;gene21354;gene19640;gene7491;gene62;gene23242;gene22334;gene17851;gene9182
GO:0046949	fatty-acyl-CoA biosynthetic process	6	17	1.95717e-05	0.00138073	gene19619;gene14480;gene15585;gene19267;gene25091;gene3796
GO:0016101	diterpenoid metabolic process	7	25	2.16459e-05	0.00149878	gene20994;gene24531;gene14077;gene11640;gene1785;gene6253;gene13697
GO:0006935	chemotaxis	16	133	2.43055e-05	0.00161239	gene17851;gene19640;gene8001;gene8003;gene927;gene25006;gene8407;gene1691;gene17147;gene21638;gene309;gene8415;gene20932;gene7147;gene26492;gene20841
GO:0010033	response to organic substance	61	999	2.47284e-05	0.00161239	gene10563;gene12443;gene17641;gene9966;gene15095;gene24339;gene567;gene17851;gene19640;gene1990;gene21041;gene927;gene24974;gene25134;gene62;gene14968;gene4895;gene2457;gene8415;gene17214;gene21981;gene23242;gene3645;gene643;gene13680;gene21354;gene12332;gene18338;gene25006;gene22334;gene23240;gene18539;gene19984;gene20852;gene3286;gene23241;gene16244;gene30259;gene1770;gene9182;gene7131;gene2099…
GO:0098542	defense response to other organism	17	148	2.49631e-05	0.00161239	gene2457;gene11460;gene12331;gene15997;gene19261;gene21981;gene23240;gene23241;gene23242;gene3645;gene3981;gene927;gene3704;gene23844;gene7525;gene8002;gene25966
GO:0019216	regulation of lipid metabolic process	15	119	2.50117e-05	0.00161239	gene17008;gene25134;gene20852;gene4895;gene16570;gene20429;gene2470;gene17851;gene10885;gene16281;gene21354;gene12090;gene3286;gene19352;gene927
GO:0042330	taxis	16	134	2.67079e-05	0.00167702	gene17851;gene19640;gene8001;gene8003;gene927;gene25006;gene8407;gene1691;gene17147;gene21638;gene309;gene8415;gene20932;gene7147;gene26492;gene20841
GO:0044712	single-organism catabolic process	34	444	2.7952e-05	0.00167702	gene351;gene62;gene18001;gene7147;gene969;gene11020;gene10885;gene21287;gene10806;gene13828;gene9464;gene24969;gene10714;gene3286;gene6928;gene21932;gene10976;gene19736;gene24339;gene27679;gene3976;gene7345;gene8401;gene20364;gene21354;gene5891;gene744;gene20917;gene16570;gene22100;gene2470;gene8778;gene3156;gene13697
GO:0034308	primary alcohol metabolic process	6	18	2.84647e-05	0.00167702	gene24531;gene25831;gene11640;gene1785;gene20994;gene6253
GO:0097530	granulocyte migration	6	18	2.84647e-05	0.00167702	gene17851;gene19640;gene8001;gene8003;gene927;gene20841
GO:0035384	thioester biosynthetic process	7	26	2.87054e-05	0.00167702	gene19619;gene14480;gene15585;gene19267;gene25091;gene3796;gene25831
GO:0071616	acyl-CoA biosynthetic process	7	26	2.87054e-05	0.00167702	gene19619;gene14480;gene15585;gene19267;gene25091;gene3796;gene25831
GO:0051607	defense response to virus	12	82	3.67913e-05	0.00211635	gene2457;gene11460;gene12331;gene15997;gene19261;gene21981;gene23240;gene23241;gene23242;gene3645;gene3981;gene927
GO:0006721	terpenoid metabolic process	7	27	3.75553e-05	0.00212756	gene20994;gene24531;gene14077;gene11640;gene1785;gene6253;gene13697
GO:0006732	coenzyme metabolic process	17	153	3.84729e-05	0.00214702	gene16244;gene30259;gene19619;gene12267;gene17659;gene14480;gene15585;gene19267;gene25091;gene3796;gene21932;gene19736;gene8900;gene25831;gene20320;gene6415;gene18785
GO:0030593	neutrophil chemotaxis	5	12	3.97815e-05	0.00218739	gene17851;gene19640;gene8001;gene8003;gene927
GO:0034097	response to cytokine	22	235	4.30025e-05	0.00233024	gene17851;gene19640;gene4895;gene2457;gene8415;gene21981;gene23242;gene3645;gene21354;gene927;gene23240;gene23241;gene11460;gene3981;gene26055;gene18785;gene18338;gene7131;gene8900;gene11828;gene24339;gene20598
GO:0051186	cofactor metabolic process	19	187	4.75794e-05	0.00241866	gene16244;gene30259;gene19619;gene12267;gene17659;gene21924;gene14480;gene15585;gene19267;gene25091;gene3796;gene21932;gene21287;gene19736;gene8900;gene25831;gene20320;gene6415;gene18785
GO:0030595	leukocyte chemotaxis	7	28	4.85278e-05	0.00241927	gene17851;gene19640;gene8001;gene8003;gene927;gene8407;gene20841
GO:0006953	acute-phase response	4	7	5.53713e-05	0.00272412	gene10563;gene24528;gene3257;gene9571
GO:0043207	response to external biotic stimulus	24	274	5.68689e-05	0.00272606	gene1990;gene21041;gene927;gene2457;gene11460;gene12331;gene15997;gene19261;gene21981;gene23240;gene23241;gene23242;gene3645;gene3981;gene3704;gene17851;gene23844;gene7525;gene8002;gene12332;gene25006;gene25966;gene8415;gene17160
GO:0051707	response to other organism	24	274	5.68689e-05	0.00272606	gene1990;gene21041;gene927;gene2457;gene11460;gene12331;gene15997;gene19261;gene21981;gene23240;gene23241;gene23242;gene3645;gene3981;gene3704;gene17851;gene23844;gene7525;gene8002;gene12332;gene25006;gene25966;gene8415;gene17160
GO:0002376	immune system process	46	706	6.40934e-05	0.00303348	gene16287;gene26759;gene17851;gene19640;gene8001;gene8003;gene927;gene15997;gene2457;gene8415;gene21981;gene23242;gene13305;gene24963;gene3645;gene20852;gene11460;gene12331;gene19261;gene23240;gene23241;gene3981;gene13358;gene21638;gene13304;gene9581;gene8407;gene10563;gene4895;gene25966;gene26136;gene8002;gene4089;gene25006;gene25134;gene22810;gene10804;gene2417;gene16546;gene17160;gene22152;gen…
GO:0008202	steroid metabolic process	12	88	7.50262e-05	0.00350654	gene10806;gene1990;gene11020;gene24567;gene10885;gene10976;gene3113;gene17484;gene20364;gene16570;gene19267;gene744
GO:0060326	cell chemotaxis	8	40	7.83823e-05	0.00361816	gene17851;gene19640;gene8001;gene8003;gene927;gene8407;gene8415;gene20841
GO:0032371	regulation of sterol transport	5	14	9.4678e-05	0.0042143	gene1990;gene20852;gene21354;gene10885;gene16570
GO:0032374	regulation of cholesterol transport	5	14	9.4678e-05	0.0042143	gene1990;gene20852;gene21354;gene10885;gene16570
GO:1990266	neutrophil migration	5	14	9.4678e-05	0.0042143	gene17851;gene19640;gene8001;gene8003;gene927
GO:0001523	retinoid metabolic process	6	22	0.000101128	0.00444846	gene20994;gene14077;gene11640;gene1785;gene6253;gene13697
GO:0010889	regulation of sequestering of triglyceride	4	8	0.000107569	0.00462298	gene20429;gene20852;gene2470;gene12090
GO:0042572	retinol metabolic process	4	8	0.000107569	0.00462298	gene11640;gene1785;gene20994;gene6253
GO:0006954	inflammatory response	13	106	0.000115665	0.00491443	gene8415;gene10563;gene24528;gene3257;gene9571;gene17851;gene19640;gene20841;gene20917;gene3699;gene8002;gene8001;gene8003
GO:0034754	cellular hormone metabolic process	6	23	0.000132672	0.00551177	gene3113;gene11640;gene1785;gene20994;gene6253;gene13697
GO:0097529	myeloid leukocyte migration	6	23	0.000132672	0.00551177	gene17851;gene19640;gene8001;gene8003;gene927;gene20841
GO:0009308	amine metabolic process	8	44	0.000159145	0.00653892	gene7147;gene16570;gene27059;gene23793;gene23844;gene9582;gene19229;gene8415
GO:0045834	positive regulation of lipid metabolic process	8	45	0.000187526	0.00710336	gene20852;gene16570;gene20429;gene2470;gene17851;gene10885;gene21354;gene927
GO:0031581	hemidesmosome assembly	4	9	0.00018808	0.00710336	gene12197;gene19279;gene19281;gene23465
GO:0050872	white fat cell differentiation	4	9	0.00018808	0.00710336	gene20852;gene22334;gene25006;gene25901
GO:0050900	leukocyte migration	9	57	0.000192835	0.0071199	gene17851;gene19640;gene8001;gene8003;gene927;gene8407;gene8415;gene10804;gene20841
GO:0002526	acute inflammatory response	5	16	0.000194509	0.0071199	gene10563;gene24528;gene3257;gene9571;gene8415
GO:0035338	long-chain fatty-acyl-CoA biosynthetic process	5	16	0.000194509	0.0071199	gene14480;gene15585;gene19267;gene25091;gene3796
GO:0046486	glycerolipid metabolic process	16	158	0.000196135	0.0071199	gene7147;gene16570;gene16244;gene20320;gene30259;gene20917;gene25535;gene20429;gene13318;gene23844;gene9582;gene25134;gene10806;gene10885;gene22100;gene2470
GO:0010817	regulation of hormone levels	14	127	0.000202171	0.00723148	gene26990;gene7182;gene4895;gene927;gene16339;gene3113;gene27471;gene22334;gene11640;gene1785;gene20994;gene6253;gene62;gene13697
GO:0009615	response to virus	13	112	0.000203077	0.00723148	gene2457;gene11460;gene12331;gene15997;gene19261;gene21981;gene23240;gene23241;gene23242;gene3645;gene3981;gene927;gene17851
GO:0046890	regulation of lipid biosynthetic process	8	46	0.000219938	0.00775801	gene17008;gene20852;gene4895;gene16570;gene16281;gene10885;gene19352;gene927
GO:0071357	cellular response to type I interferon	6	26	0.000275917	0.00964163	gene21981;gene23242;gene23240;gene2457;gene3645;gene4895
GO:0010243	response to organonitrogen compound	22	268	0.000295823	0.0102415	gene15095;gene24339;gene567;gene24974;gene25134;gene17214;gene13680;gene8415;gene18539;gene19984;gene20852;gene21354;gene3286;gene4895;gene10563;gene20841;gene7643;gene17008;gene19363;gene8900;gene22334;gene62
GO:0044282	small molecule catabolic process	16	164	0.00030124	0.0103334	gene18001;gene7147;gene969;gene10885;gene21287;gene24969;gene10714;gene6928;gene21932;gene10976;gene20364;gene21354;gene5891;gene744;gene8778;gene13697
GO:0010888	negative regulation of lipid storage	4	10	0.000304504	0.0103504	gene1990;gene20852;gene20429;gene2470
GO:0022610	biological adhesion	27	363	0.000312508	0.0105267	gene21638;gene8415;gene26990;gene12197;gene17118;gene17160;gene17391;gene18338;gene18863;gene19229;gene24528;gene27162;gene309;gene3292;gene6017;gene6052;gene7049;gene231;gene9102;gene927;gene17851;gene24339;gene3976;gene8001;gene8003;gene16339;gene4895
GO:0001818	negative regulation of cytokine production	9	61	0.000327187	0.0109228	gene12090;gene17118;gene21354;gene927;gene6143;gene19261;gene18486;gene3645;gene6834
GO:0006690	icosanoid metabolic process	6	27	0.000344021	0.0112833	gene26055;gene28390;gene2042;gene3702;gene3699;gene20917
GO:1901568	fatty acid derivative metabolic process	6	27	0.000344021	0.0112833	gene26055;gene28390;gene2042;gene3702;gene3699;gene20917
GO:0071229	cellular response to acid chemical	10	75	0.00035887	0.0116679	gene15095;gene24339;gene567;gene16244;gene30259;gene12332;gene4895;gene17008;gene16339;gene1990
GO:0042445	hormone metabolic process	7	38	0.000378324	0.0121944	gene26990;gene3113;gene11640;gene1785;gene20994;gene6253;gene13697
GO:0001817	regulation of cytokine production	18	202	0.000395012	0.0126235	gene4895;gene19261;gene12090;gene17118;gene21354;gene18338;gene2457;gene17851;gene25134;gene927;gene18486;gene6143;gene9948;gene11460;gene3645;gene9182;gene26136;gene6834
GO:0055088	lipid homeostasis	8	50	0.000398807	0.0126368	gene10563;gene2470;gene10885;gene16244;gene16570;gene1990;gene30259;gene19352
GO:0071345	cellular response to cytokine stimulus	17	186	0.000425547	0.0133708	gene17851;gene19640;gene4895;gene2457;gene8415;gene21981;gene23242;gene927;gene23240;gene3645;gene23241;gene26055;gene18785;gene18338;gene7131;gene8900;gene20598
GO:1901698	response to nitrogen compound	24	314	0.000456551	0.0138784	gene15095;gene24339;gene567;gene24974;gene25134;gene17214;gene13680;gene8415;gene18539;gene19984;gene20852;gene21354;gene3286;gene4895;gene17851;gene10563;gene20841;gene7643;gene17008;gene19363;gene23242;gene8900;gene22334;gene62
GO:0090207	regulation of triglyceride metabolic process	4	11	0.000464839	0.0140164	gene16570;gene20429;gene2470;gene16281
GO:0006636	unsaturated fatty acid biosynthetic process	5	19	0.000473213	0.0140424	gene26055;gene28390;gene23386;gene15585;gene25091
GO:0050994	regulation of lipid catabolic process	5	19	0.000473213	0.0140424	gene16570;gene20429;gene2470;gene12090;gene3286
GO:1901701	cellular response to oxygen-containing compound	24	315	0.000478128	0.0140765	gene15095;gene24339;gene567;gene1990;gene21041;gene927;gene24974;gene25134;gene22334;gene18539;gene19984;gene20852;gene21354;gene3286;gene18338;gene4895;gene16244;gene30259;gene1770;gene12332;gene17008;gene8900;gene62;gene16339
GO:0045071	negative regulation of viral genome replication	6	29	0.000519205	0.0151665	gene11460;gene21981;gene23242;gene3645;gene3981;gene62
GO:0015850	organic hydroxy compound transport	7	40	0.0005251	0.0152198	gene1990;gene9220;gene62;gene10885;gene16570;gene17160;gene21905
GO:1901700	response to oxygen-containing compound	33	497	0.000546768	0.0157259	gene15095;gene24339;gene567;gene1990;gene21041;gene927;gene24974;gene25134;gene3156;gene12332;gene18338;gene25006;gene22334;gene18539;gene19984;gene20852;gene21354;gene3286;gene4895;gene16244;gene30259;gene1770;gene17851;gene22100;gene17160;gene17008;gene25966;gene8415;gene1656;gene8900;gene62;gene16339;gene10563
GO:0000038	very long-chain fatty acid metabolic process	5	20	0.000612326	0.0173446	gene14480;gene20364;gene15585;gene25091;gene3796
GO:0010883	regulation of lipid storage	5	20	0.000612326	0.0173446	gene1990;gene20852;gene20429;gene2470;gene12090
GO:0007155	cell adhesion	26	361	0.000659754	0.0185475	gene21638;gene8415;gene12197;gene17118;gene17160;gene17391;gene18338;gene18863;gene19229;gene24528;gene27162;gene309;gene3292;gene6017;gene6052;gene7049;gene231;gene9102;gene927;gene17851;gene24339;gene3976;gene8001;gene8003;gene16339;gene4895
GO:0006775	fat-soluble vitamin metabolic process	4	12	0.000677368	0.0187606	gene20994;gene7491;gene21924;gene13697
GO:0050873	brown fat cell differentiation	4	12	0.000677368	0.0187606	gene17047;gene19984;gene21354;gene25901
GO:0030155	regulation of cell adhesion	19	230	0.000705592	0.0193986	gene13358;gene16339;gene18338;gene1656;gene3286;gene16546;gene7131;gene927;gene10167;gene21354;gene17851;gene8415;gene22152;gene21587;gene25134;gene12197;gene309;gene8407;gene18486
GO:0071310	cellular response to organic substance	43	725	0.000869447	0.023221	gene15095;gene24339;gene567;gene17851;gene19640;gene1990;gene21041;gene927;gene24974;gene25134;gene62;gene14968;gene4895;gene2457;gene8415;gene21981;gene23242;gene25006;gene22334;gene23240;gene3645;gene18539;gene19984;gene20852;gene21354;gene3286;gene23241;gene16244;gene30259;gene18338;gene1770;gene9182;gene7131;gene27581;gene12332;gene26055;gene17008;gene18785;gene20841;gene17160;gene8900;gene20…
GO:0065008	regulation of biological quality	70	1346	0.00087144	0.023221	gene927;gene24339;gene22856;gene4472;gene2606;gene20841;gene20791;gene26990;gene1990;gene20852;gene7182;gene25134;gene62;gene16275;gene10563;gene2470;gene9182;gene25006;gene12090;gene16244;gene20429;gene30259;gene4895;gene744;gene23793;gene20320;gene306;gene19363;gene20285;gene10885;gene16570;gene16339;gene13830;gene15306;gene19352;gene19774;gene17147;gene26492;gene18338;gene262;gene15095;gene447…
GO:0006720	isoprenoid metabolic process	7	44	0.000952936	0.0249163	gene20994;gene24531;gene14077;gene11640;gene1785;gene6253;gene13697
GO:0045598	regulation of fat cell differentiation	8	57	0.000984413	0.0255606	gene10563;gene16546;gene20852;gene23125;gene25901;gene21354;gene6834;gene9182
GO:0044057	regulation of system process	13	132	0.00100453	0.0259029	gene20841;gene26990;gene25006;gene20800;gene17147;gene20320;gene21354;gene20917;gene20285;gene7989;gene927;gene11828;gene16570
GO:0009719	response to endogenous stimulus	34	537	0.0010451	0.0267645	gene15095;gene24339;gene567;gene24974;gene25134;gene14968;gene17214;gene643;gene13680;gene8415;gene4895;gene12332;gene18338;gene25006;gene22334;gene18539;gene19984;gene20852;gene21354;gene3286;gene1990;gene1770;gene7131;gene27581;gene10563;gene20841;gene11828;gene17160;gene7643;gene17008;gene19363;gene17851;gene8900;gene62
GO:0032680	regulation of tumor necrosis factor production	6	33	0.00107103	0.027058	gene12090;gene17118;gene21354;gene17851;gene25134;gene927
GO:1903555	regulation of tumor necrosis factor superfamily cytokine production	6	33	0.00107103	0.027058	gene12090;gene17118;gene21354;gene17851;gene25134;gene927
GO:0097164	ammonium ion metabolic process	8	58	0.00110655	0.0277676	gene7147;gene62;gene16570;gene27059;gene1656;gene23793;gene23844;gene9582
GO:0030574	collagen catabolic process	5	23	0.0012149	0.0285876	gene24339;gene27679;gene3976;gene7345;gene8401
GO:0042632	cholesterol homeostasis	5	23	0.0012149	0.0285876	gene10885;gene16244;gene16570;gene1990;gene30259
GO:0044243	multicellular organism catabolic process	5	23	0.0012149	0.0285876	gene24339;gene27679;gene3976;gene7345;gene8401
GO:0055092	sterol homeostasis	5	23	0.0012149	0.0285876	gene10885;gene16244;gene16570;gene1990;gene30259
GO:0003008	system process	24	337	0.00123994	0.0285876	gene8401;gene22856;gene20841;gene26990;gene11828;gene11640;gene19734;gene9948;gene7525;gene17214;gene62;gene7137;gene16339;gene18338;gene20320;gene10563;gene7131;gene20852;gene17160;gene19363;gene21354;gene20285;gene21364;gene21932
GO:0030301	cholesterol transport	4	14	0.00129289	0.0285876	gene1990;gene10885;gene16570;gene17160
GO:0033993	response to lipid	21	280	0.00131154	0.0285876	gene1990;gene21041;gene927;gene12332;gene18338;gene25006;gene22334;gene16244;gene30259;gene20994;gene1770;gene17160;gene17008;gene25966;gene8415;gene1656;gene20852;gene11828;gene17851;gene16339;gene10563
GO:0007162	negative regulation of cell adhesion	9	75	0.00151823	0.0317133	gene16339;gene18338;gene1656;gene3286;gene10167;gene21354;gene22152;gene25134;gene18486
GO:0006694	steroid biosynthetic process	7	48	0.00161703	0.0335892	gene24567;gene3113;gene17484;gene10885;gene16570;gene19267;gene744
GO:2000145	regulation of cell motility	22	305	0.00167428	0.0345863	gene21354;gene3645;gene25006;gene7131;gene18913;gene13854;gene306;gene10804;gene15095;gene25134;gene18486;gene26674;gene17147;gene12197;gene26492;gene309;gene7147;gene927;gene17851;gene18338;gene3133;gene24339
GO:0010043	response to zinc ion	4	15	0.00171292	0.0346011	gene13680;gene19279;gene19281;gene8415
GO:0032652	regulation of interleukin-1 production	4	15	0.00171292	0.0346011	gene4895;gene6143;gene17851;gene927
GO:0071398	cellular response to fatty acid	4	15	0.00171292	0.0346011	gene16244;gene30259;gene12332;gene17008
GO:0032368	regulation of lipid transport	6	36	0.00171859	0.0346011	gene1990;gene20852;gene21354;gene10885;gene16570;gene62
GO:0045444	fat cell differentiation	8	62	0.00172127	0.0346011	gene20852;gene22334;gene25006;gene25901;gene10563;gene17047;gene19984;gene21354
GO:0060337	type I interferon signaling pathway	5	25	0.00180713	0.0361328	gene23240;gene23242;gene2457;gene3645;gene4895
GO:0007584	response to nutrient	7	49	0.00182891	0.0363739	gene18338;gene20994;gene10563;gene1990;gene22334;gene7491;gene8415
GO:0051093	negative regulation of developmental process	22	308	0.00189547	0.0374981	gene21354;gene16546;gene1691;gene19800;gene9182;gene1990;gene20852;gene18338;gene23352;gene25006;gene18486;gene21835;gene27581;gene3286;gene6471;gene17147;gene927;gene62;gene25134;gene7491;gene6834;gene24339
GO:0006790	sulfur compound metabolic process	14	159	0.00193097	0.0379995	gene16244;gene30259;gene19619;gene14480;gene15585;gene19267;gene25091;gene3796;gene21287;gene25831;gene7643;gene13680;gene6496;gene18785
GO:0050707	regulation of cytokine secretion	6	37	0.00198959	0.0389481	gene18338;gene18486;gene6143;gene17851;gene927;gene12090
GO:0009108	coenzyme biosynthetic process	9	78	0.00200449	0.0390353	gene19619;gene12267;gene17659;gene14480;gene15585;gene19267;gene25091;gene3796;gene25831
GO:0071417	cellular response to organonitrogen compound	15	179	0.00220074	0.0426351	gene15095;gene24339;gene567;gene24974;gene25134;gene18539;gene19984;gene20852;gene21354;gene3286;gene4895;gene20841;gene17008;gene8900;gene62
GO:0046889	positive regulation of lipid biosynthetic process	4	16	0.00221906	0.0427683	gene20852;gene16570;gene10885;gene927
GO:0001819	positive regulation of cytokine production	12	128	0.00237197	0.044344	gene4895;gene18338;gene2457;gene17851;gene25134;gene927;gene18486;gene9948;gene21354;gene9182;gene19261;gene26136
GO:0051241	negative regulation of multicellular organismal process	23	334	0.00241537	0.0449307	gene21354;gene16546;gene1691;gene19800;gene9182;gene12090;gene17118;gene18486;gene17147;gene23352;gene927;gene18913;gene6143;gene19261;gene21835;gene27581;gene3286;gene10167;gene6471;gene3645;gene25134;gene6834;gene24339
GO:0016054	organic acid catabolic process	11	112	0.00247292	0.0455479	gene18001;gene21287;gene10714;gene6928;gene10976;gene20364;gene21354;gene5891;gene744;gene8778;gene13697
GO:0046395	carboxylic acid catabolic process	11	112	0.00247292	0.0455479	gene18001;gene21287;gene10714;gene6928;gene10976;gene20364;gene21354;gene5891;gene744;gene8778;gene13697
GO:0043901	negative regulation of multi-organism process	8	66	0.0025791	0.0465052	gene21981;gene3645;gene11460;gene23242;gene3981;gene19261;gene62;gene927
GO:0072329	monocarboxylic acid catabolic process	8	66	0.0025791	0.0465052	gene18001;gene10714;gene10976;gene20364;gene21354;gene5891;gene744;gene13697
GO:0001676	long-chain fatty acid metabolic process	5	27	0.00258708	0.0465052	gene15585;gene23386;gene14480;gene20364;gene20917
GO:0042303	molting cycle	5	27	0.00258708	0.0465052	gene19279;gene19281;gene19278;gene25006;gene12102
GO:0042633	hair cycle	5	27	0.00258708	0.0465052	gene19279;gene19281;gene19278;gene25006;gene12102
GO:0042742	defense response to bacterium	6	39	0.00262712	0.0469991	gene3704;gene11460;gene23844;gene7525;gene927;gene25966
GO:0015918	sterol transport	4	17	0.00281956	0.0499638	gene1990;gene10885;gene16570;gene17160
GO:0019915	lipid storage	4	17	0.00281956	0.0499638	gene12090;gene16244;gene20429;gene30259
GO:0001666	response to hypoxia	10	98	0.00290539	0.0512417	gene18486;gene19984;gene26055;gene744;gene13989;gene18338;gene18913;gene20791;gene4895;gene8415
GO:0040012	regulation of locomotion	22	319	0.00293214	0.0514707	gene21354;gene3645;gene25006;gene7131;gene18913;gene13854;gene306;gene17851;gene10804;gene15095;gene25134;gene18486;gene26674;gene17147;gene26492;gene12197;gene309;gene7147;gene927;gene18338;gene3133;gene24339
GO:0034341	response to interferon-gamma	6	40	0.00299807	0.0521385	gene2457;gene8415;gene3645;gene3981;gene17851;gene19640
GO:0070555	response to interleukin-1	6	40	0.00299807	0.0521385	gene4895;gene17851;gene19640;gene26055;gene7131;gene11828
GO:0070372	regulation of ERK1 and ERK2 cascade	9	83	0.00308406	0.0533857	gene15095;gene17160;gene17851;gene19640;gene25006;gene26674;gene21354;gene24056;gene9966
GO:0050877	neurological system process	15	186	0.00318796	0.0549299	gene8401;gene11640;gene19734;gene9948;gene7525;gene17214;gene62;gene26990;gene10563;gene19363;gene16339;gene20285;gene17160;gene21364;gene21932
GO:0030334	regulation of cell migration	20	282	0.00327269	0.0559035	gene21354;gene3645;gene25006;gene7131;gene18913;gene10804;gene15095;gene25134;gene18486;gene26674;gene17147;gene12197;gene26492;gene309;gene7147;gene927;gene17851;gene18338;gene3133;gene24339
GO:1990267	response to transition metal nanoparticle	6	41	0.0034068	0.0559035	gene62;gene23125;gene13680;gene19279;gene19281;gene8415
GO:0006084	acetyl-CoA metabolic process	4	18	0.0035225	0.0559035	gene25831;gene19267;gene18785;gene19619
GO:0032722	positive regulation of chemokine production	4	18	0.0035225	0.0559035	gene18338;gene21354;gene4895;gene927
GO:0046470	phosphatidylcholine metabolic process	4	18	0.0035225	0.0559035	gene7147;gene16570;gene23844;gene9582
GO:0032963	collagen metabolic process	5	29	0.00358593	0.0559035	gene24339;gene27679;gene3976;gene7345;gene8401
GO:0044259	multicellular organismal macromolecule metabolic process	5	29	0.00358593	0.0559035	gene24339;gene27679;gene3976;gene7345;gene8401
GO:0016051	carbohydrate biosynthetic process	7	55	0.0035881	0.0559035	gene7131;gene969;gene9826;gene2606;gene8900;gene21776;gene23261
GO:0050776	regulation of immune response	19	265	0.00365088	0.0559035	gene13358;gene15997;gene9711;gene19261;gene13305;gene24963;gene4089;gene2457;gene13304;gene9581;gene20852;gene927;gene16287;gene17851;gene3645;gene24339;gene2417;gene8415;gene18486
GO:0006576	cellular biogenic amine metabolic process	6	42	0.00385561	0.0559035	gene7147;gene16570;gene27059;gene23793;gene23844;gene9582
GO:0044106	cellular amine metabolic process	6	42	0.00385561	0.0559035	gene7147;gene16570;gene27059;gene23793;gene23844;gene9582
GO:0061448	connective tissue development	9	86	0.00392447	0.056437	gene27581;gene22334;gene8401;gene4895;gene1691;gene16546;gene9456;gene16244;gene30259
GO:0051270	regulation of cellular component movement	22	327	0.00395683	0.0566843	gene21354;gene3645;gene25006;gene7131;gene18913;gene13854;gene306;gene10804;gene15095;gene25134;gene18486;gene26674;gene17147;gene26492;gene12197;gene309;gene7147;gene927;gene17851;gene18338;gene3133;gene24339
GO:0006950	response to stress	70	1426	0.00404006	0.0576557	gene24339;gene25006;gene3133;gene62;gene8415;gene3156;gene2457;gene21981;gene23242;gene18486;gene19984;gene26055;gene744;gene13305;gene24963;gene11460;gene12331;gene15997;gene19261;gene23240;gene23241;gene3645;gene3981;gene927;gene18913;gene24976;gene25350;gene8135;gene17008;gene25134;gene27162;gene9182;gene13989;gene21492;gene262;gene4895;gene13304;gene25966;gene26136;gene8001;gene8002;gene8003;…
GO:0007186	G-protein coupled receptor signaling pathway	10	103	0.00417353	0.0587168	gene8407;gene17851;gene18607;gene19640;gene1990;gene20841;gene7147;gene20598;gene7525;gene4472
GO:0036293	response to decreased oxygen levels	10	103	0.00417353	0.0587168	gene18486;gene19984;gene26055;gene744;gene13989;gene18338;gene18913;gene20791;gene4895;gene8415
GO:0045600	positive regulation of fat cell differentiation	5	30	0.00417723	0.0587168	gene10563;gene16546;gene20852;gene23125;gene25901
GO:0071347	cellular response to interleukin-1	5	30	0.00417723	0.0587168	gene4895;gene17851;gene19640;gene26055;gene7131
GO:1901699	cellular response to nitrogen compound	16	211	0.00433413	0.060195	gene15095;gene24339;gene567;gene24974;gene25134;gene18539;gene19984;gene20852;gene21354;gene3286;gene4895;gene20841;gene17008;gene23242;gene8900;gene62
GO:0045103	intermediate filament-based process	4	19	0.00433564	0.060195	gene19278;gene19279;gene19281;gene8940
GO:0045104	intermediate filament cytoskeleton organization	4	19	0.00433564	0.060195	gene19279;gene19281;gene8940;gene19278
GO:0097202	activation of cysteine-type endopeptidase activity	6	43	0.00434679	0.060195	gene231;gene13989;gene1656;gene20852;gene8001;gene8003
GO:0019395	fatty acid oxidation	7	57	0.00439473	0.0604004	gene18001;gene10714;gene20364;gene21354;gene5891;gene744;gene18913
GO:0034440	lipid oxidation	7	57	0.00439473	0.0604004	gene18001;gene10714;gene20364;gene21354;gene5891;gene744;gene18913
GO:0009617	response to bacterium	12	138	0.00441009	0.0604004	gene1990;gene21041;gene927;gene3704;gene11460;gene23844;gene7525;gene12332;gene25006;gene25966;gene8415;gene17160
GO:0016125	sterol metabolic process	7	58	0.00484605	0.0633545	gene10806;gene1990;gene24567;gene10885;gene16570;gene19267;gene744
GO:0048525	negative regulation of viral process	6	44	0.00488266	0.0633899	gene21981;gene3645;gene11460;gene23242;gene3981;gene62
GO:1903901	negative regulation of viral life cycle	6	44	0.00488266	0.0633899	gene21981;gene3645;gene11460;gene23242;gene3981;gene62
GO:0005975	carbohydrate metabolic process	23	356	0.00532304	0.068868	gene969;gene21905;gene18134;gene17008;gene21354;gene16244;gene30259;gene14968;gene19984;gene20320;gene4345;gene6415;gene8900;gene22955;gene18474;gene20250;gene7131;gene23261;gene19736;gene9826;gene3292;gene2606;gene21776
GO:0044236	multicellular organism metabolic process	5	32	0.00556303	0.0717247	gene24339;gene27679;gene3976;gene7345;gene8401
GO:0032879	regulation of localization	50	965	0.00585446	0.0752228	gene21981;gene3645;gene21354;gene1990;gene20852;gene7182;gene25006;gene7131;gene18913;gene13854;gene306;gene17851;gene62;gene18338;gene4089;gene10804;gene15095;gene25134;gene19734;gene23793;gene927;gene10597;gene20320;gene18486;gene26674;gene17147;gene26492;gene262;gene12197;gene309;gene7147;gene16287;gene6143;gene18539;gene18731;gene10518;gene23124;gene23352;gene22334;gene12090;gene10885;gene165…
GO:2000026	regulation of multicellular organismal development	37	668	0.00638158	0.0803392	gene16339;gene21354;gene25006;gene9966;gene19774;gene16546;gene927;gene1691;gene12197;gene309;gene19800;gene9182;gene19278;gene4895;gene23352;gene26492;gene26055;gene7147;gene18486;gene21835;gene27581;gene3286;gene6017;gene8407;gene9456;gene6471;gene17147;gene17851;gene11848;gene10885;gene11460;gene25134;gene20994;gene62;gene6767;gene2457;gene24339
GO:0014070	response to organic cyclic compound	20	300	0.00651302	0.0817188	gene10563;gene12443;gene17641;gene9966;gene17214;gene13680;gene8415;gene12332;gene18338;gene25006;gene22334;gene1770;gene12090;gene4895;gene1990;gene20841;gene11828;gene23242;gene8900;gene62
GO:0055082	cellular chemical homeostasis	14	182	0.00654915	0.0818972	gene20791;gene16275;gene25134;gene19352;gene16244;gene30259;gene262;gene17160;gene17875;gene19640;gene7491;gene22334;gene17851;gene9182
GO:0070482	response to oxygen levels	10	110	0.00664194	0.0827807	gene18486;gene19984;gene26055;gene744;gene13989;gene18338;gene18913;gene20791;gene4895;gene8415
GO:0055114	oxidation-reduction process	18	261	0.00687215	0.0853654	gene18001;gene6415;gene22955;gene16570;gene14077;gene24531;gene25769;gene6253;gene25831;gene23261;gene8900;gene10714;gene20364;gene21354;gene5891;gene744;gene18913;gene21776
GO:0043588	skin development	7	62	0.00700729	0.0867558	gene8135;gene19278;gene25006;gene11848;gene24339;gene3976;gene12102
GO:0050793	regulation of developmental process	49	951	0.00708925	0.0872267	gene16339;gene21354;gene25006;gene9966;gene19774;gene16546;gene927;gene1691;gene12197;gene309;gene19800;gene9182;gene62;gene19278;gene4895;gene10563;gene20852;gene23125;gene25901;gene1990;gene18338;gene23352;gene26492;gene7131;gene26055;gene24528;gene306;gene9102;gene7147;gene18486;gene21835;gene27581;gene3286;gene6017;gene8407;gene9456;gene6471;gene17147;gene17851;gene11848;gene10885;gene11460;g…
GO:0051046	regulation of secretion	15	204	0.00747806	0.0872267	gene7182;gene18338;gene4089;gene25006;gene927;gene20852;gene62;gene18486;gene16287;gene6143;gene23124;gene17851;gene22334;gene12090;gene8001
GO:0000271	polysaccharide biosynthetic process	4	22	0.00750933	0.0872267	gene7131;gene9826;gene21776;gene23261
GO:0070374	positive regulation of ERK1 and ERK2 cascade	6	48	0.00751941	0.0872267	gene15095;gene17160;gene17851;gene19640;gene25006;gene26674
GO:0007600	sensory perception	9	96	0.00807368	0.0925478	gene8401;gene11640;gene19734;gene9948;gene7525;gene16339;gene20285;gene17160;gene21364
GO:0051188	cofactor biosynthetic process	9	96	0.00807368	0.0925478	gene19619;gene12267;gene17659;gene14480;gene15585;gene19267;gene25091;gene3796;gene25831
GO:0008217	regulation of blood pressure	5	35	0.00820657	0.0925478	gene26990;gene22856;gene18338;gene20852;gene21354
GO:0031638	zymogen activation	6	49	0.00831343	0.0930657	gene231;gene13989;gene1656;gene20852;gene8001;gene8003
GO:0009888	tissue development	33	589	0.0083812	0.0935442	gene16275;gene25006;gene26674;gene1691;gene27581;gene24339;gene1248;gene26055;gene8135;gene7131;gene22334;gene17147;gene12197;gene19279;gene19281;gene8401;gene18338;gene19278;gene9102;gene4895;gene8407;gene16546;gene9456;gene17118;gene18766;gene8802;gene8941;gene24056;gene12102;gene20285;gene16244;gene30259;gene19800
GO:0001706	endoderm formation	4	23	0.00883447	0.0980181	gene12197;gene8401;gene9102;gene24056
GO:0030199	collagen fibril organization	4	23	0.00883447	0.0980181	gene24339;gene3976;gene8401;gene9948
GO:0008203	cholesterol metabolic process	6	50	0.00916594	0.101395	gene10806;gene1990;gene10885;gene16570;gene19267;gene744
GO:0009056	catabolic process	49	966	0.00947209	0.104472	gene17005;gene17641;gene351;gene62;gene18001;gene7147;gene969;gene3704;gene11020;gene10885;gene21287;gene10806;gene13828;gene9464;gene24969;gene23793;gene10714;gene27059;gene22955;gene3286;gene6928;gene21932;gene20320;gene8900;gene16859;gene10976;gene18655;gene19736;gene24339;gene27679;gene3976;gene7345;gene8401;gene9711;gene20364;gene21354;gene5891;gene744;gene20917;gene16570;gene22100;gene2470;…
GO:0032501	multicellular organismal process	98	2189	0.00974794	0.107199	gene2457;gene24339;gene25006;gene8401;gene16287;gene26759;gene18338;gene21638;gene22856;gene231;gene20841;gene16275;gene17118;gene18785;gene25901;gene19774;gene26990;gene16339;gene7131;gene1248;gene11828;gene1691;gene11640;gene19734;gene9948;gene262;gene15095;gene16546;gene62;gene26492;gene20285;gene17147;gene7345;gene7525;gene20852;gene26674;gene26055;gene4895;gene16244;gene21354;gene30259;gene8…
GO:0008544	epidermis development	7	66	0.00981274	0.107595	gene8135;gene12197;gene19279;gene19281;gene19278;gene25006;gene12102
GO:0044711	single-organism biosynthetic process	39	733	0.00984365	0.107618	gene15585;gene23386;gene19619;gene957;gene26055;gene28390;gene17659;gene19267;gene25831;gene1656;gene16244;gene20320;gene30259;gene25535;gene24567;gene20429;gene25091;gene18785;gene20917;gene24531;gene3113;gene7131;gene13318;gene9582;gene3796;gene17484;gene7643;gene969;gene9826;gene20994;gene17376;gene2606;gene8900;gene18474;gene10885;gene16570;gene744;gene21776;gene23261
GO:0002443	leukocyte mediated immunity	6	51	0.0100792	0.107897	gene2457;gene13304;gene24963;gene9581;gene4089;gene22810
GO:0050708	regulation of protein secretion	10	117	0.0101188	0.107897	gene7182;gene18338;gene927;gene20852;gene18486;gene6143;gene17851;gene22334;gene12090;gene62
GO:0016525	negative regulation of angiogenesis	4	24	0.0103035	0.107897	gene18486;gene21835;gene27581;gene3286
GO:0032642	regulation of chemokine production	4	24	0.0103035	0.107897	gene18338;gene21354;gene4895;gene927
GO:0051341	regulation of oxidoreductase activity	4	24	0.0103035	0.107897	gene62;gene10885;gene18913;gene927
GO:1901343	negative regulation of vasculature development	4	24	0.0103035	0.107897	gene18486;gene21835;gene27581;gene3286
GO:2000181	negative regulation of blood vessel morphogenesis	4	24	0.0103035	0.107897	gene18486;gene21835;gene27581;gene3286
GO:0050671	positive regulation of lymphocyte proliferation	5	37	0.0103879	0.107897	gene13358;gene17851;gene8415;gene927;gene25006
GO:0042127	regulation of cell proliferation	33	598	0.0104036	0.107897	gene10804;gene12332;gene14968;gene16287;gene1656;gene22955;gene24942;gene7131;gene8407;gene25006;gene1691;gene4895;gene1248;gene20852;gene21354;gene927;gene8941;gene18486;gene27581;gene13358;gene17851;gene8415;gene1770;gene13989;gene262;gene27162;gene15095;gene10563;gene16546;gene17118;gene19640;gene23241;gene23352
GO:0010876	lipid localization	9	100	0.0104463	0.107897	gene1990;gene17160;gene12090;gene16244;gene20429;gene30259;gene16339;gene10885;gene16570
GO:0071456	cellular response to hypoxia	6	52	0.0110553	0.11356	gene18486;gene19984;gene26055;gene744;gene13989;gene4895
GO:1902652	secondary alcohol metabolic process	6	52	0.0110553	0.11356	gene10806;gene1990;gene10885;gene16570;gene19267;gene744
GO:0032946	positive regulation of mononuclear cell proliferation	5	38	0.0116146	0.117278	gene13358;gene17851;gene8415;gene927;gene25006
GO:0007044	cell-substrate junction assembly	4	25	0.0119218	0.117278	gene12197;gene19279;gene19281;gene23465
GO:0010812	negative regulation of cell-substrate adhesion	4	25	0.0119218	0.117278	gene16339;gene18338;gene1656;gene25134
GO:0050715	positive regulation of cytokine secretion	4	25	0.0119218	0.117278	gene18338;gene18486;gene17851;gene927
GO:0097305	response to alcohol	9	103	0.0125444	0.119347	gene12332;gene18338;gene25006;gene22334;gene1770;gene1990;gene19984;gene8415;gene10563
GO:0002449	lymphocyte mediated immunity	5	39	0.0129363	0.121836	gene2457;gene13304;gene24963;gene9581;gene22810
GO:0070665	positive regulation of leukocyte proliferation	5	39	0.0129363	0.121836	gene13358;gene17851;gene8415;gene927;gene25006
GO:0002684	positive regulation of immune system process	18	279	0.0131857	0.123432	gene13358;gene15997;gene19261;gene927;gene13305;gene24963;gene4089;gene2457;gene13304;gene9581;gene16546;gene16287;gene17851;gene8415;gene2417;gene11460;gene18486;gene25006
GO:0001959	regulation of cytokine-mediated signaling pathway	6	54	0.0132048	0.123432	gene9711;gene21354;gene20852;gene2457;gene62;gene6143
GO:0045069	regulation of viral genome replication	6	54	0.0132048	0.123432	gene11460;gene21981;gene23242;gene3645;gene3981;gene62
GO:0006695	cholesterol biosynthetic process	4	26	0.0136946	0.127057	gene10885;gene16570;gene19267;gene744
GO:0071346	cellular response to interferon-gamma	4	26	0.0136946	0.127057	gene2457;gene8415;gene17851;gene19640
GO:1901616	organic hydroxy compound catabolic process	4	26	0.0136946	0.127057	gene7147;gene969;gene10885;gene10976
GO:0001816	cytokine production	5	40	0.0143561	0.130841	gene2457;gene17851;gene18486;gene17160;gene1990
GO:0002573	myeloid leukocyte differentiation	5	40	0.0143561	0.130841	gene16287;gene26759;gene20852;gene10563;gene17851
GO:0002761	regulation of myeloid leukocyte differentiation	5	40	0.0143561	0.130841	gene21354;gene927;gene25134;gene20994;gene2457
GO:0006766	vitamin metabolic process	5	40	0.0143561	0.130841	gene20994;gene7491;gene21924;gene21287;gene13697
GO:0006919	activation of cysteine-type endopeptidase activity involved in apoptotic process	5	40	0.0143561	0.130841	gene13989;gene1656;gene20852;gene8001;gene8003
GO:0033500	carbohydrate homeostasis	7	71	0.0143759	0.130841	gene25134;gene10563;gene17008;gene19984;gene20852;gene21354;gene22334
GO:0042593	glucose homeostasis	7	71	0.0143759	0.130841	gene25134;gene10563;gene17008;gene19984;gene20852;gene21354;gene22334
GO:0002699	positive regulation of immune effector process	6	55	0.0143824	0.130841	gene13358;gene19261;gene4089;gene927;gene16287;gene17851
GO:0044272	sulfur compound biosynthetic process	8	88	0.0145373	0.13193	gene19619;gene14480;gene15585;gene19267;gene25091;gene3796;gene25831;gene7643
GO:0071495	cellular response to endogenous stimulus	24	411	0.0147441	0.133483	gene15095;gene24339;gene567;gene24974;gene25134;gene14968;gene4895;gene25006;gene22334;gene18539;gene19984;gene20852;gene21354;gene3286;gene18338;gene1770;gene7131;gene27581;gene12332;gene20841;gene17160;gene17008;gene8900;gene62
GO:0010632	regulation of epithelial cell migration	7	72	0.0154444	0.137688	gene25006;gene7131;gene18486;gene26674;gene17147;gene7147;gene927
GO:0044262	cellular carbohydrate metabolic process	7	72	0.0154444	0.137688	gene969;gene21905;gene16244;gene30259;gene7131;gene23261;gene21776
GO:0002682	regulation of immune system process	26	457	0.0154702	0.137688	gene21354;gene13358;gene16546;gene15997;gene9711;gene19261;gene927;gene13305;gene24963;gene23242;gene4089;gene2457;gene13304;gene9581;gene20852;gene16287;gene17851;gene8415;gene3645;gene24339;gene2417;gene11460;gene25134;gene20994;gene18486;gene25006
GO:0016064	immunoglobulin mediated immune response	4	27	0.0156263	0.137688	gene2457;gene13304;gene24963;gene9581
GO:0019218	regulation of steroid metabolic process	4	27	0.0156263	0.137688	gene4895;gene10885;gene16570;gene927
GO:0019724	B cell mediated immunity	4	27	0.0156263	0.137688	gene2457;gene13304;gene24963;gene9581
GO:0042102	positive regulation of T cell proliferation	4	27	0.0156263	0.137688	gene13358;gene17851;gene8415;gene927
GO:0042439	ethanolamine-containing compound metabolic process	4	27	0.0156263	0.137688	gene7147;gene16570;gene23844;gene9582
GO:1902653	secondary alcohol biosynthetic process	4	27	0.0156263	0.137688	gene10885;gene16570;gene19267;gene744
GO:0007626	locomotory behavior	6	56	0.0156311	0.137688	gene8092;gene23124;gene62;gene16339;gene24976;gene7525
GO:2001056	positive regulation of cysteine-type endopeptidase activity	6	56	0.0156311	0.137688	gene231;gene13989;gene1656;gene20852;gene8001;gene8003
GO:1901565	organonitrogen compound catabolic process	11	144	0.0158558	0.138516	gene7147;gene3704;gene21287;gene23793;gene27059;gene22955;gene3286;gene6928;gene18655;gene6496;gene8778
GO:0030855	epithelial cell differentiation	12	164	0.0164703	0.143284	gene26674;gene1691;gene8135;gene19278;gene27581;gene18766;gene19279;gene19281;gene8802;gene8941;gene25006;gene20285
GO:0071375	cellular response to peptide hormone stimulus	8	90	0.0164782	0.143284	gene24974;gene25134;gene18539;gene19984;gene20852;gene21354;gene3286;gene17008
GO:0009062	fatty acid catabolic process	6	57	0.0169531	0.144754	gene18001;gene10714;gene20364;gene21354;gene5891;gene744
GO:0034112	positive regulation of homotypic cell-cell adhesion	6	57	0.0169531	0.144754	gene13358;gene16546;gene927;gene17851;gene8415;gene7131
GO:0036294	cellular response to decreased oxygen levels	6	57	0.0169531	0.144754	gene18486;gene19984;gene26055;gene744;gene13989;gene4895
GO:1903039	positive regulation of leukocyte cell-cell adhesion	6	57	0.0169531	0.144754	gene13358;gene16546;gene927;gene17851;gene8415;gene7131
GO:0043065	positive regulation of apoptotic process	17	266	0.0171513	0.144754	gene62;gene9182;gene8001;gene8003;gene21354;gene927;gene18486;gene26055;gene16546;gene20681;gene23240;gene9966;gene24378;gene13989;gene1656;gene20852;gene27162
GO:0007610	behavior	11	146	0.0174135	0.144754	gene17214;gene62;gene26990;gene19363;gene20285;gene8092;gene10563;gene23124;gene16339;gene24976;gene7525
GO:0019751	polyol metabolic process	5	42	0.0175013	0.144754	gene969;gene21905;gene1656;gene16244;gene30259
GO:0002521	leukocyte differentiation	9	109	0.0176607	0.144754	gene16287;gene26759;gene20852;gene10563;gene25134;gene8415;gene17851;gene927;gene4895
GO:0042592	homeostatic process	29	530	0.0177003	0.144754	gene20791;gene16275;gene10563;gene2470;gene9182;gene62;gene25134;gene12090;gene10885;gene16244;gene16570;gene1990;gene30259;gene927;gene19352;gene262;gene17160;gene17875;gene7131;gene17008;gene11848;gene19984;gene20852;gene21354;gene19640;gene7491;gene23242;gene22334;gene17851
GO:0030500	regulation of bone mineralization	4	28	0.0177212	0.144754	gene6017;gene8407;gene9456;gene19800
GO:0032869	cellular response to insulin stimulus	7	74	0.0177487	0.144754	gene18539;gene19984;gene20852;gene21354;gene25134;gene3286;gene17008
GO:0034612	response to tumor necrosis factor	7	74	0.0177487	0.144754	gene21354;gene17851;gene18338;gene19640;gene7131;gene8415;gene8900
GO:0050778	positive regulation of immune response	12	166	0.0179616	0.144754	gene13358;gene15997;gene13305;gene24963;gene2457;gene13304;gene9581;gene927;gene16287;gene17851;gene2417;gene18486
GO:0048513	animal organ development	51	1051	0.0181739	0.145821	gene25006;gene16287;gene26759;gene231;gene16275;gene16339;gene1248;gene1691;gene15095;gene20285;gene7345;gene24339;gene20852;gene26674;gene26055;gene18785;gene4895;gene8135;gene7131;gene309;gene9102;gene22334;gene23793;gene24976;gene8407;gene17147;gene10563;gene8401;gene19278;gene7491;gene21835;gene11640;gene16546;gene9456;gene25134;gene8415;gene17118;gene26492;gene11848;gene17484;gene3976;gene17…
GO:0043068	positive regulation of programmed cell death	17	268	0.0183267	0.146604	gene62;gene9182;gene8001;gene8003;gene21354;gene927;gene18486;gene26055;gene16546;gene20681;gene23240;gene9966;gene24378;gene13989;gene1656;gene20852;gene27162
GO:0031348	negative regulation of defense response	6	58	0.01835	0.146604	gene23242;gene19261;gene21354;gene26055;gene20852;gene6143
GO:0050801	ion homeostasis	13	188	0.0196927	0.155013	gene20791;gene16275;gene262;gene17160;gene17008;gene1990;gene19640;gene7491;gene62;gene16244;gene30259;gene17851;gene9182
GO:0060759	regulation of response to cytokine stimulus	6	59	0.0198238	0.15539	gene9711;gene21354;gene20852;gene2457;gene62;gene6143
GO:1903522	regulation of blood circulation	6	59	0.0198238	0.15539	gene20841;gene26990;gene17147;gene20320;gene20285;gene7989
GO:0016126	sterol biosynthetic process	4	29	0.0199828	0.155983	gene10885;gene16570;gene19267;gene744
GO:0042180	cellular ketone metabolic process	4	29	0.0199828	0.155983	gene17659;gene21924;gene21932;gene8900
GO:0045637	regulation of myeloid cell differentiation	7	76	0.0202852	0.158013	gene21354;gene16546;gene927;gene11460;gene25134;gene20994;gene2457
GO:0050727	regulation of inflammatory response	8	94	0.02091	0.162542	gene21354;gene26055;gene19640;gene8001;gene8003;gene20917;gene7379;gene6143
GO:0048015	phosphatidylinositol-mediated signaling	5	44	0.0210718	0.163459	gene13854;gene14968;gene16287;gene25006;gene25134
GO:0071356	cellular response to tumor necrosis factor	6	60	0.0213762	0.165477	gene17851;gene18338;gene19640;gene7131;gene8415;gene8900
GO:0019221	cytokine-mediated signaling pathway	9	113	0.021826	0.16861	gene17851;gene19640;gene2457;gene8415;gene23240;gene23242;gene3645;gene4895;gene20598
GO:0044699	single-organism process	227	5809	0.0223485	0.170048	gene2457;gene4089;gene24339;gene25006;gene1990;gene16339;gene16287;gene26759;gene18338;gene21638;gene3645;gene24969;gene351;gene231;gene4472;gene62;gene20994;gene21364;gene1697;gene9102;gene17851;gene19640;gene8001;gene8003;gene927;gene16275;gene18001;gene7149;gene17118;gene18785;gene8407;gene10806;gene25901;gene19278;gene7131;gene19774;gene7147;gene20791;gene27162;gene24974;gene25134;gene27471;g…
GO:0070167	regulation of biomineral tissue development	4	30	0.0224144	0.170048	gene6017;gene8407;gene9456;gene19800
GO:0048583	regulation of response to stimulus	71	1565	0.0233723	0.170048	gene1990;gene21354;gene25006;gene26674;gene62;gene13358;gene13854;gene14968;gene15997;gene7182;gene9711;gene19261;gene17851;gene13305;gene24963;gene23242;gene4089;gene2457;gene3645;gene8002;gene13304;gene9581;gene20598;gene20800;gene567;gene16339;gene11640;gene15095;gene8001;gene8003;gene12090;gene26055;gene23352;gene9966;gene20852;gene20917;gene26492;gene20320;gene28390;gene19640;gene927;gene162…
GO:0030258	lipid modification	8	96	0.0234171	0.170048	gene18001;gene25134;gene10714;gene20364;gene21354;gene5891;gene744;gene18913
GO:0071216	cellular response to biotic stimulus	6	62	0.0247233	0.170048	gene1990;gene21041;gene927;gene9182;gene8135;gene17160
GO:0071453	cellular response to oxygen levels	6	62	0.0247233	0.170048	gene18486;gene19984;gene26055;gene744;gene13989;gene4895
GO:0032868	response to insulin	8	97	0.0247468	0.170048	gene18539;gene19984;gene20852;gene21354;gene25134;gene3286;gene4895;gene17008
GO:1903530	regulation of secretion by cell	13	194	0.024777	0.170048	gene7182;gene18338;gene4089;gene927;gene20852;gene62;gene18486;gene16287;gene6143;gene23124;gene17851;gene22334;gene12090
GO:0001505	regulation of neurotransmitter levels	5	46	0.0250866	0.170048	gene62;gene23793;gene15306;gene23124;gene27204
GO:0048017	inositol lipid-mediated signaling	5	46	0.0250866	0.170048	gene13854;gene14968;gene16287;gene25006;gene25134
GO:0009725	response to hormone	18	300	0.0255594	0.170048	gene24974;gene25134;gene643;gene12332;gene18338;gene25006;gene22334;gene18539;gene19984;gene20852;gene21354;gene3286;gene4895;gene1770;gene11828;gene17008;gene17851;gene10563
GO:1902105	regulation of leukocyte differentiation	7	80	0.0260958	0.170048	gene21354;gene927;gene16546;gene17851;gene25134;gene20994;gene2457
GO:1902533	positive regulation of intracellular signal transduction	21	367	0.0265561	0.170048	gene62;gene15997;gene25006;gene14968;gene21354;gene19261;gene17851;gene3645;gene8002;gene15095;gene8001;gene8003;gene9966;gene9182;gene17160;gene19640;gene26674;gene16339;gene927;gene24339;gene20800
GO:0002253	activation of immune response	9	117	0.0266546	0.170048	gene15997;gene13305;gene24963;gene2457;gene13304;gene9581;gene2417;gene927;gene18486
GO:0008016	regulation of heart contraction	5	47	0.0272658	0.170048	gene26990;gene17147;gene20320;gene20285;gene7989
GO:0060560	developmental growth involved in morphogenesis	5	47	0.0272658	0.170048	gene18338;gene21638;gene25006;gene17147;gene8407
GO:0002237	response to molecule of bacterial origin	8	99	0.0275632	0.170048	gene1990;gene21041;gene927;gene12332;gene25006;gene25966;gene8415;gene17160
GO:0006109	regulation of carbohydrate metabolic process	7	81	0.0277091	0.170048	gene22390;gene21354;gene7131;gene62;gene8900;gene1656;gene17008
GO:0019217	regulation of fatty acid metabolic process	4	32	0.0277982	0.170048	gene17008;gene20852;gene16570;gene21354
GO:2001244	positive regulation of intrinsic apoptotic signaling pathway	4	32	0.0277982	0.170048	gene62;gene8001;gene8003;gene9182
GO:0044723	single-organism carbohydrate metabolic process	18	303	0.0278765	0.170048	gene969;gene21905;gene18134;gene17008;gene21354;gene16244;gene30259;gene22955;gene18474;gene20250;gene7131;gene23261;gene19736;gene9826;gene3292;gene2606;gene8900;gene21776
GO:0010942	positive regulation of cell death	17	282	0.0283783	0.170048	gene62;gene9182;gene8001;gene8003;gene21354;gene1656;gene927;gene18486;gene26055;gene16546;gene20681;gene23240;gene9966;gene24378;gene13989;gene20852;gene27162
GO:0010950	positive regulation of endopeptidase activity	6	64	0.0284036	0.170048	gene231;gene13989;gene1656;gene20852;gene8001;gene8003
GO:0007267	cell-cell signaling	10	138	0.0289301	0.170048	gene25006;gene62;gene16339;gene15306;gene23124;gene7525;gene10804;gene19640;gene3645;gene7049
GO:0022407	regulation of cell-cell adhesion	9	119	0.0293325	0.170048	gene13358;gene16546;gene927;gene10167;gene21354;gene17851;gene8415;gene7131;gene18486
GO:1901342	regulation of vasculature development	7	82	0.0293889	0.170048	gene4895;gene26055;gene7147;gene18486;gene21835;gene27581;gene3286
GO:0022409	positive regulation of cell-cell adhesion	6	65	0.0303722	0.170048	gene13358;gene16546;gene927;gene17851;gene8415;gene7131
GO:0050714	positive regulation of protein secretion	6	65	0.0303722	0.170048	gene18338;gene20852;gene18486;gene17851;gene927;gene22334
GO:0008285	negative regulation of cell proliferation	16	263	0.0305634	0.170048	gene1691;gene20852;gene21354;gene927;gene8941;gene18486;gene27581;gene1770;gene27162;gene10563;gene16546;gene17118;gene19640;gene23241;gene23352;gene25006
GO:1901653	cellular response to peptide	8	101	0.0305946	0.170048	gene24974;gene25134;gene18539;gene19984;gene20852;gene21354;gene3286;gene17008
GO:0042698	ovulation cycle	4	33	0.0307545	0.170048	gene16339;gene21835;gene4895;gene7131
GO:0055067	monovalent inorganic cation homeostasis	4	33	0.0307545	0.170048	gene16275;gene262;gene17008;gene7491
GO:0006635	fatty acid beta-oxidation	5	49	0.0319764	0.170048	gene10714;gene20364;gene21354;gene5891;gene744
GO:0008015	blood circulation	7	84	0.0329519	0.170048	gene22856;gene20841;gene26990;gene18338;gene20320;gene20852;gene21354
GO:0007204	positive regulation of cytosolic calcium ion concentration	4	34	0.0338891	0.170048	gene17160;gene17851;gene20791;gene9182
GO:0050709	negative regulation of protein secretion	4	34	0.0338891	0.170048	gene6143;gene12090;gene18486;gene62
GO:0051049	regulation of transport	33	655	0.0344011	0.170048	gene21981;gene3645;gene7182;gene17851;gene62;gene18338;gene4089;gene19734;gene25006;gene1990;gene20852;gene21354;gene23793;gene25134;gene927;gene10597;gene20320;gene262;gene18486;gene16287;gene6143;gene18539;gene18731;gene10518;gene23124;gene23352;gene22334;gene12090;gene10885;gene16570;gene3133;gene8001;gene744
GO:0010952	positive regulation of peptidase activity	6	67	0.0345726	0.170048	gene231;gene13989;gene1656;gene20852;gene8001;gene8003
GO:0023051	regulation of signaling	58	1267	0.0346776	0.170048	gene1990;gene21354;gene25006;gene26674;gene62;gene13854;gene14968;gene7182;gene15997;gene9711;gene19261;gene17851;gene3645;gene8002;gene20598;gene2457;gene567;gene16339;gene927;gene11640;gene15095;gene8001;gene8003;gene12090;gene23352;gene9966;gene20852;gene20917;gene20320;gene309;gene9182;gene6834;gene17160;gene19640;gene10518;gene3133;gene23124;gene6143;gene25134;gene24056;gene24339;gene22334;g…
GO:0051345	positive regulation of hydrolase activity	13	204	0.0353176	0.170048	gene231;gene18539;gene18731;gene16570;gene25006;gene17851;gene19640;gene13989;gene1656;gene20852;gene8001;gene8003;gene927
GO:0015711	organic anion transport	8	104	0.0355592	0.170048	gene27471;gene9220;gene17160;gene26990;gene10885;gene16570;gene1990;gene26997
GO:0019725	cellular homeostasis	15	247	0.0360394	0.170048	gene20791;gene16275;gene9182;gene62;gene25134;gene19352;gene16244;gene30259;gene262;gene17160;gene17875;gene19640;gene7491;gene22334;gene17851
GO:0003013	circulatory system process	7	86	0.0367926	0.171351	gene22856;gene20841;gene26990;gene18338;gene20320;gene20852;gene21354
GO:0040011	locomotion	21	380	0.0367998	0.171351	gene17851;gene19640;gene8001;gene8003;gene927;gene25006;gene8407;gene17147;gene1691;gene21638;gene309;gene8415;gene4261;gene16339;gene20932;gene7147;gene26492;gene12102;gene10804;gene20841;gene969
GO:0002791	regulation of peptide secretion	5	51	0.0371666	0.172583	gene7182;gene927;gene22334;gene62;gene8001
GO:1901654	response to ketone	5	51	0.0371666	0.172583	gene22334;gene18338;gene1770;gene17851;gene10563
GO:0007492	endoderm development	4	35	0.0372029	0.172583	gene12197;gene8401;gene9102;gene24056
GO:0044707	single-multicellular organism process	87	2018	0.039041	0.180885	gene2457;gene24339;gene25006;gene16287;gene26759;gene18338;gene21638;gene231;gene16275;gene17118;gene18785;gene19774;gene16339;gene7131;gene1248;gene1691;gene262;gene15095;gene16546;gene62;gene26492;gene20285;gene17147;gene7345;gene20852;gene26674;gene26055;gene4895;gene16244;gene21354;gene30259;gene8135;gene17214;gene10885;gene16570;gene309;gene9102;gene22334;gene23793;gene24976;gene8407;gene105…
GO:0032844	regulation of homeostatic process	11	166	0.0398245	0.181305	gene7182;gene62;gene20320;gene17008;gene8407;gene17160;gene11460;gene11872;gene17851;gene20791;gene9182
GO:0050731	positive regulation of peptidyl-tyrosine phosphorylation	5	52	0.0399443	0.181305	gene19734;gene927;gene24974;gene25006;gene7147
GO:2000021	regulation of ion homeostasis	5	52	0.0399443	0.181305	gene20320;gene11872;gene17851;gene20791;gene9182
GO:0045596	negative regulation of cell differentiation	14	229	0.0400056	0.181305	gene21354;gene16546;gene19800;gene1990;gene20852;gene18338;gene9182;gene25006;gene6471;gene17147;gene25134;gene7491;gene6834;gene24339
GO:0001655	urogenital system development	9	126	0.0401818	0.181305	gene16275;gene1248;gene4895;gene25006;gene16546;gene21835;gene7131;gene26674;gene21354
GO:0007601	visual perception	4	36	0.0406967	0.183111	gene11640;gene19734;gene8401;gene9948
GO:0050953	sensory perception of light stimulus	4	36	0.0406967	0.183111	gene11640;gene19734;gene8401;gene9948
GO:0001822	kidney development	8	107	0.0410424	0.184444	gene16275;gene4895;gene25006;gene16546;gene21835;gene7131;gene26674;gene21354
GO:0043434	response to peptide hormone	9	127	0.0419272	0.188194	gene24974;gene25134;gene18539;gene19984;gene20852;gene21354;gene3286;gene4895;gene17008
GO:0043280	positive regulation of cysteine-type endopeptidase activity involved in apoptotic process	5	53	0.0428452	0.192084	gene13989;gene1656;gene20852;gene8001;gene8003
GO:0090087	regulation of peptide transport	6	71	0.0440551	0.196569	gene7182;gene927;gene17851;gene22334;gene62;gene8001
GO:0045595	regulation of cell differentiation	31	621	0.0440743	0.196569	gene21354;gene9966;gene19774;gene16546;gene927;gene19800;gene10563;gene20852;gene23125;gene25901;gene1990;gene18338;gene9182;gene26492;gene7131;gene25006;gene18486;gene6471;gene17147;gene17851;gene11848;gene10885;gene11460;gene25134;gene20994;gene62;gene6767;gene2457;gene7491;gene6834;gene24339
GO:0051047	positive regulation of secretion	8	109	0.0449946	0.200041	gene18338;gene20852;gene18486;gene16287;gene17851;gene927;gene22334;gene8001
GO:0030335	positive regulation of cell migration	10	149	0.0452722	0.201037	gene25006;gene7131;gene10804;gene15095;gene25134;gene7147;gene927;gene17147;gene17851;gene18338
GO:0010565	regulation of cellular ketone metabolic process	5	54	0.0458697	0.202967	gene17008;gene20852;gene4895;gene16570;gene21354
GO:0031099	regeneration	5	54	0.0458697	0.202967	gene25006;gene18338;gene10885;gene16570;gene10563
GO:0050870	positive regulation of T cell activation	5	54	0.0458697	0.202967	gene13358;gene16546;gene927;gene17851;gene8415
GO:0051480	regulation of cytosolic calcium ion concentration	4	38	0.0482241	0.213132	gene17160;gene17851;gene20791;gene9182
GO:0050670	regulation of lymphocyte proliferation	5	55	0.0490184	0.213303	gene13358;gene17851;gene8415;gene927;gene25006
GO:0043903	regulation of symbiosis, encompassing mutualism through parasitism	8	111	0.0491894	0.213611	gene21981;gene3645;gene2606;gene11460;gene23242;gene3981;gene62;gene927
GO:0002250	adaptive immune response	6	73	0.0493505	0.213793	gene2457;gene21638;gene927;gene13304;gene24963;gene9581
GO:0002696	positive regulation of leukocyte activation	7	92	0.0500433	0.215816	gene13358;gene16546;gene927;gene16287;gene17851;gene8415;gene25006
GO:0050867	positive regulation of cell activation	7	92	0.0500433	0.215816	gene13358;gene16546;gene927;gene16287;gene17851;gene8415;gene25006
GO:0030154	cell differentiation	57	1270	0.0501885	0.216192	gene16287;gene26759;gene18338;gene21638;gene17118;gene18785;gene19774;gene25006;gene16339;gene7131;gene26674;gene1691;gene262;gene27581;gene20852;gene8135;gene17147;gene10563;gene22334;gene25901;gene8401;gene309;gene19278;gene12197;gene9102;gene26492;gene17047;gene19984;gene21354;gene16546;gene17851;gene20429;gene23125;gene23352;gene23404;gene9456;gene9966;gene25134;gene8415;gene10885;gene16570;g…
GO:0022603	regulation of anatomical structure morphogenesis	23	441	0.0517161	0.222516	gene16339;gene25006;gene9966;gene19774;gene62;gene18338;gene23352;gene26492;gene7131;gene26055;gene24528;gene306;gene9102;gene7147;gene18486;gene21835;gene27581;gene3286;gene21354;gene17147;gene10885;gene6767;gene1691
GO:0032526	response to retinoic acid	4	39	0.052257	0.224476	gene1656;gene20852;gene16339;gene1990
GO:0032944	regulation of mononuclear cell proliferation	5	56	0.0522917	0.224476	gene13358;gene17851;gene8415;gene927;gene25006
GO:2000147	positive regulation of cell motility	10	153	0.0525149	0.225176	gene25006;gene7131;gene10804;gene15095;gene25134;gene7147;gene927;gene17851;gene17147;gene18338
GO:0006650	glycerophospholipid metabolic process	9	133	0.0534764	0.229036	gene7147;gene16570;gene25535;gene20320;gene20429;gene13318;gene23844;gene9582;gene25134
GO:0072001	renal system development	8	113	0.0536307	0.229434	gene16275;gene4895;gene25006;gene16546;gene21835;gene7131;gene26674;gene21354
GO:0008284	positive regulation of cell proliferation	16	284	0.0549814	0.233121	gene10804;gene12332;gene14968;gene16287;gene1656;gene22955;gene24942;gene7131;gene8407;gene25006;gene4895;gene13358;gene17851;gene8415;gene927;gene15095
GO:1901617	organic hydroxy compound biosynthetic process	6	75	0.0550217	0.233121	gene1656;gene24567;gene10885;gene16570;gene19267;gene744
GO:0034110	regulation of homotypic cell-cell adhesion	7	94	0.0550532	0.233121	gene13358;gene16546;gene927;gene10167;gene17851;gene8415;gene7131
GO:2000116	regulation of cysteine-type endopeptidase activity	7	94	0.0550532	0.233121	gene231;gene11872;gene13989;gene1656;gene20852;gene8001;gene8003
GO:0046165	alcohol biosynthetic process	5	57	0.0556896	0.234886	gene1656;gene10885;gene16570;gene19267;gene744
GO:0050680	negative regulation of epithelial cell proliferation	5	57	0.0556896	0.234886	gene8941;gene18486;gene27581;gene1770;gene1691
GO:0005976	polysaccharide metabolic process	4	40	0.0564682	0.234886	gene7131;gene23261;gene9826;gene21776
GO:0014066	regulation of phosphatidylinositol 3-kinase signaling	4	40	0.0564682	0.234886	gene13854;gene14968;gene25006;gene15095
GO:0032091	negative regulation of protein binding	4	40	0.0564682	0.234886	gene19640;gene21354;gene23240;gene23242
GO:0050777	negative regulation of immune response	4	40	0.0564682	0.234886	gene20852;gene19261;gene3645;gene24339
GO:0032496	response to lipopolysaccharide	7	95	0.0576714	0.234886	gene1990;gene21041;gene927;gene12332;gene25006;gene25966;gene8415
GO:0050865	regulation of cell activation	10	156	0.0584267	0.234886	gene13358;gene4089;gene16546;gene927;gene16287;gene10167;gene17851;gene8415;gene18913;gene25006
GO:0071396	cellular response to lipid	10	156	0.0584267	0.234886	gene1990;gene21041;gene927;gene22334;gene16244;gene30259;gene1770;gene12332;gene17008;gene16339
GO:0006733	oxidoreduction coenzyme metabolic process	5	58	0.0592123	0.234886	gene17659;gene19736;gene8900;gene20320;gene6415
GO:0070663	regulation of leukocyte proliferation	5	58	0.0592123	0.234886	gene13358;gene17851;gene8415;gene927;gene25006
GO:0042981	regulation of apoptotic process	31	638	0.0592879	0.234886	gene12332;gene23241;gene25134;gene62;gene11872;gene2457;gene12090;gene9182;gene8001;gene8003;gene21354;gene13989;gene10885;gene927;gene18486;gene17008;gene231;gene26055;gene262;gene4895;gene17851;gene16546;gene20681;gene23240;gene9966;gene24378;gene1656;gene20852;gene744;gene27162;gene25006
GO:0006793	phosphorus metabolic process	40	859	0.0604462	0.234886	gene351;gene7147;gene16244;gene30259;gene19619;gene12267;gene19736;gene16570;gene25535;gene14480;gene15585;gene19267;gene25091;gene3796;gene19774;gene24056;gene20320;gene20429;gene24378;gene25134;gene3286;gene8900;gene13318;gene23844;gene9582;gene262;gene9966;gene17851;gene25831;gene25006;gene6471;gene17659;gene6415;gene18134;gene13854;gene14968;gene20682;gene25769;gene4345;gene18785
GO:0040017	positive regulation of locomotion	10	157	0.0604903	0.234886	gene25006;gene7131;gene17851;gene10804;gene15095;gene25134;gene7147;gene927;gene17147;gene18338
GO:0051272	positive regulation of cellular component movement	10	157	0.0604903	0.234886	gene25006;gene7131;gene10804;gene15095;gene25134;gene7147;gene927;gene17851;gene17147;gene18338
GO:1901605	alpha-amino acid metabolic process	8	116	0.0607615	0.234886	gene957;gene21287;gene6928;gene9582;gene4345;gene17376;gene8778;gene13989
GO:0019318	hexose metabolic process	6	77	0.0610713	0.234886	gene18134;gene17008;gene21354;gene969;gene2606;gene8900
GO:0045765	regulation of angiogenesis	6	77	0.0610713	0.234886	gene26055;gene7147;gene18486;gene21835;gene27581;gene3286
GO:0050730	regulation of peptidyl-tyrosine phosphorylation	6	77	0.0610713	0.234886	gene19734;gene927;gene15095;gene24974;gene25006;gene7147
GO:0031347	regulation of defense response	14	244	0.061783	0.234886	gene15997;gene9711;gene19261;gene23242;gene2457;gene21354;gene26055;gene20852;gene19640;gene8001;gene8003;gene20917;gene7379;gene6143
GO:0016485	protein processing	8	117	0.0632648	0.234886	gene231;gene26990;gene7345;gene13989;gene1656;gene20852;gene8001;gene8003
GO:0043067	regulation of programmed cell death	31	643	0.0644112	0.234886	gene12332;gene23241;gene25134;gene62;gene11872;gene2457;gene12090;gene9182;gene8001;gene8003;gene21354;gene13989;gene10885;gene927;gene18486;gene17008;gene231;gene26055;gene262;gene4895;gene17851;gene16546;gene20681;gene23240;gene9966;gene24378;gene1656;gene20852;gene744;gene27162;gene25006
GO:0009966	regulation of signal transduction	52	1165	0.0655288	0.234886	gene1990;gene21354;gene25006;gene26674;gene62;gene13854;gene14968;gene15997;gene9711;gene19261;gene17851;gene3645;gene8002;gene20598;gene2457;gene567;gene16339;gene11640;gene15095;gene8001;gene8003;gene12090;gene23352;gene9966;gene20852;gene20917;gene20320;gene9182;gene6834;gene17160;gene19640;gene10518;gene3133;gene6143;gene927;gene25134;gene24056;gene24339;gene26055;gene18338;gene4895;gene20681…
GO:1903706	regulation of hemopoiesis	8	118	0.0658316	0.234886	gene21354;gene16546;gene927;gene17851;gene11460;gene25134;gene20994;gene2457
GO:0010941	regulation of cell death	33	693	0.0658953	0.234886	gene12332;gene23241;gene25134;gene62;gene11872;gene2457;gene12090;gene9182;gene8001;gene8003;gene21354;gene13989;gene10885;gene1656;gene927;gene18486;gene17008;gene231;gene26055;gene262;gene4895;gene17851;gene16546;gene20681;gene23240;gene9966;gene24378;gene20852;gene7049;gene7491;gene744;gene27162;gene25006
GO:1903900	regulation of viral life cycle	7	98	0.0659827	0.234886	gene21981;gene3645;gene2606;gene11460;gene23242;gene3981;gene62
GO:0007159	leukocyte cell-cell adhesion	6	79	0.0675009	0.234886	gene8415;gene927;gene17851;gene8001;gene8003;gene4895
GO:0050678	regulation of epithelial cell proliferation	8	119	0.0684622	0.234886	gene25006;gene1248;gene7131;gene8941;gene18486;gene27581;gene1770;gene1691
GO:1903034	regulation of response to wounding	9	140	0.0693638	0.234886	gene21354;gene26055;gene19640;gene8001;gene8003;gene10167;gene20917;gene7379;gene6143
GO:0010646	regulation of cell communication	57	1297	0.069652	0.234886	gene1990;gene21354;gene25006;gene26674;gene62;gene13854;gene14968;gene7182;gene15997;gene9711;gene19261;gene17851;gene3645;gene8002;gene20598;gene2457;gene567;gene16339;gene927;gene11640;gene15095;gene8001;gene8003;gene12090;gene23352;gene9966;gene20852;gene20917;gene20320;gene309;gene9182;gene6834;gene17160;gene19640;gene10518;gene3133;gene23124;gene6143;gene25134;gene24056;gene24339;gene22334;g…
GO:0044763	single-organism cellular process	200	5151	0.0698405	0.234886	gene4089;gene24339;gene16339;gene16287;gene26759;gene18338;gene21638;gene24969;gene25006;gene351;gene4472;gene62;gene20994;gene21364;gene1697;gene9102;gene17851;gene19640;gene8001;gene8003;gene927;gene18001;gene17118;gene18785;gene8407;gene19278;gene7131;gene19774;gene7147;gene20791;gene24974;gene25134;gene14968;gene15585;gene23386;gene17875;gene9220;gene969;gene14480;gene26674;gene2457;gene8415;…
GO:0001501	skeletal system development	11	183	0.0704925	0.234886	gene7345;gene8401;gene1691;gene16546;gene9456;gene15095;gene18338;gene24339;gene11640;gene7131;gene19800
GO:1902531	regulation of intracellular signal transduction	35	747	0.0711897	0.234886	gene1990;gene62;gene13854;gene14968;gene25006;gene15997;gene21354;gene19261;gene17851;gene3645;gene8002;gene20598;gene567;gene15095;gene8001;gene8003;gene9966;gene20320;gene9182;gene6834;gene17160;gene19640;gene26674;gene16339;gene927;gene24056;gene24339;gene23352;gene20681;gene6767;gene20791;gene3286;gene306;gene3172;gene20800
GO:0048585	negative regulation of response to stimulus	29	601	0.0715526	0.234886	gene21354;gene26674;gene62;gene23242;gene19261;gene20598;gene567;gene11640;gene12090;gene26055;gene23352;gene20852;gene20320;gene3133;gene9966;gene10167;gene6143;gene24056;gene9182;gene3645;gene24339;gene17147;gene4895;gene20791;gene12102;gene744;gene3286;gene11872;gene25006
GO:0001558	regulation of cell growth	11	184	0.0726674	0.238336	gene19278;gene26492;gene3645;gene567;gene23404;gene262;gene7049;gene17147;gene10885;gene62;gene6767
GO:0030278	regulation of ossification	6	81	0.0743099	0.242871	gene11640;gene6017;gene8407;gene9456;gene19800;gene16546
GO:0046434	organophosphate catabolic process	5	62	0.074543	0.24342	gene351;gene7147;gene3286;gene20320;gene8900
GO:0007160	cell-matrix adhesion	4	44	0.0750659	0.244275	gene24339;gene3976;gene8415;gene9102
GO:0009749	response to glucose	4	44	0.0750659	0.244275	gene21354;gene22100;gene4895;gene22334
GO:0010634	positive regulation of epithelial cell migration	4	44	0.0750659	0.244275	gene25006;gene7131;gene7147;gene927
GO:0030148	sphingolipid biosynthetic process	4	44	0.0750659	0.244275	gene1656;gene15585;gene25091;gene18474
GO:1901652	response to peptide	9	143	0.0769891	0.250315	gene24974;gene25134;gene18539;gene19984;gene20852;gene21354;gene3286;gene4895;gene17008
GO:0010810	regulation of cell-substrate adhesion	6	82	0.0778563	0.252695	gene16339;gene18338;gene7131;gene21587;gene1656;gene25134
GO:0051251	positive regulation of lymphocyte activation	6	82	0.0778563	0.252695	gene13358;gene16546;gene927;gene17851;gene8415;gene25006
GO:0031667	response to nutrient levels	9	144	0.0796408	0.255164	gene17008;gene18338;gene20994;gene10563;gene1990;gene22334;gene7491;gene8415;gene9182
GO:0002460	adaptive immune response based on somatic recombination of immune receptors built from immunoglobulin superfamily domains	4	45	0.0801433	0.255296	gene2457;gene13304;gene24963;gene9581
GO:0006493	protein O-linked glycosylation	4	45	0.0801433	0.255296	gene22955;gene18474;gene20250;gene3292
GO:0009746	response to hexose	4	45	0.0801433	0.255296	gene21354;gene22100;gene4895;gene22334
GO:0034284	response to monosaccharide	4	45	0.0801433	0.255296	gene21354;gene22100;gene4895;gene22334
GO:0042129	regulation of T cell proliferation	4	45	0.0801433	0.255296	gene13358;gene17851;gene8415;gene927
GO:0043410	positive regulation of MAPK cascade	10	166	0.0811973	0.258161	gene15997;gene25006;gene14968;gene9966;gene17851;gene15095;gene17160;gene19640;gene26674;gene16339
GO:0050792	regulation of viral process	7	103	0.0813642	0.258471	gene21981;gene3645;gene2606;gene11460;gene23242;gene3981;gene62
GO:0050795	regulation of behavior	5	64	0.0829438	0.263266	gene25006;gene17851;gene26492;gene28390;gene17147
GO:0051240	positive regulation of multicellular organismal process	25	514	0.083948	0.266227	gene18486;gene20841;gene4895;gene25006;gene7131;gene927;gene26990;gene18338;gene2457;gene17851;gene25134;gene19278;gene16546;gene21354;gene26055;gene7147;gene17147;gene9948;gene11848;gene9182;gene11460;gene19261;gene26136;gene62;gene6767
GO:0032102	negative regulation of response to external stimulus	7	104	0.0846697	0.268061	gene23242;gene19261;gene21354;gene26055;gene10167;gene17147;gene6143
GO:0042493	response to drug	7	104	0.0846697	0.268061	gene1990;gene22334;gene9966;gene10563;gene1656;gene21354;gene17214
GO:0035023	regulation of Rho protein signal transduction	4	46	0.0853868	0.270103	gene1990;gene24339;gene20681;gene6767
GO:0007411	axon guidance	5	65	0.0873248	0.274607	gene1691;gene17147;gene21638;gene309;gene26492
GO:0009636	response to toxic substance	5	65	0.0873248	0.274607	gene62;gene13680;gene17005;gene17641;gene7491
GO:0051100	negative regulation of binding	5	65	0.0873248	0.274607	gene19640;gene9182;gene21354;gene23240;gene23242
GO:0097485	neuron projection guidance	5	65	0.0873248	0.274607	gene1691;gene17147;gene21638;gene309;gene26492
GO:1903532	positive regulation of secretion by cell	7	105	0.0880512	0.276658	gene18338;gene20852;gene18486;gene16287;gene17851;gene927;gene22334
GO:0006820	anion transport	8	126	0.0886678	0.278362	gene27471;gene9220;gene17160;gene26990;gene10885;gene16570;gene1990;gene26997
GO:0019362	pyridine nucleotide metabolic process	4	47	0.0907935	0.28149	gene19736;gene8900;gene20320;gene6415
GO:0046496	nicotinamide nucleotide metabolic process	4	47	0.0907935	0.28149	gene19736;gene8900;gene20320;gene6415
GO:0048762	mesenchymal cell differentiation	4	47	0.0907935	0.28149	gene25006;gene7131;gene17147;gene19800
GO:0005996	monosaccharide metabolic process	6	86	0.0929784	0.287149	gene18134;gene17008;gene21354;gene969;gene2606;gene8900
GO:0055080	cation homeostasis	10	171	0.0943823	0.287149	gene20791;gene16275;gene262;gene17160;gene17008;gene19640;gene7491;gene62;gene17851;gene9182
GO:0050796	regulation of insulin secretion	4	48	0.09636	0.287149	gene7182;gene927;gene22334;gene62
GO:0030099	myeloid cell differentiation	6	87	0.0969902	0.287149	gene16287;gene26759;gene20852;gene10563;gene17851;gene16546
GO:0030336	negative regulation of cell migration	6	87	0.0969902	0.287149	gene21354;gene3645;gene18913;gene18486;gene17147;gene24339
GO:0072507	divalent inorganic cation homeostasis	6	87	0.0969902	0.287149	gene20791;gene17160;gene19640;gene62;gene17851;gene9182
GO:0006575	cellular modified amino acid metabolic process	6	88	0.101093	0.287149	gene957;gene18655;gene9582;gene13680;gene6496;gene13989
GO:0043281	regulation of cysteine-type endopeptidase activity involved in apoptotic process	6	88	0.101093	0.287149	gene11872;gene13989;gene1656;gene20852;gene8001;gene8003
GO:0001704	formation of primary germ layer	4	49	0.102083	0.287149	gene12197;gene8401;gene9102;gene24056
GO:0009306	protein secretion	4	49	0.102083	0.287149	gene17851;gene23124;gene17160;gene1990
GO:0009743	response to carbohydrate	4	49	0.102083	0.287149	gene21354;gene22100;gene4895;gene22334
GO:0044708	single-organism behavior	7	109	0.102331	0.287149	gene17214;gene62;gene8092;gene10563;gene23124;gene19363;gene7525
GO:0052548	regulation of endopeptidase activity	7	109	0.102331	0.287149	gene231;gene11872;gene13989;gene1656;gene20852;gene8001;gene8003
GO:0051051	negative regulation of transport	10	174	0.102871	0.287149	gene21981;gene3645;gene19734;gene62;gene6143;gene21354;gene23352;gene12090;gene18486;gene744
GO:0043408	regulation of MAPK cascade	14	265	0.103903	0.287149	gene62;gene15997;gene25006;gene14968;gene9966;gene21354;gene17851;gene6834;gene15095;gene17160;gene19640;gene26674;gene16339;gene24056
GO:0032870	cellular response to hormone stimulus	11	197	0.104832	0.287149	gene24974;gene25134;gene22334;gene18539;gene19984;gene20852;gene21354;gene3286;gene1770;gene12332;gene17008
GO:0051604	protein maturation	8	131	0.105012	0.287149	gene231;gene26990;gene7345;gene13989;gene1656;gene20852;gene8001;gene8003
GO:0051224	negative regulation of protein transport	6	89	0.105286	0.287149	gene6143;gene21354;gene23352;gene12090;gene18486;gene62
GO:1903037	regulation of leukocyte cell-cell adhesion	6	89	0.105286	0.287149	gene13358;gene16546;gene927;gene17851;gene8415;gene7131
GO:0042063	gliogenesis	5	69	0.106022	0.288722	gene25006;gene8001;gene12102;gene309;gene1691
GO:0050920	regulation of chemotaxis	4	50	0.107959	0.29293	gene25006;gene17851;gene26492;gene17147
GO:0071219	cellular response to molecule of bacterial origin	4	50	0.107959	0.29293	gene1990;gene21041;gene927;gene17160
GO:0072524	pyridine-containing compound metabolic process	4	50	0.107959	0.29293	gene19736;gene8900;gene20320;gene6415
GO:0090276	regulation of peptide hormone secretion	4	50	0.107959	0.29293	gene7182;gene927;gene22334;gene62
GO:1903035	negative regulation of response to wounding	4	50	0.107959	0.29293	gene21354;gene26055;gene10167;gene6143
GO:0002683	negative regulation of immune system process	8	132	0.10847	0.294103	gene21354;gene16546;gene23242;gene19261;gene20852;gene3645;gene24339;gene25134
GO:0048731	system development	64	1520	0.109585	0.295627	gene25006;gene16287;gene26759;gene18338;gene21638;gene231;gene16275;gene19774;gene16339;gene7131;gene1248;gene1691;gene262;gene15095;gene16546;gene62;gene26492;gene20285;gene17147;gene7345;gene24339;gene20852;gene26674;gene26055;gene18785;gene4895;gene8135;gene309;gene9102;gene22334;gene23793;gene24976;gene8407;gene10563;gene8401;gene19278;gene7491;gene21835;gene21905;gene11640;gene9456;gene25134…
GO:1901575	organic substance catabolic process	39	879	0.110175	0.297005	gene351;gene18001;gene7147;gene969;gene3704;gene11020;gene10885;gene62;gene21287;gene10806;gene13828;gene9464;gene24969;gene23793;gene10714;gene27059;gene22955;gene3286;gene6928;gene21932;gene20320;gene8900;gene10976;gene18655;gene19736;gene9711;gene20364;gene21354;gene5891;gene744;gene20917;gene16570;gene22100;gene2470;gene6496;gene8778;gene11460;gene9182;gene13697
GO:0070486	leukocyte aggregation	5	70	0.110981	0.298962	gene927;gene17851;gene8001;gene8003;gene4895
GO:0032940	secretion by cell	9	155	0.112429	0.302644	gene4089;gene25006;gene16339;gene24976;gene17851;gene15306;gene23124;gene17160;gene1990
GO:0050878	regulation of body fluid levels	7	112	0.113819	0.303329	gene24339;gene25006;gene15095;gene4474;gene7131;gene10167;gene11848
GO:2000146	negative regulation of cell motility	6	91	0.113939	0.303432	gene21354;gene3645;gene18913;gene18486;gene17147;gene24339
GO:0098771	inorganic ion homeostasis	10	178	0.114858	0.305661	gene20791;gene16275;gene262;gene17160;gene17008;gene19640;gene7491;gene62;gene17851;gene9182
GO:0031589	cell-substrate adhesion	5	71	0.116051	0.308398	gene24339;gene3976;gene8415;gene9102;gene16339
GO:0050890	cognition	5	71	0.116051	0.308398	gene17214;gene62;gene10563;gene19363;gene21932
GO:0052547	regulation of peptidase activity	7	113	0.117794	0.312584	gene231;gene11872;gene13989;gene1656;gene20852;gene8001;gene8003
GO:0009991	response to extracellular stimulus	9	157	0.119095	0.315812	gene17008;gene18338;gene20994;gene10563;gene1990;gene22334;gene7491;gene8415;gene9182
GO:0032409	regulation of transporter activity	4	52	0.120154	0.318169	gene10597;gene20320;gene10518;gene262
GO:1903531	negative regulation of secretion by cell	4	52	0.120154	0.318169	gene62;gene6143;gene12090;gene18486
GO:0006665	sphingolipid metabolic process	5	72	0.12123	0.320566	gene1656;gene15585;gene25091;gene19352;gene18474
GO:0030324	lung development	5	72	0.12123	0.320566	gene25006;gene1691;gene10563;gene17484;gene20285
GO:0098602	single organism cell adhesion	9	158	0.122507	0.323713	gene8415;gene231;gene9102;gene927;gene17851;gene8001;gene8003;gene16339;gene4895
GO:0051704	multi-organism process	35	787	0.122909	0.324335	gene2606;gene25901;gene1990;gene21041;gene927;gene2457;gene11460;gene12331;gene15997;gene19261;gene21981;gene23240;gene23241;gene23242;gene3645;gene3981;gene26990;gene26055;gene24976;gene8415;gene62;gene19363;gene20285;gene4261;gene3704;gene21835;gene17851;gene16546;gene23844;gene7525;gene8002;gene12332;gene25006;gene25966;gene17160
GO:0002697	regulation of immune effector process	8	136	0.122916	0.324335	gene13358;gene19261;gene23242;gene4089;gene927;gene16287;gene17851;gene3645
GO:0001775	cell activation	10	181	0.124343	0.325121	gene24339;gene17851;gene3645;gene26674;gene18486;gene25134;gene8415;gene927;gene4089;gene4895
GO:0044248	cellular catabolic process	35	788	0.124449	0.325121	gene17005;gene17641;gene351;gene18001;gene7147;gene969;gene62;gene21287;gene24969;gene23793;gene10714;gene22955;gene3286;gene6928;gene21932;gene16859;gene10976;gene9711;gene20364;gene21354;gene5891;gene744;gene20917;gene10806;gene10885;gene16570;gene22100;gene2470;gene6496;gene8778;gene3156;gene11460;gene9182;gene27204;gene13697
GO:0051056	regulation of small GTPase mediated signal transduction	7	115	0.125957	0.325121	gene1990;gene25006;gene24339;gene20681;gene6767;gene306;gene3172
GO:0002703	regulation of leukocyte mediated immunity	4	53	0.126464	0.325121	gene4089;gene16287;gene927;gene3645
GO:0006874	cellular calcium ion homeostasis	5	73	0.126515	0.325121	gene20791;gene17160;gene19640;gene17851;gene9182
GO:0009968	negative regulation of signal transduction	23	491	0.127347	0.325121	gene21354;gene26674;gene62;gene19261;gene20598;gene567;gene11640;gene12090;gene23352;gene20852;gene20320;gene3133;gene9966;gene6143;gene24056;gene9182;gene4895;gene20791;gene12102;gene744;gene3286;gene11872;gene25006
GO:0048534	hematopoietic or lymphoid organ development	12	229	0.131009	0.325121	gene16287;gene26759;gene20852;gene10563;gene25006;gene25134;gene8415;gene17851;gene927;gene16546;gene21152;gene4895
GO:0045017	glycerolipid biosynthetic process	6	95	0.132282	0.325121	gene16244;gene20320;gene30259;gene25535;gene20429;gene13318
GO:0006928	movement of cell or subcellular component	22	469	0.132406	0.325121	gene17851;gene19640;gene8001;gene8003;gene927;gene17009;gene8407;gene17147;gene1691;gene21638;gene309;gene8415;gene20320;gene25006;gene1248;gene7147;gene10154;gene26492;gene12102;gene10804;gene20841;gene969
GO:0006006	glucose metabolic process	4	54	0.132912	0.325121	gene17008;gene21354;gene2606;gene8900
GO:0010001	glial cell differentiation	4	54	0.132912	0.325121	gene25006;gene8001;gene309;gene1691
GO:0071902	positive regulation of protein serine/threonine kinase activity	7	117	0.1344	0.325121	gene21354;gene25006;gene9966;gene16339;gene17851;gene15095;gene18486
GO:0030097	hemopoiesis	11	207	0.134465	0.325121	gene16287;gene26759;gene20852;gene10563;gene25134;gene8415;gene17851;gene927;gene16546;gene21152;gene4895
GO:0032387	negative regulation of intracellular transport	5	75	0.137397	0.325121	gene21981;gene3645;gene21354;gene23352;gene744
GO:0043406	positive regulation of MAP kinase activity	5	75	0.137397	0.325121	gene25006;gene9966;gene16339;gene17851;gene15095
GO:0032101	regulation of response to external stimulus	16	326	0.138061	0.325121	gene25006;gene19261;gene17851;gene23242;gene21354;gene26055;gene26492;gene19640;gene8001;gene8003;gene10167;gene15997;gene20917;gene7379;gene17147;gene6143
GO:0051048	negative regulation of secretion	4	55	0.139492	0.328025	gene62;gene6143;gene12090;gene18486
GO:0060429	epithelium development	17	351	0.140493	0.330172	gene16275;gene26674;gene1691;gene1248;gene8135;gene25006;gene12197;gene19279;gene19281;gene19278;gene27581;gene18766;gene8802;gene8941;gene17147;gene12102;gene20285
GO:1904950	negative regulation of establishment of protein localization	6	97	0.141952	0.332767	gene6143;gene21354;gene23352;gene12090;gene18486;gene62
GO:0030003	cellular cation homeostasis	8	141	0.142324	0.33301	gene20791;gene16275;gene262;gene17160;gene19640;gene7491;gene17851;gene9182
GO:0045995	regulation of embryonic development	4	56	0.1462	0.341864	gene9966;gene12197;gene309;gene21354
GO:0007517	muscle organ development	6	98	0.146906	0.343301	gene24339;gene309;gene9102;gene8401;gene8407;gene4895
GO:0007275	multicellular organism development	73	1790	0.148591	0.346573	gene25006;gene16287;gene26759;gene18338;gene21638;gene231;gene16275;gene19774;gene16339;gene7131;gene1248;gene1691;gene262;gene15095;gene16546;gene62;gene26492;gene20285;gene17147;gene7345;gene24339;gene20852;gene26674;gene26055;gene18785;gene4895;gene8135;gene309;gene9102;gene22334;gene23793;gene24976;gene8407;gene10563;gene8401;gene19278;gene7491;gene12197;gene21835;gene21905;gene11640;gene9456…
GO:0010675	regulation of cellular carbohydrate metabolic process	5	77	0.148677	0.346573	gene21354;gene62;gene8900;gene1656;gene17008
GO:0030323	respiratory tube development	5	77	0.148677	0.346573	gene25006;gene1691;gene10563;gene17484;gene20285
GO:0055074	calcium ion homeostasis	5	77	0.148677	0.346573	gene20791;gene17160;gene19640;gene17851;gene9182
GO:0023056	positive regulation of signaling	27	602	0.150809	0.348461	gene25006;gene62;gene15997;gene14968;gene21354;gene19261;gene17851;gene3645;gene8002;gene15095;gene8001;gene8003;gene9966;gene2457;gene309;gene9182;gene17160;gene19640;gene26674;gene16339;gene927;gene25134;gene24339;gene22334;gene26055;gene27162;gene20800
GO:0090066	regulation of anatomical structure size	10	189	0.151652	0.350017	gene22856;gene4472;gene20841;gene306;gene13830;gene19774;gene26492;gene17875;gene17147;gene10885
GO:0045785	positive regulation of cell adhesion	7	121	0.152096	0.350824	gene13358;gene16546;gene7131;gene927;gene17851;gene8415;gene21587
GO:1902532	negative regulation of intracellular signal transduction	12	236	0.152613	0.3518	gene62;gene19261;gene20598;gene567;gene20320;gene21354;gene9966;gene24056;gene23352;gene9182;gene20791;gene3286
GO:0042327	positive regulation of phosphorylation	17	356	0.153244	0.353037	gene15997;gene25006;gene14968;gene15095;gene21354;gene19734;gene9966;gene17851;gene17160;gene19640;gene26674;gene16339;gene927;gene18486;gene8900;gene24974;gene7147
GO:0002694	regulation of leukocyte activation	8	144	0.154659	0.356078	gene13358;gene4089;gene16546;gene927;gene16287;gene17851;gene8415;gene25006
GO:0006644	phospholipid metabolic process	9	167	0.155531	0.357864	gene7147;gene16570;gene25535;gene20320;gene20429;gene13318;gene23844;gene9582;gene25134
GO:0051716	cellular response to stimulus	94	2357	0.158987	0.361498	gene16339;gene24339;gene9102;gene17851;gene19640;gene8001;gene8003;gene927;gene15095;gene567;gene3133;gene1990;gene21041;gene24974;gene25134;gene62;gene14968;gene4895;gene2457;gene8415;gene13854;gene21981;gene23242;gene18486;gene19984;gene26055;gene744;gene8407;gene23352;gene23125;gene17008;gene18607;gene20841;gene7147;gene27162;gene9182;gene25006;gene22334;gene20598;gene16287;gene13989;gene21492…
GO:0007611	learning or memory	4	58	0.15998	0.361498	gene17214;gene62;gene10563;gene19363
GO:0050804	modulation of synaptic transmission	5	79	0.160336	0.361498	gene62;gene309;gene23124;gene21354;gene20841
GO:0051271	negative regulation of cellular component movement	6	101	0.16223	0.361498	gene21354;gene3645;gene18913;gene18486;gene17147;gene24339
GO:0007169	transmembrane receptor protein tyrosine kinase signaling pathway	10	192	0.162621	0.361498	gene24974;gene25134;gene14968;gene13854;gene25006;gene15095;gene8135;gene12417;gene6471;gene17008
GO:0006873	cellular ion homeostasis	8	146	0.163159	0.361498	gene20791;gene16275;gene262;gene17160;gene19640;gene7491;gene17851;gene9182
GO:0016337	single organismal cell-cell adhesion	8	146	0.163159	0.361498	gene8415;gene231;gene9102;gene927;gene17851;gene8001;gene8003;gene4895
GO:0007166	cell surface receptor signaling pathway	33	761	0.165099	0.361498	gene16339;gene24339;gene9102;gene17851;gene19640;gene24974;gene25134;gene14968;gene2457;gene8415;gene13854;gene4895;gene23352;gene25006;gene23240;gene23242;gene3645;gene12102;gene7049;gene9182;gene927;gene15095;gene8135;gene12417;gene231;gene6471;gene17008;gene17160;gene24330;gene17147;gene26492;gene20598;gene16287
GO:0001503	ossification	7	124	0.166045	0.361498	gene17118;gene18785;gene23404;gene8401;gene9456;gene7345;gene10563
GO:0060541	respiratory system development	5	80	0.166301	0.361498	gene25006;gene1691;gene10563;gene17484;gene20285
GO:0043900	regulation of multi-organism process	10	193	0.166362	0.361498	gene927;gene21981;gene3645;gene2606;gene19261;gene11460;gene23242;gene3981;gene62;gene15997
GO:0032103	positive regulation of response to external stimulus	6	102	0.167486	0.361498	gene25006;gene19261;gene17851;gene19640;gene8001;gene8003
GO:0043123	positive regulation of I-kappaB kinase/NF-kappaB signaling	6	102	0.167486	0.361498	gene15997;gene17851;gene21354;gene3645;gene62;gene8002
GO:0010562	positive regulation of phosphorus metabolic process	18	387	0.170587	0.363467	gene15997;gene25006;gene14968;gene15095;gene21354;gene19734;gene9966;gene17851;gene17160;gene19640;gene26674;gene16339;gene927;gene18486;gene1990;gene8900;gene24974;gene7147
GO:0045937	positive regulation of phosphate metabolic process	18	387	0.170587	0.363467	gene15997;gene25006;gene14968;gene15095;gene21354;gene19734;gene9966;gene17851;gene17160;gene19640;gene26674;gene16339;gene927;gene18486;gene1990;gene8900;gene24974;gene7147
GO:0001934	positive regulation of protein phosphorylation	16	338	0.170603	0.363467	gene15997;gene25006;gene14968;gene15095;gene21354;gene19734;gene9966;gene17851;gene17160;gene19640;gene26674;gene16339;gene927;gene18486;gene24974;gene7147
GO:0072503	cellular divalent inorganic cation homeostasis	5	81	0.172353	0.366987	gene20791;gene17160;gene19640;gene17851;gene9182
GO:0048584	positive regulation of response to stimulus	33	765	0.172767	0.367547	gene25006;gene13358;gene15997;gene62;gene14968;gene21354;gene19261;gene17851;gene13305;gene24963;gene2457;gene3645;gene8002;gene13304;gene9581;gene15095;gene8001;gene8003;gene9966;gene19640;gene927;gene16287;gene9182;gene17160;gene26674;gene16339;gene25134;gene24339;gene26055;gene2417;gene27162;gene18486;gene20800
GO:0040013	negative regulation of locomotion	6	103	0.172813	0.367547	gene21354;gene3645;gene18913;gene18486;gene17147;gene24339
GO:0051223	regulation of protein transport	15	315	0.174614	0.371029	gene7182;gene18338;gene23793;gene25134;gene927;gene20852;gene18486;gene6143;gene17851;gene21354;gene23352;gene22334;gene12090;gene62;gene3133
GO:0009967	positive regulation of signal transduction	25	563	0.174649	0.371029	gene25006;gene62;gene15997;gene14968;gene21354;gene19261;gene17851;gene3645;gene8002;gene15095;gene8001;gene8003;gene9966;gene2457;gene9182;gene17160;gene19640;gene26674;gene16339;gene927;gene25134;gene24339;gene26055;gene27162;gene20800
GO:0040008	regulation of growth	14	291	0.17546	0.372541	gene9966;gene19278;gene26492;gene3645;gene567;gene23404;gene262;gene7049;gene17147;gene927;gene10885;gene20598;gene62;gene6767
GO:0048869	cellular developmental process	57	1389	0.175828	0.372964	gene16287;gene26759;gene18338;gene21638;gene17118;gene18785;gene19774;gene25006;gene16339;gene7131;gene26674;gene1691;gene262;gene27581;gene20852;gene8135;gene17147;gene10563;gene22334;gene25901;gene8401;gene309;gene19278;gene12197;gene9102;gene26492;gene17047;gene19984;gene21354;gene16546;gene17851;gene20429;gene23125;gene23352;gene23404;gene9456;gene9966;gene25134;gene8415;gene10885;gene16570;g…
GO:0010647	positive regulation of cell communication	27	614	0.175859	0.372964	gene25006;gene62;gene15997;gene14968;gene21354;gene19261;gene17851;gene3645;gene8002;gene15095;gene8001;gene8003;gene9966;gene2457;gene309;gene9182;gene17160;gene19640;gene26674;gene16339;gene927;gene25134;gene24339;gene22334;gene26055;gene27162;gene20800
GO:0051050	positive regulation of transport	16	340	0.176387	0.373872	gene17851;gene62;gene18338;gene1990;gene20852;gene21354;gene23793;gene25134;gene20320;gene262;gene18486;gene16287;gene927;gene22334;gene3133;gene8001
GO:0031349	positive regulation of defense response	6	104	0.178209	0.376455	gene15997;gene19261;gene2457;gene19640;gene8001;gene8003
GO:0002520	immune system development	12	244	0.179429	0.378817	gene16287;gene26759;gene20852;gene10563;gene25006;gene25134;gene8415;gene17851;gene927;gene16546;gene21152;gene4895
GO:0098609	cell-cell adhesion	9	173	0.179734	0.379246	gene21638;gene8415;gene231;gene9102;gene927;gene17851;gene8001;gene8003;gene4895
GO:0043405	regulation of MAP kinase activity	7	127	0.180541	0.380734	gene25006;gene9966;gene21354;gene6834;gene16339;gene17851;gene15095
GO:0051896	regulation of protein kinase B signaling	4	61	0.181492	0.38231	gene17851;gene23352;gene9182;gene567
GO:1903708	positive regulation of hemopoiesis	4	61	0.181492	0.38231	gene927;gene16546;gene17851;gene11460
GO:0006979	response to oxidative stress	9	174	0.183926	0.387001	gene3133;gene3156;gene18913;gene24976;gene25350;gene62;gene8135;gene17851;gene21354
GO:0045862	positive regulation of proteolysis	9	174	0.183926	0.387001	gene231;gene927;gene62;gene6834;gene13989;gene1656;gene20852;gene8001;gene8003
GO:0006869	lipid transport	5	83	0.184707	0.387939	gene1990;gene17160;gene16339;gene10885;gene16570
GO:0030178	negative regulation of Wnt signaling pathway	5	83	0.184707	0.387939	gene23352;gene4895;gene62;gene9182;gene12102
GO:0046578	regulation of Ras protein signal transduction	5	83	0.184707	0.387939	gene1990;gene25006;gene24339;gene20681;gene6767
GO:0009628	response to abiotic stimulus	19	417	0.184787	0.387939	gene8401;gene18486;gene19984;gene26055;gene744;gene19363;gene18338;gene24339;gene13989;gene18913;gene20791;gene4895;gene8415;gene23125;gene11828;gene25134;gene7491;gene19279;gene19281
GO:0022604	regulation of cell morphogenesis	13	270	0.185954	0.39017	gene19774;gene18338;gene26492;gene7131;gene24528;gene306;gene9102;gene18486;gene17147;gene10885;gene62;gene6767;gene7147
GO:0046903	secretion	9	175	0.188162	0.393543	gene4089;gene1990;gene25006;gene16339;gene24976;gene17851;gene15306;gene23124;gene17160
GO:0034329	cell junction assembly	4	62	0.188868	0.393543	gene12197;gene19279;gene19281;gene23465
GO:0051216	cartilage development	4	62	0.188868	0.393543	gene8401;gene1691;gene16546;gene9456
GO:0019637	organophosphate metabolic process	19	419	0.190246	0.393543	gene351;gene7147;gene19619;gene12267;gene19736;gene16570;gene25535;gene20320;gene20429;gene3286;gene8900;gene13318;gene23844;gene9582;gene25134;gene6415;gene18134;gene25769;gene4345
GO:0048511	rhythmic process	7	129	0.190492	0.393543	gene1770;gene16339;gene21835;gene20852;gene8092;gene4895;gene7131
GO:0034330	cell junction organization	5	84	0.191003	0.393543	gene231;gene12197;gene19279;gene19281;gene23465
GO:0090090	negative regulation of canonical Wnt signaling pathway	4	63	0.196338	0.393543	gene23352;gene4895;gene62;gene9182
GO:0048856	anatomical structure development	73	1826	0.196829	0.393543	gene25006;gene16287;gene26759;gene18338;gene21638;gene231;gene16275;gene19774;gene16339;gene7131;gene1248;gene26674;gene1691;gene262;gene15095;gene16546;gene62;gene26492;gene20285;gene17147;gene7345;gene27581;gene24339;gene20852;gene26055;gene18785;gene4895;gene8135;gene309;gene9102;gene22334;gene23793;gene24976;gene8407;gene10563;gene12197;gene19279;gene19281;gene11640;gene8401;gene19278;gene749…
GO:0023057	negative regulation of signaling	23	522	0.197155	0.393543	gene21354;gene26674;gene62;gene19261;gene20598;gene567;gene11640;gene12090;gene23352;gene20852;gene20320;gene3133;gene9966;gene6143;gene24056;gene9182;gene4895;gene20791;gene12102;gene744;gene3286;gene11872;gene25006
GO:0050863	regulation of T cell activation	5	85	0.197374	0.393543	gene13358;gene16546;gene927;gene17851;gene8415
GO:0048863	stem cell differentiation	4	64	0.203898	0.399777	gene25006;gene7131;gene17147;gene19800
GO:0044767	single-organism developmental process	84	2125	0.204699	0.401137	gene25006;gene16287;gene26759;gene18338;gene21638;gene231;gene16275;gene17118;gene18785;gene19774;gene16339;gene7131;gene1248;gene26674;gene1691;gene262;gene15095;gene16546;gene62;gene26492;gene20285;gene17147;gene7345;gene27581;gene24339;gene20852;gene26055;gene4895;gene8135;gene309;gene9102;gene22334;gene23793;gene24976;gene8407;gene10563;gene25901;gene8401;gene19278;gene7491;gene12197;gene2183…
GO:0033673	negative regulation of kinase activity	6	109	0.206169	0.402541	gene21354;gene19363;gene20598;gene9966;gene17214;gene62
GO:0001932	regulation of protein phosphorylation	24	551	0.20641	0.402802	gene62;gene15997;gene25006;gene14968;gene15095;gene3133;gene21354;gene19734;gene20320;gene9966;gene17851;gene19363;gene20598;gene6834;gene17160;gene19640;gene26674;gene17214;gene16339;gene927;gene24056;gene18486;gene24974;gene7147
GO:0043085	positive regulation of catalytic activity	20	452	0.212361	0.414199	gene231;gene18539;gene18731;gene21354;gene19734;gene25006;gene9966;gene17851;gene16570;gene10885;gene16339;gene15095;gene19640;gene18486;gene13989;gene1656;gene20852;gene8001;gene8003;gene927
GO:0007165	signal transduction	63	1571	0.212898	0.415029	gene16339;gene24339;gene9102;gene17851;gene19640;gene24974;gene25134;gene14968;gene2457;gene8415;gene3133;gene13854;gene8407;gene4895;gene23352;gene18607;gene1990;gene20841;gene7147;gene25006;gene20598;gene16287;gene10804;gene11828;gene13697;gene23124;gene27802;gene3286;gene4472;gene7049;gene7643;gene23240;gene23242;gene3645;gene7525;gene20791;gene9182;gene19363;gene24378;gene262;gene3172;gene121…
GO:0042325	regulation of phosphorylation	26	605	0.213964	0.416891	gene25134;gene62;gene15997;gene25006;gene14968;gene15095;gene3133;gene21354;gene19734;gene20320;gene9966;gene17851;gene19363;gene20598;gene6834;gene17160;gene19640;gene26674;gene17214;gene16339;gene927;gene24056;gene18486;gene8900;gene24974;gene7147
GO:0048705	skeletal system morphogenesis	5	88	0.216913	0.421743	gene7345;gene8401;gene11640;gene7131;gene19800
GO:0008361	regulation of cell size	4	66	0.219266	0.425667	gene26492;gene17875;gene17147;gene10885
GO:0010648	negative regulation of cell communication	23	533	0.225851	0.427823	gene21354;gene26674;gene62;gene19261;gene20598;gene567;gene11640;gene12090;gene23352;gene20852;gene20320;gene3133;gene9966;gene6143;gene24056;gene9182;gene4895;gene20791;gene12102;gene744;gene3286;gene11872;gene25006
GO:0015849	organic acid transport	4	67	0.227064	0.427823	gene27471;gene9220;gene17160;gene26990
GO:0046942	carboxylic acid transport	4	67	0.227064	0.427823	gene27471;gene9220;gene17160;gene26990
GO:0001568	blood vessel development	10	208	0.227136	0.427823	gene16339;gene7131;gene24339;gene4895;gene26674;gene8407;gene9182;gene24528;gene25006;gene3286
GO:2001235	positive regulation of apoptotic signaling pathway	5	90	0.230263	0.430261	gene62;gene8001;gene8003;gene9182;gene27162
GO:0021700	developmental maturation	4	68	0.234932	0.437273	gene17851;gene20852;gene8407;gene9182
GO:0046883	regulation of hormone secretion	4	68	0.234932	0.437273	gene7182;gene927;gene22334;gene62
GO:1901564	organonitrogen compound metabolic process	40	977	0.234951	0.437273	gene7147;gene26990;gene3704;gene19619;gene62;gene957;gene12267;gene16570;gene27059;gene18766;gene1656;gene21287;gene23793;gene22955;gene3286;gene6928;gene23844;gene9582;gene7131;gene21221;gene18655;gene15585;gene25091;gene19736;gene19352;gene8900;gene4345;gene7643;gene13680;gene20320;gene6415;gene19229;gene8415;gene17376;gene6496;gene25769;gene8778;gene18474;gene13989;gene27204
GO:0060341	regulation of cellular localization	22	511	0.235561	0.438191	gene21981;gene3645;gene7182;gene18338;gene4089;gene23793;gene62;gene25134;gene927;gene20852;gene18486;gene16287;gene6143;gene23124;gene17851;gene21354;gene23352;gene22334;gene20320;gene12090;gene3133;gene744
GO:0048545	response to steroid hormone	7	138	0.237806	0.442147	gene12332;gene18338;gene25006;gene22334;gene1770;gene11828;gene10563
GO:0032535	regulation of cellular component size	8	162	0.238188	0.442637	gene4472;gene306;gene13830;gene19774;gene26492;gene17875;gene17147;gene10885
GO:0006875	cellular metal ion homeostasis	6	115	0.241614	0.44878	gene20791;gene262;gene17160;gene19640;gene17851;gene9182
GO:0032502	developmental process	84	2151	0.24315	0.449616	gene25006;gene16287;gene26759;gene18338;gene21638;gene231;gene16275;gene17118;gene18785;gene19774;gene16339;gene7131;gene1248;gene26674;gene1691;gene262;gene15095;gene16546;gene62;gene26492;gene20285;gene17147;gene7345;gene27581;gene24339;gene20852;gene26055;gene4895;gene8135;gene309;gene9102;gene22334;gene23793;gene24976;gene8407;gene10563;gene12197;gene19279;gene19281;gene11640;gene25901;gene84…
GO:0045321	leukocyte activation	7	139	0.243291	0.449616	gene17851;gene3645;gene25134;gene8415;gene927;gene4089;gene4895
GO:0003007	heart morphogenesis	5	92	0.243843	0.449616	gene7131;gene8401;gene8407;gene11640;gene21835
GO:0034109	homotypic cell-cell adhesion	5	92	0.243843	0.449616	gene927;gene17851;gene8001;gene8003;gene4895
GO:0001933	negative regulation of protein phosphorylation	9	188	0.24682	0.453718	gene62;gene3133;gene20320;gene21354;gene19363;gene20598;gene9966;gene17214;gene24056
GO:0006520	cellular amino acid metabolic process	9	188	0.24682	0.453718	gene957;gene18766;gene21287;gene6928;gene9582;gene4345;gene17376;gene8778;gene13989
GO:0000165	MAPK cascade	6	116	0.247694	0.4551	gene17851;gene25006;gene13854;gene14968;gene20682;gene9966
GO:0051094	positive regulation of developmental process	20	465	0.250473	0.457211	gene927;gene62;gene19278;gene4895;gene10563;gene16546;gene20852;gene23125;gene25901;gene7131;gene26055;gene18486;gene17147;gene17851;gene11848;gene25006;gene11460;gene6767;gene7147;gene21354
GO:0010038	response to metal ion	5	93	0.250713	0.457211	gene62;gene13680;gene19279;gene19281;gene8415
GO:0007369	gastrulation	4	70	0.250858	0.457211	gene12197;gene8401;gene9102;gene24056
GO:0050770	regulation of axonogenesis	4	70	0.250858	0.457211	gene19774;gene26492;gene17147;gene10885
GO:0044700	single organism signaling	65	1647	0.251015	0.457211	gene16339;gene25006;gene24339;gene9102;gene17851;gene19640;gene24974;gene25134;gene14968;gene2457;gene8415;gene3133;gene13854;gene8407;gene4895;gene23352;gene18607;gene1990;gene20841;gene7147;gene20598;gene16287;gene10804;gene11828;gene13697;gene23124;gene27802;gene3286;gene4472;gene7049;gene7643;gene23240;gene23242;gene3645;gene7525;gene20791;gene9182;gene19363;gene24378;gene262;gene3172;gene62;…
GO:0048638	regulation of developmental growth	6	117	0.253818	0.457211	gene9966;gene26492;gene17147;gene10885;gene62;gene6767
GO:0070201	regulation of establishment of protein localization	15	339	0.25397	0.457211	gene7182;gene18338;gene23793;gene25134;gene927;gene20852;gene18486;gene6143;gene17851;gene21354;gene23352;gene22334;gene12090;gene62;gene3133
GO:0023052	signaling	65	1649	0.254486	0.457211	gene16339;gene25006;gene24339;gene9102;gene17851;gene19640;gene24974;gene25134;gene14968;gene2457;gene8415;gene3133;gene13854;gene8407;gene4895;gene23352;gene18607;gene1990;gene20841;gene7147;gene20598;gene16287;gene10804;gene11828;gene13697;gene23124;gene27802;gene3286;gene4472;gene7049;gene7643;gene23240;gene23242;gene3645;gene7525;gene20791;gene9182;gene19363;gene24378;gene262;gene3172;gene62;…
GO:0030098	lymphocyte differentiation	4	71	0.258906	0.458575	gene25134;gene8415;gene927;gene4895
GO:0032956	regulation of actin cytoskeleton organization	7	142	0.259978	0.460047	gene25134;gene4472;gene306;gene19774;gene18486;gene62;gene3645
GO:0046649	lymphocyte activation	6	118	0.259984	0.460047	gene17851;gene3645;gene25134;gene8415;gene927;gene4895
GO:0006811	ion transport	14	316	0.262179	0.463712	gene27471;gene17875;gene9220;gene17160;gene62;gene6716;gene20791;gene26990;gene10885;gene16570;gene1990;gene26997;gene17851;gene9182
GO:0048518	positive regulation of biological process	91	2352	0.262581	0.464203	gene927;gene231;gene15997;gene10804;gene12332;gene14968;gene16287;gene1656;gene22955;gene24942;gene7131;gene8407;gene4472;gene25006;gene10563;gene12443;gene1691;gene18486;gene20285;gene20852;gene23125;gene2457;gene25134;gene4895;gene62;gene9182;gene9948;gene2606;gene20841;gene13358;gene21354;gene18539;gene18731;gene19261;gene17851;gene13305;gene24963;gene26990;gene18338;gene4089;gene15095;gene192…
GO:0048870	cell motility	13	291	0.262935	0.46439	gene17851;gene19640;gene8001;gene8003;gene927;gene8407;gene17147;gene8415;gene25006;gene12102;gene10804;gene20841;gene969
GO:0051674	localization of cell	13	291	0.262935	0.46439	gene17851;gene19640;gene8001;gene8003;gene927;gene8407;gene17147;gene8415;gene25006;gene12102;gene10804;gene20841;gene969
GO:0048514	blood vessel morphogenesis	8	167	0.263783	0.465668	gene16339;gene7131;gene24339;gene26674;gene24528;gene25006;gene3286;gene8407
GO:0055065	metal ion homeostasis	7	143	0.265613	0.468236	gene20791;gene262;gene17160;gene19640;gene62;gene17851;gene9182
GO:0007268	synaptic transmission	4	72	0.267005	0.469582	gene62;gene15306;gene23124;gene7525
GO:0046467	membrane lipid biosynthetic process	4	72	0.267005	0.469582	gene1656;gene15585;gene25091;gene18474
GO:0060485	mesenchyme development	4	72	0.267005	0.469582	gene25006;gene7131;gene17147;gene19800
GO:0099536	synaptic signaling	4	72	0.267005	0.469582	gene62;gene15306;gene23124;gene7525
GO:0099537	trans-synaptic signaling	4	72	0.267005	0.469582	gene62;gene15306;gene23124;gene7525
GO:0016477	cell migration	12	267	0.267454	0.470152	gene17851;gene19640;gene8001;gene8003;gene927;gene8407;gene17147;gene8415;gene25006;gene12102;gene10804;gene20841
GO:0045597	positive regulation of cell differentiation	15	345	0.275732	0.482108	gene927;gene10563;gene16546;gene20852;gene23125;gene25901;gene7131;gene18486;gene17851;gene11848;gene17147;gene11460;gene62;gene6767;gene21354
GO:0009887	organ morphogenesis	14	320	0.277353	0.482108	gene25006;gene231;gene1248;gene15095;gene20285;gene7345;gene24339;gene7131;gene8401;gene8407;gene11640;gene17147;gene19800;gene21835
GO:0023014	signal transduction by protein phosphorylation	6	121	0.278711	0.482108	gene17851;gene25006;gene13854;gene14968;gene20682;gene9966
GO:0043269	regulation of ion transport	6	121	0.278711	0.482108	gene10597;gene20320;gene262;gene10518;gene23124;gene62
GO:0051222	positive regulation of protein transport	9	195	0.280739	0.482108	gene18338;gene23793;gene25134;gene20852;gene18486;gene17851;gene927;gene22334;gene3133
GO:0051174	regulation of phosphorus metabolic process	28	683	0.281683	0.482108	gene25134;gene62;gene15997;gene25006;gene14968;gene15095;gene17008;gene3133;gene21354;gene19734;gene20320;gene9966;gene17851;gene19363;gene20598;gene6834;gene17160;gene19640;gene26674;gene17214;gene16339;gene927;gene24056;gene18486;gene1990;gene8900;gene24974;gene7147
GO:0007154	cell communication	66	1692	0.283415	0.482108	gene16339;gene25006;gene24339;gene9102;gene17851;gene19640;gene24974;gene25134;gene14968;gene2457;gene8415;gene3133;gene13854;gene8407;gene4895;gene23352;gene17008;gene18607;gene1990;gene20841;gene7147;gene20598;gene16287;gene10804;gene11828;gene13697;gene23124;gene27802;gene3286;gene4472;gene7049;gene7643;gene23240;gene23242;gene3645;gene7525;gene20791;gene9182;gene19363;gene24378;gene262;gene31…
GO:0001944	vasculature development	10	221	0.285713	0.483167	gene16339;gene7131;gene24339;gene4895;gene26674;gene8407;gene9182;gene24528;gene25006;gene3286
GO:0048812	neuron projection morphogenesis	7	147	0.288478	0.487621	gene18338;gene21638;gene262;gene1691;gene17147;gene309;gene26492
GO:0051336	regulation of hydrolase activity	15	349	0.290587	0.490872	gene231;gene18539;gene18731;gene11872;gene23242;gene16570;gene25006;gene17851;gene19640;gene13989;gene1656;gene20852;gene8001;gene8003;gene927
GO:0032270	positive regulation of cellular protein metabolic process	26	634	0.290663	0.490872	gene231;gene15997;gene25006;gene14968;gene15095;gene21354;gene19734;gene9966;gene927;gene22955;gene17851;gene17160;gene19640;gene26674;gene16339;gene18486;gene19278;gene62;gene6834;gene13989;gene1656;gene20852;gene8001;gene8003;gene24974;gene7147
GO:0006469	negative regulation of protein kinase activity	5	99	0.292847	0.494336	gene21354;gene19363;gene20598;gene9966;gene17214
GO:0051249	regulation of lymphocyte activation	6	124	0.297738	0.501326	gene13358;gene16546;gene927;gene17851;gene8415;gene25006
GO:0071900	regulation of protein serine/threonine kinase activity	9	199	0.30069	0.503935	gene21354;gene25006;gene9966;gene6834;gene17214;gene16339;gene17851;gene15095;gene18486
GO:0007167	enzyme linked receptor protein signaling pathway	12	276	0.305378	0.506424	gene24974;gene25134;gene14968;gene13854;gene4895;gene25006;gene24339;gene15095;gene8135;gene12417;gene6471;gene17008
GO:0000904	cell morphogenesis involved in differentiation	9	200	0.305732	0.506424	gene7131;gene1691;gene17147;gene21638;gene309;gene27581;gene26492;gene16339;gene19800
GO:0071407	cellular response to organic cyclic compound	8	175	0.306283	0.506424	gene22334;gene1770;gene4895;gene1990;gene20841;gene23242;gene8900;gene62
GO:0032386	regulation of intracellular transport	13	302	0.307188	0.506424	gene21981;gene3645;gene4089;gene23793;gene62;gene25134;gene16287;gene20852;gene17851;gene21354;gene23352;gene3133;gene744
GO:0007050	cell cycle arrest	4	77	0.308092	0.506424	gene21152;gene9182;gene927;gene18486
GO:0060348	bone development	4	77	0.308092	0.506424	gene7345;gene15095;gene11640;gene7131
GO:0043549	regulation of kinase activity	14	332	0.324479	0.52749	gene25134;gene21354;gene19734;gene25006;gene9966;gene17851;gene19363;gene20598;gene6834;gene17214;gene16339;gene15095;gene18486;gene62
GO:0006643	membrane lipid metabolic process	5	104	0.328834	0.532785	gene1656;gene15585;gene25091;gene19352;gene18474
GO:0032970	regulation of actin filament-based process	7	154	0.329493	0.532785	gene25134;gene4472;gene306;gene19774;gene18486;gene62;gene3645
GO:0043122	regulation of I-kappaB kinase/NF-kappaB signaling	6	129	0.329964	0.532785	gene15997;gene17851;gene21354;gene3645;gene62;gene8002
GO:0042326	negative regulation of phosphorylation	9	205	0.331223	0.532785	gene62;gene3133;gene20320;gene21354;gene19363;gene20598;gene9966;gene17214;gene24056
GO:0060627	regulation of vesicle-mediated transport	9	205	0.331223	0.532785	gene17851;gene4089;gene19734;gene62;gene16287;gene18539;gene18731;gene21354;gene927
GO:0043393	regulation of protein binding	4	80	0.333057	0.532785	gene19640;gene21354;gene23240;gene23242
GO:0043409	negative regulation of MAPK cascade	4	80	0.333057	0.532785	gene62;gene21354;gene9966;gene24056
GO:0045860	positive regulation of protein kinase activity	8	180	0.333577	0.532785	gene21354;gene19734;gene25006;gene9966;gene16339;gene17851;gene15095;gene18486
GO:0010769	regulation of cell morphogenesis involved in differentiation	7	155	0.335431	0.532785	gene19774;gene18338;gene26492;gene7131;gene18486;gene17147;gene10885
GO:0097190	apoptotic signaling pathway	7	155	0.335431	0.532785	gene25134;gene20791;gene9182;gene26055;gene927;gene11872;gene231
GO:0051260	protein homooligomerization	5	105	0.336091	0.533381	gene16275;gene21354;gene19619;gene25350;gene9444
GO:0060828	regulation of canonical Wnt signaling pathway	5	105	0.336091	0.533381	gene25006;gene62;gene23352;gene4895;gene9182
GO:0070848	response to growth factor	9	206	0.33637	0.533596	gene14968;gene4895;gene25006;gene18338;gene7131;gene9966;gene27581;gene24339;gene8415
GO:0019220	regulation of phosphate metabolic process	27	677	0.338349	0.536508	gene25134;gene62;gene15997;gene25006;gene14968;gene15095;gene3133;gene21354;gene19734;gene20320;gene9966;gene17851;gene19363;gene20598;gene6834;gene17160;gene19640;gene26674;gene17214;gene16339;gene927;gene24056;gene18486;gene1990;gene8900;gene24974;gene7147
GO:0031331	positive regulation of cellular catabolic process	8	181	0.339085	0.536691	gene16570;gene20429;gene2470;gene927;gene3133;gene62;gene6834;gene8900
GO:0010035	response to inorganic substance	7	156	0.341385	0.539038	gene3156;gene62;gene13680;gene17851;gene19279;gene19281;gene8415
GO:1901136	carbohydrate derivative catabolic process	4	81	0.341405	0.539038	gene3704;gene3286;gene20320;gene8900
GO:1904951	positive regulation of establishment of protein localization	9	207	0.34153	0.539038	gene18338;gene23793;gene25134;gene20852;gene927;gene18486;gene17851;gene22334;gene3133
GO:0048523	negative regulation of cellular process	73	1912	0.341811	0.539254	gene21981;gene3645;gene26055;gene21354;gene12332;gene23241;gene25134;gene26674;gene62;gene16546;gene18913;gene11460;gene23242;gene3981;gene1691;gene16339;gene19800;gene19734;gene11872;gene19261;gene20598;gene23352;gene9182;gene567;gene1990;gene20852;gene2457;gene3133;gene11640;gene18338;gene1656;gene3286;gene25006;gene18486;gene12090;gene10885;gene17147;gene20320;gene927;gene21152;gene19363;gene8…
GO:0065009	regulation of molecular function	38	971	0.342143	0.53955	gene26055;gene231;gene19640;gene15997;gene25134;gene18539;gene18731;gene21354;gene11872;gene23352;gene9182;gene10597;gene20320;gene19734;gene23242;gene25006;gene9966;gene17851;gene62;gene16570;gene19363;gene20598;gene6834;gene10518;gene17214;gene10885;gene16339;gene15095;gene18486;gene20852;gene18913;gene13989;gene1656;gene8001;gene8003;gene23240;gene927;gene262
GO:0003002	regionalization	5	106	0.343363	0.541246	gene25006;gene16546;gene9182;gene17147;gene9966
GO:0044093	positive regulation of molecular function	23	573	0.343706	0.541557	gene231;gene15997;gene18539;gene18731;gene21354;gene19734;gene25006;gene9966;gene17851;gene16570;gene10885;gene16339;gene15095;gene19640;gene18486;gene20852;gene13989;gene1656;gene8001;gene8003;gene62;gene927;gene262
GO:0043523	regulation of neuron apoptotic process	4	82	0.34976	0.550169	gene62;gene9182;gene13989;gene10885
GO:0051235	maintenance of location	4	82	0.34976	0.550169	gene12090;gene16244;gene20429;gene30259
GO:0051247	positive regulation of protein metabolic process	27	682	0.352913	0.5541	gene231;gene4895;gene15997;gene25006;gene14968;gene17851;gene15095;gene21354;gene19734;gene9966;gene927;gene22955;gene17160;gene19640;gene26674;gene16339;gene18486;gene19278;gene62;gene6834;gene13989;gene1656;gene20852;gene8001;gene8003;gene24974;gene7147
GO:2001242	regulation of intrinsic apoptotic signaling pathway	4	83	0.358117	0.55464	gene62;gene8001;gene8003;gene9182
GO:0031175	neuron projection development	9	211	0.362292	0.558602	gene18338;gene21638;gene262;gene1691;gene17147;gene309;gene10885;gene16570;gene26492
GO:0048519	negative regulation of biological process	77	2033	0.365697	0.562681	gene21981;gene3645;gene26055;gene21354;gene12332;gene23241;gene25134;gene26674;gene62;gene16546;gene1990;gene20852;gene18913;gene11460;gene23242;gene3981;gene1691;gene16339;gene19800;gene9182;gene12090;gene17118;gene19734;gene11872;gene19261;gene20598;gene23352;gene567;gene2457;gene3133;gene11640;gene18338;gene1656;gene3286;gene25006;gene18486;gene10885;gene17147;gene20320;gene927;gene21152;gene1…
GO:0043547	positive regulation of GTPase activity	4	85	0.374823	0.575314	gene18539;gene18731;gene17851;gene19640
GO:0007409	axonogenesis	5	111	0.379833	0.576289	gene1691;gene17147;gene21638;gene309;gene26492
GO:0010212	response to ionizing radiation	4	86	0.383165	0.576289	gene19279;gene19281;gene8415;gene4895
GO:0097193	intrinsic apoptotic signaling pathway	4	86	0.383165	0.576289	gene20791;gene9182;gene25134;gene231
GO:0048732	gland development	6	138	0.388868	0.584631	gene25006;gene1248;gene18785;gene10563;gene22334;gene17147
GO:2001233	regulation of apoptotic signaling pathway	8	190	0.389146	0.584813	gene62;gene8001;gene8003;gene9182;gene744;gene27162;gene11872;gene25006
GO:0043902	positive regulation of multi-organism process	4	87	0.391494	0.587565	gene927;gene2606;gene19261;gene23242
GO:0050790	regulation of catalytic activity	29	749	0.392508	0.587565	gene231;gene25134;gene18539;gene18731;gene21354;gene11872;gene19734;gene23242;gene25006;gene9966;gene17851;gene62;gene16570;gene19363;gene20598;gene6834;gene17214;gene10885;gene16339;gene15095;gene19640;gene18486;gene18913;gene13989;gene1656;gene20852;gene8001;gene8003;gene927
GO:0010721	negative regulation of cell development	5	113	0.394424	0.589708	gene19800;gene18338;gene17147;gene7491;gene24339
GO:0015980	energy derivation by oxidation of organic compounds	5	113	0.394424	0.589708	gene6415;gene23261;gene8900;gene25769;gene21776
GO:0051090	regulation of sequence-specific DNA binding transcription factor activity	7	165	0.3954	0.590887	gene26055;gene15997;gene23352;gene9182;gene16339;gene18486;gene20852
GO:0045859	regulation of protein kinase activity	12	298	0.402769	0.597375	gene21354;gene19734;gene25006;gene9966;gene19363;gene20598;gene6834;gene17214;gene16339;gene17851;gene15095;gene18486
GO:0061061	muscle structure development	7	167	0.407444	0.600013	gene24339;gene309;gene9102;gene8401;gene8407;gene25006;gene4895
GO:0030111	regulation of Wnt signaling pathway	6	141	0.408561	0.601422	gene25006;gene23352;gene62;gene4895;gene9182;gene12102
GO:0090287	regulation of cellular response to growth factor stimulus	5	115	0.408988	0.601812	gene26674;gene16339;gene12090;gene25006;gene9966
GO:0045944	positive regulation of transcription from RNA polymerase II promoter	16	407	0.413221	0.607803	gene10563;gene12443;gene1691;gene18486;gene20285;gene20852;gene22955;gene23125;gene2457;gene25006;gene25134;gene4895;gene62;gene9182;gene927;gene9948
GO:0051098	regulation of binding	6	142	0.415117	0.609631	gene19640;gene9182;gene21354;gene62;gene23240;gene23242
GO:0021537	telencephalon development	4	90	0.416373	0.611237	gene17147;gene1691;gene26492;gene24339
GO:0006091	generation of precursor metabolites and energy	6	143	0.421664	0.616172	gene25769;gene6415;gene23261;gene19736;gene8900;gene21776
GO:0008654	phospholipid biosynthetic process	5	117	0.423505	0.616172	gene25535;gene20320;gene20429;gene13318;gene9582
GO:0046474	glycerophospholipid biosynthetic process	4	91	0.424619	0.616172	gene25535;gene20320;gene20429;gene13318
GO:0061564	axon development	5	118	0.43074	0.620968	gene1691;gene17147;gene21638;gene309;gene26492
GO:0071363	cellular response to growth factor stimulus	8	198	0.433891	0.624449	gene14968;gene4895;gene25006;gene18338;gene7131;gene27581;gene24339;gene8415
GO:0032880	regulation of protein localization	16	413	0.436624	0.62814	gene7182;gene18338;gene23793;gene25134;gene927;gene20852;gene18486;gene6143;gene17851;gene21354;gene23352;gene22334;gene20320;gene12090;gene62;gene3133
GO:0007417	central nervous system development	13	333	0.439491	0.632022	gene15095;gene16546;gene62;gene17147;gene26492;gene23793;gene24976;gene8407;gene1691;gene25006;gene16339;gene8001;gene24339
GO:0033674	positive regulation of kinase activity	8	200	0.445042	0.636993	gene21354;gene19734;gene25006;gene9966;gene17851;gene16339;gene15095;gene18486
GO:0007568	aging	4	94	0.449172	0.638334	gene19279;gene19281;gene24339;gene8415
GO:0045088	regulation of innate immune response	5	121	0.452328	0.642574	gene15997;gene9711;gene19261;gene2457;gene20852
GO:0006796	phosphate-containing compound metabolic process	31	827	0.461339	0.652973	gene351;gene7147;gene19619;gene12267;gene19736;gene16570;gene25535;gene19774;gene24056;gene20320;gene20429;gene24378;gene25134;gene3286;gene8900;gene13318;gene23844;gene9582;gene262;gene9966;gene17851;gene25006;gene6471;gene17659;gene6415;gene18134;gene13854;gene14968;gene20682;gene25769;gene4345
GO:0051091	positive regulation of sequence-specific DNA binding transcription factor activity	4	96	0.465359	0.652973	gene15997;gene16339;gene18486;gene20852
GO:1901135	carbohydrate derivative metabolic process	20	530	0.468738	0.653472	gene3704;gene19619;gene8401;gene19736;gene18766;gene19984;gene22955;gene3286;gene8900;gene20320;gene18474;gene20250;gene4345;gene7131;gene9582;gene14968;gene6412;gene18134;gene3292;gene25769
GO:0031401	positive regulation of protein modification process	18	476	0.470199	0.655264	gene15997;gene25006;gene14968;gene15095;gene21354;gene19734;gene9966;gene22955;gene17851;gene17160;gene19640;gene26674;gene16339;gene927;gene18486;gene62;gene24974;gene7147
GO:0048522	positive regulation of cellular process	79	2147	0.480767	0.668496	gene231;gene15997;gene10804;gene12332;gene14968;gene16287;gene1656;gene22955;gene24942;gene7131;gene8407;gene4472;gene25006;gene10563;gene12443;gene1691;gene18486;gene20285;gene20852;gene23125;gene2457;gene25134;gene4895;gene62;gene9182;gene927;gene9948;gene2606;gene13358;gene21354;gene19261;gene17851;gene18338;gene15095;gene16546;gene25901;gene3645;gene8002;gene23793;gene8001;gene8003;gene19278;…
GO:0060537	muscle tissue development	4	98	0.481375	0.669066	gene24339;gene8401;gene8407;gene4895
GO:0048608	reproductive structure development	6	153	0.486368	0.671038	gene25006;gene1248;gene26055;gene7491;gene16339;gene21835
GO:0045926	negative regulation of growth	4	99	0.489313	0.67312	gene3645;gene567;gene17147;gene927
GO:0009653	anatomical structure morphogenesis	32	865	0.491528	0.674828	gene25006;gene18338;gene21638;gene231;gene16339;gene7131;gene1248;gene262;gene15095;gene20285;gene17147;gene26492;gene7345;gene27581;gene24339;gene26759;gene16546;gene1691;gene309;gene8401;gene12197;gene9102;gene8407;gene11640;gene26674;gene19278;gene24056;gene24528;gene3286;gene19800;gene22955;gene21835
GO:0034976	response to endoplasmic reticulum stress	6	154	0.492727	0.675333	gene25134;gene27162;gene62;gene9182;gene20791;gene927
GO:0061458	reproductive system development	6	154	0.492727	0.675333	gene25006;gene1248;gene26055;gene7491;gene16339;gene21835
GO:0035295	tube development	9	236	0.492908	0.675333	gene16275;gene25006;gene1691;gene10563;gene17484;gene26674;gene15095;gene24339;gene20285
GO:0065007	biological regulation	178	4868	0.493682	0.676145	gene927;gene21981;gene3645;gene26055;gene1990;gene231;gene24339;gene19640;gene21354;gene15997;gene17008;gene16339;gene22856;gene25006;gene25134;gene10804;gene12332;gene14968;gene16287;gene1656;gene22955;gene24942;gene7131;gene8407;gene4472;gene10563;gene12443;gene1691;gene18486;gene20285;gene20852;gene23125;gene2457;gene4895;gene62;gene9182;gene9948;gene9102;gene2606;gene23241;gene26674;gene20841…
GO:0042060	wound healing	5	127	0.494794	0.677421	gene24339;gene25006;gene18338;gene15095;gene4474
GO:0051054	positive regulation of DNA metabolic process	4	100	0.497201	0.680467	gene25006;gene927;gene18486;gene15095
GO:0006915	apoptotic process	19	514	0.508636	0.689055	gene11872;gene744;gene25134;gene20791;gene9182;gene927;gene26055;gene12090;gene13989;gene16546;gene17147;gene24378;gene262;gene8001;gene8003;gene23240;gene1656;gene20852;gene231
GO:0051348	negative regulation of transferase activity	6	157	0.511647	0.692632	gene21354;gene19363;gene20598;gene9966;gene17214;gene62
GO:0032147	activation of protein kinase activity	4	102	0.51282	0.693968	gene25006;gene9966;gene17851;gene15095
GO:0009896	positive regulation of catabolic process	8	213	0.516425	0.698594	gene16570;gene20429;gene2470;gene927;gene3133;gene62;gene6834;gene8900
GO:0009314	response to radiation	8	214	0.521803	0.703718	gene19363;gene23125;gene25134;gene24339;gene19279;gene19281;gene8415;gene4895
GO:0048667	cell morphogenesis involved in neuron differentiation	5	131	0.522423	0.703718	gene1691;gene17147;gene21638;gene309;gene26492
GO:0072358	cardiovascular system development	13	353	0.525239	0.7044	gene16339;gene7131;gene24339;gene8401;gene4895;gene8407;gene11640;gene26674;gene9182;gene24528;gene25006;gene3286;gene21835
GO:0072359	circulatory system development	13	353	0.525239	0.7044	gene16339;gene7131;gene24339;gene8401;gene4895;gene8407;gene11640;gene26674;gene9182;gene24528;gene25006;gene3286;gene21835
GO:0030900	forebrain development	5	132	0.52923	0.708229	gene17147;gene1691;gene26492;gene25006;gene24339
GO:0034220	ion transmembrane transport	5	133	0.535995	0.711703	gene17875;gene9220;gene17851;gene20791;gene9182
GO:0001525	angiogenesis	5	134	0.542715	0.712754	gene26674;gene24528;gene25006;gene3286;gene8407
GO:2001234	negative regulation of apoptotic signaling pathway	4	106	0.543371	0.713366	gene62;gene744;gene11872;gene25006
GO:0010563	negative regulation of phosphorus metabolic process	9	247	0.548549	0.718153	gene62;gene3133;gene20320;gene21354;gene19363;gene20598;gene9966;gene17214;gene24056
GO:0045936	negative regulation of phosphate metabolic process	9	247	0.548549	0.718153	gene62;gene3133;gene20320;gene21354;gene19363;gene20598;gene9966;gene17214;gene24056
GO:0031400	negative regulation of protein modification process	11	303	0.54928	0.7186	gene62;gene3133;gene20320;gene21354;gene19363;gene20598;gene9966;gene17214;gene11460;gene24056;gene1656
GO:0060284	regulation of cell development	13	359	0.550302	0.719685	gene19774;gene19800;gene18338;gene26492;gene7131;gene18486;gene17147;gene10885;gene62;gene6767;gene7491;gene24339;gene21354
GO:0034504	protein localization to nucleus	4	107	0.550856	0.720157	gene16546;gene25134;gene8135;gene927
GO:0012501	programmed cell death	19	527	0.554123	0.723669	gene11872;gene744;gene25134;gene20791;gene9182;gene927;gene26055;gene12090;gene13989;gene16546;gene17147;gene24378;gene262;gene8001;gene8003;gene23240;gene1656;gene20852;gene231
GO:0030162	regulation of proteolysis	11	306	0.562681	0.728233	gene231;gene11872;gene927;gene62;gene6834;gene13989;gene1656;gene20852;gene8001;gene8003;gene6143
GO:0048468	cell development	19	531	0.567863	0.734685	gene18338;gene21638;gene262;gene7131;gene17147;gene1691;gene8401;gene309;gene27581;gene16546;gene17851;gene20852;gene10885;gene16570;gene26492;gene8001;gene16339;gene10563;gene19800
GO:1901214	regulation of neuron death	4	110	0.572916	0.737521	gene62;gene9182;gene13989;gene10885
GO:0019058	viral life cycle	4	111	0.580135	0.743454	gene26990;gene2606;gene4261;gene23242
GO:0048609	multicellular organismal reproductive process	9	254	0.582709	0.745891	gene25901;gene26055;gene19363;gene20285;gene16339;gene21835;gene16546;gene4895;gene7131
GO:0006753	nucleoside phosphate metabolic process	8	227	0.589571	0.751173	gene351;gene19619;gene3286;gene19736;gene8900;gene20320;gene6415;gene25769
GO:1903829	positive regulation of cellular protein localization	6	170	0.590192	0.751173	gene23793;gene25134;gene927;gene17851;gene20320;gene3133
GO:1903827	regulation of cellular protein localization	10	284	0.590433	0.751173	gene23793;gene25134;gene927;gene17851;gene21354;gene23352;gene20320;gene20852;gene62;gene3133
GO:0080134	regulation of response to stress	22	622	0.591187	0.751342	gene62;gene15997;gene9711;gene19261;gene23242;gene2457;gene21354;gene26055;gene25006;gene20852;gene19640;gene8001;gene8003;gene17851;gene9182;gene10167;gene16339;gene20917;gene7379;gene25134;gene567;gene6143
GO:0032504	multicellular organism reproduction	9	257	0.596989	0.7582	gene25901;gene26055;gene19363;gene20285;gene16339;gene21835;gene16546;gene4895;gene7131
GO:0031399	regulation of protein modification process	28	792	0.597437	0.758511	gene62;gene15997;gene25006;gene14968;gene15095;gene3133;gene21354;gene19734;gene20320;gene9966;gene22955;gene4895;gene17851;gene19363;gene20598;gene6834;gene17160;gene19640;gene26674;gene17214;gene11460;gene16339;gene927;gene24056;gene18486;gene1656;gene24974;gene7147
GO:0007389	pattern specification process	5	143	0.601014	0.762277	gene16546;gene25006;gene9182;gene17147;gene9966
GO:0060548	negative regulation of cell death	14	400	0.601698	0.762885	gene12332;gene23241;gene25134;gene11872;gene2457;gene62;gene10885;gene17008;gene17851;gene12090;gene7049;gene7491;gene744;gene25006
GO:0033157	regulation of intracellular protein transport	7	201	0.602948	0.763585	gene23793;gene25134;gene17851;gene21354;gene23352;gene62;gene3133
GO:0048666	neuron development	9	259	0.60638	0.76493	gene18338;gene21638;gene262;gene1691;gene17147;gene309;gene10885;gene16570;gene26492
GO:0008219	cell death	19	543	0.608155	0.766473	gene11872;gene744;gene25134;gene20791;gene9182;gene12090;gene927;gene26055;gene13989;gene16546;gene17147;gene24378;gene262;gene8001;gene8003;gene23240;gene1656;gene20852;gene231
GO:0016265	death	19	543	0.608155	0.766473	gene11872;gene744;gene25134;gene20791;gene9182;gene12090;gene927;gene26055;gene13989;gene16546;gene17147;gene24378;gene262;gene8001;gene8003;gene23240;gene1656;gene20852;gene231
GO:1901361	organic cyclic compound catabolic process	7	202	0.608218	0.766473	gene351;gene11020;gene10885;gene23793;gene22955;gene3286;gene10976
GO:0032388	positive regulation of intracellular transport	6	174	0.613015	0.771479	gene23793;gene25134;gene16287;gene20852;gene17851;gene3133
GO:0006897	endocytosis	7	203	0.61345	0.771766	gene27162;gene17160;gene19734;gene24974;gene26759;gene6767;gene1990
GO:0040007	growth	6	176	0.62416	0.780513	gene18338;gene21638;gene25006;gene24976;gene17147;gene8407
GO:0051302	regulation of cell division	5	147	0.625543	0.781981	gene11848;gene18486;gene8135;gene15095;gene3156
GO:0043087	regulation of GTPase activity	4	118	0.62865	0.784514	gene18539;gene18731;gene17851;gene19640
GO:0007420	brain development	9	264	0.629375	0.784514	gene23793;gene24976;gene8407;gene17147;gene1691;gene26492;gene25006;gene16339;gene24339
GO:0048589	developmental growth	5	148	0.631533	0.784514	gene18338;gene21638;gene25006;gene17147;gene8407
GO:0010975	regulation of neuron projection development	6	180	0.645892	0.794528	gene19774;gene26492;gene17147;gene10885;gene62;gene6767
GO:0031344	regulation of cell projection organization	8	239	0.647787	0.795427	gene19774;gene17851;gene26492;gene17147;gene10885;gene62;gene6767;gene7147
GO:1903533	regulation of protein targeting	5	155	0.671805	0.813375	gene23793;gene25134;gene17851;gene23352;gene62
GO:0043066	negative regulation of apoptotic process	12	364	0.681897	0.824722	gene12332;gene23241;gene25134;gene11872;gene2457;gene62;gene10885;gene17008;gene17851;gene12090;gene744;gene25006
GO:0006812	cation transport	6	187	0.682057	0.824722	gene62;gene6716;gene20791;gene26990;gene17851;gene9182
GO:0048729	tissue morphogenesis	7	217	0.682575	0.824722	gene24339;gene1248;gene25006;gene8401;gene8407;gene19278;gene17147
GO:0031325	positive regulation of cellular metabolic process	45	1307	0.687719	0.827875	gene231;gene15997;gene10563;gene12443;gene1691;gene18486;gene20285;gene20852;gene22955;gene23125;gene2457;gene25006;gene25134;gene4895;gene62;gene9182;gene927;gene9948;gene14968;gene17851;gene15095;gene21354;gene19734;gene16570;gene20429;gene2470;gene9966;gene10885;gene3133;gene17160;gene19640;gene26674;gene16339;gene16546;gene19278;gene1990;gene6834;gene19267;gene13989;gene1656;gene8001;gene8003…
GO:0044092	negative regulation of molecular function	13	395	0.688488	0.828534	gene26055;gene19640;gene11872;gene23352;gene9182;gene23242;gene62;gene21354;gene19363;gene20598;gene9966;gene17214;gene23240
GO:0048598	embryonic morphogenesis	7	220	0.696328	0.835549	gene25006;gene16546;gene12197;gene8401;gene9102;gene7345;gene24056
GO:0030001	metal ion transport	4	129	0.697327	0.836479	gene6716;gene20791;gene17851;gene9182
GO:0051338	regulation of transferase activity	14	427	0.698147	0.837194	gene25134;gene21354;gene19734;gene25006;gene9966;gene17851;gene19363;gene20598;gene6834;gene17214;gene16339;gene15095;gene18486;gene62
GO:0009611	response to wounding	5	160	0.698744	0.837231	gene24339;gene25006;gene18338;gene15095;gene4474
GO:0000902	cell morphogenesis	12	369	0.69984	0.838149	gene18338;gene21638;gene262;gene26759;gene7131;gene1691;gene17147;gene309;gene27581;gene26492;gene16339;gene19800
GO:0009117	nucleotide metabolic process	7	222	0.70528	0.843526	gene19619;gene3286;gene19736;gene8900;gene20320;gene6415;gene25769
GO:0043069	negative regulation of programmed cell death	12	371	0.706844	0.843526	gene12332;gene23241;gene25134;gene11872;gene2457;gene62;gene10885;gene17008;gene17851;gene12090;gene744;gene25006
GO:0071214	cellular response to abiotic stimulus	4	132	0.714398	0.851765	gene23125;gene25134;gene19984;gene4895
GO:0003006	developmental process involved in reproduction	7	225	0.71838	0.853247	gene25006;gene1248;gene26055;gene7491;gene16339;gene21835;gene16546
GO:0090316	positive regulation of intracellular protein transport	4	133	0.71993	0.854817	gene23793;gene25134;gene17851;gene3133
GO:0060322	head development	9	287	0.725233	0.859476	gene23793;gene24976;gene8407;gene17147;gene1691;gene26492;gene25006;gene16339;gene24339
GO:0030182	neuron differentiation	10	318	0.729075	0.862117	gene18338;gene21638;gene262;gene1691;gene17147;gene309;gene16339;gene10885;gene16570;gene26492
GO:0050789	regulation of biological process	165	4656	0.731779	0.864493	gene927;gene21981;gene3645;gene26055;gene1990;gene231;gene21354;gene15997;gene17008;gene16339;gene25006;gene25134;gene10804;gene12332;gene14968;gene16287;gene1656;gene22955;gene24942;gene7131;gene8407;gene4472;gene10563;gene12443;gene1691;gene18486;gene20285;gene20852;gene23125;gene2457;gene4895;gene62;gene9182;gene9948;gene24339;gene9102;gene2606;gene23241;gene26674;gene20841;gene9966;gene13358;…
GO:0051259	protein oligomerization	6	198	0.733876	0.866697	gene16275;gene21354;gene19619;gene25350;gene21287;gene9444
GO:0051052	regulation of DNA metabolic process	6	199	0.738277	0.86915	gene12090;gene25006;gene927;gene18486;gene21354;gene15095
GO:0035556	intracellular signal transduction	22	674	0.738847	0.869547	gene3133;gene2457;gene13854;gene14968;gene16287;gene25006;gene20791;gene9182;gene19363;gene20598;gene24378;gene262;gene3172;gene25134;gene17851;gene17047;gene306;gene20681;gene20682;gene9966;gene18486;gene231
GO:0051493	regulation of cytoskeleton organization	7	230	0.739331	0.869843	gene25134;gene4472;gene306;gene19774;gene18486;gene62;gene3645
GO:0031346	positive regulation of cell projection organization	4	137	0.741268	0.871847	gene17851;gene62;gene6767;gene7147
GO:0016055	Wnt signaling pathway	5	169	0.743309	0.873973	gene16339;gene23352;gene12102;gene7049;gene9182
GO:0055086	nucleobase-containing small molecule metabolic process	8	262	0.745065	0.875275	gene351;gene19619;gene3286;gene19736;gene8900;gene20320;gene6415;gene25769
GO:0008152	metabolic process	176	4965	0.7454	0.875275	gene231;gene24976;gene17005;gene17641;gene24969;gene351;gene62;gene20994;gene1697;gene18001;gene10806;gene1990;gene7147;gene16244;gene30259;gene26990;gene19881;gene4765;gene9996;gene15585;gene23386;gene969;gene14480;gene23793;gene5430;gene3704;gene11020;gene16570;gene7491;gene19619;gene13305;gene24963;gene957;gene21905;gene12267;gene8401;gene19736;gene24339;gene26055;gene28390;gene27059;gene19267…
GO:0048646	anatomical structure formation involved in morphogenesis	14	443	0.748262	0.875666	gene231;gene25006;gene27581;gene26759;gene12197;gene8401;gene9102;gene26674;gene24056;gene24528;gene3286;gene8407;gene22955;gene21835
GO:0051347	positive regulation of transferase activity	8	263	0.748837	0.876064	gene21354;gene19734;gene25006;gene9966;gene17851;gene16339;gene15095;gene18486
GO:0009150	purine ribonucleotide metabolic process	4	139	0.751468	0.878592	gene19619;gene3286;gene19736;gene25769
GO:0090407	organophosphate biosynthetic process	7	235	0.759176	0.884562	gene19619;gene12267;gene25535;gene20320;gene20429;gene13318;gene9582
GO:0010720	positive regulation of cell development	6	205	0.7636	0.88653	gene7131;gene18486;gene17147;gene62;gene6767;gene21354
GO:0071705	nitrogen compound transport	6	205	0.7636	0.88653	gene1990;gene8802;gene17875;gene62;gene27471;gene26990
GO:0007507	heart development	6	207	0.77163	0.891771	gene7131;gene8401;gene8407;gene11640;gene24339;gene21835
GO:0000122	negative regulation of transcription from RNA polymerase II promoter	10	331	0.77304	0.891771	gene12443;gene16546;gene1691;gene20285;gene20852;gene2457;gene4895;gene62;gene8135;gene9182
GO:0009891	positive regulation of biosynthetic process	26	807	0.777075	0.894821	gene15997;gene10563;gene12443;gene1691;gene18486;gene20285;gene20852;gene22955;gene23125;gene2457;gene25006;gene25134;gene4895;gene62;gene9182;gene927;gene9948;gene17851;gene16570;gene7131;gene16339;gene16546;gene19278;gene10885;gene1990;gene15095
GO:0051248	negative regulation of protein metabolic process	15	484	0.779569	0.897416	gene62;gene21354;gene11872;gene3133;gene20320;gene19363;gene20598;gene9966;gene17214;gene11460;gene4934;gene24056;gene1656;gene6834;gene6143
GO:0009893	positive regulation of metabolic process	49	1470	0.779885	0.897504	gene231;gene15997;gene10563;gene12443;gene1691;gene18486;gene20285;gene20852;gene22955;gene23125;gene2457;gene25006;gene25134;gene4895;gene62;gene9182;gene927;gene9948;gene14968;gene18539;gene18731;gene21354;gene17851;gene15095;gene19734;gene16570;gene20429;gene2470;gene9966;gene10885;gene3133;gene17160;gene19640;gene26674;gene7131;gene16339;gene16546;gene19278;gene1990;gene6834;gene12332;gene192…
GO:0016032	viral process	7	241	0.781534	0.89825	gene26990;gene8415;gene62;gene4261;gene2457;gene2606;gene23242
GO:0048568	embryonic organ development	4	146	0.784746	0.900604	gene25006;gene7491;gene7345;gene8401
GO:0016310	phosphorylation	13	426	0.785052	0.900677	gene24378;gene25134;gene262;gene17851;gene19736;gene25006;gene6471;gene17659;gene13854;gene14968;gene20682;gene9966;gene25769
GO:0007423	sensory organ development	5	179	0.786943	0.902293	gene25006;gene16339;gene26674;gene8401;gene10167
GO:0048858	cell projection morphogenesis	8	274	0.787772	0.902967	gene18338;gene21638;gene262;gene26759;gene1691;gene17147;gene309;gene26492
GO:0032268	regulation of cellular protein metabolic process	37	1134	0.792929	0.907765	gene231;gene62;gene15997;gene25006;gene14968;gene11872;gene15095;gene3133;gene21354;gene19734;gene20320;gene9966;gene927;gene22955;gene4895;gene17851;gene19363;gene20598;gene6834;gene17160;gene19640;gene26674;gene17214;gene11460;gene16339;gene4934;gene24056;gene18486;gene19278;gene13989;gene1656;gene20852;gene8001;gene8003;gene24974;gene7147;gene6143
GO:0006486	protein glycosylation	4	148	0.793579	0.907954	gene22955;gene18474;gene20250;gene3292
GO:0043413	macromolecule glycosylation	4	148	0.793579	0.907954	gene22955;gene18474;gene20250;gene3292
GO:0044764	multi-organism cellular process	7	245	0.795565	0.909384	gene2457;gene26990;gene8415;gene62;gene4261;gene2606;gene23242
GO:0032989	cellular component morphogenesis	12	400	0.796819	0.910268	gene18338;gene21638;gene262;gene26759;gene7131;gene1691;gene17147;gene309;gene27581;gene26492;gene16339;gene19800
GO:0006163	purine nucleotide metabolic process	4	150	0.80212	0.915205	gene19619;gene3286;gene19736;gene25769
GO:0009259	ribonucleotide metabolic process	4	150	0.80212	0.915205	gene19619;gene3286;gene19736;gene25769
GO:0043086	negative regulation of catalytic activity	8	279	0.803934	0.915678	gene11872;gene23242;gene62;gene21354;gene19363;gene20598;gene9966;gene17214
GO:0030029	actin filament-based process	6	216	0.805262	0.915678	gene4472;gene20320;gene19774;gene19800;gene25006;gene8407
GO:0032269	negative regulation of cellular protein metabolic process	14	464	0.805317	0.915678	gene62;gene11872;gene3133;gene20320;gene21354;gene19363;gene20598;gene9966;gene17214;gene11460;gene4934;gene24056;gene1656;gene6143
GO:0070085	glycosylation	4	151	0.806282	0.915762	gene22955;gene18474;gene20250;gene3292
GO:0006468	protein phosphorylation	10	345	0.814508	0.922024	gene24378;gene25134;gene262;gene17851;gene25006;gene6471;gene13854;gene14968;gene20682;gene9966
GO:0044089	positive regulation of cellular component biogenesis	5	189	0.824618	0.930932	gene4472;gene17851;gene18486;gene17160;gene26990
GO:0032990	cell part morphogenesis	8	287	0.827847	0.932606	gene18338;gene21638;gene262;gene26759;gene1691;gene17147;gene309;gene26492
GO:0022008	neurogenesis	17	566	0.830713	0.935553	gene18338;gene21638;gene19774;gene262;gene1691;gene17147;gene25006;gene309;gene26492;gene16339;gene10885;gene16570;gene8001;gene12102;gene62;gene6767;gene24339
GO:0019693	ribose phosphate metabolic process	4	160	0.840625	0.942175	gene19619;gene3286;gene19736;gene25769
GO:0009100	glycoprotein metabolic process	5	194	0.841344	0.942416	gene8401;gene22955;gene18474;gene20250;gene3292
GO:0044403	symbiosis, encompassing mutualism through parasitism	7	260	0.842164	0.94277	gene2606;gene26990;gene8415;gene62;gene4261;gene2457;gene23242
GO:0044419	interspecies interaction between organisms	7	260	0.842164	0.94277	gene2606;gene26990;gene8415;gene62;gene4261;gene2457;gene23242
GO:0055085	transmembrane transport	6	228	0.843984	0.944285	gene17875;gene20791;gene9220;gene17851;gene9182;gene14521
GO:0006914	autophagy	5	195	0.844527	0.944285	gene62;gene15997;gene27162;gene8001;gene8003
GO:0019439	aromatic compound catabolic process	5	196	0.847658	0.947502	gene17005;gene17641;gene351;gene23793;gene3286
GO:0044087	regulation of cellular component biogenesis	11	390	0.848944	0.947534	gene25134;gene4472;gene17851;gene18486;gene306;gene17160;gene1990;gene26990;gene62;gene19774;gene19352
GO:0009790	embryo development	11	392	0.853416	0.950812	gene25006;gene16546;gene7491;gene12197;gene8401;gene9102;gene7345;gene24056;gene15095;gene17147;gene22955
GO:0045664	regulation of neuron differentiation	6	232	0.855422	0.951951	gene19774;gene26492;gene17147;gene10885;gene62;gene6767
GO:0030036	actin cytoskeleton organization	5	199	0.856741	0.952813	gene4472;gene19774;gene19800;gene25006;gene8407
GO:0045892	negative regulation of transcription, DNA-templated	16	550	0.859082	0.954848	gene26055;gene23352;gene9182;gene10563;gene16546;gene21354;gene8092;gene9462;gene12443;gene1691;gene20285;gene20852;gene2457;gene4895;gene62;gene8135
GO:0006913	nucleocytoplasmic transport	4	166	0.860574	0.956222	gene25134;gene22390;gene8135;gene927
GO:1903507	negative regulation of nucleic acid-templated transcription	16	552	0.862744	0.957211	gene26055;gene23352;gene9182;gene10563;gene16546;gene21354;gene8092;gene9462;gene12443;gene1691;gene20285;gene20852;gene2457;gene4895;gene62;gene8135
GO:0051129	negative regulation of cellular component organization	8	301	0.864187	0.958527	gene19734;gene62;gene18338;gene18486;gene21354;gene17147;gene744;gene22955
GO:0031328	positive regulation of cellular biosynthetic process	24	796	0.86479	0.958912	gene15997;gene10563;gene12443;gene1691;gene18486;gene20285;gene20852;gene22955;gene23125;gene2457;gene25006;gene25134;gene4895;gene62;gene9182;gene927;gene9948;gene17851;gene16570;gene16339;gene16546;gene19278;gene1990;gene15095
GO:0051960	regulation of nervous system development	8	303	0.868836	0.961971	gene19774;gene26492;gene17147;gene927;gene10885;gene62;gene6767;gene24339
GO:0051169	nuclear transport	4	170	0.872661	0.963923	gene25134;gene22390;gene8135;gene927
GO:0072521	purine-containing compound metabolic process	4	170	0.872661	0.963923	gene19619;gene3286;gene19736;gene25769
GO:0051246	regulation of protein metabolic process	38	1218	0.87432	0.9649	gene231;gene62;gene4895;gene26990;gene15997;gene25006;gene14968;gene21354;gene17851;gene11872;gene15095;gene3133;gene19734;gene20320;gene9966;gene927;gene22955;gene19363;gene20598;gene6834;gene17160;gene19640;gene26674;gene17214;gene11460;gene16339;gene4934;gene24056;gene18486;gene19278;gene13989;gene1656;gene20852;gene8001;gene8003;gene24974;gene7147;gene6143
GO:1902679	negative regulation of RNA biosynthetic process	16	559	0.874989	0.965353	gene26055;gene23352;gene9182;gene10563;gene16546;gene21354;gene8092;gene9462;gene12443;gene1691;gene20285;gene20852;gene2457;gene4895;gene62;gene8135
GO:0002009	morphogenesis of an epithelium	4	171	0.875539	0.965614	gene1248;gene25006;gene19278;gene17147
GO:0009890	negative regulation of biosynthetic process	21	713	0.87629	0.965934	gene26055;gene21354;gene23352;gene9182;gene18913;gene10563;gene16546;gene8092;gene9462;gene4934;gene20852;gene12443;gene1691;gene20285;gene2457;gene4895;gene62;gene8135;gene19352;gene1656;gene6834
GO:0022414	reproductive process	13	467	0.877597	0.966837	gene25006;gene25901;gene1248;gene26055;gene24976;gene19363;gene20285;gene7491;gene16339;gene21835;gene16546;gene4895;gene7131
GO:0010557	positive regulation of macromolecule biosynthetic process	23	775	0.878325	0.967321	gene15997;gene10563;gene12443;gene1691;gene18486;gene20285;gene20852;gene22955;gene23125;gene2457;gene25006;gene25134;gene4895;gene62;gene9182;gene927;gene9948;gene17851;gene7131;gene16339;gene16546;gene19278;gene15095
GO:0000003	reproduction	13	468	0.879384	0.968203	gene25006;gene25901;gene1248;gene26055;gene24976;gene19363;gene20285;gene7491;gene16339;gene21835;gene16546;gene4895;gene7131
GO:0050767	regulation of neurogenesis	7	275	0.879906	0.968356	gene19774;gene26492;gene17147;gene10885;gene62;gene6767;gene24339
GO:0010639	negative regulation of organelle organization	4	173	0.881126	0.96866	gene62;gene18486;gene744;gene22955
GO:0045893	positive regulation of transcription, DNA-templated	19	657	0.88387	0.970048	gene15997;gene10563;gene12443;gene1691;gene18486;gene20285;gene20852;gene22955;gene23125;gene2457;gene25006;gene25134;gene4895;gene62;gene9182;gene927;gene9948;gene16339;gene16546
GO:1903508	positive regulation of nucleic acid-templated transcription	19	657	0.88387	0.970048	gene15997;gene10563;gene12443;gene1691;gene18486;gene20285;gene20852;gene22955;gene23125;gene2457;gene25006;gene25134;gene4895;gene62;gene9182;gene927;gene9948;gene16339;gene16546
GO:0031329	regulation of cellular catabolic process	9	344	0.88663	0.971888	gene12090;gene16570;gene20429;gene2470;gene927;gene3133;gene62;gene6834;gene8900
GO:0019953	sexual reproduction	6	245	0.887943	0.97253	gene25901;gene24976;gene19363;gene20285;gene21835;gene16546
GO:0010558	negative regulation of macromolecule biosynthetic process	20	692	0.890122	0.973462	gene26055;gene21354;gene23352;gene9182;gene18913;gene10563;gene16546;gene8092;gene9462;gene4934;gene20852;gene12443;gene1691;gene20285;gene2457;gene4895;gene62;gene8135;gene1656;gene6834
GO:0009101	glycoprotein biosynthetic process	4	177	0.891652	0.974536	gene22955;gene18474;gene20250;gene3292
GO:0030030	cell projection organization	11	412	0.89265	0.975153	gene18338;gene21638;gene8407;gene262;gene26759;gene1691;gene17147;gene309;gene10885;gene16570;gene26492
GO:1902680	positive regulation of RNA biosynthetic process	19	665	0.895321	0.97659	gene15997;gene10563;gene12443;gene1691;gene18486;gene20285;gene20852;gene22955;gene23125;gene2457;gene25006;gene25134;gene4895;gene62;gene9182;gene927;gene9948;gene16339;gene16546
GO:0051254	positive regulation of RNA metabolic process	20	696	0.895609	0.97659	gene15997;gene10563;gene12443;gene1691;gene18486;gene20285;gene20852;gene22955;gene23125;gene2457;gene25006;gene25134;gene4895;gene62;gene9182;gene927;gene9948;gene3133;gene16339;gene16546
GO:0051173	positive regulation of nitrogen compound metabolic process	25	849	0.896258	0.97659	gene15997;gene10563;gene12443;gene1691;gene18486;gene20285;gene20852;gene22955;gene23125;gene2457;gene25006;gene25134;gene4895;gene62;gene9182;gene927;gene9948;gene3133;gene7131;gene16339;gene16546;gene19278;gene1990;gene8900;gene15095
GO:1901657	glycosyl compound metabolic process	4	179	0.896604	0.97659	gene19619;gene14968;gene19736;gene25769
GO:0051128	regulation of cellular component organization	35	1151	0.898948	0.97822	gene25134;gene4472;gene19774;gene17851;gene62;gene19734;gene23793;gene18486;gene12090;gene18338;gene306;gene19278;gene26492;gene7131;gene17160;gene22955;gene3645;gene567;gene927;gene23404;gene262;gene7049;gene24528;gene9102;gene18539;gene18731;gene21354;gene1990;gene17147;gene26990;gene20852;gene10885;gene6767;gene744;gene7147
GO:0045935	positive regulation of nucleobase-containing compound metabolic process	23	792	0.900914	0.978935	gene15997;gene10563;gene12443;gene1691;gene18486;gene20285;gene20852;gene22955;gene23125;gene2457;gene25006;gene25134;gene4895;gene62;gene9182;gene927;gene9948;gene3133;gene16339;gene16546;gene1990;gene8900;gene15095
GO:0009892	negative regulation of metabolic process	36	1184	0.902423	0.980291	gene26055;gene62;gene21354;gene11872;gene23352;gene9182;gene3133;gene20320;gene23242;gene18913;gene19363;gene20598;gene10563;gene16546;gene8092;gene9966;gene17214;gene11460;gene9462;gene4934;gene24056;gene20852;gene12090;gene3286;gene12443;gene1691;gene20285;gene2457;gene4895;gene8135;gene2606;gene927;gene19352;gene1656;gene6834;gene6143
GO:0031327	negative regulation of cellular biosynthetic process	20	703	0.904687	0.981894	gene26055;gene23352;gene9182;gene10563;gene16546;gene21354;gene8092;gene9462;gene4934;gene12443;gene1691;gene20285;gene20852;gene2457;gene4895;gene62;gene8135;gene19352;gene1656;gene6834
GO:0044703	multi-organism reproductive process	7	288	0.90627	0.983117	gene25901;gene26055;gene24976;gene19363;gene20285;gene21835;gene16546
GO:1903649	regulation of cytoplasmic transport	5	220	0.908451	0.984836	gene23793;gene25134;gene17851;gene23352;gene62
GO:0048699	generation of neurons	14	524	0.916292	0.990214	gene18338;gene21638;gene19774;gene262;gene1691;gene17147;gene309;gene26492;gene16339;gene10885;gene16570;gene62;gene6767;gene24339
GO:0044765	single-organism transport	39	1289	0.917593	0.990214	gene4089;gene1990;gene21364;gene7149;gene25006;gene27162;gene27471;gene17875;gene20791;gene9220;gene8802;gene7491;gene17160;gene744;gene17009;gene62;gene16339;gene24976;gene17851;gene15306;gene6716;gene22810;gene10885;gene16570;gene19734;gene20852;gene7131;gene25134;gene23124;gene26990;gene19984;gene18913;gene26997;gene21905;gene16275;gene8135;gene9182;gene14521;gene927
GO:0071704	organic substance metabolic process	164	4805	0.918886	0.991262	gene231;gene351;gene20994;gene1697;gene18001;gene10806;gene1990;gene7147;gene16244;gene30259;gene26990;gene15585;gene23386;gene969;gene14480;gene62;gene3704;gene11020;gene16570;gene7491;gene19619;gene13305;gene24963;gene957;gene21905;gene12267;gene8401;gene19736;gene24339;gene26055;gene28390;gene27059;gene19267;gene6415;gene24567;gene17659;gene18766;gene21924;gene2042;gene25831;gene13304;gene9581…
GO:0051253	negative regulation of RNA metabolic process	16	590	0.919255	0.991374	gene26055;gene23352;gene9182;gene10563;gene16546;gene21354;gene8092;gene9462;gene12443;gene1691;gene20285;gene20852;gene2457;gene4895;gene62;gene8135
GO:0010604	positive regulation of macromolecule metabolic process	40	1323	0.9213	0.992496	gene231;gene15997;gene10563;gene12443;gene1691;gene18486;gene20285;gene20852;gene22955;gene23125;gene2457;gene25006;gene25134;gene4895;gene62;gene9182;gene927;gene9948;gene14968;gene17851;gene15095;gene21354;gene19734;gene9966;gene3133;gene17160;gene19640;gene26674;gene7131;gene16339;gene16546;gene19278;gene6834;gene12332;gene13989;gene1656;gene8001;gene8003;gene24974;gene7147
GO:0009894	regulation of catabolic process	10	400	0.924176	0.993257	gene12090;gene16570;gene20429;gene2470;gene927;gene3133;gene62;gene6834;gene3286;gene8900
GO:0044270	cellular nitrogen compound catabolic process	4	194	0.927811	0.996005	gene351;gene23793;gene22955;gene3286
GO:0010605	negative regulation of macromolecule metabolic process	32	1093	0.929063	0.996818	gene26055;gene62;gene21354;gene11872;gene23352;gene9182;gene3133;gene20320;gene18913;gene19363;gene20598;gene10563;gene16546;gene8092;gene9966;gene17214;gene11460;gene9462;gene4934;gene24056;gene20852;gene12443;gene1691;gene20285;gene2457;gene4895;gene8135;gene2606;gene927;gene1656;gene6834;gene6143
GO:0046700	heterocycle catabolic process	4	196	0.931261	0.998754	gene351;gene23793;gene22955;gene3286
GO:0007399	nervous system development	23	821	0.931657	0.998754	gene18338;gene21638;gene19774;gene262;gene15095;gene16546;gene62;gene26492;gene17147;gene23793;gene24976;gene8407;gene1691;gene25006;gene309;gene21905;gene16339;gene10885;gene16570;gene8001;gene12102;gene24339;gene6767
GO:0051179	localization	67	2132	0.935676	1	gene4089;gene1990;gene21364;gene17851;gene19640;gene8001;gene8003;gene927;gene7149;gene25006;gene27162;gene27471;gene17875;gene20791;gene9220;gene8802;gene7491;gene26759;gene17160;gene12090;gene16244;gene20429;gene30259;gene744;gene17009;gene8407;gene17147;gene21981;gene62;gene16339;gene24976;gene15306;gene6716;gene22810;gene10885;gene16570;gene19734;gene24974;gene6767;gene8415;gene20852;gene1654…
GO:1901137	carbohydrate derivative biosynthetic process	8	342	0.936368	1	gene19619;gene19984;gene22955;gene18474;gene20250;gene4345;gene7131;gene3292
GO:2000113	negative regulation of cellular macromolecule biosynthetic process	18	674	0.940381	1	gene26055;gene23352;gene9182;gene10563;gene16546;gene21354;gene8092;gene9462;gene4934;gene12443;gene1691;gene20285;gene20852;gene2457;gene4895;gene62;gene8135;gene1656
GO:0045786	negative regulation of cell cycle	5	244	0.946944	1	gene25006;gene21152;gene9182;gene927;gene18486
GO:0010629	negative regulation of gene expression	20	752	0.951854	1	gene26055;gene23352;gene9182;gene10563;gene16546;gene21354;gene8092;gene9462;gene4934;gene12443;gene1691;gene20285;gene20852;gene2457;gene4895;gene62;gene8135;gene2606;gene927;gene6143
GO:0050794	regulation of cellular process	149	4463	0.953875	1	gene21981;gene3645;gene26055;gene1990;gene231;gene21354;gene15997;gene17008;gene16339;gene25134;gene10804;gene12332;gene14968;gene16287;gene1656;gene22955;gene24942;gene7131;gene8407;gene4472;gene25006;gene10563;gene12443;gene1691;gene18486;gene20285;gene20852;gene23125;gene2457;gene4895;gene62;gene9182;gene927;gene9948;gene24339;gene9102;gene2606;gene23241;gene26674;gene9966;gene13358;gene13854;…
GO:0071702	organic substance transport	29	1037	0.954294	1	gene1990;gene21364;gene27471;gene9220;gene8802;gene17160;gene17875;gene62;gene16339;gene17851;gene10885;gene16570;gene19734;gene20852;gene22810;gene26759;gene4089;gene8056;gene25134;gene23124;gene26990;gene19984;gene26997;gene21905;gene23242;gene8135;gene18539;gene18731;gene927
GO:0044702	single organism reproductive process	10	433	0.958666	1	gene25006;gene25901;gene1248;gene26055;gene7491;gene16339;gene21835;gene16546;gene4895;gene7131
GO:0031324	negative regulation of cellular metabolic process	30	1076	0.958933	1	gene26055;gene62;gene21354;gene11872;gene23352;gene9182;gene3133;gene20320;gene19363;gene20598;gene10563;gene16546;gene8092;gene9966;gene17214;gene11460;gene9462;gene4934;gene24056;gene20852;gene12443;gene1691;gene20285;gene2457;gene4895;gene8135;gene19352;gene1656;gene6834;gene6143
GO:0051130	positive regulation of cellular component organization	13	535	0.959129	1	gene4472;gene17851;gene62;gene23793;gene18486;gene7131;gene17160;gene22955;gene25134;gene927;gene26990;gene6767;gene7147
GO:0006810	transport	50	1681	0.959675	1	gene4089;gene1990;gene21364;gene7149;gene25006;gene27162;gene27471;gene17875;gene20791;gene9220;gene8802;gene7491;gene17160;gene744;gene17009;gene62;gene16339;gene24976;gene17851;gene15306;gene6716;gene22810;gene10885;gene16570;gene19734;gene24974;gene26759;gene6767;gene20852;gene8056;gene7131;gene25134;gene23124;gene18539;gene26990;gene19984;gene22390;gene10154;gene23844;gene28390;gene18913;gene…
GO:0006357	regulation of transcription from RNA polymerase II promoter	21	797	0.960411	1	gene10563;gene12443;gene1691;gene18486;gene20285;gene20852;gene22955;gene23125;gene2457;gene25006;gene25134;gene4895;gene62;gene9182;gene927;gene9948;gene26674;gene22390;gene16546;gene8135;gene13989
GO:0006366	transcription from RNA polymerase II promoter	4	222	0.964378	1	gene9182;gene20285;gene2457;gene4895
GO:0010628	positive regulation of gene expression	21	806	0.965423	1	gene15997;gene10563;gene12443;gene1691;gene18486;gene20285;gene20852;gene22955;gene23125;gene2457;gene25006;gene25134;gene4895;gene62;gene9182;gene927;gene9948;gene16339;gene16546;gene19278;gene12332
GO:1902578	single-organism localization	40	1400	0.967551	1	gene4089;gene1990;gene21364;gene7149;gene25006;gene27162;gene27471;gene17875;gene20791;gene9220;gene8802;gene7491;gene17160;gene744;gene17009;gene62;gene16339;gene24976;gene17851;gene15306;gene6716;gene22810;gene10885;gene16570;gene19734;gene20852;gene7131;gene25134;gene23124;gene26990;gene19984;gene18913;gene26997;gene21905;gene16275;gene8135;gene21354;gene9182;gene14521;gene927
GO:0045934	negative regulation of nucleobase-containing compound metabolic process	16	656	0.971724	1	gene26055;gene23352;gene9182;gene10563;gene16546;gene21354;gene8092;gene9462;gene12443;gene1691;gene20285;gene20852;gene2457;gene4895;gene62;gene8135
GO:0008283	cell proliferation	5	272	0.973006	1	gene3645;gene25006;gene4895;gene7345;gene26674
GO:0071822	protein complex subunit organization	19	764	0.975811	1	gene4472;gene13358;gene16275;gene21354;gene62;gene19619;gene25350;gene24339;gene3976;gene8401;gene9948;gene5904;gene21287;gene9444;gene15095;gene19800;gene19279;gene19281;gene19278
GO:0006605	protein targeting	4	242	0.979014	1	gene21364;gene25134;gene8135;gene927
GO:0051172	negative regulation of nitrogen compound metabolic process	18	741	0.979482	1	gene26055;gene23352;gene9182;gene10563;gene16546;gene21354;gene8092;gene9462;gene4934;gene12443;gene1691;gene20285;gene20852;gene2457;gene4895;gene62;gene8135;gene19352
GO:0010256	endomembrane system organization	5	284	0.980023	1	gene16275;gene26759;gene1990;gene21041;gene21354
GO:0051234	establishment of localization	50	1745	0.981073	1	gene4089;gene1990;gene21364;gene7149;gene25006;gene27162;gene27471;gene17875;gene20791;gene9220;gene8802;gene7491;gene17160;gene744;gene17009;gene62;gene16339;gene24976;gene17851;gene15306;gene6716;gene22810;gene10885;gene16570;gene19734;gene24974;gene26759;gene6767;gene20852;gene8056;gene7131;gene25134;gene23124;gene18539;gene26990;gene19984;gene22390;gene10154;gene23844;gene28390;gene18913;gene…
GO:0033554	cellular response to stress	22	890	0.98473	1	gene3133;gene62;gene18486;gene19984;gene26055;gene744;gene17008;gene25134;gene27162;gene9182;gene13989;gene21492;gene2457;gene262;gene20791;gene10885;gene16570;gene17851;gene927;gene4895;gene7131;gene26662
GO:0010638	positive regulation of organelle organization	5	297	0.985684	1	gene4472;gene62;gene23793;gene22955;gene18486
GO:0043009	chordate embryonic development	4	260	0.98716	1	gene7491;gene7345;gene8401;gene22955
GO:0009792	embryo development ending in birth or egg hatching	4	262	0.987853	1	gene7491;gene7345;gene8401;gene22955
GO:0007010	cytoskeleton organization	9	459	0.988435	1	gene4472;gene25006;gene19774;gene19800;gene19279;gene19281;gene8407;gene8940;gene19278
GO:0044237	cellular metabolic process	150	4634	0.989729	1	gene24976;gene17005;gene17641;gene24969;gene351;gene20994;gene1697;gene18001;gene7147;gene16244;gene30259;gene26990;gene15585;gene23386;gene969;gene14480;gene62;gene1990;gene7491;gene19619;gene957;gene21905;gene12267;gene8401;gene19736;gene24339;gene26055;gene28390;gene16570;gene27059;gene19267;gene6415;gene17659;gene18766;gene21924;gene2042;gene21492;gene16546;gene20598;gene24531;gene17160;gene1…
GO:0009058	biosynthetic process	76	2565	0.989987	1	gene1697;gene15585;gene23386;gene1990;gene19619;gene957;gene12267;gene26055;gene28390;gene17659;gene19267;gene25831;gene1656;gene16244;gene20320;gene30259;gene25535;gene9182;gene14480;gene25091;gene3796;gene19984;gene24567;gene10806;gene20429;gene22955;gene26990;gene18785;gene20917;gene24531;gene3113;gene18474;gene20250;gene7131;gene13318;gene4345;gene10563;gene12443;gene1691;gene21221;gene9582;g…
GO:0016192	vesicle-mediated transport	13	614	0.99083	1	gene4089;gene7149;gene27162;gene17160;gene24976;gene22810;gene19734;gene24974;gene26759;gene6767;gene18539;gene62;gene1990
GO:1901576	organic substance biosynthetic process	74	2524	0.991913	1	gene1697;gene15585;gene23386;gene1990;gene19619;gene957;gene12267;gene26055;gene28390;gene17659;gene19267;gene25831;gene1656;gene16244;gene20320;gene30259;gene25535;gene9182;gene14480;gene25091;gene3796;gene19984;gene24567;gene10806;gene20429;gene22955;gene26990;gene18785;gene20917;gene24531;gene3113;gene18474;gene20250;gene7131;gene13318;gene4345;gene10563;gene12443;gene1691;gene21221;gene9582;g…
GO:0033365	protein localization to organelle	6	363	0.992644	1	gene26759;gene16546;gene25134;gene8135;gene62;gene927
GO:0006508	proteolysis	12	597	0.993785	1	gene231;gene26990;gene62;gene7345;gene9711;gene13989;gene1656;gene20852;gene8001;gene8003;gene11460;gene9182
GO:0080135	regulation of cellular response to stress	6	372	0.994167	1	gene62;gene25006;gene17851;gene9182;gene16339;gene25134
GO:0044238	primary metabolic process	148	4641	0.995143	1	gene231;gene351;gene20994;gene1697;gene18001;gene10806;gene1990;gene7147;gene26990;gene15585;gene23386;gene969;gene14480;gene62;gene11020;gene16570;gene19619;gene13305;gene24963;gene957;gene21905;gene12267;gene8401;gene24339;gene26055;gene28390;gene24567;gene18766;gene2042;gene19267;gene25831;gene13304;gene9581;gene18134;gene21492;gene16546;gene20598;gene24531;gene10885;gene1656;gene21287;gene229…
GO:0051649	establishment of localization in cell	24	1024	0.995239	1	gene4089;gene21364;gene1990;gene25006;gene8802;gene744;gene17009;gene62;gene16339;gene24976;gene17851;gene15306;gene22810;gene25134;gene23124;gene22390;gene23242;gene17160;gene8135;gene18539;gene18731;gene20791;gene9182;gene927
GO:0015031	protein transport	17	791	0.995616	1	gene21364;gene17851;gene19734;gene20852;gene22810;gene26759;gene4089;gene8056;gene25134;gene23124;gene23242;gene17160;gene1990;gene8135;gene18539;gene18731;gene927
GO:0018193	peptidyl-amino acid modification	6	391	0.996458	1	gene8001;gene16570;gene262;gene18474;gene6471;gene13989
GO:0033036	macromolecule localization	29	1214	0.996944	1	gene21364;gene1990;gene8802;gene26759;gene17160;gene12090;gene16244;gene20429;gene30259;gene25006;gene16339;gene17851;gene10885;gene16570;gene19734;gene20852;gene16546;gene22810;gene4089;gene8056;gene25134;gene23124;gene23242;gene8135;gene21354;gene18539;gene18731;gene62;gene927
GO:0007017	microtubule-based process	4	315	0.997345	1	gene25006;gene17009;gene10154;gene24587
GO:0043603	cellular amide metabolic process	8	483	0.997345	1	gene26990;gene21287;gene21221;gene1656;gene19352;gene13680;gene6496;gene18474
GO:0033043	regulation of organelle organization	12	637	0.997416	1	gene25134;gene4472;gene62;gene23793;gene306;gene19774;gene22955;gene18486;gene18539;gene18731;gene3645;gene744
GO:0006974	cellular response to DNA damage stimulus	8	488	0.997659	1	gene13989;gene21492;gene2457;gene262;gene9182;gene25134;gene18486;gene26662
GO:0016482	cytoplasmic transport	9	530	0.997805	1	gene8802;gene22810;gene25134;gene22390;gene8135;gene17851;gene20791;gene9182;gene927
GO:0006886	intracellular protein transport	7	456	0.998113	1	gene21364;gene25134;gene23242;gene8135;gene18539;gene18731;gene927
GO:0006259	DNA metabolic process	8	498	0.998183	1	gene1697;gene22955;gene4261;gene20518;gene12443;gene1691;gene21492;gene26662
GO:0016567	protein ubiquitination	5	374	0.99825	1	gene62;gene21492;gene16546;gene20598;gene15997
GO:0006461	protein complex assembly	10	579	0.998287	1	gene13358;gene16275;gene21354;gene62;gene19619;gene25350;gene5904;gene21287;gene9444;gene15095
GO:0070271	protein complex biogenesis	10	579	0.998287	1	gene13358;gene16275;gene21354;gene62;gene19619;gene25350;gene5904;gene21287;gene9444;gene15095
GO:0045184	establishment of protein localization	17	845	0.998549	1	gene21364;gene17851;gene19734;gene20852;gene22810;gene26759;gene4089;gene8056;gene25134;gene23124;gene23242;gene17160;gene1990;gene8135;gene18539;gene18731;gene927
GO:1902580	single-organism cellular localization	7	471	0.998732	1	gene21364;gene25006;gene17009;gene25134;gene8135;gene21354;gene927
GO:0019941	modification-dependent protein catabolic process	4	341	0.998781	1	gene9711;gene11460;gene62;gene9182
GO:0043632	modification-dependent macromolecule catabolic process	4	349	0.999044	1	gene9711;gene11460;gene62;gene9182
GO:1901566	organonitrogen compound biosynthetic process	11	644	0.999096	1	gene19619;gene957;gene12267;gene1656;gene7131;gene21221;gene15585;gene25091;gene7643;gene17376;gene18474
GO:0044802	single-organism membrane organization	5	399	0.99915	1	gene21364;gene744;gene21041;gene1990;gene21354
GO:0061024	membrane organization	6	445	0.999193	1	gene21364;gene744;gene18539;gene21041;gene1990;gene21354
GO:0051641	cellular localization	28	1258	0.999257	1	gene4089;gene21364;gene1990;gene25006;gene8802;gene26759;gene744;gene17009;gene21981;gene62;gene16339;gene24976;gene17851;gene15306;gene22810;gene16546;gene25134;gene23124;gene22390;gene23242;gene17160;gene8135;gene21354;gene18539;gene18731;gene20791;gene9182;gene927
GO:0007005	mitochondrion organization	4	360	0.999317	1	gene62;gene744;gene11872;gene23240
GO:0030163	protein catabolic process	5	412	0.99942	1	gene62;gene10885;gene9711;gene11460;gene9182
GO:0009987	cellular process	241	7122	0.999574	1	gene4089;gene24339;gene24976;gene17005;gene17641;gene16339;gene16287;gene26759;gene18338;gene21638;gene24969;gene25006;gene351;gene4472;gene62;gene20994;gene21364;gene1697;gene9102;gene17851;gene19640;gene8001;gene8003;gene927;gene18001;gene17118;gene18785;gene8407;gene15095;gene567;gene19278;gene7131;gene19774;gene7147;gene20791;gene27162;gene3133;gene16244;gene30259;gene26990;gene1990;gene21041…
GO:0051603	proteolysis involved in cellular protein catabolic process	4	380	0.999633	1	gene62;gene9711;gene11460;gene9182
GO:0034613	cellular protein localization	12	721	0.999646	1	gene21364;gene26759;gene25006;gene16546;gene25134;gene23242;gene8135;gene21354;gene18539;gene18731;gene62;gene927
GO:0008104	protein localization	21	1054	0.999651	1	gene21364;gene26759;gene25006;gene17851;gene19734;gene20852;gene16546;gene22810;gene4089;gene8056;gene25134;gene23124;gene23242;gene17160;gene1990;gene8135;gene21354;gene18539;gene18731;gene62;gene927
GO:0070727	cellular macromolecule localization	12	726	0.999687	1	gene21364;gene26759;gene25006;gene16546;gene25134;gene23242;gene8135;gene21354;gene18539;gene18731;gene62;gene927
GO:0044257	cellular protein catabolic process	4	387	0.999705	1	gene62;gene9711;gene11460;gene9182
GO:0046907	intracellular transport	16	884	0.999729	1	gene21364;gene1990;gene8802;gene744;gene17009;gene22810;gene25134;gene22390;gene23242;gene8135;gene18539;gene18731;gene17851;gene20791;gene9182;gene927
GO:0044249	cellular biosynthetic process	64	2476	0.999803	1	gene1697;gene15585;gene23386;gene1990;gene19619;gene957;gene12267;gene26055;gene28390;gene17659;gene1656;gene16244;gene20320;gene30259;gene25535;gene9182;gene14480;gene19267;gene25091;gene3796;gene24567;gene10806;gene20429;gene22955;gene18785;gene20917;gene24531;gene3113;gene18474;gene20250;gene7131;gene13318;gene4345;gene10563;gene12443;gene1691;gene21221;gene9582;gene12090;gene13164;gene16281;g…
GO:0022607	cellular component assembly	22	1119	0.999817	1	gene8407;gene7131;gene27162;gene13358;gene16275;gene21354;gene26759;gene62;gene10885;gene16570;gene1990;gene2606;gene19619;gene25350;gene5904;gene21287;gene9444;gene15095;gene19279;gene19281;gene12197;gene23465
GO:0065003	macromolecular complex assembly	13	787	0.99982	1	gene13358;gene16275;gene21354;gene62;gene10885;gene16570;gene1990;gene19619;gene25350;gene5904;gene21287;gene9444;gene15095
GO:0032446	protein modification by small protein conjugation	5	451	0.99982	1	gene62;gene21492;gene16546;gene20598;gene15997
GO:0006518	peptide metabolic process	4	417	0.999886	1	gene26990;gene21221;gene13680;gene6496
GO:0006464	cellular protein modification process	29	1390	0.999897	1	gene62;gene1990;gene24339;gene21492;gene16546;gene20598;gene19774;gene24056;gene8001;gene22955;gene24378;gene25134;gene16570;gene13989;gene18474;gene20250;gene11460;gene9711;gene262;gene9966;gene17851;gene25006;gene18766;gene6471;gene13854;gene14968;gene20682;gene3292;gene15997
GO:0036211	protein modification process	29	1390	0.999897	1	gene62;gene1990;gene24339;gene21492;gene16546;gene20598;gene19774;gene24056;gene8001;gene22955;gene24378;gene25134;gene16570;gene13989;gene18474;gene20250;gene11460;gene9711;gene262;gene9966;gene17851;gene25006;gene18766;gene6471;gene13854;gene14968;gene20682;gene3292;gene15997
GO:1901362	organic cyclic compound biosynthetic process	35	1594	0.9999	1	gene19619;gene12267;gene9182;gene24567;gene10806;gene3113;gene4345;gene10563;gene12090;gene12443;gene13164;gene16281;gene16546;gene1691;gene1770;gene18457;gene19363;gene20285;gene20800;gene20852;gene21152;gene22390;gene22827;gene22955;gene23125;gene62;gene8092;gene8135;gene17484;gene2457;gene4895;gene10885;gene16570;gene19267;gene744
GO:0009889	regulation of biosynthetic process	47	2003	0.999929	1	gene26055;gene15997;gene17008;gene10563;gene12443;gene1691;gene18486;gene20285;gene20852;gene22955;gene23125;gene2457;gene25006;gene25134;gene4895;gene62;gene9182;gene927;gene9948;gene26674;gene12090;gene16281;gene1770;gene20800;gene22827;gene6471;gene21354;gene17851;gene22390;gene23352;gene18913;gene16570;gene16546;gene8092;gene7131;gene9462;gene4934;gene16339;gene19278;gene10885;gene1990;gene81…
GO:0080090	regulation of primary metabolic process	70	2716	0.999929	1	gene26055;gene231;gene15997;gene17008;gene10563;gene12443;gene1691;gene18486;gene20285;gene20852;gene22955;gene23125;gene2457;gene25006;gene25134;gene4895;gene62;gene9182;gene927;gene9948;gene26674;gene26990;gene14968;gene12090;gene16281;gene1770;gene20800;gene22827;gene6471;gene21354;gene17851;gene11872;gene15095;gene22390;gene23352;gene3133;gene19734;gene16570;gene20429;gene2470;gene20320;gene9…
GO:0043933	macromolecular complex subunit organization	25	1269	0.99993	1	gene4472;gene13358;gene16275;gene21354;gene10885;gene16570;gene21492;gene62;gene1990;gene22955;gene19619;gene25350;gene24339;gene3976;gene8401;gene9948;gene5904;gene9462;gene21287;gene9444;gene15095;gene19800;gene19279;gene19281;gene19278
GO:0006351	transcription, DNA-templated	25	1271	0.999933	1	gene9182;gene10806;gene10563;gene12090;gene12443;gene13164;gene16281;gene16546;gene1691;gene1770;gene18457;gene19363;gene20285;gene20800;gene20852;gene21152;gene22390;gene22827;gene22955;gene23125;gene62;gene8092;gene8135;gene2457;gene4895
GO:0097659	nucleic acid-templated transcription	25	1271	0.999933	1	gene9182;gene10806;gene10563;gene12090;gene12443;gene13164;gene16281;gene16546;gene1691;gene1770;gene18457;gene19363;gene20285;gene20800;gene20852;gene21152;gene22390;gene22827;gene22955;gene23125;gene62;gene8092;gene8135;gene2457;gene4895
GO:1902582	single-organism intracellular transport	12	788	0.999936	1	gene21364;gene1990;gene8802;gene744;gene17009;gene22810;gene25134;gene8135;gene17851;gene20791;gene9182;gene927
GO:0070647	protein modification by small protein conjugation or removal	6	538	0.999947	1	gene62;gene21492;gene16546;gene20598;gene9711;gene15997
GO:0019538	protein metabolic process	48	2084	0.999973	1	gene231;gene26990;gene62;gene16570;gene1990;gene13305;gene24963;gene12267;gene8401;gene24339;gene13304;gene9581;gene21492;gene16546;gene20598;gene7345;gene17160;gene19774;gene24056;gene8001;gene22955;gene24378;gene25134;gene13989;gene18474;gene20250;gene2457;gene11460;gene9711;gene262;gene21221;gene9966;gene17851;gene25006;gene18766;gene6471;gene10885;gene13854;gene14968;gene20682;gene3292;gene24…
GO:0032774	RNA biosynthetic process	25	1314	0.999975	1	gene9182;gene10806;gene10563;gene12090;gene12443;gene13164;gene16281;gene16546;gene1691;gene1770;gene18457;gene19363;gene20285;gene20800;gene20852;gene21152;gene22390;gene22827;gene22955;gene23125;gene62;gene8092;gene8135;gene2457;gene4895
GO:0031326	regulation of cellular biosynthetic process	44	1976	0.999983	1	gene26055;gene15997;gene17008;gene10563;gene12443;gene1691;gene18486;gene20285;gene20852;gene22955;gene23125;gene2457;gene25006;gene25134;gene4895;gene62;gene9182;gene927;gene9948;gene26674;gene12090;gene16281;gene1770;gene20800;gene22827;gene6471;gene17851;gene22390;gene23352;gene16570;gene16546;gene21354;gene8092;gene9462;gene4934;gene16339;gene19278;gene1990;gene8135;gene15095;gene13989;gene19…
GO:0051726	regulation of cell cycle	5	528	0.999984	1	gene25006;gene18486;gene21152;gene9182;gene927
GO:0010556	regulation of macromolecule biosynthetic process	43	1948	0.999984	1	gene26055;gene15997;gene10563;gene12443;gene1691;gene18486;gene20285;gene20852;gene22955;gene23125;gene2457;gene25006;gene25134;gene4895;gene62;gene9182;gene927;gene9948;gene26674;gene12090;gene16281;gene1770;gene20800;gene22827;gene6471;gene21354;gene17851;gene22390;gene23352;gene18913;gene16546;gene8092;gene7131;gene9462;gene4934;gene16339;gene19278;gene8135;gene15095;gene13989;gene19352;gene16…
GO:0019222	regulation of metabolic process	77	3010	0.999985	1	gene26055;gene231;gene15997;gene17008;gene10563;gene12443;gene1691;gene18486;gene20285;gene20852;gene22955;gene23125;gene2457;gene25006;gene25134;gene4895;gene62;gene9182;gene927;gene9948;gene26674;gene26990;gene14968;gene18539;gene18731;gene12090;gene16281;gene1770;gene20800;gene22827;gene6471;gene21354;gene17851;gene11872;gene15095;gene22390;gene23352;gene3133;gene19734;gene16570;gene20429;gene…
GO:0009057	macromolecule catabolic process	6	581	0.999986	1	gene3704;gene62;gene10885;gene9711;gene11460;gene9182
GO:0031323	regulation of cellular metabolic process	68	2752	0.999989	1	gene26055;gene231;gene15997;gene17008;gene10563;gene12443;gene1691;gene18486;gene20285;gene20852;gene22955;gene23125;gene2457;gene25006;gene25134;gene4895;gene62;gene9182;gene927;gene9948;gene26674;gene14968;gene12090;gene16281;gene1770;gene20800;gene22827;gene6471;gene21354;gene17851;gene11872;gene15095;gene22390;gene23352;gene3133;gene19734;gene16570;gene20429;gene2470;gene20320;gene9966;gene10…
GO:0006355	regulation of transcription, DNA-templated	34	1663	0.999989	1	gene26055;gene15997;gene10563;gene12443;gene1691;gene18486;gene20285;gene20852;gene22955;gene23125;gene2457;gene25006;gene25134;gene4895;gene62;gene9182;gene927;gene9948;gene26674;gene12090;gene16281;gene1770;gene20800;gene22827;gene6471;gene22390;gene23352;gene16546;gene21354;gene8092;gene9462;gene16339;gene8135;gene13989
GO:1903506	regulation of nucleic acid-templated transcription	34	1664	0.999989	1	gene26055;gene15997;gene10563;gene12443;gene1691;gene18486;gene20285;gene20852;gene22955;gene23125;gene2457;gene25006;gene25134;gene4895;gene62;gene9182;gene927;gene9948;gene26674;gene12090;gene16281;gene1770;gene20800;gene22827;gene6471;gene22390;gene23352;gene16546;gene21354;gene8092;gene9462;gene16339;gene8135;gene13989
GO:0043412	macromolecule modification	29	1497	0.99999	1	gene62;gene1990;gene24339;gene21492;gene16546;gene20598;gene22955;gene19774;gene24056;gene8001;gene24378;gene25134;gene16570;gene13989;gene18474;gene20250;gene11460;gene9711;gene262;gene9966;gene17851;gene25006;gene18766;gene6471;gene13854;gene14968;gene20682;gene3292;gene15997
GO:2001141	regulation of RNA biosynthetic process	34	1671	0.999991	1	gene26055;gene15997;gene10563;gene12443;gene1691;gene18486;gene20285;gene20852;gene22955;gene23125;gene2457;gene25006;gene25134;gene4895;gene62;gene9182;gene927;gene9948;gene26674;gene12090;gene16281;gene1770;gene20800;gene22827;gene6471;gene22390;gene23352;gene16546;gene21354;gene8092;gene9462;gene16339;gene8135;gene13989
GO:0051252	regulation of RNA metabolic process	35	1749	0.999996	1	gene26055;gene15997;gene10563;gene12443;gene1691;gene18486;gene20285;gene20852;gene22955;gene23125;gene2457;gene25006;gene25134;gene4895;gene62;gene9182;gene927;gene9948;gene26674;gene12090;gene16281;gene1770;gene20800;gene22827;gene6471;gene22390;gene23352;gene3133;gene16546;gene21354;gene8092;gene9462;gene16339;gene8135;gene13989
GO:0044265	cellular macromolecule catabolic process	4	529	0.999997	1	gene62;gene9711;gene11460;gene9182
GO:0060255	regulation of macromolecule metabolic process	66	2763	0.999997	1	gene26055;gene231;gene15997;gene10563;gene12443;gene1691;gene18486;gene20285;gene20852;gene22955;gene23125;gene2457;gene25006;gene25134;gene4895;gene62;gene9182;gene927;gene9948;gene26674;gene26990;gene14968;gene12090;gene16281;gene1770;gene20800;gene22827;gene6471;gene21354;gene17851;gene11872;gene15095;gene22390;gene23352;gene3133;gene19734;gene20320;gene9966;gene18913;gene19363;gene20598;gene1…
GO:2000112	regulation of cellular macromolecule biosynthetic process	39	1913	0.999998	1	gene26055;gene15997;gene10563;gene12443;gene1691;gene18486;gene20285;gene20852;gene22955;gene23125;gene2457;gene25006;gene25134;gene4895;gene62;gene9182;gene927;gene9948;gene26674;gene12090;gene16281;gene1770;gene20800;gene22827;gene6471;gene17851;gene22390;gene23352;gene16546;gene21354;gene8092;gene9462;gene4934;gene16339;gene19278;gene8135;gene15095;gene13989;gene1656
GO:0044085	cellular component biogenesis	22	1312	0.999998	1	gene8407;gene7131;gene27162;gene13358;gene16275;gene21354;gene26759;gene62;gene10885;gene16570;gene1990;gene2606;gene19619;gene25350;gene5904;gene21287;gene9444;gene15095;gene19279;gene19281;gene12197;gene23465
GO:0034654	nucleobase-containing compound biosynthetic process	27	1500	0.999998	1	gene19619;gene9182;gene10806;gene4345;gene10563;gene12090;gene12443;gene13164;gene16281;gene16546;gene1691;gene1770;gene18457;gene19363;gene20285;gene20800;gene20852;gene21152;gene22390;gene22827;gene22955;gene23125;gene62;gene8092;gene8135;gene2457;gene4895
GO:0016043	cellular component organization	66	2793	0.999999	1	gene18338;gene21638;gene4472;gene62;gene21364;gene8407;gene7131;gene25006;gene27162;gene13358;gene262;gene16275;gene21354;gene12197;gene7345;gene13830;gene231;gene26759;gene744;gene10885;gene16570;gene1248;gene21587;gene23404;gene24339;gene27679;gene309;gene3976;gene8401;gene8415;gene9102;gene21492;gene1691;gene17147;gene17160;gene18539;gene306;gene1990;gene23124;gene27581;gene19774;gene26492;gen…
GO:0018130	heterocycle biosynthetic process	28	1544	0.999999	1	gene19619;gene12267;gene9182;gene10806;gene4345;gene10563;gene12090;gene12443;gene13164;gene16281;gene16546;gene1691;gene1770;gene18457;gene19363;gene20285;gene20800;gene20852;gene21152;gene22390;gene22827;gene22955;gene23125;gene62;gene8092;gene8135;gene2457;gene4895
GO:0019219	regulation of nucleobase-containing compound metabolic process	38	1906	0.999999	1	gene26055;gene15997;gene10563;gene12443;gene1691;gene18486;gene20285;gene20852;gene22955;gene23125;gene2457;gene25006;gene25134;gene4895;gene62;gene9182;gene927;gene9948;gene26674;gene12090;gene16281;gene1770;gene20800;gene22827;gene6471;gene22390;gene23352;gene3133;gene16546;gene21354;gene8092;gene9462;gene16339;gene1990;gene8135;gene8900;gene15095;gene13989
GO:0019438	aromatic compound biosynthetic process	27	1534	0.999999	1	gene19619;gene9182;gene10806;gene4345;gene10563;gene12090;gene12443;gene13164;gene16281;gene16546;gene1691;gene1770;gene18457;gene19363;gene20285;gene20800;gene20852;gene21152;gene22390;gene22827;gene22955;gene23125;gene62;gene8092;gene8135;gene2457;gene4895
GO:0051171	regulation of nitrogen compound metabolic process	42	2075	1	1	gene26055;gene15997;gene10563;gene12443;gene1691;gene18486;gene20285;gene20852;gene22955;gene23125;gene2457;gene25006;gene25134;gene4895;gene62;gene9182;gene927;gene9948;gene26674;gene12090;gene16281;gene1770;gene20800;gene22827;gene6471;gene22390;gene23352;gene3133;gene16546;gene21354;gene8092;gene7131;gene9462;gene4934;gene16339;gene19278;gene1990;gene8135;gene8900;gene15095;gene13989;gene19352
GO:0022402	cell cycle process	5	668	1	1	gene25006;gene21152;gene9182;gene927;gene18486
GO:0010468	regulation of gene expression	39	2061	1	1	gene26055;gene15997;gene10563;gene12443;gene1691;gene18486;gene20285;gene20852;gene22955;gene23125;gene2457;gene25006;gene25134;gene4895;gene62;gene9182;gene927;gene9948;gene26674;gene12090;gene16281;gene1770;gene20800;gene22827;gene6471;gene22390;gene23352;gene16546;gene21354;gene8092;gene9462;gene4934;gene16339;gene19278;gene8135;gene12332;gene2606;gene13989;gene6143
GO:0007049	cell cycle	8	854	1	1	gene25006;gene21152;gene9182;gene927;gene20518;gene25462;gene8135;gene18486
GO:0071840	cellular component organization or biogenesis	66	2946	1	1	gene18338;gene21638;gene4472;gene62;gene21364;gene8407;gene7131;gene25006;gene27162;gene13358;gene262;gene16275;gene21354;gene12197;gene7345;gene13830;gene231;gene26759;gene744;gene10885;gene16570;gene1248;gene21587;gene23404;gene24339;gene27679;gene309;gene3976;gene8401;gene8415;gene9102;gene21492;gene1691;gene17147;gene17160;gene18539;gene306;gene1990;gene23124;gene27581;gene19774;gene26492;gen…
GO:1901360	organic cyclic compound metabolic process	57	2717	1	1	gene351;gene1697;gene10806;gene1990;gene11020;gene7491;gene19619;gene62;gene12267;gene24567;gene10885;gene22955;gene9182;gene23793;gene4261;gene20518;gene3286;gene21287;gene10976;gene3113;gene4345;gene10563;gene12443;gene1691;gene6412;gene12090;gene13164;gene16281;gene16546;gene1770;gene18457;gene19363;gene20285;gene20800;gene20852;gene21152;gene22390;gene22827;gene23125;gene8092;gene8135;gene197…
GO:0009059	macromolecule biosynthetic process	37	2050	1	1	gene1697;gene1990;gene9182;gene19984;gene10806;gene22955;gene26990;gene18474;gene20250;gene7131;gene10563;gene12443;gene1691;gene21221;gene12090;gene13164;gene16281;gene16546;gene1770;gene18457;gene19363;gene20285;gene20800;gene20852;gene21152;gene22390;gene22827;gene23125;gene62;gene8092;gene8135;gene2457;gene4895;gene9826;gene3292;gene21776;gene23261
GO:0044267	cellular protein metabolic process	32	1890	1	1	gene62;gene1990;gene12267;gene24339;gene21492;gene16546;gene20598;gene19774;gene24056;gene8001;gene22955;gene24378;gene25134;gene16570;gene13989;gene18474;gene20250;gene11460;gene9711;gene262;gene21221;gene9966;gene17851;gene25006;gene18766;gene6471;gene13854;gene14968;gene20682;gene3292;gene15997;gene9182
GO:0006807	nitrogen compound metabolic process	70	3157	1	1	gene351;gene1697;gene7147;gene26990;gene3704;gene19619;gene62;gene957;gene12267;gene16570;gene27059;gene18766;gene1656;gene21287;gene22955;gene9182;gene23793;gene4261;gene10806;gene20518;gene3286;gene6928;gene23844;gene9582;gene4345;gene10563;gene12443;gene1691;gene7131;gene21221;gene18655;gene15585;gene25091;gene6412;gene12090;gene13164;gene16281;gene16546;gene1770;gene18457;gene19363;gene20285;…
GO:0034645	cellular macromolecule biosynthetic process	34	2009	1	1	gene1697;gene1990;gene9182;gene10806;gene22955;gene18474;gene20250;gene7131;gene10563;gene12443;gene1691;gene21221;gene12090;gene13164;gene16281;gene16546;gene1770;gene18457;gene19363;gene20285;gene20800;gene20852;gene21152;gene22390;gene22827;gene23125;gene62;gene8092;gene8135;gene2457;gene4895;gene3292;gene21776;gene23261
GO:0044271	cellular nitrogen compound biosynthetic process	30	1896	1	1	gene19619;gene1656;gene9182;gene10806;gene4345;gene10563;gene21221;gene12090;gene12443;gene13164;gene16281;gene16546;gene1691;gene1770;gene18457;gene19363;gene20285;gene20800;gene20852;gene21152;gene22390;gene22827;gene22955;gene23125;gene62;gene8092;gene8135;gene2457;gene4895;gene18474
GO:1902589	single-organism organelle organization	13	1336	1	1	gene4472;gene62;gene25006;gene26759;gene744;gene21492;gene19774;gene19800;gene19279;gene19281;gene8407;gene8940;gene19278
GO:0046483	heterocycle metabolic process	45	2626	1	1	gene351;gene1697;gene7491;gene19619;gene12267;gene22955;gene9182;gene23793;gene4261;gene10806;gene20518;gene3286;gene21287;gene4345;gene10563;gene12443;gene1691;gene6412;gene12090;gene13164;gene16281;gene16546;gene1770;gene18457;gene19363;gene20285;gene20800;gene20852;gene21152;gene22390;gene22827;gene23125;gene62;gene8092;gene8135;gene19736;gene8900;gene2457;gene4895;gene20320;gene6415;gene25769…
GO:0006725	cellular aromatic compound metabolic process	44	2615	1	1	gene17005;gene17641;gene351;gene1697;gene19619;gene62;gene22955;gene9182;gene23793;gene4261;gene10806;gene20518;gene3286;gene4345;gene10563;gene12443;gene1691;gene6412;gene12090;gene13164;gene16281;gene16546;gene1770;gene18457;gene19363;gene20285;gene20800;gene20852;gene21152;gene22390;gene22827;gene23125;gene8092;gene8135;gene19736;gene8900;gene2457;gene4895;gene20320;gene6415;gene25769;gene2149…
GO:0010467	gene expression	33	2232	1	1	gene231;gene26990;gene9182;gene10806;gene10563;gene21221;gene7345;gene12090;gene12443;gene13164;gene16281;gene16546;gene1691;gene1770;gene18457;gene19363;gene20285;gene20800;gene20852;gene21152;gene22390;gene22827;gene22955;gene23125;gene62;gene8092;gene8135;gene2457;gene4895;gene13989;gene1656;gene8001;gene8003
GO:0034641	cellular nitrogen compound metabolic process	54	2979	1	1	gene351;gene1697;gene7147;gene26990;gene19619;gene16570;gene27059;gene1656;gene22955;gene9182;gene23793;gene4261;gene10806;gene20518;gene3286;gene21287;gene23844;gene9582;gene4345;gene10563;gene12443;gene1691;gene21221;gene6412;gene12090;gene13164;gene16281;gene16546;gene1770;gene18457;gene19363;gene20285;gene20800;gene20852;gene21152;gene22390;gene22827;gene23125;gene62;gene8092;gene8135;gene197…
GO:0016070	RNA metabolic process	25	1953	1	1	gene9182;gene10806;gene10563;gene12090;gene12443;gene13164;gene16281;gene16546;gene1691;gene1770;gene18457;gene19363;gene20285;gene20800;gene20852;gene21152;gene22390;gene22827;gene22955;gene23125;gene62;gene8092;gene8135;gene2457;gene4895
GO:0006139	nucleobase-containing compound metabolic process	40	2548	1	1	gene351;gene1697;gene19619;gene22955;gene9182;gene4261;gene10806;gene20518;gene3286;gene4345;gene10563;gene12443;gene1691;gene6412;gene12090;gene13164;gene16281;gene16546;gene1770;gene18457;gene19363;gene20285;gene20800;gene20852;gene21152;gene22390;gene22827;gene23125;gene62;gene8092;gene8135;gene19736;gene8900;gene2457;gene4895;gene20320;gene6415;gene25769;gene21492;gene26662
GO:0006996	organelle organization	24	1959	1	1	gene4472;gene62;gene25006;gene27162;gene13830;gene16275;gene26759;gene744;gene21492;gene22955;gene11872;gene1990;gene22810;gene21981;gene19774;gene9462;gene16341;gene19800;gene19279;gene19281;gene23240;gene8407;gene8940;gene19278
GO:0090304	nucleic acid metabolic process	30	2293	1	1	gene1697;gene22955;gene9182;gene4261;gene10806;gene20518;gene10563;gene12443;gene1691;gene12090;gene13164;gene16281;gene16546;gene1770;gene18457;gene19363;gene20285;gene20800;gene20852;gene21152;gene22390;gene22827;gene23125;gene62;gene8092;gene8135;gene2457;gene4895;gene21492;gene26662
GO:0043170	macromolecule metabolic process	79	3945	1	1	gene231;gene1697;gene26990;gene62;gene3704;gene16570;gene1990;gene13305;gene24963;gene12267;gene8401;gene24339;gene13304;gene9581;gene21492;gene16546;gene20598;gene17160;gene22955;gene7345;gene9182;gene19774;gene24056;gene8001;gene19984;gene4261;gene10806;gene20518;gene24378;gene25134;gene13989;gene18474;gene20250;gene7131;gene2457;gene11460;gene9711;gene10563;gene262;gene12443;gene1691;gene21221…
GO:0044260	cellular macromolecule metabolic process	63	3764	1	1	gene1697;gene62;gene1990;gene12267;gene8401;gene24339;gene21492;gene16546;gene20598;gene17160;gene22955;gene9182;gene19774;gene24056;gene8001;gene4261;gene10806;gene20518;gene24378;gene25134;gene26990;gene16570;gene13989;gene18474;gene20250;gene7131;gene11460;gene9711;gene10563;gene262;gene12443;gene1691;gene21221;gene9966;gene23261;gene12090;gene13164;gene16281;gene1770;gene18457;gene19363;gene2…
GO:0010896	regulation of triglyceride catabolic process	3	3	4.78687e-05	0.00241866	gene16570;gene20429;gene2470
GO:0010898	positive regulation of triglyceride catabolic process	3	3	4.78687e-05	0.00241866	gene16570;gene20429;gene2470
GO:0033700	phospholipid efflux	3	3	4.78687e-05	0.00241866	gene10885;gene16570;gene1990
GO:0034380	high-density lipoprotein particle assembly	3	3	4.78687e-05	0.00241866	gene10885;gene16570;gene1990
GO:0006691	leukotriene metabolic process	3	4	0.000186295	0.00710336	gene2042;gene3699;gene3702
GO:0006706	steroid catabolic process	3	4	0.000186295	0.00710336	gene11020;gene10885;gene10976
GO:0034201	response to oleic acid	3	4	0.000186295	0.00710336	gene22334;gene16244;gene30259
GO:0043691	reverse cholesterol transport	3	4	0.000186295	0.00710336	gene10885;gene16570;gene1990
GO:0090208	positive regulation of triglyceride metabolic process	3	4	0.000186295	0.00710336	gene16570;gene20429;gene2470
GO:0010891	negative regulation of sequestering of triglyceride	3	5	0.00045316	0.0138784	gene20429;gene20852;gene2470
GO:0033344	cholesterol efflux	3	5	0.00045316	0.0138784	gene10885;gene16570;gene1990
GO:0034377	plasma lipoprotein particle assembly	3	5	0.00045316	0.0138784	gene10885;gene16570;gene1990
GO:0010745	negative regulation of macrophage derived foam cell differentiation	3	6	0.000881888	0.023221	gene1990;gene20852;gene21354
GO:0034383	low-density lipoprotein particle clearance	3	6	0.000881888	0.023221	gene16244;gene21354;gene30259
GO:0042044	fluid transport	3	6	0.000881888	0.023221	gene20791;gene7131;gene16275
GO:0045940	positive regulation of steroid metabolic process	3	6	0.000881888	0.023221	gene10885;gene16570;gene927
GO:0007621	negative regulation of female receptivity	2	2	0.00132272	0.0285876	gene19363;gene20285
GO:0010838	positive regulation of keratinocyte proliferation	2	2	0.00132272	0.0285876	gene25006;gene7131
GO:0034370	triglyceride-rich lipoprotein particle remodeling	2	2	0.00132272	0.0285876	gene10885;gene16570
GO:0034372	very-low-density lipoprotein particle remodeling	2	2	0.00132272	0.0285876	gene10885;gene16570
GO:0045073	regulation of chemokine biosynthetic process	2	2	0.00132272	0.0285876	gene4895;gene927
GO:0045080	positive regulation of chemokine biosynthetic process	2	2	0.00132272	0.0285876	gene4895;gene927
GO:0045110	intermediate filament bundle assembly	2	2	0.00132272	0.0285876	gene19279;gene19281
GO:0045924	regulation of female receptivity	2	2	0.00132272	0.0285876	gene19363;gene20285
GO:0046168	glycerol-3-phosphate catabolic process	2	2	0.00132272	0.0285876	gene20320;gene8900
GO:0050702	interleukin-1 beta secretion	2	2	0.00132272	0.0285876	gene17160;gene1990
GO:0060509	Type I pneumocyte differentiation	2	2	0.00132272	0.0285876	gene1691;gene20285
GO:0070488	neutrophil aggregation	2	2	0.00132272	0.0285876	gene8001;gene8003
GO:0071400	cellular response to oleic acid	2	2	0.00132272	0.0285876	gene16244;gene30259
GO:0072298	regulation of metanephric glomerulus development	2	2	0.00132272	0.0285876	gene4895;gene21354
GO:0072300	positive regulation of metanephric glomerulus development	2	2	0.00132272	0.0285876	gene4895;gene21354
GO:0080184	response to phenylpropanoid	2	2	0.00132272	0.0285876	gene10563;gene12090
GO:1901253	negative regulation of intracellular transport of viral material	2	2	0.00132272	0.0285876	gene21981;gene3645
GO:0032731	positive regulation of interleukin-1 beta production	3	7	0.00150178	0.0315457	gene4895;gene17851;gene927
GO:0045109	intermediate filament organization	3	7	0.00150178	0.0315457	gene19279;gene19281;gene19278
GO:0050704	regulation of interleukin-1 secretion	3	7	0.00150178	0.0315457	gene6143;gene17851;gene927
GO:0055098	response to low-density lipoprotein particle	3	7	0.00150178	0.0315457	gene1990;gene20852;gene17160
GO:0071827	plasma lipoprotein particle organization	3	7	0.00150178	0.0315457	gene10885;gene16570;gene1990
GO:0006734	NADH metabolic process	3	8	0.0023383	0.0439342	gene8900;gene20320;gene6415
GO:0010875	positive regulation of cholesterol efflux	3	8	0.0023383	0.0439342	gene1990;gene20852;gene21354
GO:0034381	plasma lipoprotein particle clearance	3	8	0.0023383	0.0439342	gene16244;gene21354;gene30259
GO:0065005	protein-lipid complex assembly	3	8	0.0023383	0.0439342	gene10885;gene16570;gene1990
GO:0072676	lymphocyte migration	3	8	0.0023383	0.0439342	gene17851;gene19640;gene8407
GO:0010743	regulation of macrophage derived foam cell differentiation	3	9	0.00341341	0.0559035	gene1990;gene20852;gene21354
GO:0032373	positive regulation of sterol transport	3	9	0.00341341	0.0559035	gene1990;gene20852;gene21354
GO:0032376	positive regulation of cholesterol transport	3	9	0.00341341	0.0559035	gene1990;gene20852;gene21354
GO:0032732	positive regulation of interleukin-1 production	3	9	0.00341341	0.0559035	gene4895;gene17851;gene927
GO:0051209	release of sequestered calcium ion into cytosol	3	9	0.00341341	0.0559035	gene17851;gene20791;gene9182
GO:0055094	response to lipoprotein particle	3	9	0.00341341	0.0559035	gene1990;gene20852;gene17160
GO:0006833	water transport	2	3	0.00387243	0.0559035	gene7131;gene16275
GO:0006957	complement activation, alternative pathway	2	3	0.00387243	0.0559035	gene13305;gene24963
GO:0021559	trigeminal nerve development	2	3	0.00387243	0.0559035	gene17147;gene26492
GO:0021561	facial nerve development	2	3	0.00387243	0.0559035	gene17147;gene26492
GO:0021604	cranial nerve structural organization	2	3	0.00387243	0.0559035	gene17147;gene26492
GO:0021610	facial nerve morphogenesis	2	3	0.00387243	0.0559035	gene17147;gene26492
GO:0021612	facial nerve structural organization	2	3	0.00387243	0.0559035	gene17147;gene26492
GO:0021636	trigeminal nerve morphogenesis	2	3	0.00387243	0.0559035	gene17147;gene26492
GO:0021637	trigeminal nerve structural organization	2	3	0.00387243	0.0559035	gene17147;gene26492
GO:0021783	preganglionic parasympathetic fiber development	2	3	0.00387243	0.0559035	gene17147;gene26492
GO:0032611	interleukin-1 beta production	2	3	0.00387243	0.0559035	gene17160;gene1990
GO:0032800	receptor biosynthetic process	2	3	0.00387243	0.0559035	gene26990;gene20852
GO:0042135	neurotransmitter catabolic process	2	3	0.00387243	0.0559035	gene23793;gene27204
GO:0045723	positive regulation of fatty acid biosynthetic process	2	3	0.00387243	0.0559035	gene20852;gene16570
GO:0048486	parasympathetic nervous system development	2	3	0.00387243	0.0559035	gene26492;gene17147
GO:0050701	interleukin-1 secretion	2	3	0.00387243	0.0559035	gene17160;gene1990
GO:0050909	sensory perception of taste	2	3	0.00387243	0.0559035	gene17160;gene21364
GO:0051547	regulation of keratinocyte migration	2	3	0.00387243	0.0559035	gene25006;gene7131
GO:0051549	positive regulation of keratinocyte migration	2	3	0.00387243	0.0559035	gene25006;gene7131
GO:0060180	female mating behavior	2	3	0.00387243	0.0559035	gene19363;gene20285
GO:0060510	Type II pneumocyte differentiation	2	3	0.00387243	0.0559035	gene1691;gene25006
GO:0072216	positive regulation of metanephros development	2	3	0.00387243	0.0559035	gene4895;gene21354
GO:0090192	regulation of glomerulus development	2	3	0.00387243	0.0559035	gene4895;gene21354
GO:0090193	positive regulation of glomerulus development	2	3	0.00387243	0.0559035	gene4895;gene21354
GO:1901252	regulation of intracellular transport of viral material	2	3	0.00387243	0.0559035	gene21981;gene3645
GO:0002455	humoral immune response mediated by circulating immunoglobulin	3	10	0.0047458	0.0622615	gene13304;gene24963;gene9581
GO:0006958	complement activation, classical pathway	3	10	0.0047458	0.0622615	gene13304;gene24963;gene9581
GO:0010874	regulation of cholesterol efflux	3	10	0.0047458	0.0622615	gene1990;gene20852;gene21354
GO:0019400	alditol metabolic process	3	10	0.0047458	0.0622615	gene969;gene16244;gene30259
GO:0030497	fatty acid elongation	3	10	0.0047458	0.0622615	gene15585;gene25091;gene3796
GO:0032651	regulation of interleukin-1 beta production	3	10	0.0047458	0.0622615	gene4895;gene17851;gene927
GO:0042761	very long-chain fatty acid biosynthetic process	3	10	0.0047458	0.0622615	gene15585;gene25091;gene3796
GO:0050886	endocrine process	3	10	0.0047458	0.0622615	gene26990;gene22856;gene16339
GO:0050996	positive regulation of lipid catabolic process	3	10	0.0047458	0.0622615	gene16570;gene20429;gene2470
GO:0071825	protein-lipid complex subunit organization	3	10	0.0047458	0.0622615	gene10885;gene16570;gene1990
GO:0097553	calcium ion transmembrane import into cytosol	3	10	0.0047458	0.0622615	gene17851;gene20791;gene9182
GO:1902656	calcium ion import into cytosol	3	10	0.0047458	0.0622615	gene17851;gene20791;gene9182
GO:0030104	water homeostasis	3	11	0.00635116	0.0802263	gene17875;gene7131;gene11848
GO:0051283	negative regulation of sequestering of calcium ion	3	11	0.00635116	0.0802263	gene17851;gene20791;gene9182
GO:0055090	acylglycerol homeostasis	3	11	0.00635116	0.0802263	gene16244;gene30259;gene16570
GO:0060487	lung epithelial cell differentiation	3	11	0.00635116	0.0802263	gene1691;gene25006;gene20285
GO:0070328	triglyceride homeostasis	3	11	0.00635116	0.0802263	gene16244;gene30259;gene16570
GO:0002523	leukocyte migration involved in inflammatory response	2	4	0.00755856	0.0872267	gene8001;gene8003
GO:0003081	regulation of systemic arterial blood pressure by renin-angiotensin	2	4	0.00755856	0.0872267	gene26990;gene22856
GO:0006072	glycerol-3-phosphate metabolic process	2	4	0.00755856	0.0872267	gene8900;gene20320
GO:0010871	negative regulation of receptor biosynthetic process	2	4	0.00755856	0.0872267	gene21354;gene20852
GO:0010873	positive regulation of cholesterol esterification	2	4	0.00755856	0.0872267	gene10885;gene16570
GO:0010887	negative regulation of cholesterol storage	2	4	0.00755856	0.0872267	gene1990;gene20852
GO:0014059	regulation of dopamine secretion	2	4	0.00755856	0.0872267	gene23124;gene62
GO:0021602	cranial nerve morphogenesis	2	4	0.00755856	0.0872267	gene17147;gene26492
GO:0032612	interleukin-1 production	2	4	0.00755856	0.0872267	gene17160;gene1990
GO:0034367	macromolecular complex remodeling	2	4	0.00755856	0.0872267	gene10885;gene16570
GO:0034368	protein-lipid complex remodeling	2	4	0.00755856	0.0872267	gene10885;gene16570
GO:0034369	plasma lipoprotein particle remodeling	2	4	0.00755856	0.0872267	gene10885;gene16570
GO:0044849	estrous cycle	2	4	0.00755856	0.0872267	gene4895;gene7131
GO:0050433	regulation of catecholamine secretion	2	4	0.00755856	0.0872267	gene23124;gene62
GO:0050716	positive regulation of interleukin-1 secretion	2	4	0.00755856	0.0872267	gene17851;gene927
GO:0050718	positive regulation of interleukin-1 beta secretion	2	4	0.00755856	0.0872267	gene17851;gene927
GO:0061140	lung secretory cell differentiation	2	4	0.00755856	0.0872267	gene1691;gene25006
GO:0070098	chemokine-mediated signaling pathway	2	4	0.00755856	0.0872267	gene17851;gene19640
GO:0006805	xenobiotic metabolic process	3	12	0.00824242	0.0925478	gene13680;gene7643;gene8002
GO:0042304	regulation of fatty acid biosynthetic process	3	12	0.00824242	0.0925478	gene17008;gene20852;gene16570
GO:0045923	positive regulation of fatty acid metabolic process	3	12	0.00824242	0.0925478	gene20852;gene16570;gene21354
GO:0046638	positive regulation of alpha-beta T cell differentiation	3	12	0.00824242	0.0925478	gene16546;gene927;gene17851
GO:0048662	negative regulation of smooth muscle cell proliferation	3	12	0.00824242	0.0925478	gene20852;gene21354;gene927
GO:0060479	lung cell differentiation	3	12	0.00824242	0.0925478	gene1691;gene25006;gene20285
GO:0010837	regulation of keratinocyte proliferation	3	13	0.01043	0.107897	gene25006;gene7131;gene1770
GO:0019432	triglyceride biosynthetic process	3	13	0.01043	0.107897	gene16244;gene20320;gene30259
GO:0032720	negative regulation of tumor necrosis factor production	3	13	0.01043	0.107897	gene12090;gene17118;gene21354
GO:0032768	regulation of monooxygenase activity	3	13	0.01043	0.107897	gene10885;gene18913;gene927
GO:0046460	neutral lipid biosynthetic process	3	13	0.01043	0.107897	gene16244;gene20320;gene30259
GO:0046463	acylglycerol biosynthetic process	3	13	0.01043	0.107897	gene16244;gene20320;gene30259
GO:0046635	positive regulation of alpha-beta T cell activation	3	13	0.01043	0.107897	gene16546;gene927;gene17851
GO:0050663	cytokine secretion	3	13	0.01043	0.107897	gene17851;gene17160;gene1990
GO:0050710	negative regulation of cytokine secretion	3	13	0.01043	0.107897	gene6143;gene12090;gene18486
GO:1903556	negative regulation of tumor necrosis factor superfamily cytokine production	3	13	0.01043	0.107897	gene12090;gene17118;gene21354
GO:0001990	regulation of systemic arterial blood pressure by hormone	2	5	0.0122955	0.117278	gene26990;gene22856
GO:0003044	regulation of systemic arterial blood pressure mediated by a chemical signal	2	5	0.0122955	0.117278	gene26990;gene22856
GO:0006000	fructose metabolic process	2	5	0.0122955	0.117278	gene18134;gene969
GO:0009310	amine catabolic process	2	5	0.0122955	0.117278	gene23793;gene27059
GO:0010872	regulation of cholesterol esterification	2	5	0.0122955	0.117278	gene10885;gene16570
GO:0019367	fatty acid elongation, saturated fatty acid	2	5	0.0122955	0.117278	gene15585;gene25091
GO:0019368	fatty acid elongation, unsaturated fatty acid	2	5	0.0122955	0.117278	gene15585;gene25091
GO:0021960	anterior commissure morphogenesis	2	5	0.0122955	0.117278	gene1691;gene26492
GO:0032770	positive regulation of monooxygenase activity	2	5	0.0122955	0.117278	gene10885;gene927
GO:0034625	fatty acid elongation, monounsaturated fatty acid	2	5	0.0122955	0.117278	gene15585;gene25091
GO:0034626	fatty acid elongation, polyunsaturated fatty acid	2	5	0.0122955	0.117278	gene15585;gene25091
GO:0035584	calcium-mediated signaling using intracellular calcium source	2	5	0.0122955	0.117278	gene12332;gene8415
GO:0035989	tendon development	2	5	0.0122955	0.117278	gene27581;gene8401
GO:0036315	cellular response to sterol	2	5	0.0122955	0.117278	gene1990;gene22334
GO:0042402	cellular biogenic amine catabolic process	2	5	0.0122955	0.117278	gene23793;gene27059
GO:0042759	long-chain fatty acid biosynthetic process	2	5	0.0122955	0.117278	gene15585;gene23386
GO:0043372	positive regulation of CD4-positive, alpha-beta T cell differentiation	2	5	0.0122955	0.117278	gene927;gene17851
GO:0044058	regulation of digestive system process	2	5	0.0122955	0.117278	gene25006;gene16570
GO:0046339	diacylglycerol metabolic process	2	5	0.0122955	0.117278	gene16244;gene30259
GO:0048532	anatomical structure arrangement	2	5	0.0122955	0.117278	gene17147;gene26492
GO:0050706	regulation of interleukin-1 beta secretion	2	5	0.0122955	0.117278	gene17851;gene927
GO:0050995	negative regulation of lipid catabolic process	2	5	0.0122955	0.117278	gene12090;gene3286
GO:0071397	cellular response to cholesterol	2	5	0.0122955	0.117278	gene1990;gene22334
GO:2000516	positive regulation of CD4-positive, alpha-beta T cell activation	2	5	0.0122955	0.117278	gene927;gene17851
GO:0008206	bile acid metabolic process	3	14	0.0129219	0.121836	gene24567;gene10976;gene20364
GO:0052646	alditol phosphate metabolic process	3	14	0.0129219	0.121836	gene8900;gene20320;gene9582
GO:0046637	regulation of alpha-beta T cell differentiation	3	15	0.0157242	0.137688	gene16546;gene927;gene17851
GO:0060428	lung epithelium development	3	15	0.0157242	0.137688	gene1691;gene25006;gene20285
GO:0071466	cellular response to xenobiotic stimulus	3	15	0.0157242	0.137688	gene13680;gene7643;gene8002
GO:0001955	blood vessel maturation	2	6	0.0180023	0.144754	gene8407;gene9182
GO:0001964	startle response	2	6	0.0180023	0.144754	gene62;gene7525
GO:0006107	oxaloacetate metabolic process	2	6	0.0180023	0.144754	gene19267;gene6415
GO:0006108	malate metabolic process	2	6	0.0180023	0.144754	gene6415;gene643
GO:0010885	regulation of cholesterol storage	2	6	0.0180023	0.144754	gene1990;gene20852
GO:0021785	branchiomotor neuron axon guidance	2	6	0.0180023	0.144754	gene26492;gene17147
GO:0030852	regulation of granulocyte differentiation	2	6	0.0180023	0.144754	gene21354;gene20994
GO:0031659	positive regulation of cyclin-dependent protein serine/threonine kinase activity involved in G1/S transition of mitotic cell cycle	2	6	0.0180023	0.144754	gene18486;gene25006
GO:0033629	negative regulation of cell adhesion mediated by integrin	2	6	0.0180023	0.144754	gene1656;gene3286
GO:0034694	response to prostaglandin	2	6	0.0180023	0.144754	gene12332;gene17851
GO:0035356	cellular triglyceride homeostasis	2	6	0.0180023	0.144754	gene16244;gene30259
GO:0035457	cellular response to interferon-alpha	2	6	0.0180023	0.144754	gene23240;gene23241
GO:0042133	neurotransmitter metabolic process	2	6	0.0180023	0.144754	gene23793;gene27204
GO:0042573	retinoic acid metabolic process	2	6	0.0180023	0.144754	gene20994;gene13697
GO:0042953	lipoprotein transport	2	6	0.0180023	0.144754	gene19734;gene20852
GO:0044872	lipoprotein localization	2	6	0.0180023	0.144754	gene19734;gene20852
GO:0048247	lymphocyte chemotaxis	2	6	0.0180023	0.144754	gene17851;gene19640
GO:0048846	axon extension involved in axon guidance	2	6	0.0180023	0.144754	gene17147;gene21638
GO:0060613	fat pad development	2	6	0.0180023	0.144754	gene16244;gene30259
GO:1902284	neuron projection extension involved in neuron projection guidance	2	6	0.0180023	0.144754	gene17147;gene21638
GO:1903859	regulation of dendrite extension	2	6	0.0180023	0.144754	gene62;gene6767
GO:1903861	positive regulation of dendrite extension	2	6	0.0180023	0.144754	gene62;gene6767
GO:0003073	regulation of systemic arterial blood pressure	3	16	0.0188407	0.148619	gene26990;gene22856;gene18338
GO:0019674	NAD metabolic process	3	16	0.0188407	0.148619	gene8900;gene20320;gene6415
GO:0032370	positive regulation of lipid transport	3	16	0.0188407	0.148619	gene1990;gene20852;gene21354
GO:0035455	response to interferon-alpha	3	16	0.0188407	0.148619	gene3645;gene23240;gene23241
GO:0060401	cytosolic calcium ion transport	3	16	0.0188407	0.148619	gene17851;gene20791;gene9182
GO:0060402	calcium ion transport into cytosol	3	16	0.0188407	0.148619	gene17851;gene20791;gene9182
GO:0032330	regulation of chondrocyte differentiation	3	17	0.0222738	0.170048	gene19800;gene6471;gene16546
GO:0046634	regulation of alpha-beta T cell activation	3	17	0.0222738	0.170048	gene16546;gene927;gene17851
GO:0055081	anion homeostasis	3	17	0.0222738	0.170048	gene1990;gene16244;gene30259
GO:0002548	monocyte chemotaxis	2	7	0.0246025	0.170048	gene17851;gene19640
GO:0017144	drug metabolic process	2	7	0.0246025	0.170048	gene16859;gene21924
GO:0021545	cranial nerve development	2	7	0.0246025	0.170048	gene17147;gene26492
GO:0032331	negative regulation of chondrocyte differentiation	2	7	0.0246025	0.170048	gene19800;gene6471
GO:0033057	multicellular organism reproductive behavior	2	7	0.0246025	0.170048	gene19363;gene20285
GO:0035094	response to nicotine	2	7	0.0246025	0.170048	gene13680;gene8415
GO:0036151	phosphatidylcholine acyl-chain remodeling	2	7	0.0246025	0.170048	gene23844;gene9582
GO:0045124	regulation of bone resorption	2	7	0.0246025	0.170048	gene17008;gene8407
GO:0048485	sympathetic nervous system development	2	7	0.0246025	0.170048	gene17147;gene26492
GO:0001960	negative regulation of cytokine-mediated signaling pathway	3	18	0.0260241	0.170048	gene21354;gene20852;gene6143
GO:0019319	hexose biosynthetic process	3	18	0.0260241	0.170048	gene969;gene2606;gene8900
GO:0045582	positive regulation of T cell differentiation	3	18	0.0260241	0.170048	gene16546;gene927;gene17851
GO:0060415	muscle tissue morphogenesis	3	18	0.0260241	0.170048	gene24339;gene8401;gene8407
GO:0060612	adipose tissue development	3	18	0.0260241	0.170048	gene22334;gene16244;gene30259
GO:1901661	quinone metabolic process	3	18	0.0260241	0.170048	gene17659;gene21924;gene21932
GO:2001239	regulation of extrinsic apoptotic signaling pathway in absence of ligand	3	18	0.0260241	0.170048	gene27162;gene11872;gene25006
GO:0001953	negative regulation of cell-matrix adhesion	3	19	0.0300907	0.170048	gene1656;gene18338;gene25134
GO:0032760	positive regulation of tumor necrosis factor production	3	19	0.0300907	0.170048	gene17851;gene25134;gene927
GO:0035987	endodermal cell differentiation	3	19	0.0300907	0.170048	gene12197;gene8401;gene9102
GO:0046364	monosaccharide biosynthetic process	3	19	0.0300907	0.170048	gene969;gene2606;gene8900
GO:1903557	positive regulation of tumor necrosis factor superfamily cytokine production	3	19	0.0300907	0.170048	gene17851;gene25134;gene927
GO:0001909	leukocyte mediated cytotoxicity	2	8	0.0320239	0.170048	gene4089;gene22810
GO:0007617	mating behavior	2	8	0.0320239	0.170048	gene19363;gene20285
GO:0019042	viral latency	2	8	0.0320239	0.170048	gene4261;gene2457
GO:0019043	establishment of viral latency	2	8	0.0320239	0.170048	gene4261;gene2457
GO:0031102	neuron projection regeneration	2	8	0.0320239	0.170048	gene10885;gene16570
GO:0031657	regulation of cyclin-dependent protein serine/threonine kinase activity involved in G1/S transition of mitotic cell cycle	2	8	0.0320239	0.170048	gene18486;gene25006
GO:0036314	response to sterol	2	8	0.0320239	0.170048	gene1990;gene22334
GO:0043370	regulation of CD4-positive, alpha-beta T cell differentiation	2	8	0.0320239	0.170048	gene927;gene17851
GO:0048483	autonomic nervous system development	2	8	0.0320239	0.170048	gene26492;gene17147
GO:0050906	detection of stimulus involved in sensory perception	2	8	0.0320239	0.170048	gene8401;gene21364
GO:0051952	regulation of amine transport	2	8	0.0320239	0.170048	gene23124;gene62
GO:0055089	fatty acid homeostasis	2	8	0.0320239	0.170048	gene16244;gene30259
GO:0060445	branching involved in salivary gland morphogenesis	2	8	0.0320239	0.170048	gene17147;gene25006
GO:0060512	prostate gland morphogenesis	2	8	0.0320239	0.170048	gene1248;gene25006
GO:0061037	negative regulation of cartilage development	2	8	0.0320239	0.170048	gene19800;gene6471
GO:0070723	response to cholesterol	2	8	0.0320239	0.170048	gene1990;gene22334
GO:1902287	semaphorin-plexin signaling pathway involved in axon guidance	2	8	0.0320239	0.170048	gene17147;gene26492
GO:2000514	regulation of CD4-positive, alpha-beta T cell activation	2	8	0.0320239	0.170048	gene927;gene17851
GO:0009410	response to xenobiotic stimulus	3	20	0.0344715	0.170048	gene13680;gene7643;gene8002
GO:0033692	cellular polysaccharide biosynthetic process	3	20	0.0344715	0.170048	gene7131;gene21776;gene23261
GO:0048644	muscle organ morphogenesis	3	20	0.0344715	0.170048	gene24339;gene8401;gene8407
GO:0070509	calcium ion import	3	20	0.0344715	0.170048	gene17851;gene20791;gene9182
GO:0000270	peptidoglycan metabolic process	1	1	0.0364292	0.170048	gene3704
GO:0001100	negative regulation of exit from mitosis	1	1	0.0364292	0.170048	gene18486
GO:0001580	detection of chemical stimulus involved in sensory perception of bitter taste	1	1	0.0364292	0.170048	gene21364
GO:0001692	histamine metabolic process	1	1	0.0364292	0.170048	gene23793
GO:0001695	histamine catabolic process	1	1	0.0364292	0.170048	gene23793
GO:0001767	establishment of lymphocyte polarity	1	1	0.0364292	0.170048	gene17851
GO:0001768	establishment of T cell polarity	1	1	0.0364292	0.170048	gene17851
GO:0001781	neutrophil apoptotic process	1	1	0.0364292	0.170048	gene927
GO:0002002	regulation of angiotensin levels in blood	1	1	0.0364292	0.170048	gene26990
GO:0002003	angiotensin maturation	1	1	0.0364292	0.170048	gene26990
GO:0002118	aggressive behavior	1	1	0.0364292	0.170048	gene7525
GO:0002302	CD8-positive, alpha-beta T cell differentiation involved in immune response	1	1	0.0364292	0.170048	gene927
GO:0002347	response to tumor cell	1	1	0.0364292	0.170048	gene8135
GO:0002399	MHC class II protein complex assembly	1	1	0.0364292	0.170048	gene13358
GO:0002408	myeloid dendritic cell chemotaxis	1	1	0.0364292	0.170048	gene17851
GO:0002503	peptide antigen assembly with MHC class II protein complex	1	1	0.0364292	0.170048	gene13358
GO:0002730	regulation of dendritic cell cytokine production	1	1	0.0364292	0.170048	gene3645
GO:0002731	negative regulation of dendritic cell cytokine production	1	1	0.0364292	0.170048	gene3645
GO:0002736	regulation of plasmacytoid dendritic cell cytokine production	1	1	0.0364292	0.170048	gene3645
GO:0002737	negative regulation of plasmacytoid dendritic cell cytokine production	1	1	0.0364292	0.170048	gene3645
GO:0003051	angiotensin-mediated drinking behavior	1	1	0.0364292	0.170048	gene26990
GO:0003330	regulation of extracellular matrix constituent secretion	1	1	0.0364292	0.170048	gene18486
GO:0003331	positive regulation of extracellular matrix constituent secretion	1	1	0.0364292	0.170048	gene18486
GO:0006011	UDP-glucose metabolic process	1	1	0.0364292	0.170048	gene6412
GO:0006059	hexitol metabolic process	1	1	0.0364292	0.170048	gene969
GO:0006060	sorbitol metabolic process	1	1	0.0364292	0.170048	gene969
GO:0006062	sorbitol catabolic process	1	1	0.0364292	0.170048	gene969
GO:0006127	glycerophosphate shuttle	1	1	0.0364292	0.170048	gene8900
GO:0006542	glutamine biosynthetic process	1	1	0.0364292	0.170048	gene17376
GO:0006704	glucocorticoid biosynthetic process	1	1	0.0364292	0.170048	gene17484
GO:0006925	inflammatory cell apoptotic process	1	1	0.0364292	0.170048	gene927
GO:0007171	activation of transmembrane receptor protein tyrosine kinase activity	1	1	0.0364292	0.170048	gene15095
GO:0007619	courtship behavior	1	1	0.0364292	0.170048	gene20285
GO:0008050	female courtship behavior	1	1	0.0364292	0.170048	gene20285
GO:0008211	glucocorticoid metabolic process	1	1	0.0364292	0.170048	gene17484
GO:0009111	vitamin catabolic process	1	1	0.0364292	0.170048	gene13697
GO:0009253	peptidoglycan catabolic process	1	1	0.0364292	0.170048	gene3704
GO:0009635	response to herbicide	1	1	0.0364292	0.170048	gene13680
GO:0009946	proximal/distal axis specification	1	1	0.0364292	0.170048	gene25006
GO:0009992	cellular water homeostasis	1	1	0.0364292	0.170048	gene17875
GO:0010021	amylopectin biosynthetic process	1	1	0.0364292	0.170048	gene19984
GO:0010482	regulation of epidermal cell division	1	1	0.0364292	0.170048	gene11848
GO:0015669	gas transport	1	1	0.0364292	0.170048	gene18913
GO:0015671	oxygen transport	1	1	0.0364292	0.170048	gene18913
GO:0015840	urea transport	1	1	0.0364292	0.170048	gene17875
GO:0016103	diterpenoid catabolic process	1	1	0.0364292	0.170048	gene13697
GO:0016115	terpenoid catabolic process	1	1	0.0364292	0.170048	gene13697
GO:0019072	viral genome packaging	1	1	0.0364292	0.170048	gene2606
GO:0019074	viral RNA genome packaging	1	1	0.0364292	0.170048	gene2606
GO:0019236	response to pheromone	1	1	0.0364292	0.170048	gene18607
GO:0019407	hexitol catabolic process	1	1	0.0364292	0.170048	gene969
GO:0019518	L-threonine catabolic process to glycine	1	1	0.0364292	0.170048	gene8778
GO:0019519	pentitol metabolic process	1	1	0.0364292	0.170048	gene969
GO:0019527	pentitol catabolic process	1	1	0.0364292	0.170048	gene969
GO:0019755	one-carbon compound transport	1	1	0.0364292	0.170048	gene17875
GO:0021563	glossopharyngeal nerve development	1	1	0.0364292	0.170048	gene26492
GO:0021564	vagus nerve development	1	1	0.0364292	0.170048	gene26492
GO:0021615	glossopharyngeal nerve morphogenesis	1	1	0.0364292	0.170048	gene26492
GO:0021644	vagus nerve morphogenesis	1	1	0.0364292	0.170048	gene26492
GO:0021730	trigeminal sensory nucleus development	1	1	0.0364292	0.170048	gene1691
GO:0021740	principal sensory nucleus of trigeminal nerve development	1	1	0.0364292	0.170048	gene1691
GO:0021784	postganglionic parasympathetic fiber development	1	1	0.0364292	0.170048	gene26492
GO:0021793	chemorepulsion of branchiomotor axon	1	1	0.0364292	0.170048	gene26492
GO:0030299	intestinal cholesterol absorption	1	1	0.0364292	0.170048	gene17160
GO:0030300	regulation of intestinal cholesterol absorption	1	1	0.0364292	0.170048	gene16570
GO:0030389	fructosamine metabolic process	1	1	0.0364292	0.170048	gene18766
GO:0030393	fructoselysine metabolic process	1	1	0.0364292	0.170048	gene18766
GO:0031394	positive regulation of prostaglandin biosynthetic process	1	1	0.0364292	0.170048	gene20852
GO:0032113	regulation of carbohydrate phosphatase activity	1	1	0.0364292	0.170048	gene927
GO:0032222	regulation of synaptic transmission, cholinergic	1	1	0.0364292	0.170048	gene309
GO:0032224	positive regulation of synaptic transmission, cholinergic	1	1	0.0364292	0.170048	gene309
GO:0032379	positive regulation of intracellular lipid transport	1	1	0.0364292	0.170048	gene20852
GO:0032382	positive regulation of intracellular sterol transport	1	1	0.0364292	0.170048	gene20852
GO:0032385	positive regulation of intracellular cholesterol transport	1	1	0.0364292	0.170048	gene20852
GO:0032489	regulation of Cdc42 protein signal transduction	1	1	0.0364292	0.170048	gene1990
GO:0032615	interleukin-12 production	1	1	0.0364292	0.170048	gene17851
GO:0032650	regulation of interleukin-1 alpha production	1	1	0.0364292	0.170048	gene6143
GO:0032690	negative regulation of interleukin-1 alpha production	1	1	0.0364292	0.170048	gene6143
GO:0032799	low-density lipoprotein receptor particle metabolic process	1	1	0.0364292	0.170048	gene20852
GO:0032829	regulation of CD4-positive, CD25-positive, alpha-beta regulatory T cell differentiation	1	1	0.0364292	0.170048	gene927
GO:0032831	positive regulation of CD4-positive, CD25-positive, alpha-beta regulatory T cell differentiation	1	1	0.0364292	0.170048	gene927
GO:0032832	regulation of CD4-positive, CD25-positive, alpha-beta regulatory T cell differentiation involved in immune response	1	1	0.0364292	0.170048	gene927
GO:0032834	positive regulation of CD4-positive, CD25-positive, alpha-beta regulatory T cell differentiation involved in immune response	1	1	0.0364292	0.170048	gene927
GO:0033141	positive regulation of peptidyl-serine phosphorylation of STAT protein	1	1	0.0364292	0.170048	gene927
GO:0033274	response to vitamin B2	1	1	0.0364292	0.170048	gene10563
GO:0034127	regulation of MyD88-independent toll-like receptor signaling pathway	1	1	0.0364292	0.170048	gene2457
GO:0034342	response to type III interferon	1	1	0.0364292	0.170048	gene3981
GO:0034653	retinoic acid catabolic process	1	1	0.0364292	0.170048	gene13697
GO:0035634	response to stilbenoid	1	1	0.0364292	0.170048	gene12090
GO:0035795	negative regulation of mitochondrial membrane permeability	1	1	0.0364292	0.170048	gene744
GO:0036155	acylglycerol acyl-chain remodeling	1	1	0.0364292	0.170048	gene20917
GO:0042363	fat-soluble vitamin catabolic process	1	1	0.0364292	0.170048	gene13697
GO:0042374	phylloquinone metabolic process	1	1	0.0364292	0.170048	gene21932
GO:0042376	phylloquinone catabolic process	1	1	0.0364292	0.170048	gene21932
GO:0042749	regulation of circadian sleep/wake cycle	1	1	0.0364292	0.170048	gene28390
GO:0044324	regulation of transcription involved in anterior/posterior axis specification	1	1	0.0364292	0.170048	gene9182
GO:0045074	regulation of interleukin-10 biosynthetic process	1	1	0.0364292	0.170048	gene6834
GO:0045081	negative regulation of interleukin-10 biosynthetic process	1	1	0.0364292	0.170048	gene6834
GO:0045187	regulation of circadian sleep/wake cycle, sleep	1	1	0.0364292	0.170048	gene28390
GO:0045226	extracellular polysaccharide biosynthetic process	1	1	0.0364292	0.170048	gene7131
GO:0045351	type I interferon biosynthetic process	1	1	0.0364292	0.170048	gene2457
GO:0045360	regulation of interleukin-1 biosynthetic process	1	1	0.0364292	0.170048	gene4895
GO:0045362	positive regulation of interleukin-1 biosynthetic process	1	1	0.0364292	0.170048	gene4895
GO:0045713	low-density lipoprotein particle receptor biosynthetic process	1	1	0.0364292	0.170048	gene20852
GO:0046136	positive regulation of vitamin metabolic process	1	1	0.0364292	0.170048	gene927
GO:0046370	fructose biosynthetic process	1	1	0.0364292	0.170048	gene969
GO:0046379	extracellular polysaccharide metabolic process	1	1	0.0364292	0.170048	gene7131
GO:0046877	regulation of saliva secretion	1	1	0.0364292	0.170048	gene25006
GO:0046952	ketone body catabolic process	1	1	0.0364292	0.170048	gene24969
GO:0048388	endosomal lumen acidification	1	1	0.0364292	0.170048	gene16275
GO:0048807	female genitalia morphogenesis	1	1	0.0364292	0.170048	gene25006
GO:0048808	male genitalia morphogenesis	1	1	0.0364292	0.170048	gene25006
GO:0050674	urothelial cell proliferation	1	1	0.0364292	0.170048	gene25006
GO:0050675	regulation of urothelial cell proliferation	1	1	0.0364292	0.170048	gene25006
GO:0050677	positive regulation of urothelial cell proliferation	1	1	0.0364292	0.170048	gene25006
GO:0050705	regulation of interleukin-1 alpha secretion	1	1	0.0364292	0.170048	gene6143
GO:0050712	negative regulation of interleukin-1 alpha secretion	1	1	0.0364292	0.170048	gene6143
GO:0050722	regulation of interleukin-1 beta biosynthetic process	1	1	0.0364292	0.170048	gene4895
GO:0050725	positive regulation of interleukin-1 beta biosynthetic process	1	1	0.0364292	0.170048	gene4895
GO:0050907	detection of chemical stimulus involved in sensory perception	1	1	0.0364292	0.170048	gene21364
GO:0050912	detection of chemical stimulus involved in sensory perception of taste	1	1	0.0364292	0.170048	gene21364
GO:0050913	sensory perception of bitter taste	1	1	0.0364292	0.170048	gene21364
GO:0051160	L-xylitol catabolic process	1	1	0.0364292	0.170048	gene969
GO:0051164	L-xylitol metabolic process	1	1	0.0364292	0.170048	gene969
GO:0051531	NFAT protein import into nucleus	1	1	0.0364292	0.170048	gene25134
GO:0051582	positive regulation of neurotransmitter uptake	1	1	0.0364292	0.170048	gene62
GO:0060155	platelet dense granule organization	1	1	0.0364292	0.170048	gene1990
GO:0060177	regulation of angiotensin metabolic process	1	1	0.0364292	0.170048	gene26990
GO:0060430	lung saccule development	1	1	0.0364292	0.170048	gene25006
GO:0060432	lung pattern specification process	1	1	0.0364292	0.170048	gene25006
GO:0060435	bronchiole development	1	1	0.0364292	0.170048	gene25006
GO:0060436	bronchiole morphogenesis	1	1	0.0364292	0.170048	gene25006
GO:0060437	lung growth	1	1	0.0364292	0.170048	gene25006
GO:0060447	bud outgrowth involved in lung branching	1	1	0.0364292	0.170048	gene25006
GO:0060495	cell-cell signaling involved in lung development	1	1	0.0364292	0.170048	gene25006
GO:0060496	mesenchymal-epithelial cell signaling involved in lung development	1	1	0.0364292	0.170048	gene25006
GO:0060513	prostatic bud formation	1	1	0.0364292	0.170048	gene25006
GO:0060549	regulation of fructose 1,6-bisphosphate 1-phosphatase activity	1	1	0.0364292	0.170048	gene927
GO:0060550	positive regulation of fructose 1,6-bisphosphate 1-phosphatase activity	1	1	0.0364292	0.170048	gene927
GO:0060551	regulation of fructose 1,6-bisphosphate metabolic process	1	1	0.0364292	0.170048	gene927
GO:0060552	positive regulation of fructose 1,6-bisphosphate metabolic process	1	1	0.0364292	0.170048	gene927
GO:0060557	positive regulation of vitamin D biosynthetic process	1	1	0.0364292	0.170048	gene927
GO:0060558	regulation of calcidiol 1-monooxygenase activity	1	1	0.0364292	0.170048	gene927
GO:0060559	positive regulation of calcidiol 1-monooxygenase activity	1	1	0.0364292	0.170048	gene927
GO:0060876	semicircular canal formation	1	1	0.0364292	0.170048	gene25006
GO:0060879	semicircular canal fusion	1	1	0.0364292	0.170048	gene25006
GO:0061033	secretion by lung epithelial cell involved in lung growth	1	1	0.0364292	0.170048	gene25006
GO:0061115	lung proximal/distal axis specification	1	1	0.0364292	0.170048	gene25006
GO:0061141	lung ciliated cell differentiation	1	1	0.0364292	0.170048	gene1691
GO:0061181	regulation of chondrocyte development	1	1	0.0364292	0.170048	gene19800
GO:0061182	negative regulation of chondrocyte development	1	1	0.0364292	0.170048	gene19800
GO:0061300	cerebellum vasculature development	1	1	0.0364292	0.170048	gene16339
GO:0061301	cerebellum vasculature morphogenesis	1	1	0.0364292	0.170048	gene16339
GO:0061643	chemorepulsion of axon	1	1	0.0364292	0.170048	gene26492
GO:0070075	tear secretion	1	1	0.0364292	0.170048	gene25006
GO:0070350	regulation of white fat cell proliferation	1	1	0.0364292	0.170048	gene25006
GO:0070352	positive regulation of white fat cell proliferation	1	1	0.0364292	0.170048	gene25006
GO:0070384	Harderian gland development	1	1	0.0364292	0.170048	gene25006
GO:0070543	response to linoleic acid	1	1	0.0364292	0.170048	gene17160
GO:0070994	detection of oxidative stress	1	1	0.0364292	0.170048	gene21354
GO:0071228	cellular response to tumor cell	1	1	0.0364292	0.170048	gene8135
GO:0071351	cellular response to interleukin-18	1	1	0.0364292	0.170048	gene927
GO:0071387	cellular response to cortisol stimulus	1	1	0.0364292	0.170048	gene1770
GO:0071505	response to mycophenolic acid	1	1	0.0364292	0.170048	gene4895
GO:0071506	cellular response to mycophenolic acid	1	1	0.0364292	0.170048	gene4895
GO:0071798	response to prostaglandin D	1	1	0.0364292	0.170048	gene12332
GO:0071799	cellular response to prostaglandin D stimulus	1	1	0.0364292	0.170048	gene12332
GO:0071918	urea transmembrane transport	1	1	0.0364292	0.170048	gene17875
GO:0072109	glomerular mesangium development	1	1	0.0364292	0.170048	gene4895
GO:0072110	glomerular mesangial cell proliferation	1	1	0.0364292	0.170048	gene4895
GO:0072301	regulation of metanephric glomerular mesangial cell proliferation	1	1	0.0364292	0.170048	gene4895
GO:0072303	positive regulation of glomerular metanephric mesangial cell proliferation	1	1	0.0364292	0.170048	gene4895
GO:0072610	interleukin-12 secretion	1	1	0.0364292	0.170048	gene17851
GO:0090107	regulation of high-density lipoprotein particle assembly	1	1	0.0364292	0.170048	gene1990
GO:0090196	regulation of chemokine secretion	1	1	0.0364292	0.170048	gene18338
GO:0090197	positive regulation of chemokine secretion	1	1	0.0364292	0.170048	gene18338
GO:0090212	negative regulation of establishment of blood-brain barrier	1	1	0.0364292	0.170048	gene7491
GO:0090310	negative regulation of methylation-dependent chromatin silencing	1	1	0.0364292	0.170048	gene22955
GO:0090500	endocardial cushion to mesenchymal transition	1	1	0.0364292	0.170048	gene7131
GO:0090598	male anatomical structure morphogenesis	1	1	0.0364292	0.170048	gene25006
GO:0097029	mature conventional dendritic cell differentiation	1	1	0.0364292	0.170048	gene17851
GO:0097332	response to antipsychotic drug	1	1	0.0364292	0.170048	gene17214
GO:0097338	response to clozapine	1	1	0.0364292	0.170048	gene17214
GO:0098758	response to interleukin-8	1	1	0.0364292	0.170048	gene4895
GO:0098759	cellular response to interleukin-8	1	1	0.0364292	0.170048	gene4895
GO:0098856	intestinal lipid absorption	1	1	0.0364292	0.170048	gene17160
GO:1900127	positive regulation of hyaluronan biosynthetic process	1	1	0.0364292	0.170048	gene7131
GO:1900227	positive regulation of NLRP3 inflammasome complex assembly	1	1	0.0364292	0.170048	gene17160
GO:1900402	regulation of carbohydrate metabolic process by regulation of transcription from RNA polymerase II promoter	1	1	0.0364292	0.170048	gene22390
GO:1901662	quinone catabolic process	1	1	0.0364292	0.170048	gene21932
GO:1902109	negative regulation of mitochondrial membrane permeability involved in apoptotic process	1	1	0.0364292	0.170048	gene744
GO:1902283	negative regulation of primary amine oxidase activity	1	1	0.0364292	0.170048	gene62
GO:1903045	neural crest cell migration involved in sympathetic nervous system development	1	1	0.0364292	0.170048	gene17147
GO:1903964	monounsaturated fatty acid metabolic process	1	1	0.0364292	0.170048	gene23386
GO:1903966	monounsaturated fatty acid biosynthetic process	1	1	0.0364292	0.170048	gene23386
GO:1904048	regulation of spontaneous neurotransmitter secretion	1	1	0.0364292	0.170048	gene62
GO:1904049	negative regulation of spontaneous neurotransmitter secretion	1	1	0.0364292	0.170048	gene62
GO:1904207	regulation of chemokine (C-C motif) ligand 2 secretion	1	1	0.0364292	0.170048	gene18338
GO:1904209	positive regulation of chemokine (C-C motif) ligand 2 secretion	1	1	0.0364292	0.170048	gene18338
GO:1904478	regulation of intestinal absorption	1	1	0.0364292	0.170048	gene16570
GO:1904729	regulation of intestinal lipid absorption	1	1	0.0364292	0.170048	gene16570
GO:1990523	bone regeneration	1	1	0.0364292	0.170048	gene18338
GO:2000016	negative regulation of determination of dorsal identity	1	1	0.0364292	0.170048	gene9182
GO:2000048	negative regulation of cell-cell adhesion mediated by cadherin	1	1	0.0364292	0.170048	gene18486
GO:2000056	regulation of Wnt signaling pathway involved in digestive tract morphogenesis	1	1	0.0364292	0.170048	gene23352
GO:2000057	negative regulation of Wnt signaling pathway involved in digestive tract morphogenesis	1	1	0.0364292	0.170048	gene23352
GO:2000110	negative regulation of macrophage apoptotic process	1	1	0.0364292	0.170048	gene2457
GO:2000124	regulation of endocannabinoid signaling pathway	1	1	0.0364292	0.170048	gene20917
GO:2000182	regulation of progesterone biosynthetic process	1	1	0.0364292	0.170048	gene4895
GO:2000307	regulation of tumor necrosis factor (ligand) superfamily member 11 production	1	1	0.0364292	0.170048	gene927
GO:2000309	positive regulation of tumor necrosis factor (ligand) superfamily member 11 production	1	1	0.0364292	0.170048	gene927
GO:2000477	regulation of metanephric glomerular visceral epithelial cell development	1	1	0.0364292	0.170048	gene21354
GO:2000478	positive regulation of metanephric glomerular visceral epithelial cell development	1	1	0.0364292	0.170048	gene21354
GO:2000534	positive regulation of renal albumin absorption	1	1	0.0364292	0.170048	gene21354
GO:2000547	regulation of dendritic cell dendrite assembly	1	1	0.0364292	0.170048	gene17851
GO:2000549	positive regulation of dendritic cell dendrite assembly	1	1	0.0364292	0.170048	gene17851
GO:2000590	negative regulation of metanephric mesenchymal cell migration	1	1	0.0364292	0.170048	gene21354
GO:2000660	negative regulation of interleukin-1-mediated signaling pathway	1	1	0.0364292	0.170048	gene6143
GO:2000698	positive regulation of epithelial cell differentiation involved in kidney development	1	1	0.0364292	0.170048	gene21354
GO:2000795	negative regulation of epithelial cell proliferation involved in lung morphogenesis	1	1	0.0364292	0.170048	gene1691
GO:2000896	amylopectin metabolic process	1	1	0.0364292	0.170048	gene19984
GO:2001023	regulation of response to drug	1	1	0.0364292	0.170048	gene23125
GO:2001190	positive regulation of T cell activation via T cell receptor contact with antigen bound to MHC molecule on antigen presenting cell	1	1	0.0364292	0.170048	gene13358
GO:2001263	regulation of C-C chemokine binding	1	1	0.0364292	0.170048	gene19640
GO:2001264	negative regulation of C-C chemokine binding	1	1	0.0364292	0.170048	gene19640
GO:2001280	positive regulation of unsaturated fatty acid biosynthetic process	1	1	0.0364292	0.170048	gene20852
GO:2001287	negative regulation of caveolin-mediated endocytosis	1	1	0.0364292	0.170048	gene19734
GO:2001295	malonyl-CoA biosynthetic process	1	1	0.0364292	0.170048	gene19619
GO:2001300	lipoxin metabolic process	1	1	0.0364292	0.170048	gene2042
GO:0015914	phospholipid transport	3	21	0.039163	0.181002	gene10885;gene16570;gene1990
GO:0060761	negative regulation of response to cytokine stimulus	3	21	0.039163	0.181002	gene21354;gene20852;gene6143
GO:0001906	cell killing	2	9	0.0401983	0.181305	gene4089;gene22810
GO:0006071	glycerol metabolic process	2	9	0.0401983	0.181305	gene16244;gene30259
GO:0006584	catecholamine metabolic process	2	9	0.0401983	0.181305	gene62;gene27204
GO:0009712	catechol-containing compound metabolic process	2	9	0.0401983	0.181305	gene62;gene27204
GO:0010765	positive regulation of sodium ion transport	2	9	0.0401983	0.181305	gene20320;gene262
GO:0030947	regulation of vascular endothelial growth factor receptor signaling pathway	2	9	0.0401983	0.181305	gene16339;gene25006
GO:0034113	heterotypic cell-cell adhesion	2	9	0.0401983	0.181305	gene231;gene9102
GO:0060396	growth hormone receptor signaling pathway	2	9	0.0401983	0.181305	gene24974;gene25134
GO:0071378	cellular response to growth hormone stimulus	2	9	0.0401983	0.181305	gene24974;gene25134
GO:0072215	regulation of metanephros development	2	9	0.0401983	0.181305	gene4895;gene21354
GO:0090184	positive regulation of kidney development	2	9	0.0401983	0.181305	gene4895;gene21354
GO:1901099	negative regulation of signal transduction in absence of ligand	2	9	0.0401983	0.181305	gene11872;gene25006
GO:1902285	semaphorin-plexin signaling pathway involved in neuron projection guidance	2	9	0.0401983	0.181305	gene17147;gene26492
GO:2000479	regulation of cAMP-dependent protein kinase activity	2	9	0.0401983	0.181305	gene21354;gene17214
GO:2001240	negative regulation of extrinsic apoptotic signaling pathway in absence of ligand	2	9	0.0401983	0.181305	gene11872;gene25006
GO:0009880	embryonic pattern specification	3	22	0.044161	0.196569	gene16546;gene25006;gene17147
GO:0014910	regulation of smooth muscle cell migration	3	22	0.044161	0.196569	gene21354;gene18338;gene7131
GO:0033273	response to vitamin	3	22	0.044161	0.196569	gene18338;gene20994;gene10563
GO:0045912	negative regulation of carbohydrate metabolic process	3	22	0.044161	0.196569	gene21354;gene62;gene1656
GO:0001516	prostaglandin biosynthetic process	2	10	0.0490615	0.213303	gene26055;gene28390
GO:0006085	acetyl-CoA biosynthetic process	2	10	0.0490615	0.213303	gene25831;gene19267
GO:0007618	mating	2	10	0.0490615	0.213303	gene19363;gene20285
GO:0010869	regulation of receptor biosynthetic process	2	10	0.0490615	0.213303	gene21354;gene20852
GO:0031069	hair follicle morphogenesis	2	10	0.0490615	0.213303	gene19278;gene25006
GO:0032757	positive regulation of interleukin-8 production	2	10	0.0490615	0.213303	gene21354;gene9182
GO:0033032	regulation of myeloid cell apoptotic process	2	10	0.0490615	0.213303	gene2457;gene21354
GO:0044705	multi-organism reproductive behavior	2	10	0.0490615	0.213303	gene19363;gene20285
GO:0046457	prostanoid biosynthetic process	2	10	0.0490615	0.213303	gene26055;gene28390
GO:0046850	regulation of bone remodeling	2	10	0.0490615	0.213303	gene17008;gene8407
GO:0050891	multicellular organismal water homeostasis	2	10	0.0490615	0.213303	gene7131;gene11848
GO:0050919	negative chemotaxis	2	10	0.0490615	0.213303	gene17147;gene26492
GO:2001222	regulation of neuron migration	2	10	0.0490615	0.213303	gene17147;gene24339
GO:0042035	regulation of cytokine biosynthetic process	3	23	0.0494599	0.213793	gene4895;gene927;gene6834
GO:0045599	negative regulation of fat cell differentiation	3	23	0.0494599	0.213793	gene21354;gene6834;gene9182
GO:1901655	cellular response to ketone	3	23	0.0494599	0.213793	gene22334;gene18338;gene1770
GO:0001942	hair follicle development	3	24	0.0550537	0.233121	gene19278;gene25006;gene12102
GO:0007422	peripheral nervous system development	3	24	0.0550537	0.233121	gene26492;gene21905;gene309
GO:0022404	molting cycle process	3	24	0.0550537	0.233121	gene19278;gene25006;gene12102
GO:0022405	hair cycle process	3	24	0.0550537	0.233121	gene19278;gene25006;gene12102
GO:0098773	skin epidermis development	3	24	0.0550537	0.233121	gene19278;gene25006;gene12102
GO:0007157	heterophilic cell-cell adhesion via plasma membrane cell adhesion molecules	2	11	0.0585526	0.234886	gene21638;gene8415
GO:0007606	sensory perception of chemical stimulus	2	11	0.0585526	0.234886	gene17160;gene21364
GO:0016024	CDP-diacylglycerol biosynthetic process	2	11	0.0585526	0.234886	gene13318;gene25535
GO:0019098	reproductive behavior	2	11	0.0585526	0.234886	gene19363;gene20285
GO:0021952	central nervous system projection neuron axonogenesis	2	11	0.0585526	0.234886	gene1691;gene26492
GO:0048841	regulation of axon extension involved in axon guidance	2	11	0.0585526	0.234886	gene26492;gene17147
GO:0061384	heart trabecula morphogenesis	2	11	0.0585526	0.234886	gene8407;gene21835
GO:0071242	cellular response to ammonium ion	2	11	0.0585526	0.234886	gene20841;gene62
GO:0035690	cellular response to drug	3	25	0.0609353	0.234886	gene10563;gene1656;gene21354
GO:0046164	alcohol catabolic process	3	25	0.0609353	0.234886	gene7147;gene969;gene10885
GO:0001656	metanephros development	3	26	0.0670972	0.234886	gene4895;gene25006;gene21354
GO:0034637	cellular carbohydrate biosynthetic process	3	26	0.0670972	0.234886	gene7131;gene21776;gene23261
GO:0051705	multi-organism behavior	3	26	0.0670972	0.234886	gene19363;gene20285;gene7525
GO:0008045	motor neuron axon guidance	2	12	0.0686147	0.234886	gene26492;gene17147
GO:0014911	positive regulation of smooth muscle cell migration	2	12	0.0686147	0.234886	gene18338;gene7131
GO:0021536	diencephalon development	2	12	0.0686147	0.234886	gene17147;gene25006
GO:0031644	regulation of neurological system process	2	12	0.0686147	0.234886	gene20917;gene927
GO:0032735	positive regulation of interleukin-12 production	2	12	0.0686147	0.234886	gene927;gene17851
GO:0033006	regulation of mast cell activation involved in immune response	2	12	0.0686147	0.234886	gene4089;gene16287
GO:0043304	regulation of mast cell degranulation	2	12	0.0686147	0.234886	gene4089;gene16287
GO:0046341	CDP-diacylglycerol metabolic process	2	12	0.0686147	0.234886	gene13318;gene25535
GO:0048730	epidermis morphogenesis	2	12	0.0686147	0.234886	gene19278;gene25006
GO:0050999	regulation of nitric-oxide synthase activity	2	12	0.0686147	0.234886	gene10885;gene18913
GO:0051353	positive regulation of oxidoreductase activity	2	12	0.0686147	0.234886	gene10885;gene927
GO:0097435	fibril organization	2	12	0.0686147	0.234886	gene17160;gene24339
GO:0098586	cellular response to virus	2	12	0.0686147	0.234886	gene2457;gene17851
GO:1903524	positive regulation of blood circulation	2	12	0.0686147	0.234886	gene20841;gene26990
GO:2000107	negative regulation of leukocyte apoptotic process	2	12	0.0686147	0.234886	gene2457;gene17851
GO:2000649	regulation of sodium ion transmembrane transporter activity	2	12	0.0686147	0.234886	gene10597;gene20320
GO:0001867	complement activation, lectin pathway	1	2	0.0715357	0.234886	gene2417
GO:0001976	neurological system process involved in regulation of systemic arterial blood pressure	1	2	0.0715357	0.234886	gene26990
GO:0001991	regulation of systemic arterial blood pressure by circulatory renin-angiotensin	1	2	0.0715357	0.234886	gene26990
GO:0002016	regulation of blood volume by renin-angiotensin	1	2	0.0715357	0.234886	gene26990
GO:0002035	brain renin-angiotensin system	1	2	0.0715357	0.234886	gene26990
GO:0002396	MHC protein complex assembly	1	2	0.0715357	0.234886	gene13358
GO:0002501	peptide antigen assembly with MHC protein complex	1	2	0.0715357	0.234886	gene13358
GO:0002606	positive regulation of dendritic cell antigen processing and presentation	1	2	0.0715357	0.234886	gene17851
GO:0003097	renal water transport	1	2	0.0715357	0.234886	gene7131
GO:0003241	growth involved in heart morphogenesis	1	2	0.0715357	0.234886	gene8407
GO:0003245	cardiac muscle tissue growth involved in heart morphogenesis	1	2	0.0715357	0.234886	gene8407
GO:0006083	acetate metabolic process	1	2	0.0715357	0.234886	gene25831
GO:0006116	NADH oxidation	1	2	0.0715357	0.234886	gene8900
GO:0006211	5-methylcytosine catabolic process	1	2	0.0715357	0.234886	gene22955
GO:0006566	threonine metabolic process	1	2	0.0715357	0.234886	gene8778
GO:0006567	threonine catabolic process	1	2	0.0715357	0.234886	gene8778
GO:0006601	creatine biosynthetic process	1	2	0.0715357	0.234886	gene957
GO:0006707	cholesterol catabolic process	1	2	0.0715357	0.234886	gene10885
GO:0006776	vitamin A metabolic process	1	2	0.0715357	0.234886	gene20994
GO:0008300	isoprenoid catabolic process	1	2	0.0715357	0.234886	gene13697
GO:0009447	putrescine catabolic process	1	2	0.0715357	0.234886	gene27059
GO:0010636	positive regulation of mitochondrial fusion	1	2	0.0715357	0.234886	gene62
GO:0010893	positive regulation of steroid biosynthetic process	1	2	0.0715357	0.234886	gene927
GO:0014878	response to electrical stimulus involved in regulation of muscle adaptation	1	2	0.0715357	0.234886	gene11828
GO:0015872	dopamine transport	1	2	0.0715357	0.234886	gene62
GO:0016045	detection of bacterium	1	2	0.0715357	0.234886	gene3704
GO:0016127	sterol catabolic process	1	2	0.0715357	0.234886	gene10885
GO:0018149	peptide cross-linking	1	2	0.0715357	0.234886	gene24339
GO:0019413	acetate biosynthetic process	1	2	0.0715357	0.234886	gene25831
GO:0019427	acetyl-CoA biosynthetic process from acetate	1	2	0.0715357	0.234886	gene25831
GO:0019541	propionate metabolic process	1	2	0.0715357	0.234886	gene25831
GO:0019542	propionate biosynthetic process	1	2	0.0715357	0.234886	gene25831
GO:0019857	5-methylcytosine metabolic process	1	2	0.0715357	0.234886	gene22955
GO:0021824	cerebral cortex tangential migration using cell-axon interactions	1	2	0.0715357	0.234886	gene17147
GO:0021828	gonadotrophin-releasing hormone neuronal migration to the hypothalamus	1	2	0.0715357	0.234886	gene17147
GO:0021855	hypothalamus cell migration	1	2	0.0715357	0.234886	gene17147
GO:0021856	hypothalamic tangential migration using cell-axon interactions	1	2	0.0715357	0.234886	gene17147
GO:0021886	hypothalamus gonadotrophin-releasing hormone neuron differentiation	1	2	0.0715357	0.234886	gene17147
GO:0021888	hypothalamus gonadotrophin-releasing hormone neuron development	1	2	0.0715357	0.234886	gene17147
GO:0021979	hypothalamus cell differentiation	1	2	0.0715357	0.234886	gene17147
GO:0030538	embryonic genitalia morphogenesis	1	2	0.0715357	0.234886	gene25006
GO:0030573	bile acid catabolic process	1	2	0.0715357	0.234886	gene10976
GO:0032352	positive regulation of hormone metabolic process	1	2	0.0715357	0.234886	gene4895
GO:0032377	regulation of intracellular lipid transport	1	2	0.0715357	0.234886	gene20852
GO:0032380	regulation of intracellular sterol transport	1	2	0.0715357	0.234886	gene20852
GO:0032383	regulation of intracellular cholesterol transport	1	2	0.0715357	0.234886	gene20852
GO:0032493	response to bacterial lipoprotein	1	2	0.0715357	0.234886	gene17160
GO:0032510	endosome to lysosome transport via multivesicular body sorting pathway	1	2	0.0715357	0.234886	gene22810
GO:0032571	response to vitamin K	1	2	0.0715357	0.234886	gene18338
GO:0032607	interferon-alpha production	1	2	0.0715357	0.234886	gene2457
GO:0032608	interferon-beta production	1	2	0.0715357	0.234886	gene2457
GO:0032693	negative regulation of interleukin-10 production	1	2	0.0715357	0.234886	gene6834
GO:0032747	positive regulation of interleukin-23 production	1	2	0.0715357	0.234886	gene927
GO:0032808	lacrimal gland development	1	2	0.0715357	0.234886	gene25006
GO:0032914	positive regulation of transforming growth factor beta1 production	1	2	0.0715357	0.234886	gene9948
GO:0032917	polyamine acetylation	1	2	0.0715357	0.234886	gene27059
GO:0032918	spermidine acetylation	1	2	0.0715357	0.234886	gene27059
GO:0032919	spermine acetylation	1	2	0.0715357	0.234886	gene27059
GO:0032920	putrescine acetylation	1	2	0.0715357	0.234886	gene27059
GO:0033028	myeloid cell apoptotic process	1	2	0.0715357	0.234886	gene927
GO:0033139	regulation of peptidyl-serine phosphorylation of STAT protein	1	2	0.0715357	0.234886	gene927
GO:0033306	phytol metabolic process	1	2	0.0715357	0.234886	gene24531
GO:0034124	regulation of MyD88-dependent toll-like receptor signaling pathway	1	2	0.0715357	0.234886	gene2457
GO:0034196	acylglycerol transport	1	2	0.0715357	0.234886	gene17160
GO:0034197	triglyceride transport	1	2	0.0715357	0.234886	gene17160
GO:0034638	phosphatidylcholine catabolic process	1	2	0.0715357	0.234886	gene7147
GO:0034776	response to histamine	1	2	0.0715357	0.234886	gene20841
GO:0035290	trunk segmentation	1	2	0.0715357	0.234886	gene17147
GO:0035376	sterol import	1	2	0.0715357	0.234886	gene17160
GO:0035426	extracellular matrix-cell signaling	1	2	0.0715357	0.234886	gene16339
GO:0036484	trunk neural crest cell migration	1	2	0.0715357	0.234886	gene17147
GO:0036486	ventral trunk neural crest cell migration	1	2	0.0715357	0.234886	gene17147
GO:0039530	MDA-5 signaling pathway	1	2	0.0715357	0.234886	gene2457
GO:0042360	vitamin E metabolic process	1	2	0.0715357	0.234886	gene7491
GO:0042663	regulation of endodermal cell fate specification	1	2	0.0715357	0.234886	gene9966
GO:0042701	progesterone secretion	1	2	0.0715357	0.234886	gene16339
GO:0042737	drug catabolic process	1	2	0.0715357	0.234886	gene16859
GO:0042756	drinking behavior	1	2	0.0715357	0.234886	gene26990
GO:0043616	keratinocyte proliferation	1	2	0.0715357	0.234886	gene25006
GO:0044130	negative regulation of growth of symbiont in host	1	2	0.0715357	0.234886	gene927
GO:0044146	negative regulation of growth of symbiont involved in interaction with host	1	2	0.0715357	0.234886	gene927
GO:0044241	lipid digestion	1	2	0.0715357	0.234886	gene17160
GO:0045410	positive regulation of interleukin-6 biosynthetic process	1	2	0.0715357	0.234886	gene927
GO:0045591	positive regulation of regulatory T cell differentiation	1	2	0.0715357	0.234886	gene927
GO:0045650	negative regulation of macrophage differentiation	1	2	0.0715357	0.234886	gene21354
GO:0045715	negative regulation of low-density lipoprotein particle receptor biosynthetic process	1	2	0.0715357	0.234886	gene21354
GO:0046204	nor-spermidine metabolic process	1	2	0.0715357	0.234886	gene27059
GO:0046813	receptor-mediated virion attachment to host cell	1	2	0.0715357	0.234886	gene26990
GO:0046886	positive regulation of hormone biosynthetic process	1	2	0.0715357	0.234886	gene4895
GO:0046950	cellular ketone body metabolic process	1	2	0.0715357	0.234886	gene24969
GO:0048245	eosinophil chemotaxis	1	2	0.0715357	0.234886	gene20841
GO:0048304	positive regulation of isotype switching to IgG isotypes	1	2	0.0715357	0.234886	gene927
GO:0050882	voluntary musculoskeletal movement	1	2	0.0715357	0.234886	gene20791
GO:0051006	positive regulation of lipoprotein lipase activity	1	2	0.0715357	0.234886	gene16570
GO:0051097	negative regulation of helicase activity	1	2	0.0715357	0.234886	gene23242
GO:0051583	dopamine uptake involved in synaptic transmission	1	2	0.0715357	0.234886	gene62
GO:0051712	positive regulation of killing of cells of other organism	1	2	0.0715357	0.234886	gene927
GO:0051902	negative regulation of mitochondrial depolarization	1	2	0.0715357	0.234886	gene11872
GO:0051934	catecholamine uptake involved in synaptic transmission	1	2	0.0715357	0.234886	gene62
GO:0052805	imidazole-containing compound catabolic process	1	2	0.0715357	0.234886	gene23793
GO:0060373	regulation of ventricular cardiac muscle cell membrane depolarization	1	2	0.0715357	0.234886	gene20320
GO:0060385	axonogenesis involved in innervation	1	2	0.0715357	0.234886	gene17147
GO:0060414	aorta smooth muscle tissue morphogenesis	1	2	0.0715357	0.234886	gene24339
GO:0060486	Clara cell differentiation	1	2	0.0715357	0.234886	gene1691
GO:0060592	mammary gland formation	1	2	0.0715357	0.234886	gene25006
GO:0060594	mammary gland specification	1	2	0.0715357	0.234886	gene25006
GO:0060595	fibroblast growth factor receptor signaling pathway involved in mammary gland specification	1	2	0.0715357	0.234886	gene25006
GO:0060601	lateral sprouting from an epithelium	1	2	0.0715357	0.234886	gene25006
GO:0060615	mammary gland bud formation	1	2	0.0715357	0.234886	gene25006
GO:0060638	mesenchymal-epithelial cell signaling	1	2	0.0715357	0.234886	gene25006
GO:0060648	mammary gland bud morphogenesis	1	2	0.0715357	0.234886	gene25006
GO:0060661	submandibular salivary gland formation	1	2	0.0715357	0.234886	gene25006
GO:0060664	epithelial cell proliferation involved in salivary gland morphogenesis	1	2	0.0715357	0.234886	gene25006
GO:0060665	regulation of branching involved in salivary gland morphogenesis by mesenchymal-epithelial signaling	1	2	0.0715357	0.234886	gene25006
GO:0060667	branch elongation involved in salivary gland morphogenesis	1	2	0.0715357	0.234886	gene25006
GO:0060915	mesenchymal cell differentiation involved in lung development	1	2	0.0715357	0.234886	gene25006
GO:0061365	positive regulation of triglyceride lipase activity	1	2	0.0715357	0.234886	gene16570
GO:0061436	establishment of skin barrier	1	2	0.0715357	0.234886	gene11848
GO:0070295	renal water absorption	1	2	0.0715357	0.234886	gene7131
GO:0070327	thyroid hormone transport	1	2	0.0715357	0.234886	gene27471
GO:0070339	response to bacterial lipopeptide	1	2	0.0715357	0.234886	gene17160
GO:0070346	positive regulation of fat cell proliferation	1	2	0.0715357	0.234886	gene25006
GO:0070493	thrombin receptor signaling pathway	1	2	0.0715357	0.234886	gene4472
GO:0070508	cholesterol import	1	2	0.0715357	0.234886	gene17160
GO:0070673	response to interleukin-18	1	2	0.0715357	0.234886	gene927
GO:0070841	inclusion body assembly	1	2	0.0715357	0.234886	gene62
GO:0070842	aggresome assembly	1	2	0.0715357	0.234886	gene62
GO:0071220	cellular response to bacterial lipoprotein	1	2	0.0715357	0.234886	gene17160
GO:0071221	cellular response to bacterial lipopeptide	1	2	0.0715357	0.234886	gene17160
GO:0071307	cellular response to vitamin K	1	2	0.0715357	0.234886	gene18338
GO:0071336	regulation of hair follicle cell proliferation	1	2	0.0715357	0.234886	gene25006
GO:0071338	positive regulation of hair follicle cell proliferation	1	2	0.0715357	0.234886	gene25006
GO:0071420	cellular response to histamine	1	2	0.0715357	0.234886	gene20841
GO:0071639	positive regulation of monocyte chemotactic protein-1 production	1	2	0.0715357	0.234886	gene21354
GO:0071724	response to diacyl bacterial lipopeptide	1	2	0.0715357	0.234886	gene17160
GO:0071726	cellular response to diacyl bacterial lipopeptide	1	2	0.0715357	0.234886	gene17160
GO:0072014	proximal tubule development	1	2	0.0715357	0.234886	gene16275
GO:0072111	cell proliferation involved in kidney development	1	2	0.0715357	0.234886	gene4895
GO:0072124	regulation of glomerular mesangial cell proliferation	1	2	0.0715357	0.234886	gene4895
GO:0072126	positive regulation of glomerular mesangial cell proliferation	1	2	0.0715357	0.234886	gene4895
GO:0072537	fibroblast activation	1	2	0.0715357	0.234886	gene18486
GO:0072677	eosinophil migration	1	2	0.0715357	0.234886	gene20841
GO:0072719	cellular response to cisplatin	1	2	0.0715357	0.234886	gene23125
GO:0086005	ventricular cardiac muscle cell action potential	1	2	0.0715357	0.234886	gene20320
GO:0090038	negative regulation of protein kinase C signaling	1	2	0.0715357	0.234886	gene20320
GO:0090080	positive regulation of MAPKKK cascade by fibroblast growth factor receptor signaling pathway	1	2	0.0715357	0.234886	gene14968
GO:0090156	cellular sphingolipid homeostasis	1	2	0.0715357	0.234886	gene19352
GO:0090210	regulation of establishment of blood-brain barrier	1	2	0.0715357	0.234886	gene7491
GO:0090270	regulation of fibroblast growth factor production	1	2	0.0715357	0.234886	gene18486
GO:0090272	negative regulation of fibroblast growth factor production	1	2	0.0715357	0.234886	gene18486
GO:0090285	negative regulation of protein glycosylation in Golgi	1	2	0.0715357	0.234886	gene1656
GO:0090493	catecholamine uptake	1	2	0.0715357	0.234886	gene62
GO:0090494	dopamine uptake	1	2	0.0715357	0.234886	gene62
GO:0098543	detection of other organism	1	2	0.0715357	0.234886	gene3704
GO:0098810	neurotransmitter reuptake	1	2	0.0715357	0.234886	gene62
GO:1900060	negative regulation of ceramide biosynthetic process	1	2	0.0715357	0.234886	gene19352
GO:1900157	regulation of bone mineralization involved in bone maturation	1	2	0.0715357	0.234886	gene19800
GO:1900158	negative regulation of bone mineralization involved in bone maturation	1	2	0.0715357	0.234886	gene19800
GO:1900186	negative regulation of clathrin-mediated endocytosis	1	2	0.0715357	0.234886	gene19734
GO:1900245	positive regulation of MDA-5 signaling pathway	1	2	0.0715357	0.234886	gene19261
GO:1901166	neural crest cell migration involved in autonomic nervous system development	1	2	0.0715357	0.234886	gene17147
GO:1901685	glutathione derivative metabolic process	1	2	0.0715357	0.234886	gene7643
GO:1901687	glutathione derivative biosynthetic process	1	2	0.0715357	0.234886	gene7643
GO:1901724	positive regulation of cell proliferation involved in kidney development	1	2	0.0715357	0.234886	gene4895
GO:1902224	ketone body metabolic process	1	2	0.0715357	0.234886	gene24969
GO:1902528	regulation of protein linear polyubiquitination	1	2	0.0715357	0.234886	gene62
GO:1902530	positive regulation of protein linear polyubiquitination	1	2	0.0715357	0.234886	gene62
GO:1902932	positive regulation of alcohol biosynthetic process	1	2	0.0715357	0.234886	gene927
GO:1903011	negative regulation of bone development	1	2	0.0715357	0.234886	gene19800
GO:1903173	fatty alcohol metabolic process	1	2	0.0715357	0.234886	gene24531
GO:1903223	positive regulation of oxidative stress-induced neuron death	1	2	0.0715357	0.234886	gene62
GO:1903375	facioacoustic ganglion development	1	2	0.0715357	0.234886	gene17147
GO:1903378	positive regulation of oxidative stress-induced neuron intrinsic apoptotic signaling pathway	1	2	0.0715357	0.234886	gene62
GO:1903381	regulation of endoplasmic reticulum stress-induced neuron intrinsic apoptotic signaling pathway	1	2	0.0715357	0.234886	gene62
GO:1903382	negative regulation of endoplasmic reticulum stress-induced neuron intrinsic apoptotic signaling pathway	1	2	0.0715357	0.234886	gene62
GO:1903596	regulation of gap junction assembly	1	2	0.0715357	0.234886	gene26990
GO:1903598	positive regulation of gap junction assembly	1	2	0.0715357	0.234886	gene26990
GO:1904180	negative regulation of membrane depolarization	1	2	0.0715357	0.234886	gene11872
GO:2000018	regulation of male gonad development	1	2	0.0715357	0.234886	gene17147
GO:2000020	positive regulation of male gonad development	1	2	0.0715357	0.234886	gene17147
GO:2000312	regulation of kainate selective glutamate receptor activity	1	2	0.0715357	0.234886	gene10518
GO:2000343	positive regulation of chemokine (C-X-C motif) ligand 2 production	1	2	0.0715357	0.234886	gene18338
GO:2000489	regulation of hepatic stellate cell activation	1	2	0.0715357	0.234886	gene18913
GO:2000490	negative regulation of hepatic stellate cell activation	1	2	0.0715357	0.234886	gene18913
GO:2000532	regulation of renal albumin absorption	1	2	0.0715357	0.234886	gene21354
GO:2000583	regulation of platelet-derived growth factor receptor-alpha signaling pathway	1	2	0.0715357	0.234886	gene21354
GO:2000584	negative regulation of platelet-derived growth factor receptor-alpha signaling pathway	1	2	0.0715357	0.234886	gene21354
GO:2000589	regulation of metanephric mesenchymal cell migration	1	2	0.0715357	0.234886	gene21354
GO:2000790	regulation of mesenchymal cell proliferation involved in lung development	1	2	0.0715357	0.234886	gene1691
GO:2000791	negative regulation of mesenchymal cell proliferation involved in lung development	1	2	0.0715357	0.234886	gene1691
GO:2001188	regulation of T cell activation via T cell receptor contact with antigen bound to MHC molecule on antigen presenting cell	1	2	0.0715357	0.234886	gene13358
GO:2001286	regulation of caveolin-mediated endocytosis	1	2	0.0715357	0.234886	gene19734
GO:2001293	malonyl-CoA metabolic process	1	2	0.0715357	0.234886	gene19619
GO:0002028	regulation of sodium ion transport	3	27	0.073531	0.240536	gene10597;gene20320;gene262
GO:0061035	regulation of cartilage development	3	27	0.073531	0.240536	gene19800;gene6471;gene16546
GO:1990138	neuron projection extension	3	27	0.073531	0.240536	gene18338;gene21638;gene17147
GO:0005978	glycogen biosynthetic process	2	13	0.0791937	0.25395	gene21776;gene23261
GO:0007435	salivary gland morphogenesis	2	13	0.0791937	0.25395	gene25006;gene17147
GO:0009250	glucan biosynthetic process	2	13	0.0791937	0.25395	gene21776;gene23261
GO:0032677	regulation of interleukin-8 production	2	13	0.0791937	0.25395	gene21354;gene9182
GO:0032965	regulation of collagen biosynthetic process	2	13	0.0791937	0.25395	gene18486;gene18913
GO:0042219	cellular modified amino acid catabolic process	2	13	0.0791937	0.25395	gene18655;gene6496
GO:0044788	modulation by host of viral process	2	13	0.0791937	0.25395	gene2606;gene62
GO:0045684	positive regulation of epidermis development	2	13	0.0791937	0.25395	gene19278;gene11848
GO:0046456	icosanoid biosynthetic process	2	13	0.0791937	0.25395	gene26055;gene28390
GO:0046579	positive regulation of Ras protein signal transduction	2	13	0.0791937	0.25395	gene25006;gene24339
GO:0055008	cardiac muscle tissue morphogenesis	2	13	0.0791937	0.25395	gene8401;gene8407
GO:0061418	regulation of transcription from RNA polymerase II promoter in response to hypoxia	2	13	0.0791937	0.25395	gene13989;gene4895
GO:1901570	fatty acid derivative biosynthetic process	2	13	0.0791937	0.25395	gene26055;gene28390
GO:1902667	regulation of axon guidance	2	13	0.0791937	0.25395	gene26492;gene17147
GO:0045621	positive regulation of lymphocyte differentiation	3	28	0.0802282	0.255296	gene16546;gene927;gene17851
GO:0050729	positive regulation of inflammatory response	3	28	0.0802282	0.255296	gene19640;gene8001;gene8003
GO:0051282	regulation of sequestering of calcium ion	3	28	0.0802282	0.255296	gene17851;gene20791;gene9182
GO:0006885	regulation of pH	3	29	0.0871796	0.274607	gene16275;gene17008;gene7491
GO:0008637	apoptotic mitochondrial changes	3	29	0.0871796	0.274607	gene744;gene11872;gene23240
GO:0045833	negative regulation of lipid metabolic process	3	29	0.0871796	0.274607	gene12090;gene3286;gene19352
GO:0002027	regulation of heart rate	2	14	0.090239	0.280469	gene17147;gene20320
GO:0002762	negative regulation of myeloid leukocyte differentiation	2	14	0.090239	0.280469	gene21354;gene25134
GO:0003254	regulation of membrane depolarization	2	14	0.090239	0.280469	gene20320;gene11872
GO:0006654	phosphatidic acid biosynthetic process	2	14	0.090239	0.280469	gene20320;gene20429
GO:0006692	prostanoid metabolic process	2	14	0.090239	0.280469	gene26055;gene28390
GO:0006693	prostaglandin metabolic process	2	14	0.090239	0.280469	gene26055;gene28390
GO:0007431	salivary gland development	2	14	0.090239	0.280469	gene25006;gene17147
GO:0033003	regulation of mast cell activation	2	14	0.090239	0.280469	gene4089;gene16287
GO:0035335	peptidyl-tyrosine dephosphorylation	2	14	0.090239	0.280469	gene24056;gene9966
GO:0046473	phosphatidic acid metabolic process	2	14	0.090239	0.280469	gene20320;gene20429
GO:0060338	regulation of type I interferon-mediated signaling pathway	2	14	0.090239	0.280469	gene9711;gene2457
GO:0060416	response to growth hormone	2	14	0.090239	0.280469	gene24974;gene25134
GO:0021954	central nervous system neuron development	3	30	0.0943757	0.287149	gene17147;gene1691;gene26492
GO:0043618	regulation of transcription from RNA polymerase II promoter in response to stress	3	30	0.0943757	0.287149	gene9182;gene13989;gene4895
GO:0070373	negative regulation of ERK1 and ERK2 cascade	3	30	0.0943757	0.287149	gene21354;gene24056;gene9966
GO:0034103	regulation of tissue remodeling	2	15	0.101703	0.287149	gene17008;gene8407
GO:0042108	positive regulation of cytokine biosynthetic process	2	15	0.101703	0.287149	gene4895;gene927
GO:0045824	negative regulation of innate immune response	2	15	0.101703	0.287149	gene20852;gene19261
GO:0050687	negative regulation of defense response to virus	2	15	0.101703	0.287149	gene23242;gene19261
GO:0051452	intracellular pH reduction	2	15	0.101703	0.287149	gene16275;gene7491
GO:0071526	semaphorin-plexin signaling pathway	2	15	0.101703	0.287149	gene17147;gene26492
GO:0090004	positive regulation of establishment of protein localization to plasma membrane	2	15	0.101703	0.287149	gene25134;gene927
GO:1900117	regulation of execution phase of apoptosis	2	15	0.101703	0.287149	gene12090;gene26055
GO:2000378	negative regulation of reactive oxygen species metabolic process	2	15	0.101703	0.287149	gene26055;gene62
GO:0001823	mesonephros development	3	31	0.101807	0.287149	gene16546;gene25006;gene26674
GO:0030004	cellular monovalent inorganic cation homeostasis	3	31	0.101807	0.287149	gene16275;gene262;gene7491
GO:0045580	regulation of T cell differentiation	3	31	0.101807	0.287149	gene16546;gene927;gene17851
GO:0001504	neurotransmitter uptake	1	3	0.105367	0.287149	gene62
GO:0001562	response to protozoan	1	3	0.105367	0.287149	gene927
GO:0001963	synaptic transmission, dopaminergic	1	3	0.105367	0.287149	gene62
GO:0002043	blood vessel endothelial cell proliferation involved in sprouting angiogenesis	1	3	0.105367	0.287149	gene26674
GO:0002138	retinoic acid biosynthetic process	1	3	0.105367	0.287149	gene20994
GO:0002283	neutrophil activation involved in immune response	1	3	0.105367	0.287149	gene4089
GO:0002544	chronic inflammatory response	1	3	0.105367	0.287149	gene8415
GO:0002604	regulation of dendritic cell antigen processing and presentation	1	3	0.105367	0.287149	gene17851
GO:0002934	desmosome organization	1	3	0.105367	0.287149	gene231
GO:0006003	fructose 2,6-bisphosphate metabolic process	1	3	0.105367	0.287149	gene18134
GO:0006069	ethanol oxidation	1	3	0.105367	0.287149	gene25831
GO:0006522	alanine metabolic process	1	3	0.105367	0.287149	gene6928
GO:0006524	alanine catabolic process	1	3	0.105367	0.287149	gene6928
GO:0006600	creatine metabolic process	1	3	0.105367	0.287149	gene957
GO:0006703	estrogen biosynthetic process	1	3	0.105367	0.287149	gene3113
GO:0006751	glutathione catabolic process	1	3	0.105367	0.287149	gene6496
GO:0009078	pyruvate family amino acid metabolic process	1	3	0.105367	0.287149	gene6928
GO:0009080	pyruvate family amino acid catabolic process	1	3	0.105367	0.287149	gene6928
GO:0010739	positive regulation of protein kinase A signaling	1	3	0.105367	0.287149	gene21354
GO:0010742	macrophage derived foam cell differentiation	1	3	0.105367	0.287149	gene20852
GO:0010890	positive regulation of sequestering of triglyceride	1	3	0.105367	0.287149	gene12090
GO:0014732	skeletal muscle atrophy	1	3	0.105367	0.287149	gene11828
GO:0014891	striated muscle atrophy	1	3	0.105367	0.287149	gene11828
GO:0015798	myo-inositol transport	1	3	0.105367	0.287149	gene21905
GO:0015801	aromatic amino acid transport	1	3	0.105367	0.287149	gene26990
GO:0015827	tryptophan transport	1	3	0.105367	0.287149	gene26990
GO:0015844	monoamine transport	1	3	0.105367	0.287149	gene62
GO:0016102	diterpenoid biosynthetic process	1	3	0.105367	0.287149	gene20994
GO:0017121	phospholipid scrambling	1	3	0.105367	0.287149	gene21041
GO:0018158	protein oxidation	1	3	0.105367	0.287149	gene16570
GO:0018401	peptidyl-proline hydroxylation to 4-hydroxy-L-proline	1	3	0.105367	0.287149	gene13989
GO:0022614	membrane to membrane docking	1	3	0.105367	0.287149	gene8415
GO:0030213	hyaluronan biosynthetic process	1	3	0.105367	0.287149	gene7131
GO:0030853	negative regulation of granulocyte differentiation	1	3	0.105367	0.287149	gene21354
GO:0031392	regulation of prostaglandin biosynthetic process	1	3	0.105367	0.287149	gene20852
GO:0031987	locomotion involved in locomotory behavior	1	3	0.105367	0.287149	gene16339
GO:0032439	endosome localization	1	3	0.105367	0.287149	gene21981
GO:0032667	regulation of interleukin-23 production	1	3	0.105367	0.287149	gene927
GO:0032700	negative regulation of interleukin-17 production	1	3	0.105367	0.287149	gene927
GO:0032908	regulation of transforming growth factor beta1 production	1	3	0.105367	0.287149	gene9948
GO:0033033	negative regulation of myeloid cell apoptotic process	1	3	0.105367	0.287149	gene2457
GO:0033132	negative regulation of glucokinase activity	1	3	0.105367	0.287149	gene62
GO:0033561	regulation of water loss via skin	1	3	0.105367	0.287149	gene11848
GO:0035810	positive regulation of urine volume	1	3	0.105367	0.287149	gene7131
GO:0035927	RNA import into mitochondrion	1	3	0.105367	0.287149	gene8802
GO:0035928	rRNA import into mitochondrion	1	3	0.105367	0.287149	gene8802
GO:0035929	steroid hormone secretion	1	3	0.105367	0.287149	gene16339
GO:0035988	chondrocyte proliferation	1	3	0.105367	0.287149	gene7345
GO:0035990	tendon cell differentiation	1	3	0.105367	0.287149	gene27581
GO:0035992	tendon formation	1	3	0.105367	0.287149	gene27581
GO:0036037	CD8-positive, alpha-beta T cell activation	1	3	0.105367	0.287149	gene927
GO:0036150	phosphatidylserine acyl-chain remodeling	1	3	0.105367	0.287149	gene9582
GO:0039534	negative regulation of MDA-5 signaling pathway	1	3	0.105367	0.287149	gene19261
GO:0039536	negative regulation of RIG-I signaling pathway	1	3	0.105367	0.287149	gene19261
GO:0042045	epithelial fluid transport	1	3	0.105367	0.287149	gene20791
GO:0042415	norepinephrine metabolic process	1	3	0.105367	0.287149	gene62
GO:0042693	muscle cell fate commitment	1	3	0.105367	0.287149	gene25006
GO:0042832	defense response to protozoan	1	3	0.105367	0.287149	gene927
GO:0042851	L-alanine metabolic process	1	3	0.105367	0.287149	gene6928
GO:0042853	L-alanine catabolic process	1	3	0.105367	0.287149	gene6928
GO:0042991	transcription factor import into nucleus	1	3	0.105367	0.287149	gene25134
GO:0043312	neutrophil degranulation	1	3	0.105367	0.287149	gene4089
GO:0043374	CD8-positive, alpha-beta T cell differentiation	1	3	0.105367	0.287149	gene927
GO:0043501	skeletal muscle adaptation	1	3	0.105367	0.287149	gene11828
GO:0044126	regulation of growth of symbiont in host	1	3	0.105367	0.287149	gene927
GO:0044144	modulation of growth of symbiont involved in interaction with host	1	3	0.105367	0.287149	gene927
GO:0044375	regulation of peroxisome size	1	3	0.105367	0.287149	gene13830
GO:0044539	long-chain fatty acid import	1	3	0.105367	0.287149	gene17160
GO:0045348	positive regulation of MHC class II biosynthetic process	1	3	0.105367	0.287149	gene927
GO:0045408	regulation of interleukin-6 biosynthetic process	1	3	0.105367	0.287149	gene927
GO:0045625	regulation of T-helper 1 cell differentiation	1	3	0.105367	0.287149	gene17851
GO:0045627	positive regulation of T-helper 1 cell differentiation	1	3	0.105367	0.287149	gene17851
GO:0045989	positive regulation of striated muscle contraction	1	3	0.105367	0.287149	gene26990
GO:0046208	spermine catabolic process	1	3	0.105367	0.287149	gene27059
GO:0048752	semicircular canal morphogenesis	1	3	0.105367	0.287149	gene25006
GO:0050711	negative regulation of interleukin-1 secretion	1	3	0.105367	0.287149	gene6143
GO:0050910	detection of mechanical stimulus involved in sensory perception of sound	1	3	0.105367	0.287149	gene8401
GO:0051409	response to nitrosative stress	1	3	0.105367	0.287149	gene9966
GO:0051580	regulation of neurotransmitter uptake	1	3	0.105367	0.287149	gene62
GO:0051590	positive regulation of neurotransmitter transport	1	3	0.105367	0.287149	gene62
GO:0051709	regulation of killing of cells of other organism	1	3	0.105367	0.287149	gene927
GO:0051790	short-chain fatty acid biosynthetic process	1	3	0.105367	0.287149	gene25831
GO:0051930	regulation of sensory perception of pain	1	3	0.105367	0.287149	gene20917
GO:0051931	regulation of sensory perception	1	3	0.105367	0.287149	gene20917
GO:0051937	catecholamine transport	1	3	0.105367	0.287149	gene62
GO:0052803	imidazole-containing compound metabolic process	1	3	0.105367	0.287149	gene23793
GO:0055091	phospholipid homeostasis	1	3	0.105367	0.287149	gene1990
GO:0060019	radial glial cell differentiation	1	3	0.105367	0.287149	gene25006
GO:0060051	negative regulation of protein glycosylation	1	3	0.105367	0.287149	gene1656
GO:0060054	positive regulation of epithelial cell proliferation involved in wound healing	1	3	0.105367	0.287149	gene25006
GO:0060174	limb bud formation	1	3	0.105367	0.287149	gene25006
GO:0060244	negative regulation of cell proliferation involved in contact inhibition	1	3	0.105367	0.287149	gene27162
GO:0060331	negative regulation of response to interferon-gamma	1	3	0.105367	0.287149	gene20852
GO:0060336	negative regulation of interferon-gamma-mediated signaling pathway	1	3	0.105367	0.287149	gene20852
GO:0060452	positive regulation of cardiac muscle contraction	1	3	0.105367	0.287149	gene26990
GO:0060556	regulation of vitamin D biosynthetic process	1	3	0.105367	0.287149	gene927
GO:0060572	morphogenesis of an epithelial bud	1	3	0.105367	0.287149	gene25006
GO:0060872	semicircular canal development	1	3	0.105367	0.287149	gene25006
GO:0061304	retinal blood vessel morphogenesis	1	3	0.105367	0.287149	gene16339
GO:0061551	trigeminal ganglion development	1	3	0.105367	0.287149	gene17147
GO:0061734	parkin-mediated mitophagy in response to mitochondrial depolarization	1	3	0.105367	0.287149	gene62
GO:0070293	renal absorption	1	3	0.105367	0.287149	gene7131
GO:0070886	positive regulation of calcineurin-NFAT signaling cascade	1	3	0.105367	0.287149	gene20800
GO:0071394	cellular response to testosterone stimulus	1	3	0.105367	0.287149	gene22334
GO:0072012	glomerulus vasculature development	1	3	0.105367	0.287149	gene4895
GO:0072201	negative regulation of mesenchymal cell proliferation	1	3	0.105367	0.287149	gene1691
GO:0072718	response to cisplatin	1	3	0.105367	0.287149	gene23125
GO:0090023	positive regulation of neutrophil chemotaxis	1	3	0.105367	0.287149	gene17851
GO:0090077	foam cell differentiation	1	3	0.105367	0.287149	gene20852
GO:0090155	negative regulation of sphingolipid biosynthetic process	1	3	0.105367	0.287149	gene19352
GO:0090283	regulation of protein glycosylation in Golgi	1	3	0.105367	0.287149	gene1656
GO:0097490	sympathetic neuron projection extension	1	3	0.105367	0.287149	gene17147
GO:0097491	sympathetic neuron projection guidance	1	3	0.105367	0.287149	gene17147
GO:0098581	detection of external biotic stimulus	1	3	0.105367	0.287149	gene3704
GO:0098801	regulation of renal system process	1	3	0.105367	0.287149	gene21354
GO:1900125	regulation of hyaluronan biosynthetic process	1	3	0.105367	0.287149	gene7131
GO:1900221	regulation of beta-amyloid clearance	1	3	0.105367	0.287149	gene10885
GO:1900225	regulation of NLRP3 inflammasome complex assembly	1	3	0.105367	0.287149	gene17160
GO:1900623	regulation of monocyte aggregation	1	3	0.105367	0.287149	gene7131
GO:1900625	positive regulation of monocyte aggregation	1	3	0.105367	0.287149	gene7131
GO:1901029	negative regulation of mitochondrial outer membrane permeabilization involved in apoptotic signaling pathway	1	3	0.105367	0.287149	gene744
GO:1901475	pyruvate transmembrane transport	1	3	0.105367	0.287149	gene9220
GO:1901722	regulation of cell proliferation involved in kidney development	1	3	0.105367	0.287149	gene4895
GO:1903026	negative regulation of RNA polymerase II regulatory region sequence-specific DNA binding	1	3	0.105367	0.287149	gene9182
GO:1903300	negative regulation of hexokinase activity	1	3	0.105367	0.287149	gene62
GO:1903377	negative regulation of oxidative stress-induced neuron intrinsic apoptotic signaling pathway	1	3	0.105367	0.287149	gene62
GO:2000047	regulation of cell-cell adhesion mediated by cadherin	1	3	0.105367	0.287149	gene18486
GO:2000109	regulation of macrophage apoptotic process	1	3	0.105367	0.287149	gene2457
GO:2000271	positive regulation of fibroblast apoptotic process	1	3	0.105367	0.287149	gene24378
GO:2000341	regulation of chemokine (C-X-C motif) ligand 2 production	1	3	0.105367	0.287149	gene18338
GO:2000659	regulation of interleukin-1-mediated signaling pathway	1	3	0.105367	0.287149	gene6143
GO:2001279	regulation of unsaturated fatty acid biosynthetic process	1	3	0.105367	0.287149	gene20852
GO:0007040	lysosome organization	3	32	0.109463	0.29551	gene27162;gene1990;gene22810
GO:0015718	monocarboxylic acid transport	3	32	0.109463	0.29551	gene27471;gene9220;gene17160
GO:0043620	regulation of DNA-templated transcription in response to stress	3	32	0.109463	0.29551	gene9182;gene13989;gene4895
GO:0045471	response to ethanol	3	32	0.109463	0.29551	gene19984;gene22334;gene8415
GO:0070588	calcium ion transmembrane transport	3	32	0.109463	0.29551	gene17851;gene20791;gene9182
GO:0080171	lytic vacuole organization	3	32	0.109463	0.29551	gene27162;gene1990;gene22810
GO:0002886	regulation of myeloid leukocyte mediated immunity	2	16	0.11354	0.302801	gene4089;gene16287
GO:0006541	glutamine metabolic process	2	16	0.11354	0.302801	gene4345;gene17376
GO:0010712	regulation of collagen metabolic process	2	16	0.11354	0.302801	gene18486;gene18913
GO:0010762	regulation of fibroblast migration	2	16	0.11354	0.302801	gene18913;gene3133
GO:0033628	regulation of cell adhesion mediated by integrin	2	16	0.11354	0.302801	gene1656;gene3286
GO:0043551	regulation of phosphatidylinositol 3-kinase activity	2	16	0.11354	0.302801	gene25134;gene17851
GO:0045428	regulation of nitric oxide biosynthetic process	2	16	0.11354	0.302801	gene26055;gene927
GO:0045851	pH reduction	2	16	0.11354	0.302801	gene16275;gene7491
GO:0046928	regulation of neurotransmitter secretion	2	16	0.11354	0.302801	gene62;gene23124
GO:0050810	regulation of steroid biosynthetic process	2	16	0.11354	0.302801	gene4895;gene927
GO:0051057	positive regulation of small GTPase mediated signal transduction	2	16	0.11354	0.302801	gene25006;gene24339
GO:1903078	positive regulation of protein localization to plasma membrane	2	16	0.11354	0.302801	gene25134;gene927
GO:1904377	positive regulation of protein localization to cell periphery	2	16	0.11354	0.302801	gene25134;gene927
GO:0050728	negative regulation of inflammatory response	3	33	0.117334	0.311584	gene21354;gene26055;gene6143
GO:0007612	learning	3	34	0.125409	0.325121	gene17214;gene62;gene19363
GO:0015748	organophosphate ester transport	3	34	0.125409	0.325121	gene10885;gene16570;gene1990
GO:0046660	female sex differentiation	3	34	0.125409	0.325121	gene16339;gene21835;gene25006
GO:0051384	response to glucocorticoid	3	34	0.125409	0.325121	gene1770;gene11828;gene10563
GO:1903076	regulation of protein localization to plasma membrane	3	34	0.125409	0.325121	gene25134;gene927;gene20852
GO:1904375	regulation of protein localization to cell periphery	3	34	0.125409	0.325121	gene25134;gene927;gene20852
GO:0001961	positive regulation of cytokine-mediated signaling pathway	2	17	0.125709	0.325121	gene2457;gene62
GO:0006094	gluconeogenesis	2	17	0.125709	0.325121	gene2606;gene8900
GO:0010677	negative regulation of cellular carbohydrate metabolic process	2	17	0.125709	0.325121	gene21354;gene62
GO:0016266	O-glycan processing	2	17	0.125709	0.325121	gene18474;gene20250
GO:0018958	phenol-containing compound metabolic process	2	17	0.125709	0.325121	gene62;gene27204
GO:0021955	central nervous system neuron axonogenesis	2	17	0.125709	0.325121	gene1691;gene26492
GO:0030850	prostate gland development	2	17	0.125709	0.325121	gene1248;gene25006
GO:0032655	regulation of interleukin-12 production	2	17	0.125709	0.325121	gene927;gene17851
GO:0035272	exocrine system development	2	17	0.125709	0.325121	gene25006;gene17147
GO:0043300	regulation of leukocyte degranulation	2	17	0.125709	0.325121	gene4089;gene16287
GO:0044246	regulation of multicellular organismal metabolic process	2	17	0.125709	0.325121	gene18486;gene18913
GO:0090183	regulation of kidney development	2	17	0.125709	0.325121	gene4895;gene21354
GO:0097035	regulation of membrane lipid distribution	2	17	0.125709	0.325121	gene21041;gene1990
GO:1902305	regulation of sodium ion transmembrane transport	2	17	0.125709	0.325121	gene10597;gene20320
GO:0045638	negative regulation of myeloid cell differentiation	3	35	0.133678	0.325121	gene21354;gene16546;gene25134
GO:0001561	fatty acid alpha-oxidation	1	4	0.13797	0.325121	gene18001
GO:0001771	immunological synapse formation	1	4	0.13797	0.325121	gene17851
GO:0001845	phagolysosome assembly	1	4	0.13797	0.325121	gene27162
GO:0001887	selenium compound metabolic process	1	4	0.13797	0.325121	gene24976
GO:0001975	response to amphetamine	1	4	0.13797	0.325121	gene19363
GO:0002318	myeloid progenitor cell differentiation	1	4	0.13797	0.325121	gene21152
GO:0002407	dendritic cell chemotaxis	1	4	0.13797	0.325121	gene17851
GO:0002825	regulation of T-helper 1 type immune response	1	4	0.13797	0.325121	gene17851
GO:0002827	positive regulation of T-helper 1 type immune response	1	4	0.13797	0.325121	gene17851
GO:0003376	sphingosine-1-phosphate signaling pathway	1	4	0.13797	0.325121	gene8407
GO:0006123	mitochondrial electron transport, cytochrome c to oxygen	1	4	0.13797	0.325121	gene25769
GO:0006552	leucine catabolic process	1	4	0.13797	0.325121	gene21287
GO:0006598	polyamine catabolic process	1	4	0.13797	0.325121	gene27059
GO:0006848	pyruvate transport	1	4	0.13797	0.325121	gene9220
GO:0006883	cellular sodium ion homeostasis	1	4	0.13797	0.325121	gene262
GO:0009445	putrescine metabolic process	1	4	0.13797	0.325121	gene27059
GO:0009593	detection of chemical stimulus	1	4	0.13797	0.325121	gene21364
GO:0009595	detection of biotic stimulus	1	4	0.13797	0.325121	gene3704
GO:0010637	negative regulation of mitochondrial fusion	1	4	0.13797	0.325121	gene62
GO:0010713	negative regulation of collagen metabolic process	1	4	0.13797	0.325121	gene18913
GO:0010866	regulation of triglyceride biosynthetic process	1	4	0.13797	0.325121	gene16281
GO:0010994	free ubiquitin chain polymerization	1	4	0.13797	0.325121	gene62
GO:0014889	muscle atrophy	1	4	0.13797	0.325121	gene11828
GO:0015791	polyol transport	1	4	0.13797	0.325121	gene21905
GO:0017014	protein nitrosylation	1	4	0.13797	0.325121	gene8001
GO:0018119	peptidyl-cysteine S-nitrosylation	1	4	0.13797	0.325121	gene8001
GO:0019060	intracellular transport of viral protein in host cell	1	4	0.13797	0.325121	gene23242
GO:0019062	virion attachment to host cell	1	4	0.13797	0.325121	gene26990
GO:0019511	peptidyl-proline hydroxylation	1	4	0.13797	0.325121	gene13989
GO:0021983	pituitary gland development	1	4	0.13797	0.325121	gene25006
GO:0030388	fructose 1,6-bisphosphate metabolic process	1	4	0.13797	0.325121	gene19736
GO:0030502	negative regulation of bone mineralization	1	4	0.13797	0.325121	gene19800
GO:0030539	male genitalia development	1	4	0.13797	0.325121	gene25006
GO:0030656	regulation of vitamin metabolic process	1	4	0.13797	0.325121	gene927
GO:0030916	otic vesicle formation	1	4	0.13797	0.325121	gene25006
GO:0030949	positive regulation of vascular endothelial growth factor receptor signaling pathway	1	4	0.13797	0.325121	gene25006
GO:0032606	type I interferon production	1	4	0.13797	0.325121	gene2457
GO:0032660	regulation of interleukin-17 production	1	4	0.13797	0.325121	gene927
GO:0032692	negative regulation of interleukin-1 production	1	4	0.13797	0.325121	gene6143
GO:0032792	negative regulation of CREB transcription factor activity	1	4	0.13797	0.325121	gene9182
GO:0032966	negative regulation of collagen biosynthetic process	1	4	0.13797	0.325121	gene18913
GO:0033034	positive regulation of myeloid cell apoptotic process	1	4	0.13797	0.325121	gene21354
GO:0033189	response to vitamin A	1	4	0.13797	0.325121	gene20994
GO:0034115	negative regulation of heterotypic cell-cell adhesion	1	4	0.13797	0.325121	gene21354
GO:0034393	positive regulation of smooth muscle cell apoptotic process	1	4	0.13797	0.325121	gene927
GO:0034695	response to prostaglandin E	1	4	0.13797	0.325121	gene17851
GO:0035025	positive regulation of Rho protein signal transduction	1	4	0.13797	0.325121	gene24339
GO:0035360	positive regulation of peroxisome proliferator activated receptor signaling pathway	1	4	0.13797	0.325121	gene26055
GO:0035519	protein K29-linked ubiquitination	1	4	0.13797	0.325121	gene62
GO:0035809	regulation of urine volume	1	4	0.13797	0.325121	gene7131
GO:0036302	atrioventricular canal development	1	4	0.13797	0.325121	gene7131
GO:0036499	PERK-mediated unfolded protein response	1	4	0.13797	0.325121	gene9182
GO:0036500	ATF6-mediated unfolded protein response	1	4	0.13797	0.325121	gene9182
[truncated: 1,741 more rows]

## Sheet: GO for downregulated mRNAs
Additional file 12 GO terms for D8 versus D0. List of GO terms for downregulated mRNAs from D8 versus D0.
GO ID	Description	GeneRatio (310)	BgRatio (8043)	pvalue	fdr	geneID
GO:0032501	multicellular organismal process	143	2189	2.92826e-13	1.13792e-09	gene1119;gene8330;gene20923;gene25629;gene18333;gene253;gene15724;gene19592;gene6700;gene7875;gene2349;gene24419;gene3291;gene6122;gene27686;gene11076;gene16865;gene18512;gene2748;gene14755;gene6871;gene12136;gene6579;gene12516;gene1941;gene2341;gene10497;gene3323;gene5112;gene1316;gene25119;gene12223;gene10326;gene10465;gene14815;gene16272;gene27880;gene12936;gene13728;gene13745;gene24022;gene10…
GO:0048731	system development	111	1520	6.25904e-13	1.21613e-09	gene8330;gene20923;gene25629;gene18333;gene253;gene15724;gene19592;gene6700;gene7875;gene24419;gene6122;gene2748;gene14755;gene6871;gene12136;gene12516;gene16865;gene1941;gene2341;gene3323;gene5112;gene1316;gene25119;gene16272;gene27880;gene12936;gene13728;gene13745;gene24022;gene10637;gene12662;gene13389;gene8814;gene12429;gene12339;gene7928;gene18874;gene8762;gene2349;gene23067;gene26042;gene14…
GO:0048856	anatomical structure development	125	1826	1.06635e-12	1.38127e-09	gene734;gene8330;gene20923;gene25629;gene18333;gene253;gene15724;gene19592;gene6700;gene7875;gene24419;gene27686;gene10813;gene6122;gene2748;gene14755;gene6871;gene12136;gene6579;gene12516;gene16865;gene1941;gene2341;gene3323;gene5112;gene1316;gene25119;gene16272;gene27880;gene12936;gene13728;gene13745;gene24022;gene10637;gene12662;gene13389;gene8814;gene12429;gene12339;gene7928;gene18874;gene876…
GO:0032502	developmental process	138	2151	4.96674e-12	4.19885e-09	gene734;gene1119;gene8330;gene20923;gene25629;gene18333;gene253;gene15724;gene19592;gene6700;gene14536;gene7875;gene24419;gene3291;gene6122;gene27686;gene10813;gene2748;gene14755;gene6871;gene12136;gene6579;gene12516;gene16865;gene1941;gene2341;gene3323;gene5112;gene1316;gene25119;gene16272;gene27880;gene12936;gene13728;gene13745;gene24022;gene10637;gene12662;gene13389;gene8814;gene12429;gene1233…
GO:0007155	cell adhesion	44	361	5.40254e-12	4.19885e-09	gene12223;gene9760;gene1316;gene22130;gene22748;gene14104;gene2349;gene17106;gene13292;gene2260;gene25865;gene25629;gene21381;gene22027;gene6119;gene23067;gene3148;gene10637;gene1086;gene10876;gene11922;gene12662;gene13928;gene14740;gene17094;gene19058;gene20358;gene2096;gene21374;gene22504;gene2268;gene23650;gene4861;gene7596;gene7601;gene8814;gene10326;gene14433;gene17654;gene10813;gene26338;ge…
GO:0022610	biological adhesion	44	363	6.53625e-12	4.23331e-09	gene12223;gene9760;gene1316;gene22130;gene22748;gene14104;gene2349;gene17106;gene13292;gene2260;gene25865;gene25629;gene21381;gene22027;gene6119;gene23067;gene3148;gene10637;gene1086;gene10876;gene11922;gene12662;gene13928;gene14740;gene17094;gene19058;gene20358;gene2096;gene21374;gene22504;gene2268;gene23650;gene4861;gene7596;gene7601;gene8814;gene10326;gene14433;gene17654;gene10813;gene26338;ge…
GO:0044767	single-organism developmental process	136	2125	9.98624e-12	5.54379e-09	gene1119;gene8330;gene20923;gene25629;gene18333;gene253;gene15724;gene19592;gene6700;gene7875;gene24419;gene3291;gene6122;gene27686;gene10813;gene2748;gene14755;gene6871;gene12136;gene6579;gene12516;gene16865;gene1941;gene2341;gene3323;gene5112;gene1316;gene25119;gene16272;gene27880;gene12936;gene13728;gene13745;gene24022;gene10637;gene12662;gene13389;gene8814;gene12429;gene12339;gene7928;gene188…
GO:0044707	single-multicellular organism process	131	2018	1.17702e-11	5.71738e-09	gene1119;gene8330;gene20923;gene25629;gene18333;gene253;gene15724;gene19592;gene6700;gene7875;gene24419;gene3291;gene6122;gene27686;gene2748;gene14755;gene6871;gene12136;gene6579;gene2349;gene12516;gene16865;gene1941;gene2341;gene3323;gene5112;gene1316;gene25119;gene12223;gene16272;gene27880;gene12936;gene13728;gene13745;gene24022;gene10637;gene12662;gene13389;gene8814;gene12429;gene12339;gene792…
GO:0007275	multicellular organism development	120	1790	1.88165e-11	8.12454e-09	gene1119;gene8330;gene20923;gene25629;gene18333;gene253;gene15724;gene19592;gene6700;gene7875;gene24419;gene27686;gene6122;gene2748;gene14755;gene6871;gene12136;gene6579;gene12516;gene16865;gene1941;gene2341;gene3323;gene5112;gene1316;gene25119;gene16272;gene27880;gene12936;gene13728;gene13745;gene24022;gene10637;gene12662;gene13389;gene8814;gene12429;gene12339;gene7928;gene18874;gene8762;gene734…
GO:0030154	cell differentiation	94	1270	4.28251e-11	1.66418e-08	gene8330;gene20923;gene24419;gene3291;gene6122;gene10813;gene2748;gene6871;gene2341;gene3323;gene12136;gene16272;gene27880;gene12662;gene6700;gene8814;gene12339;gene8762;gene2349;gene12429;gene26042;gene14433;gene10465;gene19058;gene17146;gene24825;gene4250;gene5676;gene12516;gene5112;gene9820;gene10774;gene17106;gene10914;gene13928;gene17636;gene1941;gene25629;gene24632;gene23067;gene734;gene112…
GO:0065007	biological regulation	238	4868	4.97865e-10	1.56076e-07	gene10925;gene2260;gene6003;gene19058;gene1119;gene12377;gene22181;gene29103;gene4651;gene20170;gene11572;gene1086;gene24632;gene22684;gene11298;gene13728;gene14753;gene23578;gene2631;gene27248;gene3323;gene8330;gene23094;gene16865;gene14536;gene15724;gene1941;gene253;gene25629;gene25934;gene28098;gene29040;gene3613;gene6119;gene6395;gene6685;gene734;gene17094;gene20358;gene26338;gene8069;gene314…
GO:0048869	cellular developmental process	97	1389	5.1604e-10	1.56076e-07	gene8330;gene20923;gene7875;gene24419;gene3291;gene6122;gene10813;gene2748;gene6871;gene12136;gene2341;gene3323;gene16272;gene27880;gene12662;gene6700;gene8814;gene12339;gene8762;gene10182;gene13389;gene253;gene9919;gene2349;gene12429;gene26042;gene14433;gene10465;gene19058;gene17146;gene24825;gene4250;gene5676;gene12516;gene5112;gene9820;gene10774;gene17106;gene10914;gene13928;gene17636;gene1941…
GO:0023051	regulation of signaling	91	1267	5.22129e-10	1.56076e-07	gene20170;gene11572;gene23094;gene1119;gene1316;gene14791;gene2349;gene14753;gene24632;gene8762;gene11298;gene1489;gene22130;gene13928;gene734;gene11076;gene3716;gene1179;gene27248;gene1086;gene18627;gene7766;gene12377;gene14104;gene24419;gene3818;gene5676;gene18874;gene23276;gene16272;gene15724;gene2553;gene27880;gene22181;gene24286;gene29103;gene2260;gene15045;gene16999;gene19564;gene9820;gene1…
GO:0010646	regulation of cell communication	92	1297	7.85613e-10	2.18064e-07	gene20170;gene11572;gene23094;gene1119;gene1316;gene14791;gene2349;gene14753;gene24632;gene8762;gene11298;gene1489;gene22130;gene13928;gene734;gene11076;gene3716;gene1179;gene27248;gene1086;gene18627;gene7766;gene12377;gene14104;gene24419;gene3818;gene5676;gene18874;gene23276;gene16272;gene15724;gene2553;gene27880;gene22181;gene24286;gene29103;gene2260;gene15045;gene16999;gene19564;gene9820;gene1…
GO:0050794	regulation of cellular process	222	4463	1.99121e-09	5.15855e-07	gene10925;gene2260;gene6003;gene19058;gene1119;gene12377;gene22181;gene29103;gene4651;gene20170;gene11572;gene1086;gene24632;gene22684;gene11298;gene13728;gene14753;gene23578;gene2631;gene27248;gene3323;gene8330;gene23094;gene16865;gene14536;gene15724;gene1941;gene253;gene25629;gene25934;gene28098;gene29040;gene3613;gene6119;gene6395;gene6685;gene734;gene17094;gene20358;gene26338;gene8069;gene314…
GO:0050789	regulation of biological process	228	4656	3.77649e-09	9.17214e-07	gene10925;gene2260;gene6003;gene19058;gene1119;gene12377;gene22181;gene29103;gene4651;gene20170;gene11572;gene1086;gene24632;gene22684;gene11298;gene13728;gene14753;gene23578;gene2631;gene27248;gene3323;gene8330;gene23094;gene16865;gene14536;gene15724;gene1941;gene253;gene25629;gene25934;gene28098;gene29040;gene3613;gene6119;gene6395;gene6685;gene734;gene17094;gene20358;gene26338;gene8069;gene314…
GO:0009966	regulation of signal transduction	82	1165	1.39195e-08	3.01886e-06	gene20170;gene11572;gene23094;gene1119;gene1316;gene14791;gene2349;gene14753;gene24632;gene8762;gene11298;gene1489;gene22130;gene13928;gene734;gene11076;gene1179;gene27248;gene1086;gene18627;gene7766;gene12377;gene14104;gene24419;gene3818;gene5676;gene18874;gene23276;gene16272;gene15724;gene27880;gene22181;gene24286;gene29103;gene15045;gene16999;gene19564;gene9820;gene17237;gene20218;gene25273;ge…
GO:0044700	single organism signaling	105	1647	1.39834e-08	3.01886e-06	gene17094;gene20358;gene26338;gene22181;gene29103;gene8069;gene15279;gene19669;gene22504;gene3148;gene12223;gene11076;gene12516;gene10182;gene6700;gene1316;gene18333;gene734;gene15348;gene17237;gene7549;gene17934;gene1446;gene17365;gene24022;gene26042;gene24419;gene14753;gene6119;gene2341;gene11637;gene1195;gene13745;gene17654;gene18151;gene19957;gene20170;gene20218;gene20241;gene20693;gene22027;…
GO:0023052	signaling	105	1649	1.49659e-08	3.06092e-06	gene17094;gene20358;gene26338;gene22181;gene29103;gene8069;gene15279;gene19669;gene22504;gene3148;gene12223;gene11076;gene12516;gene10182;gene6700;gene1316;gene18333;gene734;gene15348;gene17237;gene7549;gene17934;gene1446;gene17365;gene24022;gene26042;gene24419;gene14753;gene6119;gene2341;gene11637;gene1195;gene13745;gene17654;gene18151;gene19957;gene20170;gene20218;gene20241;gene20693;gene22027;…
GO:0048583	regulation of response to stimulus	101	1565	1.61629e-08	3.14045e-06	gene20170;gene11572;gene23094;gene1119;gene1316;gene14791;gene2349;gene6668;gene14753;gene24632;gene8762;gene11298;gene1489;gene22130;gene13928;gene734;gene1086;gene26901;gene11076;gene12662;gene1179;gene27248;gene18627;gene7766;gene12377;gene14104;gene24419;gene3818;gene5676;gene9579;gene14532;gene18874;gene6119;gene23276;gene16272;gene15724;gene27880;gene1941;gene22181;gene24286;gene29103;gene1…
GO:0007165	signal transduction	101	1571	1.98789e-08	3.67855e-06	gene17094;gene20358;gene26338;gene22181;gene29103;gene8069;gene15279;gene19669;gene22504;gene3148;gene11076;gene12516;gene10182;gene6700;gene1316;gene18333;gene734;gene15348;gene17237;gene7549;gene17934;gene1446;gene17365;gene24022;gene26042;gene24419;gene14753;gene6119;gene2341;gene11637;gene1195;gene13745;gene17654;gene18151;gene19957;gene20170;gene20218;gene20241;gene20693;gene22027;gene23067;…
GO:0009888	tissue development	51	589	2.52934e-08	4.36707e-06	gene734;gene253;gene15724;gene19592;gene6700;gene10813;gene6122;gene5112;gene12339;gene18874;gene3323;gene8330;gene7549;gene10465;gene23067;gene1195;gene22914;gene6871;gene17146;gene2050;gene9820;gene16272;gene1119;gene10914;gene17636;gene14753;gene20693;gene22273;gene6685;gene17094;gene18333;gene3148;gene6579;gene22949;gene2553;gene24632;gene11572;gene15686;gene1316;gene25629;gene20923;gene7928;…
GO:0009653	anatomical structure morphogenesis	66	865	2.58473e-08	4.36707e-06	gene20923;gene253;gene15724;gene19592;gene6700;gene7875;gene14755;gene12136;gene6579;gene3323;gene1941;gene16272;gene27880;gene10637;gene25629;gene13389;gene18874;gene1316;gene734;gene10182;gene9919;gene7549;gene6237;gene5112;gene14433;gene8814;gene10465;gene19058;gene23067;gene22914;gene12516;gene24632;gene2349;gene1119;gene10914;gene13928;gene17636;gene8330;gene11572;gene9820;gene6871;gene22684…
GO:0007154	cell communication	105	1692	6.16929e-08	9.98912e-06	gene17094;gene20358;gene26338;gene22181;gene29103;gene8069;gene15279;gene19669;gene22504;gene3148;gene11076;gene12516;gene10182;gene6700;gene1316;gene18333;gene734;gene15348;gene17237;gene7549;gene17934;gene12223;gene1446;gene17365;gene24022;gene26042;gene24419;gene14753;gene6119;gene2341;gene11637;gene1195;gene13745;gene17654;gene18151;gene19957;gene20170;gene20218;gene20241;gene20693;gene22027;…
GO:0048513	animal organ development	73	1051	1.97383e-07	3.06812e-05	gene8330;gene25629;gene18333;gene253;gene15724;gene19592;gene6700;gene7875;gene24419;gene6122;gene14755;gene12516;gene16865;gene1941;gene5112;gene10637;gene13389;gene8814;gene12429;gene12339;gene7928;gene18874;gene3323;gene1316;gene23067;gene6871;gene2349;gene14433;gene11783;gene22644;gene9663;gene10465;gene1195;gene22914;gene13728;gene2110;gene22684;gene24825;gene17146;gene24632;gene9820;gene251…
GO:0048518	positive regulation of biological process	132	2352	2.35937e-07	3.52636e-05	gene1119;gene12377;gene22181;gene29103;gene4651;gene1086;gene11298;gene13728;gene14753;gene23578;gene2631;gene27248;gene3323;gene8330;gene23094;gene14536;gene15724;gene1941;gene20170;gene253;gene25629;gene25934;gene28098;gene29040;gene3613;gene6119;gene6395;gene6685;gene734;gene3148;gene2349;gene19669;gene8762;gene5112;gene6579;gene10497;gene1489;gene22130;gene119;gene12429;gene19887;gene3716;gen…
GO:0048522	positive regulation of cellular process	123	2147	2.67538e-07	3.85057e-05	gene1119;gene12377;gene22181;gene29103;gene4651;gene1086;gene11298;gene13728;gene14753;gene23578;gene2631;gene27248;gene3323;gene8330;gene23094;gene14536;gene15724;gene1941;gene20170;gene253;gene25629;gene25934;gene28098;gene29040;gene3613;gene6119;gene6395;gene6685;gene734;gene3148;gene2349;gene8762;gene10497;gene1489;gene22130;gene119;gene19669;gene14607;gene17654;gene13928;gene13730;gene12516;…
GO:0048468	cell development	45	531	3.52973e-07	4.89876e-05	gene20923;gene6122;gene6871;gene12136;gene16272;gene27880;gene12339;gene14433;gene8814;gene19058;gene17146;gene12516;gene3323;gene2349;gene9820;gene10914;gene13928;gene17636;gene1941;gene253;gene27686;gene6119;gene2260;gene20693;gene22273;gene6685;gene5112;gene12662;gene22914;gene22867;gene5277;gene10465;gene15686;gene10774;gene11824;gene12429;gene16861;gene11146;gene26541;gene1119;gene3613;gene6…
GO:0010648	negative regulation of cell communication	45	533	3.92988e-07	5.26603e-05	gene20170;gene11572;gene1119;gene1316;gene14791;gene2349;gene24632;gene11076;gene1086;gene18874;gene14104;gene15724;gene7766;gene2260;gene15045;gene16999;gene19564;gene9820;gene11146;gene3148;gene14815;gene3308;gene16865;gene136;gene9483;gene7902;gene6119;gene24022;gene15348;gene22181;gene29103;gene10848;gene132;gene17449;gene10948;gene17237;gene25407;gene7549;gene26215;gene11298;gene19887;gene87…
GO:1904035	regulation of epithelial cell apoptotic process	9	27	4.24479e-07	5.49842e-05	gene14815;gene17237;gene1086;gene2631;gene24807;gene24825;gene20170;gene2349;gene4062
GO:0007166	cell surface receptor signaling pathway	57	761	5.35964e-07	6.71857e-05	gene17094;gene20358;gene26338;gene15279;gene19669;gene22504;gene3148;gene12516;gene10182;gene6700;gene1316;gene18333;gene734;gene15348;gene17237;gene7549;gene24419;gene14753;gene6119;gene16861;gene1489;gene10948;gene19887;gene23578;gene25407;gene2748;gene3308;gene8762;gene24825;gene27880;gene6237;gene5853;gene8069;gene5793;gene10848;gene19564;gene2268;gene19947;gene2349;gene22684;gene22914;gene25…
GO:0023057	negative regulation of signaling	44	522	5.63343e-07	6.84109e-05	gene20170;gene11572;gene1119;gene1316;gene14791;gene2349;gene24632;gene11076;gene1086;gene18874;gene14104;gene15724;gene7766;gene2260;gene15045;gene16999;gene19564;gene9820;gene11146;gene3148;gene14815;gene3308;gene16865;gene136;gene9483;gene6119;gene24022;gene15348;gene22181;gene29103;gene10848;gene132;gene17449;gene10948;gene17237;gene25407;gene7549;gene26215;gene11298;gene19887;gene8762;gene42…
GO:0007399	nervous system development	59	821	1.3093e-06	0.00015418	gene20923;gene18333;gene253;gene2748;gene6871;gene12136;gene12516;gene16865;gene1941;gene2341;gene16272;gene27880;gene12936;gene13728;gene13745;gene24022;gene7875;gene12662;gene6700;gene12429;gene8762;gene2349;gene23067;gene26042;gene10465;gene19058;gene2110;gene22684;gene24825;gene4250;gene5676;gene24632;gene10774;gene10914;gene13928;gene17636;gene15724;gene27686;gene6119;gene5853;gene2260;gene3…
GO:0048523	negative regulation of cellular process	110	1912	1.48049e-06	0.000169211	gene2260;gene6003;gene20170;gene11572;gene1086;gene24632;gene22684;gene11076;gene1119;gene12377;gene1316;gene13243;gene13291;gene13728;gene18874;gene23578;gene253;gene3148;gene6122;gene9760;gene9820;gene14791;gene2349;gene6871;gene17654;gene6395;gene16256;gene19058;gene19669;gene3308;gene16865;gene14815;gene17237;gene6119;gene11146;gene14104;gene29040;gene5277;gene15724;gene14532;gene7766;gene144…
GO:0090287	regulation of cellular response to growth factor stimulus	17	115	1.66864e-06	0.000185267	gene1119;gene1316;gene14791;gene2349;gene13928;gene734;gene1179;gene1086;gene23276;gene27880;gene15045;gene16999;gene19564;gene9820;gene5112;gene3308;gene24022
GO:0009968	negative regulation of signal transduction	41	491	1.82889e-06	0.000197418	gene20170;gene11572;gene1119;gene1316;gene14791;gene2349;gene24632;gene11076;gene1086;gene18874;gene14104;gene15724;gene7766;gene15045;gene16999;gene19564;gene9820;gene11146;gene3148;gene14815;gene3308;gene16865;gene136;gene9483;gene6119;gene24022;gene15348;gene22181;gene29103;gene10848;gene132;gene17449;gene10948;gene17237;gene25407;gene7549;gene26215;gene19887;gene8762;gene3323;gene13393
GO:0010758	regulation of macrophage chemotaxis	4	4	2.16601e-06	0.000221503	gene1086;gene19669;gene26901;gene8330
GO:0010759	positive regulation of macrophage chemotaxis	4	4	2.16601e-06	0.000221503	gene1086;gene19669;gene26901;gene8330
GO:0032879	regulation of localization	65	965	3.27958e-06	0.000326781	gene2260;gene6003;gene19058;gene22684;gene7766;gene20923;gene1941;gene17464;gene2349;gene19669;gene13730;gene10911;gene1086;gene11146;gene16272;gene17146;gene19955;gene3291;gene8330;gene11824;gene12223;gene24807;gene2050;gene6098;gene17237;gene15724;gene27686;gene2553;gene10600;gene14532;gene1119;gene253;gene14433;gene14755;gene132;gene25407;gene11076;gene24022;gene6237;gene25273;gene15279;gene24…
GO:0050896	response to stimulus	150	2899	3.74331e-06	0.000363662	gene17094;gene20358;gene26338;gene19669;gene26042;gene22181;gene29103;gene8069;gene10497;gene19058;gene2553;gene15724;gene15279;gene14856;gene2349;gene24286;gene7766;gene19993;gene22504;gene16272;gene1086;gene1941;gene3148;gene11076;gene12516;gene10182;gene6700;gene10465;gene17237;gene27248;gene6122;gene1316;gene18333;gene11572;gene3613;gene734;gene4561;gene15348;gene22027;gene22183;gene7549;gene…
GO:0048585	negative regulation of response to stimulus	46	601	4.50348e-06	0.000426842	gene20170;gene11572;gene1119;gene1316;gene14791;gene2349;gene24632;gene11076;gene1086;gene18874;gene6119;gene14104;gene15724;gene7766;gene15045;gene16999;gene19564;gene9820;gene22684;gene11146;gene3148;gene14815;gene3308;gene16865;gene136;gene9483;gene7902;gene1941;gene24022;gene15348;gene22181;gene29103;gene10848;gene132;gene17449;gene19669;gene17146;gene10948;gene17237;gene25407;gene7549;gene26…
GO:0022008	neurogenesis	44	566	4.99411e-06	0.000462074	gene20923;gene2748;gene6871;gene2341;gene12136;gene16272;gene27880;gene12662;gene6700;gene8762;gene2349;gene12429;gene26042;gene10465;gene19058;gene24825;gene4250;gene5676;gene12516;gene10774;gene10914;gene13928;gene17636;gene1941;gene24632;gene253;gene27686;gene6119;gene5853;gene2260;gene2110;gene15686;gene13393;gene18627;gene22867;gene8330;gene11824;gene16861;gene19669;gene17146;gene28041;gene1…
GO:0048519	negative regulation of biological process	113	2033	5.67971e-06	0.000513287	gene2260;gene6003;gene20170;gene11572;gene1086;gene24632;gene22684;gene11076;gene1119;gene12377;gene1316;gene13243;gene13291;gene13728;gene18874;gene23578;gene253;gene3148;gene6122;gene9760;gene9820;gene14791;gene2349;gene7766;gene6871;gene17654;gene6395;gene16256;gene19058;gene19669;gene3308;gene17237;gene16865;gene14815;gene6119;gene11146;gene14104;gene29040;gene5277;gene15724;gene27686;gene145…
GO:0048666	neuron development	26	259	6.65851e-06	0.000588067	gene20923;gene12136;gene16272;gene27880;gene19058;gene12516;gene2349;gene10914;gene13928;gene17636;gene1941;gene253;gene27686;gene6119;gene2260;gene6871;gene12662;gene22867;gene10465;gene10774;gene11824;gene12429;gene16861;gene10898;gene17734;gene26215
GO:0000904	cell morphogenesis involved in differentiation	22	200	8.1742e-06	0.000705887	gene14433;gene8814;gene19058;gene12516;gene2349;gene10914;gene13928;gene17636;gene1941;gene2260;gene6871;gene27880;gene20693;gene22273;gene10774;gene11824;gene12429;gene16272;gene16861;gene20923;gene1119;gene6288
GO:0040011	locomotion	33	380	8.92892e-06	0.000738344	gene19669;gene20358;gene26042;gene8814;gene22914;gene24022;gene17146;gene12290;gene1119;gene10914;gene13928;gene17636;gene1941;gene2748;gene9448;gene6871;gene18151;gene12516;gene19947;gene26901;gene19955;gene26005;gene3148;gene14104;gene20923;gene1086;gene12662;gene22273;gene2631;gene6003;gene6119;gene5853;gene16865
GO:0051716	cellular response to stimulus	126	2357	8.93005e-06	0.000738344	gene17094;gene20358;gene26338;gene19669;gene26042;gene22181;gene29103;gene8069;gene10497;gene15279;gene14856;gene2349;gene24286;gene19993;gene22504;gene3148;gene11076;gene12516;gene10182;gene6700;gene1316;gene18333;gene11572;gene734;gene1941;gene15348;gene17237;gene7549;gene17934;gene12223;gene1446;gene17365;gene24022;gene24419;gene1086;gene14815;gene14753;gene17654;gene3613;gene6119;gene2341;gen…
GO:0048699	generation of neurons	41	524	9.31683e-06	0.000754275	gene20923;gene2748;gene2341;gene6871;gene12136;gene16272;gene27880;gene12662;gene6700;gene8762;gene12429;gene26042;gene10465;gene19058;gene4250;gene5676;gene12516;gene2349;gene10774;gene10914;gene13928;gene17636;gene1941;gene24632;gene253;gene27686;gene6119;gene5853;gene2260;gene15686;gene13393;gene18627;gene22867;gene8330;gene11824;gene16861;gene17146;gene28041;gene10898;gene17734;gene26215
GO:0022407	regulation of cell-cell adhesion	16	119	1.18386e-05	0.000938871	gene3148;gene16256;gene17654;gene10600;gene24632;gene20691;gene19669;gene11146;gene20170;gene6119;gene10055;gene17934;gene22027;gene2349;gene1941;gene19058
GO:0060429	epithelium development	31	351	1.21226e-05	0.000942172	gene253;gene15724;gene19592;gene6700;gene18874;gene3323;gene7549;gene23067;gene2050;gene5112;gene16272;gene8330;gene1119;gene6871;gene10914;gene17636;gene20693;gene22273;gene6685;gene22949;gene2553;gene24632;gene11572;gene1316;gene18333;gene734;gene25629;gene20923;gene10182;gene11146;gene14104
GO:0051239	regulation of multicellular organismal process	64	991	1.59544e-05	0.00121566	gene2349;gene6871;gene6668;gene2748;gene17654;gene6395;gene5112;gene6579;gene2341;gene12223;gene14607;gene8330;gene12662;gene22867;gene11637;gene1119;gene8762;gene1086;gene11572;gene26042;gene4250;gene5676;gene19058;gene14532;gene10774;gene10925;gene24632;gene12516;gene1316;gene10465;gene20923;gene1941;gene5853;gene13292;gene3613;gene3323;gene10948;gene15279;gene24022;gene6237;gene9760;gene17442;…
GO:0031175	neuron projection development	22	211	1.92459e-05	0.00143826	gene20923;gene12136;gene16272;gene27880;gene19058;gene12516;gene2349;gene10914;gene13928;gene17636;gene1941;gene27686;gene6119;gene2260;gene12662;gene10774;gene11824;gene12429;gene16861;gene10898;gene17734;gene26215
GO:0045597	positive regulation of cell differentiation	30	345	2.27974e-05	0.00167023	gene14607;gene17654;gene8330;gene8762;gene1119;gene26901;gene6871;gene2748;gene4250;gene5676;gene2349;gene10774;gene24632;gene12516;gene11146;gene18151;gene26042;gene19058;gene5853;gene13292;gene3613;gene5112;gene734;gene13393;gene18874;gene253;gene6237;gene17237;gene6579;gene3323
GO:0045595	regulation of cell differentiation	45	621	2.36667e-05	0.00167023	gene10925;gene6871;gene2748;gene17654;gene6395;gene2341;gene14607;gene8330;gene12662;gene8762;gene1119;gene11572;gene26901;gene26042;gene4250;gene5676;gene2349;gene24072;gene24022;gene10774;gene24632;gene12516;gene20923;gene11146;gene18151;gene19058;gene5853;gene13292;gene3613;gene5112;gene10948;gene734;gene15686;gene13393;gene18627;gene12429;gene18874;gene253;gene6237;gene17237;gene17146;gene280…
GO:0023056	positive regulation of signaling	44	602	2.38775e-05	0.00167023	gene23094;gene8762;gene11298;gene14753;gene1489;gene22130;gene2349;gene13928;gene734;gene3716;gene1086;gene7766;gene11076;gene12377;gene14104;gene24419;gene3818;gene5676;gene16272;gene22181;gene24286;gene29103;gene17237;gene15724;gene20218;gene25273;gene6700;gene10848;gene8069;gene17654;gene8330;gene6119;gene15833;gene19058;gene19669;gene3148;gene17449;gene24632;gene1119;gene14607;gene20760;gene2…
GO:0065008	regulation of biological quality	80	1346	2.40805e-05	0.00167023	gene2349;gene6668;gene14815;gene8800;gene7596;gene12546;gene21265;gene22181;gene2260;gene29103;gene12223;gene1941;gene3308;gene9821;gene17464;gene17365;gene1086;gene15724;gene2553;gene6521;gene26042;gene15279;gene13292;gene25865;gene19993;gene3716;gene10497;gene16865;gene4651;gene10465;gene20923;gene8552;gene10925;gene24632;gene1179;gene21977;gene5853;gene12136;gene20693;gene10914;gene6119;gene13…
GO:0030155	regulation of cell adhesion	23	230	2.4499e-05	0.00167023	gene3148;gene16256;gene17654;gene15348;gene10600;gene11146;gene18151;gene26042;gene1086;gene24632;gene20691;gene19669;gene20170;gene6119;gene10055;gene17934;gene22027;gene19058;gene2349;gene1119;gene18871;gene1941;gene8330
GO:2000026	regulation of multicellular organismal development	47	668	3.25402e-05	0.00214741	gene6871;gene2748;gene17654;gene6395;gene5112;gene6579;gene2341;gene2349;gene14607;gene8330;gene12662;gene22867;gene1119;gene8762;gene11572;gene26042;gene4250;gene5676;gene10774;gene24632;gene12516;gene20923;gene19058;gene5853;gene10948;gene9760;gene1086;gene17442;gene3323;gene8552;gene15686;gene20170;gene24022;gene734;gene14532;gene19669;gene13393;gene18627;gene11146;gene12429;gene253;gene6237;g…
GO:0050793	regulation of developmental process	61	951	3.26034e-05	0.00214741	gene10925;gene6871;gene2748;gene17654;gene6395;gene5112;gene6579;gene2341;gene2349;gene14607;gene8330;gene12662;gene22867;gene1119;gene8762;gene11572;gene26901;gene26042;gene14532;gene4250;gene5676;gene24072;gene24022;gene10774;gene14753;gene24632;gene12516;gene20923;gene11146;gene18151;gene19058;gene5853;gene13292;gene3613;gene10948;gene9760;gene1086;gene17442;gene3323;gene8552;gene12136;gene196…
GO:0098609	cell-cell adhesion	19	173	3.49399e-05	0.00226294	gene12223;gene9760;gene22748;gene14104;gene2349;gene17106;gene13292;gene2260;gene25865;gene25629;gene21381;gene22027;gene6119;gene23067;gene3148;gene10326;gene17654;gene10813;gene26042
GO:0010647	positive regulation of cell communication	44	614	3.86673e-05	0.0024633	gene23094;gene8762;gene11298;gene14753;gene1489;gene22130;gene2349;gene13928;gene734;gene3716;gene1086;gene7766;gene11076;gene12377;gene14104;gene24419;gene3818;gene5676;gene16272;gene22181;gene24286;gene29103;gene17237;gene15724;gene20218;gene25273;gene6700;gene10848;gene8069;gene17654;gene8330;gene6119;gene15833;gene19058;gene19669;gene3148;gene17449;gene24632;gene1119;gene14607;gene20760;gene2…
GO:0048667	cell morphogenesis involved in neuron differentiation	16	131	4.00534e-05	0.00251045	gene19058;gene12516;gene2349;gene10914;gene13928;gene17636;gene1941;gene2260;gene6871;gene27880;gene10774;gene11824;gene12429;gene16272;gene16861;gene20923
GO:0009790	embryo development	32	392	4.25542e-05	0.00257147	gene15724;gene19592;gene253;gene6700;gene7875;gene27686;gene1941;gene18874;gene3323;gene734;gene10182;gene10813;gene13728;gene26901;gene8764;gene7549;gene1316;gene6237;gene6871;gene10465;gene22684;gene10914;gene17636;gene24286;gene9820;gene1119;gene1179;gene25629;gene17464;gene6579;gene9000;gene9821
GO:0048568	embryonic organ development	17	146	4.29227e-05	0.00257147	gene15724;gene19592;gene253;gene6700;gene7875;gene1941;gene18874;gene3323;gene6871;gene10465;gene734;gene22684;gene24286;gene9820;gene10813;gene26901;gene6579
GO:0051094	positive regulation of developmental process	36	465	4.30122e-05	0.00257147	gene5112;gene6579;gene14607;gene17654;gene8330;gene8762;gene1119;gene26901;gene6871;gene2748;gene4250;gene5676;gene2349;gene10774;gene24632;gene12516;gene11146;gene18151;gene26042;gene19058;gene5853;gene13292;gene3613;gene9760;gene1086;gene17442;gene3323;gene8552;gene734;gene13393;gene18874;gene253;gene8800;gene6237;gene14755;gene17237
GO:0030030	cell projection organization	33	412	4.69487e-05	0.00276428	gene20923;gene7875;gene14104;gene6119;gene10600;gene12136;gene16272;gene27880;gene10182;gene13389;gene253;gene6700;gene9919;gene19058;gene12516;gene2349;gene10914;gene13928;gene17636;gene1941;gene27686;gene2260;gene10220;gene12662;gene20875;gene10774;gene11824;gene12429;gene16861;gene8800;gene10898;gene17734;gene26215
GO:0045785	positive regulation of cell adhesion	15	121	5.86015e-05	0.00339888	gene3148;gene17654;gene15348;gene11146;gene18151;gene26042;gene20691;gene19669;gene6119;gene10055;gene17934;gene22027;gene19058;gene1941;gene8330
GO:0043066	negative regulation of apoptotic process	30	364	6.26245e-05	0.0035788	gene1086;gene11076;gene1119;gene12377;gene1316;gene13243;gene13291;gene13728;gene18874;gene23578;gene253;gene3148;gene6122;gene9760;gene9820;gene19058;gene19669;gene14815;gene7766;gene1941;gene2260;gene7875;gene20170;gene15348;gene22181;gene29103;gene10848;gene17654;gene2349;gene4062
GO:0071675	regulation of mononuclear cell migration	4	7	6.91014e-05	0.00385767	gene1086;gene19669;gene26901;gene8330
GO:0030799	regulation of cyclic nucleotide metabolic process	7	28	6.94897e-05	0.00385767	gene10497;gene14815;gene1086;gene10637;gene20170;gene3323;gene15724
GO:0007010	cytoskeleton organization	35	459	7.54359e-05	0.00412879	gene2349;gene26042;gene2110;gene17464;gene12136;gene4035;gene17636;gene22130;gene6119;gene10914;gene11824;gene20693;gene26215;gene6700;gene22867;gene18512;gene20875;gene22273;gene22684;gene14433;gene9448;gene16272;gene18627;gene24807;gene8814;gene26338;gene12429;gene17734;gene2748;gene993;gene25934;gene24596;gene14104;gene19669;gene19947
GO:0030036	actin cytoskeleton organization	20	199	7.78965e-05	0.00420425	gene2349;gene26042;gene12136;gene4035;gene17636;gene22130;gene6119;gene10914;gene18512;gene20693;gene20875;gene22273;gene22684;gene14433;gene9448;gene16272;gene18627;gene24807;gene8814;gene26338
GO:0030029	actin filament-based process	21	216	8.3752e-05	0.00445836	gene2349;gene26042;gene26541;gene12136;gene4035;gene17636;gene22130;gene6119;gene10914;gene8814;gene18512;gene20693;gene20875;gene22273;gene22684;gene14433;gene9448;gene16272;gene18627;gene24807;gene26338
GO:0007409	axonogenesis	14	111	8.5368e-05	0.00448297	gene19058;gene2349;gene10914;gene13928;gene17636;gene1941;gene2260;gene27880;gene10774;gene11824;gene12429;gene16272;gene16861;gene20923
GO:0043069	negative regulation of programmed cell death	30	371	8.8803e-05	0.00457529	gene1086;gene11076;gene1119;gene12377;gene1316;gene13243;gene13291;gene13728;gene18874;gene23578;gene253;gene3148;gene6122;gene9760;gene9820;gene19058;gene19669;gene14815;gene7766;gene1941;gene2260;gene7875;gene20170;gene15348;gene22181;gene29103;gene10848;gene17654;gene2349;gene4062
GO:0030182	neuron differentiation	27	318	8.94806e-05	0.00457529	gene20923;gene6871;gene12136;gene16272;gene27880;gene6700;gene10465;gene19058;gene12516;gene2349;gene10914;gene13928;gene17636;gene1941;gene253;gene27686;gene6119;gene2260;gene12662;gene22867;gene10774;gene11824;gene12429;gene16861;gene10898;gene17734;gene26215
GO:0042127	regulation of cell proliferation	42	598	9.35971e-05	0.00472361	gene1086;gene1119;gene11298;gene13728;gene14753;gene23578;gene2631;gene27248;gene3323;gene8330;gene16256;gene11572;gene1941;gene19058;gene6871;gene2349;gene24825;gene7875;gene6700;gene14532;gene6237;gene6119;gene17442;gene15279;gene15724;gene17421;gene2096;gene3613;gene9820;gene16272;gene22027;gene6685;gene11076;gene11637;gene1316;gene17237;gene19887;gene21155;gene23067;gene24286;gene24632;gene734
GO:0051174	regulation of phosphorus metabolic process	46	683	0.000115524	0.00575548	gene20170;gene11572;gene2349;gene10497;gene11298;gene14753;gene1489;gene22130;gene18627;gene12429;gene16272;gene16865;gene3148;gene6119;gene11146;gene29040;gene5277;gene14815;gene1119;gene1316;gene12516;gene5676;gene132;gene1086;gene20218;gene25273;gene5112;gene10637;gene11076;gene17654;gene18874;gene4132;gene15833;gene19058;gene19669;gene9483;gene13730;gene14104;gene17449;gene15724;gene4290;gene…
GO:0048870	cell motility	25	291	0.000136106	0.00656988	gene19669;gene20358;gene26042;gene8814;gene22914;gene24022;gene17146;gene1119;gene2748;gene9448;gene18151;gene12516;gene19947;gene19955;gene26005;gene3148;gene14104;gene1086;gene12662;gene22273;gene2631;gene6003;gene6119;gene5853;gene16865
GO:0051674	localization of cell	25	291	0.000136106	0.00656988	gene19669;gene20358;gene26042;gene8814;gene22914;gene24022;gene17146;gene1119;gene2748;gene9448;gene18151;gene12516;gene19947;gene19955;gene26005;gene3148;gene14104;gene1086;gene12662;gene22273;gene2631;gene6003;gene6119;gene5853;gene16865
GO:0090092	regulation of transmembrane receptor protein serine/threonine kinase signaling pathway	13	102	0.000136943	0.00656988	gene1119;gene1316;gene14791;gene2349;gene13928;gene734;gene1179;gene15045;gene16999;gene19564;gene9820;gene1086;gene3308
GO:0001932	regulation of protein phosphorylation	39	551	0.000144711	0.0068579	gene20170;gene11572;gene2349;gene11298;gene14753;gene1489;gene22130;gene18627;gene12429;gene16272;gene16865;gene3148;gene6119;gene11146;gene1119;gene1316;gene12516;gene5676;gene132;gene1086;gene20218;gene25273;gene11076;gene17654;gene18874;gene4132;gene15833;gene19058;gene19669;gene9483;gene13730;gene17449;gene14104;gene15724;gene8330;gene10848;gene26901;gene20241;gene10497
GO:0050795	regulation of behavior	10	64	0.000148945	0.00689049	gene1086;gene26901;gene1941;gene20923;gene19669;gene15279;gene24022;gene8330;gene17146;gene253
GO:0090288	negative regulation of cellular response to growth factor stimulus	10	64	0.000148945	0.00689049	gene1119;gene1316;gene14791;gene2349;gene1086;gene15045;gene16999;gene19564;gene9820;gene24022
GO:0045765	regulation of angiogenesis	11	77	0.000160492	0.0072911	gene1086;gene1119;gene17442;gene19058;gene3323;gene8552;gene20170;gene24022;gene5853;gene14532;gene19669
GO:0048812	neuron projection morphogenesis	16	147	0.000161357	0.0072911	gene20923;gene12136;gene16272;gene27880;gene19058;gene12516;gene2349;gene10914;gene13928;gene17636;gene1941;gene2260;gene10774;gene11824;gene12429;gene16861
GO:0061564	axon development	14	118	0.000166164	0.00742198	gene19058;gene2349;gene10914;gene13928;gene17636;gene1941;gene2260;gene27880;gene10774;gene11824;gene12429;gene16272;gene16861;gene20923
GO:0022603	regulation of anatomical structure morphogenesis	33	441	0.00017485	0.00772123	gene2748;gene2349;gene1119;gene12516;gene8330;gene20923;gene11146;gene18151;gene26042;gene5853;gene10948;gene1086;gene17442;gene19058;gene3323;gene8552;gene12136;gene19669;gene20875;gene8762;gene8814;gene9448;gene20170;gene24022;gene734;gene14532;gene15686;gene18627;gene253;gene8800;gene17146;gene28041;gene22684
GO:2000351	regulation of endothelial cell apoptotic process	5	15	0.000179775	0.00780848	gene1086;gene2631;gene20170;gene2349;gene4062
GO:0030814	regulation of cAMP metabolic process	6	23	0.000180845	0.00780848	gene10497;gene14815;gene10637;gene20170;gene3323;gene15724
GO:0019220	regulation of phosphate metabolic process	45	677	0.000187194	0.00799378	gene20170;gene11572;gene2349;gene10497;gene11298;gene14753;gene1489;gene22130;gene18627;gene12429;gene16272;gene16865;gene3148;gene6119;gene11146;gene29040;gene5277;gene14815;gene1119;gene1316;gene12516;gene5676;gene132;gene1086;gene20218;gene25273;gene10637;gene11076;gene17654;gene18874;gene4132;gene15833;gene19058;gene19669;gene9483;gene13730;gene14104;gene17449;gene15724;gene4290;gene8330;gene…
GO:0000902	cell morphogenesis	29	369	0.000191773	0.00810035	gene20923;gene7875;gene12136;gene16272;gene27880;gene10182;gene13389;gene253;gene6700;gene9919;gene14433;gene8814;gene19058;gene12516;gene2349;gene10914;gene13928;gene17636;gene1941;gene2260;gene6871;gene20693;gene22273;gene10774;gene11824;gene12429;gene16861;gene1119;gene6288
GO:0042981	regulation of apoptotic process	43	638	0.000194681	0.00813473	gene1086;gene11076;gene1119;gene12377;gene1316;gene13243;gene13291;gene13728;gene18874;gene23578;gene253;gene3148;gene6122;gene9760;gene9820;gene19058;gene19669;gene7766;gene14815;gene2349;gene22181;gene24286;gene29103;gene1941;gene2260;gene7875;gene10848;gene8069;gene17237;gene2631;gene20170;gene6119;gene23067;gene24419;gene17449;gene15348;gene24807;gene24825;gene11637;gene18151;gene5853;gene176…
GO:0034109	homotypic cell-cell adhesion	12	92	0.000197786	0.00817656	gene2349;gene17106;gene13292;gene2260;gene25865;gene25629;gene22027;gene6119;gene12223;gene17654;gene26042;gene3148
GO:0035239	tube morphogenesis	15	135	0.000205045	0.00838742	gene253;gene15724;gene19592;gene6700;gene1941;gene6237;gene23067;gene16272;gene8330;gene1119;gene6871;gene10914;gene17636;gene3323;gene734
GO:0009967	positive regulation of signal transduction	39	563	0.000226802	0.00908611	gene23094;gene8762;gene11298;gene14753;gene1489;gene22130;gene2349;gene13928;gene734;gene1086;gene7766;gene11076;gene12377;gene14104;gene24419;gene3818;gene5676;gene16272;gene22181;gene24286;gene29103;gene17237;gene15724;gene20218;gene25273;gene6700;gene10848;gene8069;gene17654;gene8330;gene6119;gene15833;gene19058;gene19669;gene3148;gene17449;gene1119;gene20760;gene5853
GO:0043067	regulation of programmed cell death	43	643	0.00023123	0.00913104	gene1086;gene11076;gene1119;gene12377;gene1316;gene13243;gene13291;gene13728;gene18874;gene23578;gene253;gene3148;gene6122;gene9760;gene9820;gene19058;gene19669;gene7766;gene14815;gene2349;gene22181;gene24286;gene29103;gene1941;gene2260;gene7875;gene10848;gene8069;gene17237;gene2631;gene20170;gene6119;gene23067;gene24419;gene17449;gene15348;gene24807;gene24825;gene11637;gene18151;gene5853;gene176…
GO:0001501	skeletal system development	18	183	0.000232623	0.00913104	gene13389;gene7928;gene9820;gene14753;gene10465;gene734;gene17094;gene18333;gene3148;gene5112;gene14755;gene6700;gene25629;gene6579;gene9663;gene22914;gene24286;gene9000
GO:0016477	cell migration	23	267	0.000242801	0.00943524	gene19669;gene20358;gene26042;gene8814;gene22914;gene24022;gene17146;gene1119;gene2748;gene9448;gene18151;gene12516;gene19955;gene26005;gene3148;gene14104;gene1086;gene12662;gene22273;gene2631;gene6003;gene6119;gene5853
GO:0009887	organ morphogenesis	26	320	0.000245968	0.0094637	gene253;gene15724;gene19592;gene6700;gene14755;gene1941;gene10637;gene25629;gene13389;gene5112;gene10465;gene23067;gene22914;gene8330;gene11572;gene1119;gene6871;gene734;gene22684;gene24286;gene9820;gene14753;gene20923;gene7928;gene1316;gene6122
GO:0051128	regulation of cellular component organization	67	1151	0.000252782	0.00963049	gene2260;gene19058;gene2349;gene17464;gene2748;gene2341;gene13730;gene12662;gene10055;gene11824;gene12339;gene26215;gene26042;gene2050;gene6098;gene4250;gene5676;gene14104;gene1119;gene17237;gene253;gene22867;gene19955;gene27686;gene12516;gene20923;gene11146;gene18151;gene2110;gene5853;gene22130;gene10914;gene6119;gene16272;gene10948;gene24632;gene6406;gene25407;gene9448;gene10848;gene8069;gene97…
GO:0060284	regulation of cell development	28	359	0.000281171	0.0103878	gene2748;gene2341;gene14607;gene12662;gene8762;gene26042;gene4250;gene5676;gene24022;gene10774;gene24632;gene6871;gene12516;gene20923;gene11146;gene18151;gene5853;gene10948;gene734;gene15686;gene13393;gene18627;gene8330;gene12429;gene17146;gene2349;gene28041;gene1119
GO:0071559	response to transforming growth factor beta	10	69	0.000281956	0.0103878	gene16861;gene1316;gene18333;gene19564;gene22504;gene2268;gene26338;gene734;gene20170;gene2349
GO:0071560	cellular response to transforming growth factor beta stimulus	10	69	0.000281956	0.0103878	gene16861;gene1316;gene18333;gene19564;gene22504;gene2268;gene26338;gene734;gene20170;gene2349
GO:1901342	regulation of vasculature development	11	82	0.000283353	0.0103878	gene1086;gene1119;gene17442;gene19058;gene3323;gene8552;gene20170;gene24022;gene5853;gene14532;gene19669
GO:0035295	tube development	21	236	0.000291099	0.0104742	gene253;gene15724;gene19592;gene6700;gene1941;gene6237;gene23067;gene16272;gene8330;gene1119;gene6871;gene10914;gene17636;gene3323;gene24632;gene734;gene11572;gene1316;gene18333;gene26901;gene6579
GO:1902532	negative regulation of intracellular signal transduction	21	236	0.000291099	0.0104742	gene20170;gene18874;gene14104;gene15724;gene11146;gene3148;gene11076;gene16865;gene9483;gene1086;gene15348;gene22181;gene29103;gene11572;gene132;gene17449;gene2349;gene10848;gene24632;gene26215;gene14815
GO:0048598	embryonic morphogenesis	20	220	0.00030583	0.0109032	gene15724;gene19592;gene253;gene6700;gene1941;gene18874;gene3323;gene734;gene6237;gene6871;gene10465;gene22684;gene10914;gene17636;gene24286;gene9820;gene1119;gene10182;gene10813;gene9821
GO:0010941	regulation of cell death	45	693	0.000316875	0.0111943	gene1086;gene11076;gene1119;gene12377;gene1316;gene13243;gene13291;gene13728;gene18874;gene23578;gene253;gene3148;gene6122;gene9760;gene9820;gene19058;gene19669;gene7766;gene3291;gene14815;gene2349;gene22181;gene24286;gene29103;gene1941;gene2260;gene7875;gene3613;gene10848;gene8069;gene17237;gene2631;gene20170;gene6119;gene23067;gene24419;gene17449;gene15348;gene24807;gene24825;gene11637;gene1815…
GO:0060548	negative regulation of cell death	30	400	0.000335045	0.0115666	gene1086;gene11076;gene1119;gene12377;gene1316;gene13243;gene13291;gene13728;gene18874;gene23578;gene253;gene3148;gene6122;gene9760;gene9820;gene19058;gene19669;gene14815;gene7766;gene1941;gene2260;gene7875;gene20170;gene15348;gene22181;gene29103;gene10848;gene17654;gene2349;gene4062
GO:0017015	regulation of transforming growth factor beta receptor signaling pathway	9	58	0.000336343	0.0115666	gene1316;gene14791;gene15045;gene16999;gene19564;gene9820;gene1086;gene3308;gene734
GO:1903844	regulation of cellular response to transforming growth factor beta stimulus	9	58	0.000336343	0.0115666	gene1316;gene14791;gene15045;gene16999;gene19564;gene9820;gene1086;gene3308;gene734
GO:0051049	regulation of transport	43	655	0.000345451	0.0117756	gene2260;gene6003;gene19058;gene7766;gene1941;gene19669;gene13730;gene10911;gene24807;gene2050;gene6098;gene17237;gene15724;gene27686;gene2553;gene10600;gene1119;gene253;gene132;gene2349;gene11076;gene25273;gene24632;gene2341;gene22684;gene14433;gene16865;gene13389;gene14607;gene20760;gene10948;gene17106;gene16256;gene20170;gene6579;gene10925;gene7549;gene1086;gene14815;gene11298;gene26901;gene42…
GO:0031589	cell-substrate adhesion	10	71	0.000357664	0.0120859	gene1316;gene22130;gene14104;gene14433;gene22504;gene26338;gene3148;gene7928;gene2349;gene5853
GO:0051051	negative regulation of transport	17	174	0.000374375	0.0124968	gene2260;gene6003;gene7766;gene17237;gene15724;gene27686;gene24632;gene13389;gene10948;gene16256;gene20170;gene6579;gene1086;gene11298;gene22684;gene4290;gene28041
GO:0007179	transforming growth factor beta receptor signaling pathway	8	47	0.000376254	0.0124968	gene16861;gene1316;gene18333;gene19564;gene22504;gene2268;gene26338;gene734
GO:0048584	positive regulation of response to stimulus	48	765	0.000434028	0.0142935	gene23094;gene8762;gene11298;gene14753;gene1489;gene22130;gene2349;gene13928;gene734;gene1086;gene26901;gene7766;gene11076;gene12377;gene14104;gene24419;gene3818;gene5676;gene9579;gene16272;gene1941;gene22181;gene24286;gene29103;gene17237;gene15724;gene20218;gene25273;gene6700;gene19669;gene10848;gene8069;gene15279;gene8330;gene17654;gene6119;gene15833;gene19058;gene3148;gene19947;gene17449;gene4…
GO:1902531	regulation of intracellular signal transduction	47	747	0.000471562	0.0153991	gene20170;gene14753;gene11298;gene1489;gene22130;gene18627;gene11076;gene12377;gene14104;gene2349;gene24419;gene3818;gene5676;gene18874;gene15724;gene22181;gene24286;gene29103;gene1086;gene20218;gene25273;gene11146;gene3148;gene17654;gene8330;gene6119;gene15833;gene19058;gene19669;gene16865;gene9483;gene16272;gene15348;gene11572;gene132;gene17449;gene10848;gene24632;gene1119;gene18871;gene26215;g…
GO:0016337	single organismal cell-cell adhesion	15	146	0.000482482	0.0155409	gene2349;gene17106;gene13292;gene2260;gene25865;gene25629;gene22027;gene6119;gene23067;gene3148;gene10326;gene12223;gene17654;gene10813;gene26042
GO:0042325	regulation of phosphorylation	40	605	0.000490358	0.0155409	gene20170;gene11572;gene2349;gene11298;gene14753;gene1489;gene22130;gene18627;gene12429;gene16272;gene16865;gene3148;gene6119;gene11146;gene1119;gene1316;gene12516;gene5676;gene132;gene1086;gene20218;gene25273;gene11076;gene17654;gene18874;gene4132;gene15833;gene19058;gene19669;gene9483;gene13730;gene14104;gene17449;gene15724;gene4290;gene8330;gene10848;gene26901;gene20241;gene10497
GO:0072358	cardiovascular system development	27	353	0.000491901	0.0155409	gene15724;gene19592;gene253;gene6700;gene6122;gene14755;gene3323;gene1316;gene25119;gene12339;gene1119;gene1086;gene24022;gene25298;gene734;gene10182;gene15686;gene17094;gene18874;gene6871;gene14532;gene19058;gene2268;gene4062;gene5853;gene8814;gene11572
GO:0072359	circulatory system development	27	353	0.000491901	0.0155409	gene15724;gene19592;gene253;gene6700;gene6122;gene14755;gene3323;gene1316;gene25119;gene12339;gene1119;gene1086;gene24022;gene25298;gene734;gene10182;gene15686;gene17094;gene18874;gene6871;gene14532;gene19058;gene2268;gene4062;gene5853;gene8814;gene11572
GO:0030510	regulation of BMP signaling pathway	7	38	0.000531769	0.0164303	gene1119;gene1316;gene14791;gene2349;gene13928;gene734;gene1179
GO:0006928	movement of cell or subcellular component	33	469	0.000536967	0.0164303	gene19669;gene20358;gene26042;gene10898;gene8814;gene22914;gene24022;gene17146;gene1119;gene10914;gene13928;gene17636;gene1941;gene2748;gene9448;gene18151;gene10326;gene19935;gene12516;gene19947;gene19955;gene26005;gene3148;gene14104;gene20923;gene1086;gene12662;gene22273;gene2631;gene6003;gene6119;gene5853;gene16865
GO:0001934	positive regulation of protein phosphorylation	26	338	0.000573847	0.017355	gene2349;gene11298;gene14753;gene1489;gene22130;gene18627;gene12429;gene16272;gene16865;gene3148;gene12516;gene5676;gene1086;gene20218;gene25273;gene15833;gene19058;gene19669;gene13730;gene1119;gene14104;gene15724;gene8330;gene10848;gene26901;gene10497
GO:1904036	negative regulation of epithelial cell apoptotic process	4	11	0.000576118	0.017355	gene14815;gene20170;gene2349;gene4062
GO:0050920	regulation of chemotaxis	8	50	0.000581032	0.0173684	gene1086;gene26901;gene20923;gene19669;gene15279;gene24022;gene8330;gene17146
GO:0050730	regulation of peptidyl-tyrosine phosphorylation	10	77	0.000692866	0.0205533	gene11572;gene12516;gene5676;gene6119;gene14753;gene1119;gene20241;gene11298;gene2349;gene3148
GO:0022604	regulation of cell morphogenesis	22	270	0.00071017	0.020907	gene2748;gene12516;gene20923;gene11146;gene18151;gene26042;gene5853;gene10948;gene12136;gene19669;gene20875;gene8762;gene8814;gene9448;gene734;gene15686;gene18627;gene8800;gene17146;gene2349;gene28041;gene1119
GO:0032989	cellular component morphogenesis	29	400	0.000731539	0.0213741	gene20923;gene7875;gene12136;gene16272;gene27880;gene10182;gene13389;gene253;gene6700;gene9919;gene14433;gene8814;gene19058;gene12516;gene2349;gene10914;gene13928;gene17636;gene1941;gene2260;gene6871;gene20693;gene22273;gene10774;gene11824;gene12429;gene16861;gene1119;gene6288
GO:0043269	regulation of ion transport	13	121	0.000745341	0.0216149	gene19669;gene17237;gene15724;gene27686;gene10600;gene132;gene13730;gene2349;gene24632;gene16865;gene10925;gene1086;gene14815
GO:0022409	positive regulation of cell-cell adhesion	9	65	0.000797148	0.0228489	gene3148;gene17654;gene20691;gene19669;gene6119;gene10055;gene17934;gene22027;gene1941
GO:0051270	regulation of cellular component movement	25	327	0.000799651	0.0228489	gene22684;gene20923;gene2349;gene1086;gene11146;gene13730;gene16272;gene17146;gene19058;gene19955;gene3291;gene8330;gene11824;gene12223;gene14532;gene14433;gene19669;gene24022;gene6237;gene15279;gene12339;gene14104;gene24632;gene26901;gene22867
GO:0071622	regulation of granulocyte chemotaxis	4	12	0.000838089	0.0237724	gene1086;gene19669;gene26901;gene8330
GO:0048562	embryonic organ morphogenesis	11	93	0.000846708	0.0238428	gene15724;gene19592;gene253;gene6700;gene1941;gene6871;gene10465;gene734;gene22684;gene24286;gene9820
GO:0048858	cell projection morphogenesis	22	274	0.000864342	0.0241643	gene20923;gene7875;gene12136;gene16272;gene27880;gene10182;gene13389;gene253;gene6700;gene9919;gene19058;gene12516;gene2349;gene10914;gene13928;gene17636;gene1941;gene2260;gene10774;gene11824;gene12429;gene16861
GO:1902533	positive regulation of intracellular signal transduction	27	367	0.000894332	0.0248241	gene11298;gene14753;gene1489;gene22130;gene11076;gene12377;gene14104;gene2349;gene24419;gene3818;gene5676;gene22181;gene24286;gene29103;gene15724;gene1086;gene20218;gene25273;gene17654;gene8330;gene6119;gene15833;gene19058;gene19669;gene3148;gene16272;gene1119
GO:0010769	regulation of cell morphogenesis involved in differentiation	15	155	0.000905563	0.0249576	gene2748;gene12516;gene20923;gene11146;gene18151;gene26042;gene5853;gene10948;gene734;gene15686;gene18627;gene17146;gene2349;gene28041;gene1119
GO:0010562	positive regulation of phosphorus metabolic process	28	387	0.000931955	0.0253257	gene2349;gene10497;gene11298;gene14753;gene1489;gene22130;gene18627;gene12429;gene16272;gene16865;gene3148;gene14815;gene12516;gene5676;gene1086;gene20218;gene25273;gene15833;gene19058;gene19669;gene13730;gene1119;gene14104;gene15724;gene8330;gene3323;gene10848;gene26901
GO:0045937	positive regulation of phosphate metabolic process	28	387	0.000931955	0.0253257	gene2349;gene10497;gene11298;gene14753;gene1489;gene22130;gene18627;gene12429;gene16272;gene16865;gene3148;gene14815;gene12516;gene5676;gene1086;gene20218;gene25273;gene15833;gene19058;gene19669;gene13730;gene1119;gene14104;gene15724;gene8330;gene3323;gene10848;gene26901
GO:0002521	leukocyte differentiation	12	109	0.000952068	0.0256926	gene8330;gene24419;gene8814;gene6871;gene2349;gene17106;gene25629;gene5112;gene11298;gene17447;gene17654;gene26042
GO:0090101	negative regulation of transmembrane receptor protein serine/threonine kinase signaling pathway	8	54	0.000985184	0.0264029	gene1119;gene1316;gene14791;gene2349;gene15045;gene16999;gene19564;gene9820
GO:0002690	positive regulation of leukocyte chemotaxis	5	21	0.00100673	0.0267955	gene19669;gene15279;gene1086;gene26901;gene8330
GO:0009798	axis specification	6	31	0.00101688	0.0268815	gene1316;gene734;gene253;gene1179;gene6700;gene7549
GO:0051272	positive regulation of cellular component movement	15	157	0.00103352	0.0269423	gene1086;gene11146;gene13730;gene16272;gene17146;gene19058;gene19955;gene3291;gene8330;gene11824;gene19669;gene24022;gene6237;gene15279;gene26901
GO:0098602	single organism cell adhesion	15	158	0.00110302	0.0283863	gene2349;gene17106;gene13292;gene2260;gene25865;gene25629;gene22027;gene6119;gene23067;gene3148;gene10326;gene12223;gene17654;gene10813;gene26042
GO:0042221	response to chemical	71	1304	0.00112288	0.0287074	gene19669;gene20358;gene26042;gene10497;gene19058;gene2553;gene15279;gene14856;gene2349;gene24286;gene7766;gene19993;gene22504;gene1941;gene3148;gene11076;gene17237;gene27248;gene6122;gene1316;gene18333;gene11572;gene1086;gene19955;gene13728;gene14753;gene17654;gene3613;gene16861;gene16272;gene24807;gene20170;gene6871;gene10914;gene13928;gene17636;gene8762;gene734;gene18151;gene28098;gene6395;gen…
GO:0010959	regulation of metal ion transport	10	82	0.0011402	0.0288763	gene19669;gene15724;gene10600;gene132;gene13730;gene2349;gene24632;gene16865;gene10925;gene14815
GO:0071867	response to monoamine	4	13	0.00117407	0.0288763	gene10637;gene1941;gene16865;gene2349
GO:0071868	cellular response to monoamine stimulus	4	13	0.00117407	0.0288763	gene10637;gene1941;gene16865;gene2349
GO:0071869	response to catecholamine	4	13	0.00117407	0.0288763	gene10637;gene1941;gene16865;gene2349
GO:0071870	cellular response to catecholamine stimulus	4	13	0.00117407	0.0288763	gene10637;gene1941;gene16865;gene2349
GO:1904037	positive regulation of epithelial cell apoptotic process	4	13	0.00117407	0.0288763	gene17237;gene1086;gene2631;gene24807
GO:0042327	positive regulation of phosphorylation	26	356	0.00123631	0.0302157	gene2349;gene11298;gene14753;gene1489;gene22130;gene18627;gene12429;gene16272;gene16865;gene3148;gene12516;gene5676;gene1086;gene20218;gene25273;gene15833;gene19058;gene19669;gene13730;gene1119;gene14104;gene15724;gene8330;gene10848;gene26901;gene10497
GO:0046578	regulation of Ras protein signal transduction	10	83	0.00125315	0.0304359	gene11076;gene17654;gene8330;gene18871;gene26215;gene14206;gene18151;gene20875;gene22684;gene26042
GO:0051240	positive regulation of multicellular organismal process	34	514	0.00131205	0.0316685	gene2349;gene5112;gene6579;gene14607;gene17654;gene8330;gene11637;gene8762;gene1119;gene2748;gene4250;gene5676;gene1086;gene10774;gene24632;gene6871;gene12516;gene1941;gene19058;gene5853;gene13292;gene3613;gene24022;gene6237;gene9760;gene17442;gene3323;gene8552;gene734;gene13393;gene17106;gene4561;gene14755;gene17237
GO:0043408	regulation of MAPK cascade	21	265	0.00133198	0.0319511	gene20170;gene11298;gene14753;gene1489;gene22130;gene18627;gene1086;gene20218;gene25273;gene11076;gene15833;gene19058;gene19669;gene2349;gene3148;gene9483;gene16272;gene11572;gene132;gene17449;gene14104
GO:0051960	regulation of nervous system development	23	303	0.00141773	0.0337993	gene2748;gene2341;gene12662;gene8762;gene26042;gene4250;gene5676;gene10774;gene24632;gene6871;gene12516;gene20923;gene5853;gene19058;gene9760;gene15686;gene13393;gene18627;gene8330;gene12429;gene17146;gene2349;gene28041
GO:0032990	cell part morphogenesis	22	287	0.00158187	0.036018	gene20923;gene7875;gene12136;gene16272;gene27880;gene10182;gene13389;gene253;gene6700;gene9919;gene19058;gene12516;gene2349;gene10914;gene13928;gene17636;gene1941;gene2260;gene10774;gene11824;gene12429;gene16861
GO:0061138	morphogenesis of a branching epithelium	8	58	0.00158833	0.036018	gene18874;gene3323;gene23067;gene16272;gene1119;gene15724;gene20923;gene8330
GO:0090280	positive regulation of calcium ion import	4	14	0.00159421	0.036018	gene19669;gene15724;gene13730;gene2349
GO:0050790	regulation of catalytic activity	45	749	0.00163974	0.0368027	gene11572;gene2349;gene10497;gene12429;gene19887;gene3716;gene1086;gene3148;gene29040;gene5277;gene14815;gene812;gene16865;gene12516;gene5676;gene14104;gene20875;gene26215;gene20218;gene25273;gene14753;gene14433;gene27248;gene4062;gene6119;gene7875;gene11076;gene20170;gene18874;gene4132;gene9483;gene13730;gene16272;gene10848;gene18151;gene19669;gene15724;gene4290;gene8330;gene13291;gene1119;gene1…
GO:0061448	connective tissue development	10	86	0.00164788	0.0368027	gene8330;gene1195;gene22914;gene6871;gene9820;gene14753;gene17094;gene18333;gene3148;gene7928
GO:0048729	tissue morphogenesis	18	217	0.00175317	0.0381578	gene253;gene15724;gene19592;gene6700;gene18874;gene3323;gene10465;gene23067;gene16272;gene8330;gene1119;gene10914;gene17636;gene20923;gene14104;gene1941;gene734;gene9821
GO:0048646	anatomical structure formation involved in morphogenesis	30	443	0.00176431	0.0381578	gene12136;gene10182;gene13389;gene253;gene6700;gene9919;gene7549;gene6237;gene5112;gene14433;gene8814;gene1119;gene10914;gene17636;gene3323;gene1086;gene24022;gene23650;gene734;gene12516;gene14532;gene19058;gene2268;gene4062;gene5853;gene25629;gene7928;gene1941;gene9821;gene6122
GO:0030335	positive regulation of cell migration	14	149	0.00176873	0.0381578	gene1086;gene11146;gene13730;gene16272;gene17146;gene19058;gene19955;gene3291;gene8330;gene19669;gene24022;gene6237;gene15279;gene26901
GO:1903522	regulation of blood circulation	8	59	0.00177729	0.0381578	gene2349;gene12223;gene19058;gene10465;gene3323;gene16865;gene10925;gene19592
GO:0065009	regulation of molecular function	55	971	0.00189939	0.040555	gene1119;gene12377;gene22181;gene29103;gene11572;gene2349;gene10497;gene12429;gene19887;gene3716;gene12516;gene17464;gene6871;gene1086;gene3148;gene14815;gene17237;gene29040;gene5277;gene15724;gene812;gene10600;gene16865;gene5676;gene14104;gene20875;gene26215;gene20218;gene25273;gene14753;gene14433;gene27248;gene4062;gene6119;gene7875;gene11076;gene20170;gene18874;gene4132;gene9483;gene13730;gene…
GO:0031325	positive regulation of cellular metabolic process	70	1307	0.00191389	0.0406414	gene1119;gene12377;gene22181;gene29103;gene4651;gene11298;gene14536;gene15724;gene1941;gene20170;gene253;gene25629;gene25934;gene28098;gene29040;gene3613;gene6119;gene6395;gene6685;gene734;gene2349;gene10497;gene14753;gene1489;gene22130;gene119;gene12516;gene11637;gene17464;gene18627;gene12429;gene16272;gene16865;gene3148;gene14815;gene8330;gene17237;gene5676;gene1086;gene20218;gene25273;gene1744…
GO:0061061	muscle structure development	15	167	0.00192588	0.0406737	gene6122;gene12339;gene11783;gene22644;gene9663;gene22914;gene3323;gene23650;gene1119;gene20693;gene15686;gene26541;gene14433;gene17449;gene8764
GO:0001763	morphogenesis of a branching structure	8	60	0.00198358	0.041666	gene18874;gene3323;gene23067;gene16272;gene1119;gene15724;gene20923;gene8330
GO:0050767	regulation of neurogenesis	21	275	0.00210623	0.0440044	gene2748;gene2341;gene12662;gene8762;gene26042;gene4250;gene5676;gene10774;gene24632;gene6871;gene12516;gene20923;gene5853;gene15686;gene13393;gene18627;gene8330;gene12429;gene17146;gene2349;gene28041
GO:0033135	regulation of peptidyl-serine phosphorylation	7	48	0.00223158	0.0463739	gene11298;gene12429;gene16272;gene16865;gene3148;gene132;gene6119
GO:2000147	positive regulation of cell motility	14	153	0.00227074	0.0469367	gene1086;gene11146;gene13730;gene16272;gene17146;gene19058;gene19955;gene3291;gene8330;gene19669;gene24022;gene6237;gene15279;gene26901
GO:0002687	positive regulation of leukocyte migration	5	25	0.00231615	0.0475542	gene19669;gene15279;gene1086;gene26901;gene8330
GO:2001235	positive regulation of apoptotic signaling pathway	10	90	0.00232509	0.0475542	gene1086;gene7766;gene22181;gene24286;gene29103;gene10848;gene8069;gene6119;gene17449;gene5853
GO:0010720	positive regulation of cell development	17	205	0.00234132	0.0476355	gene14607;gene8762;gene2748;gene4250;gene5676;gene10774;gene24632;gene6871;gene12516;gene11146;gene18151;gene26042;gene5853;gene734;gene13393;gene8330;gene2349
GO:0009891	positive regulation of biosynthetic process	47	807	0.00242669	0.0491151	gene1119;gene12377;gene22181;gene29103;gene4651;gene11298;gene14536;gene15724;gene1941;gene20170;gene253;gene25629;gene25934;gene28098;gene29040;gene3613;gene6119;gene6395;gene6685;gene734;gene19669;gene10497;gene119;gene12516;gene11637;gene14815;gene17449;gene14104;gene1086;gene11076;gene1195;gene13728;gene20218;gene2110;gene22630;gene6237;gene6406;gene6668;gene6871;gene8069;gene22914;gene3323;g…
GO:0045444	fat cell differentiation	8	62	0.00245251	0.049371	gene11298;gene1316;gene1941;gene22914;gene23578;gene28098;gene1195;gene26901
GO:0070848	response to growth factor	17	206	0.00246474	0.049371	gene1316;gene18333;gene14753;gene16861;gene1086;gene20170;gene8762;gene19669;gene3148;gene11572;gene6395;gene19564;gene22504;gene2268;gene26338;gene734;gene2349
GO:2001243	negative regulation of intrinsic apoptotic signaling pathway	7	49	0.0025194	0.0502071	gene20170;gene3148;gene15348;gene22181;gene29103;gene10848;gene14815
GO:0044092	negative regulation of molecular function	27	395	0.00261264	0.0517996	gene11572;gene17464;gene6871;gene1086;gene3148;gene14815;gene17237;gene29040;gene5277;gene15724;gene27248;gene4062;gene7875;gene11076;gene20170;gene18874;gene4132;gene9483;gene14104;gene10848;gene12662;gene4290;gene8762;gene2349;gene14856;gene20241;gene16865
GO:0048565	digestive tract development	6	37	0.00264423	0.0521597	gene253;gene6700;gene6871;gene734;gene26901;gene6579
GO:0009719	response to endogenous stimulus	34	537	0.00271607	0.0528767	gene7766;gene22504;gene10497;gene11076;gene17237;gene27248;gene6122;gene1316;gene18333;gene11572;gene1941;gene1086;gene13728;gene19058;gene14753;gene16861;gene14856;gene16272;gene24807;gene3613;gene8762;gene19669;gene3148;gene28098;gene15724;gene10637;gene19564;gene2268;gene26338;gene734;gene20170;gene2349;gene13703;gene16865
GO:0045428	regulation of nitric oxide biosynthetic process	4	16	0.00272697	0.0528767	gene16865;gene13291;gene15724;gene8552
GO:0002688	regulation of leukocyte chemotaxis	5	26	0.00277856	0.0529288	gene19669;gene15279;gene1086;gene26901;gene8330
GO:0051928	positive regulation of calcium ion transport	5	26	0.00277856	0.0529288	gene19669;gene15724;gene13730;gene2349;gene14815
GO:0040017	positive regulation of locomotion	14	157	0.0028852	0.0546922	gene1086;gene26901;gene11146;gene13730;gene16272;gene17146;gene19058;gene19955;gene3291;gene8330;gene19669;gene24022;gene6237;gene15279
GO:0002685	regulation of leukocyte migration	6	38	0.00304031	0.0573527	gene22684;gene19669;gene15279;gene1086;gene26901;gene8330
GO:0009893	positive regulation of metabolic process	76	1470	0.00310702	0.0580937	gene1119;gene12377;gene22181;gene29103;gene4651;gene11298;gene14536;gene15724;gene1941;gene20170;gene253;gene25629;gene25934;gene28098;gene29040;gene3613;gene6119;gene6395;gene6685;gene734;gene19669;gene2349;gene10497;gene14753;gene1489;gene22130;gene119;gene12429;gene19887;gene3716;gene12516;gene14815;gene11637;gene17464;gene18627;gene16272;gene16865;gene3148;gene812;gene8330;gene17237;gene5676;…
GO:0010563	negative regulation of phosphorus metabolic process	19	247	0.00312444	0.0580937	gene20170;gene11572;gene6119;gene11146;gene29040;gene5277;gene1119;gene1316;gene132;gene10637;gene11076;gene18874;gene4132;gene9483;gene14104;gene17449;gene2349;gene4290;gene20241
GO:0045936	negative regulation of phosphate metabolic process	19	247	0.00312444	0.0580937	gene20170;gene11572;gene6119;gene11146;gene29040;gene5277;gene1119;gene1316;gene132;gene10637;gene11076;gene18874;gene4132;gene9483;gene14104;gene17449;gene2349;gene4290;gene20241
GO:0031328	positive regulation of cellular biosynthetic process	46	796	0.00314932	0.0582773	gene1119;gene12377;gene22181;gene29103;gene4651;gene11298;gene14536;gene15724;gene1941;gene20170;gene253;gene25629;gene25934;gene28098;gene29040;gene3613;gene6119;gene6395;gene6685;gene734;gene10497;gene119;gene12516;gene11637;gene14815;gene17449;gene14104;gene1086;gene11076;gene1195;gene13728;gene20218;gene2110;gene22630;gene6237;gene6406;gene6668;gene6871;gene8069;gene22914;gene3323;gene1316;ge…
GO:0010827	regulation of glucose transport	7	51	0.00317993	0.0584971	gene7766;gene1941;gene10911;gene24807;gene25273;gene11076;gene26901
GO:0044699	single-organism process	245	5809	0.0031913	0.0584971	gene2260;gene1119;gene5277;gene8330;gene20923;gene25629;gene18333;gene253;gene1446;gene21265;gene24825;gene4561;gene4861;gene6003;gene9448;gene9821;gene15724;gene19592;gene6700;gene7875;gene17094;gene20358;gene26338;gene6119;gene19669;gene26042;gene4651;gene13291;gene8552;gene22181;gene29103;gene8069;gene24419;gene4017;gene3291;gene6122;gene2349;gene14104;gene27686;gene10813;gene17464;gene22867;g…
GO:0034110	regulation of homotypic cell-cell adhesion	10	94	0.00320988	0.0585614	gene16256;gene17654;gene24632;gene19669;gene6119;gene17934;gene22027;gene1941;gene3148;gene19058
GO:0002028	regulation of sodium ion transport	5	27	0.00330425	0.0600014	gene10600;gene132;gene24632;gene16865;gene10925
GO:2000145	regulation of cell motility	22	305	0.00337518	0.0610044	gene22684;gene20923;gene2349;gene1086;gene11146;gene13730;gene16272;gene17146;gene19058;gene19955;gene3291;gene8330;gene14532;gene19669;gene24022;gene6237;gene15279;gene12339;gene14104;gene24632;gene26901;gene22867
GO:0030512	negative regulation of transforming growth factor beta receptor signaling pathway	6	39	0.00347909	0.0623029	gene1316;gene14791;gene15045;gene16999;gene19564;gene9820
GO:1903845	negative regulation of cellular response to transforming growth factor beta stimulus	6	39	0.00347909	0.0623029	gene1316;gene14791;gene15045;gene16999;gene19564;gene9820
GO:0050731	positive regulation of peptidyl-tyrosine phosphorylation	7	52	0.00355609	0.0633898	gene12516;gene5676;gene14753;gene1119;gene11298;gene2349;gene3148
GO:0001657	ureteric bud development	5	28	0.00389788	0.0685778	gene1119;gene15724;gene1316;gene18333;gene734
GO:0061097	regulation of protein tyrosine kinase activity	5	28	0.00389788	0.0685778	gene11572;gene12516;gene5676;gene6119;gene20241
GO:0045766	positive regulation of angiogenesis	6	40	0.00396328	0.0685778	gene1086;gene1119;gene17442;gene19058;gene3323;gene8552
GO:0048520	positive regulation of behavior	6	40	0.00396328	0.0685778	gene1086;gene26901;gene1941;gene19669;gene15279;gene8330
GO:0055001	muscle cell development	6	40	0.00396328	0.0685778	gene6122;gene12339;gene3323;gene15686;gene26541;gene14433
GO:0071363	cellular response to growth factor stimulus	16	198	0.00402663	0.0686293	gene1316;gene18333;gene14753;gene16861;gene1086;gene20170;gene8762;gene19669;gene3148;gene11572;gene19564;gene22504;gene2268;gene26338;gene734;gene2349
GO:0001775	cell activation	15	181	0.00418053	0.0698089	gene6119;gene22027;gene6871;gene2349;gene17106;gene13292;gene2260;gene25865;gene25629;gene8330;gene11298;gene17447;gene26042;gene17654;gene1941
GO:0030817	regulation of cAMP biosynthetic process	4	18	0.00431419	0.0698089	gene10497;gene14815;gene10637;gene3323
GO:0060612	adipose tissue development	4	18	0.00431419	0.0698089	gene8330;gene1195;gene22914;gene6871
GO:1902230	negative regulation of intrinsic apoptotic signaling pathway in response to DNA damage	4	18	0.00431419	0.0698089	gene3148;gene15348;gene22181;gene29103
GO:0070372	regulation of ERK1 and ERK2 cascade	9	83	0.00447723	0.0712292	gene14753;gene15833;gene19058;gene19669;gene2349;gene3148;gene11572;gene132;gene17449
GO:2001242	regulation of intrinsic apoptotic signaling pathway	9	83	0.00447723	0.0712292	gene22181;gene24286;gene29103;gene20170;gene6119;gene3148;gene15348;gene10848;gene14815
GO:0022408	negative regulation of cell-cell adhesion	6	41	0.00449561	0.0712292	gene16256;gene10600;gene24632;gene11146;gene20170;gene2349
GO:0051962	positive regulation of nervous system development	14	165	0.00452526	0.0712292	gene8762;gene2748;gene4250;gene5676;gene10774;gene24632;gene6871;gene12516;gene5853;gene19058;gene9760;gene13393;gene8330;gene2349
GO:0043549	regulation of kinase activity	23	332	0.00453372	0.0712292	gene11572;gene2349;gene16865;gene12516;gene5676;gene1086;gene20218;gene25273;gene14753;gene6119;gene11076;gene20170;gene18874;gene4132;gene9483;gene13730;gene14104;gene16272;gene15724;gene4290;gene8330;gene20241;gene10497
GO:0046324	regulation of glucose import	5	29	0.00456409	0.0712292	gene7766;gene10911;gene24807;gene25273;gene26901
GO:0072163	mesonephric epithelium development	5	29	0.00456409	0.0712292	gene1119;gene15724;gene1316;gene18333;gene734
GO:0072164	mesonephric tubule development	5	29	0.00456409	0.0712292	gene1119;gene15724;gene1316;gene18333;gene734
GO:0051130	positive regulation of cellular component organization	33	535	0.0046904	0.0729075	gene13730;gene10055;gene17464;gene2050;gene6098;gene2748;gene4250;gene5676;gene14104;gene1119;gene17237;gene253;gene12516;gene11146;gene18151;gene26042;gene5853;gene22130;gene10914;gene6119;gene16272;gene25407;gene10848;gene8069;gene2349;gene19058;gene9760;gene22684;gene734;gene7875;gene8800;gene19669;gene16449
GO:0043410	positive regulation of MAPK cascade	14	166	0.00477492	0.0739257	gene11298;gene14753;gene1489;gene22130;gene1086;gene20218;gene25273;gene15833;gene19058;gene19669;gene2349;gene3148;gene16272;gene14104
GO:0044057	regulation of system process	12	132	0.00482613	0.0744219	gene2349;gene12223;gene19058;gene10925;gene10465;gene3323;gene1941;gene16865;gene19592;gene19564;gene17106;gene11572
GO:0001944	vasculature development	17	221	0.00507024	0.0777025	gene15724;gene3323;gene1316;gene25119;gene1119;gene1086;gene24022;gene10182;gene17094;gene18874;gene14532;gene19058;gene2268;gene4062;gene5853;gene8814;gene11572
GO:0055123	digestive system development	6	42	0.00507885	0.0777025	gene253;gene6700;gene6871;gene734;gene26901;gene6579
GO:0070486	leukocyte aggregation	8	70	0.00525134	0.0782941	gene2349;gene17106;gene25629;gene22027;gene6119;gene17654;gene26042;gene3148
GO:0001947	heart looping	4	19	0.00530119	0.0782941	gene15724;gene19592;gene253;gene6700
GO:0002763	positive regulation of myeloid leukocyte differentiation	4	19	0.00530119	0.0782941	gene14607;gene8330;gene19058;gene6871
GO:0010828	positive regulation of glucose transport	4	19	0.00530119	0.0782941	gene1941;gene24807;gene25273;gene26901
GO:0061371	determination of heart left/right asymmetry	4	19	0.00530119	0.0782941	gene15724;gene19592;gene253;gene6700
GO:0009953	dorsal/ventral pattern formation	5	30	0.00530749	0.0782941	gene1119;gene1316;gene734;gene6700;gene7549
GO:0043502	regulation of muscle adaptation	5	30	0.00530749	0.0782941	gene19058;gene1941;gene19564;gene11572;gene16865
GO:0051046	regulation of secretion	16	204	0.00537473	0.0782941	gene6003;gene27686;gene2553;gene2260;gene2349;gene19058;gene2341;gene14433;gene14607;gene20760;gene24807;gene17106;gene16256;gene11298;gene22684;gene4290
GO:1900542	regulation of purine nucleotide metabolic process	7	56	0.00540814	0.0782941	gene10497;gene14815;gene1086;gene10637;gene20170;gene3323;gene15724
GO:0045859	regulation of protein kinase activity	21	298	0.00541728	0.0782941	gene11572;gene2349;gene16865;gene12516;gene5676;gene1086;gene20218;gene25273;gene6119;gene11076;gene20170;gene18874;gene4132;gene9483;gene13730;gene16272;gene14104;gene15724;gene8330;gene20241;gene10497
GO:0003008	system process	23	337	0.00543105	0.0782941	gene2349;gene10326;gene10465;gene14815;gene19058;gene22130;gene22504;gene23276;gene10497;gene1941;gene22684;gene8552;gene10925;gene3323;gene4685;gene6395;gene24632;gene15686;gene13730;gene17994;gene28098;gene22644;gene6871
GO:0042330	taxis	12	134	0.00544233	0.0782941	gene19669;gene20358;gene26042;gene10914;gene13928;gene17636;gene1941;gene6871;gene17146;gene26901;gene19955;gene20923
GO:0002684	positive regulation of immune system process	20	279	0.00545862	0.0782941	gene14607;gene17654;gene8330;gene9579;gene1941;gene19669;gene19058;gene6871;gene15279;gene1086;gene26901;gene19947;gene2349;gene6119;gene17934;gene22027;gene4561;gene5676;gene14755;gene17636
GO:0043086	negative regulation of catalytic activity	20	279	0.00545862	0.0782941	gene11572;gene1086;gene3148;gene29040;gene5277;gene27248;gene4062;gene7875;gene11076;gene20170;gene18874;gene4132;gene9483;gene14104;gene10848;gene4290;gene2349;gene14856;gene20241;gene16865
GO:0042326	negative regulation of phosphorylation	16	205	0.00563153	0.0790041	gene20170;gene11572;gene6119;gene11146;gene1119;gene1316;gene132;gene11076;gene18874;gene4132;gene9483;gene14104;gene17449;gene2349;gene4290;gene20241
GO:0007178	transmembrane receptor protein serine/threonine kinase signaling pathway	9	86	0.00566586	0.0790718	gene1316;gene18333;gene734;gene16861;gene6237;gene19564;gene22504;gene2268;gene26338
GO:0010033	response to organic substance	54	999	0.00567705	0.0790718	gene10497;gene19058;gene2553;gene15279;gene19669;gene7766;gene19993;gene2349;gene22504;gene3148;gene11076;gene17237;gene27248;gene6122;gene1316;gene18333;gene11572;gene1941;gene1086;gene19955;gene13728;gene14753;gene16861;gene14856;gene16272;gene24807;gene20170;gene3613;gene8762;gene734;gene28098;gene6395;gene22181;gene29103;gene10637;gene5793;gene5853;gene19564;gene2268;gene26338;gene13703;gene1…
GO:0040012	regulation of locomotion	22	319	0.00574838	0.0797793	gene22684;gene20923;gene2349;gene1086;gene26901;gene11146;gene13730;gene16272;gene17146;gene19058;gene19955;gene3291;gene8330;gene14532;gene19669;gene24022;gene6237;gene15279;gene12339;gene14104;gene24632;gene22867
GO:0009792	embryo development ending in birth or egg hatching	19	262	0.00592124	0.0816482	gene27686;gene18874;gene3323;gene10182;gene10813;gene13728;gene26901;gene734;gene8764;gene7549;gene15724;gene6700;gene10465;gene10914;gene17636;gene9820;gene25629;gene17464;gene9000
GO:0034112	positive regulation of homotypic cell-cell adhesion	7	57	0.00596709	0.0816482	gene17654;gene19669;gene6119;gene17934;gene22027;gene1941;gene3148
GO:0050900	leukocyte migration	7	57	0.00596709	0.0816482	gene19669;gene20358;gene26042;gene9448;gene19955;gene26005;gene3148
GO:1903039	positive regulation of leukocyte cell-cell adhesion	7	57	0.00596709	0.0816482	gene17654;gene19669;gene6119;gene17934;gene22027;gene1941;gene3148
GO:0001823	mesonephros development	5	31	0.00613261	0.0833107	gene1119;gene15724;gene1316;gene18333;gene734
GO:0030334	regulation of cell migration	20	282	0.00613557	0.0833107	gene22684;gene20923;gene1086;gene11146;gene13730;gene16272;gene17146;gene19058;gene19955;gene3291;gene8330;gene14532;gene19669;gene24022;gene6237;gene15279;gene12339;gene14104;gene24632;gene26901
GO:0008285	negative regulation of cell proliferation	19	263	0.00616401	0.0833107	gene16256;gene1119;gene6871;gene6700;gene1086;gene14532;gene6237;gene16272;gene11076;gene11637;gene1316;gene17237;gene19887;gene21155;gene23067;gene24286;gene24632;gene6119;gene734
GO:0007186	G-protein coupled receptor signaling pathway	10	103	0.00618262	0.0833107	gene1446;gene15279;gene17365;gene19669;gene24022;gene26042;gene7549;gene10497;gene23578;gene10637
GO:0002009	morphogenesis of an epithelium	14	171	0.00619578	0.0833107	gene253;gene15724;gene19592;gene6700;gene18874;gene3323;gene23067;gene16272;gene8330;gene1119;gene10914;gene17636;gene20923;gene14104
GO:0007160	cell-matrix adhesion	6	44	0.00640908	0.0841123	gene14104;gene14433;gene22504;gene26338;gene3148;gene7928
GO:0009799	specification of symmetry	6	44	0.00640908	0.0841123	gene1119;gene15724;gene19592;gene253;gene6700;gene1179
GO:0009855	determination of bilateral symmetry	6	44	0.00640908	0.0841123	gene1119;gene15724;gene19592;gene253;gene6700;gene1179
GO:0030193	regulation of blood coagulation	4	20	0.00642855	0.0841123	gene6668;gene1086;gene24632;gene19058
GO:0030802	regulation of cyclic nucleotide biosynthetic process	4	20	0.00642855	0.0841123	gene10497;gene14815;gene10637;gene3323
GO:0048661	positive regulation of smooth muscle cell proliferation	4	20	0.00642855	0.0841123	gene1086;gene19058;gene1941;gene6871
GO:1900046	regulation of hemostasis	4	20	0.00642855	0.0841123	gene6668;gene1086;gene24632;gene19058
GO:1903426	regulation of reactive oxygen species biosynthetic process	4	20	0.00642855	0.0841123	gene16865;gene13291;gene15724;gene8552
GO:0006140	regulation of nucleotide metabolic process	7	58	0.00656809	0.0855777	gene10497;gene14815;gene1086;gene10637;gene20170;gene3323;gene15724
GO:0048705	skeletal system morphogenesis	9	88	0.00658459	0.0855777	gene13389;gene10465;gene734;gene9820;gene14753;gene25629;gene7928;gene22914;gene24286
GO:0008277	regulation of G-protein coupled receptor protein signaling pathway	5	32	0.00704391	0.0912421	gene23578;gene28420;gene20760;gene3323;gene16865
GO:0051224	negative regulation of protein transport	9	89	0.00708485	0.0914227	gene6003;gene15724;gene13389;gene10948;gene16256;gene20170;gene6579;gene4290;gene28041
GO:0050865	regulation of cell activation	13	156	0.0071049	0.0914227	gene6871;gene16256;gene17654;gene24632;gene19669;gene6119;gene1086;gene17934;gene22027;gene1941;gene14755;gene22684;gene19058
GO:0072073	kidney epithelium development	6	45	0.00716155	0.0915454	gene253;gene1119;gene15724;gene1316;gene18333;gene734
GO:1904018	positive regulation of vasculature development	6	45	0.00716155	0.0915454	gene1086;gene1119;gene17442;gene19058;gene3323;gene8552
GO:0031333	negative regulation of protein complex assembly	7	59	0.00721301	0.0919008	gene2260;gene9448;gene11824;gene22181;gene29103;gene1316;gene11146
GO:0045321	leukocyte activation	12	139	0.00725895	0.0919867	gene6119;gene22027;gene6871;gene2349;gene17106;gene25629;gene8330;gene11298;gene17447;gene26042;gene17654;gene1941
GO:0060562	epithelial tube morphogenesis	11	122	0.00726709	0.0919867	gene253;gene15724;gene19592;gene6700;gene23067;gene16272;gene8330;gene1119;gene10914;gene17636;gene3323
GO:1903034	regulation of response to wounding	12	140	0.00767375	0.0953465	gene6668;gene12662;gene1086;gene18874;gene20170;gene22684;gene5853;gene19669;gene5676;gene24632;gene26338;gene19058
GO:0060341	regulation of cellular localization	31	511	0.00769487	0.0953465	gene6003;gene17464;gene13730;gene24807;gene2050;gene6098;gene15724;gene2553;gene25407;gene2349;gene11076;gene2260;gene19058;gene2341;gene14433;gene13389;gene1119;gene14607;gene20760;gene10948;gene8762;gene17106;gene16256;gene20170;gene6579;gene19887;gene7549;gene11298;gene22684;gene4290;gene28041
GO:0008154	actin polymerization or depolymerization	4	21	0.00770427	0.0953465	gene2349;gene26042;gene10914;gene17636
GO:0010611	regulation of cardiac muscle hypertrophy	4	21	0.00770427	0.0953465	gene19058;gene1941;gene11572;gene16865
GO:0030514	negative regulation of BMP signaling pathway	4	21	0.00770427	0.0953465	gene1119;gene1316;gene14791;gene2349
GO:0050818	regulation of coagulation	4	21	0.00770427	0.0953465	gene6668;gene1086;gene24632;gene19058
GO:1903530	regulation of secretion by cell	15	194	0.00787381	0.0968416	gene6003;gene2553;gene2260;gene2349;gene19058;gene2341;gene14433;gene14607;gene20760;gene24807;gene17106;gene16256;gene11298;gene22684;gene4290
GO:0031399	regulation of protein modification process	44	792	0.00787492	0.0968416	gene20170;gene11572;gene2349;gene11298;gene14753;gene1489;gene22130;gene18627;gene12429;gene16272;gene16865;gene3148;gene6119;gene11146;gene29040;gene5277;gene1119;gene1316;gene12516;gene5676;gene132;gene1086;gene20218;gene25273;gene11076;gene17654;gene22181;gene29103;gene18874;gene4132;gene15833;gene19058;gene19669;gene9483;gene13730;gene17449;gene14104;gene15724;gene8330;gene10848;gene26901;gen…
GO:0031532	actin cytoskeleton reorganization	5	33	0.00804573	0.0973039	gene16272;gene18627;gene24807;gene8814;gene9448
GO:0033138	positive regulation of peptidyl-serine phosphorylation	5	33	0.00804573	0.0973039	gene11298;gene12429;gene16272;gene16865;gene3148
GO:0043271	negative regulation of ion transport	5	33	0.00804573	0.0973039	gene17237;gene15724;gene27686;gene24632;gene1086
GO:0001822	kidney development	10	107	0.00804902	0.0973039	gene253;gene15724;gene1119;gene6871;gene14815;gene22914;gene1316;gene18333;gene734;gene23067
GO:0045664	regulation of neuron differentiation	17	232	0.00815494	0.0973039	gene2748;gene2341;gene12662;gene8762;gene26042;gene4250;gene5676;gene12516;gene20923;gene5853;gene15686;gene13393;gene18627;gene17146;gene2349;gene28041;gene6871
GO:0044087	regulation of cellular component biogenesis	25	390	0.00837739	0.0973039	gene2260;gene10055;gene14104;gene2349;gene26042;gene22867;gene2110;gene10914;gene6119;gene16272;gene22130;gene9448;gene19058;gene9760;gene15686;gene1086;gene13699;gene11824;gene22181;gene29103;gene8800;gene1316;gene1119;gene16449;gene11146
GO:0000302	response to reactive oxygen species	8	76	0.00860197	0.0988972	gene1941;gene18151;gene20170;gene2349;gene14905;gene19058;gene9821;gene22504
GO:0008283	cell proliferation	19	272	0.00873691	0.100152	gene1446;gene21265;gene24825;gene25629;gene4561;gene4861;gene6003;gene8330;gene9448;gene9821;gene12429;gene6871;gene10774;gene2349;gene14753;gene17654;gene1941;gene6237;gene7875
GO:0008016	regulation of heart contraction	6	47	0.00885485	0.101206	gene12223;gene19058;gene10465;gene16865;gene10925;gene19592
GO:0032880	regulation of protein localization	26	413	0.00906344	0.102811	gene6003;gene17464;gene13730;gene2050;gene6098;gene2553;gene14755;gene15724;gene25407;gene11076;gene2349;gene10182;gene13389;gene1119;gene14607;gene20760;gene10948;gene8762;gene24807;gene16256;gene20170;gene6579;gene19887;gene7549;gene4290;gene28041
GO:0033673	negative regulation of kinase activity	10	109	0.00913152	0.102811	gene11572;gene11076;gene20170;gene18874;gene4132;gene9483;gene14104;gene4290;gene20241;gene2349
GO:0003143	embryonic heart tube morphogenesis	4	22	0.00913584	0.102811	gene15724;gene19592;gene253;gene6700
GO:0014743	regulation of muscle hypertrophy	4	22	0.00913584	0.102811	gene19058;gene1941;gene11572;gene16865
GO:0055002	striated muscle cell development	5	34	0.00914234	0.102811	gene6122;gene12339;gene15686;gene26541;gene14433
GO:0070887	cellular response to chemical stimulus	48	888	0.00915402	0.102811	gene19669;gene20358;gene26042;gene10497;gene15279;gene14856;gene2349;gene24286;gene19993;gene22504;gene3148;gene11076;gene1316;gene18333;gene11572;gene1941;gene14753;gene17654;gene3613;gene16861;gene16272;gene24807;gene1086;gene20170;gene6871;gene8762;gene18151;gene10637;gene5793;gene5853;gene19564;gene2268;gene26338;gene734;gene2553;gene13703;gene12770;gene17421;gene16904;gene15724;gene19955;gen…
GO:0010604	positive regulation of macromolecule metabolic process	67	1323	0.00926798	0.103456	gene1119;gene12377;gene22181;gene29103;gene11298;gene14536;gene15724;gene1941;gene20170;gene253;gene25629;gene25934;gene28098;gene29040;gene3613;gene6119;gene6395;gene6685;gene734;gene19669;gene2349;gene14753;gene1489;gene22130;gene119;gene12516;gene14815;gene11637;gene17464;gene18627;gene12429;gene16272;gene16865;gene3148;gene8330;gene17237;gene5676;gene1086;gene20218;gene25273;gene17449;gene254…
GO:0060348	bone development	8	77	0.00928779	0.103456	gene13389;gene7928;gene14753;gene5112;gene14755;gene18333;gene6700;gene25629
GO:0031401	positive regulation of protein modification process	29	476	0.00929136	0.103456	gene2349;gene11298;gene14753;gene1489;gene22130;gene18627;gene12429;gene16272;gene16865;gene3148;gene12516;gene5676;gene1086;gene20218;gene25273;gene22181;gene29103;gene15833;gene19058;gene19669;gene13730;gene1119;gene14104;gene15724;gene8330;gene10848;gene26901;gene14815;gene10497
GO:0007417	central nervous system development	22	333	0.00936088	0.103634	gene18333;gene253;gene6871;gene12516;gene16865;gene1941;gene12936;gene13728;gene13745;gene24022;gene7875;gene6700;gene12429;gene2349;gene23067;gene19058;gene2110;gene22684;gene24825;gene24632;gene10774;gene15724
GO:0007015	actin filament organization	9	93	0.00938217	0.103634	gene2349;gene26042;gene17636;gene22130;gene6119;gene10914;gene14433;gene9448;gene26338
GO:0090257	regulation of muscle system process	7	62	0.00942973	0.103634	gene12223;gene10925;gene19058;gene1941;gene19564;gene11572;gene16865
GO:0010975	regulation of neuron projection development	14	180	0.0095935	0.103634	gene2748;gene2341;gene12662;gene26042;gene4250;gene5676;gene12516;gene20923;gene5853;gene15686;gene18627;gene17146;gene2349;gene28041
GO:0010817	regulation of hormone levels	11	127	0.00972633	0.10441	gene3308;gene2553;gene1179;gene21977;gene734;gene14607;gene20760;gene24807;gene17106;gene11298;gene4290
GO:0070374	positive regulation of ERK1 and ERK2 cascade	6	48	0.00980104	0.104922	gene14753;gene15833;gene19058;gene19669;gene2349;gene3148
GO:0007167	enzyme linked receptor protein signaling pathway	19	276	0.0101296	0.108142	gene22504;gene1316;gene18333;gene734;gene14753;gene6119;gene16861;gene27880;gene6237;gene19564;gene2268;gene26338;gene22684;gene22914;gene253;gene8330;gene12662;gene2349;gene9448
GO:0050921	positive regulation of chemotaxis	5	35	0.0103378	0.110062	gene1086;gene26901;gene19669;gene15279;gene8330
GO:0007610	behavior	12	146	0.0105679	0.112205	gene2349;gene19058;gene24632;gene6871;gene1086;gene9448;gene14815;gene6395;gene8762;gene1941;gene5676;gene2553
GO:0030808	regulation of nucleotide biosynthetic process	4	23	0.0107302	0.113002	gene10497;gene14815;gene10637;gene3323
GO:1900371	regulation of purine nucleotide biosynthetic process	4	23	0.0107302	0.113002	gene10497;gene14815;gene10637;gene3323
GO:1902229	regulation of intrinsic apoptotic signaling pathway in response to DNA damage	4	23	0.0107302	0.113002	gene3148;gene15348;gene22181;gene29103
GO:0007159	leukocyte cell-cell adhesion	8	79	0.0107807	0.113227	gene2349;gene17106;gene25629;gene22027;gene6119;gene17654;gene26042;gene3148
GO:0050878	regulation of body fluid levels	10	112	0.0109602	0.114801	gene6668;gene1086;gene13292;gene2260;gene25865;gene10497;gene14815;gene24632;gene21381;gene19058
GO:0070201	regulation of establishment of protein localization	22	339	0.0113906	0.118989	gene6003;gene13730;gene2050;gene6098;gene2553;gene14755;gene15724;gene25407;gene11076;gene2349;gene13389;gene1119;gene14607;gene20760;gene10948;gene24807;gene16256;gene20170;gene6579;gene7549;gene4290;gene28041
GO:0043009	chordate embryonic development	18	260	0.0115142	0.119958	gene18874;gene3323;gene10182;gene10813;gene13728;gene26901;gene734;gene8764;gene7549;gene15724;gene6700;gene10465;gene10914;gene17636;gene9820;gene25629;gene17464;gene9000
GO:0072001	renal system development	10	113	0.0116276	0.120582	gene253;gene15724;gene1119;gene6871;gene14815;gene22914;gene1316;gene18333;gene734;gene23067
GO:0098742	cell-cell adhesion via plasma-membrane adhesion molecules	5	36	0.0116362	0.120582	gene12223;gene9760;gene22748;gene14104;gene21381
GO:0043254	regulation of protein complex assembly	15	203	0.0116968	0.120603	gene2260;gene10055;gene14104;gene2349;gene26042;gene22867;gene10914;gene6119;gene9448;gene11824;gene22181;gene29103;gene1316;gene16449;gene11146
GO:0048589	developmental growth	12	148	0.0117002	0.120603	gene20923;gene14753;gene2349;gene8330;gene27880;gene3323;gene734;gene9820;gene22914;gene6579;gene15686;gene7928
GO:0051050	positive regulation of transport	22	340	0.011761	0.120908	gene1941;gene19669;gene13730;gene24807;gene2050;gene6098;gene1119;gene17237;gene253;gene15724;gene132;gene2349;gene25273;gene2260;gene19058;gene2341;gene22684;gene14607;gene20760;gene17106;gene14815;gene26901
GO:0009612	response to mechanical stimulus	7	65	0.012108	0.123412	gene15724;gene11637;gene24632;gene1086;gene19058;gene3613;gene6395
GO:1904950	negative regulation of establishment of protein localization	9	97	0.0122029	0.123491	gene6003;gene15724;gene13389;gene10948;gene16256;gene20170;gene6579;gene4290;gene28041
GO:0051346	negative regulation of hydrolase activity	10	114	0.0123254	0.124406	gene1086;gene3148;gene29040;gene5277;gene27248;gene4062;gene10848;gene20170;gene2349;gene14856
GO:0030278	regulation of ossification	8	81	0.0124443	0.125281	gene5112;gene6579;gene6871;gene1316;gene13292;gene3613;gene8330;gene1119
GO:0002274	myeloid leukocyte activation	4	24	0.0124938	0.125454	gene8330;gene17447;gene26042;gene1941
GO:0060537	muscle tissue development	9	98	0.0129976	0.12998	gene6122;gene12339;gene15724;gene20693;gene15686;gene6871;gene14433;gene17449;gene8764
GO:0042058	regulation of epidermal growth factor receptor signaling pathway	5	37	0.0130411	0.12998	gene11572;gene11076;gene6119;gene10848;gene6003
GO:0051056	regulation of small GTPase mediated signal transduction	10	115	0.0130543	0.12998	gene11076;gene17654;gene8330;gene18871;gene26215;gene14206;gene18151;gene20875;gene22684;gene26042
GO:0042110	T cell activation	7	66	0.0131117	0.12998	gene2349;gene17106;gene25629;gene22027;gene6119;gene17654;gene26042
GO:0070489	T cell aggregation	7	66	0.0131117	0.12998	gene2349;gene17106;gene25629;gene22027;gene6119;gene17654;gene26042
GO:0008284	positive regulation of cell proliferation	19	284	0.0134479	0.131266	gene1086;gene1119;gene11298;gene13728;gene14753;gene23578;gene2631;gene27248;gene3323;gene8330;gene19058;gene1941;gene6871;gene2349;gene7875;gene6119;gene17442;gene22027;gene6685
GO:0006935	chemotaxis	11	133	0.0134729	0.131266	gene19669;gene20358;gene26042;gene10914;gene13928;gene17636;gene1941;gene17146;gene26901;gene19955;gene20923
GO:0001933	negative regulation of protein phosphorylation	14	188	0.0137144	0.131266	gene20170;gene11572;gene6119;gene11146;gene1119;gene1316;gene132;gene11076;gene18874;gene4132;gene9483;gene17449;gene2349;gene20241
GO:0007507	heart development	15	207	0.0138054	0.131813	gene15724;gene19592;gene253;gene6700;gene6122;gene14755;gene12339;gene1316;gene25119;gene25298;gene3323;gene734;gene1119;gene15686;gene6871
GO:0071593	lymphocyte aggregation	7	67	0.0141739	0.134999	gene2349;gene17106;gene25629;gene22027;gene6119;gene17654;gene26042
GO:0030178	negative regulation of Wnt signaling pathway	8	83	0.0142891	0.135543	gene10948;gene1119;gene17237;gene25407;gene3308;gene7549;gene19887;gene8762
GO:0043065	positive regulation of apoptotic process	18	266	0.0143007	0.135543	gene1086;gene7766;gene2349;gene22181;gene24286;gene29103;gene10848;gene8069;gene17237;gene2631;gene1941;gene6119;gene17449;gene24807;gene24825;gene11637;gene18151;gene5853
GO:0001568	blood vessel development	15	208	0.0143762	0.135926	gene15724;gene3323;gene1316;gene25119;gene1119;gene1086;gene24022;gene17094;gene18874;gene14532;gene19058;gene2268;gene4062;gene5853;gene8814
GO:0035050	embryonic heart tube development	4	25	0.0144324	0.136127	gene15724;gene19592;gene253;gene6700
GO:0045807	positive regulation of endocytosis	5	38	0.0145564	0.136964	gene1119;gene17237;gene253;gene22684;gene19669
GO:2001233	regulation of apoptotic signaling pathway	14	190	0.0149322	0.13855	gene1086;gene7766;gene22181;gene24286;gene29103;gene10848;gene8069;gene20170;gene6119;gene17449;gene3148;gene15348;gene5853;gene14815
GO:0021700	developmental maturation	7	68	0.0152962	0.140191	gene7928;gene2260;gene14753;gene6871;gene10898;gene5112;gene10465
GO:0046883	regulation of hormone secretion	7	68	0.0152962	0.140191	gene2553;gene14607;gene20760;gene24807;gene17106;gene11298;gene4290
GO:0043068	positive regulation of programmed cell death	18	268	0.015339	0.140253	gene1086;gene7766;gene2349;gene22181;gene24286;gene29103;gene10848;gene8069;gene17237;gene2631;gene1941;gene6119;gene17449;gene24807;gene24825;gene11637;gene18151;gene5853
GO:0071495	cellular response to endogenous stimulus	25	411	0.0155233	0.141604	gene22504;gene10497;gene11076;gene1316;gene18333;gene11572;gene1941;gene14753;gene16861;gene14856;gene16272;gene24807;gene3613;gene8762;gene19669;gene3148;gene10637;gene19564;gene2268;gene26338;gene734;gene20170;gene2349;gene13703;gene16865
GO:0043270	positive regulation of ion transport	6	53	0.0156304	0.142247	gene19669;gene15724;gene132;gene13730;gene2349;gene14815
GO:0051493	regulation of cytoskeleton organization	16	230	0.0160165	0.145421	gene2349;gene17464;gene11824;gene12339;gene26215;gene2748;gene26042;gene22867;gene2110;gene22130;gene10914;gene6119;gene16272;gene9448;gene7875;gene11146
GO:0030217	T cell differentiation	5	39	0.0161854	0.145932	gene2349;gene17106;gene25629;gene17654;gene26042
GO:0061041	regulation of wound healing	5	39	0.0161854	0.145932	gene6668;gene1086;gene5853;gene24632;gene19058
GO:1901184	regulation of ERBB signaling pathway	5	39	0.0161854	0.145932	gene11572;gene11076;gene6119;gene10848;gene6003
GO:0050769	positive regulation of neurogenesis	12	155	0.0164116	0.147304	gene8762;gene2748;gene4250;gene5676;gene10774;gene24632;gene6871;gene12516;gene5853;gene13393;gene8330;gene2349
GO:0001656	metanephros development	4	26	0.0165513	0.147304	gene15724;gene6871;gene23067;gene1119
GO:0010595	positive regulation of endothelial cell migration	4	26	0.0165513	0.147304	gene1086;gene19058;gene24022;gene6237
GO:0035265	organ growth	4	26	0.0165513	0.147304	gene14753;gene15686;gene734;gene7928
GO:0090279	regulation of calcium ion import	4	26	0.0165513	0.147304	gene19669;gene15724;gene13730;gene2349
GO:0043123	positive regulation of I-kappaB kinase/NF-kappaB signaling	9	102	0.0165651	0.147304	gene11076;gene12377;gene14104;gene1489;gene2349;gene24419;gene3818;gene5676;gene1119
GO:0010565	regulation of cellular ketone metabolic process	6	54	0.017033	0.150775	gene4651;gene3308;gene16865;gene1941;gene25273;gene2553
GO:0090317	negative regulation of intracellular protein transport	6	54	0.017033	0.150775	gene15724;gene13389;gene10948;gene20170;gene6579;gene28041
GO:0010035	response to inorganic substance	12	156	0.0171872	0.151794	gene1941;gene17654;gene3613;gene6871;gene1086;gene18151;gene20170;gene2349;gene14905;gene16865;gene16904;gene15724
GO:0035556	intracellular signal transduction	37	674	0.0172761	0.152233	gene22181;gene29103;gene8069;gene19669;gene17934;gene14753;gene2341;gene16272;gene18151;gene19058;gene20241;gene22684;gene23067;gene26042;gene2748;gene734;gene15724;gene18874;gene28041;gene18627;gene9448;gene2349;gene24825;gene3291;gene19947;gene12429;gene1286;gene13389;gene15045;gene24736;gene25125;gene19887;gene17654;gene5793;gene2995;gene14104;gene9663
GO:0007267	cell-cell signaling	11	138	0.0173563	0.152594	gene3716;gene2260;gene12516;gene12662;gene251;gene1119;gene11298;gene14753;gene15348;gene4685;gene734
GO:0045216	cell-cell junction organization	7	70	0.0177281	0.155511	gene12136;gene10326;gene21381;gene23067;gene10774;gene14104;gene14433
GO:0002573	myeloid leukocyte differentiation	5	40	0.0179315	0.156941	gene8330;gene24419;gene8814;gene5112;gene17447
GO:0040007	growth	13	176	0.0182931	0.157621	gene20923;gene27820;gene14753;gene2349;gene8330;gene27880;gene3323;gene734;gene9820;gene22914;gene6579;gene15686;gene7928
GO:0051048	negative regulation of secretion	6	55	0.01852	0.159223	gene6003;gene27686;gene16256;gene11298;gene22684;gene4290
GO:0030099	myeloid cell differentiation	8	87	0.0185639	0.159248	gene8330;gene24419;gene8814;gene14433;gene5112;gene6871;gene11298;gene17447
GO:0006970	response to osmotic stress	4	27	0.0188551	0.160573	gene11572;gene22027;gene15724;gene22183
GO:2000379	positive regulation of reactive oxygen species metabolic process	4	27	0.0188551	0.160573	gene1086;gene13291;gene15724;gene8552
GO:0030098	lymphocyte differentiation	7	71	0.0190409	0.160573	gene6871;gene2349;gene17106;gene25629;gene11298;gene17654;gene26042
GO:0034765	regulation of ion transmembrane transport	7	71	0.0190409	0.160573	gene19669;gene15724;gene10600;gene13730;gene2349;gene16865;gene1086
GO:0051223	regulation of protein transport	20	315	0.0191655	0.160573	gene6003;gene13730;gene2050;gene6098;gene2553;gene15724;gene11076;gene2349;gene13389;gene1119;gene14607;gene20760;gene10948;gene24807;gene16256;gene20170;gene6579;gene7549;gene4290;gene28041
GO:0009605	response to external stimulus	33	592	0.0196734	0.160573	gene19669;gene20358;gene26042;gene15724;gene19993;gene2349;gene4561;gene12223;gene3323;gene1941;gene10914;gene13928;gene17636;gene11637;gene27686;gene10898;gene6871;gene17146;gene17449;gene15279;gene22684;gene3613;gene24632;gene26901;gene19955;gene1086;gene19058;gene6395;gene11824;gene17365;gene17447;gene24286;gene20923
GO:0042692	muscle cell differentiation	8	88	0.0197618	0.160573	gene6122;gene12339;gene3323;gene23650;gene1119;gene15686;gene26541;gene14433
GO:0007368	determination of left/right symmetry	5	41	0.0197976	0.160573	gene15724;gene19592;gene253;gene6700;gene1179
GO:0050954	sensory perception of mechanical stimulus	5	41	0.0197976	0.160573	gene24632;gene13730;gene14815;gene17994;gene28098
GO:0098771	inorganic ion homeostasis	13	178	0.0198983	0.160573	gene14815;gene8800;gene17365;gene16865;gene7596;gene13703;gene2349;gene16904;gene10925;gene17237;gene13928;gene23402;gene27880
GO:0003002	regionalization	9	106	0.0208023	0.165991	gene1119;gene7549;gene1316;gene734;gene9000;gene1179;gene25629;gene6700;gene253
GO:2001234	negative regulation of apoptotic signaling pathway	9	106	0.0208023	0.165991	gene7766;gene20170;gene3148;gene15348;gene22181;gene29103;gene10848;gene1086;gene14815
GO:1903037	regulation of leukocyte cell-cell adhesion	8	89	0.0210139	0.167336	gene16256;gene17654;gene19669;gene6119;gene17934;gene22027;gene1941;gene3148
GO:0030595	leukocyte chemotaxis	4	28	0.021348	0.169302	gene19669;gene20358;gene26042;gene19955
GO:0034767	positive regulation of ion transmembrane transport	4	28	0.021348	0.169302	gene19669;gene15724;gene13730;gene2349
GO:0045860	positive regulation of protein kinase activity	13	180	0.0216073	0.169968	gene2349;gene16865;gene12516;gene5676;gene1086;gene20218;gene25273;gene13730;gene16272;gene14104;gene15724;gene8330;gene10497
GO:0001936	regulation of endothelial cell proliferation	5	42	0.0217866	0.169968	gene1086;gene14532;gene6237;gene17442;gene19058
GO:0007389	pattern specification process	11	143	0.0220205	0.170802	gene1119;gene15724;gene19592;gene253;gene6700;gene7549;gene734;gene1316;gene9000;gene1179;gene25629
GO:0033674	positive regulation of kinase activity	14	200	0.0223125	0.172446	gene2349;gene16865;gene12516;gene5676;gene1086;gene20218;gene25273;gene14753;gene13730;gene16272;gene14104;gene15724;gene8330;gene10497
GO:0014706	striated muscle tissue development	8	90	0.0223212	0.172446	gene6122;gene12339;gene20693;gene15686;gene6871;gene14433;gene17449;gene8764
GO:0014070	response to organic cyclic compound	19	300	0.0226266	0.174458	gene19058;gene2553;gene7766;gene11572;gene1086;gene13728;gene734;gene28098;gene10637;gene1316;gene1941;gene13703;gene24286;gene18333;gene19669;gene7549;gene16865;gene3613;gene2349
GO:0002694	regulation of leukocyte activation	11	144	0.0230542	0.177403	gene6871;gene16256;gene17654;gene19669;gene6119;gene1086;gene17934;gene22027;gene1941;gene14755;gene22684
GO:0001655	urogenital system development	10	126	0.0233596	0.179398	gene253;gene15724;gene1119;gene6871;gene14815;gene22914;gene1316;gene18333;gene734;gene23067
GO:0051338	regulation of transferase activity	25	427	0.0237154	0.181109	gene11572;gene2349;gene16865;gene12516;gene5676;gene1086;gene20218;gene25273;gene14753;gene6119;gene11076;gene20170;gene18874;gene4132;gene9483;gene13730;gene14104;gene16272;gene15724;gene4290;gene8330;gene1119;gene17464;gene20241;gene10497
GO:0010594	regulation of endothelial cell migration	5	43	0.0239012	0.181109	gene1086;gene14532;gene19058;gene24022;gene6237
GO:0007173	epidermal growth factor receptor signaling pathway	4	29	0.0240334	0.181109	gene22504;gene2349;gene6119;gene9448
GO:0050807	regulation of synapse organization	4	29	0.0240334	0.181109	gene19058;gene9760;gene15686;gene10925
GO:1904888	cranial skeletal system development	4	29	0.0240334	0.181109	gene13389;gene10465;gene734;gene9820
GO:0010942	positive regulation of cell death	18	282	0.0243521	0.181109	gene1086;gene7766;gene2349;gene22181;gene24286;gene29103;gene10848;gene8069;gene17237;gene2631;gene1941;gene6119;gene17449;gene24807;gene24825;gene11637;gene18151;gene5853
GO:0051173	positive regulation of nitrogen compound metabolic process	44	849	0.0244093	0.181109	gene1119;gene12377;gene22181;gene29103;gene11298;gene14536;gene15724;gene1941;gene20170;gene253;gene25629;gene25934;gene28098;gene29040;gene3613;gene6119;gene6395;gene6685;gene734;gene10497;gene119;gene12516;gene17464;gene14815;gene17449;gene8762;gene11076;gene1195;gene13728;gene20218;gene2110;gene22630;gene6237;gene6406;gene6668;gene6871;gene8069;gene1086;gene22914;gene3323;gene1316;gene14755;ge…
GO:0044708	single-organism behavior	9	109	0.0244568	0.181109	gene2349;gene19058;gene24632;gene6871;gene1086;gene9448;gene14815;gene6395;gene1941
GO:0007162	negative regulation of cell adhesion	7	75	0.0249738	0.181109	gene16256;gene10600;gene1086;gene24632;gene11146;gene20170;gene2349
GO:0002696	positive regulation of leukocyte activation	8	92	0.0251063	0.181109	gene17654;gene19669;gene6119;gene1086;gene17934;gene22027;gene1941;gene14755
GO:0003007	heart morphogenesis	8	92	0.0251063	0.181109	gene15724;gene19592;gene253;gene6700;gene14755;gene6871;gene1316;gene6122
GO:0050867	positive regulation of cell activation	8	92	0.0251063	0.181109	gene17654;gene19669;gene6119;gene1086;gene17934;gene22027;gene1941;gene14755
GO:0001558	regulation of cell growth	13	184	0.0253511	0.181109	gene19955;gene27686;gene20923;gene5853;gene10948;gene24632;gene6406;gene12136;gene14791;gene18151;gene6631;gene17146;gene2349
GO:0010628	positive regulation of gene expression	42	806	0.0255394	0.181109	gene1119;gene12377;gene22181;gene29103;gene11298;gene14536;gene15724;gene1941;gene20170;gene253;gene25629;gene25934;gene28098;gene29040;gene3613;gene6119;gene6395;gene6685;gene734;gene119;gene12516;gene17449;gene25407;gene8814;gene11076;gene1195;gene13728;gene20218;gene2110;gene22630;gene6237;gene6406;gene6668;gene6871;gene8069;gene1086;gene22914;gene16256;gene17094;gene17237;gene8330;gene1316
GO:0044763	single-organism cellular process	215	5151	0.0259965	0.181109	gene2260;gene5277;gene8330;gene20923;gene7875;gene24825;gene17094;gene20358;gene26338;gene6119;gene19669;gene26042;gene13291;gene8552;gene22181;gene29103;gene8069;gene24419;gene3291;gene6122;gene2349;gene14104;gene10813;gene17464;gene22867;gene2748;gene11550;gene14815;gene8800;gene2110;gene7596;gene6871;gene15279;gene12136;gene22504;gene11076;gene2341;gene16865;gene3323;gene2553;gene3148;gene1032…
GO:0007420	brain development	17	264	0.0261742	0.181109	gene18333;gene253;gene12516;gene16865;gene1941;gene12429;gene23067;gene13728;gene2110;gene22684;gene24825;gene6700;gene7875;gene6871;gene24632;gene2349;gene10774
GO:0032846	positive regulation of homeostatic process	7	76	0.0266347	0.181109	gene17464;gene15724;gene13730;gene2349;gene14607;gene20760;gene6871
GO:1903828	negative regulation of cellular protein localization	7	76	0.0266347	0.181109	gene15724;gene13389;gene10948;gene20170;gene6579;gene19887;gene28041
GO:0070373	negative regulation of ERK1 and ERK2 cascade	4	30	0.0269143	0.181109	gene11572;gene132;gene17449;gene2349
GO:1901700	response to oxygen-containing compound	28	497	0.0270194	0.181109	gene10497;gene19993;gene2349;gene22504;gene1941;gene11572;gene1086;gene13728;gene19058;gene14856;gene16272;gene24807;gene734;gene18151;gene20170;gene10637;gene16865;gene2553;gene13703;gene11637;gene15279;gene22684;gene3613;gene15724;gene14905;gene9821;gene9448;gene19669
GO:0048878	chemical homeostasis	19	306	0.0270971	0.181109	gene14815;gene8800;gene17365;gene19993;gene10497;gene16865;gene7596;gene13703;gene2349;gene16904;gene21381;gene22487;gene5676;gene4062;gene10925;gene17237;gene13928;gene23402;gene27880
GO:0051336	regulation of hydrolase activity	21	349	0.0281805	0.181109	gene12429;gene19887;gene3716;gene1086;gene3148;gene29040;gene5277;gene14104;gene20875;gene26215;gene14433;gene27248;gene4062;gene10848;gene18151;gene19669;gene20170;gene14753;gene24825;gene2349;gene14856
GO:0060322	head development	18	287	0.0283972	0.181109	gene18333;gene253;gene12516;gene16865;gene1941;gene12429;gene23067;gene13728;gene2110;gene22684;gene24825;gene6700;gene7875;gene6871;gene24632;gene2349;gene10774;gene22914
GO:0045834	positive regulation of lipid metabolic process	5	45	0.0285165	0.181109	gene4651;gene14753;gene1941;gene25273;gene2553
GO:0030031	cell projection assembly	11	149	0.0287612	0.181109	gene14104;gene6119;gene10600;gene10182;gene13389;gene253;gene6700;gene9919;gene2349;gene10220;gene20875
GO:0051146	striated muscle cell differentiation	6	61	0.0293256	0.181109	gene6122;gene12339;gene23650;gene15686;gene26541;gene14433
GO:0050801	ion homeostasis	13	188	0.029554	0.181109	gene14815;gene8800;gene17365;gene16865;gene7596;gene13703;gene2349;gene16904;gene10925;gene17237;gene13928;gene23402;gene27880
GO:0032270	positive regulation of cellular protein metabolic process	34	634	0.0298679	0.181109	gene2349;gene11298;gene14753;gene1489;gene22130;gene18627;gene12429;gene16272;gene16865;gene3148;gene8330;gene12516;gene5676;gene1086;gene20218;gene25273;gene25407;gene6119;gene8814;gene22181;gene29103;gene15833;gene19058;gene19669;gene13730;gene1119;gene14104;gene15724;gene8762;gene10848;gene26901;gene24825;gene14815;gene10497
GO:0034762	regulation of transmembrane transport	7	78	0.0301791	0.181109	gene19669;gene15724;gene10600;gene13730;gene2349;gene16865;gene1086
GO:0045893	positive regulation of transcription, DNA-templated	35	657	0.0302405	0.181109	gene1119;gene12377;gene22181;gene29103;gene11298;gene14536;gene15724;gene1941;gene20170;gene253;gene25629;gene25934;gene28098;gene29040;gene3613;gene6119;gene6395;gene6685;gene734;gene119;gene12516;gene17449;gene11076;gene1195;gene13728;gene20218;gene2110;gene22630;gene6237;gene6406;gene6668;gene6871;gene8069;gene22914;gene1316
GO:1903508	positive regulation of nucleic acid-templated transcription	35	657	0.0302405	0.181109	gene1119;gene12377;gene22181;gene29103;gene11298;gene14536;gene15724;gene1941;gene20170;gene253;gene25629;gene25934;gene28098;gene29040;gene3613;gene6119;gene6395;gene6685;gene734;gene119;gene12516;gene17449;gene11076;gene1195;gene13728;gene20218;gene2110;gene22630;gene6237;gene6406;gene6668;gene6871;gene8069;gene22914;gene1316
GO:0071310	cellular response to organic substance	38	725	0.0305035	0.181109	gene10497;gene15279;gene19669;gene19993;gene2349;gene22504;gene3148;gene11076;gene1316;gene18333;gene11572;gene1941;gene14753;gene16861;gene14856;gene16272;gene24807;gene1086;gene20170;gene3613;gene8762;gene10637;gene5793;gene5853;gene19564;gene2268;gene26338;gene734;gene2553;gene13703;gene24286;gene14815;gene17449;gene7549;gene16865;gene10774;gene18874;gene8330
GO:0035023	regulation of Rho protein signal transduction	5	46	0.0310215	0.181109	gene14206;gene18151;gene20875;gene22684;gene26042
GO:1902107	positive regulation of leukocyte differentiation	5	46	0.0310215	0.181109	gene14607;gene17654;gene8330;gene19058;gene6871
GO:0050803	regulation of synapse structure or activity	6	62	0.0314573	0.181109	gene2260;gene19058;gene9760;gene15686;gene24632;gene10925
GO:0051216	cartilage development	6	62	0.0314573	0.181109	gene9820;gene14753;gene17094;gene18333;gene3148;gene7928
GO:0051247	positive regulation of protein metabolic process	36	682	0.0317521	0.181109	gene2349;gene11298;gene14753;gene1489;gene22130;gene14815;gene20170;gene11637;gene18627;gene12429;gene16272;gene16865;gene3148;gene8330;gene12516;gene5676;gene1086;gene20218;gene25273;gene25407;gene6119;gene8814;gene22181;gene29103;gene15833;gene19058;gene19669;gene8762;gene13730;gene1119;gene14104;gene15724;gene10848;gene26901;gene24825;gene10497
GO:0040008	regulation of growth	18	291	0.0319815	0.181109	gene14753;gene19955;gene27686;gene8330;gene20923;gene5853;gene10948;gene24632;gene6406;gene12136;gene14791;gene18151;gene6631;gene14815;gene17146;gene2349;gene18874;gene27820
GO:0051248	negative regulation of protein metabolic process	27	484	0.032968	0.181109	gene20170;gene11572;gene1086;gene24632;gene3148;gene6119;gene11146;gene29040;gene5277;gene1119;gene1316;gene19058;gene132;gene21977;gene27248;gene14856;gene11076;gene18874;gene4132;gene16865;gene9483;gene10848;gene17449;gene2349;gene24286;gene14104;gene20241
GO:0010557	positive regulation of macromolecule biosynthetic process	40	775	0.0331465	0.181109	gene1119;gene12377;gene22181;gene29103;gene11298;gene14536;gene15724;gene1941;gene20170;gene253;gene25629;gene25934;gene28098;gene29040;gene3613;gene6119;gene6395;gene6685;gene734;gene19669;gene119;gene12516;gene11637;gene17449;gene1086;gene11076;gene1195;gene13728;gene20218;gene2110;gene22630;gene6237;gene6406;gene6668;gene6871;gene8069;gene22914;gene1316;gene17464;gene25273
GO:0034332	adherens junction organization	4	32	0.0332715	0.181109	gene23067;gene10774;gene14104;gene14433
GO:0034764	positive regulation of transmembrane transport	4	32	0.0332715	0.181109	gene19669;gene15724;gene13730;gene2349
GO:0046887	positive regulation of hormone secretion	4	32	0.0332715	0.181109	gene14607;gene20760;gene24807;gene17106
GO:2001238	positive regulation of extrinsic apoptotic signaling pathway	4	32	0.0332715	0.181109	gene1086;gene7766;gene17449;gene5853
GO:2001244	positive regulation of intrinsic apoptotic signaling pathway	4	32	0.0332715	0.181109	gene22181;gene24286;gene29103;gene6119
GO:0031324	negative regulation of cellular metabolic process	53	1076	0.033323	0.181109	gene20170;gene11572;gene1086;gene24632;gene3308;gene3148;gene16865;gene14815;gene17237;gene6871;gene6119;gene11146;gene29040;gene5277;gene1119;gene1316;gene19058;gene132;gene21977;gene10637;gene27248;gene14856;gene11076;gene18874;gene4132;gene11783;gene22914;gene24863;gene28098;gene6237;gene6288;gene734;gene9483;gene7902;gene14104;gene10848;gene17449;gene2349;gene4290;gene24286;gene10813;gene1251…
GO:0090090	negative regulation of canonical Wnt signaling pathway	6	63	0.0336877	0.181109	gene10948;gene1119;gene17237;gene25407;gene3308;gene7549
GO:0030100	regulation of endocytosis	7	80	0.0340283	0.181109	gene19058;gene1119;gene17237;gene253;gene22684;gene19669;gene2349
GO:0043409	negative regulation of MAPK cascade	7	80	0.0340283	0.181109	gene20170;gene11076;gene9483;gene11572;gene132;gene17449;gene2349
GO:0032269	negative regulation of cellular protein metabolic process	26	464	0.0343441	0.181109	gene20170;gene11572;gene1086;gene24632;gene3148;gene6119;gene11146;gene29040;gene5277;gene1119;gene1316;gene19058;gene132;gene27248;gene14856;gene11076;gene18874;gene4132;gene16865;gene9483;gene10848;gene17449;gene2349;gene24286;gene14104;gene20241
GO:0007517	muscle organ development	8	98	0.0349004	0.181109	gene11783;gene22644;gene9663;gene22914;gene20693;gene14433;gene17449;gene8764
GO:1902680	positive regulation of RNA biosynthetic process	35	665	0.0352563	0.181109	gene1119;gene12377;gene22181;gene29103;gene11298;gene14536;gene15724;gene1941;gene20170;gene253;gene25629;gene25934;gene28098;gene29040;gene3613;gene6119;gene6395;gene6685;gene734;gene119;gene12516;gene17449;gene11076;gene1195;gene13728;gene20218;gene2110;gene22630;gene6237;gene6406;gene6668;gene6871;gene8069;gene22914;gene1316
GO:0072503	cellular divalent inorganic cation homeostasis	7	81	0.0360701	0.181109	gene14815;gene8800;gene16865;gene13703;gene2349;gene16904;gene10925
GO:0048754	branching morphogenesis of an epithelial tube	5	48	0.0364347	0.181109	gene23067;gene16272;gene1119;gene15724;gene8330
GO:0050796	regulation of insulin secretion	5	48	0.0364347	0.181109	gene2553;gene14607;gene20760;gene24807;gene4290
GO:0051924	regulation of calcium ion transport	5	48	0.0364347	0.181109	gene19669;gene15724;gene13730;gene2349;gene14815
GO:0080134	regulation of response to stress	33	622	0.0366192	0.181109	gene6668;gene12662;gene18627;gene14532;gene6119;gene1086;gene18874;gene20170;gene22684;gene5853;gene3148;gene14815;gene19669;gene5676;gene11076;gene13390;gene14104;gene24632;gene7902;gene14755;gene16272;gene1941;gene15348;gene22181;gene29103;gene26338;gene13243;gene2349;gene4561;gene15279;gene11572;gene16865;gene19058
GO:0031032	actomyosin structure organization	4	33	0.0367509	0.181109	gene12136;gene4035;gene26338;gene14433
GO:0045639	positive regulation of myeloid cell differentiation	4	33	0.0367509	0.181109	gene14607;gene8330;gene19058;gene6871
GO:0048259	regulation of receptor-mediated endocytosis	4	33	0.0367509	0.181109	gene19058;gene1119;gene17237;gene253
GO:2001021	negative regulation of response to DNA damage stimulus	4	33	0.0367509	0.181109	gene3148;gene15348;gene22181;gene29103
GO:0006469	negative regulation of protein kinase activity	8	99	0.0367527	0.181109	gene11572;gene11076;gene20170;gene18874;gene4132;gene9483;gene20241;gene2349
[truncated: 3,439 more rows]

## Sheet: GO for upregulated lncRNAs
Additional file 12 GO terms for D8 versus D0. List of GO terms for upregulated lncRNAs from D8 versus D0.
[truncated: 9,870 more rows]

[truncated: 3 more sheets: GO for downregulated lncRNAs, GO for upregulated circRNAs, GO for downregulated circRNAs]
