# Supplementary material for: A genome-wide landscape of mRNAs, lncRNAs, and circRNAs during subcutaneous adipogenesis in pigs
Source: J Anim Sci Biotechnol. 2018 Nov 1;9:76. doi: 10.1186/s40104-018-0292-7 (PMC6211446; doi:10.1186/s40104-018-0292-7)
Supplement: Supplementary file 14 — GO terms for common differentially expressed (DE) mRNAs, lncRNAs, and circRNAs from three differentiation stages (D2, D4, and D8) versus D0. Terms marked gray background represent significant enrichment, while other terms represent non-significant enrichment. (XLSX 1763 kb) [file 40104_2018_292_MOESM14_ESM.xlsx]

## Sheet: GO for DE mRNAs
Additional file 14 GO terms for three differentiation stages (D2, D4, and D8) versus D0. GO terms for DE mRNAs from three differentiation stages (D2, D4, and D8) versus D0.
GO ID	Description	GeneRatio (346)	BgRatio (8043)	pvalue	fdr	geneID
GO:0032501	multicellular organismal process	146	2189	5.82626e-10	2.43013e-06	gene24339;gene25006;gene8401;gene16287;gene26759;gene8330;gene21638;gene22856;gene231;gene7875;gene20841;gene24419;gene16275;gene17118;gene3291;gene6122;gene16865;gene18512;gene25901;gene19774;gene12136;gene16339;gene2341;gene10497;gene1248;gene25119;gene1691;gene12223;gene10326;gene11640;gene19734;gene9948;gene16272;gene262;gene27880;gene13745;gene16546;gene62;gene26492;gene20285;gene12662;gene1…
GO:0007155	cell adhesion	41	361	8.09807e-09	1.17225e-05	gene12223;gene9760;gene22130;gene21638;gene8415;gene14104;gene13292;gene25865;gene21381;gene3148;gene1086;gene11922;gene12662;gene17118;gene17160;gene18863;gene19058;gene2096;gene21374;gene22504;gene27162;gene309;gene3292;gene7596;gene7601;gene8814;gene231;gene9102;gene10326;gene14433;gene927;gene17851;gene10813;gene24339;gene26338;gene3976;gene8001;gene8003;gene16339;gene5853;gene4895
GO:0022610	biological adhesion	41	363	9.52144e-09	1.17225e-05	gene12223;gene9760;gene22130;gene21638;gene8415;gene14104;gene13292;gene25865;gene21381;gene3148;gene1086;gene11922;gene12662;gene17118;gene17160;gene18863;gene19058;gene2096;gene21374;gene22504;gene27162;gene309;gene3292;gene7596;gene7601;gene8814;gene231;gene9102;gene10326;gene14433;gene927;gene17851;gene10813;gene24339;gene26338;gene3976;gene8001;gene8003;gene16339;gene5853;gene4895
GO:0030154	cell differentiation	95	1270	1.12419e-08	1.17225e-05	gene16287;gene26759;gene8330;gene21638;gene24419;gene17118;gene3291;gene6122;gene10813;gene19774;gene25006;gene2341;gene16339;gene26674;gene1691;gene12136;gene16272;gene262;gene27880;gene12662;gene27581;gene20852;gene8814;gene12339;gene12429;gene8135;gene14433;gene19058;gene17146;gene17147;gene24825;gene10563;gene25901;gene8401;gene10774;gene10914;gene17636;gene309;gene19278;gene24632;gene9102;ge…
GO:0044707	single-multicellular organism process	133	2018	1.43836e-08	1.19988e-05	gene24339;gene25006;gene16287;gene26759;gene8330;gene21638;gene231;gene7875;gene24419;gene16275;gene17118;gene3291;gene6122;gene19774;gene12136;gene16339;gene16865;gene2341;gene1248;gene25119;gene1691;gene12223;gene16272;gene262;gene27880;gene13745;gene16546;gene62;gene26492;gene20285;gene12662;gene17147;gene13389;gene20852;gene8814;gene12429;gene12339;gene26674;gene734;gene19058;gene26055;gene10…
GO:0051239	regulation of multicellular organismal process	76	991	1.95159e-07	0.000101747	gene16339;gene21354;gene25006;gene18486;gene20841;gene9966;gene6668;gene4895;gene19774;gene16546;gene6395;gene2341;gene12223;gene14607;gene8330;gene927;gene12662;gene1691;gene22867;gene309;gene19800;gene12090;gene17118;gene17851;gene25134;gene19278;gene1086;gene19058;gene14532;gene10774;gene26674;gene10925;gene17147;gene10885;gene24632;gene23352;gene26492;gene18913;gene5853;gene13292;gene3613;gen…
GO:0065008	regulation of biological quality	95	1346	2.06662e-07	0.000101747	gene927;gene24339;gene22856;gene4472;gene2606;gene20841;gene6668;gene20791;gene7596;gene1990;gene20852;gene7182;gene25134;gene62;gene12223;gene16275;gene10563;gene2470;gene25006;gene12090;gene16244;gene20429;gene30259;gene4895;gene17365;gene1086;gene19363;gene20285;gene13292;gene25865;gene10885;gene16339;gene13830;gene10497;gene16865;gene15306;gene19352;gene19774;gene17147;gene26492;gene8552;gene…
GO:0050896	response to stimulus	170	2899	2.37492e-07	0.000101747	gene24339;gene16339;gene8401;gene26338;gene9102;gene25006;gene17851;gene19669;gene8001;gene8003;gene927;gene10563;gene8069;gene10497;gene12443;gene17641;gene19058;gene9966;gene567;gene14856;gene24286;gene7766;gene1990;gene21041;gene22504;gene24974;gene25134;gene62;gene16272;gene1086;gene8415;gene14968;gene4895;gene3156;gene3148;gene17214;gene21981;gene23242;gene18486;gene19984;gene26055;gene13305…
GO:0006629	lipid metabolic process	49	532	2.38193e-07	0.000101747	gene18001;gene10806;gene1990;gene11550;gene23386;gene14480;gene26055;gene28390;gene2050;gene24567;gene24531;gene10885;gene1656;gene16244;gene30259;gene13828;gene9464;gene20364;gene25535;gene10714;gene20429;gene25091;gene19619;gene2814;gene3113;gene17214;gene9582;gene10976;gene3699;gene3702;gene25134;gene11640;gene19352;gene17484;gene14104;gene12090;gene15306;gene16281;gene2606;gene7491;gene9161;g…
GO:0048869	cellular developmental process	97	1389	2.4394e-07	0.000101747	gene16287;gene26759;gene8330;gene21638;gene7875;gene24419;gene17118;gene3291;gene6122;gene10813;gene19774;gene12136;gene25006;gene2341;gene16339;gene26674;gene1691;gene16272;gene262;gene27880;gene12662;gene27581;gene20852;gene8814;gene12339;gene13389;gene12429;gene8135;gene14433;gene19058;gene17146;gene17147;gene24825;gene10563;gene25901;gene8401;gene10774;gene10914;gene17636;gene309;gene19278;ge…
GO:0009888	tissue development	51	589	8.93479e-07	0.000338791	gene734;gene16275;gene10813;gene6122;gene25006;gene26674;gene1691;gene27581;gene24339;gene1248;gene12339;gene26055;gene8330;gene8135;gene22914;gene17146;gene17147;gene19279;gene19281;gene2050;gene8401;gene19278;gene16272;gene9102;gene4895;gene8407;gene10914;gene17636;gene20693;gene22273;gene16546;gene3148;gene9456;gene17118;gene18766;gene8802;gene8941;gene24056;gene24632;gene15686;gene11146;gene1…
GO:0048731	system development	101	1520	1.42305e-06	0.000494629	gene25006;gene16287;gene26759;gene8330;gene21638;gene231;gene7875;gene24419;gene16275;gene6122;gene19774;gene12136;gene16339;gene16865;gene2341;gene1248;gene25119;gene1691;gene16272;gene262;gene27880;gene13745;gene16546;gene62;gene26492;gene20285;gene12662;gene17147;gene13389;gene24339;gene20852;gene8814;gene12429;gene12339;gene26674;gene26055;gene4895;gene8135;gene14433;gene22644;gene309;gene910…
GO:0044767	single-organism developmental process	130	2125	2.20176e-06	0.000667754	gene25006;gene16287;gene26759;gene8330;gene21638;gene231;gene7875;gene24419;gene16275;gene17118;gene3291;gene6122;gene10813;gene19774;gene12136;gene16339;gene16865;gene2341;gene1248;gene26674;gene25119;gene1691;gene16272;gene262;gene27880;gene13745;gene16546;gene62;gene26492;gene20285;gene12662;gene17147;gene13389;gene27581;gene24339;gene20852;gene8814;gene12429;gene12339;gene734;gene26055;gene87…
GO:0032787	monocarboxylic acid metabolic process	27	234	2.46027e-06	0.000667754	gene18001;gene11550;gene23386;gene14480;gene26055;gene28390;gene20364;gene2606;gene10714;gene24567;gene25091;gene19619;gene24531;gene2814;gene3113;gene17214;gene20429;gene21287;gene10976;gene3699;gene3702;gene19939;gene21354;gene5891;gene18913;gene13989;gene13697
GO:0032502	developmental process	131	2151	2.52005e-06	0.000667754	gene734;gene25006;gene16287;gene26759;gene8330;gene21638;gene231;gene7875;gene24419;gene16275;gene17118;gene3291;gene6122;gene10813;gene19774;gene12136;gene16339;gene16865;gene2341;gene1248;gene26674;gene25119;gene1691;gene16272;gene262;gene27880;gene13745;gene16546;gene62;gene26492;gene20285;gene12662;gene17147;gene13389;gene27581;gene24339;gene20852;gene8814;gene12429;gene12339;gene26055;gene87…
GO:0042221	response to chemical	89	1304	2.56151e-06	0.000667754	gene17851;gene19669;gene8001;gene8003;gene927;gene10563;gene10497;gene12443;gene17641;gene19058;gene9966;gene24339;gene567;gene14856;gene24286;gene7766;gene1990;gene21041;gene22504;gene24974;gene25134;gene62;gene14968;gene4895;gene3156;gene3148;gene8415;gene17214;gene21981;gene23242;gene18486;gene19984;gene26055;gene3645;gene17237;gene6122;gene13680;gene1086;gene25006;gene19955;gene21354;gene8407…
GO:0048856	anatomical structure development	115	1826	2.97357e-06	0.000729575	gene734;gene25006;gene16287;gene26759;gene8330;gene21638;gene231;gene7875;gene24419;gene16275;gene10813;gene6122;gene19774;gene12136;gene16339;gene16865;gene2341;gene1248;gene26674;gene25119;gene1691;gene16272;gene262;gene27880;gene13745;gene16546;gene62;gene26492;gene20285;gene12662;gene17147;gene13389;gene27581;gene24339;gene20852;gene8814;gene12429;gene12339;gene26055;gene8764;gene4895;gene813…
GO:0007275	multicellular organism development	113	1790	3.40157e-06	0.000773568	gene25006;gene16287;gene26759;gene8330;gene21638;gene231;gene7875;gene24419;gene16275;gene6122;gene19774;gene12136;gene16339;gene16865;gene2341;gene1248;gene25119;gene1691;gene16272;gene262;gene27880;gene13745;gene16546;gene62;gene26492;gene20285;gene12662;gene17147;gene13389;gene24339;gene20852;gene8814;gene12429;gene12339;gene26674;gene734;gene26055;gene10813;gene8764;gene4895;gene8135;gene1443…
GO:0006935	chemotaxis	19	133	3.60686e-06	0.000773568	gene17851;gene19669;gene8001;gene8003;gene927;gene25006;gene8407;gene1691;gene17147;gene21638;gene10914;gene17636;gene309;gene8415;gene17146;gene20932;gene26492;gene19955;gene20841
GO:0006959	humoral immune response	9	31	3.95636e-06	0.000773568	gene13305;gene24963;gene13304;gene9581;gene3645;gene927;gene25966;gene2417;gene18486
GO:0042330	taxis	19	134	4.04025e-06	0.000773568	gene17851;gene19669;gene8001;gene8003;gene927;gene25006;gene8407;gene1691;gene17147;gene21638;gene10914;gene17636;gene309;gene8415;gene17146;gene20932;gene26492;gene19955;gene20841
GO:0050900	leukocyte migration	12	57	4.08019e-06	0.000773568	gene17851;gene19669;gene8001;gene8003;gene927;gene8407;gene8415;gene9448;gene19955;gene10804;gene3148;gene20841
GO:0006631	fatty acid metabolic process	20	149	5.31752e-06	0.000947877	gene18001;gene11550;gene23386;gene14480;gene26055;gene28390;gene20364;gene10714;gene25091;gene19619;gene24531;gene2814;gene3113;gene17214;gene20429;gene3699;gene3702;gene21354;gene5891;gene18913
GO:0009605	response to external stimulus	49	592	5.4541e-06	0.000947877	gene8401;gene17851;gene19669;gene8001;gene8003;gene927;gene1990;gene21041;gene11460;gene21981;gene23241;gene23242;gene3645;gene25006;gene12223;gene17008;gene8407;gene1691;gene17147;gene21638;gene3704;gene10914;gene17636;gene309;gene62;gene7525;gene10563;gene7491;gene8415;gene17146;gene8002;gene17449;gene12332;gene25966;gene3613;gene24632;gene17160;gene20932;gene26492;gene19955;gene1086;gene19058;…
GO:0048878	chemical homeostasis	31	306	6.95798e-06	0.00116087	gene20791;gene16275;gene10563;gene2470;gene17365;gene25134;gene10885;gene16244;gene1990;gene30259;gene10497;gene16865;gene19352;gene262;gene7596;gene17160;gene17875;gene17008;gene21381;gene19984;gene20852;gene21354;gene4062;gene10925;gene7491;gene17237;gene62;gene23242;gene23402;gene27880;gene17851
GO:0048513	animal organ development	74	1051	7.79915e-06	0.00125116	gene25006;gene16287;gene26759;gene8330;gene231;gene7875;gene24419;gene16275;gene6122;gene16339;gene16865;gene1248;gene1691;gene20285;gene13389;gene24339;gene20852;gene8814;gene12429;gene12339;gene26674;gene26055;gene4895;gene8135;gene14433;gene22644;gene309;gene9102;gene22914;gene2110;gene24825;gene24976;gene8407;gene17147;gene17146;gene10563;gene24632;gene8401;gene25119;gene19278;gene7491;gene73…
GO:0051270	regulation of cellular component movement	32	327	1.01509e-05	0.00156813	gene21354;gene3645;gene25006;gene18913;gene10804;gene1086;gene11146;gene13730;gene16272;gene17146;gene19058;gene19955;gene25134;gene3291;gene8330;gene11824;gene12223;gene14532;gene18486;gene14433;gene26674;gene17147;gene26492;gene19669;gene12339;gene14104;gene24632;gene309;gene927;gene17851;gene22867;gene24339
GO:0010243	response to organonitrogen compound	28	268	1.10488e-05	0.00164588	gene24339;gene567;gene7766;gene22504;gene24974;gene25134;gene10497;gene17214;gene13680;gene8415;gene14856;gene16272;gene18539;gene19984;gene20852;gene21354;gene24807;gene3286;gene4895;gene10563;gene20841;gene17008;gene19363;gene19058;gene3613;gene8900;gene16865;gene62
GO:1901698	response to nitrogen compound	31	314	1.17658e-05	0.00169225	gene24339;gene567;gene7766;gene22504;gene24974;gene25134;gene10497;gene17214;gene13680;gene8415;gene14856;gene16272;gene18539;gene19984;gene20852;gene21354;gene24807;gene3286;gene4895;gene17851;gene10563;gene20841;gene24286;gene17008;gene19363;gene19058;gene3613;gene23242;gene8900;gene16865;gene62
GO:0030595	leukocyte chemotaxis	8	28	1.57806e-05	0.00219009	gene17851;gene19669;gene8001;gene8003;gene927;gene8407;gene19955;gene20841
GO:1901700	response to oxygen-containing compound	42	497	1.66655e-05	0.00219009	gene10497;gene24339;gene567;gene1990;gene21041;gene927;gene22504;gene24974;gene25134;gene3156;gene1086;gene12332;gene19058;gene25006;gene14856;gene16272;gene18539;gene19984;gene20852;gene21354;gene24807;gene3286;gene4895;gene16244;gene30259;gene734;gene1770;gene17851;gene16865;gene22100;gene17160;gene17008;gene25966;gene3613;gene8415;gene1656;gene9448;gene8900;gene62;gene16339;gene19669;gene10563
GO:0010033	response to organic substance	70	999	1.7306e-05	0.00219009	gene10563;gene10497;gene12443;gene17641;gene19058;gene9966;gene24339;gene567;gene17851;gene19669;gene7766;gene1990;gene21041;gene927;gene22504;gene24974;gene25134;gene62;gene14968;gene4895;gene3148;gene8415;gene17214;gene21981;gene23242;gene3645;gene17237;gene6122;gene13680;gene1086;gene19955;gene21354;gene12332;gene25006;gene14856;gene16272;gene18539;gene19984;gene20852;gene24807;gene3286;gene23…
GO:0048583	regulation of response to stimulus	99	1565	1.73275e-05	0.00219009	gene1990;gene21354;gene25006;gene26674;gene62;gene13358;gene6668;gene14968;gene24632;gene7182;gene11298;gene1489;gene22130;gene734;gene1086;gene17851;gene12662;gene13305;gene24963;gene23242;gene1179;gene18627;gene7766;gene12377;gene14104;gene24419;gene3645;gene8002;gene13304;gene9581;gene14532;gene20598;gene567;gene16339;gene23276;gene16272;gene27880;gene11640;gene24286;gene8001;gene8003;gene1209…
GO:0006956	complement activation	6	15	2.18411e-05	0.00260284	gene13305;gene24963;gene13304;gene9581;gene2417;gene18486
GO:0072376	protein activation cascade	6	15	2.18411e-05	0.00260284	gene13305;gene24963;gene13304;gene9581;gene2417;gene18486
GO:0006955	immune response	31	328	2.79784e-05	0.00321137	gene3148;gene8415;gene21981;gene23242;gene13305;gene24963;gene21638;gene927;gene13304;gene9581;gene3645;gene4895;gene23241;gene25966;gene8001;gene8002;gene8003;gene8330;gene11460;gene22810;gene19955;gene17851;gene19669;gene2417;gene1086;gene11922;gene13358;gene17160;gene24286;gene6143;gene18486
GO:0030334	regulation of cell migration	28	282	2.84874e-05	0.00321137	gene21354;gene3645;gene25006;gene18913;gene10804;gene1086;gene11146;gene13730;gene16272;gene17146;gene19058;gene19955;gene25134;gene3291;gene8330;gene14532;gene18486;gene26674;gene17147;gene19669;gene12339;gene14104;gene24632;gene26492;gene309;gene927;gene17851;gene24339
GO:2000026	regulation of multicellular organismal development	51	668	3.27199e-05	0.0033454	gene16339;gene21354;gene25006;gene9966;gene19774;gene16546;gene6395;gene2341;gene14607;gene8330;gene927;gene12662;gene1691;gene22867;gene309;gene19800;gene19278;gene4895;gene10774;gene24632;gene23352;gene26492;gene19058;gene5853;gene9760;gene1086;gene26055;gene8552;gene15686;gene18486;gene734;gene14532;gene19669;gene27581;gene3286;gene8407;gene9456;gene18627;gene11146;gene17147;gene17851;gene1242…
GO:0045087	innate immune response	22	196	3.31108e-05	0.0033454	gene3148;gene8415;gene21981;gene23242;gene13305;gene24963;gene3645;gene4895;gene13304;gene23241;gene25966;gene8001;gene8002;gene8003;gene8330;gene9581;gene11460;gene22810;gene19955;gene17851;gene19669;gene2417
GO:0042127	regulation of cell proliferation	47	598	3.34868e-05	0.0033454	gene10804;gene1086;gene11298;gene12332;gene14968;gene16287;gene1656;gene22955;gene24942;gene2631;gene8330;gene8407;gene25006;gene16256;gene1691;gene4895;gene1248;gene19058;gene20852;gene21354;gene927;gene24825;gene7875;gene8941;gene14532;gene18486;gene27581;gene13358;gene17851;gene8415;gene1770;gene13989;gene2096;gene262;gene3613;gene16272;gene27162;gene10563;gene16546;gene17118;gene17237;gene198…
GO:0071621	granulocyte chemotaxis	6	16	3.36866e-05	0.0033454	gene17851;gene19669;gene8001;gene8003;gene927;gene20841
GO:0097006	regulation of plasma lipoprotein particle levels	6	16	3.36866e-05	0.0033454	gene16244;gene21354;gene30259;gene10885;gene1990;gene9582
GO:0040011	locomotion	34	380	3.5612e-05	0.00345139	gene17851;gene19669;gene8001;gene8003;gene927;gene8814;gene25006;gene22914;gene8407;gene17146;gene17147;gene1691;gene12290;gene21638;gene10914;gene17636;gene309;gene8415;gene9448;gene16339;gene20932;gene26492;gene19955;gene12102;gene10804;gene3148;gene14104;gene1086;gene12662;gene22273;gene2631;gene5853;gene20841;gene16865
GO:0032879	regulation of localization	67	965	3.68131e-05	0.00345139	gene21981;gene3645;gene19058;gene21354;gene7766;gene1990;gene20852;gene7182;gene25006;gene18913;gene19669;gene13730;gene17851;gene62;gene10911;gene10804;gene1086;gene11146;gene16272;gene17146;gene19955;gene25134;gene3291;gene8330;gene19734;gene11824;gene12223;gene24807;gene2050;gene17237;gene927;gene10597;gene10600;gene14532;gene18486;gene14433;gene26674;gene17147;gene26492;gene262;gene25407;gene…
GO:0002573	myeloid leukocyte differentiation	9	40	3.80638e-05	0.00345139	gene16287;gene26759;gene8330;gene24419;gene20852;gene8814;gene10563;gene17851;gene17447
GO:0060326	cell chemotaxis	9	40	3.80638e-05	0.00345139	gene17851;gene19669;gene8001;gene8003;gene927;gene8407;gene8415;gene19955;gene20841
GO:0042981	regulation of apoptotic process	49	638	4.08676e-05	0.00362678	gene1086;gene12332;gene12377;gene13243;gene13291;gene23241;gene25134;gene3148;gene6122;gene9760;gene62;gene19058;gene19669;gene11872;gene7766;gene12090;gene24286;gene8001;gene8003;gene21354;gene13989;gene10885;gene7875;gene927;gene10848;gene8069;gene17237;gene18486;gene2631;gene17008;gene231;gene24419;gene26055;gene262;gene4895;gene17449;gene15348;gene24807;gene24825;gene17851;gene16546;gene20681…
GO:0031589	cell-substrate adhesion	12	71	4.28908e-05	0.00368746	gene22130;gene14104;gene14433;gene22504;gene24339;gene26338;gene3148;gene3976;gene8415;gene9102;gene16339;gene5853
GO:0010941	regulation of cell death	52	693	4.33194e-05	0.00368746	gene1086;gene12332;gene12377;gene13243;gene13291;gene23241;gene25134;gene3148;gene6122;gene9760;gene62;gene19058;gene19669;gene11872;gene7766;gene3291;gene12090;gene24286;gene8001;gene8003;gene21354;gene13989;gene10885;gene7875;gene1656;gene927;gene3613;gene10848;gene8069;gene17237;gene18486;gene2631;gene17008;gene231;gene24419;gene26055;gene262;gene4895;gene17449;gene15348;gene24807;gene24825;ge…
GO:2000145	regulation of cell motility	29	305	4.58136e-05	0.00382155	gene21354;gene3645;gene25006;gene18913;gene10804;gene1086;gene11146;gene13730;gene16272;gene17146;gene19058;gene19955;gene25134;gene3291;gene8330;gene14532;gene18486;gene26674;gene17147;gene19669;gene12339;gene14104;gene24632;gene26492;gene309;gene927;gene17851;gene22867;gene24339
GO:0044255	cellular lipid metabolic process	37	435	4.79275e-05	0.00382155	gene18001;gene11550;gene23386;gene14480;gene26055;gene28390;gene2050;gene24531;gene1656;gene16244;gene30259;gene20364;gene25535;gene10714;gene20429;gene25091;gene19619;gene2814;gene3113;gene17214;gene9582;gene3699;gene3702;gene25134;gene11640;gene19352;gene14104;gene1785;gene6253;gene21354;gene5891;gene18913;gene10806;gene10885;gene22100;gene2470;gene13697
GO:0009719	response to endogenous stimulus	43	537	4.83448e-05	0.00382155	gene24339;gene567;gene7766;gene22504;gene24974;gene25134;gene10497;gene14968;gene17214;gene17237;gene6122;gene13680;gene8415;gene4895;gene1086;gene12332;gene19058;gene25006;gene14856;gene16272;gene18539;gene19984;gene20852;gene21354;gene24807;gene3286;gene3613;gene19669;gene3148;gene1990;gene1770;gene27581;gene26338;gene734;gene10563;gene20841;gene17160;gene17008;gene19363;gene17851;gene8900;gene…
GO:0030155	regulation of cell adhesion	24	230	4.85596e-05	0.00382155	gene3148;gene13358;gene16256;gene16339;gene15348;gene1656;gene3286;gene16546;gene10600;gene11146;gene927;gene1086;gene10167;gene24632;gene19669;gene21354;gene17851;gene8415;gene19058;gene25134;gene309;gene8407;gene8330;gene18486
GO:0043067	regulation of programmed cell death	49	643	4.99734e-05	0.00385998	gene1086;gene12332;gene12377;gene13243;gene13291;gene23241;gene25134;gene3148;gene6122;gene9760;gene62;gene19058;gene19669;gene11872;gene7766;gene12090;gene24286;gene8001;gene8003;gene21354;gene13989;gene10885;gene7875;gene927;gene10848;gene8069;gene17237;gene18486;gene2631;gene17008;gene231;gene24419;gene26055;gene262;gene4895;gene17449;gene15348;gene24807;gene24825;gene17851;gene16546;gene20681…
GO:0006952	defense response	32	357	5.89203e-05	0.0044683	gene1086;gene8415;gene3148;gene21981;gene23242;gene13305;gene24963;gene11460;gene23241;gene3645;gene927;gene4895;gene13304;gene25966;gene8001;gene8002;gene8003;gene8330;gene9581;gene3704;gene10563;gene3257;gene9571;gene7525;gene13389;gene22810;gene19955;gene17851;gene19669;gene20841;gene3699;gene2417
GO:0070887	cellular response to chemical stimulus	62	888	6.48247e-05	0.00482829	gene17851;gene19669;gene8001;gene8003;gene927;gene10497;gene24339;gene567;gene14856;gene24286;gene1990;gene21041;gene22504;gene24974;gene25134;gene62;gene14968;gene4895;gene3148;gene8415;gene21981;gene23242;gene18486;gene19984;gene26055;gene8407;gene25006;gene3613;gene3645;gene16272;gene18539;gene20852;gene21354;gene24807;gene3286;gene1086;gene13680;gene23241;gene16244;gene30259;gene1770;gene5853…
GO:0097530	granulocyte migration	6	18	7.25714e-05	0.00531044	gene17851;gene19669;gene8001;gene8003;gene927;gene20841
GO:0007162	negative regulation of cell adhesion	12	75	7.49535e-05	0.00539019	gene16256;gene16339;gene1656;gene3286;gene10600;gene1086;gene10167;gene24632;gene11146;gene21354;gene25134;gene18486
GO:0050793	regulation of developmental process	65	951	7.97874e-05	0.00560083	gene10925;gene16339;gene21354;gene25006;gene9966;gene19774;gene16546;gene6395;gene2341;gene14607;gene8330;gene927;gene12662;gene1691;gene22867;gene309;gene19800;gene62;gene19278;gene4895;gene10563;gene20852;gene25901;gene14532;gene1990;gene24072;gene10774;gene24632;gene23352;gene26492;gene11146;gene19058;gene5853;gene13292;gene3613;gene9760;gene1086;gene26055;gene8552;gene12136;gene19669;gene8814…
GO:0071417	cellular response to organonitrogen compound	20	179	8.05682e-05	0.00560083	gene24339;gene567;gene22504;gene24974;gene25134;gene10497;gene14856;gene16272;gene18539;gene19984;gene20852;gene21354;gene24807;gene3286;gene4895;gene20841;gene17008;gene8900;gene16865;gene62
GO:0007160	cell-matrix adhesion	9	44	8.47474e-05	0.00579478	gene14104;gene14433;gene22504;gene24339;gene26338;gene3148;gene3976;gene8415;gene9102
GO:0030593	neutrophil chemotaxis	5	12	8.82769e-05	0.00593876	gene17851;gene19669;gene8001;gene8003;gene927
GO:0023051	regulation of signaling	81	1267	9.36042e-05	0.00619719	gene1990;gene21354;gene25006;gene26674;gene62;gene14968;gene24632;gene7182;gene11298;gene1489;gene22130;gene734;gene1179;gene1086;gene18627;gene7766;gene12377;gene14104;gene17851;gene24419;gene3645;gene8002;gene20598;gene567;gene16339;gene23276;gene16272;gene927;gene27880;gene11640;gene24286;gene8001;gene8003;gene12090;gene15045;gene16999;gene17237;gene23352;gene9966;gene20852;gene10925;gene11146…
GO:1901699	cellular response to nitrogen compound	22	211	0.000101515	0.0064104	gene24339;gene567;gene22504;gene24974;gene25134;gene10497;gene14856;gene16272;gene18539;gene19984;gene20852;gene21354;gene24807;gene3286;gene4895;gene20841;gene24286;gene17008;gene23242;gene8900;gene16865;gene62
GO:0010817	regulation of hormone levels	16	127	0.000101652	0.0064104	gene7182;gene4895;gene927;gene16339;gene1179;gene3113;gene27471;gene734;gene14607;gene24807;gene11640;gene1785;gene6253;gene11298;gene62;gene13697
GO:0043434	response to peptide hormone	16	127	0.000101652	0.0064104	gene22504;gene24974;gene25134;gene10497;gene14856;gene16272;gene18539;gene19984;gene20852;gene21354;gene24807;gene3286;gene4895;gene17008;gene19058;gene3613
GO:0040012	regulation of locomotion	29	319	0.000102972	0.0064104	gene21354;gene3645;gene25006;gene18913;gene1086;gene17851;gene10804;gene11146;gene13730;gene16272;gene17146;gene19058;gene19955;gene25134;gene3291;gene8330;gene14532;gene18486;gene26674;gene17147;gene26492;gene19669;gene12339;gene14104;gene24632;gene309;gene927;gene22867;gene24339
GO:0006911	phagocytosis, engulfment	4	7	0.000106271	0.00642402	gene1086;gene1990;gene24334;gene8814
GO:0045109	intermediate filament organization	4	7	0.000106271	0.00642402	gene19279;gene19281;gene19278;gene24596
GO:1904035	regulation of epithelial cell apoptotic process	7	27	0.000108049	0.0064382	gene17237;gene1086;gene18486;gene2631;gene24807;gene24825;gene4062
GO:0071375	cellular response to peptide hormone stimulus	13	90	0.000112542	0.00661147	gene22504;gene24974;gene25134;gene10497;gene14856;gene16272;gene18539;gene19984;gene20852;gene21354;gene24807;gene3286;gene17008
GO:0003008	system process	30	337	0.000114346	0.00662413	gene8401;gene22856;gene20841;gene10326;gene11640;gene19734;gene9948;gene7525;gene19058;gene17214;gene62;gene22130;gene22504;gene23276;gene7137;gene16339;gene10497;gene8552;gene10925;gene10563;gene20852;gene17160;gene19363;gene6395;gene21354;gene24632;gene15686;gene13730;gene20285;gene22644
GO:0000904	cell morphogenesis involved in differentiation	21	200	0.000131934	0.0075383	gene14433;gene8814;gene19058;gene1691;gene17147;gene21638;gene10914;gene17636;gene309;gene27581;gene27880;gene20693;gene22273;gene26492;gene10774;gene11824;gene12429;gene16272;gene16339;gene19800;gene6288
GO:0032768	regulation of monooxygenase activity	5	13	0.000138413	0.0076976	gene10885;gene13291;gene18913;gene927;gene16865
GO:1904037	positive regulation of epithelial cell apoptotic process	5	13	0.000138413	0.0076976	gene17237;gene1086;gene18486;gene2631;gene24807
GO:0070542	response to fatty acid	6	20	0.000140827	0.00772882	gene16244;gene30259;gene17160;gene12332;gene17008;gene17851
GO:0022407	regulation of cell-cell adhesion	15	119	0.0001659	0.0089866	gene3148;gene13358;gene16256;gene16546;gene10600;gene927;gene10167;gene24632;gene19669;gene11146;gene21354;gene17851;gene8415;gene19058;gene18486
GO:0043065	positive regulation of apoptotic process	25	266	0.000185477	0.00991827	gene62;gene1086;gene7766;gene24286;gene8001;gene8003;gene21354;gene927;gene10848;gene8069;gene17237;gene18486;gene2631;gene17449;gene24807;gene24825;gene26055;gene16546;gene20681;gene5853;gene9966;gene13989;gene1656;gene20852;gene27162
GO:0065007	biological regulation	241	4868	0.000195335	0.0101141	gene927;gene21981;gene3645;gene26055;gene10925;gene1990;gene19058;gene231;gene24339;gene21354;gene12377;gene17008;gene16339;gene22856;gene25006;gene25134;gene1086;gene24632;gene10804;gene11298;gene12332;gene14968;gene16287;gene1656;gene22955;gene24942;gene2631;gene8330;gene8407;gene4472;gene16865;gene10563;gene12443;gene1691;gene18486;gene20285;gene20852;gene25934;gene3613;gene4895;gene62;gene639…
GO:1901701	cellular response to oxygen-containing compound	28	315	0.000198814	0.0101141	gene10497;gene24339;gene567;gene1990;gene21041;gene927;gene22504;gene24974;gene25134;gene14856;gene16272;gene18539;gene19984;gene20852;gene21354;gene24807;gene3286;gene4895;gene16244;gene30259;gene1770;gene12332;gene17008;gene8900;gene16865;gene62;gene16339;gene19669
GO:0070372	regulation of ERK1 and ERK2 cascade	12	83	0.000203907	0.0101141	gene15833;gene17160;gene17851;gene19058;gene19669;gene25006;gene26674;gene3148;gene17449;gene21354;gene24056;gene9966
GO:0010889	regulation of sequestering of triglyceride	4	8	0.000205339	0.0101141	gene20429;gene20852;gene2470;gene12090
GO:0072676	lymphocyte migration	4	8	0.000205339	0.0101141	gene17851;gene19669;gene19955;gene8407
GO:1990266	neutrophil migration	5	14	0.000207756	0.0101141	gene17851;gene19669;gene8001;gene8003;gene927
GO:0010646	regulation of cell communication	81	1297	0.000207818	0.0101141	gene1990;gene21354;gene25006;gene26674;gene62;gene14968;gene24632;gene7182;gene11298;gene1489;gene22130;gene734;gene1179;gene1086;gene18627;gene7766;gene12377;gene14104;gene17851;gene24419;gene3645;gene8002;gene20598;gene567;gene16339;gene23276;gene16272;gene927;gene27880;gene11640;gene24286;gene8001;gene8003;gene12090;gene15045;gene16999;gene17237;gene23352;gene9966;gene20852;gene10925;gene11146…
GO:0043068	positive regulation of programmed cell death	25	268	0.000208538	0.0101141	gene62;gene1086;gene7766;gene24286;gene8001;gene8003;gene21354;gene927;gene10848;gene8069;gene17237;gene18486;gene2631;gene17449;gene24807;gene24825;gene26055;gene16546;gene20681;gene5853;gene9966;gene13989;gene1656;gene20852;gene27162
GO:0002521	leukocyte differentiation	14	109	0.00022332	0.0107065	gene16287;gene26759;gene8330;gene24419;gene20852;gene8814;gene10563;gene11298;gene25134;gene8415;gene17851;gene17447;gene927;gene4895
GO:0051241	negative regulation of multicellular organismal process	29	334	0.000229115	0.0108596	gene21354;gene16546;gene6395;gene1691;gene19800;gene12090;gene17118;gene1086;gene19058;gene14532;gene18486;gene17147;gene23352;gene927;gene14607;gene18913;gene6143;gene19669;gene27581;gene3286;gene10167;gene24632;gene16256;gene3645;gene17146;gene16865;gene25134;gene6834;gene24339
GO:0001818	negative regulation of cytokine production	10	61	0.000242073	0.0113448	gene12090;gene17118;gene21354;gene1086;gene927;gene6143;gene16256;gene18486;gene3645;gene6834
GO:0009966	regulation of signal transduction	74	1165	0.000251398	0.0116509	gene1990;gene21354;gene25006;gene26674;gene62;gene14968;gene24632;gene11298;gene1489;gene22130;gene734;gene1179;gene1086;gene18627;gene7766;gene12377;gene14104;gene17851;gene24419;gene3645;gene8002;gene20598;gene567;gene16339;gene23276;gene16272;gene27880;gene11640;gene24286;gene8001;gene8003;gene12090;gene15045;gene16999;gene17237;gene23352;gene9966;gene20852;gene10925;gene11146;gene3148;gene108…
GO:0071310	cellular response to organic substance	51	725	0.000265396	0.0121645	gene10497;gene24339;gene567;gene17851;gene19669;gene1990;gene21041;gene927;gene22504;gene24974;gene25134;gene62;gene14968;gene4895;gene3148;gene8415;gene21981;gene23242;gene25006;gene3645;gene14856;gene16272;gene18539;gene19984;gene20852;gene21354;gene24807;gene3286;gene1086;gene23241;gene3613;gene16244;gene30259;gene1770;gene5853;gene27581;gene12332;gene26055;gene26338;gene734;gene17008;gene2084…
GO:0019752	carboxylic acid metabolic process	35	439	0.000276953	0.0125562	gene13291;gene8552;gene18001;gene11550;gene23386;gene14480;gene26055;gene28390;gene18766;gene21287;gene20364;gene12377;gene2606;gene10714;gene3702;gene24567;gene25091;gene19619;gene24531;gene2814;gene3113;gene17214;gene20429;gene10976;gene3699;gene9582;gene19939;gene4345;gene21354;gene5891;gene18913;gene17376;gene8778;gene13989;gene13697
GO:0001934	positive regulation of protein phosphorylation	29	338	0.000280466	0.0125787	gene11298;gene1489;gene22130;gene25006;gene14968;gene18627;gene12429;gene16272;gene16865;gene3148;gene21354;gene19734;gene1086;gene9966;gene17851;gene15833;gene17160;gene19058;gene19669;gene26674;gene13730;gene16339;gene927;gene14104;gene18486;gene8330;gene10848;gene24974;gene10497
GO:0042327	positive regulation of phosphorylation	30	356	0.000300631	0.0131452	gene11298;gene1489;gene22130;gene25006;gene14968;gene18627;gene12429;gene16272;gene16865;gene3148;gene21354;gene19734;gene1086;gene9966;gene17851;gene15833;gene17160;gene19058;gene19669;gene26674;gene13730;gene16339;gene927;gene14104;gene18486;gene8330;gene10848;gene8900;gene24974;gene10497
GO:0030099	myeloid cell differentiation	12	87	0.00031995	0.0136175	gene16287;gene26759;gene8330;gene24419;gene20852;gene8814;gene14433;gene10563;gene17851;gene11298;gene17447;gene16546
GO:0001101	response to acid chemical	14	113	0.000326914	0.0136859	gene24339;gene567;gene16244;gene30259;gene16865;gene17160;gene12332;gene4895;gene17008;gene1656;gene20852;gene17851;gene16339;gene1990
GO:0097529	myeloid leukocyte migration	6	23	0.000328702	0.0136859	gene17851;gene19669;gene8001;gene8003;gene927;gene20841
GO:0048468	cell development	40	531	0.000331401	0.0136859	gene21638;gene6122;gene12136;gene16272;gene262;gene27880;gene12339;gene14433;gene8814;gene19058;gene17146;gene17147;gene1691;gene8401;gene10914;gene17636;gene309;gene27581;gene16546;gene20693;gene22273;gene17851;gene20852;gene10885;gene12662;gene22914;gene26492;gene22867;gene15686;gene8001;gene10774;gene11824;gene12429;gene11146;gene26541;gene16339;gene10563;gene3613;gene19800;gene6288
GO:0030036	actin cytoskeleton organization	20	199	0.000341878	0.0139801	gene4472;gene12136;gene4035;gene17636;gene22130;gene10914;gene18512;gene19774;gene20693;gene22273;gene19800;gene14433;gene9448;gene16272;gene18627;gene24807;gene25006;gene8407;gene8814;gene26338
GO:0010743	regulation of macrophage derived foam cell differentiation	4	9	0.0003571	0.0144608	gene1990;gene20852;gene21354;gene8330
GO:1901653	cellular response to peptide	13	101	0.000364697	0.0146265	gene22504;gene24974;gene25134;gene10497;gene14856;gene16272;gene18539;gene19984;gene20852;gene21354;gene24807;gene3286;gene17008
GO:0030029	actin filament-based process	21	216	0.000384201	0.0150646	gene4472;gene26541;gene12136;gene4035;gene17636;gene22130;gene10914;gene8814;gene18512;gene19774;gene20693;gene22273;gene19800;gene14433;gene9448;gene16272;gene18627;gene24807;gene25006;gene8407;gene26338
GO:0008285	negative regulation of cell proliferation	24	263	0.000386729	0.0150646	gene16256;gene1691;gene20852;gene21354;gene927;gene8941;gene1086;gene14532;gene18486;gene27581;gene1770;gene16272;gene27162;gene10563;gene16546;gene17118;gene17237;gene19887;gene23241;gene23352;gene24286;gene24632;gene25006;gene734
GO:0051272	positive regulation of cellular component movement	17	157	0.000398829	0.0150646	gene25006;gene10804;gene1086;gene11146;gene13730;gene16272;gene17146;gene19058;gene19955;gene25134;gene3291;gene8330;gene11824;gene19669;gene927;gene17851;gene17147
GO:1901652	response to peptide	16	143	0.000406909	0.0150646	gene22504;gene24974;gene25134;gene10497;gene14856;gene16272;gene18539;gene19984;gene20852;gene21354;gene24807;gene3286;gene4895;gene17008;gene19058;gene3613
GO:0031532	actin cytoskeleton reorganization	7	33	0.000415964	0.0150646	gene16272;gene18627;gene24807;gene25006;gene8407;gene8814;gene9448
GO:0032680	regulation of tumor necrosis factor production	7	33	0.000415964	0.0150646	gene12090;gene17118;gene21354;gene17851;gene25134;gene927;gene1086
GO:1903555	regulation of tumor necrosis factor superfamily cytokine production	7	33	0.000415964	0.0150646	gene12090;gene17118;gene21354;gene17851;gene25134;gene927;gene1086
GO:0045428	regulation of nitric oxide biosynthetic process	5	16	0.00042209	0.0150646	gene16865;gene26055;gene13291;gene8552;gene927
GO:0016525	negative regulation of angiogenesis	6	24	0.000422573	0.0150646	gene1086;gene14532;gene18486;gene19669;gene27581;gene3286
GO:0035337	fatty-acyl-CoA metabolic process	6	24	0.000422573	0.0150646	gene16244;gene30259;gene19619;gene14480;gene25091;gene11550
GO:0051341	regulation of oxidoreductase activity	6	24	0.000422573	0.0150646	gene62;gene10885;gene13291;gene18913;gene927;gene16865
GO:1901343	negative regulation of vasculature development	6	24	0.000422573	0.0150646	gene1086;gene14532;gene18486;gene19669;gene27581;gene3286
GO:2000181	negative regulation of blood vessel morphogenesis	6	24	0.000422573	0.0150646	gene1086;gene14532;gene18486;gene19669;gene27581;gene3286
GO:0098609	cell-cell adhesion	18	173	0.000442527	0.0156422	gene12223;gene9760;gene21638;gene8415;gene14104;gene13292;gene25865;gene21381;gene3148;gene231;gene9102;gene10326;gene927;gene17851;gene10813;gene8001;gene8003;gene4895
GO:0010942	positive regulation of cell death	25	282	0.000454417	0.0159275	gene62;gene1086;gene7766;gene24286;gene8001;gene8003;gene21354;gene1656;gene927;gene10848;gene8069;gene17237;gene18486;gene2631;gene17449;gene24807;gene24825;gene26055;gene16546;gene20681;gene5853;gene9966;gene13989;gene20852;gene27162
GO:0006928	movement of cell or subcellular component	36	469	0.000468622	0.0162885	gene17851;gene19669;gene8001;gene8003;gene927;gene8814;gene22914;gene17009;gene8407;gene17146;gene17147;gene1691;gene21638;gene10914;gene17636;gene309;gene8415;gene25006;gene1248;gene9448;gene10154;gene10326;gene19935;gene26492;gene19955;gene12102;gene10804;gene3148;gene14104;gene1086;gene12662;gene22273;gene2631;gene5853;gene20841;gene16865
GO:0034097	response to cytokine	22	235	0.00047487	0.0163693	gene17851;gene19669;gene4895;gene3148;gene8415;gene21981;gene23242;gene3645;gene19955;gene21354;gene927;gene23241;gene11460;gene5853;gene26055;gene1086;gene8900;gene24339;gene3613;gene10774;gene20598;gene8330
GO:0016477	cell migration	24	267	0.000482397	0.0164089	gene17851;gene19669;gene8001;gene8003;gene927;gene8814;gene22914;gene8407;gene17146;gene17147;gene8415;gene25006;gene9448;gene19955;gene12102;gene10804;gene3148;gene14104;gene1086;gene12662;gene22273;gene2631;gene5853;gene20841
GO:0002376	immune system process	49	706	0.000483888	0.0164089	gene16287;gene26759;gene8330;gene17851;gene19669;gene8001;gene8003;gene927;gene24419;gene3148;gene8415;gene21981;gene23242;gene13305;gene24963;gene3645;gene20852;gene8814;gene11460;gene23241;gene13358;gene21638;gene13304;gene9581;gene14433;gene8407;gene10563;gene4895;gene25966;gene8002;gene2631;gene9448;gene25006;gene11298;gene25134;gene22810;gene19955;gene17447;gene10804;gene2417;gene16546;gene1…
GO:0019216	regulation of lipid metabolic process	14	119	0.000558238	0.0182631	gene17008;gene25134;gene20852;gene4895;gene20429;gene2470;gene17851;gene10885;gene16281;gene21354;gene12090;gene3286;gene19352;gene927
GO:0006633	fatty acid biosynthetic process	9	56	0.000574393	0.0182631	gene11550;gene23386;gene26055;gene28390;gene25091;gene19619;gene24531;gene2814;gene3113
GO:0010562	positive regulation of phosphorus metabolic process	31	387	0.000574804	0.0182631	gene10497;gene11298;gene1489;gene22130;gene25006;gene14968;gene18627;gene12429;gene16272;gene16865;gene3148;gene21354;gene19734;gene1086;gene9966;gene17851;gene15833;gene17160;gene19058;gene19669;gene26674;gene13730;gene16339;gene927;gene14104;gene18486;gene8330;gene1990;gene10848;gene8900;gene24974
GO:0045937	positive regulation of phosphate metabolic process	31	387	0.000574804	0.0182631	gene10497;gene11298;gene1489;gene22130;gene25006;gene14968;gene18627;gene12429;gene16272;gene16865;gene3148;gene21354;gene19734;gene1086;gene9966;gene17851;gene15833;gene17160;gene19058;gene19669;gene26674;gene13730;gene16339;gene927;gene14104;gene18486;gene8330;gene1990;gene10848;gene8900;gene24974
GO:0010888	negative regulation of lipid storage	4	10	0.000575051	0.0182631	gene1990;gene20852;gene20429;gene2470
GO:0019433	triglyceride catabolic process	4	10	0.000575051	0.0182631	gene10806;gene10885;gene22100;gene2470
GO:0044763	single-organism cellular process	250	5151	0.000575194	0.0182631	gene24339;gene16339;gene16287;gene26759;gene8330;gene21638;gene25006;gene4472;gene62;gene7875;gene24825;gene26338;gene9102;gene17851;gene19669;gene8001;gene8003;gene927;gene13291;gene8552;gene8069;gene24419;gene18001;gene17118;gene3291;gene6122;gene14104;gene8407;gene10813;gene22867;gene19278;gene19774;gene11550;gene20791;gene2110;gene7596;gene12136;gene22504;gene24974;gene25134;gene2341;gene1496…
GO:0055081	anion homeostasis	5	17	0.000577049	0.0182631	gene17365;gene1990;gene17237;gene16244;gene30259
GO:0044700	single organism signaling	96	1647	0.000577972	0.0182631	gene16339;gene25006;gene24339;gene26338;gene9102;gene8069;gene17851;gene19669;gene22504;gene24974;gene25134;gene14968;gene3148;gene8415;gene12223;gene8407;gene4895;gene734;gene15348;gene17237;gene23352;gene1446;gene17365;gene1990;gene20841;gene24419;gene20598;gene16287;gene2341;gene10804;gene13697;gene13745;gene19957;gene20693;gene23124;gene251;gene26691;gene3286;gene4472;gene9448;gene23242;gene3…
GO:0006954	inflammatory response	13	106	0.000585912	0.0183747	gene1086;gene8415;gene10563;gene3257;gene9571;gene17851;gene19669;gene20841;gene3699;gene8002;gene8330;gene8001;gene8003
GO:0023052	signaling	96	1649	0.00060331	0.0187791	gene16339;gene25006;gene24339;gene26338;gene9102;gene8069;gene17851;gene19669;gene22504;gene24974;gene25134;gene14968;gene3148;gene8415;gene12223;gene8407;gene4895;gene734;gene15348;gene17237;gene23352;gene1446;gene17365;gene1990;gene20841;gene24419;gene20598;gene16287;gene2341;gene10804;gene13697;gene13745;gene19957;gene20693;gene23124;gene251;gene26691;gene3286;gene4472;gene9448;gene23242;gene3…
GO:0023056	positive regulation of signaling	43	602	0.000611713	0.0188876	gene25006;gene62;gene11298;gene1489;gene22130;gene14968;gene21354;gene734;gene1086;gene7766;gene12377;gene14104;gene17851;gene24419;gene3645;gene8002;gene16272;gene24286;gene8001;gene8003;gene17237;gene9966;gene10848;gene8069;gene309;gene8330;gene15833;gene17160;gene19058;gene19669;gene26674;gene3148;gene17449;gene16339;gene24632;gene927;gene25134;gene24339;gene14607;gene24807;gene26055;gene5853;…
GO:0009607	response to biotic stimulus	25	288	0.000621321	0.0188876	gene1990;gene21041;gene927;gene11460;gene21981;gene23241;gene23242;gene3645;gene3704;gene19787;gene17851;gene7525;gene8135;gene8002;gene12332;gene25006;gene25966;gene3613;gene8415;gene17160;gene11824;gene17365;gene17447;gene24286;gene19669
GO:0044699	single-organism process	276	5809	0.00062174	0.0188876	gene24339;gene25006;gene1990;gene16339;gene16287;gene26759;gene8330;gene21638;gene1446;gene24825;gene3645;gene9448;gene231;gene4472;gene62;gene7875;gene26338;gene9102;gene17851;gene19669;gene8001;gene8003;gene927;gene13291;gene8552;gene8069;gene24419;gene16275;gene18001;gene17118;gene3291;gene6122;gene14104;gene8407;gene10813;gene22867;gene10806;gene16865;gene18512;gene25901;gene19278;gene19774;g…
GO:0045595	regulation of cell differentiation	44	621	0.000624908	0.0188876	gene10925;gene21354;gene9966;gene19774;gene16546;gene6395;gene2341;gene14607;gene8330;gene927;gene12662;gene19800;gene10563;gene20852;gene25901;gene1990;gene24072;gene10774;gene24632;gene26492;gene11146;gene19058;gene5853;gene13292;gene3613;gene25006;gene18486;gene734;gene15686;gene18627;gene17147;gene17851;gene12429;gene17237;gene17146;gene10885;gene11460;gene25134;gene62;gene6767;gene7491;gene6…
GO:0030335	positive regulation of cell migration	16	149	0.000644308	0.0193339	gene25006;gene10804;gene1086;gene11146;gene13730;gene16272;gene17146;gene19058;gene19955;gene25134;gene3291;gene8330;gene19669;gene927;gene17147;gene17851
GO:0007165	signal transduction	92	1571	0.000673208	0.0200568	gene16339;gene24339;gene26338;gene9102;gene8069;gene17851;gene19669;gene22504;gene24974;gene25134;gene14968;gene3148;gene8415;gene8407;gene4895;gene734;gene15348;gene17237;gene23352;gene1446;gene17365;gene1990;gene20841;gene24419;gene25006;gene20598;gene16287;gene2341;gene10804;gene13697;gene13745;gene19957;gene20693;gene23124;gene251;gene26691;gene3286;gene4472;gene9448;gene23242;gene3645;gene75…
GO:1901342	regulation of vasculature development	11	82	0.000718497	0.0210968	gene4895;gene1086;gene19058;gene26055;gene8552;gene5853;gene14532;gene18486;gene19669;gene27581;gene3286
GO:0048870	cell motility	25	291	0.000723289	0.0210968	gene17851;gene19669;gene8001;gene8003;gene927;gene8814;gene22914;gene8407;gene17146;gene17147;gene8415;gene25006;gene9448;gene19955;gene12102;gene10804;gene3148;gene14104;gene1086;gene12662;gene22273;gene2631;gene5853;gene20841;gene16865
GO:0051674	localization of cell	25	291	0.000723289	0.0210968	gene17851;gene19669;gene8001;gene8003;gene927;gene8814;gene22914;gene8407;gene17146;gene17147;gene8415;gene25006;gene9448;gene19955;gene12102;gene10804;gene3148;gene14104;gene1086;gene12662;gene22273;gene2631;gene5853;gene20841;gene16865
GO:0043410	positive regulation of MAPK cascade	17	166	0.000760703	0.0217321	gene11298;gene1489;gene22130;gene25006;gene14968;gene1086;gene9966;gene17851;gene15833;gene17160;gene19058;gene19669;gene26674;gene3148;gene16272;gene16339;gene14104
GO:0061061	muscle structure development	17	167	0.000814422	0.0231085	gene6122;gene24339;gene12339;gene22644;gene309;gene9102;gene22914;gene8401;gene8407;gene20693;gene15686;gene25006;gene26541;gene14433;gene17449;gene4895;gene8764
GO:0002028	regulation of sodium ion transport	6	27	0.000833173	0.0234808	gene10597;gene10600;gene262;gene24632;gene16865;gene10925
GO:0016042	lipid catabolic process	14	124	0.000845684	0.0236735	gene18001;gene10885;gene10806;gene13828;gene9464;gene10714;gene11550;gene10976;gene20364;gene21354;gene5891;gene22100;gene2470;gene13697
GO:2000147	positive regulation of cell motility	16	153	0.00086134	0.0238791	gene25006;gene10804;gene1086;gene11146;gene13730;gene16272;gene17146;gene19058;gene19955;gene25134;gene3291;gene8330;gene19669;gene927;gene17851;gene17147
GO:0033559	unsaturated fatty acid metabolic process	7	37	0.000864478	0.0238791	gene26055;gene28390;gene23386;gene20364;gene3699;gene3702;gene25091
GO:0070374	positive regulation of ERK1 and ERK2 cascade	8	48	0.000902818	0.024774	gene15833;gene17160;gene17851;gene19058;gene19669;gene25006;gene26674;gene3148
GO:0007409	axonogenesis	13	111	0.000911248	0.0248348	gene19058;gene1691;gene17147;gene21638;gene10914;gene17636;gene309;gene27880;gene26492;gene10774;gene11824;gene12429;gene16272
GO:0010647	positive regulation of cell communication	43	614	0.000916939	0.0248348	gene25006;gene62;gene11298;gene1489;gene22130;gene14968;gene21354;gene734;gene1086;gene7766;gene12377;gene14104;gene17851;gene24419;gene3645;gene8002;gene16272;gene24286;gene8001;gene8003;gene17237;gene9966;gene10848;gene8069;gene309;gene8330;gene15833;gene17160;gene19058;gene19669;gene26674;gene3148;gene17449;gene16339;gene24632;gene927;gene25134;gene24339;gene14607;gene24807;gene26055;gene5853;…
GO:0001666	response to hypoxia	12	98	0.000958798	0.0256355	gene14856;gene18486;gene19984;gene26055;gene1086;gene13989;gene14104;gene16272;gene18913;gene20791;gene4895;gene8415
GO:0007517	muscle organ development	12	98	0.000958798	0.0256355	gene24339;gene22644;gene309;gene9102;gene22914;gene8401;gene8407;gene20693;gene14433;gene17449;gene4895;gene8764
GO:1903034	regulation of response to wounding	15	140	0.000966416	0.0256747	gene6668;gene12662;gene1086;gene21354;gene26055;gene5853;gene19669;gene8001;gene8003;gene10167;gene24632;gene26338;gene7379;gene19058;gene6143
GO:0045103	intermediate filament-based process	5	19	0.00100995	0.0264936	gene19278;gene19279;gene19281;gene8940;gene24596
GO:0045104	intermediate filament cytoskeleton organization	5	19	0.00100995	0.0264936	gene19279;gene19281;gene8940;gene19278;gene24596
GO:0043408	regulation of MAPK cascade	23	265	0.00102156	0.0266308	gene62;gene11298;gene1489;gene22130;gene25006;gene14968;gene18627;gene1086;gene9966;gene21354;gene17851;gene6834;gene15833;gene17160;gene19058;gene19669;gene26674;gene3148;gene16272;gene16339;gene17449;gene24056;gene14104
GO:1902533	positive regulation of intracellular signal transduction	29	367	0.00107128	0.0277274	gene62;gene11298;gene1489;gene22130;gene25006;gene14968;gene21354;gene12377;gene14104;gene17851;gene24419;gene3645;gene8002;gene24286;gene8001;gene8003;gene1086;gene9966;gene8330;gene15833;gene17160;gene19058;gene19669;gene26674;gene3148;gene16272;gene16339;gene927;gene24339
GO:0061448	connective tissue development	11	86	0.00107692	0.0277274	gene27581;gene8330;gene22914;gene8401;gene4895;gene1691;gene16546;gene3148;gene9456;gene16244;gene30259
GO:0048585	negative regulation of response to stimulus	42	601	0.00109964	0.0281388	gene21354;gene26674;gene62;gene24632;gene23242;gene1086;gene20598;gene567;gene14104;gene11640;gene7766;gene12090;gene15045;gene16999;gene26055;gene23352;gene20852;gene11146;gene3148;gene16865;gene136;gene9966;gene10167;gene6143;gene15348;gene10848;gene17449;gene24056;gene19669;gene3645;gene24339;gene17146;gene17147;gene17237;gene25407;gene4895;gene20791;gene12102;gene19887;gene3286;gene11872;gene…
GO:0014070	response to organic cyclic compound	25	300	0.00112175	0.0285293	gene10563;gene12443;gene17641;gene19058;gene9966;gene7766;gene17214;gene13680;gene8415;gene1086;gene12332;gene25006;gene734;gene1770;gene12090;gene4895;gene1990;gene20841;gene24286;gene19669;gene23242;gene8900;gene16865;gene3613;gene62
GO:0040017	positive regulation of locomotion	16	157	0.0011377	0.0287598	gene25006;gene1086;gene17851;gene10804;gene11146;gene13730;gene16272;gene17146;gene19058;gene19955;gene25134;gene3291;gene8330;gene19669;gene927;gene17147
GO:0032869	cellular response to insulin stimulus	10	74	0.00117464	0.0294167	gene14856;gene16272;gene18539;gene19984;gene20852;gene21354;gene24807;gene25134;gene3286;gene17008
GO:0050801	ion homeostasis	18	188	0.00118405	0.0294167	gene20791;gene16275;gene17365;gene16865;gene262;gene7596;gene17160;gene17008;gene1990;gene10925;gene7491;gene17237;gene62;gene16244;gene30259;gene23402;gene27880;gene17851
GO:0050920	regulation of chemotaxis	8	50	0.0011919	0.0294167	gene25006;gene1086;gene17851;gene26492;gene19669;gene8330;gene17146;gene17147
GO:0055088	lipid homeostasis	8	50	0.0011919	0.0294167	gene10563;gene2470;gene10885;gene16244;gene1990;gene30259;gene19352;gene4062
GO:0051046	regulation of secretion	19	204	0.00121407	0.0296221	gene7182;gene25006;gene927;gene20852;gene62;gene18486;gene16287;gene6143;gene19058;gene2341;gene14433;gene23124;gene14607;gene17851;gene24807;gene12090;gene16256;gene11298;gene8001
GO:0043588	skin development	9	62	0.00122598	0.0296221	gene8135;gene19278;gene20693;gene22273;gene25006;gene21381;gene24339;gene3976;gene12102
GO:0045444	fat cell differentiation	9	62	0.00122598	0.0296221	gene20852;gene25006;gene25901;gene10563;gene11298;gene22914;gene17047;gene19984;gene21354
GO:0046461	neutral lipid catabolic process	4	12	0.00126559	0.0296221	gene10806;gene10885;gene22100;gene2470
GO:0046464	acylglycerol catabolic process	4	12	0.00126559	0.0296221	gene10806;gene10885;gene22100;gene2470
GO:0050873	brown fat cell differentiation	4	12	0.00126559	0.0296221	gene17047;gene19984;gene21354;gene25901
GO:0050922	negative regulation of chemotaxis	4	12	0.00126559	0.0296221	gene1086;gene19669;gene17146;gene17147
GO:0050999	regulation of nitric-oxide synthase activity	4	12	0.00126559	0.0296221	gene10885;gene13291;gene18913;gene16865
GO:0071622	regulation of granulocyte chemotaxis	4	12	0.00126559	0.0296221	gene1086;gene19669;gene8330;gene17851
GO:0010883	regulation of lipid storage	5	20	0.00129965	0.0296221	gene1990;gene20852;gene20429;gene2470;gene12090
GO:0030193	regulation of blood coagulation	5	20	0.00129965	0.0296221	gene6668;gene1086;gene10167;gene24632;gene19058
GO:0035336	long-chain fatty-acyl-CoA metabolic process	5	20	0.00129965	0.0296221	gene16244;gene30259;gene14480;gene25091;gene11550
GO:1900046	regulation of hemostasis	5	20	0.00129965	0.0296221	gene6668;gene1086;gene10167;gene24632;gene19058
GO:1903426	regulation of reactive oxygen species biosynthetic process	5	20	0.00129965	0.0296221	gene16865;gene26055;gene13291;gene8552;gene927
GO:0043436	oxoacid metabolic process	35	480	0.00140471	0.0314485	gene13291;gene8552;gene18001;gene11550;gene23386;gene14480;gene26055;gene28390;gene18766;gene21287;gene20364;gene12377;gene2606;gene10714;gene3702;gene24567;gene25091;gene19619;gene24531;gene2814;gene3113;gene17214;gene20429;gene10976;gene3699;gene9582;gene19939;gene4345;gene21354;gene5891;gene18913;gene17376;gene8778;gene13989;gene13697
GO:0007154	cell communication	96	1692	0.00145821	0.031844	gene16339;gene25006;gene24339;gene26338;gene9102;gene8069;gene17851;gene19669;gene22504;gene24974;gene25134;gene14968;gene3148;gene8415;gene8407;gene4895;gene734;gene15348;gene17237;gene23352;gene12223;gene17008;gene1446;gene17365;gene1990;gene20841;gene24419;gene20598;gene16287;gene2341;gene10804;gene13697;gene13745;gene19957;gene20693;gene23124;gene251;gene26691;gene3286;gene4472;gene9448;gene2…
GO:0036293	response to decreased oxygen levels	12	103	0.001489	0.0321794	gene14856;gene18486;gene19984;gene26055;gene1086;gene13989;gene14104;gene16272;gene18913;gene20791;gene4895;gene8415
GO:0097305	response to alcohol	12	103	0.001489	0.0321794	gene10497;gene1086;gene12332;gene19058;gene25006;gene734;gene1770;gene1990;gene19984;gene8415;gene9448;gene10563
GO:0050795	regulation of behavior	9	64	0.00154339	0.0330639	gene25006;gene1086;gene17851;gene26492;gene19669;gene28390;gene8330;gene17146;gene17147
GO:0071495	cellular response to endogenous stimulus	31	411	0.00154578	0.0330639	gene24339;gene567;gene22504;gene24974;gene25134;gene10497;gene14968;gene4895;gene25006;gene14856;gene16272;gene18539;gene19984;gene20852;gene21354;gene24807;gene3286;gene3613;gene19669;gene3148;gene1770;gene27581;gene12332;gene26338;gene734;gene20841;gene17160;gene17008;gene8900;gene16865;gene62
GO:0006082	organic acid metabolic process	35	483	0.00156389	0.0332079	gene13291;gene8552;gene18001;gene11550;gene23386;gene14480;gene26055;gene28390;gene18766;gene21287;gene20364;gene12377;gene2606;gene10714;gene3702;gene24567;gene25091;gene19619;gene24531;gene2814;gene3113;gene17214;gene20429;gene10976;gene3699;gene9582;gene19939;gene4345;gene21354;gene5891;gene18913;gene17376;gene8778;gene13989;gene13697
GO:2001235	positive regulation of apoptotic signaling pathway	11	90	0.0015715	0.0332079	gene62;gene1086;gene7766;gene24286;gene8001;gene8003;gene10848;gene8069;gene17449;gene5853;gene27162
GO:0048812	neuron projection morphogenesis	15	147	0.00159002	0.0332079	gene21638;gene12136;gene16272;gene262;gene27880;gene19058;gene1691;gene17147;gene10914;gene17636;gene309;gene26492;gene10774;gene11824;gene12429
GO:0043207	response to external biotic stimulus	23	274	0.00159678	0.0332079	gene1990;gene21041;gene927;gene11460;gene21981;gene23241;gene23242;gene3645;gene3704;gene17851;gene7525;gene8002;gene12332;gene25006;gene25966;gene3613;gene8415;gene17160;gene11824;gene17365;gene17447;gene24286;gene19669
GO:0051707	response to other organism	23	274	0.00159678	0.0332079	gene1990;gene21041;gene927;gene11460;gene21981;gene23241;gene23242;gene3645;gene3704;gene17851;gene7525;gene8002;gene12332;gene25006;gene25966;gene3613;gene8415;gene17160;gene11824;gene17365;gene17447;gene24286;gene19669
GO:0045765	regulation of angiogenesis	10	77	0.00160028	0.0332079	gene1086;gene19058;gene26055;gene8552;gene5853;gene14532;gene18486;gene19669;gene27581;gene3286
GO:0061564	axon development	13	118	0.00161057	0.0332559	gene19058;gene1691;gene17147;gene21638;gene10914;gene17636;gene309;gene27880;gene26492;gene10774;gene11824;gene12429;gene16272
GO:0022408	negative regulation of cell-cell adhesion	7	41	0.00162854	0.0334613	gene16256;gene10600;gene10167;gene24632;gene11146;gene21354;gene18486
GO:0050818	regulation of coagulation	5	21	0.00164639	0.0336623	gene6668;gene1086;gene10167;gene24632;gene19058
GO:0048523	negative regulation of cellular process	106	1912	0.00169692	0.03406	gene21981;gene3645;gene26055;gene21354;gene1086;gene24632;gene12332;gene12377;gene13243;gene13291;gene23241;gene25134;gene3148;gene6122;gene9760;gene26674;gene62;gene16546;gene6395;gene16256;gene18913;gene11460;gene23242;gene1691;gene16339;gene19800;gene19058;gene19669;gene19734;gene11872;gene20598;gene16865;gene17237;gene23352;gene567;gene1990;gene20852;gene11146;gene14104;gene11640;gene1656;gen…
GO:0050710	negative regulation of cytokine secretion	4	13	0.00176656	0.03406	gene6143;gene12090;gene16256;gene18486
GO:0072330	monocarboxylic acid biosynthetic process	10	78	0.00176719	0.03406	gene11550;gene23386;gene26055;gene28390;gene24567;gene25091;gene19619;gene24531;gene2814;gene3113
GO:1901615	organic hydroxy compound metabolic process	18	195	0.00179333	0.03406	gene10806;gene1990;gene7491;gene62;gene21905;gene24567;gene24531;gene10885;gene1656;gene16244;gene30259;gene9582;gene10976;gene20364;gene11640;gene1785;gene6253;gene27204
GO:0008544	epidermis development	9	66	0.00192366	0.0353462	gene8135;gene19279;gene19281;gene2050;gene19278;gene20693;gene22273;gene25006;gene12102
GO:0009967	positive regulation of signal transduction	39	563	0.00195145	0.0356996	gene25006;gene62;gene11298;gene1489;gene22130;gene14968;gene21354;gene734;gene1086;gene7766;gene12377;gene14104;gene17851;gene24419;gene3645;gene8002;gene16272;gene24286;gene8001;gene8003;gene17237;gene9966;gene10848;gene8069;gene8330;gene15833;gene17160;gene19058;gene19669;gene26674;gene3148;gene17449;gene16339;gene927;gene25134;gene24339;gene26055;gene5853;gene27162
GO:0043269	regulation of ion transport	13	121	0.00202349	0.0368559	gene19669;gene17237;gene10597;gene10600;gene262;gene13730;gene24632;gene10518;gene16865;gene10925;gene23124;gene62;gene1086
GO:0009880	embryonic pattern specification	5	22	0.00205651	0.0372944	gene16546;gene25006;gene734;gene1179;gene17147
GO:0051716	cellular response to stimulus	126	2357	0.00211142	0.0381244	gene16339;gene24339;gene26338;gene9102;gene17851;gene19669;gene8001;gene8003;gene927;gene8069;gene10497;gene567;gene14856;gene24286;gene1990;gene21041;gene22504;gene24974;gene25134;gene62;gene14968;gene4895;gene3148;gene8415;gene21981;gene23242;gene18486;gene19984;gene26055;gene8407;gene734;gene15348;gene17237;gene23352;gene12223;gene17008;gene1446;gene17365;gene20841;gene24419;gene1086;gene27162…
GO:0006641	triglyceride metabolic process	6	32	0.00212737	0.0382468	gene16244;gene30259;gene10806;gene10885;gene22100;gene2470
GO:0097202	activation of cysteine-type endopeptidase activity	7	43	0.0021684	0.0386774	gene231;gene13989;gene1656;gene20852;gene24825;gene8001;gene8003
GO:0030198	extracellular matrix organization	13	122	0.00217914	0.0386774	gene3148;gene1086;gene1248;gene23404;gene24339;gene309;gene3976;gene8401;gene8415;gene9102;gene17160;gene7601;gene9948
GO:0043062	extracellular structure organization	13	122	0.00217914	0.0386774	gene3148;gene1086;gene1248;gene23404;gene24339;gene309;gene3976;gene8401;gene8415;gene9102;gene17160;gene7601;gene9948
GO:0034110	regulation of homotypic cell-cell adhesion	11	94	0.00223819	0.0393903	gene13358;gene16256;gene16546;gene927;gene10167;gene24632;gene19669;gene17851;gene8415;gene3148;gene19058
GO:2000116	regulation of cysteine-type endopeptidase activity	11	94	0.00223819	0.0393903	gene231;gene1086;gene11872;gene3148;gene10848;gene13989;gene1656;gene20852;gene24825;gene8001;gene8003
GO:0060429	epithelium development	27	351	0.00233408	0.0404879	gene16275;gene26674;gene1691;gene1248;gene8135;gene25006;gene19279;gene19281;gene2050;gene19278;gene16272;gene8330;gene27581;gene10914;gene17636;gene20693;gene22273;gene18766;gene8802;gene8941;gene24632;gene734;gene17147;gene11146;gene12102;gene14104;gene20285
GO:0032371	regulation of sterol transport	4	14	0.00239008	0.0404879	gene1990;gene20852;gene21354;gene10885
GO:0032374	regulation of cholesterol transport	4	14	0.00239008	0.0404879	gene1990;gene20852;gene21354;gene10885
GO:0035335	peptidyl-tyrosine dephosphorylation	4	14	0.00239008	0.0404879	gene12662;gene19622;gene24056;gene9966
GO:0007010	cytoskeleton organization	33	459	0.00241244	0.0404879	gene4472;gene2110;gene25006;gene12136;gene4035;gene17636;gene22130;gene10914;gene11824;gene20693;gene22867;gene18512;gene19774;gene22273;gene19800;gene19279;gene19281;gene14433;gene9448;gene16272;gene18627;gene24807;gene8407;gene8814;gene26338;gene12429;gene993;gene25934;gene8940;gene19278;gene24596;gene14104;gene19669
GO:0022603	regulation of anatomical structure morphogenesis	32	441	0.00242376	0.0404879	gene16339;gene25006;gene9966;gene19774;gene62;gene23352;gene8330;gene26492;gene11146;gene5853;gene1086;gene19058;gene26055;gene8552;gene12136;gene19669;gene8814;gene9102;gene9448;gene18486;gene734;gene14532;gene27581;gene3286;gene15686;gene18627;gene21354;gene17147;gene17146;gene10885;gene6767;gene1691
GO:0009725	response to hormone	24	300	0.00242628	0.0404879	gene22504;gene24974;gene25134;gene10497;gene17237;gene6122;gene1086;gene12332;gene19058;gene25006;gene14856;gene16272;gene18539;gene19984;gene20852;gene21354;gene24807;gene3286;gene4895;gene3613;gene1770;gene17008;gene17851;gene10563
GO:0044242	cellular lipid catabolic process	11	95	0.00243646	0.0404879	gene18001;gene10714;gene11550;gene20364;gene21354;gene5891;gene10806;gene10885;gene22100;gene2470;gene13697
GO:0033138	positive regulation of peptidyl-serine phosphorylation	6	33	0.00250768	0.0413421	gene11298;gene12429;gene16272;gene16865;gene3148;gene927
GO:0055067	monovalent inorganic cation homeostasis	6	33	0.00250768	0.0413421	gene16275;gene262;gene7596;gene17008;gene7491;gene27880
GO:0030199	collagen fibril organization	5	23	0.00253646	0.0414886	gene24339;gene3976;gene7601;gene8401;gene9948
GO:0034754	cellular hormone metabolic process	5	23	0.00253646	0.0414886	gene3113;gene11640;gene1785;gene6253;gene13697
GO:0070482	response to oxygen levels	12	110	0.00261754	0.0426475	gene14856;gene18486;gene19984;gene26055;gene1086;gene13989;gene14104;gene16272;gene18913;gene20791;gene4895;gene8415
GO:0050877	neurological system process	17	186	0.00264598	0.0426555	gene8401;gene10326;gene11640;gene19734;gene9948;gene7525;gene19058;gene17214;gene62;gene10563;gene19363;gene6395;gene24632;gene13730;gene16339;gene20285;gene17160
GO:0071345	cellular response to cytokine stimulus	17	186	0.00264598	0.0426555	gene17851;gene19669;gene4895;gene3148;gene8415;gene21981;gene23242;gene927;gene3645;gene23241;gene5853;gene26055;gene1086;gene8900;gene10774;gene20598;gene8330
GO:0007600	sensory perception	11	96	0.00264871	0.0426555	gene8401;gene10326;gene11640;gene19734;gene9948;gene7525;gene24632;gene13730;gene16339;gene20285;gene17160
GO:0032940	secretion by cell	15	155	0.0026841	0.0430591	gene25006;gene1179;gene24632;gene16339;gene1086;gene24976;gene17851;gene15306;gene23124;gene734;gene17160;gene1990;gene1073;gene16272;gene25407
GO:0048584	positive regulation of response to stimulus	49	765	0.00274338	0.0438415	gene25006;gene13358;gene62;gene11298;gene1489;gene22130;gene14968;gene21354;gene734;gene1086;gene17851;gene13305;gene24963;gene7766;gene12377;gene14104;gene24419;gene3645;gene8002;gene13304;gene9581;gene16272;gene24286;gene8001;gene8003;gene17237;gene9966;gene19669;gene10848;gene8069;gene927;gene16287;gene8330;gene15833;gene17160;gene19058;gene26674;gene3148;gene17449;gene16339;gene25134;gene2433…
GO:0045834	positive regulation of lipid metabolic process	7	45	0.00283699	0.0451645	gene20852;gene20429;gene2470;gene17851;gene10885;gene21354;gene927
GO:0032868	response to insulin	11	97	0.00287565	0.0456059	gene14856;gene16272;gene18539;gene19984;gene20852;gene21354;gene24807;gene25134;gene3286;gene4895;gene17008
GO:0009653	anatomical structure morphogenesis	54	865	0.00289596	0.0457539	gene25006;gene21638;gene231;gene7875;gene12136;gene16339;gene1248;gene16272;gene262;gene27880;gene20285;gene17147;gene26492;gene13389;gene27581;gene24339;gene734;gene26759;gene16546;gene14433;gene8814;gene19058;gene22914;gene1691;gene24632;gene10914;gene17636;gene309;gene8330;gene8401;gene9102;gene8407;gene1086;gene11640;gene20693;gene22273;gene26674;gene19278;gene24286;gene2631;gene24056;gene107…
GO:0032270	positive regulation of cellular protein metabolic process	42	634	0.00303802	0.0473793	gene231;gene11298;gene1489;gene22130;gene25006;gene14968;gene18627;gene12429;gene16272;gene16865;gene3148;gene21354;gene8330;gene19734;gene1086;gene9966;gene927;gene25407;gene22955;gene8814;gene17851;gene15833;gene17160;gene19058;gene19669;gene26674;gene13730;gene16339;gene14104;gene18486;gene19278;gene62;gene6834;gene10848;gene13989;gene1656;gene20852;gene24825;gene8001;gene8003;gene24974;gene10…
GO:0016054	organic acid catabolic process	12	112	0.00304427	0.0473793	gene18001;gene13291;gene8552;gene21287;gene10714;gene11550;gene10976;gene20364;gene21354;gene5891;gene8778;gene13697
GO:0046395	carboxylic acid catabolic process	12	112	0.00304427	0.0473793	gene18001;gene13291;gene8552;gene21287;gene10714;gene11550;gene10976;gene20364;gene21354;gene5891;gene8778;gene13697
GO:0050878	regulation of body fluid levels	12	112	0.00304427	0.0473793	gene24339;gene6668;gene25006;gene1086;gene13292;gene25865;gene10497;gene24632;gene4474;gene10167;gene21381;gene19058
GO:0034330	cell junction organization	10	84	0.00308818	0.0474298	gene12136;gene10326;gene231;gene21381;gene10774;gene14104;gene14433;gene19279;gene19281;gene23465
GO:0060537	muscle tissue development	11	98	0.00311801	0.0474298	gene6122;gene24339;gene12339;gene8401;gene8407;gene20693;gene15686;gene14433;gene17449;gene4895;gene8764
GO:0010043	response to zinc ion	4	15	0.00314986	0.0474298	gene13680;gene19279;gene19281;gene8415
GO:0010324	membrane invagination	4	15	0.00314986	0.0474298	gene1086;gene1990;gene24334;gene8814
GO:0032652	regulation of interleukin-1 production	4	15	0.00314986	0.0474298	gene4895;gene6143;gene17851;gene927
GO:0048521	negative regulation of behavior	4	15	0.00314986	0.0474298	gene1086;gene19669;gene17146;gene17147
GO:0071398	cellular response to fatty acid	4	15	0.00314986	0.0474298	gene16244;gene30259;gene12332;gene17008
GO:0098657	import into cell	4	15	0.00314986	0.0474298	gene62;gene7596;gene16865;gene27880
GO:2000351	regulation of endothelial cell apoptotic process	4	15	0.00314986	0.0474298	gene1086;gene18486;gene2631;gene4062
GO:0051049	regulation of transport	43	655	0.00320825	0.0481032	gene21981;gene3645;gene19058;gene7766;gene7182;gene19669;gene13730;gene17851;gene62;gene10911;gene19734;gene25006;gene1990;gene20852;gene21354;gene24807;gene2050;gene17237;gene25134;gene927;gene10597;gene10600;gene262;gene18486;gene24632;gene16287;gene6143;gene2341;gene18539;gene10518;gene14433;gene23124;gene16865;gene13389;gene14607;gene23352;gene12090;gene16256;gene10885;gene10925;gene1086;gene…
GO:0046890	regulation of lipid biosynthetic process	7	46	0.00322543	0.0481032	gene17008;gene20852;gene4895;gene16281;gene10885;gene19352;gene927
GO:0098602	single organism cell adhesion	15	158	0.00322918	0.0481032	gene13292;gene25865;gene8415;gene3148;gene231;gene9102;gene10326;gene12223;gene927;gene17851;gene10813;gene8001;gene8003;gene16339;gene4895
GO:0051051	negative regulation of transport	16	174	0.00329216	0.048867	gene21981;gene3645;gene7766;gene19734;gene17237;gene62;gene24632;gene6143;gene21354;gene13389;gene23352;gene12090;gene16256;gene18486;gene1086;gene11298
GO:0051093	negative regulation of developmental process	24	308	0.00341422	0.0504989	gene21354;gene16546;gene6395;gene1691;gene19800;gene1990;gene20852;gene23352;gene14607;gene25006;gene1086;gene14532;gene18486;gene19669;gene27581;gene3286;gene17147;gene927;gene62;gene17146;gene25134;gene7491;gene6834;gene24339
GO:1903522	regulation of blood circulation	8	59	0.00351926	0.0518687	gene20841;gene12223;gene19058;gene17147;gene16865;gene10925;gene20285;gene7989
GO:0008016	regulation of heart contraction	7	47	0.00365319	0.0536531	gene12223;gene19058;gene17147;gene16865;gene10925;gene20285;gene7989
GO:0007044	cell-substrate junction assembly	5	25	0.0037319	0.0538997	gene14104;gene14433;gene19279;gene19281;gene23465
GO:0016101	diterpenoid metabolic process	5	25	0.0037319	0.0538997	gene24531;gene11640;gene1785;gene6253;gene13697
GO:0090287	regulation of cellular response to growth factor stimulus	12	115	0.00378853	0.0541163	gene26674;gene734;gene1179;gene1086;gene16339;gene23276;gene27880;gene12090;gene15045;gene16999;gene25006;gene9966
GO:0009968	negative regulation of signal transduction	34	491	0.00380811	0.0542103	gene21354;gene26674;gene62;gene24632;gene1086;gene20598;gene567;gene14104;gene11640;gene7766;gene12090;gene15045;gene16999;gene23352;gene20852;gene11146;gene3148;gene16865;gene136;gene9966;gene6143;gene15348;gene10848;gene17449;gene24056;gene17237;gene25407;gene4895;gene20791;gene12102;gene19887;gene3286;gene11872;gene25006
GO:0051271	negative regulation of cellular component movement	11	101	0.00394511	0.0553847	gene21354;gene3645;gene18913;gene1086;gene14532;gene18486;gene14433;gene17147;gene19669;gene17146;gene24339
GO:0006638	neutral lipid metabolic process	6	36	0.003957	0.0553847	gene16244;gene30259;gene10806;gene10885;gene22100;gene2470
GO:0006639	acylglycerol metabolic process	6	36	0.003957	0.0553847	gene16244;gene30259;gene10806;gene10885;gene22100;gene2470
GO:0032368	regulation of lipid transport	6	36	0.003957	0.0553847	gene1990;gene20852;gene21354;gene10885;gene1086;gene62
GO:0098742	cell-cell adhesion via plasma-membrane adhesion molecules	6	36	0.003957	0.0553847	gene12223;gene9760;gene21638;gene8415;gene14104;gene21381
GO:0048518	positive regulation of biological process	124	2352	0.00397055	0.0553885	gene927;gene231;gene12377;gene10804;gene1086;gene11298;gene12332;gene14968;gene16287;gene1656;gene22955;gene24942;gene2631;gene8330;gene8407;gene4472;gene25006;gene10563;gene12443;gene1691;gene18486;gene20285;gene20852;gene25134;gene25934;gene3613;gene4895;gene62;gene6395;gene734;gene9948;gene2606;gene3148;gene20841;gene13358;gene19669;gene10497;gene1489;gene22130;gene21354;gene12429;gene18539;ge…
GO:0007610	behavior	14	146	0.00399744	0.0553932	gene19058;gene24632;gene17214;gene62;gene19363;gene20285;gene10563;gene1086;gene23124;gene9448;gene16339;gene6395;gene24976;gene7525
GO:0016337	single organismal cell-cell adhesion	14	146	0.00399744	0.0553932	gene13292;gene25865;gene8415;gene3148;gene231;gene9102;gene10326;gene12223;gene927;gene17851;gene10813;gene8001;gene8003;gene4895
GO:0002526	acute inflammatory response	4	16	0.00405911	0.0560614	gene10563;gene3257;gene9571;gene8415
GO:0048667	cell morphogenesis involved in neuron differentiation	13	131	0.00407394	0.0560805	gene19058;gene1691;gene17147;gene21638;gene10914;gene17636;gene309;gene27880;gene26492;gene10774;gene11824;gene12429;gene16272
GO:1903530	regulation of secretion by cell	17	194	0.00409223	0.056147	gene7182;gene927;gene20852;gene62;gene18486;gene16287;gene6143;gene19058;gene2341;gene14433;gene23124;gene14607;gene17851;gene24807;gene12090;gene16256;gene11298
GO:0007166	cell surface receptor signaling pathway	48	761	0.00410647	0.0561577	gene16339;gene24339;gene26338;gene9102;gene17851;gene19669;gene22504;gene24974;gene25134;gene14968;gene3148;gene8415;gene4895;gene734;gene15348;gene17237;gene23352;gene24419;gene25006;gene23242;gene3645;gene1489;gene12102;gene19887;gene25407;gene24825;gene27880;gene5853;gene8069;gene927;gene10848;gene22914;gene8135;gene12417;gene8330;gene231;gene12662;gene9448;gene17008;gene17160;gene24330;gene17…
GO:0001932	regulation of protein phosphorylation	37	551	0.00429179	0.0585001	gene62;gene11298;gene1489;gene22130;gene25006;gene14968;gene18627;gene12429;gene16272;gene16865;gene3148;gene11146;gene21354;gene19734;gene1086;gene9966;gene17851;gene19363;gene20598;gene6834;gene15833;gene17160;gene19058;gene19669;gene26674;gene13730;gene17214;gene16339;gene927;gene17449;gene24056;gene14104;gene18486;gene8330;gene10848;gene24974;gene10497
GO:0043281	regulation of cysteine-type endopeptidase activity involved in apoptotic process	10	88	0.00433902	0.0589513	gene1086;gene11872;gene3148;gene10848;gene13989;gene1656;gene20852;gene24825;gene8001;gene8003
GO:0033993	response to lipid	22	280	0.00450875	0.0610584	gene1990;gene21041;gene927;gene1086;gene12332;gene19058;gene25006;gene16244;gene30259;gene734;gene1770;gene17160;gene17008;gene25966;gene3613;gene8415;gene1656;gene20852;gene17851;gene16339;gene19669;gene10563
GO:0048519	negative regulation of biological process	109	2033	0.00452807	0.0611217	gene21981;gene3645;gene26055;gene21354;gene1086;gene24632;gene12332;gene12377;gene13243;gene13291;gene23241;gene25134;gene3148;gene6122;gene9760;gene26674;gene7766;gene62;gene16546;gene6395;gene1990;gene20852;gene16256;gene18913;gene11460;gene23242;gene1691;gene16339;gene19800;gene12090;gene17118;gene19058;gene19669;gene19734;gene11872;gene17237;gene20598;gene16865;gene23352;gene567;gene11146;gen…
GO:0050707	regulation of cytokine secretion	6	37	0.00455555	0.0612942	gene18486;gene6143;gene17851;gene927;gene12090;gene16256
GO:0007186	G-protein coupled receptor signaling pathway	11	103	0.00458767	0.0614085	gene8407;gene1446;gene17365;gene17851;gene19669;gene1990;gene20841;gene20598;gene7525;gene10497;gene4472
GO:0030855	epithelial cell differentiation	15	164	0.00459349	0.0614085	gene26674;gene1691;gene8135;gene19278;gene27581;gene20693;gene22273;gene18766;gene19279;gene19281;gene8802;gene8941;gene25006;gene11146;gene20285
GO:0031638	zymogen activation	7	49	0.00463668	0.0616141	gene231;gene13989;gene1656;gene20852;gene24825;gene8001;gene8003
GO:0050789	regulation of biological process	224	4656	0.00463841	0.0616141	gene927;gene21981;gene3645;gene26055;gene10925;gene1990;gene19058;gene231;gene21354;gene12377;gene17008;gene16339;gene25006;gene25134;gene1086;gene24632;gene10804;gene11298;gene12332;gene14968;gene16287;gene1656;gene22955;gene24942;gene2631;gene8330;gene8407;gene4472;gene16865;gene10563;gene12443;gene1691;gene18486;gene20285;gene20852;gene25934;gene3613;gene4895;gene62;gene6395;gene734;gene9948;g…
GO:0071229	cellular response to acid chemical	9	75	0.00465359	0.0616194	gene24339;gene567;gene16244;gene30259;gene12332;gene4895;gene17008;gene16339;gene1990
GO:1902531	regulation of intracellular signal transduction	47	747	0.00473117	0.0622472	gene1990;gene62;gene14968;gene25006;gene11298;gene1489;gene22130;gene21354;gene18627;gene12377;gene14104;gene17851;gene24419;gene3645;gene8002;gene20598;gene567;gene24286;gene8001;gene8003;gene1086;gene9966;gene11146;gene3148;gene8330;gene6834;gene15833;gene17160;gene19058;gene19669;gene26674;gene16865;gene16272;gene16339;gene15348;gene927;gene17449;gene24056;gene10848;gene24632;gene24339;gene233…
GO:0045637	regulation of myeloid cell differentiation	9	76	0.0050844	0.0622472	gene21354;gene16546;gene6395;gene14607;gene8330;gene927;gene19058;gene11460;gene25134
GO:0014706	striated muscle tissue development	10	90	0.00509876	0.0622472	gene6122;gene12339;gene8401;gene8407;gene20693;gene15686;gene14433;gene17449;gene4895;gene8764
GO:0055082	cellular chemical homeostasis	16	182	0.0051146	0.0622472	gene20791;gene16275;gene17365;gene25134;gene16865;gene19352;gene16244;gene30259;gene262;gene7596;gene17160;gene17875;gene10925;gene7491;gene27880;gene17851
GO:0019915	lipid storage	4	17	0.00513051	0.0622472	gene12090;gene16244;gene20429;gene30259
GO:2000377	regulation of reactive oxygen species metabolic process	7	50	0.00519745	0.0622472	gene16865;gene26055;gene62;gene1086;gene13291;gene8552;gene927
GO:0032946	positive regulation of mononuclear cell proliferation	6	38	0.00521824	0.0622472	gene8330;gene13358;gene17851;gene8415;gene927;gene25006
GO:0042445	hormone metabolic process	6	38	0.00521824	0.0622472	gene1179;gene3113;gene11640;gene1785;gene6253;gene13697
GO:0006721	terpenoid metabolic process	5	27	0.00528483	0.0622472	gene24531;gene11640;gene1785;gene6253;gene13697
GO:0042303	molting cycle	5	27	0.00528483	0.0622472	gene19279;gene19281;gene19278;gene25006;gene12102
GO:0042633	hair cycle	5	27	0.00528483	0.0622472	gene19279;gene19281;gene19278;gene25006;gene12102
GO:0044283	small molecule biosynthetic process	18	216	0.0053954	0.0622472	gene11550;gene23386;gene26055;gene28390;gene17659;gene1656;gene24567;gene25091;gene19619;gene24531;gene2814;gene3113;gene12377;gene17376;gene17449;gene2606;gene8900;gene10885
GO:0023057	negative regulation of signaling	35	522	0.00556659	0.063265	gene21354;gene26674;gene62;gene24632;gene1086;gene20598;gene567;gene14104;gene11640;gene7766;gene12090;gene15045;gene16999;gene23352;gene20852;gene11146;gene3148;gene16865;gene136;gene9966;gene6143;gene15348;gene10848;gene17449;gene24056;gene17237;gene25407;gene4895;gene11298;gene20791;gene12102;gene19887;gene3286;gene11872;gene25006
GO:0001558	regulation of cell growth	16	184	0.00567985	0.0643767	gene19278;gene19955;gene26492;gene5853;gene24632;gene3645;gene567;gene12136;gene23404;gene262;gene6631;gene17147;gene17146;gene10885;gene62;gene6767
GO:0061041	regulation of wound healing	6	39	0.00594892	0.067062	gene6668;gene1086;gene5853;gene10167;gene24632;gene19058
GO:0070665	positive regulation of leukocyte proliferation	6	39	0.00594892	0.067062	gene8330;gene13358;gene17851;gene8415;gene927;gene25006
GO:0008610	lipid biosynthetic process	20	253	0.00620318	0.0697398	gene11550;gene23386;gene26055;gene28390;gene2050;gene1656;gene16244;gene30259;gene25535;gene24567;gene20429;gene25091;gene19619;gene24531;gene2814;gene3113;gene9582;gene17484;gene14104;gene10885
GO:0007267	cell-cell signaling	13	138	0.00632518	0.0707301	gene25006;gene62;gene16339;gene15306;gene12662;gene23124;gene251;gene7525;gene10804;gene11298;gene15348;gene3645;gene734
GO:0009617	response to bacterium	13	138	0.00632518	0.0707301	gene1990;gene21041;gene927;gene3704;gene11460;gene7525;gene12332;gene25006;gene25966;gene3613;gene8415;gene17160;gene19669
GO:0034308	primary alcohol metabolic process	4	18	0.00637607	0.0709189	gene24531;gene11640;gene1785;gene6253
GO:0060612	adipose tissue development	4	18	0.00637607	0.0709189	gene8330;gene22914;gene16244;gene30259
GO:0051247	positive regulation of protein metabolic process	43	682	0.0066162	0.0733941	gene231;gene4895;gene11298;gene1489;gene22130;gene25006;gene14968;gene17851;gene18627;gene12429;gene16272;gene16865;gene3148;gene21354;gene8330;gene19734;gene1086;gene9966;gene927;gene25407;gene22955;gene8814;gene15833;gene17160;gene19058;gene19669;gene26674;gene13730;gene16339;gene14104;gene18486;gene19278;gene62;gene6834;gene10848;gene13989;gene1656;gene20852;gene24825;gene8001;gene8003;gene249…
GO:0042325	regulation of phosphorylation	39	605	0.0067253	0.0739115	gene25134;gene62;gene11298;gene1489;gene22130;gene25006;gene14968;gene18627;gene12429;gene16272;gene16865;gene3148;gene11146;gene21354;gene19734;gene1086;gene9966;gene17851;gene19363;gene20598;gene6834;gene15833;gene17160;gene19058;gene19669;gene26674;gene13730;gene17214;gene14104;gene16339;gene927;gene17449;gene24056;gene18486;gene8330;gene10848;gene8900;gene24974;gene10497
GO:0002761	regulation of myeloid leukocyte differentiation	6	40	0.00675145	0.0739115	gene21354;gene14607;gene8330;gene927;gene19058;gene25134
GO:0006919	activation of cysteine-type endopeptidase activity involved in apoptotic process	6	40	0.00675145	0.0739115	gene13989;gene1656;gene20852;gene24825;gene8001;gene8003
GO:0015850	organic hydroxy compound transport	6	40	0.00675145	0.0739115	gene1990;gene9220;gene62;gene10885;gene17160;gene21905
GO:0034341	response to interferon-gamma	6	40	0.00675145	0.0739115	gene3148;gene8415;gene19955;gene3645;gene17851;gene19669
GO:0044708	single-organism behavior	11	109	0.00702547	0.0763558	gene19058;gene24632;gene17214;gene62;gene10563;gene1086;gene23124;gene9448;gene19363;gene6395;gene7525
GO:0052548	regulation of endopeptidase activity	11	109	0.00702547	0.0763558	gene231;gene1086;gene11872;gene3148;gene10848;gene13989;gene1656;gene20852;gene24825;gene8001;gene8003
GO:0072329	monocarboxylic acid catabolic process	8	66	0.00702964	0.0763558	gene18001;gene10714;gene11550;gene10976;gene20364;gene21354;gene5891;gene13697
GO:0050865	regulation of cell activation	14	156	0.00717013	0.0776795	gene13358;gene16256;gene16546;gene927;gene16287;gene10167;gene24632;gene19669;gene17851;gene8415;gene1086;gene18913;gene19058;gene25006
GO:0045071	negative regulation of viral genome replication	5	29	0.00724643	0.0781004	gene11460;gene21981;gene23242;gene3645;gene62
GO:0046324	regulation of glucose import	5	29	0.00724643	0.0781004	gene7766;gene10911;gene21354;gene24807;gene25134
GO:0010648	negative regulation of cell communication	35	533	0.00765726	0.0800077	gene21354;gene26674;gene62;gene24632;gene1086;gene20598;gene567;gene14104;gene11640;gene7766;gene12090;gene15045;gene16999;gene23352;gene20852;gene11146;gene3148;gene16865;gene136;gene9966;gene6143;gene15348;gene10848;gene17449;gene24056;gene17237;gene25407;gene4895;gene11298;gene20791;gene12102;gene19887;gene3286;gene11872;gene25006
GO:0001937	negative regulation of endothelial cell proliferation	4	19	0.00780703	0.0800077	gene1086;gene14532;gene18486;gene27581
GO:0002763	positive regulation of myeloid leukocyte differentiation	4	19	0.00780703	0.0800077	gene14607;gene8330;gene927;gene19058
GO:0006636	unsaturated fatty acid biosynthetic process	4	19	0.00780703	0.0800077	gene26055;gene28390;gene23386;gene25091
GO:0032760	positive regulation of tumor necrosis factor production	4	19	0.00780703	0.0800077	gene17851;gene25134;gene927;gene1086
GO:0045670	regulation of osteoclast differentiation	4	19	0.00780703	0.0800077	gene14607;gene8330;gene927;gene25134
GO:0046503	glycerolipid catabolic process	4	19	0.00780703	0.0800077	gene10806;gene10885;gene22100;gene2470
GO:0050994	regulation of lipid catabolic process	4	19	0.00780703	0.0800077	gene20429;gene2470;gene12090;gene3286
GO:1903557	positive regulation of tumor necrosis factor superfamily cytokine production	4	19	0.00780703	0.0800077	gene17851;gene25134;gene927;gene1086
GO:0016053	organic acid biosynthetic process	12	126	0.00785462	0.0801018	gene11550;gene23386;gene26055;gene28390;gene24567;gene25091;gene19619;gene24531;gene2814;gene3113;gene12377;gene17376
GO:0046394	carboxylic acid biosynthetic process	12	126	0.00785462	0.0801018	gene11550;gene23386;gene26055;gene28390;gene24567;gene25091;gene19619;gene24531;gene2814;gene3113;gene12377;gene17376
GO:0046903	secretion	15	175	0.00829491	0.0843855	gene1990;gene25006;gene1179;gene24632;gene16339;gene1086;gene24976;gene17851;gene15306;gene23124;gene734;gene17160;gene1073;gene16272;gene25407
GO:0009615	response to virus	11	112	0.00857437	0.0870163	gene11460;gene21981;gene23241;gene23242;gene3645;gene927;gene17851;gene11824;gene17365;gene17447;gene24286
GO:0000902	cell morphogenesis	26	369	0.00878683	0.088956	gene21638;gene7875;gene12136;gene16272;gene262;gene27880;gene13389;gene26759;gene14433;gene8814;gene19058;gene1691;gene17147;gene10914;gene17636;gene309;gene27581;gene20693;gene22273;gene26492;gene10774;gene11824;gene12429;gene16339;gene19800;gene6288
GO:0044712	single-organism catabolic process	30	444	0.00901697	0.0910649	gene62;gene18001;gene13291;gene8552;gene10885;gene21287;gene10806;gene13828;gene9464;gene10714;gene11550;gene13730;gene3148;gene251;gene3286;gene433;gene10976;gene19939;gene16449;gene24339;gene3976;gene8401;gene20364;gene21354;gene5891;gene22100;gene2470;gene8778;gene3156;gene13697
GO:0019221	cytokine-mediated signaling pathway	11	113	0.00914556	0.0919184	gene17851;gene19669;gene3148;gene8415;gene23242;gene3645;gene4895;gene5853;gene10774;gene20598;gene8330
GO:0052547	regulation of peptidase activity	11	113	0.00914556	0.0919184	gene231;gene1086;gene11872;gene3148;gene10848;gene13989;gene1656;gene20852;gene24825;gene8001;gene8003
GO:0031175	neuron projection development	17	211	0.00935223	0.0937696	gene21638;gene12136;gene16272;gene262;gene27880;gene19058;gene1691;gene17147;gene10914;gene17636;gene309;gene10885;gene12662;gene26492;gene10774;gene11824;gene12429
GO:0048644	muscle organ morphogenesis	4	20	0.00943388	0.0943614	gene24339;gene22914;gene8401;gene8407
GO:0048522	positive regulation of cellular process	112	2147	0.00961322	0.094974	gene231;gene12377;gene10804;gene1086;gene11298;gene12332;gene14968;gene16287;gene1656;gene22955;gene24942;gene2631;gene8330;gene8407;gene4472;gene25006;gene10563;gene12443;gene1691;gene18486;gene20285;gene20852;gene25134;gene25934;gene3613;gene4895;gene62;gene6395;gene734;gene927;gene9948;gene2606;gene3148;gene13358;gene10497;gene1489;gene22130;gene21354;gene19669;gene14607;gene13730;gene17851;ge…
GO:0098771	inorganic ion homeostasis	15	178	0.00963558	0.094974	gene20791;gene16275;gene17365;gene16865;gene262;gene7596;gene17160;gene17008;gene10925;gene7491;gene17237;gene62;gene23402;gene27880;gene17851
GO:0030004	cellular monovalent inorganic cation homeostasis	5	31	0.00966591	0.094974	gene16275;gene262;gene7596;gene7491;gene27880
GO:0034340	response to type I interferon	5	31	0.00966591	0.094974	gene21981;gene23242;gene3645;gene4895;gene11460
GO:0032944	regulation of mononuclear cell proliferation	7	56	0.00969105	0.094974	gene16256;gene8330;gene13358;gene17851;gene8415;gene927;gene25006
GO:2001056	positive regulation of cysteine-type endopeptidase activity	7	56	0.00969105	0.094974	gene231;gene13989;gene1656;gene20852;gene24825;gene8001;gene8003
GO:0048534	hematopoietic or lymphoid organ development	18	229	0.00971294	0.094974	gene16287;gene26759;gene8330;gene24419;gene20852;gene8814;gene14433;gene10563;gene2631;gene25006;gene11298;gene25134;gene8415;gene17851;gene17447;gene927;gene16546;gene4895
GO:0044281	small molecule metabolic process	53	898	0.00978696	0.094974	gene13291;gene8552;gene18001;gene10806;gene1990;gene11550;gene23386;gene14480;gene7491;gene19619;gene21905;gene26055;gene28390;gene24567;gene17659;gene18766;gene24531;gene10885;gene1656;gene21287;gene20364;gene12377;gene2606;gene10714;gene17008;gene21354;gene3702;gene16244;gene30259;gene25091;gene251;gene3286;gene2814;gene3113;gene17214;gene20429;gene433;gene9582;gene10976;gene3699;gene19939;gene…
GO:0002237	response to molecule of bacterial origin	10	99	0.00988877	0.094974	gene1990;gene21041;gene927;gene12332;gene25006;gene25966;gene3613;gene8415;gene17160;gene19669
GO:0034112	positive regulation of homotypic cell-cell adhesion	7	57	0.0106523	0.0961702	gene13358;gene16546;gene927;gene19669;gene17851;gene8415;gene3148
GO:0050680	negative regulation of epithelial cell proliferation	7	57	0.0106523	0.0961702	gene8941;gene1086;gene14532;gene18486;gene27581;gene1770;gene1691
GO:1903039	positive regulation of leukocyte cell-cell adhesion	7	57	0.0106523	0.0961702	gene13358;gene16546;gene927;gene19669;gene17851;gene8415;gene3148
GO:0032870	cellular response to hormone stimulus	16	197	0.010707	0.0964552	gene22504;gene24974;gene25134;gene10497;gene14856;gene16272;gene18539;gene19984;gene20852;gene21354;gene24807;gene3286;gene3613;gene1770;gene12332;gene17008
GO:0045471	response to ethanol	5	32	0.0110619	0.0992244	gene10497;gene19058;gene19984;gene8415;gene9448
GO:2001238	positive regulation of extrinsic apoptotic signaling pathway	5	32	0.0110619	0.0992244	gene1086;gene7766;gene17449;gene5853;gene27162
GO:0022008	neurogenesis	36	566	0.0111266	0.0995907	gene21638;gene19774;gene2341;gene12136;gene16272;gene262;gene27880;gene12662;gene12429;gene19058;gene24825;gene1691;gene17147;gene25006;gene10774;gene10914;gene17636;gene309;gene24632;gene26492;gene5853;gene16339;gene2110;gene10885;gene15686;gene18627;gene22867;gene8330;gene8001;gene11824;gene12102;gene19669;gene17146;gene62;gene6767;gene24339
GO:0002683	negative regulation of immune system process	12	132	0.0112	0.100033	gene21354;gene16546;gene6395;gene16256;gene23242;gene20852;gene14607;gene1086;gene19669;gene3645;gene24339;gene25134
GO:0002690	positive regulation of leukocyte chemotaxis	4	21	0.0112662	0.100409	gene19669;gene1086;gene8330;gene17851
GO:0070663	regulation of leukocyte proliferation	7	58	0.011681	0.1037	gene16256;gene8330;gene13358;gene17851;gene8415;gene927;gene25006
GO:0050708	regulation of protein secretion	11	117	0.0117295	0.1037	gene7182;gene927;gene20852;gene18486;gene6143;gene14607;gene17851;gene24807;gene12090;gene16256;gene62
GO:0071902	positive regulation of protein serine/threonine kinase activity	11	117	0.0117295	0.1037	gene16865;gene21354;gene1086;gene25006;gene9966;gene13730;gene16272;gene16339;gene17851;gene14104;gene18486
GO:0010632	regulation of epithelial cell migration	8	72	0.011735	0.1037	gene25006;gene1086;gene14532;gene18486;gene26674;gene17147;gene19058;gene927
GO:0042592	homeostatic process	34	530	0.0119402	0.105291	gene20791;gene16275;gene10563;gene2470;gene17365;gene62;gene25134;gene12090;gene10885;gene16244;gene1990;gene30259;gene10497;gene16865;gene927;gene19352;gene262;gene7596;gene17160;gene17875;gene17008;gene21381;gene19984;gene20852;gene21354;gene4062;gene10925;gene7491;gene17237;gene8330;gene23242;gene23402;gene27880;gene17851
GO:0030336	negative regulation of cell migration	9	87	0.0121336	0.106771	gene21354;gene3645;gene18913;gene1086;gene14532;gene18486;gene17147;gene19669;gene24339
GO:0045639	positive regulation of myeloid cell differentiation	5	33	0.0125895	0.110549	gene14607;gene8330;gene927;gene19058;gene11460
GO:0040013	negative regulation of locomotion	10	103	0.0128832	0.112222	gene21354;gene3645;gene18913;gene1086;gene14532;gene18486;gene17147;gene19669;gene17146;gene24339
GO:1902532	negative regulation of intracellular signal transduction	18	236	0.0129884	0.112222	gene62;gene20598;gene567;gene14104;gene11146;gene3148;gene21354;gene16865;gene9966;gene1086;gene15348;gene17449;gene24056;gene10848;gene24632;gene23352;gene20791;gene3286
GO:0006066	alcohol metabolic process	13	151	0.0130458	0.112426	gene10806;gene1990;gene21905;gene24567;gene24531;gene10885;gene1656;gene16244;gene30259;gene9582;gene11640;gene1785;gene6253
GO:0031401	positive regulation of protein modification process	31	476	0.013176	0.113313	gene11298;gene1489;gene22130;gene25006;gene14968;gene18627;gene12429;gene16272;gene16865;gene3148;gene21354;gene19734;gene1086;gene9966;gene22955;gene17851;gene15833;gene17160;gene19058;gene19669;gene26674;gene13730;gene16339;gene927;gene14104;gene18486;gene8330;gene62;gene10848;gene24974;gene10497
GO:0006637	acyl-CoA metabolic process	6	46	0.0132867	0.113322	gene16244;gene30259;gene19619;gene14480;gene25091;gene11550
GO:0035383	thioester metabolic process	6	46	0.0132867	0.113322	gene16244;gene30259;gene19619;gene14480;gene25091;gene11550
GO:1902107	positive regulation of leukocyte differentiation	6	46	0.0132867	0.113322	gene14607;gene8330;gene927;gene16546;gene19058;gene17851
GO:0001523	retinoid metabolic process	4	22	0.0133128	0.113322	gene11640;gene1785;gene6253;gene13697
GO:0010633	negative regulation of epithelial cell migration	4	22	0.0133128	0.113322	gene1086;gene14532;gene18486;gene17147
GO:0001817	regulation of cytokine production	16	202	0.013389	0.113738	gene4895;gene12090;gene17118;gene21354;gene17851;gene25134;gene927;gene1086;gene18486;gene6143;gene19669;gene9948;gene11460;gene16256;gene3645;gene6834
GO:0034612	response to tumor necrosis factor	8	74	0.0137263	0.116148	gene19955;gene21354;gene5853;gene1086;gene17851;gene19669;gene8415;gene8900
GO:0032102	negative regulation of response to external stimulus	10	104	0.0137284	0.116148	gene23242;gene21354;gene26055;gene1086;gene10167;gene24632;gene19669;gene17146;gene17147;gene6143
GO:0050709	negative regulation of protein secretion	5	34	0.0142537	0.119622	gene6143;gene12090;gene16256;gene18486;gene62
GO:0055002	striated muscle cell development	5	34	0.0142537	0.119622	gene6122;gene12339;gene15686;gene26541;gene14433
GO:0070613	regulation of protein processing	5	34	0.0142537	0.119622	gene1086;gene24632;gene25407;gene8814;gene6143
GO:1903317	regulation of protein maturation	5	34	0.0142537	0.119622	gene1086;gene24632;gene25407;gene8814;gene6143
GO:0060560	developmental growth involved in morphogenesis	6	47	0.0146965	0.123091	gene21638;gene25006;gene17147;gene8330;gene8407;gene27880
GO:0045785	positive regulation of cell adhesion	11	121	0.014837	0.124019	gene3148;gene13358;gene15348;gene16546;gene11146;gene927;gene19669;gene17851;gene8415;gene19058;gene8330
GO:0032970	regulation of actin filament-based process	13	154	0.0151837	0.126519	gene25134;gene4472;gene12223;gene19774;gene10914;gene16272;gene18486;gene22130;gene9448;gene8814;gene62;gene3645;gene11146
GO:1903708	positive regulation of hemopoiesis	7	61	0.0151968	0.126519	gene14607;gene8330;gene927;gene16546;gene19058;gene17851;gene11460
GO:0001706	endoderm formation	4	23	0.0155815	0.128187	gene8401;gene9102;gene24056;gene734
GO:0030574	collagen catabolic process	4	23	0.0155815	0.128187	gene16449;gene24339;gene3976;gene8401
GO:0042035	regulation of cytokine biosynthetic process	4	23	0.0155815	0.128187	gene4895;gene927;gene1086;gene6834
GO:0042632	cholesterol homeostasis	4	23	0.0155815	0.128187	gene10885;gene16244;gene1990;gene30259
GO:0044243	multicellular organism catabolic process	4	23	0.0155815	0.128187	gene16449;gene24339;gene3976;gene8401
GO:0055092	sterol homeostasis	4	23	0.0155815	0.128187	gene10885;gene16244;gene1990;gene30259
GO:2000146	negative regulation of cell motility	9	91	0.0159758	0.128593	gene21354;gene3645;gene18913;gene1086;gene14532;gene18486;gene17147;gene19669;gene24339
GO:0045638	negative regulation of myeloid cell differentiation	5	35	0.0160596	0.128593	gene21354;gene16546;gene6395;gene14607;gene25134
GO:0050921	positive regulation of chemotaxis	5	35	0.0160596	0.128593	gene25006;gene1086;gene17851;gene19669;gene8330
GO:0033135	regulation of peptidyl-serine phosphorylation	6	48	0.0162071	0.128593	gene11298;gene12429;gene16272;gene16865;gene3148;gene927
GO:0051094	positive regulation of developmental process	30	465	0.0164875	0.128593	gene14607;gene8330;gene927;gene62;gene19278;gene4895;gene10563;gene16546;gene20852;gene25901;gene10774;gene24632;gene11146;gene19058;gene5853;gene13292;gene3613;gene9760;gene1086;gene26055;gene8552;gene18486;gene734;gene17147;gene17851;gene17237;gene25006;gene11460;gene6767;gene21354
GO:0034329	cell junction assembly	7	62	0.0165201	0.128593	gene12136;gene21381;gene14104;gene14433;gene19279;gene19281;gene23465
GO:0030097	hemopoiesis	16	207	0.0165703	0.128593	gene16287;gene26759;gene8330;gene24419;gene20852;gene8814;gene14433;gene10563;gene11298;gene25134;gene8415;gene17851;gene17447;gene927;gene16546;gene4895
GO:2001233	regulation of apoptotic signaling pathway	15	190	0.0167924	0.128593	gene62;gene1086;gene7766;gene24286;gene8001;gene8003;gene10848;gene8069;gene17449;gene3148;gene15348;gene5853;gene27162;gene11872;gene25006
GO:0002696	positive regulation of leukocyte activation	9	92	0.0170619	0.128923	gene13358;gene16546;gene927;gene16287;gene19669;gene17851;gene8415;gene1086;gene25006
GO:0034109	homotypic cell-cell adhesion	9	92	0.0170619	0.128923	gene13292;gene25865;gene12223;gene927;gene17851;gene8001;gene8003;gene4895;gene3148
GO:0050867	positive regulation of cell activation	9	92	0.0170619	0.128923	gene13358;gene16546;gene927;gene16287;gene19669;gene17851;gene8415;gene1086;gene25006
GO:0002684	positive regulation of immune system process	20	279	0.0171078	0.129036	gene13358;gene14607;gene8330;gene927;gene13305;gene24963;gene13304;gene9581;gene16546;gene19669;gene19058;gene16287;gene1086;gene17851;gene8415;gene2417;gene11460;gene17636;gene18486;gene25006
GO:0051174	regulation of phosphorus metabolic process	41	683	0.0173591	0.130695	gene25134;gene62;gene10497;gene11298;gene1489;gene22130;gene25006;gene14968;gene18627;gene17008;gene12429;gene16272;gene16865;gene3148;gene11146;gene21354;gene19734;gene1086;gene9966;gene17851;gene19363;gene20598;gene6834;gene15833;gene17160;gene19058;gene19669;gene26674;gene13730;gene17214;gene14104;gene16339;gene927;gene17449;gene24056;gene18486;gene8330;gene1990;gene10848;gene8900;gene24974
GO:0002520	immune system development	18	244	0.0177391	0.133315	gene16287;gene26759;gene8330;gene24419;gene20852;gene8814;gene14433;gene10563;gene2631;gene25006;gene11298;gene25134;gene8415;gene17851;gene17447;gene927;gene16546;gene4895
GO:0007601	visual perception	5	36	0.0180116	0.134635	gene10326;gene11640;gene19734;gene8401;gene9948
GO:0048660	regulation of smooth muscle cell proliferation	5	36	0.0180116	0.134635	gene1086;gene19058;gene20852;gene21354;gene927
GO:0050953	sensory perception of light stimulus	5	36	0.0180116	0.134635	gene10326;gene11640;gene19734;gene8401;gene9948
GO:0030216	keratinocyte differentiation	4	24	0.0180793	0.134899	gene8135;gene19278;gene20693;gene22273
GO:0051047	positive regulation of secretion	10	109	0.0185904	0.138466	gene20852;gene18486;gene16287;gene19058;gene2341;gene14607;gene17851;gene927;gene24807;gene8001
GO:0010950	positive regulation of endopeptidase activity	7	64	0.0194075	0.144293	gene231;gene13989;gene1656;gene20852;gene24825;gene8001;gene8003
GO:0006936	muscle contraction	6	50	0.019543	0.145042	gene22130;gene22504;gene23276;gene7137;gene10925;gene22644
GO:0050804	modulation of synaptic transmission	8	79	0.0197688	0.146458	gene62;gene24632;gene10925;gene309;gene14433;gene23124;gene21354;gene20841
GO:0050671	positive regulation of lymphocyte proliferation	5	37	0.0201141	0.147631	gene13358;gene17851;gene8415;gene927;gene25006
GO:0008284	positive regulation of cell proliferation	20	284	0.020339	0.148571	gene10804;gene1086;gene11298;gene12332;gene14968;gene16287;gene1656;gene22955;gene24942;gene2631;gene8330;gene8407;gene25006;gene4895;gene19058;gene7875;gene13358;gene17851;gene8415;gene927
GO:0032496	response to lipopolysaccharide	9	95	0.0206439	0.150535	gene1990;gene21041;gene927;gene12332;gene25006;gene25966;gene3613;gene8415;gene19669
GO:0060284	regulation of cell development	24	359	0.0207901	0.150707	gene19774;gene2341;gene14607;gene12662;gene19800;gene10774;gene24632;gene26492;gene11146;gene5853;gene18486;gene734;gene15686;gene18627;gene8330;gene17147;gene12429;gene17146;gene10885;gene62;gene6767;gene7491;gene24339;gene21354
GO:0002687	positive regulation of leukocyte migration	4	25	0.0208121	0.150707	gene19669;gene1086;gene8330;gene17851
GO:0010812	negative regulation of cell-substrate adhesion	4	25	0.0208121	0.150707	gene16339;gene1086;gene1656;gene25134
GO:0061572	actin filament bundle organization	4	25	0.0208121	0.150707	gene19800;gene14433;gene9448;gene26338
GO:0007411	axon guidance	7	65	0.020976	0.150847	gene1691;gene17147;gene21638;gene10914;gene17636;gene309;gene26492
GO:0009612	response to mechanical stimulus	7	65	0.020976	0.150847	gene8401;gene24632;gene1086;gene19058;gene24339;gene3613;gene6395
GO:0022409	positive regulation of cell-cell adhesion	7	65	0.020976	0.150847	gene3148;gene13358;gene16546;gene927;gene19669;gene17851;gene8415
GO:0097485	neuron projection guidance	7	65	0.020976	0.150847	gene1691;gene17147;gene21638;gene10914;gene17636;gene309;gene26492
GO:1901565	organonitrogen compound catabolic process	12	144	0.0210782	0.15132	gene3704;gene13291;gene8552;gene21287;gene27059;gene22955;gene13730;gene3148;gene251;gene3286;gene6496;gene8778
GO:1902105	regulation of leukocyte differentiation	8	80	0.0211737	0.151745	gene21354;gene14607;gene8330;gene927;gene16546;gene19058;gene17851;gene25134
GO:0002791	regulation of peptide secretion	6	51	0.0213744	0.15292	gene7182;gene927;gene14607;gene24807;gene62;gene8001
GO:0030278	regulation of ossification	8	81	0.022648	0.161755	gene13292;gene3613;gene11640;gene8330;gene8407;gene9456;gene19800;gene16546
GO:0032989	cellular component morphogenesis	26	400	0.0227051	0.161885	gene21638;gene7875;gene12136;gene16272;gene262;gene27880;gene13389;gene26759;gene14433;gene8814;gene19058;gene1691;gene17147;gene10914;gene17636;gene309;gene27581;gene20693;gene22273;gene26492;gene10774;gene11824;gene12429;gene16339;gene19800;gene6288
GO:0045860	positive regulation of protein kinase activity	14	180	0.0229714	0.162042	gene16865;gene21354;gene19734;gene1086;gene25006;gene9966;gene13730;gene16272;gene16339;gene17851;gene14104;gene18486;gene8330;gene10497
GO:0050731	positive regulation of peptidyl-tyrosine phosphorylation	6	52	0.0233184	0.162042	gene19734;gene927;gene11298;gene24974;gene25006;gene3148
GO:0071456	cellular response to hypoxia	6	52	0.0233184	0.162042	gene14856;gene18486;gene19984;gene26055;gene13989;gene4895
GO:1903531	negative regulation of secretion by cell	6	52	0.0233184	0.162042	gene62;gene6143;gene12090;gene16256;gene18486;gene11298
GO:0019220	regulation of phosphate metabolic process	40	677	0.0235616	0.162042	gene25134;gene62;gene10497;gene11298;gene1489;gene22130;gene25006;gene14968;gene18627;gene12429;gene16272;gene16865;gene3148;gene11146;gene21354;gene19734;gene1086;gene9966;gene17851;gene19363;gene20598;gene6834;gene15833;gene17160;gene19058;gene19669;gene26674;gene13730;gene17214;gene14104;gene16339;gene927;gene17449;gene24056;gene18486;gene8330;gene1990;gene10848;gene8900;gene24974
GO:0002688	regulation of leukocyte chemotaxis	4	26	0.0237852	0.162042	gene19669;gene1086;gene8330;gene17851
GO:0035265	organ growth	4	26	0.0237852	0.162042	gene25006;gene8407;gene15686;gene734
GO:0071346	cellular response to interferon-gamma	4	26	0.0237852	0.162042	gene3148;gene8415;gene17851;gene19669
GO:0071357	cellular response to type I interferon	4	26	0.0237852	0.162042	gene21981;gene23242;gene3645;gene4895
GO:0001775	cell activation	14	181	0.0239631	0.162042	gene24339;gene17851;gene3645;gene26674;gene13292;gene25865;gene18486;gene8330;gene11298;gene25134;gene8415;gene17447;gene927;gene4895
GO:0045597	positive regulation of cell differentiation	23	345	0.0240185	0.162042	gene14607;gene8330;gene927;gene10563;gene16546;gene20852;gene25901;gene10774;gene24632;gene11146;gene19058;gene5853;gene13292;gene3613;gene18486;gene734;gene17851;gene17237;gene17147;gene11460;gene62;gene6767;gene21354
GO:0043066	negative regulation of apoptotic process	24	364	0.024084	0.162042	gene1086;gene12332;gene12377;gene13243;gene13291;gene23241;gene25134;gene3148;gene6122;gene9760;gene19058;gene19669;gene11872;gene62;gene7766;gene10885;gene7875;gene17008;gene15348;gene10848;gene17851;gene12090;gene4062;gene25006
GO:0010959	regulation of metal ion transport	8	82	0.0241932	0.162042	gene19669;gene10597;gene10600;gene262;gene13730;gene24632;gene16865;gene10925
GO:0044282	small molecule catabolic process	13	164	0.0242748	0.162042	gene18001;gene13291;gene8552;gene10885;gene21287;gene10714;gene11550;gene10976;gene20364;gene21354;gene5891;gene8778;gene13697
GO:0010952	positive regulation of peptidase activity	7	67	0.0243735	0.162042	gene231;gene13989;gene1656;gene20852;gene24825;gene8001;gene8003
GO:0019932	second-messenger-mediated signaling	5	39	0.024786	0.162042	gene10925;gene10497;gene12332;gene8415;gene13291
GO:0030516	regulation of axon extension	5	39	0.024786	0.162042	gene26492;gene5853;gene17147;gene17146;gene10885
GO:0032231	regulation of actin filament bundle assembly	5	39	0.024786	0.162042	gene25134;gene16272;gene18486;gene22130;gene62
GO:0042742	defense response to bacterium	5	39	0.024786	0.162042	gene3704;gene11460;gene7525;gene927;gene25966
GO:0043280	positive regulation of cysteine-type endopeptidase activity involved in apoptotic process	6	53	0.0253778	0.165651	gene13989;gene1656;gene20852;gene24825;gene8001;gene8003
GO:0040008	regulation of growth	20	291	0.0256342	0.167063	gene9966;gene19278;gene19955;gene8330;gene26492;gene5853;gene24632;gene3645;gene567;gene12136;gene23404;gene262;gene6631;gene17147;gene927;gene17146;gene10885;gene20598;gene62;gene6767
GO:0044057	regulation of system process	11	132	0.0265688	0.169123	gene20841;gene12223;gene25006;gene19058;gene10925;gene17147;gene21354;gene16865;gene20285;gene7989;gene927
GO:0065009	regulation of molecular function	54	971	0.0268864	0.169123	gene26055;gene231;gene12377;gene25134;gene10497;gene12429;gene18539;gene19887;gene21354;gene1086;gene11872;gene3148;gene17237;gene23352;gene10597;gene10600;gene16865;gene19734;gene14104;gene23242;gene25006;gene9966;gene17851;gene14433;gene62;gene4062;gene7875;gene19363;gene20598;gene6834;gene10518;gene13730;gene17214;gene10885;gene16272;gene16339;gene10848;gene19669;gene12662;gene18486;gene20852;…
GO:0001676	long-chain fatty acid metabolic process	4	27	0.0270026	0.169123	gene23386;gene14480;gene11550;gene20364
GO:0006690	icosanoid metabolic process	4	27	0.0270026	0.169123	gene26055;gene28390;gene3702;gene3699
GO:0042102	positive regulation of T cell proliferation	4	27	0.0270026	0.169123	gene13358;gene17851;gene8415;gene927
GO:1901568	fatty acid derivative metabolic process	4	27	0.0270026	0.169123	gene26055;gene28390;gene3702;gene3699
GO:2000379	positive regulation of reactive oxygen species metabolic process	4	27	0.0270026	0.169123	gene1086;gene13291;gene8552;gene927
GO:0051336	regulation of hydrolase activity	23	349	0.0270132	0.169123	gene231;gene12429;gene18539;gene19887;gene1086;gene11872;gene3148;gene14104;gene23242;gene14433;gene4062;gene25006;gene10848;gene17851;gene19669;gene13989;gene1656;gene20852;gene24825;gene8001;gene8003;gene927;gene14856
GO:0048520	positive regulation of behavior	5	40	0.0273624	0.169123	gene25006;gene1086;gene17851;gene19669;gene8330
GO:0055001	muscle cell development	5	40	0.0273624	0.169123	gene6122;gene12339;gene15686;gene26541;gene14433
GO:0050870	positive regulation of T cell activation	6	54	0.0275549	0.169123	gene13358;gene16546;gene927;gene19669;gene17851;gene8415
GO:0010876	lipid localization	9	100	0.0277711	0.169123	gene1990;gene17160;gene12090;gene16244;gene20429;gene30259;gene16339;gene10885;gene24334
GO:0042063	gliogenesis	7	69	0.0281311	0.169123	gene24825;gene25006;gene8001;gene12102;gene19669;gene309;gene1691
GO:0043069	negative regulation of programmed cell death	24	371	0.0293584	0.169123	gene1086;gene12332;gene12377;gene13243;gene13291;gene23241;gene25134;gene3148;gene6122;gene9760;gene19058;gene19669;gene11872;gene62;gene7766;gene10885;gene7875;gene17008;gene15348;gene10848;gene17851;gene12090;gene4062;gene25006
GO:0050790	regulation of catalytic activity	43	749	0.0295286	0.169123	gene231;gene25134;gene10497;gene12429;gene18539;gene19887;gene21354;gene1086;gene11872;gene3148;gene16865;gene19734;gene14104;gene23242;gene25006;gene9966;gene17851;gene14433;gene62;gene4062;gene7875;gene19363;gene20598;gene6834;gene13730;gene17214;gene10885;gene16272;gene16339;gene10848;gene19669;gene18486;gene8330;gene13291;gene18913;gene13989;gene1656;gene20852;gene24825;gene8001;gene8003;gene…
GO:0050670	regulation of lymphocyte proliferation	6	55	0.0298521	0.169123	gene16256;gene13358;gene17851;gene8415;gene927;gene25006
GO:0051048	negative regulation of secretion	6	55	0.0298521	0.169123	gene62;gene6143;gene12090;gene16256;gene18486;gene11298
GO:0050954	sensory perception of mechanical stimulus	5	41	0.0301031	0.169123	gene8401;gene24632;gene13730;gene16339;gene20285
GO:1990267	response to transition metal nanoparticle	5	41	0.0301031	0.169123	gene62;gene13680;gene19279;gene19281;gene8415
GO:0003012	muscle system process	7	70	0.0301495	0.169123	gene22130;gene22504;gene23276;gene7137;gene10925;gene15686;gene22644
GO:0045216	cell-cell junction organization	7	70	0.0301495	0.169123	gene12136;gene10326;gene231;gene21381;gene10774;gene14104;gene14433
GO:0048666	neuron development	18	259	0.0301634	0.169123	gene21638;gene12136;gene16272;gene262;gene27880;gene19058;gene1691;gene17147;gene10914;gene17636;gene309;gene10885;gene12662;gene26492;gene22867;gene10774;gene11824;gene12429
GO:1903706	regulation of hemopoiesis	10	118	0.0303596	0.169123	gene21354;gene16546;gene6395;gene14607;gene8330;gene927;gene19058;gene17851;gene11460;gene25134
GO:0043123	positive regulation of I-kappaB kinase/NF-kappaB signaling	9	102	0.0310559	0.169123	gene12377;gene14104;gene1489;gene17851;gene21354;gene24419;gene3645;gene62;gene8002
GO:0050678	regulation of epithelial cell proliferation	10	119	0.0319326	0.169123	gene25006;gene1248;gene8941;gene1086;gene14532;gene18486;gene27581;gene19058;gene1770;gene1691
GO:0034765	regulation of ion transmembrane transport	7	71	0.0322633	0.169123	gene19669;gene10597;gene10600;gene13730;gene10518;gene16865;gene1086
GO:0090087	regulation of peptide transport	7	71	0.0322633	0.169123	gene7182;gene927;gene17851;gene14607;gene24807;gene62;gene8001
GO:0007626	locomotory behavior	6	56	0.0322714	0.169123	gene23124;gene62;gene9448;gene16339;gene24976;gene7525
GO:0002252	immune effector process	13	171	0.0326958	0.169123	gene13305;gene24963;gene11460;gene21981;gene23241;gene23242;gene3645;gene927;gene13304;gene9581;gene22810;gene2417;gene18486
GO:0055080	cation homeostasis	13	171	0.0326958	0.169123	gene20791;gene16275;gene16865;gene262;gene7596;gene17160;gene17008;gene10925;gene7491;gene62;gene23402;gene27880;gene17851
GO:0001936	regulation of endothelial cell proliferation	5	42	0.0330106	0.169123	gene1086;gene14532;gene18486;gene27581;gene19058
GO:0007519	skeletal muscle tissue development	5	42	0.0330106	0.169123	gene20693;gene14433;gene17449;gene4895;gene8764
GO:0090066	regulation of anatomical structure size	14	189	0.0330805	0.169123	gene22856;gene4472;gene20841;gene13830;gene19774;gene26492;gene5853;gene10914;gene9448;gene17875;gene17147;gene17146;gene10885;gene11146
GO:0050794	regulation of cellular process	209	4463	0.0335743	0.169123	gene21981;gene3645;gene26055;gene10925;gene1990;gene19058;gene231;gene21354;gene12377;gene17008;gene16339;gene25134;gene1086;gene24632;gene10804;gene11298;gene12332;gene14968;gene16287;gene1656;gene22955;gene24942;gene2631;gene8330;gene8407;gene4472;gene25006;gene16865;gene10563;gene12443;gene1691;gene18486;gene20285;gene20852;gene25934;gene3613;gene4895;gene62;gene6395;gene734;gene927;gene9948;g…
GO:0006885	regulation of pH	4	29	0.0341832	0.169123	gene16275;gene17008;gene7491;gene27880
GO:0032963	collagen metabolic process	4	29	0.0341832	0.169123	gene16449;gene24339;gene3976;gene8401
GO:0044070	regulation of anion transport	4	29	0.0341832	0.169123	gene17237;gene23124;gene62;gene1086
GO:0044259	multicellular organismal macromolecule metabolic process	4	29	0.0341832	0.169123	gene16449;gene24339;gene3976;gene8401
GO:0050807	regulation of synapse organization	4	29	0.0341832	0.169123	gene19058;gene9760;gene15686;gene10925
GO:0009062	fatty acid catabolic process	6	57	0.0348148	0.169123	gene18001;gene10714;gene11550;gene20364;gene21354;gene5891
GO:0019395	fatty acid oxidation	6	57	0.0348148	0.169123	gene18001;gene10714;gene20364;gene21354;gene5891;gene18913
GO:0034440	lipid oxidation	6	57	0.0348148	0.169123	gene18001;gene10714;gene20364;gene21354;gene5891;gene18913
GO:0036294	cellular response to decreased oxygen levels	6	57	0.0348148	0.169123	gene14856;gene18486;gene19984;gene26055;gene13989;gene4895
GO:0045598	regulation of fat cell differentiation	6	57	0.0348148	0.169123	gene10563;gene16546;gene20852;gene25901;gene21354;gene6834
GO:0097191	extrinsic apoptotic signaling pathway	6	57	0.0348148	0.169123	gene24419;gene25134;gene24825;gene5853;gene8069;gene927
GO:0008202	steroid metabolic process	8	88	0.035037	0.169123	gene10806;gene1990;gene24567;gene10885;gene10976;gene3113;gene17484;gene20364
GO:0009628	response to abiotic stimulus	26	417	0.0355958	0.169123	gene8401;gene14856;gene18486;gene19984;gene26055;gene3613;gene14607;gene1086;gene23276;gene16865;gene19363;gene6395;gene24632;gene19058;gene24339;gene13989;gene14104;gene16272;gene18913;gene20791;gene4895;gene8415;gene25134;gene7491;gene19279;gene19281
GO:0010594	regulation of endothelial cell migration	5	43	0.0360872	0.169123	gene1086;gene14532;gene18486;gene26674;gene19058
GO:0061387	regulation of extent of cell growth	5	43	0.0360872	0.169123	gene26492;gene5853;gene17147;gene17146;gene10885
GO:1903707	negative regulation of hemopoiesis	5	43	0.0360872	0.169123	gene21354;gene16546;gene6395;gene14607;gene25134
GO:0002682	regulation of immune system process	28	457	0.036267	0.169123	gene21354;gene13358;gene16546;gene6395;gene16256;gene14607;gene8330;gene927;gene13305;gene24963;gene23242;gene13304;gene9581;gene20852;gene19669;gene19058;gene16287;gene1086;gene17851;gene8415;gene3645;gene24339;gene2417;gene11460;gene25134;gene17636;gene18486;gene25006
GO:1903532	positive regulation of secretion by cell	9	105	0.0364761	0.169123	gene20852;gene18486;gene16287;gene19058;gene2341;gene14607;gene17851;gene927;gene24807
GO:0051960	regulation of nervous system development	20	303	0.0370757	0.169123	gene19774;gene2341;gene12662;gene10774;gene24632;gene26492;gene5853;gene19058;gene9760;gene15686;gene18627;gene8330;gene17147;gene12429;gene927;gene17146;gene10885;gene62;gene6767;gene24339
GO:0051224	negative regulation of protein transport	8	89	0.037119	0.169123	gene6143;gene13389;gene21354;gene23352;gene12090;gene16256;gene18486;gene62
GO:1903037	regulation of leukocyte cell-cell adhesion	8	89	0.037119	0.169123	gene13358;gene16256;gene16546;gene927;gene19669;gene17851;gene8415;gene3148
GO:0019725	cellular homeostasis	17	247	0.03734	0.169123	gene20791;gene16275;gene17365;gene62;gene25134;gene16865;gene19352;gene16244;gene30259;gene262;gene7596;gene17160;gene17875;gene10925;gene7491;gene27880;gene17851
GO:0007611	learning or memory	6	58	0.0374841	0.169123	gene19058;gene17214;gene62;gene10563;gene19363;gene6395
GO:0060548	negative regulation of cell death	25	400	0.0379219	0.169123	gene1086;gene12332;gene12377;gene13243;gene13291;gene23241;gene25134;gene3148;gene6122;gene9760;gene19058;gene19669;gene11872;gene62;gene7766;gene10885;gene7875;gene17008;gene15348;gene10848;gene17851;gene12090;gene7491;gene4062;gene25006
GO:0021954	central nervous system neuron development	4	30	0.0381505	0.169123	gene19058;gene17147;gene1691;gene26492
GO:0045600	positive regulation of fat cell differentiation	4	30	0.0381505	0.169123	gene10563;gene16546;gene20852;gene25901
GO:0070373	negative regulation of ERK1 and ERK2 cascade	4	30	0.0381505	0.169123	gene17449;gene21354;gene24056;gene9966
GO:0071347	cellular response to interleukin-1	4	30	0.0381505	0.169123	gene4895;gene17851;gene19669;gene26055
GO:0051493	regulation of cytoskeleton organization	16	230	0.0392132	0.169123	gene25134;gene4472;gene11824;gene12339;gene22867;gene19774;gene2110;gene22130;gene10914;gene16272;gene18486;gene9448;gene7875;gene62;gene3645;gene11146
GO:0006720	isoprenoid metabolic process	5	44	0.0393348	0.169123	gene24531;gene11640;gene1785;gene6253;gene13697
GO:0009749	response to glucose	5	44	0.0393348	0.169123	gene1086;gene21354;gene22100;gene4895;gene734
GO:0048015	phosphatidylinositol-mediated signaling	5	44	0.0393348	0.169123	gene14968;gene16287;gene2341;gene25006;gene25134
GO:0048525	negative regulation of viral process	5	44	0.0393348	0.169123	gene21981;gene3645;gene11460;gene23242;gene62
GO:1903901	negative regulation of viral life cycle	5	44	0.0393348	0.169123	gene21981;gene3645;gene11460;gene23242;gene62
GO:0032101	regulation of response to external stimulus	21	326	0.0414725	0.169123	gene6668;gene25006;gene1086;gene17851;gene12662;gene23242;gene21354;gene26055;gene26492;gene19669;gene8001;gene8003;gene8330;gene10167;gene24632;gene26338;gene7379;gene17146;gene17147;gene19058;gene6143
GO:0043406	positive regulation of MAP kinase activity	7	75	0.0417021	0.169123	gene1086;gene25006;gene9966;gene16272;gene16339;gene17851;gene14104
GO:2001236	regulation of extrinsic apoptotic signaling pathway	7	75	0.0417021	0.169123	gene1086;gene7766;gene17449;gene5853;gene27162;gene11872;gene25006
GO:0032956	regulation of actin cytoskeleton organization	11	142	0.0420516	0.169123	gene25134;gene4472;gene19774;gene10914;gene16272;gene18486;gene22130;gene9448;gene62;gene3645;gene11146
GO:0001823	mesonephros development	4	31	0.0423705	0.169123	gene16546;gene25006;gene26674;gene734
GO:0009746	response to hexose	5	45	0.0427549	0.169123	gene1086;gene21354;gene22100;gene4895;gene734
GO:0034284	response to monosaccharide	5	45	0.0427549	0.169123	gene1086;gene21354;gene22100;gene4895;gene734
GO:0042129	regulation of T cell proliferation	5	45	0.0427549	0.169123	gene16256;gene13358;gene17851;gene8415;gene927
GO:0060538	skeletal muscle organ development	5	45	0.0427549	0.169123	gene20693;gene14433;gene17449;gene4895;gene8764
GO:1904018	positive regulation of vasculature development	5	45	0.0427549	0.169123	gene4895;gene1086;gene19058;gene26055;gene8552
GO:0022604	regulation of cell morphogenesis	18	270	0.042762	0.169123	gene19774;gene26492;gene11146;gene5853;gene12136;gene19669;gene8814;gene9102;gene9448;gene18486;gene734;gene15686;gene18627;gene17147;gene17146;gene10885;gene62;gene6767
GO:0071356	cellular response to tumor necrosis factor	6	60	0.0432064	0.169123	gene5853;gene1086;gene17851;gene19669;gene8415;gene8900
GO:0007015	actin filament organization	8	93	0.0462742	0.178011	gene4472;gene17636;gene22130;gene10914;gene19800;gene14433;gene9448;gene26338
GO:0032535	regulation of cellular component size	12	162	0.0463205	0.178011	gene4472;gene13830;gene19774;gene26492;gene5853;gene10914;gene9448;gene17875;gene17147;gene17146;gene10885;gene11146
GO:0001505	regulation of neurotransmitter levels	5	46	0.0463485	0.178011	gene62;gene15306;gene14433;gene23124;gene27204
GO:0048017	inositol lipid-mediated signaling	5	46	0.0463485	0.178011	gene14968;gene16287;gene2341;gene25006;gene25134
GO:0009064	glutamine family amino acid metabolic process	4	32	0.0468431	0.179415	gene13291;gene8552;gene4345;gene17376
GO:0044236	multicellular organism metabolic process	4	32	0.0468431	0.179415	gene16449;gene24339;gene3976;gene8401
GO:2001244	positive regulation of intrinsic apoptotic signaling pathway	4	32	0.0468431	0.179415	gene62;gene24286;gene8001;gene8003
GO:0048858	cell projection morphogenesis	18	274	0.0481734	0.184341	gene21638;gene7875;gene12136;gene16272;gene262;gene27880;gene13389;gene26759;gene19058;gene1691;gene17147;gene10914;gene17636;gene309;gene26492;gene10774;gene11824;gene12429
GO:0050727	regulation of inflammatory response	8	94	0.0487747	0.18647	gene21354;gene26055;gene19669;gene8001;gene8003;gene26338;gene7379;gene6143
GO:0031325	positive regulation of cellular metabolic process	68	1307	0.0490135	0.187212	gene231;gene12377;gene10563;gene11298;gene12443;gene1691;gene18486;gene20285;gene20852;gene22955;gene25006;gene25134;gene25934;gene3613;gene4895;gene62;gene6395;gene734;gene927;gene9948;gene10497;gene1489;gene22130;gene14968;gene17851;gene18627;gene12429;gene16272;gene16865;gene3148;gene21354;gene8330;gene17237;gene19734;gene20429;gene2470;gene1086;gene9966;gene17449;gene25407;gene14104;gene8814;…
GO:0033674	positive regulation of kinase activity	14	200	0.0494093	0.188356	gene16865;gene21354;gene19734;gene1086;gene25006;gene9966;gene17851;gene13730;gene16272;gene16339;gene14104;gene18486;gene8330;gene10497
GO:0071216	cellular response to biotic stimulus	6	62	0.0494486	0.188356	gene1990;gene21041;gene927;gene8135;gene17160;gene19669
GO:0071453	cellular response to oxygen levels	6	62	0.0494486	0.188356	gene14856;gene18486;gene19984;gene26055;gene13989;gene4895
GO:0006873	cellular ion homeostasis	11	146	0.049707	0.189168	gene20791;gene16275;gene17365;gene16865;gene262;gene7596;gene17160;gene10925;gene7491;gene27880;gene17851
GO:0034762	regulation of transmembrane transport	7	78	0.0498492	0.189536	gene19669;gene10597;gene10600;gene13730;gene10518;gene16865;gene1086
GO:0048762	mesenchymal cell differentiation	5	47	0.0501166	0.190379	gene25006;gene17146;gene17147;gene19800;gene6288
GO:0043085	positive regulation of catalytic activity	27	452	0.0510929	0.193911	gene231;gene10497;gene12429;gene18539;gene19887;gene21354;gene16865;gene19734;gene1086;gene25006;gene9966;gene17851;gene13730;gene10885;gene16272;gene16339;gene19669;gene14104;gene18486;gene8330;gene13989;gene1656;gene20852;gene24825;gene8001;gene8003;gene927
GO:0031032	actomyosin structure organization	4	33	0.0515677	0.195181	gene12136;gene4035;gene26338;gene14433
GO:0048259	regulation of receptor-mediated endocytosis	4	33	0.0515677	0.195181	gene19058;gene17851;gene19734;gene17237
GO:0051492	regulation of stress fiber assembly	4	33	0.0515677	0.195181	gene25134;gene16272;gene18486;gene22130
GO:0007159	leukocyte cell-cell adhesion	7	79	0.0527736	0.198663	gene8415;gene927;gene17851;gene8001;gene8003;gene4895;gene3148
GO:0006915	apoptotic process	30	514	0.0530529	0.199535	gene24825;gene8069;gene1086;gene11872;gene3148;gene24419;gene25134;gene20791;gene927;gene24807;gene26055;gene12090;gene12136;gene13989;gene16272;gene16546;gene16999;gene17147;gene19058;gene24334;gene262;gene7766;gene8001;gene8003;gene5853;gene10848;gene1656;gene20852;gene10925;gene231
GO:0032844	regulation of homeostatic process	12	166	0.0539628	0.200361	gene7182;gene62;gene13730;gene17008;gene8407;gene17160;gene14607;gene8069;gene11460;gene11872;gene17851;gene20791
GO:0050796	regulation of insulin secretion	5	48	0.0540596	0.200361	gene7182;gene927;gene14607;gene24807;gene62
GO:0048514	blood vessel morphogenesis	12	167	0.0559992	0.206154	gene16339;gene24339;gene1086;gene26674;gene14532;gene19058;gene25006;gene3286;gene4062;gene5853;gene8407;gene8814
GO:0006950	response to stress	73	1426	0.0564801	0.207059	gene24339;gene25006;gene14856;gene24286;gene62;gene16272;gene1086;gene8415;gene3156;gene3148;gene21981;gene23242;gene18486;gene19984;gene26055;gene13305;gene24963;gene11460;gene23241;gene3645;gene927;gene18913;gene24976;gene25350;gene8135;gene12223;gene17008;gene23276;gene25134;gene27162;gene13989;gene262;gene4895;gene13304;gene25966;gene8001;gene8002;gene8003;gene8330;gene9581;gene20791;gene3704…
GO:0051345	positive regulation of hydrolase activity	14	204	0.0565396	0.207059	gene231;gene12429;gene18539;gene19887;gene25006;gene17851;gene19669;gene13989;gene1656;gene20852;gene24825;gene8001;gene8003;gene927
GO:0007204	positive regulation of cytosolic calcium ion concentration	4	34	0.0565429	0.207059	gene16865;gene17160;gene17851;gene20791
GO:0007612	learning	4	34	0.0565429	0.207059	gene17214;gene62;gene19363;gene6395
GO:1903076	regulation of protein localization to plasma membrane	4	34	0.0565429	0.207059	gene25134;gene25407;gene927;gene20852
GO:1904375	regulation of protein localization to cell periphery	4	34	0.0565429	0.207059	gene25134;gene25407;gene927;gene20852
GO:1904950	negative regulation of establishment of protein localization	8	97	0.0567965	0.207806	gene6143;gene13389;gene21354;gene23352;gene12090;gene16256;gene18486;gene62
GO:0009306	protein secretion	5	49	0.0581776	0.212486	gene17851;gene23124;gene734;gene17160;gene1990
GO:0009743	response to carbohydrate	5	49	0.0581776	0.212486	gene1086;gene21354;gene22100;gene4895;gene734
GO:0050714	positive regulation of protein secretion	6	65	0.0598021	0.217847	gene20852;gene18486;gene14607;gene17851;gene927;gene24807
GO:0070848	response to growth factor	14	206	0.0603562	0.219673	gene14968;gene4895;gene25006;gene1086;gene19669;gene3148;gene6395;gene9966;gene27581;gene22504;gene24339;gene26338;gene734;gene8415
GO:0051128	regulation of cellular component organization	60	1151	0.0611874	0.222504	gene19058;gene25134;gene4472;gene19774;gene2341;gene13730;gene12662;gene17851;gene11824;gene12339;gene62;gene19734;gene2050;gene18486;gene14104;gene12090;gene17237;gene22867;gene19278;gene19955;gene26492;gene11146;gene2110;gene5853;gene17160;gene22955;gene22130;gene10914;gene16272;gene24632;gene3645;gene567;gene25407;gene927;gene9448;gene10848;gene8069;gene9760;gene12136;gene23404;gene262;gene663…
GO:0007492	endoderm development	4	35	0.0617666	0.223699	gene734;gene8401;gene9102;gene24056
GO:0008217	regulation of blood pressure	4	35	0.0617666	0.223699	gene22856;gene8552;gene20852;gene21354
GO:0009913	epidermal cell differentiation	4	35	0.0617666	0.223699	gene8135;gene19278;gene20693;gene22273
GO:0051881	regulation of mitochondrial membrane potential	4	35	0.0617666	0.223699	gene13292;gene62;gene8069;gene11872
GO:1901605	alpha-amino acid metabolic process	9	116	0.0617841	0.223699	gene13291;gene8552;gene21287;gene12377;gene9582;gene4345;gene17376;gene8778;gene13989
GO:0051251	positive regulation of lymphocyte activation	7	82	0.0621832	0.224949	gene13358;gene16546;gene927;gene19669;gene17851;gene8415;gene25006
GO:0071219	cellular response to molecule of bacterial origin	5	50	0.0624703	0.225401	gene1990;gene21041;gene927;gene17160;gene19669
GO:0090276	regulation of peptide hormone secretion	5	50	0.0624703	0.225401	gene7182;gene927;gene14607;gene24807;gene62
GO:1903035	negative regulation of response to wounding	5	50	0.0624703	0.225401	gene21354;gene26055;gene10167;gene24632;gene6143
GO:0001525	angiogenesis	10	134	0.0627436	0.226191	gene1086;gene26674;gene14532;gene19058;gene25006;gene3286;gene4062;gene5853;gene8407;gene8814
GO:0008361	regulation of cell size	6	66	0.0635192	0.228592	gene26492;gene5853;gene17875;gene17147;gene17146;gene10885
GO:0043901	negative regulation of multi-organism process	6	66	0.0635192	0.228592	gene21981;gene3645;gene11460;gene23242;gene62;gene927
GO:0001568	blood vessel development	14	208	0.0643436	0.23136	gene16339;gene25119;gene24339;gene4895;gene1086;gene26674;gene8407;gene14532;gene19058;gene25006;gene3286;gene4062;gene5853;gene8814
GO:0048638	regulation of developmental growth	9	117	0.0645293	0.231827	gene9966;gene8330;gene26492;gene5853;gene17147;gene17146;gene10885;gene62;gene6767
GO:0048699	generation of neurons	30	524	0.0649359	0.232012	gene21638;gene19774;gene2341;gene12136;gene16272;gene262;gene27880;gene12662;gene12429;gene19058;gene1691;gene17147;gene10774;gene10914;gene17636;gene309;gene24632;gene26492;gene5853;gene16339;gene10885;gene15686;gene18627;gene22867;gene8330;gene11824;gene17146;gene62;gene6767;gene24339
GO:0030178	negative regulation of Wnt signaling pathway	7	83	0.0655332	0.232012	gene23352;gene17237;gene25407;gene4895;gene62;gene12102;gene19887
GO:2001242	regulation of intrinsic apoptotic signaling pathway	7	83	0.0655332	0.232012	gene62;gene24286;gene8001;gene8003;gene3148;gene15348;gene10848
GO:0006909	phagocytosis	5	51	0.0669372	0.233832	gene27162;gene1086;gene1990;gene24334;gene8814
GO:0010827	regulation of glucose transport	5	51	0.0669372	0.233832	gene7766;gene10911;gene21354;gene24807;gene25134
GO:0048738	cardiac muscle tissue development	5	51	0.0669372	0.233832	gene6122;gene12339;gene8401;gene8407;gene15686
GO:1901654	response to ketone	5	51	0.0669372	0.233832	gene1086;gene1770;gene19058;gene17851;gene10563
GO:0009791	post-embryonic development	4	36	0.067236	0.234287	gene20791;gene22914;gene24976;gene734
GO:0022612	gland morphogenesis	4	36	0.067236	0.234287	gene25006;gene1248;gene8330;gene17147
GO:0072593	reactive oxygen species metabolic process	4	36	0.067236	0.234287	gene13291;gene17008;gene567;gene3156
GO:0012501	programmed cell death	30	527	0.0688443	0.235208	gene24825;gene8069;gene1086;gene11872;gene3148;gene24419;gene25134;gene20791;gene927;gene24807;gene26055;gene12090;gene12136;gene13989;gene16272;gene16546;gene16999;gene17147;gene19058;gene24334;gene262;gene7766;gene8001;gene8003;gene5853;gene10848;gene1656;gene20852;gene10925;gene231
GO:0032990	cell part morphogenesis	18	287	0.0691025	0.235208	gene21638;gene7875;gene12136;gene16272;gene262;gene27880;gene13389;gene26759;gene19058;gene1691;gene17147;gene10914;gene17636;gene309;gene26492;gene10774;gene11824;gene12429
GO:0010769	regulation of cell morphogenesis involved in differentiation	11	155	0.0702415	0.235208	gene19774;gene26492;gene11146;gene5853;gene18486;gene734;gene15686;gene18627;gene17147;gene17146;gene10885
GO:0046883	regulation of hormone secretion	6	68	0.0713532	0.235208	gene7182;gene927;gene14607;gene24807;gene11298;gene62
GO:2000021	regulation of ion homeostasis	5	52	0.0715775	0.235208	gene13730;gene8069;gene11872;gene17851;gene20791
GO:0006979	response to oxidative stress	12	174	0.0717049	0.235208	gene14856;gene24286;gene3156;gene18913;gene24976;gene25350;gene62;gene8135;gene17851;gene21354;gene19058;gene22504
GO:0045862	positive regulation of proteolysis	12	174	0.0717049	0.235208	gene231;gene927;gene25407;gene8814;gene62;gene6834;gene13989;gene1656;gene20852;gene24825;gene8001;gene8003
GO:0007399	nervous system development	44	821	0.0718732	0.235208	gene21638;gene19774;gene12136;gene16865;gene2341;gene16272;gene262;gene27880;gene13745;gene16546;gene62;gene7875;gene26492;gene12662;gene17147;gene12429;gene19058;gene2110;gene24825;gene24976;gene8407;gene1691;gene25006;gene24632;gene10774;gene10914;gene17636;gene309;gene5853;gene21905;gene16339;gene10885;gene15686;gene18627;gene22867;gene8330;gene28420;gene8001;gene11824;gene12102;gene19669;gene…
GO:0032103	positive regulation of response to external stimulus	8	102	0.0719342	0.235208	gene25006;gene1086;gene17851;gene19669;gene8001;gene8003;gene8330;gene19058
GO:0090092	regulation of transmembrane receptor protein serine/threonine kinase signaling pathway	8	102	0.0719342	0.235208	gene26674;gene734;gene1179;gene25006;gene12090;gene15045;gene16999;gene1086
GO:0050863	regulation of T cell activation	7	85	0.0725553	0.235208	gene13358;gene16256;gene16546;gene927;gene19669;gene17851;gene8415
GO:0045921	positive regulation of exocytosis	4	37	0.0729477	0.235208	gene16287;gene19058;gene2341;gene927
GO:0044093	positive regulation of molecular function	32	573	0.0754297	0.235208	gene231;gene12377;gene10497;gene12429;gene18539;gene19887;gene21354;gene16865;gene19734;gene1086;gene25006;gene9966;gene17851;gene13730;gene10885;gene16272;gene16339;gene19669;gene14104;gene18486;gene20852;gene22914;gene8330;gene13989;gene1656;gene24825;gene8001;gene8003;gene10848;gene62;gene927;gene262
GO:0044087	regulation of cellular component biogenesis	23	390	0.0761835	0.235208	gene25134;gene4472;gene17851;gene18486;gene14104;gene22867;gene2110;gene17160;gene10914;gene16272;gene22130;gene9448;gene19058;gene9760;gene15686;gene1086;gene11824;gene1990;gene62;gene19774;gene19352;gene16449;gene11146
GO:0046486	glycerolipid metabolic process	11	158	0.0781417	0.235208	gene16244;gene30259;gene25535;gene20429;gene9582;gene25134;gene14104;gene10806;gene10885;gene22100;gene2470
GO:0042493	response to drug	8	104	0.0786157	0.235208	gene1086;gene1990;gene3613;gene9966;gene10563;gene1656;gene21354;gene17214
GO:0002685	regulation of leukocyte migration	4	38	0.0788979	0.235208	gene19669;gene1086;gene8330;gene17851
GO:0043154	negative regulation of cysteine-type endopeptidase activity involved in apoptotic process	4	38	0.0788979	0.235208	gene1086;gene11872;gene3148;gene10848
GO:0048588	developmental cell growth	4	38	0.0788979	0.235208	gene21638;gene17147;gene27880;gene15686
GO:0051480	regulation of cytosolic calcium ion concentration	4	38	0.0788979	0.235208	gene16865;gene17160;gene17851;gene20791
GO:1901606	alpha-amino acid catabolic process	4	38	0.0788979	0.235208	gene13291;gene8552;gene21287;gene8778
GO:1903729	regulation of plasma membrane organization	4	38	0.0788979	0.235208	gene25134;gene25407;gene927;gene20852
GO:0030030	cell projection organization	24	412	0.0792867	0.235208	gene21638;gene7875;gene14104;gene8407;gene10600;gene12136;gene16272;gene262;gene27880;gene13389;gene26759;gene19058;gene1691;gene17147;gene10914;gene17636;gene309;gene10220;gene10885;gene12662;gene26492;gene10774;gene11824;gene12429
GO:0051240	positive regulation of multicellular organismal process	29	514	0.0794399	0.235208	gene18486;gene20841;gene4895;gene25006;gene14607;gene8330;gene927;gene17851;gene25134;gene19278;gene1086;gene10774;gene16546;gene24632;gene19058;gene5853;gene13292;gene3613;gene21354;gene9760;gene26055;gene8552;gene734;gene17147;gene9948;gene17237;gene11460;gene62;gene6767
GO:0043549	regulation of kinase activity	20	332	0.0795611	0.235208	gene25134;gene16865;gene21354;gene19734;gene1086;gene25006;gene9966;gene17851;gene19363;gene20598;gene6834;gene13730;gene17214;gene14104;gene16272;gene16339;gene18486;gene62;gene8330;gene10497
GO:0050770	regulation of axonogenesis	6	70	0.0797183	0.235208	gene19774;gene26492;gene5853;gene17147;gene17146;gene10885
GO:0070486	leukocyte aggregation	6	70	0.0797183	0.235208	gene927;gene17851;gene8001;gene8003;gene4895;gene3148
GO:0001959	regulation of cytokine-mediated signaling pathway	5	54	0.0813732	0.235208	gene21354;gene20852;gene62;gene6143;gene8330
GO:0006006	glucose metabolic process	5	54	0.0813732	0.235208	gene17008;gene21354;gene17449;gene2606;gene8900
GO:0010001	glial cell differentiation	5	54	0.0813732	0.235208	gene24825;gene25006;gene8001;gene309;gene1691
GO:0010565	regulation of cellular ketone metabolic process	5	54	0.0813732	0.235208	gene17008;gene20852;gene16865;gene4895;gene21354
GO:0045069	regulation of viral genome replication	5	54	0.0813732	0.235208	gene11460;gene21981;gene23242;gene3645;gene62
GO:0007417	central nervous system development	20	333	0.0814452	0.235208	gene16865;gene13745;gene16546;gene62;gene7875;gene12429;gene17147;gene26492;gene19058;gene2110;gene24825;gene24976;gene8407;gene24632;gene10774;gene1691;gene25006;gene16339;gene8001;gene24339
GO:0051260	protein homooligomerization	8	105	0.0820912	0.235208	gene16275;gene17557;gene21354;gene21381;gene10914;gene19619;gene25350;gene9444
GO:0030003	cellular cation homeostasis	10	141	0.0820959	0.235208	gene20791;gene16275;gene16865;gene262;gene7596;gene17160;gene10925;gene7491;gene27880;gene17851
GO:0009611	response to wounding	11	160	0.0837072	0.235208	gene24339;gene25006;gene16272;gene23276;gene13292;gene25865;gene14532;gene19669;gene24632;gene4474;gene14104
GO:0006575	cellular modified amino acid metabolic process	7	88	0.0838928	0.235208	gene13291;gene8552;gene12377;gene9582;gene13680;gene6496;gene13989
GO:0042391	regulation of membrane potential	7	88	0.0838928	0.235208	gene7596;gene12223;gene13292;gene62;gene10925;gene8069;gene11872
GO:0048705	skeletal system morphogenesis	7	88	0.0838928	0.235208	gene13389;gene8401;gene734;gene11640;gene19800;gene22914;gene24286
GO:0050767	regulation of neurogenesis	17	275	0.0839705	0.235208	gene19774;gene2341;gene12662;gene10774;gene24632;gene26492;gene5853;gene15686;gene18627;gene8330;gene17147;gene12429;gene17146;gene10885;gene62;gene6767;gene24339
GO:0033500	carbohydrate homeostasis	6	71	0.0840988	0.235208	gene25134;gene10563;gene17008;gene19984;gene20852;gene21354
GO:0042593	glucose homeostasis	6	71	0.0840988	0.235208	gene25134;gene10563;gene17008;gene19984;gene20852;gene21354
GO:0050890	cognition	6	71	0.0840988	0.235208	gene19058;gene17214;gene62;gene10563;gene19363;gene6395
GO:0002449	lymphocyte mediated immunity	4	39	0.0850822	0.237376	gene13304;gene24963;gene9581;gene22810
GO:0032526	response to retinoic acid	4	39	0.0850822	0.237376	gene1656;gene20852;gene16339;gene1990
GO:2001234	negative regulation of apoptotic signaling pathway	8	106	0.0856563	0.238818	gene62;gene7766;gene3148;gene15348;gene10848;gene1086;gene11872;gene25006
GO:0007167	enzyme linked receptor protein signaling pathway	17	276	0.0861309	0.239981	gene22504;gene24974;gene25134;gene14968;gene4895;gene734;gene25006;gene27880;gene24339;gene26338;gene22914;gene8135;gene12417;gene8330;gene12662;gene9448;gene17008
GO:0002699	positive regulation of immune effector process	5	55	0.0865253	0.240919	gene13358;gene19669;gene927;gene16287;gene17851
GO:0010975	regulation of neuron projection development	12	180	0.0872375	0.24274	gene19774;gene2341;gene12662;gene26492;gene5853;gene15686;gene18627;gene17147;gene17146;gene10885;gene62;gene6767
GO:0071900	regulation of protein serine/threonine kinase activity	13	199	0.0872997	0.242751	gene16865;gene21354;gene1086;gene25006;gene9966;gene6834;gene13730;gene17214;gene16272;gene16339;gene17851;gene14104;gene18486
GO:0007268	synaptic transmission	6	72	0.0886101	0.245577	gene62;gene15306;gene12662;gene23124;gene251;gene7525
GO:0030324	lung development	6	72	0.0886101	0.245577	gene25006;gene1691;gene10563;gene17484;gene734;gene20285
GO:0060485	mesenchyme development	6	72	0.0886101	0.245577	gene25006;gene17146;gene17147;gene19800;gene6288;gene734
GO:0099536	synaptic signaling	6	72	0.0886101	0.245577	gene62;gene15306;gene12662;gene23124;gene251;gene7525
GO:0099537	trans-synaptic signaling	6	72	0.0886101	0.245577	gene62;gene15306;gene12662;gene23124;gene251;gene7525
GO:0001822	kidney development	8	107	0.0893109	0.247355	gene16275;gene4895;gene25006;gene16546;gene22914;gene26674;gene734;gene21354
GO:0045859	regulation of protein kinase activity	18	298	0.0910595	0.248359	gene16865;gene21354;gene19734;gene1086;gene25006;gene9966;gene19363;gene20598;gene6834;gene13730;gene17214;gene16272;gene16339;gene17851;gene14104;gene18486;gene8330;gene10497
GO:0030182	neuron differentiation	19	318	0.0912961	0.248359	gene21638;gene12136;gene16272;gene262;gene27880;gene19058;gene1691;gene17147;gene10914;gene17636;gene309;gene16339;gene10885;gene12662;gene26492;gene22867;gene10774;gene11824;gene12429
GO:0002694	regulation of leukocyte activation	10	144	0.0913995	0.248359	gene13358;gene16256;gene16546;gene927;gene16287;gene19669;gene17851;gene8415;gene1086;gene25006
GO:0001816	cytokine production	4	40	0.0914955	0.248359	gene17851;gene18486;gene17160;gene1990
GO:0007605	sensory perception of sound	4	40	0.0914955	0.248359	gene8401;gene13730;gene16339;gene20285
GO:0032091	negative regulation of protein binding	4	40	0.0914955	0.248359	gene12662;gene21354;gene23242;gene7875
GO:0044344	cellular response to fibroblast growth factor stimulus	4	40	0.0914955	0.248359	gene14968;gene25006;gene19669;gene3148
GO:0045766	positive regulation of angiogenesis	4	40	0.0914955	0.248359	gene1086;gene19058;gene26055;gene8552
GO:0070555	response to interleukin-1	4	40	0.0914955	0.248359	gene4895;gene17851;gene19669;gene26055
GO:0097285	cell-type specific apoptotic process	4	40	0.0914955	0.248359	gene24825;gene927;gene24807;gene10925
GO:2000117	negative regulation of cysteine-type endopeptidase activity	4	40	0.0914955	0.248359	gene1086;gene11872;gene3148;gene10848
GO:0045995	regulation of embryonic development	5	56	0.0918443	0.248755	gene9966;gene22867;gene309;gene11146;gene21354
GO:0008219	cell death	30	543	0.0925018	0.250211	gene24825;gene8069;gene1086;gene11872;gene3148;gene24419;gene25134;gene20791;gene12090;gene927;gene24807;gene26055;gene12136;gene13989;gene16272;gene16546;gene16999;gene17147;gene19058;gene24334;gene262;gene7766;gene8001;gene8003;gene5853;gene10848;gene1656;gene20852;gene10925;gene231
GO:0016265	death	30	543	0.0925018	0.250211	gene24825;gene8069;gene1086;gene11872;gene3148;gene24419;gene25134;gene20791;gene12090;gene927;gene24807;gene26055;gene12136;gene13989;gene16272;gene16546;gene16999;gene17147;gene19058;gene24334;gene262;gene7766;gene8001;gene8003;gene5853;gene10848;gene1656;gene20852;gene10925;gene231
GO:0001655	urogenital system development	9	126	0.0926878	0.250551	gene16275;gene1248;gene4895;gene25006;gene16546;gene22914;gene26674;gene734;gene21354
GO:0001944	vasculature development	14	221	0.0945506	0.255421	gene16339;gene25119;gene24339;gene4895;gene1086;gene26674;gene8407;gene14532;gene19058;gene25006;gene3286;gene4062;gene5853;gene8814
GO:0001501	skeletal system development	12	183	0.0957319	0.258445	gene13389;gene8401;gene734;gene1691;gene16546;gene3148;gene9456;gene24339;gene11640;gene19800;gene22914;gene24286
GO:0042060	wound healing	9	127	0.0962013	0.259377	gene24339;gene25006;gene16272;gene23276;gene13292;gene25865;gene24632;gene4474;gene14104
GO:0043405	regulation of MAP kinase activity	9	127	0.0962013	0.259377	gene1086;gene25006;gene9966;gene21354;gene6834;gene16272;gene16339;gene17851;gene14104
GO:0044706	multi-multicellular organism process	5	57	0.0973279	0.262245	gene10497;gene26055;gene24632;gene19363;gene20285
GO:0050778	positive regulation of immune response	11	166	0.101844	0.272478	gene13358;gene13305;gene24963;gene13304;gene9581;gene927;gene16287;gene17851;gene2417;gene17636;gene18486
GO:0017015	regulation of transforming growth factor beta receptor signaling pathway	5	58	0.102974	0.27497	gene12090;gene15045;gene16999;gene1086;gene734
GO:0031348	negative regulation of defense response	5	58	0.102974	0.27497	gene23242;gene21354;gene26055;gene20852;gene6143
GO:1903844	regulation of cellular response to transforming growth factor beta stimulus	5	58	0.102974	0.27497	gene12090;gene15045;gene16999;gene1086;gene734
GO:0043122	regulation of I-kappaB kinase/NF-kappaB signaling	9	129	0.103458	0.276086	gene12377;gene14104;gene1489;gene17851;gene21354;gene24419;gene3645;gene62;gene8002
GO:0098542	defense response to other organism	10	148	0.104748	0.27647	gene11460;gene21981;gene23241;gene23242;gene3645;gene927;gene3704;gene7525;gene8002;gene25966
GO:0010038	response to metal ion	7	93	0.104913	0.27647	gene62;gene3613;gene13680;gene1086;gene19279;gene19281;gene8415
GO:0014031	mesenchymal cell development	4	42	0.104987	0.27647	gene17146;gene17147;gene19800;gene6288
GO:0019751	polyol metabolic process	4	42	0.104987	0.27647	gene21905;gene1656;gene16244;gene30259
GO:0050866	negative regulation of cell activation	4	42	0.104987	0.27647	gene16256;gene10167;gene24632;gene18913
GO:0071774	response to fibroblast growth factor	4	42	0.104987	0.27647	gene14968;gene25006;gene19669;gene3148
GO:0060759	regulation of response to cytokine stimulus	5	59	0.108778	0.283218	gene21354;gene20852;gene62;gene6143;gene8330
GO:0030162	regulation of proteolysis	18	306	0.109579	0.285125	gene231;gene1086;gene24632;gene11872;gene3148;gene927;gene25407;gene8814;gene10848;gene62;gene6834;gene13989;gene1656;gene20852;gene24825;gene8001;gene8003;gene6143
GO:0048864	stem cell development	4	43	0.112054	0.288651	gene17146;gene17147;gene19800;gene6288
GO:0030323	respiratory tube development	6	77	0.113089	0.288651	gene25006;gene1691;gene10563;gene17484;gene734;gene20285
GO:0050730	regulation of peptidyl-tyrosine phosphorylation	6	77	0.113089	0.288651	gene19734;gene927;gene11298;gene24974;gene25006;gene3148
GO:0072001	renal system development	8	113	0.1131	0.288651	gene16275;gene4895;gene25006;gene16546;gene22914;gene26674;gene734;gene21354
GO:0045596	negative regulation of cell differentiation	14	229	0.116909	0.288651	gene21354;gene16546;gene6395;gene19800;gene1990;gene20852;gene14607;gene25006;gene17147;gene17146;gene25134;gene7491;gene6834;gene24339
GO:0030258	lipid modification	7	96	0.118769	0.288651	gene18001;gene25134;gene10714;gene20364;gene21354;gene5891;gene18913
GO:0034220	ion transmembrane transport	9	133	0.118879	0.288651	gene7596;gene16865;gene17875;gene9220;gene27880;gene13292;gene17365;gene17851;gene20791
GO:0010634	positive regulation of epithelial cell migration	4	44	0.119326	0.288651	gene25006;gene1086;gene19058;gene927
GO:0010951	negative regulation of endopeptidase activity	4	44	0.119326	0.288651	gene1086;gene11872;gene3148;gene10848
GO:0035567	non-canonical Wnt signaling pathway	4	44	0.119326	0.288651	gene16339;gene15348;gene17237;gene23352
GO:2001237	negative regulation of extrinsic apoptotic signaling pathway	4	44	0.119326	0.288651	gene7766;gene1086;gene11872;gene25006
GO:0031399	regulation of protein modification process	41	792	0.119356	0.288651	gene62;gene11298;gene1489;gene22130;gene25006;gene14968;gene18627;gene12429;gene16272;gene16865;gene3148;gene11146;gene21354;gene19734;gene1086;gene9966;gene22955;gene4895;gene17851;gene19363;gene20598;gene6834;gene15833;gene17160;gene19058;gene19669;gene26674;gene13730;gene17214;gene11460;gene16339;gene927;gene17449;gene24056;gene14104;gene18486;gene8330;gene10848;gene1656;gene24974;gene10497
GO:0001667	ameboidal-type cell migration	5	61	0.120854	0.288651	gene8814;gene22914;gene17146;gene17147;gene25006
GO:0051146	striated muscle cell differentiation	5	61	0.120854	0.288651	gene6122;gene12339;gene15686;gene26541;gene14433
GO:0009893	positive regulation of metabolic process	72	1470	0.120944	0.288651	gene231;gene12377;gene10563;gene11298;gene12443;gene1691;gene18486;gene20285;gene20852;gene22955;gene25006;gene25134;gene25934;gene3613;gene4895;gene62;gene6395;gene734;gene927;gene9948;gene19669;gene10497;gene1489;gene22130;gene14968;gene12429;gene18539;gene19887;gene21354;gene17851;gene18627;gene16272;gene16865;gene3148;gene8330;gene17237;gene19734;gene20429;gene2470;gene1086;gene9966;gene17449…
GO:0007169	transmembrane receptor protein tyrosine kinase signaling pathway	12	192	0.124125	0.289717	gene22504;gene24974;gene25134;gene14968;gene25006;gene27880;gene22914;gene8135;gene12417;gene8330;gene9448;gene17008
GO:0072358	cardiovascular system development	20	353	0.125412	0.292395	gene6122;gene16339;gene25119;gene24339;gene12339;gene8401;gene4895;gene8407;gene1086;gene11640;gene26674;gene734;gene15686;gene14532;gene19058;gene25006;gene3286;gene4062;gene5853;gene8814
GO:0072359	circulatory system development	20	353	0.125412	0.292395	gene6122;gene16339;gene25119;gene24339;gene12339;gene8401;gene4895;gene8407;gene1086;gene11640;gene26674;gene734;gene15686;gene14532;gene19058;gene25006;gene3286;gene4062;gene5853;gene8814
GO:0010466	negative regulation of peptidase activity	4	45	0.126796	0.294984	gene1086;gene11872;gene3148;gene10848
GO:0030010	establishment of cell polarity	4	45	0.126796	0.294984	gene2110;gene25006;gene12429;gene17851
GO:1903036	positive regulation of response to wounding	4	45	0.126796	0.294984	gene1086;gene19669;gene8001;gene8003
GO:0050803	regulation of synapse structure or activity	5	62	0.127117	0.295215	gene19058;gene9760;gene15686;gene24632;gene10925
GO:0051216	cartilage development	5	62	0.127117	0.295215	gene8401;gene1691;gene16546;gene3148;gene9456
GO:0098660	inorganic ion transmembrane transport	7	98	0.128507	0.298277	gene16865;gene27880;gene7596;gene13292;gene17365;gene17851;gene20791
GO:0030100	regulation of endocytosis	6	80	0.129259	0.299522	gene19058;gene17851;gene19734;gene17237;gene21354;gene19669
GO:0051495	positive regulation of cytoskeleton organization	6	80	0.129259	0.299522	gene4472;gene22130;gene10914;gene16272;gene18486;gene7875
GO:0060541	respiratory system development	6	80	0.129259	0.299522	gene25006;gene1691;gene10563;gene17484;gene734;gene20285
GO:0097190	apoptotic signaling pathway	10	155	0.130665	0.302331	gene8069;gene24419;gene25134;gene20791;gene24825;gene26055;gene5853;gene927;gene11872;gene231
GO:0002253	activation of immune response	8	117	0.130689	0.302331	gene13305;gene24963;gene13304;gene9581;gene2417;gene17636;gene927;gene18486
GO:0016485	protein processing	8	117	0.130689	0.302331	gene231;gene1179;gene13989;gene1656;gene20852;gene24825;gene8001;gene8003
GO:0051494	negative regulation of cytoskeleton organization	5	63	0.133527	0.307936	gene2110;gene9448;gene11824;gene62;gene11146
GO:0090090	negative regulation of canonical Wnt signaling pathway	5	63	0.133527	0.307936	gene17237;gene23352;gene25407;gene4895;gene62
GO:0035023	regulation of Rho protein signal transduction	4	46	0.134458	0.308484	gene1990;gene24339;gene20681;gene6767
GO:0010035	response to inorganic substance	10	156	0.134628	0.308534	gene3156;gene62;gene3613;gene13680;gene1086;gene17851;gene16865;gene19279;gene19281;gene8415
GO:0071396	cellular response to lipid	10	156	0.134628	0.308534	gene1990;gene21041;gene927;gene16244;gene30259;gene1770;gene12332;gene17008;gene16339;gene19669
GO:0006109	regulation of carbohydrate metabolic process	6	81	0.134885	0.308784	gene22390;gene21354;gene62;gene8900;gene1656;gene17008
GO:1901136	carbohydrate derivative catabolic process	6	81	0.134885	0.308784	gene3704;gene13730;gene3148;gene251;gene3286;gene8900
GO:0035295	tube development	14	236	0.138816	0.316914	gene16275;gene25006;gene1691;gene16272;gene8330;gene10914;gene17636;gene24632;gene10563;gene17484;gene734;gene26674;gene24339;gene20285
GO:0001649	osteoblast differentiation	5	64	0.140078	0.319271	gene17118;gene3291;gene6122;gene10563;gene3613
GO:0048863	stem cell differentiation	5	64	0.140078	0.319271	gene25006;gene17146;gene17147;gene19800;gene6288
GO:0090288	negative regulation of cellular response to growth factor stimulus	5	64	0.140078	0.319271	gene26674;gene1086;gene12090;gene15045;gene16999
GO:0010810	regulation of cell-substrate adhesion	6	82	0.140624	0.319991	gene16339;gene11146;gene1086;gene1656;gene25134;gene8330
GO:0051235	maintenance of location	6	82	0.140624	0.319991	gene12090;gene16244;gene20429;gene30259;gene12136;gene20693
GO:0051607	defense response to virus	6	82	0.140624	0.319991	gene11460;gene21981;gene23241;gene23242;gene3645;gene927
GO:0048729	tissue morphogenesis	13	217	0.142193	0.322932	gene24339;gene1248;gene25006;gene16272;gene8330;gene8401;gene8407;gene10914;gene17636;gene19278;gene17147;gene14104;gene734
GO:0000187	activation of MAPK activity	4	47	0.142304	0.322932	gene1086;gene25006;gene9966;gene17851
GO:0001952	regulation of cell-matrix adhesion	4	47	0.142304	0.322932	gene1086;gene1656;gene25134;gene8330
GO:0007179	transforming growth factor beta receptor signaling pathway	4	47	0.142304	0.322932	gene22504;gene24339;gene26338;gene734
GO:0009063	cellular amino acid catabolic process	4	47	0.142304	0.322932	gene13291;gene8552;gene21287;gene8778
GO:0048646	anatomical structure formation involved in morphogenesis	24	443	0.142869	0.324038	gene231;gene25006;gene12136;gene27581;gene13389;gene26759;gene14433;gene8814;gene8401;gene9102;gene10914;gene17636;gene1086;gene26674;gene24056;gene734;gene14532;gene19058;gene3286;gene4062;gene5853;gene8407;gene22955;gene6122
GO:0045321	leukocyte activation	9	139	0.144217	0.326919	gene17851;gene3645;gene8330;gene11298;gene25134;gene8415;gene17447;gene927;gene4895
GO:0071363	cellular response to growth factor stimulus	12	198	0.145431	0.329393	gene14968;gene4895;gene25006;gene1086;gene19669;gene3148;gene27581;gene22504;gene24339;gene26338;gene734;gene8415
GO:0051050	positive regulation of transport	19	340	0.145467	0.329393	gene19669;gene13730;gene17851;gene62;gene1990;gene20852;gene21354;gene24807;gene2050;gene25134;gene17237;gene262;gene18486;gene16287;gene19058;gene2341;gene14607;gene927;gene8001
GO:0046578	regulation of Ras protein signal transduction	6	83	0.146475	0.331124	gene1990;gene25006;gene8330;gene24339;gene20681;gene6767
GO:0009636	response to toxic substance	5	65	0.146768	0.331124	gene62;gene19058;gene13680;gene17641;gene7491
GO:0006790	sulfur compound metabolic process	10	159	0.146893	0.331124	gene16244;gene30259;gene19619;gene12377;gene14480;gene25091;gene21287;gene11550;gene13680;gene6496
GO:0043086	negative regulation of catalytic activity	16	279	0.147038	0.331124	gene1086;gene11872;gene3148;gene23242;gene62;gene4062;gene7875;gene21354;gene19363;gene20598;gene9966;gene17214;gene14104;gene10848;gene14856;gene16865
GO:0006694	steroid biosynthetic process	4	48	0.150326	0.331124	gene24567;gene3113;gene17484;gene10885
GO:0071222	cellular response to lipopolysaccharide	4	48	0.150326	0.331124	gene1990;gene21041;gene927;gene19669
GO:0008015	blood circulation	6	84	0.152436	0.331124	gene22856;gene20841;gene8552;gene23276;gene20852;gene21354
GO:0007264	small GTPase mediated signal transduction	12	200	0.152942	0.331124	gene18627;gene9448;gene3291;gene12429;gene1286;gene13389;gene15045;gene16272;gene17047;gene24736;gene19887;gene20681
GO:0060341	regulation of cellular localization	27	511	0.154309	0.331124	gene21981;gene3645;gene7182;gene13730;gene24807;gene2050;gene62;gene25134;gene927;gene20852;gene25407;gene18486;gene16287;gene6143;gene19058;gene2341;gene14433;gene23124;gene13389;gene17851;gene21354;gene14607;gene23352;gene12090;gene16256;gene19887;gene11298
GO:0001704	formation of primary germ layer	4	49	0.158517	0.331124	gene8401;gene9102;gene24056;gene734
GO:0006635	fatty acid beta-oxidation	4	49	0.158517	0.331124	gene10714;gene20364;gene21354;gene5891
GO:0007584	response to nutrient	4	49	0.158517	0.331124	gene10563;gene1990;gene7491;gene8415
GO:0021953	central nervous system neuron differentiation	4	49	0.158517	0.331124	gene19058;gene17147;gene1691;gene26492
GO:2001243	negative regulation of intrinsic apoptotic signaling pathway	4	49	0.158517	0.331124	gene62;gene3148;gene15348;gene10848
GO:0055065	metal ion homeostasis	9	143	0.162513	0.333419	gene20791;gene16865;gene262;gene7596;gene17160;gene10925;gene62;gene23402;gene17851
GO:0080134	regulation of response to stress	32	622	0.164074	0.334072	gene62;gene6668;gene12662;gene23242;gene18627;gene14532;gene1086;gene21354;gene26055;gene5853;gene25006;gene20852;gene3148;gene19669;gene8001;gene8003;gene13390;gene17851;gene14104;gene10167;gene24632;gene16272;gene16339;gene15348;gene26338;gene7379;gene13243;gene25134;gene567;gene16865;gene19058;gene6143
GO:0006897	endocytosis	12	203	0.164579	0.334072	gene27162;gene1086;gene17160;gene13745;gene19734;gene24974;gene26759;gene6767;gene19955;gene1990;gene24334;gene8814
GO:0001503	ossification	8	124	0.164608	0.334072	gene17118;gene3291;gene6122;gene23404;gene8401;gene9456;gene10563;gene3613
GO:0051249	regulation of lymphocyte activation	8	124	0.164608	0.334072	gene13358;gene16256;gene16546;gene927;gene19669;gene17851;gene8415;gene25006
GO:0003013	circulatory system process	6	86	0.164673	0.334072	gene22856;gene20841;gene8552;gene23276;gene20852;gene21354
GO:0007420	brain development	15	264	0.1649	0.33437	gene16865;gene12429;gene2110;gene24825;gene24976;gene7875;gene8407;gene17147;gene24632;gene10774;gene1691;gene26492;gene25006;gene16339;gene24339
GO:0006470	protein dephosphorylation	5	68	0.167624	0.339493	gene19774;gene24056;gene12662;gene19622;gene9966
GO:0050776	regulation of immune response	15	265	0.168377	0.340591	gene13358;gene13305;gene24963;gene13304;gene9581;gene20852;gene927;gene16287;gene17851;gene3645;gene24339;gene2417;gene8415;gene17636;gene18486
GO:0072507	divalent inorganic cation homeostasis	6	87	0.170945	0.345619	gene20791;gene16865;gene17160;gene10925;gene62;gene17851
GO:0007009	plasma membrane organization	7	106	0.171222	0.346012	gene10220;gene23276;gene11146;gene25407;gene12136;gene21041;gene21354
GO:0010720	positive regulation of cell development	12	205	0.172579	0.348585	gene14607;gene10774;gene24632;gene11146;gene5853;gene18486;gene734;gene8330;gene17147;gene62;gene6767;gene21354
GO:0060322	head development	16	287	0.17322	0.34971	gene16865;gene12429;gene2110;gene24825;gene24976;gene7875;gene8407;gene17147;gene24632;gene10774;gene1691;gene22914;gene26492;gene25006;gene16339;gene24339
GO:0030307	positive regulation of cell growth	5	69	0.174823	0.352776	gene19278;gene19955;gene5853;gene62;gene6767
GO:0002443	leukocyte mediated immunity	4	51	0.175374	0.353715	gene13304;gene24963;gene9581;gene22810
GO:0042692	muscle cell differentiation	6	88	0.177315	0.357457	gene6122;gene12339;gene15686;gene25006;gene26541;gene14433
GO:0032268	regulation of cellular protein metabolic process	55	1134	0.182419	0.3644	gene231;gene1086;gene24632;gene62;gene11298;gene1489;gene22130;gene25006;gene14968;gene11872;gene3148;gene18627;gene12429;gene16272;gene16865;gene11146;gene21354;gene8330;gene19058;gene19734;gene9966;gene927;gene25407;gene22955;gene14856;gene8814;gene4895;gene17851;gene19363;gene20598;gene6834;gene15833;gene17160;gene19669;gene26674;gene13730;gene17214;gene11460;gene16339;gene14104;gene10848;gene…
GO:0032409	regulation of transporter activity	4	52	0.184023	0.367254	gene10597;gene10600;gene10518;gene262
GO:0042113	B cell activation	4	52	0.184023	0.367254	gene3645;gene11298;gene25134;gene8415
GO:0001819	positive regulation of cytokine production	8	128	0.185648	0.370319	gene4895;gene17851;gene25134;gene927;gene1086;gene18486;gene9948;gene21354
GO:0048589	developmental growth	9	148	0.186853	0.372244	gene21638;gene25006;gene17147;gene8330;gene8407;gene27880;gene734;gene22914;gene15686
GO:0033673	negative regulation of kinase activity	7	109	0.188665	0.372244	gene21354;gene19363;gene20598;gene9966;gene17214;gene14104;gene62
GO:0030098	lymphocyte differentiation	5	71	0.189566	0.372244	gene11298;gene25134;gene8415;gene927;gene4895
GO:0021537	telencephalon development	6	90	0.190336	0.372244	gene16865;gene17147;gene1691;gene26492;gene24339;gene10774
GO:0044089	positive regulation of cellular component biogenesis	11	189	0.190662	0.372244	gene4472;gene17851;gene18486;gene14104;gene17160;gene10914;gene16272;gene22130;gene19058;gene9760;gene16449
GO:0008360	regulation of cell shape	5	72	0.1971	0.372244	gene12136;gene19669;gene8814;gene9102;gene9448
GO:0051223	regulation of protein transport	17	315	0.198081	0.373338	gene7182;gene13730;gene2050;gene25134;gene927;gene20852;gene18486;gene6143;gene13389;gene17851;gene21354;gene14607;gene23352;gene24807;gene12090;gene16256;gene62
GO:0043903	regulation of symbiosis, encompassing mutualism through parasitism	7	111	0.200681	0.377897	gene21981;gene3645;gene2606;gene11460;gene23242;gene62;gene927
GO:0031099	regeneration	4	54	0.201725	0.379348	gene25006;gene10885;gene12662;gene10563
GO:0045165	cell fate commitment	4	54	0.201725	0.379348	gene12429;gene734;gene20852;gene25006
GO:0090101	negative regulation of transmembrane receptor protein serine/threonine kinase signaling pathway	4	54	0.201725	0.379348	gene26674;gene12090;gene15045;gene16999
GO:0051604	protein maturation	8	131	0.202147	0.379972	gene231;gene1179;gene13989;gene1656;gene20852;gene24825;gene8001;gene8003
GO:0010604	positive regulation of macromolecule metabolic process	63	1323	0.202438	0.380346	gene231;gene12377;gene10563;gene11298;gene12443;gene1691;gene18486;gene20285;gene20852;gene22955;gene25006;gene25134;gene25934;gene3613;gene4895;gene62;gene6395;gene734;gene927;gene9948;gene19669;gene1489;gene22130;gene14968;gene17851;gene18627;gene12429;gene16272;gene16865;gene3148;gene21354;gene8330;gene17237;gene19734;gene1086;gene9966;gene17449;gene25407;gene8814;gene15833;gene17160;gene19058…
GO:0002250	adaptive immune response	5	73	0.204736	0.3838	gene21638;gene927;gene13304;gene24963;gene9581
GO:0006874	cellular calcium ion homeostasis	5	73	0.204736	0.3838	gene20791;gene16865;gene17160;gene10925;gene17851
GO:0007596	blood coagulation	5	73	0.204736	0.3838	gene24339;gene13292;gene25865;gene24632;gene4474
GO:0007599	hemostasis	5	73	0.204736	0.3838	gene24339;gene13292;gene25865;gene24632;gene4474
GO:0050817	coagulation	5	73	0.204736	0.3838	gene24339;gene13292;gene25865;gene24632;gene4474
GO:0030900	forebrain development	8	132	0.207776	0.389322	gene16865;gene12429;gene17147;gene10774;gene1691;gene26492;gene25006;gene24339
GO:0070201	regulation of establishment of protein localization	18	339	0.208302	0.390134	gene7182;gene13730;gene2050;gene25134;gene927;gene20852;gene25407;gene18486;gene6143;gene13389;gene17851;gene21354;gene14607;gene23352;gene24807;gene12090;gene16256;gene62
GO:0016051	carbohydrate biosynthetic process	4	55	0.21076	0.393915	gene17449;gene2606;gene8900;gene23261
GO:0043524	negative regulation of neuron apoptotic process	4	55	0.21076	0.393915	gene10885;gene19669;gene62;gene7875
GO:1904062	regulation of cation transmembrane transport	4	55	0.21076	0.393915	gene10597;gene10600;gene13730;gene16865
GO:0046328	regulation of JNK cascade	5	74	0.212469	0.394924	gene62;gene18627;gene17851;gene16272;gene16339
GO:0006732	coenzyme metabolic process	9	153	0.212691	0.394985	gene16244;gene30259;gene19619;gene17659;gene14480;gene25091;gene11550;gene19939;gene8900
GO:0048608	reproductive structure development	9	153	0.212691	0.394985	gene25006;gene1248;gene26055;gene22914;gene7491;gene16339;gene24825;gene10813;gene24632
GO:0007568	aging	6	94	0.21742	0.403481	gene19058;gene19279;gene19281;gene24339;gene3613;gene8415
GO:0051130	positive regulation of cellular component organization	27	535	0.21746	0.403481	gene4472;gene13730;gene17851;gene62;gene2050;gene18486;gene14104;gene17237;gene11146;gene5853;gene17160;gene22955;gene22130;gene10914;gene16272;gene25134;gene25407;gene927;gene10848;gene8069;gene19058;gene9760;gene734;gene7875;gene19669;gene6767;gene16449
GO:0061458	reproductive system development	9	154	0.218025	0.404349	gene25006;gene1248;gene26055;gene22914;gene7491;gene16339;gene24825;gene10813;gene24632
GO:0051346	negative regulation of hydrolase activity	7	114	0.219242	0.406426	gene1086;gene11872;gene3148;gene23242;gene4062;gene10848;gene14856
GO:1900542	regulation of purine nucleotide metabolic process	4	56	0.219907	0.407027	gene10497;gene1086;gene1990;gene8900
GO:0032387	negative regulation of intracellular transport	5	75	0.220294	0.407027	gene21981;gene3645;gene13389;gene21354;gene23352
GO:0071407	cellular response to organic cyclic compound	10	175	0.221109	0.407027	gene1770;gene4895;gene1990;gene20841;gene24286;gene19669;gene23242;gene8900;gene16865;gene62
GO:0006875	cellular metal ion homeostasis	7	115	0.225563	0.407027	gene20791;gene16865;gene262;gene7596;gene17160;gene10925;gene17851
GO:0051056	regulation of small GTPase mediated signal transduction	7	115	0.225563	0.407027	gene1990;gene25006;gene8330;gene24339;gene20681;gene6767;gene3172
GO:0040007	growth	10	176	0.226186	0.407027	gene21638;gene25006;gene24976;gene17147;gene8330;gene8407;gene27880;gene734;gene22914;gene15686
GO:0031344	regulation of cell projection organization	13	239	0.229317	0.407027	gene19774;gene2341;gene12662;gene17851;gene26492;gene5853;gene15686;gene18627;gene17147;gene17146;gene10885;gene62;gene6767
GO:0010675	regulation of cellular carbohydrate metabolic process	5	77	0.236201	0.412906	gene21354;gene62;gene8900;gene1656;gene17008
GO:0019318	hexose metabolic process	5	77	0.236201	0.412906	gene17008;gene21354;gene17449;gene2606;gene8900
GO:0055074	calcium ion homeostasis	5	77	0.236201	0.412906	gene20791;gene16865;gene17160;gene10925;gene17851
GO:0006140	regulation of nucleotide metabolic process	4	58	0.238506	0.416237	gene10497;gene1086;gene1990;gene8900
GO:0016125	sterol metabolic process	4	58	0.238506	0.416237	gene10806;gene1990;gene24567;gene10885
GO:0061138	morphogenesis of a branching epithelium	4	58	0.238506	0.416237	gene25006;gene16272;gene17147;gene8330
GO:0097164	ammonium ion metabolic process	4	58	0.238506	0.416237	gene62;gene27059;gene1656;gene9582
GO:0035556	intracellular signal transduction	33	674	0.239384	0.417596	gene8069;gene19669;gene14968;gene16287;gene2341;gene25006;gene20791;gene16272;gene19058;gene19363;gene20598;gene262;gene3172;gene734;gene18627;gene25134;gene9448;gene24825;gene3291;gene17851;gene12429;gene1286;gene13389;gene15045;gene17047;gene24736;gene19887;gene20681;gene20682;gene9966;gene18486;gene14104;gene231
GO:0051347	positive regulation of transferase activity	14	263	0.242038	0.422049	gene21354;gene16865;gene19734;gene1086;gene25006;gene9966;gene17851;gene13730;gene16272;gene16339;gene14104;gene18486;gene8330;gene10497
GO:0009108	coenzyme biosynthetic process	5	78	0.244272	0.423466	gene19619;gene17659;gene14480;gene25091;gene11550
GO:0043087	regulation of GTPase activity	7	118	0.244891	0.424186	gene12429;gene18539;gene19887;gene14104;gene17851;gene19669;gene14856
GO:0046649	lymphocyte activation	7	118	0.244891	0.424186	gene17851;gene3645;gene11298;gene25134;gene8415;gene927;gene4895
GO:1903900	regulation of viral life cycle	6	98	0.245717	0.42544	gene21981;gene3645;gene2606;gene11460;gene23242;gene62
GO:0048639	positive regulation of developmental growth	4	59	0.24794	0.428401	gene8330;gene5853;gene62;gene6767
GO:0045926	negative regulation of growth	6	99	0.252955	0.436884	gene24632;gene3645;gene567;gene17147;gene927;gene17146
GO:0044092	negative regulation of molecular function	20	395	0.255111	0.43953	gene26055;gene1086;gene11872;gene3148;gene17237;gene23352;gene23242;gene62;gene4062;gene7875;gene21354;gene19363;gene20598;gene9966;gene17214;gene14104;gene10848;gene12662;gene14856;gene16865
GO:0001763	morphogenesis of a branching structure	4	60	0.257455	0.43953	gene25006;gene16272;gene17147;gene8330
GO:0043583	ear development	4	60	0.257455	0.43953	gene25006;gene26674;gene8401;gene24286
GO:0045861	negative regulation of proteolysis	6	100	0.260252	0.43953	gene1086;gene24632;gene11872;gene3148;gene10848;gene6143
GO:0043409	negative regulation of MAPK cascade	5	80	0.260626	0.43953	gene62;gene21354;gene9966;gene17449;gene24056
GO:0030111	regulation of Wnt signaling pathway	8	141	0.260964	0.43953	gene17237;gene25006;gene23352;gene62;gene25407;gene4895;gene12102;gene19887
GO:0051896	regulation of protein kinase B signaling	4	61	0.267041	0.442697	gene1086;gene17851;gene23352;gene567
GO:0060627	regulation of vesicle-mediated transport	11	205	0.267819	0.443811	gene19058;gene17851;gene19734;gene62;gene17237;gene16287;gene2341;gene18539;gene21354;gene927;gene19669
GO:0007265	Ras protein signal transduction	5	81	0.268898	0.445069	gene18627;gene9448;gene3291;gene19887;gene20681
GO:0030308	negative regulation of cell growth	5	81	0.268898	0.445069	gene24632;gene3645;gene567;gene17147;gene17146
GO:0072503	cellular divalent inorganic cation homeostasis	5	81	0.268898	0.445069	gene20791;gene16865;gene17160;gene10925;gene17851
GO:0046434	organophosphate catabolic process	4	62	0.276691	0.456698	gene251;gene3286;gene8900;gene433
GO:0090257	regulation of muscle system process	4	62	0.276691	0.456698	gene12223;gene10925;gene19058;gene16865
GO:0043523	regulation of neuron apoptotic process	5	82	0.277228	0.457404	gene62;gene13989;gene10885;gene19669;gene7875
GO:0051962	positive regulation of nervous system development	9	165	0.279788	0.461446	gene10774;gene24632;gene5853;gene19058;gene9760;gene8330;gene17147;gene62;gene6767
GO:0050792	regulation of viral process	6	103	0.282461	0.464935	gene21981;gene3645;gene2606;gene11460;gene23242;gene62
GO:0051186	cofactor metabolic process	10	187	0.28474	0.468501	gene16244;gene30259;gene19619;gene17659;gene14480;gene25091;gene11550;gene21287;gene19939;gene8900
GO:0006811	ion transport	16	316	0.285278	0.469201	gene7596;gene27471;gene16865;gene17875;gene9220;gene17160;gene19378;gene27880;gene62;gene6716;gene20791;gene13292;gene10885;gene1990;gene17365;gene17851
GO:0006869	lipid transport	5	83	0.285609	0.469561	gene1990;gene17160;gene16339;gene10885;gene24334
GO:0045927	positive regulation of growth	6	104	0.289958	0.475561	gene19278;gene19955;gene8330;gene5853;gene62;gene6767
GO:0006520	cellular amino acid metabolic process	10	188	0.290275	0.475561	gene13291;gene8552;gene18766;gene21287;gene12377;gene9582;gene4345;gene17376;gene8778;gene13989
GO:0003205	cardiac chamber development	4	64	0.296151	0.475561	gene25119;gene8401;gene11640;gene6122
GO:0016049	cell growth	4	64	0.296151	0.475561	gene21638;gene17147;gene27880;gene15686
GO:0045664	regulation of neuron differentiation	12	232	0.296584	0.475561	gene19774;gene2341;gene12662;gene26492;gene5853;gene15686;gene18627;gene17147;gene17146;gene10885;gene62;gene6767
GO:0060828	regulation of canonical Wnt signaling pathway	6	105	0.297497	0.476703	gene17237;gene25006;gene62;gene23352;gene25407;gene4895
GO:0006820	anion transport	7	126	0.298677	0.478412	gene27471;gene9220;gene17160;gene13292;gene10885;gene1990;gene17365
GO:0009887	organ morphogenesis	16	320	0.302426	0.484177	gene25006;gene231;gene1248;gene20285;gene13389;gene24339;gene22914;gene8330;gene8401;gene734;gene8407;gene11640;gene24286;gene17147;gene19800;gene6122
GO:0043547	positive regulation of GTPase activity	5	85	0.302509	0.484177	gene12429;gene18539;gene19887;gene17851;gene19669
GO:0003002	regionalization	6	106	0.305073	0.488093	gene734;gene25006;gene16546;gene1179;gene17147;gene9966
GO:0051100	negative regulation of binding	4	65	0.305947	0.488741	gene12662;gene21354;gene23242;gene7875
GO:0051704	multi-organism process	37	787	0.306356	0.489208	gene2606;gene16865;gene18512;gene25901;gene1990;gene21041;gene927;gene10497;gene11460;gene21981;gene23241;gene23242;gene3645;gene26055;gene24632;gene24976;gene12290;gene8415;gene62;gene19363;gene20285;gene3704;gene17851;gene16546;gene7525;gene8002;gene12332;gene25006;gene25966;gene3613;gene23603;gene17160;gene11824;gene17365;gene17447;gene24286;gene19669
GO:0005996	monosaccharide metabolic process	5	86	0.311017	0.494757	gene17008;gene21354;gene17449;gene2606;gene8900
GO:0007178	transmembrane receptor protein serine/threonine kinase signaling pathway	5	86	0.311017	0.494757	gene4895;gene734;gene22504;gene24339;gene26338
GO:0097193	intrinsic apoptotic signaling pathway	5	86	0.311017	0.494757	gene8069;gene20791;gene24825;gene25134;gene231
GO:0002009	morphogenesis of an epithelium	9	171	0.315392	0.501525	gene1248;gene25006;gene16272;gene8330;gene10914;gene17636;gene19278;gene17147;gene14104
GO:0002064	epithelial cell development	4	67	0.325632	0.5049	gene27581;gene20693;gene22273;gene11146
GO:0017157	regulation of exocytosis	4	67	0.325632	0.5049	gene16287;gene19058;gene2341;gene927
GO:0098655	cation transmembrane transport	5	88	0.328127	0.506333	gene16865;gene27880;gene7596;gene17851;gene20791
GO:0098662	inorganic cation transmembrane transport	5	88	0.328127	0.506333	gene16865;gene27880;gene7596;gene17851;gene20791
GO:1901214	regulation of neuron death	6	110	0.335689	0.517619	gene62;gene3291;gene13989;gene10885;gene19669;gene7875
GO:0051248	negative regulation of protein metabolic process	23	484	0.339398	0.523145	gene1086;gene24632;gene62;gene21354;gene11872;gene3148;gene11146;gene19058;gene14856;gene19363;gene20598;gene16865;gene9966;gene17214;gene11460;gene10848;gene17449;gene24056;gene24286;gene1656;gene14104;gene6834;gene6143
GO:0071559	response to transforming growth factor beta	4	69	0.345396	0.529455	gene22504;gene24339;gene26338;gene734
GO:0071560	cellular response to transforming growth factor beta stimulus	4	69	0.345396	0.529455	gene22504;gene24339;gene26338;gene734
GO:1901215	negative regulation of neuron death	4	69	0.345396	0.529455	gene10885;gene19669;gene62;gene7875
GO:0032269	negative regulation of cellular protein metabolic process	22	464	0.348185	0.531882	gene1086;gene24632;gene62;gene11872;gene3148;gene11146;gene19058;gene14856;gene21354;gene19363;gene20598;gene16865;gene9966;gene17214;gene11460;gene10848;gene17449;gene24056;gene24286;gene1656;gene14104;gene6143
GO:0000122	negative regulation of transcription from RNA polymerase II promoter	16	331	0.351013	0.531882	gene10813;gene12443;gene14104;gene16546;gene1691;gene17447;gene20285;gene20852;gene22130;gene22914;gene3613;gene4895;gene6122;gene62;gene6395;gene8135
GO:0008064	regulation of actin polymerization or depolymerization	5	91	0.353955	0.531882	gene4472;gene19774;gene10914;gene9448;gene11146
GO:0030832	regulation of actin filament length	5	91	0.353955	0.531882	gene4472;gene19774;gene10914;gene9448;gene11146
GO:0007369	gastrulation	4	70	0.35529	0.531882	gene734;gene8401;gene9102;gene24056
GO:0051179	localization	95	2132	0.36152	0.539114	gene1990;gene17851;gene19669;gene8001;gene8003;gene927;gene25006;gene2110;gene7596;gene27162;gene11922;gene27471;gene16865;gene17875;gene14104;gene18627;gene20791;gene9220;gene8802;gene12429;gene7491;gene26759;gene1086;gene8814;gene17160;gene12090;gene16244;gene20429;gene30259;gene22914;gene1179;gene24632;gene17009;gene8407;gene17146;gene17147;gene21981;gene19378;gene27880;gene62;gene16339;gene24…
GO:0007423	sensory organ development	9	179	0.364204	0.542921	gene25006;gene7875;gene16339;gene26674;gene8401;gene24286;gene10167;gene6395;gene16865
GO:0051246	regulation of protein metabolic process	55	1218	0.368092	0.547934	gene231;gene1086;gene24632;gene62;gene4895;gene11298;gene1489;gene22130;gene25006;gene14968;gene21354;gene17851;gene11872;gene3148;gene18627;gene12429;gene16272;gene16865;gene11146;gene8330;gene19058;gene19734;gene9966;gene927;gene25407;gene22955;gene14856;gene8814;gene19363;gene20598;gene6834;gene15833;gene17160;gene19669;gene26674;gene13730;gene17214;gene11460;gene16339;gene14104;gene10848;gene…
GO:0002697	regulation of immune effector process	7	136	0.368875	0.548904	gene13358;gene23242;gene19669;gene927;gene16287;gene17851;gene3645
GO:0006665	sphingolipid metabolic process	4	72	0.375071	0.555745	gene2050;gene1656;gene25091;gene19352
GO:0007163	establishment or maintenance of cell polarity	4	72	0.375071	0.555745	gene2110;gene25006;gene12429;gene17851
GO:0044262	cellular carbohydrate metabolic process	4	72	0.375071	0.555745	gene21905;gene16244;gene30259;gene23261
GO:0003006	developmental process involved in reproduction	11	225	0.375321	0.555918	gene25006;gene1248;gene26055;gene22914;gene8330;gene7491;gene16339;gene24825;gene16546;gene10813;gene24632
GO:0051338	regulation of transferase activity	20	427	0.379083	0.557417	gene25134;gene21354;gene16865;gene19734;gene1086;gene25006;gene9966;gene17851;gene19363;gene20598;gene6834;gene13730;gene17214;gene14104;gene16272;gene16339;gene18486;gene62;gene8330;gene10497
GO:0034249	negative regulation of cellular amide metabolic process	5	94	0.37987	0.557417	gene19058;gene14856;gene24286;gene19352;gene14104
GO:0000165	MAPK cascade	6	116	0.382177	0.557417	gene17851;gene25006;gene14968;gene19669;gene20682;gene9966
GO:0048732	gland development	7	138	0.383105	0.557417	gene25006;gene1248;gene8330;gene10563;gene22914;gene24632;gene17147
GO:0042326	negative regulation of phosphorylation	10	205	0.387789	0.562794	gene62;gene11146;gene21354;gene19363;gene20598;gene9966;gene17214;gene14104;gene17449;gene24056
GO:0006887	exocytosis	5	95	0.388508	0.562974	gene1086;gene24976;gene1073;gene16272;gene25407
GO:0045017	glycerolipid biosynthetic process	5	95	0.388508	0.562974	gene16244;gene30259;gene25535;gene20429;gene14104
GO:0045944	positive regulation of transcription from RNA polymerase II promoter	19	407	0.389484	0.56388	gene10563;gene11298;gene12443;gene1691;gene18486;gene20285;gene20852;gene22955;gene25006;gene25134;gene25934;gene3613;gene4895;gene62;gene6395;gene734;gene927;gene9948;gene17449
GO:0055085	transmembrane transport	11	228	0.391994	0.567317	gene7596;gene16865;gene17875;gene20791;gene9220;gene10911;gene27880;gene13292;gene17365;gene17851;gene14521
GO:0016311	dephosphorylation	5	96	0.397139	0.573767	gene19774;gene24056;gene12662;gene19622;gene9966
GO:0032872	regulation of stress-activated MAPK cascade	5	96	0.397139	0.573767	gene62;gene18627;gene17851;gene16272;gene16339
GO:0051091	positive regulation of sequence-specific DNA binding transcription factor activity	5	96	0.397139	0.573767	gene12377;gene16339;gene18486;gene20852;gene22914
GO:0051188	cofactor biosynthetic process	5	96	0.397139	0.573767	gene19619;gene17659;gene14480;gene25091;gene11550
GO:0070302	regulation of stress-activated protein kinase signaling cascade	5	96	0.397139	0.573767	gene62;gene18627;gene17851;gene16272;gene16339
GO:0009892	negative regulation of metabolic process	53	1184	0.398021	0.574843	gene26055;gene1086;gene24632;gene62;gene21354;gene11872;gene3148;gene16865;gene17237;gene23352;gene11146;gene19058;gene23242;gene18913;gene14856;gene4062;gene7875;gene19363;gene20598;gene24286;gene10563;gene16546;gene22914;gene6288;gene734;gene9966;gene17214;gene11460;gene14104;gene10848;gene17449;gene24056;gene20852;gene12090;gene3286;gene10813;gene12443;gene1691;gene17447;gene20285;gene22130;ge…
GO:1904951	positive regulation of establishment of protein localization	10	207	0.399511	0.576795	gene13730;gene2050;gene25134;gene20852;gene25407;gene927;gene18486;gene17851;gene14607;gene24807
GO:0015672	monovalent inorganic cation transport	4	75	0.404633	0.581407	gene62;gene6716;gene27880;gene7596
GO:0032271	regulation of protein polymerization	5	97	0.405758	0.581407	gene4472;gene10914;gene9448;gene11824;gene11146
GO:0051098	regulation of binding	7	142	0.4116	0.583147	gene12662;gene21354;gene734;gene10848;gene62;gene23242;gene7875
GO:0000302	response to reactive oxygen species	4	76	0.414435	0.586167	gene3156;gene17851;gene19058;gene22504
GO:0048871	multicellular organismal homeostasis	4	76	0.414435	0.586167	gene12090;gene10497;gene21381;gene8330
GO:1903828	negative regulation of cellular protein localization	4	76	0.414435	0.586167	gene13389;gene21354;gene23352;gene19887
GO:0032880	regulation of protein localization	19	413	0.41471	0.586358	gene7182;gene13730;gene2050;gene25134;gene927;gene20852;gene25407;gene18486;gene6143;gene13389;gene17851;gene21354;gene14607;gene23352;gene24807;gene12090;gene16256;gene19887;gene62
GO:0051090	regulation of sequence-specific DNA binding transcription factor activity	8	165	0.416283	0.588383	gene26055;gene12377;gene17237;gene23352;gene16339;gene18486;gene20852;gene22914
GO:0001933	negative regulation of protein phosphorylation	9	188	0.419987	0.592414	gene62;gene11146;gene21354;gene19363;gene20598;gene9966;gene17214;gene17449;gene24056
GO:0023014	signal transduction by protein phosphorylation	6	121	0.420996	0.593636	gene17851;gene25006;gene14968;gene19669;gene20682;gene9966
GO:0006469	negative regulation of protein kinase activity	5	99	0.422948	0.596187	gene21354;gene19363;gene20598;gene9966;gene17214
GO:0007050	cell cycle arrest	4	77	0.424201	0.597145	gene1086;gene14532;gene927;gene18486
GO:2000027	regulation of organ morphogenesis	4	77	0.424201	0.597145	gene16339;gene25006;gene8330;gene1691
GO:0031667	response to nutrient levels	7	144	0.425828	0.599234	gene12223;gene17008;gene10563;gene1990;gene7491;gene8415;gene17449
GO:0009890	negative regulation of biosynthetic process	32	713	0.427168	0.600916	gene26055;gene21354;gene16865;gene17237;gene23352;gene19058;gene18913;gene14856;gene10563;gene16546;gene22914;gene6288;gene734;gene20852;gene24286;gene10813;gene12443;gene14104;gene1691;gene17447;gene20285;gene22130;gene3613;gene4895;gene6122;gene62;gene6395;gene8135;gene19352;gene1656;gene6834;gene23089
GO:0009891	positive regulation of biosynthetic process	36	807	0.434407	0.602075	gene12377;gene10563;gene11298;gene12443;gene1691;gene18486;gene20285;gene20852;gene22955;gene25006;gene25134;gene25934;gene3613;gene4895;gene62;gene6395;gene734;gene927;gene9948;gene19669;gene10497;gene17851;gene17449;gene14104;gene1086;gene16339;gene16546;gene2110;gene6668;gene8069;gene19278;gene22914;gene10885;gene1990;gene13291;gene8552
GO:0048568	embryonic organ development	7	146	0.440019	0.607761	gene25006;gene7875;gene7491;gene734;gene8401;gene24286;gene10813
GO:0031334	positive regulation of protein complex assembly	5	101	0.440048	0.607761	gene4472;gene14104;gene17160;gene10914;gene16449
GO:0072659	protein localization to plasma membrane	4	79	0.443607	0.612272	gene11146;gene25407;gene12136;gene21354
GO:1990778	protein localization to cell periphery	4	79	0.443607	0.612272	gene11146;gene25407;gene12136;gene21354
GO:0032147	activation of protein kinase activity	5	102	0.448555	0.617466	gene1086;gene25006;gene9966;gene17851;gene10497
GO:0010256	endomembrane system organization	13	284	0.449765	0.618928	gene24632;gene10220;gene16275;gene10326;gene23276;gene26759;gene11146;gene25407;gene1990;gene12136;gene21041;gene10925;gene21354
GO:0043393	regulation of protein binding	4	80	0.453238	0.623501	gene12662;gene21354;gene23242;gene7875
GO:0051222	positive regulation of protein transport	9	195	0.463309	0.626812	gene13730;gene2050;gene25134;gene20852;gene18486;gene17851;gene14607;gene927;gene24807
GO:0005975	carbohydrate metabolic process	16	356	0.465442	0.629324	gene21905;gene17008;gene21354;gene16244;gene30259;gene14968;gene19984;gene4345;gene8900;gene22955;gene23261;gene19939;gene1086;gene3292;gene17449;gene2606
GO:0015711	organic anion transport	5	104	0.465467	0.629324	gene27471;gene9220;gene17160;gene10885;gene1990
GO:0031327	negative regulation of cellular biosynthetic process	31	703	0.470258	0.635184	gene26055;gene16865;gene17237;gene23352;gene19058;gene14856;gene10563;gene16546;gene21354;gene22914;gene6288;gene734;gene24286;gene10813;gene12443;gene14104;gene1691;gene17447;gene20285;gene20852;gene22130;gene3613;gene4895;gene6122;gene62;gene6395;gene8135;gene19352;gene1656;gene6834;gene23089
GO:0030833	regulation of actin filament polymerization	4	82	0.472331	0.637777	gene4472;gene10914;gene9448;gene11146
GO:0048598	embryonic morphogenesis	10	220	0.475605	0.640266	gene25006;gene734;gene16546;gene8401;gene9102;gene10914;gene17636;gene24286;gene24056;gene10813
GO:0010629	negative regulation of gene expression	33	752	0.479375	0.640266	gene26055;gene1086;gene24632;gene17237;gene23352;gene19058;gene14856;gene24286;gene10563;gene16546;gene21354;gene22914;gene6288;gene734;gene10813;gene12443;gene14104;gene1691;gene17447;gene20285;gene20852;gene22130;gene3613;gene4895;gene6122;gene62;gene6395;gene8135;gene11146;gene2606;gene927;gene23089;gene6143
GO:0051259	protein oligomerization	9	198	0.481719	0.640266	gene16275;gene17557;gene21354;gene21381;gene10914;gene19619;gene25350;gene21287;gene9444
GO:0006986	response to unfolded protein	4	83	0.481786	0.640266	gene62;gene1086;gene17449;gene927
GO:0010770	positive regulation of cell morphogenesis involved in differentiation	4	83	0.481786	0.640266	gene11146;gene5853;gene18486;gene734
GO:0030001	metal ion transport	6	129	0.482304	0.640266	gene16865;gene6716;gene20791;gene27880;gene7596;gene17851
GO:0007017	microtubule-based process	14	315	0.489732	0.648674	gene2110;gene25006;gene17009;gene11824;gene22867;gene10154;gene10326;gene19935;gene12429;gene993;gene25934;gene12773;gene24587;gene8874
GO:0034976	response to endoplasmic reticulum stress	7	154	0.496079	0.654793	gene1086;gene25134;gene27162;gene62;gene20791;gene17449;gene927
GO:0010822	positive regulation of mitochondrion organization	4	85	0.50049	0.660406	gene62;gene2050;gene10848;gene8069
GO:0045892	negative regulation of transcription, DNA-templated	24	550	0.502439	0.660751	gene26055;gene17237;gene23352;gene10563;gene16546;gene21354;gene22914;gene6288;gene734;gene10813;gene12443;gene14104;gene1691;gene17447;gene20285;gene20852;gene22130;gene3613;gene4895;gene6122;gene62;gene6395;gene8135;gene23089
GO:0050769	positive regulation of neurogenesis	7	155	0.502976	0.660751	gene10774;gene24632;gene5853;gene8330;gene17147;gene62;gene6767
GO:1903533	regulation of protein targeting	7	155	0.502976	0.660751	gene13730;gene2050;gene25134;gene13389;gene17851;gene23352;gene62
GO:0001654	eye development	6	132	0.504814	0.660751	gene25006;gene7875;gene16339;gene10167;gene6395;gene16865
GO:0010212	response to ionizing radiation	4	86	0.509732	0.66607	gene19279;gene19281;gene8415;gene4895
GO:1903507	negative regulation of nucleic acid-templated transcription	24	552	0.509912	0.666095	gene26055;gene17237;gene23352;gene10563;gene16546;gene21354;gene22914;gene6288;gene734;gene10813;gene12443;gene14104;gene1691;gene17447;gene20285;gene20852;gene22130;gene3613;gene4895;gene6122;gene62;gene6395;gene8135;gene23089
GO:0010558	negative regulation of macromolecule biosynthetic process	30	692	0.511133	0.667482	gene26055;gene21354;gene17237;gene23352;gene19058;gene18913;gene14856;gene10563;gene16546;gene22914;gene6288;gene734;gene20852;gene24286;gene10813;gene12443;gene14104;gene1691;gene17447;gene20285;gene22130;gene3613;gene4895;gene6122;gene62;gene6395;gene8135;gene1656;gene6834;gene23089
GO:0043254	regulation of protein complex assembly	9	203	0.51206	0.668483	gene4472;gene14104;gene22867;gene17160;gene10914;gene9448;gene11824;gene16449;gene11146
GO:0009991	response to extracellular stimulus	7	157	0.516676	0.674086	gene12223;gene17008;gene10563;gene1990;gene7491;gene8415;gene17449
GO:0051348	negative regulation of transferase activity	7	157	0.516676	0.674086	gene21354;gene19363;gene20598;gene9966;gene17214;gene14104;gene62
GO:0007548	sex differentiation	4	87	0.518897	0.675506	gene25006;gene22914;gene16339;gene24825
GO:0043902	positive regulation of multi-organism process	4	87	0.518897	0.675506	gene927;gene2606;gene23242;gene19058
GO:0010605	negative regulation of macromolecule metabolic process	47	1093	0.526132	0.678601	gene26055;gene1086;gene24632;gene62;gene21354;gene11872;gene3148;gene17237;gene23352;gene11146;gene19058;gene18913;gene14856;gene19363;gene20598;gene16865;gene24286;gene10563;gene16546;gene22914;gene6288;gene734;gene9966;gene17214;gene11460;gene10848;gene17449;gene24056;gene20852;gene10813;gene12443;gene14104;gene1691;gene17447;gene20285;gene22130;gene3613;gene4895;gene6122;gene6395;gene8135;gene…
GO:0035239	tube morphogenesis	6	135	0.526969	0.678601	gene25006;gene16272;gene8330;gene10914;gene17636;gene734
GO:0044272	sulfur compound biosynthetic process	4	88	0.527982	0.679695	gene19619;gene14480;gene25091;gene12377
GO:0048609	multicellular organismal reproductive process	11	254	0.535541	0.687516	gene16865;gene18512;gene25901;gene10497;gene24632;gene26055;gene19363;gene20285;gene16339;gene16546;gene4895
GO:1902679	negative regulation of RNA biosynthetic process	24	559	0.535888	0.687601	gene26055;gene17237;gene23352;gene10563;gene16546;gene21354;gene22914;gene6288;gene734;gene10813;gene12443;gene14104;gene1691;gene17447;gene20285;gene20852;gene22130;gene3613;gene4895;gene6122;gene62;gene6395;gene8135;gene23089
GO:0007507	heart development	9	207	0.535937	0.687601	gene6122;gene12339;gene25119;gene8401;gene8407;gene11640;gene24339;gene734;gene15686
GO:0042306	regulation of protein import into nucleus	4	89	0.536982	0.688731	gene25134;gene13389;gene17851;gene23352
GO:0010721	negative regulation of cell development	5	113	0.539292	0.691481	gene19800;gene17147;gene17146;gene7491;gene24339
GO:0032386	regulation of intracellular transport	13	302	0.540433	0.69273	gene21981;gene3645;gene13730;gene24807;gene2050;gene62;gene25134;gene16287;gene20852;gene13389;gene17851;gene21354;gene23352
GO:0022414	reproductive process	20	467	0.542671	0.69291	gene25006;gene16865;gene18512;gene25901;gene10497;gene1248;gene26055;gene24632;gene24976;gene22914;gene8330;gene19363;gene20285;gene7491;gene16339;gene24825;gene16546;gene10813;gene23603;gene4895
GO:0044723	single-organism carbohydrate metabolic process	13	303	0.545347	0.69291	gene21905;gene17008;gene21354;gene16244;gene30259;gene22955;gene23261;gene19939;gene1086;gene3292;gene17449;gene2606;gene8900
GO:0031328	positive regulation of cellular biosynthetic process	34	796	0.545565	0.69291	gene12377;gene10563;gene11298;gene12443;gene1691;gene18486;gene20285;gene20852;gene22955;gene25006;gene25134;gene25934;gene3613;gene4895;gene62;gene6395;gene734;gene927;gene9948;gene10497;gene17851;gene17449;gene14104;gene1086;gene16339;gene16546;gene2110;gene6668;gene8069;gene19278;gene22914;gene1990;gene13291;gene8552
GO:0000003	reproduction	20	468	0.546666	0.69291	gene25006;gene16865;gene18512;gene25901;gene10497;gene1248;gene26055;gene24632;gene24976;gene22914;gene8330;gene19363;gene20285;gene7491;gene16339;gene24825;gene16546;gene10813;gene23603;gene4895
GO:0006357	regulation of transcription from RNA polymerase II promoter	34	797	0.548695	0.694385	gene10563;gene11298;gene12443;gene1691;gene18486;gene20285;gene20852;gene22955;gene25006;gene25134;gene25934;gene3613;gene4895;gene62;gene6395;gene734;gene927;gene9948;gene26674;gene1179;gene10813;gene16865;gene22390;gene27637;gene8764;gene17449;gene14104;gene16546;gene17447;gene22130;gene22914;gene6122;gene8135;gene13989
GO:0048545	response to steroid hormone	6	138	0.548716	0.694385	gene1086;gene12332;gene19058;gene25006;gene1770;gene10563
GO:0032504	multicellular organism reproduction	11	257	0.551526	0.697729	gene16865;gene18512;gene25901;gene10497;gene24632;gene26055;gene19363;gene20285;gene16339;gene16546;gene4895
GO:0007033	vacuole organization	4	91	0.554721	0.700559	gene27162;gene13389;gene1990;gene22810
GO:0017148	negative regulation of translation	4	91	0.554721	0.700559	gene19058;gene14856;gene24286;gene14104
GO:1904589	regulation of protein import	4	91	0.554721	0.700559	gene25134;gene13389;gene17851;gene23352
GO:0009056	catabolic process	41	966	0.563331	0.709806	gene17641;gene62;gene18001;gene3704;gene13291;gene8552;gene10885;gene21287;gene10806;gene13828;gene9464;gene10714;gene11550;gene27059;gene22955;gene13730;gene3148;gene251;gene3286;gene8900;gene16859;gene433;gene10976;gene19939;gene16449;gene24339;gene3976;gene8401;gene14988;gene20364;gene21354;gene5891;gene22100;gene2470;gene6496;gene8778;gene3156;gene11460;gene25666;gene27204;gene13697
GO:0003007	heart morphogenesis	4	92	0.563455	0.709806	gene8401;gene8407;gene11640;gene6122
GO:1903827	regulation of cellular protein localization	12	284	0.568459	0.712238	gene13730;gene2050;gene25134;gene25407;gene927;gene13389;gene17851;gene21354;gene23352;gene20852;gene19887;gene62
GO:0048562	embryonic organ morphogenesis	4	93	0.572094	0.715718	gene25006;gene734;gene8401;gene24286
GO:0055114	oxidation-reduction process	11	261	0.572518	0.716034	gene18001;gene22955;gene24531;gene6253;gene23261;gene8900;gene10714;gene20364;gene21354;gene5891;gene18913
GO:0010628	positive regulation of gene expression	34	806	0.576594	0.720335	gene12377;gene10563;gene11298;gene12443;gene1691;gene18486;gene20285;gene20852;gene22955;gene25006;gene25134;gene25934;gene3613;gene4895;gene62;gene6395;gene734;gene927;gene9948;gene17449;gene25407;gene8814;gene16339;gene16546;gene2110;gene6668;gene8069;gene1086;gene19278;gene22914;gene12332;gene16256;gene17237;gene8330
GO:0009314	response to radiation	9	214	0.576648	0.720335	gene3613;gene19363;gene6395;gene25134;gene24339;gene19279;gene19281;gene8415;gene4895
GO:0007389	pattern specification process	6	143	0.583927	0.725214	gene16546;gene25006;gene734;gene1179;gene17147;gene9966
GO:0071822	protein complex subunit organization	32	764	0.592585	0.733869	gene4472;gene13358;gene16275;gene17557;gene21354;gene21381;gene62;gene17636;gene22130;gene10914;gene11824;gene22867;gene19619;gene25350;gene24339;gene3976;gene7601;gene8401;gene9948;gene21287;gene9444;gene19800;gene19279;gene19281;gene734;gene14433;gene9448;gene26338;gene25934;gene19278;gene24596;gene22504
GO:0043900	regulation of multi-organism process	8	193	0.594362	0.73562	gene927;gene21981;gene3645;gene2606;gene11460;gene23242;gene62;gene19058
GO:0016055	Wnt signaling pathway	7	169	0.595622	0.736319	gene16339;gene15348;gene17237;gene23352;gene12102;gene19887;gene25407
GO:0035966	response to topologically incorrect protein	4	96	0.597428	0.738332	gene62;gene1086;gene17449;gene927
GO:0044710	single-organism metabolic process	95	2246	0.599458	0.739239	gene62;gene13291;gene8552;gene18001;gene10806;gene1990;gene11550;gene23386;gene14480;gene7491;gene19619;gene13305;gene24963;gene21905;gene26055;gene28390;gene2050;gene24567;gene17659;gene18766;gene13304;gene9581;gene24531;gene17160;gene10885;gene1656;gene21287;gene22955;gene16244;gene30259;gene13828;gene9464;gene20364;gene12377;gene25535;gene2606;gene10714;gene17008;gene21354;gene3702;gene20429;g…
GO:2001020	regulation of response to DNA damage stimulus	4	97	0.605672	0.741708	gene25006;gene3148;gene15348;gene13243
GO:0031324	negative regulation of cellular metabolic process	45	1076	0.607176	0.742242	gene26055;gene1086;gene24632;gene62;gene21354;gene11872;gene3148;gene16865;gene17237;gene23352;gene11146;gene19058;gene14856;gene19363;gene20598;gene10563;gene16546;gene22914;gene6288;gene734;gene9966;gene17214;gene11460;gene14104;gene10848;gene17449;gene24056;gene20852;gene24286;gene10813;gene12443;gene1691;gene17447;gene20285;gene22130;gene3613;gene4895;gene6122;gene6395;gene8135;gene19352;gene…
GO:2000113	negative regulation of cellular macromolecule biosynthetic process	28	674	0.607628	0.742578	gene26055;gene17237;gene23352;gene19058;gene14856;gene10563;gene16546;gene21354;gene22914;gene6288;gene734;gene24286;gene10813;gene12443;gene14104;gene1691;gene17447;gene20285;gene20852;gene22130;gene3613;gene4895;gene6122;gene62;gene6395;gene8135;gene1656;gene23089
GO:0060562	epithelial tube morphogenesis	5	122	0.608078	0.742909	gene25006;gene16272;gene8330;gene10914;gene17636
GO:0031347	regulation of defense response	10	244	0.609055	0.743885	gene23242;gene21354;gene26055;gene20852;gene19669;gene8001;gene8003;gene26338;gene7379;gene6143
GO:0051961	negative regulation of nervous system development	4	98	0.613813	0.749477	gene17147;gene927;gene17146;gene24339
GO:0010639	negative regulation of organelle organization	7	173	0.620453	0.751207	gene62;gene2110;gene9448;gene11824;gene18486;gene11146;gene22955
GO:0009895	negative regulation of catabolic process	4	99	0.621849	0.752679	gene16865;gene24632;gene12090;gene3286
GO:0009790	embryo development	16	392	0.624149	0.755115	gene25006;gene7875;gene734;gene10813;gene8764;gene16546;gene7491;gene8401;gene9102;gene10914;gene17636;gene24286;gene24056;gene1179;gene17147;gene22955
GO:0030031	cell projection assembly	6	149	0.624259	0.755115	gene14104;gene8407;gene10600;gene13389;gene26759;gene10220
GO:0010563	negative regulation of phosphorus metabolic process	10	247	0.624586	0.755115	gene62;gene11146;gene21354;gene19363;gene20598;gene9966;gene17214;gene14104;gene17449;gene24056
GO:0045936	negative regulation of phosphate metabolic process	10	247	0.624586	0.755115	gene62;gene11146;gene21354;gene19363;gene20598;gene9966;gene17214;gene14104;gene17449;gene24056
GO:0032388	positive regulation of intracellular transport	7	174	0.626529	0.757245	gene13730;gene24807;gene2050;gene25134;gene16287;gene20852;gene17851
GO:0008283	cell proliferation	11	272	0.628007	0.758811	gene1446;gene24825;gene3645;gene8330;gene9448;gene25006;gene12429;gene4895;gene10774;gene26674;gene7875
GO:0033157	regulation of intracellular protein transport	8	201	0.640335	0.767044	gene13730;gene2050;gene25134;gene13389;gene17851;gene21354;gene23352;gene62
GO:0051253	negative regulation of RNA metabolic process	24	590	0.645409	0.772011	gene26055;gene17237;gene23352;gene10563;gene16546;gene21354;gene22914;gene6288;gene734;gene10813;gene12443;gene14104;gene1691;gene17447;gene20285;gene20852;gene22130;gene3613;gene4895;gene6122;gene62;gene6395;gene8135;gene23089
GO:0051129	negative regulation of cellular component organization	12	301	0.649804	0.775546	gene19734;gene62;gene2110;gene9448;gene1086;gene11824;gene18486;gene21354;gene17147;gene17146;gene11146;gene22955
GO:0048511	rhythmic process	5	129	0.657285	0.781064	gene1770;gene3613;gene16339;gene20852;gene4895
GO:0031400	negative regulation of protein modification process	12	303	0.658824	0.782448	gene62;gene11146;gene21354;gene19363;gene20598;gene16865;gene9966;gene17214;gene11460;gene17449;gene24056;gene1656
GO:0006643	membrane lipid metabolic process	4	104	0.660426	0.784127	gene2050;gene1656;gene25091;gene19352
GO:0031331	positive regulation of cellular catabolic process	7	181	0.667509	0.789391	gene20429;gene2470;gene927;gene25407;gene62;gene6834;gene8900
GO:1900180	regulation of protein localization to nucleus	4	106	0.675093	0.797003	gene25134;gene13389;gene17851;gene23352
GO:0034504	protein localization to nucleus	4	107	0.68226	0.80048	gene16546;gene25134;gene8135;gene927
GO:0006650	glycerophospholipid metabolic process	5	133	0.683562	0.801761	gene25535;gene20429;gene9582;gene25134;gene14104
GO:0007018	microtubule-based movement	4	108	0.689316	0.808077	gene17009;gene10154;gene10326;gene19935
GO:0006812	cation transport	7	187	0.700362	0.815297	gene62;gene16865;gene6716;gene20791;gene27880;gene7596;gene17851
GO:0044703	multi-organism reproductive process	11	288	0.701639	0.8161	gene16865;gene18512;gene25901;gene10497;gene26055;gene24632;gene24976;gene19363;gene20285;gene16546;gene23603
GO:0045893	positive regulation of transcription, DNA-templated	26	657	0.704162	0.818579	gene12377;gene10563;gene11298;gene12443;gene1691;gene18486;gene20285;gene20852;gene22955;gene25006;gene25134;gene25934;gene3613;gene4895;gene62;gene6395;gene734;gene927;gene9948;gene17449;gene16339;gene16546;gene2110;gene6668;gene8069;gene22914
GO:1903508	positive regulation of nucleic acid-templated transcription	26	657	0.704162	0.818579	gene12377;gene10563;gene11298;gene12443;gene1691;gene18486;gene20285;gene20852;gene22955;gene25006;gene25134;gene25934;gene3613;gene4895;gene62;gene6395;gene734;gene927;gene9948;gene17449;gene16339;gene16546;gene2110;gene6668;gene8069;gene22914
GO:0009150	purine ribonucleotide metabolic process	5	139	0.720379	0.82943	gene19619;gene11550;gene251;gene3286;gene19939
GO:0043010	camera-type eye development	4	113	0.72293	0.83113	gene25006;gene7875;gene16339;gene16865
GO:0006793	phosphorus metabolic process	34	859	0.726057	0.834496	gene16244;gene30259;gene19619;gene25535;gene14480;gene25091;gene11550;gene19774;gene24056;gene20429;gene10925;gene16272;gene19058;gene24286;gene25134;gene734;gene251;gene3286;gene8900;gene433;gene9582;gene262;gene12662;gene19622;gene9966;gene17851;gene19939;gene14104;gene25006;gene17659;gene14968;gene19669;gene20682;gene4345
GO:1902680	positive regulation of RNA biosynthetic process	26	665	0.727147	0.835518	gene12377;gene10563;gene11298;gene12443;gene1691;gene18486;gene20285;gene20852;gene22955;gene25006;gene25134;gene25934;gene3613;gene4895;gene62;gene6395;gene734;gene927;gene9948;gene17449;gene16339;gene16546;gene2110;gene6668;gene8069;gene22914
GO:0006468	protein phosphorylation	13	345	0.729727	0.837099	gene10925;gene16272;gene19058;gene24286;gene25134;gene734;gene262;gene17851;gene25006;gene14968;gene19669;gene20682;gene9966
GO:0019953	sexual reproduction	9	245	0.734067	0.839537	gene16865;gene18512;gene25901;gene24632;gene24976;gene19363;gene20285;gene16546;gene23603
GO:0051172	negative regulation of nitrogen compound metabolic process	29	741	0.734859	0.840213	gene26055;gene16865;gene17237;gene23352;gene19058;gene14856;gene10563;gene16546;gene21354;gene22914;gene6288;gene734;gene24286;gene10813;gene12443;gene14104;gene1691;gene17447;gene20285;gene20852;gene22130;gene3613;gene4895;gene6122;gene62;gene6395;gene8135;gene19352;gene23089
GO:0046822	regulation of nucleocytoplasmic transport	4	115	0.735599	0.840829	gene25134;gene13389;gene17851;gene23352
GO:0080135	regulation of cellular response to stress	14	372	0.736905	0.841169	gene62;gene12662;gene18627;gene14532;gene25006;gene3148;gene13390;gene17851;gene14104;gene16272;gene16339;gene15348;gene13243;gene25134
GO:0010638	positive regulation of organelle organization	11	297	0.738869	0.84318	gene4472;gene62;gene2050;gene22955;gene22130;gene10914;gene16272;gene18486;gene10848;gene8069;gene7875
GO:1903829	positive regulation of cellular protein localization	6	170	0.746255	0.846974	gene13730;gene2050;gene25134;gene25407;gene927;gene17851
GO:0008654	phospholipid biosynthetic process	4	117	0.747828	0.848529	gene25535;gene20429;gene9582;gene14104
GO:0010821	regulation of mitochondrion organization	4	118	0.753779	0.85412	gene62;gene2050;gene10848;gene8069
GO:0010557	positive regulation of macromolecule biosynthetic process	30	775	0.759217	0.859113	gene12377;gene10563;gene11298;gene12443;gene1691;gene18486;gene20285;gene20852;gene22955;gene25006;gene25134;gene25934;gene3613;gene4895;gene62;gene6395;gene734;gene927;gene9948;gene19669;gene17851;gene17449;gene1086;gene16339;gene16546;gene2110;gene6668;gene8069;gene19278;gene22914
GO:0051173	positive regulation of nitrogen compound metabolic process	33	849	0.760854	0.860733	gene12377;gene10563;gene11298;gene12443;gene1691;gene18486;gene20285;gene20852;gene22955;gene25006;gene25134;gene25934;gene3613;gene4895;gene62;gene6395;gene734;gene927;gene9948;gene10497;gene17449;gene16339;gene16546;gene2110;gene6668;gene8069;gene1086;gene19278;gene22914;gene1990;gene8900;gene13291;gene8552
GO:1901135	carbohydrate derivative metabolic process	20	530	0.763384	0.863361	gene3704;gene19619;gene8401;gene2050;gene18766;gene11550;gene19984;gene22955;gene13730;gene3148;gene251;gene3286;gene8900;gene4345;gene9582;gene14968;gene19939;gene1179;gene1086;gene3292
GO:0044765	single-organism transport	51	1289	0.76873	0.867337	gene1990;gene25006;gene7596;gene27162;gene11922;gene27471;gene16865;gene17875;gene20791;gene9220;gene8802;gene7491;gene1086;gene17160;gene1179;gene24632;gene17009;gene19378;gene27880;gene62;gene16339;gene24976;gene17851;gene10911;gene15306;gene6716;gene22810;gene10885;gene19734;gene20852;gene24736;gene25407;gene19935;gene25134;gene23124;gene11146;gene13292;gene19984;gene734;gene7766;gene24334;gen…
GO:0044702	single organism reproductive process	16	433	0.772636	0.871462	gene25006;gene16865;gene18512;gene25901;gene10497;gene1248;gene26055;gene24632;gene22914;gene7491;gene16339;gene24825;gene16546;gene10813;gene23603;gene4895
GO:0016050	vesicle organization	5	149	0.774767	0.873629	gene27162;gene24632;gene25407;gene1990;gene26759
GO:0044711	single-organism biosynthetic process	28	733	0.776489	0.873681	gene11550;gene23386;gene19619;gene26055;gene28390;gene2050;gene17659;gene1656;gene16244;gene30259;gene25535;gene24567;gene20429;gene25091;gene24531;gene2814;gene3113;gene13730;gene9582;gene17484;gene14104;gene12377;gene17376;gene17449;gene2606;gene8900;gene10885;gene23261
GO:0006163	purine nucleotide metabolic process	5	150	0.779733	0.876858	gene19619;gene11550;gene251;gene3286;gene19939
GO:0009259	ribonucleotide metabolic process	5	150	0.779733	0.876858	gene19619;gene11550;gene251;gene3286;gene19939
GO:1903651	positive regulation of cytoplasmic transport	4	124	0.787238	0.88268	gene2050;gene25134;gene13730;gene17851
GO:1902578	single-organism localization	55	1400	0.795458	0.889267	gene1990;gene25006;gene2110;gene7596;gene27162;gene11922;gene27471;gene16865;gene17875;gene20791;gene9220;gene8802;gene7491;gene1086;gene17160;gene1179;gene24632;gene17009;gene19378;gene27880;gene62;gene16339;gene24976;gene17851;gene10911;gene15306;gene6716;gene22810;gene10885;gene19734;gene20852;gene24736;gene12136;gene20693;gene25407;gene19935;gene25134;gene23124;gene11146;gene13292;gene19984;g…
GO:0040029	regulation of gene expression, epigenetic	4	127	0.80256	0.896245	gene24286;gene14104;gene23089;gene22955
GO:0051254	positive regulation of RNA metabolic process	26	696	0.805745	0.89788	gene12377;gene10563;gene11298;gene12443;gene1691;gene18486;gene20285;gene20852;gene22955;gene25006;gene25134;gene25934;gene3613;gene4895;gene62;gene6395;gene734;gene927;gene9948;gene17449;gene16339;gene16546;gene2110;gene6668;gene8069;gene22914
GO:0010927	cellular component assembly involved in morphogenesis	4	128	0.807465	0.899555	gene12136;gene13389;gene26759;gene14433
GO:0000226	microtubule cytoskeleton organization	7	212	0.813516	0.904124	gene2110;gene25006;gene11824;gene22867;gene12429;gene993;gene25934
GO:0009896	positive regulation of catabolic process	7	213	0.817255	0.908037	gene20429;gene2470;gene927;gene25407;gene62;gene6834;gene8900
GO:0045732	positive regulation of protein catabolic process	4	131	0.821589	0.908978	gene927;gene25407;gene62;gene6834
GO:1901575	organic substance catabolic process	33	879	0.82478	0.912101	gene18001;gene3704;gene13291;gene8552;gene10885;gene62;gene21287;gene10806;gene13828;gene9464;gene10714;gene11550;gene27059;gene22955;gene13730;gene3148;gene251;gene3286;gene8900;gene433;gene10976;gene19939;gene14988;gene20364;gene21354;gene5891;gene22100;gene2470;gene6496;gene8778;gene11460;gene25666;gene13697
GO:0019693	ribose phosphate metabolic process	5	160	0.824849	0.912101	gene19619;gene11550;gene251;gene3286;gene19939
GO:0016310	phosphorylation	15	426	0.825352	0.912416	gene10925;gene16272;gene19058;gene24286;gene25134;gene734;gene262;gene17851;gene19939;gene25006;gene17659;gene14968;gene19669;gene20682;gene9966
GO:0071214	cellular response to abiotic stimulus	4	132	0.826103	0.912762	gene14607;gene25134;gene19984;gene4895
GO:0045934	negative regulation of nucleobase-containing compound metabolic process	24	656	0.827896	0.912762	gene26055;gene17237;gene23352;gene10563;gene16546;gene21354;gene22914;gene6288;gene734;gene10813;gene12443;gene14104;gene1691;gene17447;gene20285;gene20852;gene22130;gene3613;gene4895;gene6122;gene62;gene6395;gene8135;gene23089
GO:0090316	positive regulation of intracellular protein transport	4	133	0.830523	0.914738	gene13730;gene2050;gene25134;gene17851
GO:0044248	cellular catabolic process	29	788	0.841026	0.924841	gene17641;gene18001;gene13291;gene8552;gene62;gene21287;gene10714;gene11550;gene22955;gene251;gene3286;gene16859;gene433;gene10976;gene14988;gene20364;gene21354;gene5891;gene10806;gene10885;gene22100;gene2470;gene6496;gene8778;gene3156;gene11460;gene25666;gene27204;gene13697
GO:1903649	regulation of cytoplasmic transport	7	220	0.841821	0.925471	gene2050;gene25134;gene13730;gene13389;gene17851;gene23352;gene62
GO:0001701	in utero embryonic development	5	165	0.844449	0.927626	gene10813;gene734;gene8764;gene7491;gene22955
GO:0031346	positive regulation of cell projection organization	4	137	0.84728	0.930491	gene17851;gene5853;gene62;gene6767
GO:0009117	nucleotide metabolic process	7	222	0.848337	0.931245	gene19619;gene11550;gene251;gene3286;gene433;gene19939;gene8900
GO:0045935	positive regulation of nucleobase-containing compound metabolic process	29	792	0.848413	0.931245	gene12377;gene10563;gene11298;gene12443;gene1691;gene18486;gene20285;gene20852;gene22955;gene25006;gene25134;gene25934;gene3613;gene4895;gene62;gene6395;gene734;gene927;gene9948;gene10497;gene17449;gene16339;gene16546;gene2110;gene6668;gene8069;gene22914;gene1990;gene8900
GO:0009416	response to light stimulus	4	138	0.851245	0.93337	gene3613;gene19363;gene6395;gene25134
GO:0006644	phospholipid metabolic process	5	167	0.851768	0.933699	gene25535;gene20429;gene9582;gene25134;gene14104
GO:0072521	purine-containing compound metabolic process	5	170	0.86221	0.940994	gene19619;gene11550;gene251;gene3286;gene19939
GO:0006753	nucleoside phosphate metabolic process	7	227	0.863687	0.941814	gene19619;gene11550;gene251;gene3286;gene433;gene19939;gene8900
GO:0006796	phosphate-containing compound metabolic process	30	827	0.865466	0.943261	gene19619;gene25535;gene11550;gene19774;gene24056;gene20429;gene10925;gene16272;gene19058;gene24286;gene25134;gene734;gene251;gene3286;gene8900;gene433;gene9582;gene262;gene12662;gene19622;gene9966;gene17851;gene19939;gene14104;gene25006;gene17659;gene14968;gene19669;gene20682;gene4345
GO:1901361	organic cyclic compound catabolic process	6	202	0.872913	0.948897	gene10885;gene22955;gene251;gene3286;gene433;gene10976
GO:0043009	chordate embryonic development	8	260	0.87791	0.953584	gene10813;gene734;gene8764;gene7491;gene10914;gene17636;gene8401;gene22955
GO:0071705	nitrogen compound transport	6	205	0.881492	0.955484	gene1990;gene8802;gene17875;gene62;gene27471;gene734
GO:0009792	embryo development ending in birth or egg hatching	8	262	0.882925	0.956292	gene10813;gene734;gene8764;gene7491;gene10914;gene17636;gene8401;gene22955
GO:0051302	regulation of cell division	4	147	0.883158	0.956296	gene22867;gene18486;gene8135;gene3156
GO:0016192	vesicle-mediated transport	21	614	0.892508	0.963668	gene27162;gene1086;gene17160;gene24976;gene22810;gene13745;gene19734;gene24974;gene26759;gene6767;gene24736;gene25407;gene19955;gene19935;gene18539;gene62;gene1073;gene16272;gene1990;gene24334;gene8814
GO:0034248	regulation of cellular amide metabolic process	7	239	0.895398	0.964791	gene19058;gene14856;gene14104;gene1086;gene19278;gene24286;gene19352
GO:0022411	cellular component disassembly	5	182	0.898013	0.966609	gene62;gene3148;gene11824;gene22867;gene24807
GO:0051234	establishment of localization	66	1745	0.900365	0.967892	gene1990;gene25006;gene2110;gene7596;gene27162;gene11922;gene27471;gene16865;gene17875;gene20791;gene9220;gene8802;gene7491;gene1086;gene17160;gene1179;gene24632;gene17009;gene19378;gene27880;gene62;gene16339;gene24976;gene17851;gene10911;gene15306;gene6716;gene22810;gene10885;gene13745;gene19734;gene24974;gene26759;gene6767;gene20852;gene24736;gene25407;gene13389;gene8056;gene8814;gene19955;gene…
GO:0006810	transport	63	1681	0.90932	0.975759	gene1990;gene25006;gene7596;gene27162;gene11922;gene27471;gene16865;gene17875;gene20791;gene9220;gene8802;gene7491;gene1086;gene17160;gene1179;gene24632;gene17009;gene19378;gene27880;gene62;gene16339;gene24976;gene17851;gene10911;gene15306;gene6716;gene22810;gene10885;gene13745;gene19734;gene24974;gene26759;gene6767;gene20852;gene24736;gene25407;gene13389;gene8056;gene8814;gene19955;gene19935;gen…
GO:0061024	membrane organization	14	445	0.917799	0.983339	gene10220;gene1086;gene23276;gene12290;gene18539;gene11146;gene25407;gene12136;gene21041;gene10925;gene1990;gene21354;gene24334;gene8814
GO:0019637	organophosphate metabolic process	13	419	0.919659	0.984573	gene19619;gene25535;gene11550;gene20429;gene251;gene3286;gene8900;gene433;gene9582;gene25134;gene19939;gene14104;gene4345
GO:0033043	regulation of organelle organization	21	637	0.924347	0.988324	gene25134;gene4472;gene11824;gene12339;gene62;gene2050;gene22867;gene19774;gene2110;gene22955;gene22130;gene10914;gene16272;gene18486;gene9448;gene10848;gene8069;gene18539;gene7875;gene3645;gene11146
GO:0016197	endosomal transport	4	163	0.925402	0.989032	gene11922;gene1990;gene22810;gene24736
GO:0009100	glycoprotein metabolic process	5	194	0.925483	0.989032	gene8401;gene22955;gene1179;gene1086;gene3292
GO:0006914	autophagy	5	195	0.927447	0.990622	gene62;gene13389;gene27162;gene8001;gene8003
GO:0006417	regulation of translation	6	226	0.928885	0.991251	gene19058;gene14856;gene14104;gene1086;gene19278;gene24286
GO:0006913	nucleocytoplasmic transport	4	166	0.931594	0.992746	gene25134;gene22390;gene8135;gene927
GO:0009894	regulation of catabolic process	12	400	0.931864	0.992746	gene12090;gene20429;gene2470;gene927;gene16865;gene24632;gene25407;gene62;gene6834;gene24825;gene3286;gene8900
GO:0031329	regulation of cellular catabolic process	10	344	0.932003	0.992746	gene12090;gene20429;gene2470;gene927;gene16865;gene25407;gene62;gene6834;gene24825;gene8900
GO:0051052	regulation of DNA metabolic process	5	199	0.934849	0.994961	gene12090;gene25006;gene927;gene18486;gene21354
GO:0055086	nucleobase-containing small molecule metabolic process	7	262	0.939004	0.997482	gene19619;gene11550;gene251;gene3286;gene433;gene19939;gene8900
GO:0007283	spermatogenesis	4	170	0.93913	0.997482	gene16865;gene18512;gene25901;gene16546
GO:0051169	nuclear transport	4	170	0.93913	0.997482	gene25134;gene22390;gene8135;gene927
GO:0048232	male gamete generation	4	171	0.940892	0.998845	gene16865;gene18512;gene25901;gene16546
GO:0010608	posttranscriptional regulation of gene expression	7	265	0.943311	1	gene19058;gene14856;gene14104;gene20623;gene1086;gene19278;gene24286
GO:0090407	organophosphate biosynthetic process	6	235	0.943473	1	gene19619;gene25535;gene11550;gene20429;gene9582;gene14104
GO:0051640	organelle localization	5	205	0.944691	1	gene2110;gene25006;gene12429;gene17009;gene21981
GO:0072657	protein localization to membrane	4	176	0.949028	1	gene11146;gene25407;gene12136;gene21354
GO:1901657	glycosyl compound metabolic process	4	179	0.953404	1	gene19619;gene11550;gene14968;gene19939
GO:0045786	negative regulation of cell cycle	6	244	0.955333	1	gene25006;gene2110;gene1086;gene14532;gene927;gene18486
GO:1901137	carbohydrate derivative biosynthetic process	9	342	0.962791	1	gene19619;gene2050;gene11550;gene19984;gene22955;gene4345;gene13730;gene1086;gene3292
GO:0042176	regulation of protein catabolic process	5	220	0.9637	1	gene927;gene24632;gene25407;gene62;gene6834
GO:1901564	organonitrogen compound metabolic process	32	977	0.965566	1	gene13291;gene8552;gene3704;gene19619;gene62;gene2050;gene27059;gene18766;gene1656;gene21287;gene12377;gene11550;gene22955;gene13730;gene3148;gene1179;gene251;gene3286;gene9582;gene25091;gene19939;gene19352;gene8900;gene4345;gene26869;gene13680;gene8415;gene17376;gene6496;gene8778;gene13989;gene27204
GO:0044270	cellular nitrogen compound catabolic process	4	194	0.970542	1	gene22955;gene251;gene3286;gene433
GO:0019439	aromatic compound catabolic process	4	196	0.972321	1	gene17641;gene251;gene3286;gene433
GO:0046700	heterocycle catabolic process	4	196	0.972321	1	gene22955;gene251;gene3286;gene433
GO:0051641	cellular localization	42	1258	0.974812	1	gene1990;gene25006;gene2110;gene11922;gene14104;gene18627;gene8802;gene12429;gene26759;gene1179;gene24632;gene17009;gene21981;gene62;gene16339;gene1086;gene24976;gene17851;gene10911;gene16865;gene15306;gene22810;gene24736;gene12136;gene20693;gene25407;gene16546;gene19935;gene25134;gene23124;gene11146;gene734;gene22390;gene23242;gene17160;gene1073;gene16272;gene8135;gene21354;gene18539;gene20791;g…
GO:0051649	establishment of localization in cell	33	1024	0.975091	1	gene1990;gene25006;gene2110;gene11922;gene8802;gene1179;gene24632;gene17009;gene62;gene16339;gene1086;gene24976;gene17851;gene10911;gene16865;gene15306;gene22810;gene24736;gene25407;gene19935;gene25134;gene23124;gene11146;gene734;gene22390;gene23242;gene17160;gene1073;gene16272;gene8135;gene18539;gene20791;gene927
GO:0043623	cellular protein complex assembly	4	205	0.979153	1	gene13358;gene62;gene734;gene22504
GO:0016043	cellular component organization	103	2793	0.980135	1	gene21638;gene4472;gene62;gene7875;gene14104;gene8407;gene2110;gene25006;gene27162;gene12136;gene10326;gene24632;gene10600;gene13358;gene16272;gene262;gene27880;gene10220;gene16275;gene17557;gene21354;gene21381;gene3148;gene13830;gene1086;gene231;gene13389;gene26759;gene10885;gene23276;gene1248;gene23404;gene24339;gene309;gene3976;gene8401;gene8415;gene9102;gene14433;gene8814;gene19058;gene1691;g…
GO:0016032	viral process	5	241	0.980376	1	gene12290;gene8415;gene62;gene2606;gene23242
GO:0006605	protein targeting	5	242	0.980955	1	gene25134;gene11146;gene25407;gene8135;gene927
GO:0007276	gamete generation	4	209	0.981651	1	gene16865;gene18512;gene25901;gene16546
GO:0044764	multi-organism cellular process	5	245	0.982599	1	gene12290;gene8415;gene62;gene2606;gene23242
GO:0006366	transcription from RNA polymerase II promoter	4	222	0.987956	1	gene20285;gene3613;gene4895;gene6395
GO:0044403	symbiosis, encompassing mutualism through parasitism	5	260	0.989004	1	gene2606;gene12290;gene8415;gene62;gene23242
GO:0044419	interspecies interaction between organisms	5	260	0.989004	1	gene2606;gene12290;gene8415;gene62;gene23242
GO:0019222	regulation of metabolic process	110	3010	0.989006	1	gene26055;gene231;gene12377;gene17008;gene1086;gene24632;gene10563;gene11298;gene12443;gene1691;gene18486;gene20285;gene20852;gene22955;gene25006;gene25134;gene25934;gene3613;gene4895;gene62;gene6395;gene734;gene927;gene9948;gene26674;gene19669;gene10497;gene1489;gene22130;gene14968;gene12429;gene18539;gene19887;gene12090;gene14104;gene16281;gene1770;gene21766;gene22827;gene21354;gene1179;gene178…
GO:0044802	single-organism membrane organization	9	399	0.991134	1	gene10220;gene23276;gene11146;gene25407;gene12136;gene21041;gene10925;gene1990;gene21354
GO:0080090	regulation of primary metabolic process	97	2716	0.991658	1	gene26055;gene231;gene12377;gene17008;gene1086;gene24632;gene10563;gene11298;gene12443;gene1691;gene18486;gene20285;gene20852;gene22955;gene25006;gene25134;gene25934;gene3613;gene4895;gene62;gene6395;gene734;gene927;gene9948;gene26674;gene10497;gene1489;gene22130;gene14968;gene12090;gene14104;gene16281;gene1770;gene21766;gene22827;gene1179;gene21354;gene17851;gene11872;gene3148;gene18627;gene1081…
GO:0071702	organic substance transport	31	1037	0.992023	1	gene1990;gene27471;gene9220;gene8802;gene17160;gene17875;gene62;gene16339;gene17851;gene10911;gene10885;gene19734;gene20852;gene13389;gene22810;gene26759;gene8056;gene8814;gene25134;gene23124;gene11146;gene25407;gene19984;gene734;gene7766;gene24334;gene21905;gene23242;gene8135;gene18539;gene927
GO:0051726	regulation of cell cycle	13	528	0.992315	1	gene16865;gene19058;gene25006;gene18486;gene2110;gene13292;gene19572;gene25934;gene3613;gene22867;gene1086;gene14532;gene927
GO:0031323	regulation of cellular metabolic process	98	2752	0.992868	1	gene26055;gene231;gene12377;gene17008;gene1086;gene24632;gene10563;gene11298;gene12443;gene1691;gene18486;gene20285;gene20852;gene22955;gene25006;gene25134;gene25934;gene3613;gene4895;gene62;gene6395;gene734;gene927;gene9948;gene26674;gene10497;gene1489;gene22130;gene14968;gene12090;gene14104;gene16281;gene1770;gene21766;gene22827;gene1179;gene21354;gene17851;gene11872;gene3148;gene18627;gene1081…
GO:0006508	proteolysis	15	597	0.993802	1	gene231;gene62;gene23045;gene24807;gene8814;gene1179;gene14988;gene13989;gene1656;gene20852;gene24825;gene8001;gene8003;gene11460;gene25666
GO:0033036	macromolecule localization	37	1214	0.993911	1	gene1990;gene14104;gene18627;gene8802;gene26759;gene17160;gene12090;gene16244;gene20429;gene30259;gene25006;gene16339;gene17851;gene10911;gene10885;gene19734;gene20852;gene12136;gene20693;gene16546;gene13389;gene22810;gene8056;gene8814;gene19058;gene25134;gene23124;gene11146;gene25407;gene734;gene24334;gene23242;gene8135;gene21354;gene18539;gene62;gene927
GO:0033554	cellular response to stress	25	890	0.99442	1	gene14856;gene24286;gene62;gene18486;gene19984;gene26055;gene12223;gene17008;gene1086;gene25134;gene27162;gene13989;gene262;gene20791;gene17449;gene7766;gene23276;gene24825;gene10885;gene12662;gene17851;gene22504;gene927;gene4895;gene26662
GO:0009889	regulation of biosynthetic process	67	2003	0.99473	1	gene26055;gene12377;gene17008;gene10563;gene11298;gene12443;gene1691;gene18486;gene20285;gene20852;gene22955;gene25006;gene25134;gene25934;gene3613;gene4895;gene62;gene6395;gene734;gene927;gene9948;gene26674;gene19669;gene10497;gene12090;gene14104;gene16281;gene1770;gene21766;gene22827;gene1179;gene21354;gene17851;gene10813;gene16865;gene22390;gene27637;gene8764;gene17237;gene23352;gene19058;gene…
GO:0006461	protein complex assembly	14	579	0.995354	1	gene13358;gene16275;gene17557;gene21354;gene21381;gene62;gene10914;gene19619;gene25350;gene21287;gene9444;gene734;gene25934;gene22504
GO:0070271	protein complex biogenesis	14	579	0.995354	1	gene13358;gene16275;gene17557;gene21354;gene21381;gene62;gene10914;gene19619;gene25350;gene21287;gene9444;gene734;gene25934;gene22504
GO:0009987	cellular process	291	7122	0.99572	1	gene24339;gene24976;gene17641;gene16339;gene16287;gene26759;gene8330;gene21638;gene12908;gene25006;gene4472;gene62;gene7875;gene24825;gene26338;gene9102;gene17851;gene19669;gene8001;gene8003;gene927;gene13291;gene8552;gene8069;gene10497;gene24419;gene18001;gene17118;gene3291;gene6122;gene14104;gene8407;gene10813;gene567;gene22867;gene19278;gene19774;gene11550;gene20791;gene2110;gene7596;gene27162…
GO:0071840	cellular component organization or biogenesis	104	2946	0.996352	1	gene21638;gene4472;gene62;gene7875;gene14104;gene8407;gene2110;gene25006;gene27162;gene12136;gene10326;gene24632;gene10600;gene13358;gene16272;gene262;gene27880;gene10220;gene16275;gene17557;gene21354;gene21381;gene3148;gene13830;gene1086;gene231;gene13389;gene26759;gene10885;gene23276;gene1248;gene23404;gene24339;gene309;gene3976;gene8401;gene8415;gene9102;gene14433;gene8814;gene19058;gene1691;g…
GO:0060255	regulation of macromolecule metabolic process	96	2763	0.996965	1	gene26055;gene231;gene12377;gene1086;gene24632;gene10563;gene11298;gene12443;gene1691;gene18486;gene20285;gene20852;gene22955;gene25006;gene25134;gene25934;gene3613;gene4895;gene62;gene6395;gene734;gene927;gene9948;gene26674;gene19669;gene1489;gene22130;gene14968;gene12090;gene14104;gene16281;gene1770;gene21766;gene22827;gene1179;gene21354;gene17851;gene11872;gene3148;gene18627;gene10813;gene1686…
GO:1902580	single-organism cellular localization	10	471	0.997004	1	gene2110;gene25006;gene17009;gene25134;gene11146;gene25407;gene8135;gene12136;gene21354;gene927
GO:0031326	regulation of cellular biosynthetic process	64	1976	0.997602	1	gene26055;gene12377;gene17008;gene10563;gene11298;gene12443;gene1691;gene18486;gene20285;gene20852;gene22955;gene25006;gene25134;gene25934;gene3613;gene4895;gene62;gene6395;gene734;gene927;gene9948;gene26674;gene10497;gene12090;gene14104;gene16281;gene1770;gene21766;gene22827;gene1179;gene17851;gene10813;gene16865;gene22390;gene27637;gene8764;gene17237;gene23352;gene19058;gene17449;gene14856;gene…
GO:0048285	organelle fission	6	347	0.997851	1	gene13830;gene9448;gene62;gene21981;gene22867;gene25934
GO:0015031	protein transport	20	791	0.99787	1	gene17851;gene10911;gene19734;gene20852;gene13389;gene22810;gene26759;gene8056;gene8814;gene25134;gene23124;gene11146;gene25407;gene734;gene23242;gene17160;gene1990;gene8135;gene18539;gene927
GO:0008104	protein localization	29	1054	0.998069	1	gene14104;gene18627;gene26759;gene25006;gene17851;gene10911;gene19734;gene20852;gene12136;gene20693;gene16546;gene13389;gene22810;gene8056;gene8814;gene19058;gene25134;gene23124;gene11146;gene25407;gene734;gene23242;gene17160;gene1990;gene8135;gene21354;gene18539;gene62;gene927
GO:0007346	regulation of mitotic cell cycle	4	280	0.998336	1	gene19058;gene25006;gene22867;gene18486
GO:0018193	peptidyl-amino acid modification	7	391	0.998363	1	gene8001;gene23089;gene10925;gene19058;gene262;gene12377;gene13989
GO:0022607	cellular component assembly	31	1119	0.998395	1	gene14104;gene8407;gene27162;gene12136;gene10600;gene13358;gene16275;gene17557;gene21354;gene21381;gene13389;gene26759;gene62;gene10885;gene1990;gene2606;gene10220;gene10914;gene19619;gene25350;gene14433;gene21287;gene9444;gene19279;gene19281;gene734;gene9448;gene23465;gene26338;gene25934;gene22504
GO:0010564	regulation of cell cycle process	5	321	0.998482	1	gene16865;gene18486;gene2110;gene25006;gene22867
GO:0034613	cellular protein localization	17	721	0.998673	1	gene14104;gene18627;gene26759;gene25006;gene10911;gene12136;gene20693;gene16546;gene25134;gene11146;gene25407;gene23242;gene8135;gene21354;gene18539;gene62;gene927
GO:0033365	protein localization to organelle	6	363	0.998717	1	gene26759;gene16546;gene25134;gene8135;gene62;gene927
GO:0070925	organelle assembly	5	326	0.998719	1	gene27162;gene13389;gene26759;gene14433;gene25934
GO:0043933	macromolecular complex subunit organization	36	1269	0.998723	1	gene4472;gene13358;gene16275;gene17557;gene21354;gene21381;gene10885;gene62;gene17636;gene22130;gene1990;gene10914;gene11824;gene23089;gene22955;gene22867;gene19619;gene25350;gene24339;gene3976;gene7601;gene8401;gene9948;gene21287;gene9444;gene19800;gene19279;gene19281;gene734;gene14433;gene9448;gene26338;gene25934;gene19278;gene24596;gene22504
GO:0051301	cell division	6	364	0.998759	1	gene22867;gene12429;gene11824;gene10774;gene16546;gene8814
GO:0045184	establishment of protein localization	21	845	0.998798	1	gene17851;gene10911;gene19734;gene20852;gene13389;gene22810;gene26759;gene8056;gene8814;gene19058;gene25134;gene23124;gene11146;gene25407;gene734;gene23242;gene17160;gene1990;gene8135;gene18539;gene927
GO:0070727	cellular macromolecule localization	17	726	0.998829	1	gene14104;gene18627;gene26759;gene25006;gene10911;gene12136;gene20693;gene16546;gene25134;gene11146;gene25407;gene23242;gene8135;gene21354;gene18539;gene62;gene927
GO:0010556	regulation of macromolecule biosynthetic process	61	1948	0.998976	1	gene26055;gene12377;gene10563;gene11298;gene12443;gene1691;gene18486;gene20285;gene20852;gene22955;gene25006;gene25134;gene25934;gene3613;gene4895;gene62;gene6395;gene734;gene927;gene9948;gene26674;gene19669;gene12090;gene14104;gene16281;gene1770;gene21766;gene22827;gene1179;gene21354;gene17851;gene10813;gene16865;gene22390;gene27637;gene8764;gene17237;gene23352;gene19058;gene17449;gene18913;gene…
GO:0006355	regulation of transcription, DNA-templated	50	1663	0.99905	1	gene26055;gene12377;gene10563;gene11298;gene12443;gene1691;gene18486;gene20285;gene20852;gene22955;gene25006;gene25134;gene25934;gene3613;gene4895;gene62;gene6395;gene734;gene927;gene9948;gene26674;gene12090;gene14104;gene16281;gene1770;gene21766;gene22827;gene1179;gene10813;gene16865;gene22390;gene27637;gene8764;gene17237;gene23352;gene17449;gene16546;gene21354;gene22914;gene6288;gene16339;gene2…
GO:1903506	regulation of nucleic acid-templated transcription	50	1664	0.999068	1	gene26055;gene12377;gene10563;gene11298;gene12443;gene1691;gene18486;gene20285;gene20852;gene22955;gene25006;gene25134;gene25934;gene3613;gene4895;gene62;gene6395;gene734;gene927;gene9948;gene26674;gene12090;gene14104;gene16281;gene1770;gene21766;gene22827;gene1179;gene10813;gene16865;gene22390;gene27637;gene8764;gene17237;gene23352;gene17449;gene16546;gene21354;gene22914;gene6288;gene16339;gene2…
GO:0010468	regulation of gene expression	65	2061	0.999133	1	gene26055;gene12377;gene1086;gene24632;gene10563;gene11298;gene12443;gene1691;gene18486;gene20285;gene20852;gene22955;gene25006;gene25134;gene25934;gene3613;gene4895;gene62;gene6395;gene734;gene927;gene9948;gene26674;gene12090;gene14104;gene16281;gene1770;gene21766;gene22827;gene1179;gene10813;gene16865;gene22390;gene27637;gene8764;gene17237;gene23352;gene19058;gene17449;gene25407;gene14856;gene8…
GO:2001141	regulation of RNA biosynthetic process	50	1671	0.999184	1	gene26055;gene12377;gene10563;gene11298;gene12443;gene1691;gene18486;gene20285;gene20852;gene22955;gene25006;gene25134;gene25934;gene3613;gene4895;gene62;gene6395;gene734;gene927;gene9948;gene26674;gene12090;gene14104;gene16281;gene1770;gene21766;gene22827;gene1179;gene10813;gene16865;gene22390;gene27637;gene8764;gene17237;gene23352;gene17449;gene16546;gene21354;gene22914;gene6288;gene16339;gene2…
GO:0006886	intracellular protein transport	8	456	0.999356	1	gene10911;gene25134;gene11146;gene25407;gene23242;gene8135;gene18539;gene927
GO:1902589	single-organism organelle organization	36	1336	0.999689	1	gene4472;gene62;gene2110;gene25006;gene13389;gene26759;gene12136;gene4035;gene9448;gene17636;gene22130;gene10914;gene11824;gene23089;gene20693;gene25407;gene22867;gene18512;gene19774;gene22273;gene19800;gene19279;gene19281;gene14433;gene16272;gene18627;gene24807;gene8407;gene8814;gene26338;gene12429;gene993;gene25934;gene8940;gene19278;gene24596
GO:2000112	regulation of cellular macromolecule biosynthetic process	57	1913	0.999724	1	gene26055;gene12377;gene10563;gene11298;gene12443;gene1691;gene18486;gene20285;gene20852;gene22955;gene25006;gene25134;gene25934;gene3613;gene4895;gene62;gene6395;gene734;gene927;gene9948;gene26674;gene12090;gene14104;gene16281;gene1770;gene21766;gene22827;gene1179;gene17851;gene10813;gene16865;gene22390;gene27637;gene8764;gene17237;gene23352;gene19058;gene17449;gene14856;gene16546;gene21354;gene…
GO:0043603	cellular amide metabolic process	8	483	0.999726	1	gene1179;gene21287;gene1656;gene19352;gene26869;gene13680;gene6496;gene2050
GO:1903047	mitotic cell cycle process	8	490	0.999782	1	gene2110;gene25006;gene9448;gene11824;gene7875;gene22867;gene18486;gene25934
GO:0016482	cytoplasmic transport	9	530	0.99981	1	gene8802;gene16865;gene22810;gene25134;gene22390;gene8135;gene17851;gene20791;gene927
GO:0022402	cell cycle process	13	668	0.999818	1	gene2110;gene25006;gene9448;gene11824;gene7766;gene1086;gene14532;gene927;gene7875;gene8814;gene18486;gene22867;gene25934
GO:0019941	modification-dependent protein catabolic process	4	341	0.999819	1	gene14988;gene11460;gene25666;gene62
GO:0051252	regulation of RNA metabolic process	50	1749	0.999828	1	gene26055;gene12377;gene10563;gene11298;gene12443;gene1691;gene18486;gene20285;gene20852;gene22955;gene25006;gene25134;gene25934;gene3613;gene4895;gene62;gene6395;gene734;gene927;gene9948;gene26674;gene12090;gene14104;gene16281;gene1770;gene21766;gene22827;gene1179;gene10813;gene16865;gene22390;gene27637;gene8764;gene17237;gene23352;gene17449;gene16546;gene21354;gene22914;gene6288;gene16339;gene2…
GO:0000278	mitotic cell cycle	8	503	0.999857	1	gene2110;gene25006;gene9448;gene11824;gene7875;gene22867;gene18486;gene25934
GO:0043632	modification-dependent macromolecule catabolic process	4	349	0.999866	1	gene14988;gene11460;gene25666;gene62
GO:0065003	macromolecular complex assembly	16	787	0.999901	1	gene13358;gene16275;gene17557;gene21354;gene21381;gene62;gene10885;gene1990;gene10914;gene19619;gene25350;gene21287;gene9444;gene734;gene25934;gene22504
GO:1902582	single-organism intracellular transport	16	788	0.999904	1	gene1990;gene11922;gene8802;gene17009;gene10911;gene16865;gene22810;gene24736;gene25407;gene19935;gene25134;gene11146;gene8135;gene17851;gene20791;gene927
GO:0046907	intracellular transport	19	884	0.999905	1	gene1990;gene11922;gene8802;gene17009;gene10911;gene16865;gene22810;gene24736;gene25407;gene19935;gene25134;gene11146;gene22390;gene23242;gene8135;gene18539;gene17851;gene20791;gene927
GO:0051171	regulation of nitrogen compound metabolic process	61	2075	0.999911	1	gene26055;gene12377;gene10563;gene11298;gene12443;gene1691;gene18486;gene20285;gene20852;gene22955;gene25006;gene25134;gene25934;gene3613;gene4895;gene62;gene6395;gene734;gene927;gene9948;gene26674;gene10497;gene12090;gene14104;gene16281;gene1770;gene21766;gene22827;gene1179;gene10813;gene16865;gene22390;gene27637;gene8764;gene17237;gene23352;gene19058;gene17449;gene1086;gene14856;gene16546;gene2…
GO:0006974	cellular response to DNA damage stimulus	7	488	0.999932	1	gene13989;gene262;gene7766;gene24825;gene25134;gene18486;gene26662
GO:0030163	protein catabolic process	5	412	0.999939	1	gene62;gene10885;gene14988;gene11460;gene25666
GO:0019219	regulation of nucleobase-containing compound metabolic process	54	1906	0.999939	1	gene26055;gene12377;gene10563;gene11298;gene12443;gene1691;gene18486;gene20285;gene20852;gene22955;gene25006;gene25134;gene25934;gene3613;gene4895;gene62;gene6395;gene734;gene927;gene9948;gene26674;gene10497;gene12090;gene14104;gene16281;gene1770;gene21766;gene22827;gene1179;gene10813;gene16865;gene22390;gene27637;gene8764;gene17237;gene23352;gene17449;gene1086;gene16546;gene21354;gene22914;gene6…
GO:0016567	protein ubiquitination	4	374	0.999948	1	gene62;gene25666;gene16546;gene20598
GO:0051603	proteolysis involved in cellular protein catabolic process	4	380	0.999959	1	gene62;gene14988;gene11460;gene25666
GO:0044085	cellular component biogenesis	32	1312	0.999962	1	gene14104;gene8407;gene27162;gene12136;gene10600;gene13358;gene16275;gene17557;gene21354;gene21381;gene13389;gene26759;gene62;gene10885;gene1990;gene2606;gene10220;gene10914;gene19619;gene25350;gene14433;gene21287;gene9444;gene19279;gene19281;gene734;gene9448;gene23465;gene26338;gene26869;gene25934;gene22504
GO:0007049	cell cycle	17	854	0.999963	1	gene2110;gene25006;gene9448;gene11824;gene7766;gene1086;gene14532;gene927;gene7875;gene20518;gene23349;gene25462;gene8135;gene8814;gene18486;gene22867;gene25934
GO:0044257	cellular protein catabolic process	4	387	0.999968	1	gene62;gene14988;gene11460;gene25666
GO:0006464	cellular protein modification process	34	1390	0.999977	1	gene62;gene1990;gene1086;gene24339;gene25666;gene16546;gene20598;gene19774;gene24056;gene8001;gene23089;gene22955;gene10925;gene16272;gene19058;gene24286;gene25134;gene734;gene13989;gene11460;gene14988;gene12377;gene262;gene25454;gene12662;gene19622;gene9966;gene17851;gene25006;gene18766;gene14968;gene19669;gene20682;gene3292
GO:0036211	protein modification process	34	1390	0.999977	1	gene62;gene1990;gene1086;gene24339;gene25666;gene16546;gene20598;gene19774;gene24056;gene8001;gene23089;gene22955;gene10925;gene16272;gene19058;gene24286;gene25134;gene734;gene13989;gene11460;gene14988;gene12377;gene262;gene25454;gene12662;gene19622;gene9966;gene17851;gene25006;gene18766;gene14968;gene19669;gene20682;gene3292
GO:0006351	transcription, DNA-templated	29	1271	0.999989	1	gene10806;gene10563;gene10813;gene12090;gene12443;gene13164;gene14104;gene16281;gene16546;gene1691;gene17447;gene17449;gene1770;gene19363;gene20285;gene20852;gene21766;gene22390;gene22827;gene22914;gene22955;gene27637;gene6122;gene62;gene6668;gene8135;gene3613;gene4895;gene6395
GO:0097659	nucleic acid-templated transcription	29	1271	0.999989	1	gene10806;gene10563;gene10813;gene12090;gene12443;gene13164;gene14104;gene16281;gene16546;gene1691;gene17447;gene17449;gene1770;gene19363;gene20285;gene20852;gene21766;gene22390;gene22827;gene22914;gene22955;gene27637;gene6122;gene62;gene6668;gene8135;gene3613;gene4895;gene6395
GO:0009057	macromolecule catabolic process	8	581	0.99999	1	gene3704;gene62;gene13730;gene3148;gene10885;gene14988;gene11460;gene25666
GO:0006518	peptide metabolic process	4	417	0.99999	1	gene1179;gene26869;gene13680;gene6496
GO:1901566	organonitrogen compound biosynthetic process	9	644	0.999996	1	gene19619;gene2050;gene1656;gene11550;gene13730;gene25091;gene26869;gene12377;gene17376
GO:0032774	RNA biosynthetic process	29	1314	0.999997	1	gene10806;gene10563;gene10813;gene12090;gene12443;gene13164;gene14104;gene16281;gene16546;gene1691;gene17447;gene17449;gene1770;gene19363;gene20285;gene20852;gene21766;gene22390;gene22827;gene22914;gene22955;gene27637;gene6122;gene62;gene6668;gene8135;gene3613;gene4895;gene6395
GO:0006996	organelle organization	51	1959	0.999997	1	gene4472;gene62;gene2110;gene25006;gene27162;gene24632;gene13830;gene16275;gene13389;gene26759;gene10326;gene12136;gene4035;gene9448;gene17636;gene22130;gene10914;gene11824;gene23089;gene20693;gene25407;gene22955;gene11872;gene24825;gene22867;gene1990;gene22810;gene21981;gene18512;gene19774;gene22273;gene16341;gene19800;gene19279;gene19281;gene14433;gene10925;gene16272;gene18627;gene24807;gene840…
GO:0032446	protein modification by small protein conjugation	4	451	0.999997	1	gene62;gene25666;gene16546;gene20598
GO:0006259	DNA metabolic process	5	498	0.999998	1	gene22955;gene20518;gene12443;gene1691;gene26662
GO:0019538	protein metabolic process	55	2084	0.999998	1	gene231;gene62;gene1990;gene13305;gene24963;gene8401;gene1086;gene24339;gene13304;gene9581;gene25666;gene16546;gene20598;gene10774;gene13390;gene23045;gene24807;gene17160;gene19774;gene24056;gene8814;gene8001;gene23089;gene22955;gene10925;gene16272;gene19058;gene24286;gene25134;gene734;gene1179;gene13989;gene11460;gene14988;gene12377;gene262;gene25454;gene12662;gene19622;gene9966;gene17851;gene26…
GO:0043412	macromolecule modification	34	1497	0.999999	1	gene62;gene1990;gene1086;gene24339;gene25666;gene16546;gene20598;gene22955;gene19774;gene24056;gene8001;gene23089;gene10925;gene16272;gene19058;gene24286;gene25134;gene734;gene13989;gene11460;gene14988;gene12377;gene262;gene25454;gene12662;gene19622;gene9966;gene17851;gene25006;gene18766;gene14968;gene19669;gene20682;gene3292
GO:0034622	cellular macromolecular complex assembly	4	489	0.999999	1	gene13358;gene62;gene734;gene22504
GO:1901362	organic cyclic compound biosynthetic process	36	1594	1	1	gene19619;gene11550;gene24567;gene10806;gene3113;gene4345;gene10563;gene10813;gene12090;gene12443;gene13164;gene14104;gene16281;gene16546;gene1691;gene17447;gene17449;gene1770;gene19363;gene20285;gene20852;gene21766;gene22390;gene22827;gene22914;gene22955;gene27637;gene6122;gene62;gene6668;gene8135;gene17484;gene3613;gene4895;gene6395;gene10885
GO:0070647	protein modification by small protein conjugation or removal	5	538	1	1	gene62;gene25666;gene16546;gene20598;gene14988
GO:0034654	nucleobase-containing compound biosynthetic process	32	1500	1	1	gene19619;gene11550;gene10806;gene4345;gene10563;gene10813;gene12090;gene12443;gene13164;gene14104;gene16281;gene16546;gene1691;gene17447;gene17449;gene1770;gene19363;gene20285;gene20852;gene21766;gene22390;gene22827;gene22914;gene22955;gene27637;gene6122;gene62;gene6668;gene8135;gene3613;gene4895;gene6395
GO:0044265	cellular macromolecule catabolic process	4	529	1	1	gene62;gene14988;gene11460;gene25666
GO:0019438	aromatic compound biosynthetic process	32	1534	1	1	gene19619;gene11550;gene10806;gene4345;gene10563;gene10813;gene12090;gene12443;gene13164;gene14104;gene16281;gene16546;gene1691;gene17447;gene17449;gene1770;gene19363;gene20285;gene20852;gene21766;gene22390;gene22827;gene22914;gene22955;gene27637;gene6122;gene62;gene6668;gene8135;gene3613;gene4895;gene6395
GO:0018130	heterocycle biosynthetic process	32	1544	1	1	gene19619;gene11550;gene10806;gene4345;gene10563;gene10813;gene12090;gene12443;gene13164;gene14104;gene16281;gene16546;gene1691;gene17447;gene17449;gene1770;gene19363;gene20285;gene20852;gene21766;gene22390;gene22827;gene22914;gene22955;gene27637;gene6122;gene62;gene6668;gene8135;gene3613;gene4895;gene6395
GO:0009058	biosynthetic process	65	2565	1	1	gene11550;gene23386;gene1990;gene19619;gene26055;gene28390;gene2050;gene17659;gene13291;gene1656;gene16244;gene30259;gene25535;gene14480;gene25091;gene19984;gene24567;gene10806;gene20429;gene22955;gene12377;gene24531;gene2814;gene3113;gene4345;gene10563;gene12443;gene1691;gene25454;gene13730;gene9582;gene10813;gene12090;gene13164;gene14104;gene16281;gene16546;gene17447;gene17449;gene1770;gene1936…
GO:1901576	organic substance biosynthetic process	63	2524	1	1	gene11550;gene23386;gene1990;gene19619;gene26055;gene28390;gene2050;gene17659;gene1656;gene16244;gene30259;gene25535;gene14480;gene25091;gene19984;gene24567;gene10806;gene20429;gene22955;gene24531;gene2814;gene3113;gene4345;gene10563;gene12443;gene1691;gene25454;gene13730;gene9582;gene10813;gene12090;gene13164;gene14104;gene16281;gene16546;gene17447;gene17449;gene1770;gene19363;gene20285;gene2085…
GO:0008152	metabolic process	160	4965	1	1	gene231;gene24976;gene17641;gene12908;gene62;gene13291;gene8552;gene18001;gene10806;gene1990;gene11550;gene16244;gene30259;gene19881;gene4765;gene9996;gene23386;gene14480;gene5430;gene3704;gene7491;gene19619;gene13305;gene24963;gene21905;gene8401;gene1086;gene24339;gene26055;gene28390;gene2050;gene27059;gene24567;gene17659;gene18766;gene13304;gene9581;gene25666;gene16546;gene20598;gene24531;gene1…
GO:0044249	cellular biosynthetic process	58	2476	1	1	gene11550;gene23386;gene1990;gene19619;gene26055;gene28390;gene2050;gene17659;gene13291;gene1656;gene16244;gene30259;gene25535;gene14480;gene25091;gene24567;gene10806;gene20429;gene22955;gene12377;gene24531;gene2814;gene3113;gene4345;gene10563;gene12443;gene1691;gene25454;gene9582;gene10813;gene12090;gene13164;gene14104;gene16281;gene16546;gene17447;gene17449;gene1770;gene19363;gene20285;gene2085…
GO:0071704	organic substance metabolic process	150	4805	1	1	gene231;gene12908;gene13291;gene8552;gene18001;gene10806;gene1990;gene11550;gene16244;gene30259;gene23386;gene14480;gene62;gene3704;gene7491;gene19619;gene13305;gene24963;gene21905;gene8401;gene1086;gene24339;gene26055;gene28390;gene2050;gene27059;gene24567;gene17659;gene18766;gene13304;gene9581;gene25666;gene16546;gene20598;gene24531;gene17160;gene10885;gene1656;gene21287;gene22955;gene10774;gen…
GO:0044271	cellular nitrogen compound biosynthetic process	36	1896	1	1	gene19619;gene13291;gene1656;gene11550;gene10806;gene4345;gene10563;gene10813;gene12090;gene12443;gene13164;gene14104;gene16281;gene16546;gene1691;gene17447;gene17449;gene1770;gene19363;gene20285;gene20852;gene21766;gene22390;gene22827;gene22914;gene22955;gene27637;gene6122;gene62;gene6668;gene8135;gene26869;gene3613;gene4895;gene6395;gene2050
GO:0044267	cellular protein metabolic process	35	1890	1	1	gene62;gene1990;gene1086;gene24339;gene25666;gene16546;gene20598;gene19774;gene24056;gene8001;gene23089;gene22955;gene10925;gene16272;gene19058;gene24286;gene25134;gene734;gene13989;gene11460;gene14988;gene12377;gene262;gene25454;gene12662;gene19622;gene9966;gene17851;gene26869;gene25006;gene18766;gene14968;gene19669;gene20682;gene3292
GO:0044238	primary metabolic process	139	4641	1	1	gene231;gene12908;gene13291;gene8552;gene18001;gene10806;gene1990;gene11550;gene23386;gene14480;gene62;gene19619;gene13305;gene24963;gene21905;gene8401;gene1086;gene24339;gene26055;gene28390;gene2050;gene24567;gene18766;gene13304;gene9581;gene25666;gene16546;gene20598;gene24531;gene10885;gene1656;gene21287;gene22955;gene16244;gene30259;gene10774;gene13390;gene13828;gene9464;gene20364;gene23045;ge…
GO:0009059	macromolecule biosynthetic process	37	2050	1	1	gene1990;gene19984;gene10806;gene22955;gene10563;gene12443;gene1691;gene25454;gene13730;gene10813;gene12090;gene13164;gene14104;gene16281;gene16546;gene17447;gene17449;gene1770;gene19363;gene20285;gene20852;gene21766;gene22390;gene22827;gene22914;gene27637;gene6122;gene62;gene6668;gene8135;gene26869;gene3613;gene4895;gene6395;gene1086;gene3292;gene23261
GO:0034645	cellular macromolecule biosynthetic process	35	2009	1	1	gene1990;gene10806;gene22955;gene10563;gene12443;gene1691;gene25454;gene10813;gene12090;gene13164;gene14104;gene16281;gene16546;gene17447;gene17449;gene1770;gene19363;gene20285;gene20852;gene21766;gene22390;gene22827;gene22914;gene27637;gene6122;gene62;gene6668;gene8135;gene26869;gene3613;gene4895;gene6395;gene1086;gene3292;gene23261
GO:0044237	cellular metabolic process	130	4634	1	1	gene24976;gene17641;gene12908;gene13291;gene8552;gene18001;gene11550;gene16244;gene30259;gene23386;gene14480;gene62;gene1990;gene7491;gene19619;gene21905;gene8401;gene1086;gene24339;gene26055;gene28390;gene2050;gene27059;gene17659;gene18766;gene25666;gene16546;gene20598;gene24531;gene17160;gene1656;gene21287;gene22955;gene20364;gene12377;gene16859;gene25535;gene25091;gene2606;gene19774;gene24056;…
GO:0016070	RNA metabolic process	30	1953	1	1	gene10806;gene10563;gene10813;gene12090;gene12443;gene13164;gene14104;gene16281;gene16546;gene1691;gene17447;gene17449;gene1770;gene19363;gene20285;gene20852;gene21766;gene22390;gene22827;gene22914;gene22955;gene27637;gene6122;gene62;gene6668;gene8135;gene24286;gene3613;gene4895;gene6395
GO:0010467	gene expression	38	2232	1	1	gene231;gene10806;gene1179;gene10563;gene10813;gene12090;gene12443;gene13164;gene14104;gene16281;gene16546;gene1691;gene17447;gene17449;gene1770;gene19363;gene20285;gene20852;gene21766;gene22390;gene22827;gene22914;gene22955;gene27637;gene6122;gene62;gene6668;gene8135;gene26869;gene24286;gene3613;gene4895;gene6395;gene13989;gene1656;gene24825;gene8001;gene8003
GO:0090304	nucleic acid metabolic process	32	2293	1	1	gene22955;gene10806;gene20518;gene10563;gene12443;gene1691;gene10813;gene12090;gene13164;gene14104;gene16281;gene16546;gene17447;gene17449;gene1770;gene19363;gene20285;gene20852;gene21766;gene22390;gene22827;gene22914;gene27637;gene6122;gene62;gene6668;gene8135;gene24286;gene3613;gene4895;gene6395;gene26662
GO:0006139	nucleobase-containing compound metabolic process	41	2548	1	1	gene12908;gene19619;gene22955;gene11550;gene10806;gene20518;gene251;gene3286;gene433;gene4345;gene10563;gene12443;gene1691;gene10813;gene12090;gene13164;gene14104;gene16281;gene16546;gene17447;gene17449;gene1770;gene19363;gene20285;gene20852;gene21766;gene22390;gene22827;gene22914;gene27637;gene6122;gene62;gene6668;gene8135;gene19939;gene8900;gene24286;gene3613;gene4895;gene6395;gene26662
GO:0006725	cellular aromatic compound metabolic process	43	2615	1	1	gene17641;gene12908;gene19619;gene62;gene22955;gene11550;gene10806;gene20518;gene251;gene3286;gene433;gene4345;gene10563;gene12443;gene1691;gene10813;gene12090;gene13164;gene14104;gene16281;gene16546;gene17447;gene17449;gene1770;gene19363;gene20285;gene20852;gene21766;gene22390;gene22827;gene22914;gene27637;gene6122;gene6668;gene8135;gene19939;gene8900;gene24286;gene3613;gene4895;gene6395;gene266…
GO:0046483	heterocycle metabolic process	44	2626	1	1	gene12908;gene7491;gene19619;gene22955;gene11550;gene10806;gene20518;gene251;gene3286;gene21287;gene433;gene4345;gene10563;gene12443;gene1691;gene10813;gene12090;gene13164;gene14104;gene16281;gene16546;gene17447;gene17449;gene1770;gene19363;gene20285;gene20852;gene21766;gene22390;gene22827;gene22914;gene27637;gene6122;gene62;gene6668;gene8135;gene19939;gene8900;gene24286;gene3613;gene4895;gene639…
GO:1901360	organic cyclic compound metabolic process	52	2717	1	1	gene12908;gene10806;gene1990;gene7491;gene19619;gene62;gene24567;gene10885;gene22955;gene11550;gene20518;gene251;gene3286;gene21287;gene433;gene10976;gene3113;gene4345;gene10563;gene12443;gene1691;gene10813;gene12090;gene13164;gene14104;gene16281;gene16546;gene17447;gene17449;gene1770;gene19363;gene20285;gene20852;gene21766;gene22390;gene22827;gene22914;gene27637;gene6122;gene6668;gene8135;gene19…
GO:0034641	cellular nitrogen compound metabolic process	52	2979	1	1	gene12908;gene19619;gene27059;gene13291;gene1656;gene22955;gene11550;gene10806;gene20518;gene1179;gene251;gene3286;gene21287;gene433;gene9582;gene4345;gene10563;gene12443;gene1691;gene10813;gene12090;gene13164;gene14104;gene16281;gene16546;gene17447;gene17449;gene1770;gene19363;gene20285;gene20852;gene21766;gene22390;gene22827;gene22914;gene27637;gene6122;gene62;gene6668;gene8135;gene19939;gene19…
GO:0006807	nitrogen compound metabolic process	64	3157	1	1	gene12908;gene13291;gene8552;gene3704;gene19619;gene62;gene2050;gene27059;gene18766;gene1656;gene21287;gene22955;gene12377;gene11550;gene10806;gene20518;gene13730;gene3148;gene1179;gene251;gene3286;gene433;gene9582;gene4345;gene10563;gene12443;gene1691;gene25091;gene10813;gene12090;gene13164;gene14104;gene16281;gene16546;gene17447;gene17449;gene1770;gene19363;gene20285;gene20852;gene21766;gene223…
GO:0044260	cellular macromolecule metabolic process	67	3764	1	1	gene62;gene1990;gene8401;gene1086;gene24339;gene25666;gene16546;gene20598;gene17160;gene22955;gene19774;gene24056;gene8001;gene10806;gene20518;gene23089;gene10925;gene16272;gene19058;gene24286;gene25134;gene734;gene13989;gene11460;gene14988;gene12377;gene10563;gene262;gene12443;gene1691;gene25454;gene12662;gene19622;gene9966;gene23261;gene10813;gene12090;gene13164;gene14104;gene16281;gene17447;ge…
GO:0043170	macromolecule metabolic process	89	3945	1	1	gene231;gene62;gene3704;gene1990;gene13305;gene24963;gene8401;gene1086;gene24339;gene13304;gene9581;gene25666;gene16546;gene20598;gene17160;gene22955;gene10774;gene13390;gene23045;gene24807;gene19774;gene24056;gene8814;gene8001;gene19984;gene10806;gene20518;gene23089;gene10925;gene16272;gene19058;gene24286;gene25134;gene734;gene13730;gene3148;gene1179;gene13989;gene11460;gene14988;gene12377;gene1…
GO:0010758	regulation of macrophage chemotaxis	3	4	0.000305702	0.0131452	gene1086;gene19669;gene8330
GO:0010759	positive regulation of macrophage chemotaxis	3	4	0.000305702	0.0131452	gene1086;gene19669;gene8330
GO:0072678	T cell migration	3	4	0.000305702	0.0131452	gene19669;gene19955;gene8407
GO:0010891	negative regulation of sequestering of triglyceride	3	5	0.000739853	0.0212823	gene20429;gene20852;gene2470
GO:0098739	import across plasma membrane	3	5	0.000739853	0.0212823	gene7596;gene16865;gene27880
GO:0010745	negative regulation of macrophage derived foam cell differentiation	3	6	0.00143256	0.0314485	gene1990;gene20852;gene21354
GO:0034114	regulation of heterotypic cell-cell adhesion	3	6	0.00143256	0.0314485	gene3148;gene11146;gene21354
GO:0034383	low-density lipoprotein particle clearance	3	6	0.00143256	0.0314485	gene16244;gene21354;gene30259
GO:0048247	lymphocyte chemotaxis	3	6	0.00143256	0.0314485	gene17851;gene19669;gene19955
GO:0060613	fat pad development	3	6	0.00143256	0.0314485	gene16244;gene22914;gene30259
GO:0090330	regulation of platelet aggregation	3	6	0.00143256	0.0314485	gene10167;gene24632;gene19058
GO:0007621	negative regulation of female receptivity	2	2	0.0018455	0.03406	gene19363;gene20285
GO:0010749	regulation of nitric oxide mediated signal transduction	2	2	0.0018455	0.03406	gene1086;gene16865
GO:0010751	negative regulation of nitric oxide mediated signal transduction	2	2	0.0018455	0.03406	gene1086;gene16865
GO:0010757	negative regulation of plasminogen activation	2	2	0.0018455	0.03406	gene1086;gene24632
GO:0018149	peptide cross-linking	2	2	0.0018455	0.03406	gene1086;gene24339
GO:0032914	positive regulation of transforming growth factor beta1 production	2	2	0.0018455	0.03406	gene1086;gene9948
GO:0045073	regulation of chemokine biosynthetic process	2	2	0.0018455	0.03406	gene4895;gene927
GO:0045080	positive regulation of chemokine biosynthetic process	2	2	0.0018455	0.03406	gene4895;gene927
GO:0045110	intermediate filament bundle assembly	2	2	0.0018455	0.03406	gene19279;gene19281
GO:0045924	regulation of female receptivity	2	2	0.0018455	0.03406	gene19363;gene20285
GO:0050702	interleukin-1 beta secretion	2	2	0.0018455	0.03406	gene17160;gene1990
GO:0060509	Type I pneumocyte differentiation	2	2	0.0018455	0.03406	gene1691;gene20285
GO:0070488	neutrophil aggregation	2	2	0.0018455	0.03406	gene8001;gene8003
GO:0071400	cellular response to oleic acid	2	2	0.0018455	0.03406	gene16244;gene30259
GO:0072298	regulation of metanephric glomerulus development	2	2	0.0018455	0.03406	gene4895;gene21354
GO:0072300	positive regulation of metanephric glomerulus development	2	2	0.0018455	0.03406	gene4895;gene21354
GO:0080184	response to phenylpropanoid	2	2	0.0018455	0.03406	gene10563;gene12090
GO:1901253	negative regulation of intracellular transport of viral material	2	2	0.0018455	0.03406	gene21981;gene3645
GO:0006953	acute-phase response	3	7	0.00242728	0.0404879	gene10563;gene3257;gene9571
GO:0032731	positive regulation of interleukin-1 beta production	3	7	0.00242728	0.0404879	gene4895;gene17851;gene927
GO:0045672	positive regulation of osteoclast differentiation	3	7	0.00242728	0.0404879	gene14607;gene8330;gene927
GO:0050704	regulation of interleukin-1 secretion	3	7	0.00242728	0.0404879	gene6143;gene17851;gene927
GO:0055098	response to low-density lipoprotein particle	3	7	0.00242728	0.0404879	gene1990;gene20852;gene17160
GO:0071675	regulation of mononuclear cell migration	3	7	0.00242728	0.0404879	gene1086;gene19669;gene8330
GO:0010875	positive regulation of cholesterol efflux	3	8	0.00376044	0.0538997	gene1990;gene20852;gene21354
GO:0034381	plasma lipoprotein particle clearance	3	8	0.00376044	0.0538997	gene16244;gene21354;gene30259
GO:0042572	retinol metabolic process	3	8	0.00376044	0.0538997	gene11640;gene1785;gene6253
GO:0043537	negative regulation of blood vessel endothelial cell migration	3	8	0.00376044	0.0538997	gene1086;gene14532;gene18486
GO:2000353	positive regulation of endothelial cell apoptotic process	3	8	0.00376044	0.0538997	gene1086;gene18486;gene2631
GO:0002544	chronic inflammatory response	2	3	0.00537858	0.0622472	gene1086;gene8415
GO:0002604	regulation of dendritic cell antigen processing and presentation	2	3	0.00537858	0.0622472	gene17851;gene1086
GO:0006527	arginine catabolic process	2	3	0.00537858	0.0622472	gene13291;gene8552
GO:0006957	complement activation, alternative pathway	2	3	0.00537858	0.0622472	gene13305;gene24963
GO:0010896	regulation of triglyceride catabolic process	2	3	0.00537858	0.0622472	gene20429;gene2470
GO:0010898	positive regulation of triglyceride catabolic process	2	3	0.00537858	0.0622472	gene20429;gene2470
GO:0021559	trigeminal nerve development	2	3	0.00537858	0.0622472	gene17147;gene26492
GO:0021561	facial nerve development	2	3	0.00537858	0.0622472	gene17147;gene26492
GO:0021604	cranial nerve structural organization	2	3	0.00537858	0.0622472	gene17147;gene26492
GO:0021610	facial nerve morphogenesis	2	3	0.00537858	0.0622472	gene17147;gene26492
GO:0021612	facial nerve structural organization	2	3	0.00537858	0.0622472	gene17147;gene26492
GO:0021636	trigeminal nerve morphogenesis	2	3	0.00537858	0.0622472	gene17147;gene26492
GO:0021637	trigeminal nerve structural organization	2	3	0.00537858	0.0622472	gene17147;gene26492
GO:0021783	preganglionic parasympathetic fiber development	2	3	0.00537858	0.0622472	gene17147;gene26492
GO:0032611	interleukin-1 beta production	2	3	0.00537858	0.0622472	gene17160;gene1990
GO:0032908	regulation of transforming growth factor beta1 production	2	3	0.00537858	0.0622472	gene1086;gene9948
GO:0033700	phospholipid efflux	2	3	0.00537858	0.0622472	gene10885;gene1990
GO:0034380	high-density lipoprotein particle assembly	2	3	0.00537858	0.0622472	gene10885;gene1990
GO:0048486	parasympathetic nervous system development	2	3	0.00537858	0.0622472	gene26492;gene17147
GO:0050701	interleukin-1 secretion	2	3	0.00537858	0.0622472	gene17160;gene1990
GO:0060180	female mating behavior	2	3	0.00537858	0.0622472	gene19363;gene20285
GO:0060244	negative regulation of cell proliferation involved in contact inhibition	2	3	0.00537858	0.0622472	gene16272;gene27162
GO:0060510	Type II pneumocyte differentiation	2	3	0.00537858	0.0622472	gene1691;gene25006
GO:0072216	positive regulation of metanephros development	2	3	0.00537858	0.0622472	gene4895;gene21354
GO:0090192	regulation of glomerulus development	2	3	0.00537858	0.0622472	gene4895;gene21354
GO:0090193	positive regulation of glomerulus development	2	3	0.00537858	0.0622472	gene4895;gene21354
GO:1901252	regulation of intracellular transport of viral material	2	3	0.00537858	0.0622472	gene21981;gene3645
GO:0010543	regulation of platelet activation	3	9	0.00546212	0.0622472	gene10167;gene24632;gene19058
GO:0030947	regulation of vascular endothelial growth factor receptor signaling pathway	3	9	0.00546212	0.0622472	gene16339;gene23276;gene25006
GO:0031581	hemidesmosome assembly	3	9	0.00546212	0.0622472	gene19279;gene19281;gene23465
GO:0032373	positive regulation of sterol transport	3	9	0.00546212	0.0622472	gene1990;gene20852;gene21354
GO:0032376	positive regulation of cholesterol transport	3	9	0.00546212	0.0622472	gene1990;gene20852;gene21354
GO:0032732	positive regulation of interleukin-1 production	3	9	0.00546212	0.0622472	gene4895;gene17851;gene927
GO:0034113	heterotypic cell-cell adhesion	3	9	0.00546212	0.0622472	gene231;gene9102;gene12223
GO:0050872	white fat cell differentiation	3	9	0.00546212	0.0622472	gene20852;gene25006;gene25901
GO:0055094	response to lipoprotein particle	3	9	0.00546212	0.0622472	gene1990;gene20852;gene17160
GO:0060396	growth hormone receptor signaling pathway	3	9	0.00546212	0.0622472	gene22504;gene24974;gene25134
GO:0071378	cellular response to growth hormone stimulus	3	9	0.00546212	0.0622472	gene22504;gene24974;gene25134
GO:2000479	regulation of cAMP-dependent protein kinase activity	3	9	0.00546212	0.0622472	gene16865;gene21354;gene17214
GO:0002455	humoral immune response mediated by circulating immunoglobulin	3	10	0.00755657	0.0791921	gene13304;gene24963;gene9581
GO:0006958	complement activation, classical pathway	3	10	0.00755657	0.0791921	gene13304;gene24963;gene9581
GO:0007618	mating	3	10	0.00755657	0.0791921	gene24632;gene19363;gene20285
GO:0010874	regulation of cholesterol efflux	3	10	0.00755657	0.0791921	gene1990;gene20852;gene21354
GO:0032651	regulation of interleukin-1 beta production	3	10	0.00755657	0.0791921	gene4895;gene17851;gene927
GO:0045429	positive regulation of nitric oxide biosynthetic process	3	10	0.00755657	0.0791921	gene13291;gene8552;gene927
GO:0045649	regulation of macrophage differentiation	3	10	0.00755657	0.0791921	gene21354;gene19058;gene8330
GO:0050919	negative chemotaxis	3	10	0.00755657	0.0791921	gene17146;gene17147;gene26492
GO:0097553	calcium ion transmembrane import into cytosol	3	10	0.00755657	0.0791921	gene16865;gene17851;gene20791
GO:1902656	calcium ion import into cytosol	3	10	0.00755657	0.0791921	gene16865;gene17851;gene20791
GO:1904407	positive regulation of nitric oxide metabolic process	3	10	0.00755657	0.0791921	gene13291;gene8552;gene927
GO:0007157	heterophilic cell-cell adhesion via plasma membrane cell adhesion molecules	3	11	0.0100629	0.094974	gene21638;gene8415;gene9760
GO:0019098	reproductive behavior	3	11	0.0100629	0.094974	gene24632;gene19363;gene20285
GO:0030104	water homeostasis	3	11	0.0100629	0.094974	gene10497;gene17875;gene21381
GO:0048841	regulation of axon extension involved in axon guidance	3	11	0.0100629	0.094974	gene26492;gene17146;gene17147
GO:0055090	acylglycerol homeostasis	3	11	0.0100629	0.094974	gene16244;gene30259;gene4062
GO:0060487	lung epithelial cell differentiation	3	11	0.0100629	0.094974	gene1691;gene25006;gene20285
GO:0070328	triglyceride homeostasis	3	11	0.0100629	0.094974	gene16244;gene30259;gene4062
GO:0090207	regulation of triglyceride metabolic process	3	11	0.0100629	0.094974	gene20429;gene2470;gene16281
GO:0000052	citrulline metabolic process	2	4	0.0104515	0.094974	gene13291;gene8552
GO:0002523	leukocyte migration involved in inflammatory response	2	4	0.0104515	0.094974	gene8001;gene8003
GO:0006691	leukotriene metabolic process	2	4	0.0104515	0.094974	gene3699;gene3702
GO:0006706	steroid catabolic process	2	4	0.0104515	0.094974	gene10885;gene10976
GO:0006883	cellular sodium ion homeostasis	2	4	0.0104515	0.094974	gene262;gene7596
GO:0010871	negative regulation of receptor biosynthetic process	2	4	0.0104515	0.094974	gene21354;gene20852
GO:0010887	negative regulation of cholesterol storage	2	4	0.0104515	0.094974	gene1990;gene20852
GO:0014059	regulation of dopamine secretion	2	4	0.0104515	0.094974	gene23124;gene62
GO:0021602	cranial nerve morphogenesis	2	4	0.0104515	0.094974	gene17147;gene26492
GO:0032612	interleukin-1 production	2	4	0.0104515	0.094974	gene17160;gene1990
GO:0034115	negative regulation of heterotypic cell-cell adhesion	2	4	0.0104515	0.094974	gene11146;gene21354
GO:0034201	response to oleic acid	2	4	0.0104515	0.094974	gene16244;gene30259
GO:0043615	astrocyte cell migration	2	4	0.0104515	0.094974	gene12102;gene19669
GO:0043691	reverse cholesterol transport	2	4	0.0104515	0.094974	gene10885;gene1990
GO:0050433	regulation of catecholamine secretion	2	4	0.0104515	0.094974	gene23124;gene62
GO:0050716	positive regulation of interleukin-1 secretion	2	4	0.0104515	0.094974	gene17851;gene927
GO:0050718	positive regulation of interleukin-1 beta secretion	2	4	0.0104515	0.094974	gene17851;gene927
GO:0050974	detection of mechanical stimulus involved in sensory perception	2	4	0.0104515	0.094974	gene8401;gene24632
GO:0055078	sodium ion homeostasis	2	4	0.0104515	0.094974	gene262;gene7596
GO:0061140	lung secretory cell differentiation	2	4	0.0104515	0.094974	gene1691;gene25006
GO:0070098	chemokine-mediated signaling pathway	2	4	0.0104515	0.094974	gene17851;gene19669
GO:0070587	regulation of cell-cell adhesion involved in gastrulation	2	4	0.0104515	0.094974	gene11146;gene21354
GO:0090208	positive regulation of triglyceride metabolic process	2	4	0.0104515	0.094974	gene20429;gene2470
GO:0090331	negative regulation of platelet aggregation	2	4	0.0104515	0.094974	gene10167;gene24632
GO:2000481	positive regulation of cAMP-dependent protein kinase activity	2	4	0.0104515	0.094974	gene16865;gene21354
GO:0046638	positive regulation of alpha-beta T cell differentiation	3	12	0.0129953	0.112222	gene16546;gene927;gene17851
GO:0048662	negative regulation of smooth muscle cell proliferation	3	12	0.0129953	0.112222	gene20852;gene21354;gene927
GO:0048747	muscle fiber development	3	12	0.0129953	0.112222	gene12339;gene26541;gene14433
GO:0060479	lung cell differentiation	3	12	0.0129953	0.112222	gene1691;gene25006;gene20285
GO:1902043	positive regulation of extrinsic apoptotic signaling pathway via death domain receptors	3	12	0.0129953	0.112222	gene1086;gene7766;gene17449
GO:1903428	positive regulation of reactive oxygen species biosynthetic process	3	12	0.0129953	0.112222	gene13291;gene8552;gene927
GO:0032720	negative regulation of tumor necrosis factor production	3	13	0.0163639	0.128593	gene12090;gene17118;gene21354
GO:0046579	positive regulation of Ras protein signal transduction	3	13	0.0163639	0.128593	gene25006;gene8330;gene24339
GO:0046635	positive regulation of alpha-beta T cell activation	3	13	0.0163639	0.128593	gene16546;gene927;gene17851
GO:0050663	cytokine secretion	3	13	0.0163639	0.128593	gene17851;gene17160;gene1990
GO:0055013	cardiac muscle cell development	3	13	0.0163639	0.128593	gene6122;gene12339;gene15686
GO:1902667	regulation of axon guidance	3	13	0.0163639	0.128593	gene26492;gene17146;gene17147
GO:1903556	negative regulation of tumor necrosis factor superfamily cytokine production	3	13	0.0163639	0.128593	gene12090;gene17118;gene21354
GO:0006198	cAMP catabolic process	2	5	0.0169259	0.128593	gene251;gene3286
GO:0006525	arginine metabolic process	2	5	0.0169259	0.128593	gene13291;gene8552
GO:0007019	microtubule depolymerization	2	5	0.0169259	0.128593	gene11824;gene22867
GO:0007350	blastoderm segmentation	2	5	0.0169259	0.128593	gene1179;gene17147
GO:0010755	regulation of plasminogen activation	2	5	0.0169259	0.128593	gene1086;gene24632
GO:0021960	anterior commissure morphogenesis	2	5	0.0169259	0.128593	gene1691;gene26492
GO:0030214	hyaluronan catabolic process	2	5	0.0169259	0.128593	gene13730;gene3148
GO:0030224	monocyte differentiation	2	5	0.0169259	0.128593	gene20852;gene8814
GO:0032770	positive regulation of monooxygenase activity	2	5	0.0169259	0.128593	gene10885;gene927
GO:0033344	cholesterol efflux	2	5	0.0169259	0.128593	gene10885;gene1990
GO:0034377	plasma lipoprotein particle assembly	2	5	0.0169259	0.128593	gene10885;gene1990
GO:0035584	calcium-mediated signaling using intracellular calcium source	2	5	0.0169259	0.128593	gene12332;gene8415
GO:0035989	tendon development	2	5	0.0169259	0.128593	gene27581;gene8401
GO:0042759	long-chain fatty acid biosynthetic process	2	5	0.0169259	0.128593	gene23386;gene11550
GO:0043372	positive regulation of CD4-positive, alpha-beta T cell differentiation	2	5	0.0169259	0.128593	gene927;gene17851
GO:0045123	cellular extravasation	2	5	0.0169259	0.128593	gene8415;gene19669
GO:0046339	diacylglycerol metabolic process	2	5	0.0169259	0.128593	gene16244;gene30259
GO:0048532	anatomical structure arrangement	2	5	0.0169259	0.128593	gene17147;gene26492
GO:0048843	negative regulation of axon extension involved in axon guidance	2	5	0.0169259	0.128593	gene17146;gene17147
GO:0050706	regulation of interleukin-1 beta secretion	2	5	0.0169259	0.128593	gene17851;gene927
GO:0050995	negative regulation of lipid catabolic process	2	5	0.0169259	0.128593	gene12090;gene3286
GO:0055062	phosphate ion homeostasis	2	5	0.0169259	0.128593	gene17365;gene17237
GO:0071636	positive regulation of transforming growth factor beta production	2	5	0.0169259	0.128593	gene1086;gene9948
GO:0072505	divalent inorganic anion homeostasis	2	5	0.0169259	0.128593	gene17365;gene17237
GO:0072506	trivalent inorganic anion homeostasis	2	5	0.0169259	0.128593	gene17365;gene17237
GO:1900121	negative regulation of receptor binding	2	5	0.0169259	0.128593	gene12662;gene21354
GO:2000516	positive regulation of CD4-positive, alpha-beta T cell activation	2	5	0.0169259	0.128593	gene927;gene17851
GO:0002762	negative regulation of myeloid leukocyte differentiation	3	14	0.0201749	0.147631	gene21354;gene14607;gene25134
GO:0008206	bile acid metabolic process	3	14	0.0201749	0.147631	gene24567;gene10976;gene20364
GO:0010596	negative regulation of endothelial cell migration	3	14	0.0201749	0.147631	gene1086;gene14532;gene18486
GO:0030301	cholesterol transport	3	14	0.0201749	0.147631	gene1990;gene10885;gene17160
GO:0055006	cardiac cell development	3	14	0.0201749	0.147631	gene6122;gene12339;gene15686
GO:0060416	response to growth hormone	3	14	0.0201749	0.147631	gene22504;gene24974;gene25134
GO:0042108	positive regulation of cytokine biosynthetic process	3	15	0.0244312	0.162042	gene4895;gene927;gene1086
GO:0043535	regulation of blood vessel endothelial cell migration	3	15	0.0244312	0.162042	gene1086;gene14532;gene18486
GO:0046637	regulation of alpha-beta T cell differentiation	3	15	0.0244312	0.162042	gene16546;gene927;gene17851
GO:0051963	regulation of synapse assembly	3	15	0.0244312	0.162042	gene19058;gene9760;gene15686
GO:0060428	lung epithelium development	3	15	0.0244312	0.162042	gene1691;gene25006;gene20285
GO:0071526	semaphorin-plexin signaling pathway	3	15	0.0244312	0.162042	gene17147;gene26492;gene17146
GO:0090004	positive regulation of establishment of protein localization to plasma membrane	3	15	0.0244312	0.162042	gene25134;gene25407;gene927
GO:1900117	regulation of execution phase of apoptosis	3	15	0.0244312	0.162042	gene12090;gene24825;gene26055
GO:2000378	negative regulation of reactive oxygen species metabolic process	3	15	0.0244312	0.162042	gene16865;gene26055;gene62
GO:0001964	startle response	2	6	0.0246725	0.162042	gene62;gene7525
GO:0003334	keratinocyte development	2	6	0.0246725	0.162042	gene20693;gene22273
GO:0007016	cytoskeletal anchoring at plasma membrane	2	6	0.0246725	0.162042	gene12136;gene20693
GO:0010544	negative regulation of platelet activation	2	6	0.0246725	0.162042	gene10167;gene24632
GO:0010885	regulation of cholesterol storage	2	6	0.0246725	0.162042	gene1990;gene20852
GO:0021785	branchiomotor neuron axon guidance	2	6	0.0246725	0.162042	gene26492;gene17147
GO:0031659	positive regulation of cyclin-dependent protein serine/threonine kinase activity involved in G1/S transition of mitotic cell cycle	2	6	0.0246725	0.162042	gene18486;gene25006
GO:0033629	negative regulation of cell adhesion mediated by integrin	2	6	0.0246725	0.162042	gene1656;gene3286
GO:0034350	regulation of glial cell apoptotic process	2	6	0.0246725	0.162042	gene19058;gene19669
GO:0034351	negative regulation of glial cell apoptotic process	2	6	0.0246725	0.162042	gene19058;gene19669
GO:0034694	response to prostaglandin	2	6	0.0246725	0.162042	gene12332;gene17851
GO:0035356	cellular triglyceride homeostasis	2	6	0.0246725	0.162042	gene16244;gene30259
GO:0036336	dendritic cell migration	2	6	0.0246725	0.162042	gene17851;gene9448
GO:0042044	fluid transport	2	6	0.0246725	0.162042	gene20791;gene16275
GO:0042953	lipoprotein transport	2	6	0.0246725	0.162042	gene19734;gene20852
GO:0044872	lipoprotein localization	2	6	0.0246725	0.162042	gene19734;gene20852
GO:0045019	negative regulation of nitric oxide biosynthetic process	2	6	0.0246725	0.162042	gene16865;gene26055
GO:0045940	positive regulation of steroid metabolic process	2	6	0.0246725	0.162042	gene10885;gene927
GO:0048846	axon extension involved in axon guidance	2	6	0.0246725	0.162042	gene17147;gene21638
GO:0051354	negative regulation of oxidoreductase activity	2	6	0.0246725	0.162042	gene62;gene16865
GO:0060242	contact inhibition	2	6	0.0246725	0.162042	gene16272;gene27162
GO:1902284	neuron projection extension involved in neuron projection guidance	2	6	0.0246725	0.162042	gene17147;gene21638
GO:1903859	regulation of dendrite extension	2	6	0.0246725	0.162042	gene62;gene6767
GO:1903861	positive regulation of dendrite extension	2	6	0.0246725	0.162042	gene62;gene6767
GO:1904406	negative regulation of nitric oxide metabolic process	2	6	0.0246725	0.162042	gene16865;gene26055
GO:0032370	positive regulation of lipid transport	3	16	0.0291325	0.169123	gene1990;gene20852;gene21354
GO:0033628	regulation of cell adhesion mediated by integrin	3	16	0.0291325	0.169123	gene15348;gene1656;gene3286
GO:0046889	positive regulation of lipid biosynthetic process	3	16	0.0291325	0.169123	gene20852;gene10885;gene927
GO:0046928	regulation of neurotransmitter secretion	3	16	0.0291325	0.169123	gene62;gene14433;gene23124
GO:0051057	positive regulation of small GTPase mediated signal transduction	3	16	0.0291325	0.169123	gene25006;gene8330;gene24339
GO:0051496	positive regulation of stress fiber assembly	3	16	0.0291325	0.169123	gene16272;gene18486;gene22130
GO:0060401	cytosolic calcium ion transport	3	16	0.0291325	0.169123	gene16865;gene17851;gene20791
GO:0060402	calcium ion transport into cytosol	3	16	0.0291325	0.169123	gene16865;gene17851;gene20791
GO:1903078	positive regulation of protein localization to plasma membrane	3	16	0.0291325	0.169123	gene25134;gene25407;gene927
GO:1904377	positive regulation of protein localization to cell periphery	3	16	0.0291325	0.169123	gene25134;gene25407;gene927
GO:0002548	monocyte chemotaxis	2	7	0.0335706	0.169123	gene17851;gene19669
GO:0002577	regulation of antigen processing and presentation	2	7	0.0335706	0.169123	gene17851;gene1086
GO:0009214	cyclic nucleotide catabolic process	2	7	0.0335706	0.169123	gene251;gene3286
GO:0021545	cranial nerve development	2	7	0.0335706	0.169123	gene17147;gene26492
GO:0030220	platelet formation	2	7	0.0335706	0.169123	gene14433;gene8814
GO:0030225	macrophage differentiation	2	7	0.0335706	0.169123	gene24419;gene8330
GO:0033057	multicellular organism reproductive behavior	2	7	0.0335706	0.169123	gene19363;gene20285
GO:0035094	response to nicotine	2	7	0.0335706	0.169123	gene13680;gene8415
GO:0035725	sodium ion transmembrane transport	2	7	0.0335706	0.169123	gene7596;gene27880
GO:0036066	protein O-linked fucosylation	2	7	0.0335706	0.169123	gene1086;gene3292
GO:0036344	platelet morphogenesis	2	7	0.0335706	0.169123	gene14433;gene8814
GO:0036445	neuronal stem cell division	2	7	0.0335706	0.169123	gene12429;gene10774
GO:0045124	regulation of bone resorption	2	7	0.0335706	0.169123	gene17008;gene8407
GO:0048485	sympathetic nervous system development	2	7	0.0335706	0.169123	gene17147;gene26492
GO:0051764	actin crosslink formation	2	7	0.0335706	0.169123	gene14433;gene9448
GO:0055057	neuroblast division	2	7	0.0335706	0.169123	gene12429;gene10774
GO:0055083	monovalent inorganic anion homeostasis	2	7	0.0335706	0.169123	gene17365;gene17237
GO:0071827	plasma lipoprotein particle organization	2	7	0.0335706	0.169123	gene10885;gene1990
GO:0098722	asymmetric stem cell division	2	7	0.0335706	0.169123	gene12429;gene16546
GO:1900120	regulation of receptor binding	2	7	0.0335706	0.169123	gene12662;gene21354
GO:1902668	negative regulation of axon guidance	2	7	0.0335706	0.169123	gene17146;gene17147
GO:1903010	regulation of bone development	2	7	0.0335706	0.169123	gene14607;gene19800
GO:1903427	negative regulation of reactive oxygen species biosynthetic process	2	7	0.0335706	0.169123	gene16865;gene26055
GO:1903792	negative regulation of anion transport	2	7	0.0335706	0.169123	gene17237;gene1086
GO:0003382	epithelial cell morphogenesis	3	17	0.0342757	0.169123	gene27581;gene20693;gene22273
GO:0006027	glycosaminoglycan catabolic process	3	17	0.0342757	0.169123	gene3704;gene13730;gene3148
GO:0006094	gluconeogenesis	3	17	0.0342757	0.169123	gene17449;gene2606;gene8900
GO:0006814	sodium ion transport	3	17	0.0342757	0.169123	gene6716;gene7596;gene27880
GO:0015918	sterol transport	3	17	0.0342757	0.169123	gene1990;gene10885;gene17160
GO:0021955	central nervous system neuron axonogenesis	3	17	0.0342757	0.169123	gene19058;gene1691;gene26492
GO:0032655	regulation of interleukin-12 production	3	17	0.0342757	0.169123	gene1086;gene927;gene17851
GO:0046634	regulation of alpha-beta T cell activation	3	17	0.0342757	0.169123	gene16546;gene927;gene17851
GO:0046949	fatty-acyl-CoA biosynthetic process	3	17	0.0342757	0.169123	gene19619;gene14480;gene25091
GO:1902305	regulation of sodium ion transmembrane transport	3	17	0.0342757	0.169123	gene10597;gene10600;gene16865
GO:0001960	negative regulation of cytokine-mediated signaling pathway	3	18	0.0398557	0.169123	gene21354;gene20852;gene6143
GO:0006026	aminoglycan catabolic process	3	18	0.0398557	0.169123	gene3704;gene13730;gene3148
GO:0019319	hexose biosynthetic process	3	18	0.0398557	0.169123	gene17449;gene2606;gene8900
GO:0032722	positive regulation of chemokine production	3	18	0.0398557	0.169123	gene21354;gene4895;gene927
GO:0035914	skeletal muscle cell differentiation	3	18	0.0398557	0.169123	gene17449;gene4895;gene8764
GO:0045582	positive regulation of T cell differentiation	3	18	0.0398557	0.169123	gene16546;gene927;gene17851
GO:0046326	positive regulation of glucose import	3	18	0.0398557	0.169123	gene21354;gene24807;gene25134
GO:0051588	regulation of neurotransmitter transport	3	18	0.0398557	0.169123	gene62;gene14433;gene23124
GO:0060415	muscle tissue morphogenesis	3	18	0.0398557	0.169123	gene24339;gene8401;gene8407
GO:2001239	regulation of extrinsic apoptotic signaling pathway in absence of ligand	3	18	0.0398557	0.169123	gene27162;gene11872;gene25006
GO:0000270	peptidoglycan metabolic process	1	1	0.0430188	0.169123	gene3704
GO:0000821	regulation of arginine metabolic process	1	1	0.0430188	0.169123	gene16865
GO:0001100	negative regulation of exit from mitosis	1	1	0.0430188	0.169123	gene18486
GO:0001767	establishment of lymphocyte polarity	1	1	0.0430188	0.169123	gene17851
GO:0001768	establishment of T cell polarity	1	1	0.0430188	0.169123	gene17851
GO:0001781	neutrophil apoptotic process	1	1	0.0430188	0.169123	gene927
GO:0002118	aggressive behavior	1	1	0.0430188	0.169123	gene7525
GO:0002158	osteoclast proliferation	1	1	0.0430188	0.169123	gene8330
GO:0002175	protein localization to paranode region of axon	1	1	0.0430188	0.169123	gene12136
GO:0002302	CD8-positive, alpha-beta T cell differentiation involved in immune response	1	1	0.0430188	0.169123	gene927
GO:0002347	response to tumor cell	1	1	0.0430188	0.169123	gene8135
GO:0002399	MHC class II protein complex assembly	1	1	0.0430188	0.169123	gene13358
GO:0002408	myeloid dendritic cell chemotaxis	1	1	0.0430188	0.169123	gene17851
GO:0002503	peptide antigen assembly with MHC class II protein complex	1	1	0.0430188	0.169123	gene13358
GO:0002580	regulation of antigen processing and presentation of peptide or polysaccharide antigen via MHC class II	1	1	0.0430188	0.169123	gene1086
GO:0002581	negative regulation of antigen processing and presentation of peptide or polysaccharide antigen via MHC class II	1	1	0.0430188	0.169123	gene1086
GO:0002605	negative regulation of dendritic cell antigen processing and presentation	1	1	0.0430188	0.169123	gene1086
GO:0002730	regulation of dendritic cell cytokine production	1	1	0.0430188	0.169123	gene3645
GO:0002731	negative regulation of dendritic cell cytokine production	1	1	0.0430188	0.169123	gene3645
GO:0002736	regulation of plasmacytoid dendritic cell cytokine production	1	1	0.0430188	0.169123	gene3645
GO:0002737	negative regulation of plasmacytoid dendritic cell cytokine production	1	1	0.0430188	0.169123	gene3645
GO:0003330	regulation of extracellular matrix constituent secretion	1	1	0.0430188	0.169123	gene18486
GO:0003331	positive regulation of extracellular matrix constituent secretion	1	1	0.0430188	0.169123	gene18486
GO:0006127	glycerophosphate shuttle	1	1	0.0430188	0.169123	gene8900
GO:0006542	glutamine biosynthetic process	1	1	0.0430188	0.169123	gene17376
GO:0006679	glucosylceramide biosynthetic process	1	1	0.0430188	0.169123	gene2050
GO:0006704	glucocorticoid biosynthetic process	1	1	0.0430188	0.169123	gene17484
GO:0006925	inflammatory cell apoptotic process	1	1	0.0430188	0.169123	gene927
GO:0006931	substrate-dependent cell migration, cell attachment to substrate	1	1	0.0430188	0.169123	gene5853
GO:0007354	zygotic determination of anterior/posterior axis, embryo	1	1	0.0430188	0.169123	gene1179
GO:0007619	courtship behavior	1	1	0.0430188	0.169123	gene20285
GO:0008050	female courtship behavior	1	1	0.0430188	0.169123	gene20285
GO:0008211	glucocorticoid metabolic process	1	1	0.0430188	0.169123	gene17484
GO:0009111	vitamin catabolic process	1	1	0.0430188	0.169123	gene13697
GO:0009253	peptidoglycan catabolic process	1	1	0.0430188	0.169123	gene3704
GO:0009635	response to herbicide	1	1	0.0430188	0.169123	gene13680
GO:0009946	proximal/distal axis specification	1	1	0.0430188	0.169123	gene25006
GO:0009992	cellular water homeostasis	1	1	0.0430188	0.169123	gene17875
GO:0010021	amylopectin biosynthetic process	1	1	0.0430188	0.169123	gene19984
GO:0010752	regulation of cGMP-mediated signaling	1	1	0.0430188	0.169123	gene1086
GO:0010754	negative regulation of cGMP-mediated signaling	1	1	0.0430188	0.169123	gene1086
GO:0010818	T cell chemotaxis	1	1	0.0430188	0.169123	gene19955
GO:0014722	regulation of skeletal muscle contraction by calcium ion signaling	1	1	0.0430188	0.169123	gene10925
GO:0014852	regulation of skeletal muscle contraction by neural stimulation via neuromuscular junction	1	1	0.0430188	0.169123	gene10925
GO:0014853	regulation of excitatory postsynaptic membrane potential involved in skeletal muscle contraction	1	1	0.0430188	0.169123	gene10925
GO:0015669	gas transport	1	1	0.0430188	0.169123	gene18913
GO:0015671	oxygen transport	1	1	0.0430188	0.169123	gene18913
GO:0015840	urea transport	1	1	0.0430188	0.169123	gene17875
GO:0016103	diterpenoid catabolic process	1	1	0.0430188	0.169123	gene13697
GO:0016115	terpenoid catabolic process	1	1	0.0430188	0.169123	gene13697
GO:0016338	calcium-independent cell-cell adhesion via plasma membrane cell-adhesion molecules	1	1	0.0430188	0.169123	gene21381
GO:0018272	protein-pyridoxal-5-phosphate linkage via peptidyl-N6-pyridoxal phosphate-L-lysine	1	1	0.0430188	0.169123	gene12377
GO:0018352	protein-pyridoxal-5-phosphate linkage	1	1	0.0430188	0.169123	gene12377
GO:0019072	viral genome packaging	1	1	0.0430188	0.169123	gene2606
GO:0019074	viral RNA genome packaging	1	1	0.0430188	0.169123	gene2606
GO:0019518	L-threonine catabolic process to glycine	1	1	0.0430188	0.169123	gene8778
GO:0019755	one-carbon compound transport	1	1	0.0430188	0.169123	gene17875
GO:0021563	glossopharyngeal nerve development	1	1	0.0430188	0.169123	gene26492
GO:0021564	vagus nerve development	1	1	0.0430188	0.169123	gene26492
GO:0021615	glossopharyngeal nerve morphogenesis	1	1	0.0430188	0.169123	gene26492
GO:0021644	vagus nerve morphogenesis	1	1	0.0430188	0.169123	gene26492
GO:0021730	trigeminal sensory nucleus development	1	1	0.0430188	0.169123	gene1691
GO:0021740	principal sensory nucleus of trigeminal nerve development	1	1	0.0430188	0.169123	gene1691
GO:0021784	postganglionic parasympathetic fiber development	1	1	0.0430188	0.169123	gene26492
GO:0021793	chemorepulsion of branchiomotor axon	1	1	0.0430188	0.169123	gene26492
GO:0030299	intestinal cholesterol absorption	1	1	0.0430188	0.169123	gene17160
GO:0030389	fructosamine metabolic process	1	1	0.0430188	0.169123	gene18766
GO:0030393	fructoselysine metabolic process	1	1	0.0430188	0.169123	gene18766
GO:0030842	regulation of intermediate filament depolymerization	1	1	0.0430188	0.169123	gene7875
GO:0030844	positive regulation of intermediate filament depolymerization	1	1	0.0430188	0.169123	gene7875
GO:0031394	positive regulation of prostaglandin biosynthetic process	1	1	0.0430188	0.169123	gene20852
GO:0032113	regulation of carbohydrate phosphatase activity	1	1	0.0430188	0.169123	gene927
GO:0032222	regulation of synaptic transmission, cholinergic	1	1	0.0430188	0.169123	gene309
GO:0032224	positive regulation of synaptic transmission, cholinergic	1	1	0.0430188	0.169123	gene309
GO:0032379	positive regulation of intracellular lipid transport	1	1	0.0430188	0.169123	gene20852
GO:0032382	positive regulation of intracellular sterol transport	1	1	0.0430188	0.169123	gene20852
GO:0032385	positive regulation of intracellular cholesterol transport	1	1	0.0430188	0.169123	gene20852
GO:0032489	regulation of Cdc42 protein signal transduction	1	1	0.0430188	0.169123	gene1990
GO:0032615	interleukin-12 production	1	1	0.0430188	0.169123	gene17851
GO:0032650	regulation of interleukin-1 alpha production	1	1	0.0430188	0.169123	gene6143
GO:0032690	negative regulation of interleukin-1 alpha production	1	1	0.0430188	0.169123	gene6143
GO:0032799	low-density lipoprotein receptor particle metabolic process	1	1	0.0430188	0.169123	gene20852
GO:0032829	regulation of CD4-positive, CD25-positive, alpha-beta regulatory T cell differentiation	1	1	0.0430188	0.169123	gene927
GO:0032831	positive regulation of CD4-positive, CD25-positive, alpha-beta regulatory T cell differentiation	1	1	0.0430188	0.169123	gene927
GO:0032832	regulation of CD4-positive, CD25-positive, alpha-beta regulatory T cell differentiation involved in immune response	1	1	0.0430188	0.169123	gene927
GO:0032834	positive regulation of CD4-positive, CD25-positive, alpha-beta regulatory T cell differentiation involved in immune response	1	1	0.0430188	0.169123	gene927
GO:0032898	neurotrophin production	1	1	0.0430188	0.169123	gene1179
GO:0032902	nerve growth factor production	1	1	0.0430188	0.169123	gene1179
GO:0033141	positive regulation of peptidyl-serine phosphorylation of STAT protein	1	1	0.0430188	0.169123	gene927
GO:0033239	negative regulation of cellular amine metabolic process	1	1	0.0430188	0.169123	gene16865
GO:0033241	regulation of cellular amine catabolic process	1	1	0.0430188	0.169123	gene16865
GO:0033242	negative regulation of cellular amine catabolic process	1	1	0.0430188	0.169123	gene16865
GO:0033274	response to vitamin B2	1	1	0.0430188	0.169123	gene10563
GO:0034653	retinoic acid catabolic process	1	1	0.0430188	0.169123	gene13697
GO:0035634	response to stilbenoid	1	1	0.0430188	0.169123	gene12090
GO:0035684	helper T cell extravasation	1	1	0.0430188	0.169123	gene19669
GO:0036005	response to macrophage colony-stimulating factor	1	1	0.0430188	0.169123	gene8330
GO:0036006	cellular response to macrophage colony-stimulating factor stimulus	1	1	0.0430188	0.169123	gene8330
GO:0036114	medium-chain fatty-acyl-CoA catabolic process	1	1	0.0430188	0.169123	gene11550
GO:0036116	long-chain fatty-acyl-CoA catabolic process	1	1	0.0430188	0.169123	gene11550
GO:0038145	macrophage colony-stimulating factor signaling pathway	1	1	0.0430188	0.169123	gene8330
GO:0038195	urokinase plasminogen activator signaling pathway	1	1	0.0430188	0.169123	gene10848
GO:0042363	fat-soluble vitamin catabolic process	1	1	0.0430188	0.169123	gene13697
GO:0042482	positive regulation of odontogenesis	1	1	0.0430188	0.169123	gene8330
GO:0042488	positive regulation of odontogenesis of dentin-containing tooth	1	1	0.0430188	0.169123	gene8330
GO:0042628	mating plug formation	1	1	0.0430188	0.169123	gene24632
GO:0042749	regulation of circadian sleep/wake cycle	1	1	0.0430188	0.169123	gene28390
GO:0044524	protein sulfhydration	1	1	0.0430188	0.169123	gene12377
GO:0044704	single-organism reproductive behavior	1	1	0.0430188	0.169123	gene24632
GO:0045074	regulation of interleukin-10 biosynthetic process	1	1	0.0430188	0.169123	gene6834
GO:0045081	negative regulation of interleukin-10 biosynthetic process	1	1	0.0430188	0.169123	gene6834
GO:0045108	regulation of intermediate filament polymerization or depolymerization	1	1	0.0430188	0.169123	gene7875
GO:0045187	regulation of circadian sleep/wake cycle, sleep	1	1	0.0430188	0.169123	gene28390
GO:0045297	post-mating behavior	1	1	0.0430188	0.169123	gene24632
GO:0045360	regulation of interleukin-1 biosynthetic process	1	1	0.0430188	0.169123	gene4895
GO:0045362	positive regulation of interleukin-1 biosynthetic process	1	1	0.0430188	0.169123	gene4895
GO:0045713	low-density lipoprotein particle receptor biosynthetic process	1	1	0.0430188	0.169123	gene20852
GO:0045763	negative regulation of cellular amino acid metabolic process	1	1	0.0430188	0.169123	gene16865
GO:0046136	positive regulation of vitamin metabolic process	1	1	0.0430188	0.169123	gene927
GO:0046476	glycosylceramide biosynthetic process	1	1	0.0430188	0.169123	gene2050
GO:0046588	negative regulation of calcium-dependent cell-cell adhesion	1	1	0.0430188	0.169123	gene10600
GO:0046877	regulation of saliva secretion	1	1	0.0430188	0.169123	gene25006
GO:0048210	Golgi vesicle fusion to target membrane	1	1	0.0430188	0.169123	gene25407
GO:0048388	endosomal lumen acidification	1	1	0.0430188	0.169123	gene16275
GO:0048739	cardiac muscle fiber development	1	1	0.0430188	0.169123	gene12339
GO:0048807	female genitalia morphogenesis	1	1	0.0430188	0.169123	gene25006
GO:0048808	male genitalia morphogenesis	1	1	0.0430188	0.169123	gene25006
GO:0050674	urothelial cell proliferation	1	1	0.0430188	0.169123	gene25006
GO:0050675	regulation of urothelial cell proliferation	1	1	0.0430188	0.169123	gene25006
GO:0050677	positive regulation of urothelial cell proliferation	1	1	0.0430188	0.169123	gene25006
GO:0050705	regulation of interleukin-1 alpha secretion	1	1	0.0430188	0.169123	gene6143
GO:0050712	negative regulation of interleukin-1 alpha secretion	1	1	0.0430188	0.169123	gene6143
GO:0050722	regulation of interleukin-1 beta biosynthetic process	1	1	0.0430188	0.169123	gene4895
GO:0050725	positive regulation of interleukin-1 beta biosynthetic process	1	1	0.0430188	0.169123	gene4895
GO:0051531	NFAT protein import into nucleus	1	1	0.0430188	0.169123	gene25134
GO:0051582	positive regulation of neurotransmitter uptake	1	1	0.0430188	0.169123	gene62
GO:0055011	atrial cardiac muscle cell differentiation	1	1	0.0430188	0.169123	gene6122
GO:0055014	atrial cardiac muscle cell development	1	1	0.0430188	0.169123	gene6122
GO:0060155	platelet dense granule organization	1	1	0.0430188	0.169123	gene1990
GO:0060430	lung saccule development	1	1	0.0430188	0.169123	gene25006
GO:0060432	lung pattern specification process	1	1	0.0430188	0.169123	gene25006
GO:0060435	bronchiole development	1	1	0.0430188	0.169123	gene25006
GO:0060436	bronchiole morphogenesis	1	1	0.0430188	0.169123	gene25006
GO:0060437	lung growth	1	1	0.0430188	0.169123	gene25006
GO:0060447	bud outgrowth involved in lung branching	1	1	0.0430188	0.169123	gene25006
GO:0060495	cell-cell signaling involved in lung development	1	1	0.0430188	0.169123	gene25006
GO:0060496	mesenchymal-epithelial cell signaling involved in lung development	1	1	0.0430188	0.169123	gene25006
GO:0060513	prostatic bud formation	1	1	0.0430188	0.169123	gene25006
GO:0060549	regulation of fructose 1,6-bisphosphate 1-phosphatase activity	1	1	0.0430188	0.169123	gene927
GO:0060550	positive regulation of fructose 1,6-bisphosphate 1-phosphatase activity	1	1	0.0430188	0.169123	gene927
GO:0060551	regulation of fructose 1,6-bisphosphate metabolic process	1	1	0.0430188	0.169123	gene927
GO:0060552	positive regulation of fructose 1,6-bisphosphate metabolic process	1	1	0.0430188	0.169123	gene927
GO:0060557	positive regulation of vitamin D biosynthetic process	1	1	0.0430188	0.169123	gene927
GO:0060558	regulation of calcidiol 1-monooxygenase activity	1	1	0.0430188	0.169123	gene927
GO:0060559	positive regulation of calcidiol 1-monooxygenase activity	1	1	0.0430188	0.169123	gene927
GO:0060611	mammary gland fat development	1	1	0.0430188	0.169123	gene8330
GO:0060876	semicircular canal formation	1	1	0.0430188	0.169123	gene25006
GO:0060879	semicircular canal fusion	1	1	0.0430188	0.169123	gene25006
GO:0061033	secretion by lung epithelial cell involved in lung growth	1	1	0.0430188	0.169123	gene25006
GO:0061108	seminal vesicle epithelium development	1	1	0.0430188	0.169123	gene24632
GO:0061115	lung proximal/distal axis specification	1	1	0.0430188	0.169123	gene25006
GO:0061141	lung ciliated cell differentiation	1	1	0.0430188	0.169123	gene1691
GO:0061181	regulation of chondrocyte development	1	1	0.0430188	0.169123	gene19800
GO:0061182	negative regulation of chondrocyte development	1	1	0.0430188	0.169123	gene19800
GO:0061300	cerebellum vasculature development	1	1	0.0430188	0.169123	gene16339
GO:0061301	cerebellum vasculature morphogenesis	1	1	0.0430188	0.169123	gene16339
GO:0061643	chemorepulsion of axon	1	1	0.0430188	0.169123	gene26492
GO:0070075	tear secretion	1	1	0.0430188	0.169123	gene25006
GO:0070350	regulation of white fat cell proliferation	1	1	0.0430188	0.169123	gene25006
GO:0070352	positive regulation of white fat cell proliferation	1	1	0.0430188	0.169123	gene25006
GO:0070384	Harderian gland development	1	1	0.0430188	0.169123	gene25006
GO:0070487	monocyte aggregation	1	1	0.0430188	0.169123	gene3148
GO:0070543	response to linoleic acid	1	1	0.0430188	0.169123	gene17160
GO:0070994	detection of oxidative stress	1	1	0.0430188	0.169123	gene21354
GO:0071205	protein localization to juxtaparanode region of axon	1	1	0.0430188	0.169123	gene12136
GO:0071228	cellular response to tumor cell	1	1	0.0430188	0.169123	gene8135
GO:0071266	'de novo' L-methionine biosynthetic process	1	1	0.0430188	0.169123	gene12377
GO:0071351	cellular response to interleukin-18	1	1	0.0430188	0.169123	gene927
GO:0071387	cellular response to cortisol stimulus	1	1	0.0430188	0.169123	gene1770
GO:0071505	response to mycophenolic acid	1	1	0.0430188	0.169123	gene4895
GO:0071506	cellular response to mycophenolic acid	1	1	0.0430188	0.169123	gene4895
GO:0071798	response to prostaglandin D	1	1	0.0430188	0.169123	gene12332
GO:0071799	cellular response to prostaglandin D stimulus	1	1	0.0430188	0.169123	gene12332
GO:0071878	negative regulation of adrenergic receptor signaling pathway	1	1	0.0430188	0.169123	gene16865
GO:0071918	urea transmembrane transport	1	1	0.0430188	0.169123	gene17875
GO:0072109	glomerular mesangium development	1	1	0.0430188	0.169123	gene4895
GO:0072110	glomerular mesangial cell proliferation	1	1	0.0430188	0.169123	gene4895
GO:0072301	regulation of metanephric glomerular mesangial cell proliferation	1	1	0.0430188	0.169123	gene4895
GO:0072303	positive regulation of glomerular metanephric mesangial cell proliferation	1	1	0.0430188	0.169123	gene4895
GO:0072610	interleukin-12 secretion	1	1	0.0430188	0.169123	gene17851
GO:0072683	T cell extravasation	1	1	0.0430188	0.169123	gene19669
GO:0090107	regulation of high-density lipoprotein particle assembly	1	1	0.0430188	0.169123	gene1990
GO:0090212	negative regulation of establishment of blood-brain barrier	1	1	0.0430188	0.169123	gene7491
GO:0090264	regulation of immune complex clearance by monocytes and macrophages	1	1	0.0430188	0.169123	gene19669
GO:0090265	positive regulation of immune complex clearance by monocytes and macrophages	1	1	0.0430188	0.169123	gene19669
GO:0090310	negative regulation of methylation-dependent chromatin silencing	1	1	0.0430188	0.169123	gene22955
GO:0090598	male anatomical structure morphogenesis	1	1	0.0430188	0.169123	gene25006
GO:0097029	mature conventional dendritic cell differentiation	1	1	0.0430188	0.169123	gene17851
GO:0097050	type B pancreatic cell apoptotic process	1	1	0.0430188	0.169123	gene24807
GO:0097332	response to antipsychotic drug	1	1	0.0430188	0.169123	gene17214
GO:0097338	response to clozapine	1	1	0.0430188	0.169123	gene17214
GO:0098703	calcium ion import across plasma membrane	1	1	0.0430188	0.169123	gene16865
GO:0098736	negative regulation of the force of heart contraction	1	1	0.0430188	0.169123	gene16865
GO:0098758	response to interleukin-8	1	1	0.0430188	0.169123	gene4895
GO:0098759	cellular response to interleukin-8	1	1	0.0430188	0.169123	gene4895
GO:0098856	intestinal lipid absorption	1	1	0.0430188	0.169123	gene17160
GO:0099612	protein localization to axon	1	1	0.0430188	0.169123	gene12136
GO:1900081	regulation of arginine catabolic process	1	1	0.0430188	0.169123	gene16865
GO:1900082	negative regulation of arginine catabolic process	1	1	0.0430188	0.169123	gene16865
GO:1900107	regulation of nodal signaling pathway	1	1	0.0430188	0.169123	gene734
GO:1900145	regulation of nodal signaling pathway involved in determination of left/right asymmetry	1	1	0.0430188	0.169123	gene734
GO:1900175	regulation of nodal signaling pathway involved in determination of lateral mesoderm left/right asymmetry	1	1	0.0430188	0.169123	gene734
GO:1900224	positive regulation of nodal signaling pathway involved in determination of lateral mesoderm left/right asymmetry	1	1	0.0430188	0.169123	gene734
GO:1900227	positive regulation of NLRP3 inflammasome complex assembly	1	1	0.0430188	0.169123	gene17160
GO:1900247	regulation of cytoplasmic translational elongation	1	1	0.0430188	0.169123	gene14856
GO:1900248	negative regulation of cytoplasmic translational elongation	1	1	0.0430188	0.169123	gene14856
GO:1900402	regulation of carbohydrate metabolic process by regulation of transcription from RNA polymerase II promoter	1	1	0.0430188	0.169123	gene22390
GO:1900533	palmitic acid metabolic process	1	1	0.0430188	0.169123	gene11550
GO:1900535	palmitic acid biosynthetic process	1	1	0.0430188	0.169123	gene11550
GO:1901204	regulation of adrenergic receptor signaling pathway involved in heart process	1	1	0.0430188	0.169123	gene16865
GO:1901205	negative regulation of adrenergic receptor signaling pathway involved in heart process	1	1	0.0430188	0.169123	gene16865
GO:1901382	regulation of chorionic trophoblast cell proliferation	1	1	0.0430188	0.169123	gene24825
GO:1901491	negative regulation of lymphangiogenesis	1	1	0.0430188	0.169123	gene14532
GO:1901624	negative regulation of lymphocyte chemotaxis	1	1	0.0430188	0.169123	gene19669
GO:1902083	negative regulation of peptidyl-cysteine S-nitrosylation	1	1	0.0430188	0.169123	gene16865
GO:1902228	positive regulation of macrophage colony-stimulating factor signaling pathway	1	1	0.0430188	0.169123	gene8330
GO:1902283	negative regulation of primary amine oxidase activity	1	1	0.0430188	0.169123	gene62
GO:1903045	neural crest cell migration involved in sympathetic nervous system development	1	1	0.0430188	0.169123	gene17147
GO:1903248	regulation of citrulline biosynthetic process	1	1	0.0430188	0.169123	gene16865
GO:1903249	negative regulation of citrulline biosynthetic process	1	1	0.0430188	0.169123	gene16865
GO:1903918	regulation of actin filament severing	1	1	0.0430188	0.169123	gene8814
GO:1903919	negative regulation of actin filament severing	1	1	0.0430188	0.169123	gene8814
GO:1903921	regulation of protein processing in phagocytic vesicle	1	1	0.0430188	0.169123	gene8814
GO:1903923	positive regulation of protein processing in phagocytic vesicle	1	1	0.0430188	0.169123	gene8814
GO:1903964	monounsaturated fatty acid metabolic process	1	1	0.0430188	0.169123	gene23386
GO:1903966	monounsaturated fatty acid biosynthetic process	1	1	0.0430188	0.169123	gene23386
GO:1903971	positive regulation of response to macrophage colony-stimulating factor	1	1	0.0430188	0.169123	gene8330
GO:1903974	positive regulation of cellular response to macrophage colony-stimulating factor stimulus	1	1	0.0430188	0.169123	gene8330
GO:1903977	positive regulation of glial cell migration	1	1	0.0430188	0.169123	gene8330
GO:1904048	regulation of spontaneous neurotransmitter secretion	1	1	0.0430188	0.169123	gene62
GO:1904049	negative regulation of spontaneous neurotransmitter secretion	1	1	0.0430188	0.169123	gene62
GO:1904139	regulation of microglial cell migration	1	1	0.0430188	0.169123	gene8330
GO:1904141	positive regulation of microglial cell migration	1	1	0.0430188	0.169123	gene8330
GO:1904708	regulation of granulosa cell apoptotic process	1	1	0.0430188	0.169123	gene24825
GO:1990755	mitotic spindle microtubule depolymerization	1	1	0.0430188	0.169123	gene22867
GO:2000048	negative regulation of cell-cell adhesion mediated by cadherin	1	1	0.0430188	0.169123	gene18486
GO:2000056	regulation of Wnt signaling pathway involved in digestive tract morphogenesis	1	1	0.0430188	0.169123	gene23352
GO:2000057	negative regulation of Wnt signaling pathway involved in digestive tract morphogenesis	1	1	0.0430188	0.169123	gene23352
GO:2000119	negative regulation of sodium-dependent phosphate transport	1	1	0.0430188	0.169123	gene17237
GO:2000169	regulation of peptidyl-cysteine S-nitrosylation	1	1	0.0430188	0.169123	gene16865
GO:2000182	regulation of progesterone biosynthetic process	1	1	0.0430188	0.169123	gene4895
GO:2000283	negative regulation of cellular amino acid biosynthetic process	1	1	0.0430188	0.169123	gene16865
GO:2000307	regulation of tumor necrosis factor (ligand) superfamily member 11 production	1	1	0.0430188	0.169123	gene927
GO:2000309	positive regulation of tumor necrosis factor (ligand) superfamily member 11 production	1	1	0.0430188	0.169123	gene927
GO:2000382	positive regulation of mesoderm development	1	1	0.0430188	0.169123	gene734
GO:2000425	regulation of apoptotic cell clearance	1	1	0.0430188	0.169123	gene19669
GO:2000427	positive regulation of apoptotic cell clearance	1	1	0.0430188	0.169123	gene19669
GO:2000477	regulation of metanephric glomerular visceral epithelial cell development	1	1	0.0430188	0.169123	gene21354
GO:2000478	positive regulation of metanephric glomerular visceral epithelial cell development	1	1	0.0430188	0.169123	gene21354
GO:2000502	negative regulation of natural killer cell chemotaxis	1	1	0.0430188	0.169123	gene19669
GO:2000534	positive regulation of renal albumin absorption	1	1	0.0430188	0.169123	gene21354
GO:2000547	regulation of dendritic cell dendrite assembly	1	1	0.0430188	0.169123	gene17851
GO:2000549	positive regulation of dendritic cell dendrite assembly	1	1	0.0430188	0.169123	gene17851
GO:2000590	negative regulation of metanephric mesenchymal cell migration	1	1	0.0430188	0.169123	gene21354
GO:2000660	negative regulation of interleukin-1-mediated signaling pathway	1	1	0.0430188	0.169123	gene6143
GO:2000698	positive regulation of epithelial cell differentiation involved in kidney development	1	1	0.0430188	0.169123	gene21354
GO:2000707	positive regulation of dense core granule biogenesis	1	1	0.0430188	0.169123	gene19058
GO:2000795	negative regulation of epithelial cell proliferation involved in lung morphogenesis	1	1	0.0430188	0.169123	gene1691
GO:2000896	amylopectin metabolic process	1	1	0.0430188	0.169123	gene19984
GO:2001027	negative regulation of endothelial cell chemotaxis	1	1	0.0430188	0.169123	gene1086
GO:2001190	positive regulation of T cell activation via T cell receptor contact with antigen bound to MHC molecule on antigen presenting cell	1	1	0.0430188	0.169123	gene13358
GO:2001280	positive regulation of unsaturated fatty acid biosynthetic process	1	1	0.0430188	0.169123	gene20852
GO:2001287	negative regulation of caveolin-mediated endocytosis	1	1	0.0430188	0.169123	gene19734
GO:2001295	malonyl-CoA biosynthetic process	1	1	0.0430188	0.169123	gene19619
GO:0002076	osteoblast development	2	8	0.0435074	0.169123	gene10563;gene3613
GO:0007617	mating behavior	2	8	0.0435074	0.169123	gene19363;gene20285
GO:0030195	negative regulation of blood coagulation	2	8	0.0435074	0.169123	gene10167;gene24632
GO:0031102	neuron projection regeneration	2	8	0.0435074	0.169123	gene10885;gene12662
GO:0031657	regulation of cyclin-dependent protein serine/threonine kinase activity involved in G1/S transition of mitotic cell cycle	2	8	0.0435074	0.169123	gene18486;gene25006
GO:0036314	response to sterol	2	8	0.0435074	0.169123	gene734;gene1990
GO:0043370	regulation of CD4-positive, alpha-beta T cell differentiation	2	8	0.0435074	0.169123	gene927;gene17851
GO:0045651	positive regulation of macrophage differentiation	2	8	0.0435074	0.169123	gene19058;gene8330
GO:0045655	regulation of monocyte differentiation	2	8	0.0435074	0.169123	gene14607;gene8330
GO:0046058	cAMP metabolic process	2	8	0.0435074	0.169123	gene251;gene3286
GO:0048483	autonomic nervous system development	2	8	0.0435074	0.169123	gene26492;gene17147
GO:0050849	negative regulation of calcium-mediated signaling	2	8	0.0435074	0.169123	gene16865;gene20791
GO:0050906	detection of stimulus involved in sensory perception	2	8	0.0435074	0.169123	gene8401;gene24632
GO:0051952	regulation of amine transport	2	8	0.0435074	0.169123	gene23124;gene62
GO:0055017	cardiac muscle tissue growth	2	8	0.0435074	0.169123	gene8407;gene15686
GO:0055089	fatty acid homeostasis	2	8	0.0435074	0.169123	gene16244;gene30259
GO:0060419	heart growth	2	8	0.0435074	0.169123	gene8407;gene15686
GO:0060445	branching involved in salivary gland morphogenesis	2	8	0.0435074	0.169123	gene17147;gene25006
GO:0060512	prostate gland morphogenesis	2	8	0.0435074	0.169123	gene1248;gene25006
GO:0065005	protein-lipid complex assembly	2	8	0.0435074	0.169123	gene10885;gene1990
GO:0070723	response to cholesterol	2	8	0.0435074	0.169123	gene734;gene1990
GO:0071634	regulation of transforming growth factor beta production	2	8	0.0435074	0.169123	gene1086;gene9948
GO:1900047	negative regulation of hemostasis	2	8	0.0435074	0.169123	gene10167;gene24632
GO:1902287	semaphorin-plexin signaling pathway involved in axon guidance	2	8	0.0435074	0.169123	gene17147;gene26492
GO:2000514	regulation of CD4-positive, alpha-beta T cell activation	2	8	0.0435074	0.169123	gene927;gene17851
GO:0001953	negative regulation of cell-matrix adhesion	3	19	0.0458648	0.176804	gene1086;gene1656;gene25134
GO:0010470	regulation of gastrulation	3	19	0.0458648	0.176804	gene9966;gene11146;gene21354
GO:0010828	positive regulation of glucose transport	3	19	0.0458648	0.176804	gene21354;gene24807;gene25134
GO:0010955	negative regulation of protein processing	3	19	0.0458648	0.176804	gene1086;gene24632;gene6143
GO:0021675	nerve development	3	19	0.0458648	0.176804	gene17147;gene26492;gene24632
GO:0030316	osteoclast differentiation	3	19	0.0458648	0.176804	gene16287;gene26759;gene8330
GO:0046364	monosaccharide biosynthetic process	3	19	0.0458648	0.176804	gene17449;gene2606;gene8900
GO:0048675	axon extension	3	19	0.0458648	0.176804	gene17147;gene21638;gene27880
GO:1903318	negative regulation of protein maturation	3	19	0.0458648	0.176804	gene1086;gene24632;gene6143
GO:0000038	very long-chain fatty acid metabolic process	3	20	0.0522938	0.197035	gene14480;gene20364;gene25091
GO:0017145	stem cell division	3	20	0.0522938	0.197035	gene12429;gene10774;gene16546
GO:0032233	positive regulation of actin filament bundle assembly	3	20	0.0522938	0.197035	gene16272;gene18486;gene22130
GO:0070509	calcium ion import	3	20	0.0522938	0.197035	gene16865;gene17851;gene20791
GO:1902106	negative regulation of leukocyte differentiation	3	20	0.0522938	0.197035	gene21354;gene14607;gene25134
GO:0006071	glycerol metabolic process	2	9	0.0543774	0.200361	gene16244;gene30259
GO:0006584	catecholamine metabolic process	2	9	0.0543774	0.200361	gene62;gene27204
GO:0009065	glutamine family amino acid catabolic process	2	9	0.0543774	0.200361	gene13291;gene8552
GO:0009712	catechol-containing compound metabolic process	2	9	0.0543774	0.200361	gene62;gene27204
GO:0010954	positive regulation of protein processing	2	9	0.0543774	0.200361	gene25407;gene8814
GO:0015937	coenzyme A biosynthetic process	2	9	0.0543774	0.200361	gene19619;gene11550
GO:0021846	cell proliferation in forebrain	2	9	0.0543774	0.200361	gene12429;gene10774
GO:0030212	hyaluronan metabolic process	2	9	0.0543774	0.200361	gene13730;gene3148
GO:0030517	negative regulation of axon extension	2	9	0.0543774	0.200361	gene17147;gene17146
GO:0050819	negative regulation of coagulation	2	9	0.0543774	0.200361	gene10167;gene24632
GO:0051209	release of sequestered calcium ion into cytosol	2	9	0.0543774	0.200361	gene17851;gene20791
GO:0051900	regulation of mitochondrial depolarization	2	9	0.0543774	0.200361	gene8069;gene11872
GO:0071804	cellular potassium ion transport	2	9	0.0543774	0.200361	gene27880;gene7596
GO:0071805	potassium ion transmembrane transport	2	9	0.0543774	0.200361	gene27880;gene7596
GO:0072215	regulation of metanephros development	2	9	0.0543774	0.200361	gene4895;gene21354
GO:0090184	positive regulation of kidney development	2	9	0.0543774	0.200361	gene4895;gene21354
GO:1900119	positive regulation of execution phase of apoptosis	2	9	0.0543774	0.200361	gene24825;gene26055
GO:1901099	negative regulation of signal transduction in absence of ligand	2	9	0.0543774	0.200361	gene11872;gene25006
GO:1902285	semaphorin-plexin signaling pathway involved in neuron projection guidance	2	9	0.0543774	0.200361	gene17147;gene26492
GO:1903319	positive regulation of protein maturation	2	9	0.0543774	0.200361	gene25407;gene8814
GO:2001240	negative regulation of extrinsic apoptotic signaling pathway in absence of ligand	2	9	0.0543774	0.200361	gene11872;gene25006
GO:0031016	pancreas development	3	21	0.0591317	0.215593	gene25006;gene6395;gene734
GO:0060761	negative regulation of response to cytokine stimulus	3	21	0.0591317	0.215593	gene21354;gene20852;gene6143
GO:0000578	embryonic axis specification	2	10	0.0660826	0.232012	gene734;gene1179
GO:0001516	prostaglandin biosynthetic process	2	10	0.0660826	0.232012	gene26055;gene28390
GO:0001836	release of cytochrome c from mitochondria	2	10	0.0660826	0.232012	gene11872;gene24825
GO:0009268	response to pH	2	10	0.0660826	0.232012	gene14607;gene7491
GO:0010869	regulation of receptor biosynthetic process	2	10	0.0660826	0.232012	gene21354;gene20852
GO:0019400	alditol metabolic process	2	10	0.0660826	0.232012	gene16244;gene30259
GO:0031069	hair follicle morphogenesis	2	10	0.0660826	0.232012	gene19278;gene25006
GO:0032925	regulation of activin receptor signaling pathway	2	10	0.0660826	0.232012	gene25006;gene734
GO:0044705	multi-organism reproductive behavior	2	10	0.0660826	0.232012	gene19363;gene20285
GO:0046457	prostanoid biosynthetic process	2	10	0.0660826	0.232012	gene26055;gene28390
GO:0046850	regulation of bone remodeling	2	10	0.0660826	0.232012	gene17008;gene8407
GO:0050879	multicellular organismal movement	2	10	0.0660826	0.232012	gene10925;gene20791
GO:0050881	musculoskeletal movement	2	10	0.0660826	0.232012	gene10925;gene20791
GO:0050886	endocrine process	2	10	0.0660826	0.232012	gene22856;gene16339
GO:0050891	multicellular organismal water homeostasis	2	10	0.0660826	0.232012	gene10497;gene21381
GO:0050982	detection of mechanical stimulus	2	10	0.0660826	0.232012	gene8401;gene24632
GO:0050996	positive regulation of lipid catabolic process	2	10	0.0660826	0.232012	gene20429;gene2470
GO:0060384	innervation	2	10	0.0660826	0.232012	gene17147;gene24632
GO:0071825	protein-lipid complex subunit organization	2	10	0.0660826	0.232012	gene10885;gene1990
GO:0097028	dendritic cell differentiation	2	10	0.0660826	0.232012	gene17851;gene17447
GO:0098659	inorganic cation import into cell	2	10	0.0660826	0.232012	gene16865;gene27880
GO:0099587	inorganic ion import into cell	2	10	0.0660826	0.232012	gene16865;gene27880
GO:1902254	negative regulation of intrinsic apoptotic signaling pathway by p53 class mediator	2	10	0.0660826	0.232012	gene62;gene3148
GO:2001222	regulation of neuron migration	2	10	0.0660826	0.232012	gene17147;gene24339
GO:0045912	negative regulation of carbohydrate metabolic process	3	22	0.0663662	0.232616	gene21354;gene62;gene1656
GO:0060359	response to ammonium ion	3	22	0.0663662	0.232616	gene7766;gene20841;gene62
GO:0002793	positive regulation of peptide secretion	3	23	0.0739839	0.235208	gene14607;gene24807;gene8001
GO:0009914	hormone transport	3	23	0.0739839	0.235208	gene16339;gene27471;gene734
GO:0090199	regulation of release of cytochrome c from mitochondria	3	23	0.0739839	0.235208	gene62;gene10848;gene8069
GO:0001755	neural crest cell migration	2	11	0.0785315	0.235208	gene17146;gene17147
GO:0007193	adenylate cyclase-inhibiting G-protein coupled receptor signaling pathway	2	11	0.0785315	0.235208	gene10497;gene8407
GO:0008356	asymmetric cell division	2	11	0.0785315	0.235208	gene12429;gene16546
GO:0021952	central nervous system projection neuron axonogenesis	2	11	0.0785315	0.235208	gene1691;gene26492
GO:0033363	secretory granule organization	2	11	0.0785315	0.235208	gene24632;gene1990
GO:0036065	fucosylation	2	11	0.0785315	0.235208	gene1086;gene3292
GO:0048103	somatic stem cell division	2	11	0.0785315	0.235208	gene12429;gene10774
GO:0051283	negative regulation of sequestering of calcium ion	2	11	0.0785315	0.235208	gene17851;gene20791
GO:0060603	mammary gland duct morphogenesis	2	11	0.0785315	0.235208	gene8330;gene25006
GO:0061384	heart trabecula morphogenesis	2	11	0.0785315	0.235208	gene8407;gene6122
GO:0071242	cellular response to ammonium ion	2	11	0.0785315	0.235208	gene20841;gene62
GO:0072661	protein targeting to plasma membrane	2	11	0.0785315	0.235208	gene11146;gene25407
GO:0098661	inorganic anion transmembrane transport	2	11	0.0785315	0.235208	gene13292;gene17365
GO:1902253	regulation of intrinsic apoptotic signaling pathway by p53 class mediator	2	11	0.0785315	0.235208	gene62;gene3148
GO:0001942	hair follicle development	3	24	0.0819703	0.235208	gene19278;gene25006;gene12102
GO:0007422	peripheral nervous system development	3	24	0.0819703	0.235208	gene26492;gene21905;gene309
GO:0019722	calcium-mediated signaling	3	24	0.0819703	0.235208	gene10925;gene12332;gene8415
GO:0022404	molting cycle process	3	24	0.0819703	0.235208	gene19278;gene25006;gene12102
GO:0022405	hair cycle process	3	24	0.0819703	0.235208	gene19278;gene25006;gene12102
GO:0032642	regulation of chemokine production	3	24	0.0819703	0.235208	gene21354;gene4895;gene927
GO:0051017	actin filament bundle assembly	3	24	0.0819703	0.235208	gene14433;gene9448;gene26338
GO:0072089	stem cell proliferation	3	24	0.0819703	0.235208	gene12429;gene10774;gene7875
GO:0098773	skin epidermis development	3	24	0.0819703	0.235208	gene19278;gene25006;gene12102
GO:0000820	regulation of glutamine family amino acid metabolic process	1	2	0.0841921	0.235208	gene16865
GO:0001778	plasma membrane repair	1	2	0.0841921	0.235208	gene23276
GO:0001867	complement activation, lectin pathway	1	2	0.0841921	0.235208	gene2417
GO:0002396	MHC protein complex assembly	1	2	0.0841921	0.235208	gene13358
GO:0002501	peptide antigen assembly with MHC protein complex	1	2	0.0841921	0.235208	gene13358
GO:0002578	negative regulation of antigen processing and presentation	1	2	0.0841921	0.235208	gene1086
GO:0002606	positive regulation of dendritic cell antigen processing and presentation	1	2	0.0841921	0.235208	gene17851
GO:0003241	growth involved in heart morphogenesis	1	2	0.0841921	0.235208	gene8407
GO:0003245	cardiac muscle tissue growth involved in heart morphogenesis	1	2	0.0841921	0.235208	gene8407
GO:0003298	physiological muscle hypertrophy	1	2	0.0841921	0.235208	gene15686
GO:0003301	physiological cardiac muscle hypertrophy	1	2	0.0841921	0.235208	gene15686
GO:0006116	NADH oxidation	1	2	0.0841921	0.235208	gene8900
GO:0006211	5-methylcytosine catabolic process	1	2	0.0841921	0.235208	gene22955
GO:0006566	threonine metabolic process	1	2	0.0841921	0.235208	gene8778
GO:0006567	threonine catabolic process	1	2	0.0841921	0.235208	gene8778
GO:0006707	cholesterol catabolic process	1	2	0.0841921	0.235208	gene10885
GO:0007320	insemination	1	2	0.0841921	0.235208	gene24632
GO:0007352	zygotic specification of dorsal/ventral axis	1	2	0.0841921	0.235208	gene734
GO:0007620	copulation	1	2	0.0841921	0.235208	gene24632
GO:0008300	isoprenoid catabolic process	1	2	0.0841921	0.235208	gene13697
GO:0009092	homoserine metabolic process	1	2	0.0841921	0.235208	gene12377
GO:0009447	putrescine catabolic process	1	2	0.0841921	0.235208	gene27059
GO:0010636	positive regulation of mitochondrial fusion	1	2	0.0841921	0.235208	gene62
GO:0010746	regulation of plasma membrane long-chain fatty acid transport	1	2	0.0841921	0.235208	gene1086
GO:0010748	negative regulation of plasma membrane long-chain fatty acid transport	1	2	0.0841921	0.235208	gene1086
GO:0010838	positive regulation of keratinocyte proliferation	1	2	0.0841921	0.235208	gene25006
GO:0010893	positive regulation of steroid biosynthetic process	1	2	0.0841921	0.235208	gene927
GO:0014819	regulation of skeletal muscle contraction	1	2	0.0841921	0.235208	gene10925
GO:0015872	dopamine transport	1	2	0.0841921	0.235208	gene62
GO:0016045	detection of bacterium	1	2	0.0841921	0.235208	gene3704
GO:0016127	sterol catabolic process	1	2	0.0841921	0.235208	gene10885
GO:0019343	cysteine biosynthetic process via cystathionine	1	2	0.0841921	0.235208	gene12377
GO:0019344	cysteine biosynthetic process	1	2	0.0841921	0.235208	gene12377
GO:0019346	transsulfuration	1	2	0.0841921	0.235208	gene12377
GO:0019857	5-methylcytosine metabolic process	1	2	0.0841921	0.235208	gene22955
GO:0021683	cerebellar granular layer morphogenesis	1	2	0.0841921	0.235208	gene24632
GO:0021824	cerebral cortex tangential migration using cell-axon interactions	1	2	0.0841921	0.235208	gene17147
GO:0021828	gonadotrophin-releasing hormone neuronal migration to the hypothalamus	1	2	0.0841921	0.235208	gene17147
GO:0021849	neuroblast division in subventricular zone	1	2	0.0841921	0.235208	gene10774
GO:0021855	hypothalamus cell migration	1	2	0.0841921	0.235208	gene17147
GO:0021856	hypothalamic tangential migration using cell-axon interactions	1	2	0.0841921	0.235208	gene17147
GO:0021886	hypothalamus gonadotrophin-releasing hormone neuron differentiation	1	2	0.0841921	0.235208	gene17147
GO:0021888	hypothalamus gonadotrophin-releasing hormone neuron development	1	2	0.0841921	0.235208	gene17147
GO:0021979	hypothalamus cell differentiation	1	2	0.0841921	0.235208	gene17147
GO:0030538	embryonic genitalia morphogenesis	1	2	0.0841921	0.235208	gene25006
GO:0030573	bile acid catabolic process	1	2	0.0841921	0.235208	gene10976
GO:0031547	brain-derived neurotrophic factor receptor signaling pathway	1	2	0.0841921	0.235208	gene27880
GO:0032352	positive regulation of hormone metabolic process	1	2	0.0841921	0.235208	gene4895
GO:0032377	regulation of intracellular lipid transport	1	2	0.0841921	0.235208	gene20852
GO:0032380	regulation of intracellular sterol transport	1	2	0.0841921	0.235208	gene20852
GO:0032383	regulation of intracellular cholesterol transport	1	2	0.0841921	0.235208	gene20852
GO:0032455	nerve growth factor processing	1	2	0.0841921	0.235208	gene1179
GO:0032493	response to bacterial lipoprotein	1	2	0.0841921	0.235208	gene17160
GO:0032510	endosome to lysosome transport via multivesicular body sorting pathway	1	2	0.0841921	0.235208	gene22810
GO:0032693	negative regulation of interleukin-10 production	1	2	0.0841921	0.235208	gene6834
GO:0032747	positive regulation of interleukin-23 production	1	2	0.0841921	0.235208	gene927
GO:0032808	lacrimal gland development	1	2	0.0841921	0.235208	gene25006
GO:0032917	polyamine acetylation	1	2	0.0841921	0.235208	gene27059
GO:0032918	spermidine acetylation	1	2	0.0841921	0.235208	gene27059
GO:0032919	spermine acetylation	1	2	0.0841921	0.235208	gene27059
GO:0032920	putrescine acetylation	1	2	0.0841921	0.235208	gene27059
GO:0033028	myeloid cell apoptotic process	1	2	0.0841921	0.235208	gene927
GO:0033139	regulation of peptidyl-serine phosphorylation of STAT protein	1	2	0.0841921	0.235208	gene927
GO:0033306	phytol metabolic process	1	2	0.0841921	0.235208	gene24531
GO:0034116	positive regulation of heterotypic cell-cell adhesion	1	2	0.0841921	0.235208	gene3148
GO:0034196	acylglycerol transport	1	2	0.0841921	0.235208	gene17160
GO:0034197	triglyceride transport	1	2	0.0841921	0.235208	gene17160
GO:0034370	triglyceride-rich lipoprotein particle remodeling	1	2	0.0841921	0.235208	gene10885
GO:0034372	very-low-density lipoprotein particle remodeling	1	2	0.0841921	0.235208	gene10885
GO:0034776	response to histamine	1	2	0.0841921	0.235208	gene20841
GO:0035290	trunk segmentation	1	2	0.0841921	0.235208	gene17147
GO:0035376	sterol import	1	2	0.0841921	0.235208	gene17160
GO:0035426	extracellular matrix-cell signaling	1	2	0.0841921	0.235208	gene16339
GO:0036112	medium-chain fatty-acyl-CoA metabolic process	1	2	0.0841921	0.235208	gene11550
GO:0036115	fatty-acyl-CoA catabolic process	1	2	0.0841921	0.235208	gene11550
GO:0036484	trunk neural crest cell migration	1	2	0.0841921	0.235208	gene17147
GO:0036486	ventral trunk neural crest cell migration	1	2	0.0841921	0.235208	gene17147
GO:0040034	regulation of development, heterochronic	1	2	0.0841921	0.235208	gene24632
GO:0042360	vitamin E metabolic process	1	2	0.0841921	0.235208	gene7491
GO:0042535	positive regulation of tumor necrosis factor biosynthetic process	1	2	0.0841921	0.235208	gene1086
GO:0042663	regulation of endodermal cell fate specification	1	2	0.0841921	0.235208	gene9966
GO:0042701	progesterone secretion	1	2	0.0841921	0.235208	gene16339
GO:0042737	drug catabolic process	1	2	0.0841921	0.235208	gene16859
GO:0043616	keratinocyte proliferation	1	2	0.0841921	0.235208	gene25006
GO:0043652	engulfment of apoptotic cell	1	2	0.0841921	0.235208	gene1086
GO:0044130	negative regulation of growth of symbiont in host	1	2	0.0841921	0.235208	gene927
GO:0044146	negative regulation of growth of symbiont involved in interaction with host	1	2	0.0841921	0.235208	gene927
GO:0044241	lipid digestion	1	2	0.0841921	0.235208	gene17160
GO:0045196	establishment or maintenance of neuroblast polarity	1	2	0.0841921	0.235208	gene12429
GO:0045200	establishment of neuroblast polarity	1	2	0.0841921	0.235208	gene12429
GO:0045217	cell-cell junction maintenance	1	2	0.0841921	0.235208	gene10326
GO:0045218	zonula adherens maintenance	1	2	0.0841921	0.235208	gene10326
GO:0045410	positive regulation of interleukin-6 biosynthetic process	1	2	0.0841921	0.235208	gene927
GO:0045591	positive regulation of regulatory T cell differentiation	1	2	0.0841921	0.235208	gene927
GO:0045650	negative regulation of macrophage differentiation	1	2	0.0841921	0.235208	gene21354
GO:0045656	negative regulation of monocyte differentiation	1	2	0.0841921	0.235208	gene14607
GO:0045715	negative regulation of low-density lipoprotein particle receptor biosynthetic process	1	2	0.0841921	0.235208	gene21354
GO:0046168	glycerol-3-phosphate catabolic process	1	2	0.0841921	0.235208	gene8900
GO:0046204	nor-spermidine metabolic process	1	2	0.0841921	0.235208	gene27059
GO:0046586	regulation of calcium-dependent cell-cell adhesion	1	2	0.0841921	0.235208	gene10600
GO:0046886	positive regulation of hormone biosynthetic process	1	2	0.0841921	0.235208	gene4895
GO:0048149	behavioral response to ethanol	1	2	0.0841921	0.235208	gene9448
GO:0048245	eosinophil chemotaxis	1	2	0.0841921	0.235208	gene20841
GO:0048304	positive regulation of isotype switching to IgG isotypes	1	2	0.0841921	0.235208	gene927
GO:0048505	regulation of timing of cell differentiation	1	2	0.0841921	0.235208	gene24632
GO:0050882	voluntary musculoskeletal movement	1	2	0.0841921	0.235208	gene20791
GO:0051005	negative regulation of lipoprotein lipase activity	1	2	0.0841921	0.235208	gene4062
GO:0051097	negative regulation of helicase activity	1	2	0.0841921	0.235208	gene23242
GO:0051386	regulation of neurotrophin TRK receptor signaling pathway	1	2	0.0841921	0.235208	gene27880
GO:0051583	dopamine uptake involved in synaptic transmission	1	2	0.0841921	0.235208	gene62
GO:0051712	positive regulation of killing of cells of other organism	1	2	0.0841921	0.235208	gene927
GO:0051792	medium-chain fatty acid biosynthetic process	1	2	0.0841921	0.235208	gene11550
GO:0051901	positive regulation of mitochondrial depolarization	1	2	0.0841921	0.235208	gene8069
GO:0051902	negative regulation of mitochondrial depolarization	1	2	0.0841921	0.235208	gene11872
GO:0051917	regulation of fibrinolysis	1	2	0.0841921	0.235208	gene1086
GO:0051918	negative regulation of fibrinolysis	1	2	0.0841921	0.235208	gene1086
GO:0051934	catecholamine uptake involved in synaptic transmission	1	2	0.0841921	0.235208	gene62
GO:0060385	axonogenesis involved in innervation	1	2	0.0841921	0.235208	gene17147
GO:0060414	aorta smooth muscle tissue morphogenesis	1	2	0.0841921	0.235208	gene24339
GO:0060486	Clara cell differentiation	1	2	0.0841921	0.235208	gene1691
GO:0060592	mammary gland formation	1	2	0.0841921	0.235208	gene25006
GO:0060594	mammary gland specification	1	2	0.0841921	0.235208	gene25006
GO:0060595	fibroblast growth factor receptor signaling pathway involved in mammary gland specification	1	2	0.0841921	0.235208	gene25006
GO:0060601	lateral sprouting from an epithelium	1	2	0.0841921	0.235208	gene25006
GO:0060615	mammary gland bud formation	1	2	0.0841921	0.235208	gene25006
GO:0060638	mesenchymal-epithelial cell signaling	1	2	0.0841921	0.235208	gene25006
GO:0060648	mammary gland bud morphogenesis	1	2	0.0841921	0.235208	gene25006
GO:0060661	submandibular salivary gland formation	1	2	0.0841921	0.235208	gene25006
GO:0060664	epithelial cell proliferation involved in salivary gland morphogenesis	1	2	0.0841921	0.235208	gene25006
GO:0060665	regulation of branching involved in salivary gland morphogenesis by mesenchymal-epithelial signaling	1	2	0.0841921	0.235208	gene25006
GO:0060667	branch elongation involved in salivary gland morphogenesis	1	2	0.0841921	0.235208	gene25006
GO:0060763	mammary duct terminal end bud growth	1	2	0.0841921	0.235208	gene8330
GO:0060915	mesenchymal cell differentiation involved in lung development	1	2	0.0841921	0.235208	gene25006
GO:0061049	cell growth involved in cardiac muscle cell development	1	2	0.0841921	0.235208	gene15686
GO:0061107	seminal vesicle development	1	2	0.0841921	0.235208	gene24632
GO:0061436	establishment of skin barrier	1	2	0.0841921	0.235208	gene21381
GO:0070327	thyroid hormone transport	1	2	0.0841921	0.235208	gene27471
GO:0070339	response to bacterial lipopeptide	1	2	0.0841921	0.235208	gene17160
GO:0070346	positive regulation of fat cell proliferation	1	2	0.0841921	0.235208	gene25006
GO:0070358	actin polymerization-dependent cell motility	1	2	0.0841921	0.235208	gene9448
GO:0070493	thrombin receptor signaling pathway	1	2	0.0841921	0.235208	gene4472
GO:0070508	cholesterol import	1	2	0.0841921	0.235208	gene17160
GO:0070673	response to interleukin-18	1	2	0.0841921	0.235208	gene927
GO:0070814	hydrogen sulfide biosynthetic process	1	2	0.0841921	0.235208	gene12377
GO:0070841	inclusion body assembly	1	2	0.0841921	0.235208	gene62
GO:0070842	aggresome assembly	1	2	0.0841921	0.235208	gene62
GO:0071220	cellular response to bacterial lipoprotein	1	2	0.0841921	0.235208	gene17160
GO:0071221	cellular response to bacterial lipopeptide	1	2	0.0841921	0.235208	gene17160
GO:0071336	regulation of hair follicle cell proliferation	1	2	0.0841921	0.235208	gene25006
GO:0071338	positive regulation of hair follicle cell proliferation	1	2	0.0841921	0.235208	gene25006
GO:0071420	cellular response to histamine	1	2	0.0841921	0.235208	gene20841
GO:0071639	positive regulation of monocyte chemotactic protein-1 production	1	2	0.0841921	0.235208	gene21354
GO:0071724	response to diacyl bacterial lipopeptide	1	2	0.0841921	0.235208	gene17160
GO:0071726	cellular response to diacyl bacterial lipopeptide	1	2	0.0841921	0.235208	gene17160
GO:0072014	proximal tubule development	1	2	0.0841921	0.235208	gene16275
GO:0072111	cell proliferation involved in kidney development	1	2	0.0841921	0.235208	gene4895
GO:0072124	regulation of glomerular mesangial cell proliferation	1	2	0.0841921	0.235208	gene4895
GO:0072126	positive regulation of glomerular mesangial cell proliferation	1	2	0.0841921	0.235208	gene4895
GO:0072537	fibroblast activation	1	2	0.0841921	0.235208	gene18486
GO:0072677	eosinophil migration	1	2	0.0841921	0.235208	gene20841
GO:0086042	cardiac muscle cell-cardiac muscle cell adhesion	1	2	0.0841921	0.235208	gene12223
GO:0086069	bundle of His cell to Purkinje myocyte communication	1	2	0.0841921	0.235208	gene12223
GO:0086073	bundle of His cell-Purkinje myocyte adhesion involved in cell communication	1	2	0.0841921	0.235208	gene12223
GO:0090038	negative regulation of protein kinase C signaling	1	2	0.0841921	0.235208	gene11146
GO:0090080	positive regulation of MAPKKK cascade by fibroblast growth factor receptor signaling pathway	1	2	0.0841921	0.235208	gene14968
GO:0090156	cellular sphingolipid homeostasis	1	2	0.0841921	0.235208	gene19352
GO:0090210	regulation of establishment of blood-brain barrier	1	2	0.0841921	0.235208	gene7491
GO:0090270	regulation of fibroblast growth factor production	1	2	0.0841921	0.235208	gene18486
[truncated: 2,173 more rows]

## Sheet: GO for DE lncRNAs
Additional file 14 GO terms for three differentiation stages (D2, D4, and D8) versus D0. GO terms for DE lncRNAs from three differentiation stages (D2, D4, and D8) versus D0.
GO ID	Description	GeneRatio (5031)	BgRatio (8043)	pvalue	fdr	geneID
GO:0019752	carboxylic acid metabolic process	330	439	5.25575e-09	5.31199e-05	gene22506;gene23128;gene11711;gene24362;gene24932;gene4282;gene13291;gene8552;gene18001;gene20245;gene6445;gene8717;gene2959;gene3245;gene3250;gene9415;gene20700;gene27034;gene23314;gene11018;gene20290;gene12490;gene17576;gene23347;gene9895;gene26598;gene27415;gene19080;gene26705;gene15610;gene6611;gene13686;gene15585;gene23386;gene893;gene14480;gene14481;gene2291;gene23515;gene2553;gene7982;gene…
GO:0006082	organic acid metabolic process	357	483	3.34627e-08	0.000145728	gene22506;gene23128;gene11711;gene24362;gene24932;gene4282;gene13291;gene8552;gene18001;gene20245;gene6445;gene8717;gene2959;gene3245;gene3250;gene9415;gene20700;gene27034;gene23314;gene11018;gene20290;gene12490;gene17576;gene23347;gene9895;gene26598;gene27415;gene19080;gene26705;gene15610;gene6611;gene13686;gene15585;gene23386;gene893;gene14480;gene14481;gene2291;gene23515;gene2553;gene7982;gene…
GO:0044281	small molecule metabolic process	634	898	4.9454e-08	0.000145728	gene22506;gene23128;gene11711;gene24362;gene24932;gene19885;gene24498;gene2464;gene6214;gene24969;gene291;gene351;gene4282;gene13440;gene20994;gene12601;gene17185;gene20523;gene22616;gene5651;gene7287;gene15162;gene15163;gene21896;gene11790;gene13291;gene8552;gene1805;gene18001;gene20245;gene6445;gene8717;gene2959;gene3245;gene3250;gene9415;gene20700;gene27034;gene23314;gene23048;gene11018;gene14…
GO:0043436	oxoacid metabolic process	354	480	5.76742e-08	0.000145728	gene22506;gene23128;gene11711;gene24362;gene24932;gene4282;gene13291;gene8552;gene18001;gene20245;gene6445;gene8717;gene2959;gene3245;gene3250;gene9415;gene20700;gene27034;gene23314;gene11018;gene20290;gene12490;gene17576;gene23347;gene9895;gene26598;gene27415;gene19080;gene26705;gene15610;gene6611;gene13686;gene15585;gene23386;gene893;gene14480;gene14481;gene2291;gene23515;gene2553;gene7982;gene…
GO:0006631	fatty acid metabolic process	121	149	5.02779e-07	0.00101632	gene18001;gene20245;gene6445;gene8717;gene20290;gene9895;gene15610;gene6611;gene13686;gene15585;gene23386;gene893;gene14480;gene14481;gene2291;gene23515;gene2553;gene7982;gene11519;gene17234;gene2330;gene26055;gene28390;gene18654;gene2042;gene24501;gene28015;gene20364;gene25996;gene2819;gene4699;gene10714;gene12146;gene13440;gene25920;gene1069;gene11242;gene12353;gene13859;gene14790;gene16838;gen…
GO:0032787	monocarboxylic acid metabolic process	181	234	6.47944e-07	0.00109146	gene18001;gene20245;gene6445;gene8717;gene20700;gene27034;gene20290;gene23347;gene9895;gene27415;gene15610;gene6611;gene13686;gene15585;gene23386;gene893;gene14480;gene14481;gene2291;gene23515;gene2553;gene7982;gene11519;gene17234;gene2330;gene26055;gene28390;gene18654;gene2042;gene24501;gene28015;gene3149;gene7612;gene20364;gene25996;gene2819;gene4699;gene14072;gene16336;gene2606;gene4326;gene10…
GO:0006629	lipid metabolic process	377	532	1.9194e-05	0.0252092	gene13440;gene20994;gene18001;gene20245;gene6445;gene8717;gene21138;gene21159;gene22996;gene23600;gene4699;gene6611;gene20290;gene10806;gene11817;gene12195;gene12196;gene12200;gene1331;gene14501;gene16497;gene16815;gene17348;gene1740;gene18985;gene1990;gene23836;gene23901;gene2521;gene4017;gene17234;gene7147;gene9895;gene8679;gene15610;gene13686;gene15585;gene23386;gene893;gene14523;gene14480;gen…
GO:0009062	fatty acid catabolic process	50	57	2.14831e-05	0.0252092	gene18001;gene20245;gene6445;gene8717;gene18654;gene24501;gene28015;gene10714;gene12146;gene13440;gene25920;gene1069;gene11242;gene12353;gene13859;gene14790;gene16838;gene18933;gene19977;gene20703;gene20892;gene20931;gene22430;gene22522;gene23617;gene3843;gene11885;gene12525;gene15609;gene17134;gene20364;gene21331;gene21354;gene22089;gene242;gene24355;gene2553;gene4699;gene5891;gene6744;gene7338;…
GO:0016042	lipid catabolic process	99	124	2.24481e-05	0.0252092	gene18001;gene20245;gene6445;gene8717;gene17234;gene7147;gene8679;gene11020;gene13300;gene13936;gene27598;gene18654;gene24501;gene28015;gene10885;gene13622;gene10761;gene10806;gene10811;gene11825;gene12069;gene13828;gene14122;gene1462;gene15593;gene16573;gene17300;gene19836;gene19947;gene20362;gene21227;gene21243;gene23239;gene25557;gene2733;gene5207;gene9464;gene18918;gene10714;gene12146;gene134…	16552;gene4824;gene22689;gene2472;gene10649;gene4091;gene21003;gene15733;gene17649;gene30307;gene18913;gene11475;gene11622;gene1521;gene16161;gene16930;gene17839;gene18396;gene19097;gene20410;gene23805;gene26303;gene3059;gene7591;gene18669;gene24355;gene26731;gene2816;gene6161;gene7951;gene20650;gene9826;gene26908;gene434;gene4603;gene25093;gene26589;gene26475;gene12072;gene19239;gene24846;gene12…
GO:0044699	single-organism process	3710	5809	4.97813e-05	0.050314	gene24345;gene5903;gene9827;gene20545;gene20546;gene26306;gene12617;gene21873;gene2615;gene3849;gene20528;gene22506;gene23128;gene18076;gene7975;gene17882;gene891;gene2457;gene11711;gene24362;gene24932;gene14009;gene15046;gene2260;gene26486;gene26832;gene4089;gene8098;gene8370;gene14195;gene1035;gene10790;gene11657;gene1540;gene19049;gene20983;gene24339;gene24725;gene28036;gene5164;gene6545;gene2…
GO:0072329	monocarboxylic acid catabolic process	56	66	5.83165e-05	0.0535822	gene18001;gene20245;gene6445;gene8717;gene23347;gene18654;gene24501;gene28015;gene10714;gene12146;gene13440;gene25920;gene1069;gene11242;gene12353;gene13859;gene14790;gene16838;gene18933;gene19977;gene20703;gene20892;gene20931;gene22430;gene22522;gene23617;gene3843;gene10976;gene13622;gene11711;gene14734;gene11885;gene12525;gene15609;gene17134;gene20364;gene21331;gene21354;gene22089;gene242;gene2…
GO:0006928	movement of cell or subcellular component	332	469	7.02801e-05	0.0591934	gene18076;gene7975;gene3600;gene12406;gene1479;gene17851;gene19640;gene19669;gene26042;gene8001;gene8003;gene927;gene11759;gene18031;gene20900;gene21782;gene21830;gene6196;gene17151;gene9695;gene25584;gene24610;gene11866;gene19836;gene12817;gene12881;gene13836;gene14810;gene4684;gene7987;gene9103;gene952;gene18742;gene11603;gene17228;gene8814;gene6483;gene21751;gene20823;gene15910;gene21159;gene2…
GO:0006635	fatty acid beta-oxidation	43	49	8.18571e-05	0.0636408	gene1069;gene11242;gene12353;gene13859;gene14790;gene16838;gene18933;gene19977;gene20703;gene20892;gene20931;gene22430;gene22522;gene23617;gene24501;gene3843;gene10714;gene11885;gene12525;gene13440;gene15609;gene17134;gene20364;gene21331;gene21354;gene22089;gene242;gene24355;gene2553;gene28015;gene4699;gene5891;gene6744;gene7338;gene7406;gene744;gene8200;gene8457;gene8717;gene9576;gene10551;gene2…
GO:0044282	small molecule catabolic process	125	164	0.000116775	0.0831108	gene11711;gene11790;gene18001;gene20245;gene6445;gene8717;gene23347;gene17234;gene7147;gene26598;gene969;gene14545;gene14481;gene25996;gene13291;gene8552;gene23128;gene18654;gene24501;gene28015;gene10885;gene13622;gene2731;gene1069;gene21287;gene22089;gene25158;gene23366;gene19810;gene23224;gene23693;gene24356;gene28661;gene7378;gene17855;gene6602;gene21600;gene19782;gene22011;gene24969;gene10714…
GO:0044763	single-organism cellular process	3299	5151	0.000123346	0.0831108	gene5903;gene9827;gene20545;gene20546;gene26306;gene12617;gene21873;gene2615;gene3849;gene22506;gene23128;gene18076;gene7975;gene17882;gene891;gene11711;gene24362;gene24932;gene14009;gene15046;gene2260;gene26486;gene26832;gene4089;gene8098;gene8370;gene14195;gene1035;gene10790;gene11657;gene1540;gene19049;gene20983;gene24339;gene24725;gene28036;gene5164;gene6545;gene10759;gene19885;gene24498;gene…
GO:0055114	oxidation-reduction process	191	261	0.000148555	0.0938405	gene11570;gene12601;gene17185;gene20523;gene22616;gene5651;gene7287;gene18001;gene20245;gene6445;gene8717;gene11697;gene14212;gene17682;gene2393;gene2575;gene6045;gene7479;gene8722;gene9103;gene24663;gene6371;gene10471;gene20189;gene3111;gene15109;gene19110;gene2725;gene1069;gene11242;gene12353;gene13859;gene14790;gene16838;gene18933;gene19977;gene20703;gene20892;gene20931;gene22430;gene22522;gen…
GO:0044242	cellular lipid catabolic process	76	95	0.000177531	0.0950808	gene18001;gene20245;gene6445;gene8717;gene17234;gene7147;gene8679;gene13300;gene13936;gene27598;gene18654;gene24501;gene28015;gene18918;gene10714;gene12146;gene13440;gene25920;gene1069;gene11242;gene12353;gene13859;gene14790;gene16838;gene18933;gene19977;gene20703;gene20892;gene20931;gene22430;gene22522;gene23617;gene3843;gene14579;gene6611;gene1031;gene4093;gene17421;gene743;gene10717;gene22996;…
GO:0016054	organic acid catabolic process	88	112	0.000188095	0.0950808	gene11711;gene18001;gene20245;gene6445;gene8717;gene23347;gene26598;gene14545;gene14481;gene25996;gene13291;gene8552;gene23128;gene18654;gene24501;gene28015;gene1069;gene21287;gene22089;gene25158;gene23366;gene21600;gene19782;gene22011;gene10714;gene12146;gene13440;gene25920;gene11242;gene12353;gene13859;gene14790;gene16838;gene18933;gene19977;gene20703;gene20892;gene20931;gene22430;gene22522;gen…
GO:0046395	carboxylic acid catabolic process	88	112	0.000188095	0.0950808	gene11711;gene18001;gene20245;gene6445;gene8717;gene23347;gene26598;gene14545;gene14481;gene25996;gene13291;gene8552;gene23128;gene18654;gene24501;gene28015;gene1069;gene21287;gene22089;gene25158;gene23366;gene21600;gene19782;gene22011;gene10714;gene12146;gene13440;gene25920;gene11242;gene12353;gene13859;gene14790;gene16838;gene18933;gene19977;gene20703;gene20892;gene20931;gene22430;gene22522;gen…
GO:0044255	cellular lipid metabolic process	307	435	0.000188148	0.0950808	gene13440;gene20994;gene18001;gene20245;gene6445;gene8717;gene20290;gene17234;gene7147;gene9895;gene8679;gene15610;gene6611;gene13686;gene15585;gene23386;gene893;gene14523;gene14480;gene14481;gene2291;gene23515;gene2553;gene7982;gene22848;gene242;gene12146;gene18802;gene2563;gene8308;gene8569;gene13300;gene13936;gene1331;gene11519;gene2330;gene26055;gene28390;gene2050;gene8663;gene12177;gene16570…
GO:1901564	organonitrogen compound metabolic process	661	977	0.000223825	0.107724	gene11711;gene23128;gene24362;gene24932;gene19885;gene24498;gene2464;gene6214;gene11484;gene12015;gene137;gene1553;gene16196;gene18490;gene18977;gene18978;gene21823;gene22365;gene22759;gene22760;gene24631;gene2496;gene3650;gene79;gene4282;gene12601;gene17185;gene20523;gene22616;gene5651;gene7287;gene15162;gene15163;gene21896;gene13291;gene8552;gene1805;gene23314;gene23048;gene11018;gene14243;gene…
GO:0044712	single-organism catabolic process	312	444	0.000275179	0.123272	gene11711;gene291;gene351;gene10077;gene10181;gene11743;gene12427;gene14681;gene18769;gene19044;gene19981;gene21589;gene22545;gene27213;gene27287;gene27677;gene4000;gene4001;gene538;gene62;gene9522;gene11790;gene18001;gene20245;gene6445;gene8717;gene14243;gene25875;gene5150;gene23347;gene17234;gene7147;gene8679;gene26598;gene4322;gene969;gene14545;gene11020;gene13300;gene13936;gene14481;gene25996…
GO:0019395	fatty acid oxidation	48	57	0.000292721	0.123272	gene18001;gene20245;gene6445;gene8717;gene1069;gene11242;gene12353;gene13859;gene14790;gene16838;gene18933;gene19977;gene20703;gene20892;gene20931;gene22430;gene22522;gene23617;gene24501;gene3843;gene10714;gene11885;gene12525;gene13440;gene15609;gene17134;gene20364;gene21331;gene21354;gene22089;gene242;gene24355;gene2553;gene28015;gene4699;gene5891;gene6744;gene7338;gene7406;gene744;gene8200;gene…
GO:0034440	lipid oxidation	48	57	0.000292721	0.123272	gene18001;gene20245;gene6445;gene8717;gene1069;gene11242;gene12353;gene13859;gene14790;gene16838;gene18933;gene19977;gene20703;gene20892;gene20931;gene22430;gene22522;gene23617;gene24501;gene3843;gene10714;gene11885;gene12525;gene13440;gene15609;gene17134;gene20364;gene21331;gene21354;gene22089;gene242;gene24355;gene2553;gene28015;gene4699;gene5891;gene6744;gene7338;gene7406;gene744;gene8200;gene…
GO:0040011	locomotion	269	380	0.000341587	0.138097	gene18076;gene7975;gene3600;gene12406;gene1479;gene17851;gene19640;gene19669;gene26042;gene8001;gene8003;gene927;gene21782;gene21830;gene6196;gene25584;gene24610;gene11866;gene19836;gene18742;gene17228;gene8814;gene6483;gene21751;gene13596;gene25006;gene3045;gene20823;gene15910;gene21159;gene22914;gene22996;gene8061;gene9719;gene8407;gene18317;gene19082;gene1937;gene20003;gene22144;gene23224;gene…
GO:0051179	localization	1398	2132	0.000408296	0.155488	gene20528;gene19721;gene18076;gene7975;gene14009;gene15046;gene2260;gene26486;gene26832;gene4089;gene8098;gene8370;gene1990;gene19044;gene6107;gene15312;gene24937;gene6445;gene9576;gene12195;gene12196;gene1249;gene14501;gene2521;gene12427;gene18082;gene19809;gene21364;gene21745;gene25494;gene27534;gene27677;gene4000;gene4001;gene7513;gene3600;gene12406;gene1479;gene17851;gene19640;gene19669;gene2…
GO:0048870	cell motility	209	291	0.000443175	0.155488	gene18076;gene7975;gene3600;gene12406;gene1479;gene17851;gene19640;gene19669;gene26042;gene8001;gene8003;gene927;gene6196;gene25584;gene24610;gene11866;gene19836;gene18742;gene17228;gene8814;gene6483;gene21751;gene20823;gene15910;gene21159;gene22914;gene22996;gene8061;gene9719;gene8407;gene18317;gene19082;gene1937;gene20003;gene22144;gene23224;gene24151;gene24154;gene28661;gene3799;gene6611;gene7…
GO:0051674	localization of cell	209	291	0.000443175	0.155488	gene18076;gene7975;gene3600;gene12406;gene1479;gene17851;gene19640;gene19669;gene26042;gene8001;gene8003;gene927;gene6196;gene25584;gene24610;gene11866;gene19836;gene18742;gene17228;gene8814;gene6483;gene21751;gene20823;gene15910;gene21159;gene22914;gene22996;gene8061;gene9719;gene8407;gene18317;gene19082;gene1937;gene20003;gene22144;gene23224;gene24151;gene24154;gene28661;gene3799;gene6611;gene7…
GO:0071806	protein transmembrane transport	35	40	0.000446142	0.155488	gene6445;gene9576;gene10513;gene11515;gene11603;gene16975;gene242;gene3086;gene7406;gene10025;gene12088;gene20885;gene204;gene7763;gene22315;gene10759;gene10911;gene9408;gene13565;gene1510;gene19791;gene17107;gene4814;gene8644;gene8754;gene17640;gene24581;gene1207;gene17758;gene27277;gene28419;gene4073;gene5065;gene5797;gene7724
GO:0033539	fatty acid beta-oxidation using acyl-CoA dehydrogenase	16	16	0.00054437	0.183398	gene1069;gene11242;gene12353;gene13859;gene14790;gene16838;gene18933;gene19977;gene20703;gene20892;gene20931;gene22430;gene22522;gene23617;gene24501;gene3843
GO:0065002	intracellular protein transmembrane transport	34	39	0.000629956	0.205386	gene6445;gene9576;gene10513;gene11515;gene11603;gene16975;gene242;gene3086;gene7406;gene10025;gene12088;gene20885;gene204;gene7763;gene10759;gene10911;gene9408;gene13565;gene1510;gene19791;gene17107;gene4814;gene8644;gene8754;gene17640;gene24581;gene1207;gene17758;gene27277;gene28419;gene4073;gene5065;gene5797;gene7724
GO:0007015	actin filament organization	73	93	0.000691937	0.218544	gene17395;gene20816;gene22414;gene23830;gene24547;gene28274;gene4472;gene4499;gene5241;gene5242;gene6401;gene9671;gene18045;gene2349;gene2533;gene26042;gene3118;gene5136;gene5208;gene5915;gene13978;gene2658;gene3305;gene577;gene10967;gene11759;gene12951;gene13755;gene15254;gene17636;gene17756;gene1919;gene19469;gene20830;gene20967;gene22130;gene24366;gene26830;gene26961;gene27572;gene27617;gene28…
GO:0055088	lipid homeostasis	42	50	0.000788686	0.241553	gene10563;gene1069;gene12353;gene14790;gene16838;gene18933;gene19977;gene20703;gene20892;gene22430;gene22522;gene23617;gene24501;gene2470;gene3843;gene10885;gene11817;gene12195;gene12196;gene12886;gene14501;gene16167;gene16244;gene16570;gene17348;gene19720;gene1990;gene22596;gene26622;gene2711;gene30259;gene3064;gene376;gene743;gene19352;gene9112;gene25942;gene23509;gene11885;gene4062;gene23366;g…
GO:0051234	establishment of localization	1148	1745	0.000839823	0.244144	gene20528;gene19721;gene14009;gene15046;gene2260;gene26486;gene26832;gene4089;gene7975;gene8098;gene8370;gene1990;gene19044;gene6107;gene15312;gene24937;gene6445;gene9576;gene12195;gene12196;gene1249;gene14501;gene2521;gene12427;gene18082;gene19809;gene21364;gene21745;gene25494;gene27534;gene27677;gene4000;gene4001;gene7513;gene2379;gene20658;gene25348;gene26306;gene10513;gene11515;gene11603;gene…
GO:1901615	organic hydroxy compound metabolic process	143	195	0.000845458	0.244144	gene10806;gene11817;gene12195;gene12196;gene12200;gene1331;gene13440;gene14501;gene16497;gene16815;gene17348;gene1740;gene18985;gene1990;gene23836;gene23901;gene2521;gene4017;gene17234;gene7147;gene23194;gene6020;gene26002;gene14523;gene969;gene7491;gene5758;gene62;gene21905;gene7378;gene12177;gene16570;gene4093;gene16966;gene13622;gene18399;gene22536;gene22852;gene22853;gene24567;gene6611;gene24…
GO:0006520	cellular amino acid metabolic process	138	188	0.000968202	0.261678	gene11711;gene23128;gene24362;gene24932;gene4282;gene13291;gene8552;gene23314;gene11018;gene12490;gene17576;gene26598;gene19080;gene26705;gene13382;gene19831;gene22011;gene5484;gene14545;gene14705;gene8190;gene957;gene18877;gene8183;gene8185;gene23366;gene18799;gene18766;gene10178;gene10209;gene11955;gene12818;gene15620;gene15627;gene17579;gene21823;gene5031;gene6013;gene9181;gene25369;gene1069;g…
GO:0002687	positive regulation of leukocyte migration	23	25	0.00098062	0.261678	gene6141;gene18742;gene3600;gene3840;gene6864;gene851;gene1859;gene19669;gene9743;gene15279;gene1086;gene26901;gene8330;gene2535;gene16458;gene17851;gene5208;gene13596;gene14510;gene2736;gene3328;gene4852;gene1479
GO:0051781	positive regulation of cell division	44	53	0.000983849	0.261678	gene23248;gene11759;gene1344;gene17939;gene20554;gene21233;gene24124;gene24636;gene3799;gene6545;gene7457;gene8523;gene8896;gene6896;gene1480;gene18418;gene7090;gene22777;gene10717;gene18879;gene25992;gene9584;gene18486;gene4099;gene6353;gene7430;gene9840;gene25174;gene25557;gene12698;gene13596;gene14510;gene14526;gene15095;gene15498;gene16458;gene26451;gene2736;gene3080;gene3156;gene5115;gene176…
GO:0050807	regulation of synapse organization	26	29	0.00114996	0.298015	gene21340;gene871;gene23224;gene28661;gene12668;gene17832;gene28374;gene7018;gene26032;gene4394;gene6537;gene11591;gene19058;gene21384;gene25584;gene26081;gene27583;gene27620;gene4637;gene5645;gene651;gene9760;gene15686;gene10925;gene11759;gene20814
GO:0007155	cell adhesion	253	361	0.00130806	0.330514	gene10357;gene11591;gene12121;gene12223;gene13925;gene14929;gene15452;gene15489;gene20983;gene21606;gene21782;gene23950;gene27580;gene9760;gene917;gene9014;gene13440;gene18742;gene22130;gene24231;gene616;gene21638;gene22748;gene8415;gene17228;gene2379;gene14104;gene22772;gene18690;gene3600;gene2349;gene1082;gene1035;gene12143;gene13292;gene14810;gene15054;gene15450;gene15910;gene17751;gene21115;g…
GO:0022610	biological adhesion	254	363	0.00147637	0.363944	gene10357;gene11591;gene12121;gene12223;gene13925;gene14929;gene15452;gene15489;gene20983;gene21606;gene21782;gene23950;gene27580;gene9760;gene917;gene9014;gene13440;gene18742;gene22130;gene24231;gene616;gene21638;gene22748;gene8415;gene17228;gene26990;gene2379;gene14104;gene22772;gene18690;gene3600;gene2349;gene1082;gene1035;gene12143;gene13292;gene14810;gene15054;gene15450;gene15910;gene17751;g…
GO:0002433	immune response-regulating cell surface receptor signaling pathway involved in phagocytosis	18	19	0.00164789	0.378528	gene11866;gene12159;gene18012;gene19807;gene19809;gene19947;gene20527;gene20967;gene20983;gene22414;gene2349;gene23655;gene24251;gene24314;gene26018;gene5241;gene5242;gene6545
GO:0038094	Fc-gamma receptor signaling pathway	18	19	0.00164789	0.378528	gene11866;gene12159;gene18012;gene19807;gene19809;gene19947;gene20527;gene20967;gene20983;gene22414;gene2349;gene23655;gene24251;gene24314;gene26018;gene5241;gene5242;gene6545
GO:0038096	Fc-gamma receptor signaling pathway involved in phagocytosis	18	19	0.00164789	0.378528	gene11866;gene12159;gene18012;gene19807;gene19809;gene19947;gene20527;gene20967;gene20983;gene22414;gene2349;gene23655;gene24251;gene24314;gene26018;gene5241;gene5242;gene6545
GO:0003008	system process	236	337	0.00200274	0.436714	gene11039;gene15391;gene22856;gene26622;gene20841;gene2349;gene16834;gene19836;gene21873;gene5640;gene26990;gene17151;gene9695;gene16860;gene18848;gene26306;gene21058;gene11828;gene19581;gene24418;gene5383;gene7237;gene13792;gene15650;gene10288;gene10326;gene10917;gene1164;gene11640;gene11880;gene14815;gene18550;gene19734;gene20545;gene20546;gene23362;gene23530;gene24700;gene26676;gene27232;gene2…
GO:0043269	regulation of ion transport	91	121	0.0020206	0.436714	gene20014;gene2634;gene20401;gene24055;gene20147;gene26902;gene17151;gene21016;gene3089;gene26976;gene11743;gene1479;gene19669;gene24185;gene9684;gene13411;gene26622;gene15558;gene6545;gene871;gene16964;gene6430;gene11570;gene21461;gene6246;gene10599;gene4403;gene17237;gene24434;gene794;gene17951;gene27882;gene2122;gene19810;gene3067;gene8329;gene23075;gene15724;gene16943;gene6772;gene27686;gene1…
GO:0030036	actin cytoskeleton organization	144	199	0.00203083	0.436714	gene17395;gene20816;gene22414;gene23830;gene24547;gene28274;gene4472;gene4499;gene5241;gene5242;gene6401;gene9671;gene18045;gene2349;gene2533;gene26042;gene3118;gene5136;gene5208;gene5915;gene1344;gene8896;gene15054;gene20071;gene24603;gene21024;gene94;gene13978;gene2658;gene3305;gene577;gene11902;gene12136;gene1444;gene14990;gene17660;gene299;gene4035;gene4300;gene5387;gene8453;gene917;gene17756…
GO:0032768	regulation of monooxygenase activity	13	13	0.00223124	0.469768	gene10269;gene10885;gene26708;gene9391;gene13291;gene16530;gene18913;gene23757;gene927;gene11056;gene16865;gene26622;gene27598
GO:0043038	amino acid activation	41	50	0.00235764	0.469768	gene12490;gene17576;gene19080;gene26705;gene14705;gene8190;gene10178;gene10209;gene11955;gene12818;gene15620;gene15627;gene17579;gene21823;gene5031;gene6013;gene9181;gene18710;gene2517;gene24898;gene19225;gene13247;gene16289;gene789;gene11987;gene12794;gene3841;gene15161;gene4946;gene4947;gene23799;gene17305;gene20537;gene25248;gene448;gene10720;gene8361;gene15367;gene22511;gene542;gene20543
GO:0048638	regulation of developmental growth	88	117	0.00236926	0.469768	gene10245;gene4637;gene20757;gene23122;gene19581;gene9966;gene18076;gene24438;gene24439;gene26644;gene1433;gene23224;gene28661;gene10814;gene10288;gene19254;gene21024;gene23509;gene24933;gene26532;gene804;gene8330;gene94;gene9576;gene20923;gene26492;gene9920;gene16441;gene21084;gene1303;gene15254;gene15910;gene19836;gene20077;gene20356;gene23351;gene25163;gene26081;gene28374;gene4394;gene5853;gen…
GO:0001676	long-chain fatty acid metabolic process	24	27	0.00239623	0.469768	gene15610;gene6611;gene13686;gene15585;gene23386;gene893;gene14480;gene14481;gene2291;gene23515;gene2553;gene7982;gene24501;gene28015;gene20364;gene25996;gene2819;gene4699;gene12454;gene1031;gene17234;gene20917;gene5207;gene5576
GO:0022904	respiratory electron transport chain	30	35	0.00241903	0.469768	gene12601;gene17185;gene20523;gene22616;gene5651;gene7287;gene22832;gene24224;gene4065;gene2827;gene7720;gene8900;gene11697;gene11743;gene19080;gene25093;gene25420;gene25421;gene26589;gene8574;gene10091;gene25769;gene6193;gene10316;gene12116;gene16282;gene23390;gene24461;gene5628;gene7099
GO:0043491	protein kinase B signaling	17	18	0.00250989	0.469768	gene1035;gene10717;gene10790;gene11684;gene11885;gene12636;gene14431;gene15910;gene18742;gene19581;gene19669;gene21254;gene23224;gene2371;gene26011;gene28661;gene9840
GO:0046470	phosphatidylcholine metabolic process	17	18	0.00250989	0.469768	gene17234;gene7147;gene12177;gene16570;gene4093;gene1031;gene10459;gene15593;gene23844;gene6869;gene9582;gene21439;gene12146;gene25496;gene2563;gene8308;gene8569
GO:0006810	transport	1101	1681	0.00265837	0.488512	gene20528;gene19721;gene14009;gene15046;gene2260;gene26486;gene26832;gene4089;gene7975;gene8098;gene8370;gene1990;gene19044;gene6107;gene15312;gene24937;gene6445;gene9576;gene12195;gene12196;gene1249;gene14501;gene2521;gene12427;gene18082;gene19809;gene21364;gene21745;gene25494;gene27534;gene27677;gene4000;gene4001;gene7513;gene2379;gene20658;gene25348;gene26306;gene10513;gene11515;gene11603;gene…
GO:0006897	endocytosis	146	203	0.00282719	0.510256	gene27162;gene1086;gene5208;gene11817;gene12108;gene16328;gene17160;gene18070;gene19577;gene21443;gene26622;gene806;gene871;gene94;gene9629;gene5576;gene8658;gene9865;gene1149;gene12548;gene26623;gene10561;gene10637;gene10953;gene11320;gene11693;gene11759;gene1185;gene12113;gene12342;gene12537;gene13745;gene16953;gene17906;gene18782;gene19117;gene19232;gene19500;gene19652;gene19734;gene20263;gene…
GO:0043039	tRNA aminoacylation	40	49	0.00313174	0.555306	gene12490;gene17576;gene19080;gene26705;gene14705;gene8190;gene10178;gene10209;gene11955;gene12818;gene15620;gene15627;gene17579;gene21823;gene5031;gene6013;gene9181;gene18710;gene2517;gene24898;gene19225;gene13247;gene16289;gene789;gene11987;gene12794;gene3841;gene4946;gene4947;gene23799;gene17305;gene20537;gene25248;gene448;gene10720;gene8361;gene15367;gene22511;gene542;gene20543
GO:0030258	lipid modification	73	96	0.00333454	0.565102	gene18001;gene20245;gene6445;gene8717;gene17348;gene12471;gene22179;gene24011;gene1069;gene11242;gene12353;gene13859;gene14790;gene16838;gene18933;gene19977;gene20703;gene20892;gene20931;gene22430;gene22522;gene23617;gene24501;gene3843;gene104;gene10500;gene12033;gene14244;gene16415;gene19810;gene20458;gene23224;gene23693;gene27382;gene28661;gene17111;gene20528;gene21254;gene23348;gene24356;gene2…
GO:0044743	intracellular protein transmembrane import	29	34	0.00335403	0.565102	gene6445;gene9576;gene10513;gene11515;gene11603;gene16975;gene242;gene3086;gene7406;gene10025;gene12088;gene20885;gene204;gene7763;gene13565;gene1510;gene19791;gene17107;gene4814;gene8644;gene8754;gene1207;gene17758;gene27277;gene28419;gene4073;gene5065;gene5797;gene7724
GO:1901566	organonitrogen compound biosynthetic process	435	644	0.00337071	0.565102	gene11711;gene23128;gene24362;gene24932;gene11484;gene12015;gene137;gene1553;gene16196;gene18490;gene18977;gene18978;gene21823;gene22365;gene22759;gene22760;gene24631;gene2496;gene3650;gene79;gene15162;gene15163;gene21896;gene1805;gene23314;gene23048;gene11018;gene12490;gene17576;gene13594;gene15367;gene1552;gene15766;gene17316;gene18960;gene19541;gene19542;gene20990;gene21904;gene22511;gene2262;…
GO:0048010	vascular endothelial growth factor receptor signaling pathway	23	26	0.00343948	0.565102	gene10790;gene11866;gene13596;gene14012;gene14510;gene18012;gene18076;gene19807;gene20967;gene20983;gene22504;gene23655;gene24314;gene24438;gene24439;gene24456;gene26018;gene2736;gene6119;gene7018;gene7448;gene7449;gene25418
GO:0065008	regulation of biological quality	886	1346	0.00346654	0.565102	gene927;gene1035;gene10790;gene11657;gene1540;gene19049;gene20983;gene24339;gene24725;gene28036;gene5164;gene6545;gene1297;gene1298;gene25743;gene2834;gene11039;gene15391;gene22856;gene26622;gene13495;gene20587;gene24345;gene17395;gene20816;gene22414;gene23830;gene24547;gene28274;gene4472;gene4499;gene5241;gene5242;gene6401;gene9671;gene2979;gene20658;gene12106;gene20444;gene2606;gene26623;gene18…
GO:0050999	regulation of nitric-oxide synthase activity	12	12	0.00357025	0.57277	gene10269;gene10885;gene26708;gene9391;gene13291;gene16530;gene18913;gene23757;gene11056;gene16865;gene26622;gene27598
GO:0032409	regulation of transporter activity	42	52	0.00364521	0.575659	gene2634;gene17151;gene24185;gene9684;gene15558;gene6545;gene871;gene16964;gene21016;gene11570;gene24434;gene794;gene2122;gene23075;gene15724;gene16943;gene6772;gene10597;gene10600;gene192;gene20320;gene22661;gene2803;gene8858;gene24676;gene16905;gene26622;gene10260;gene18563;gene5010;gene893;gene896;gene10518;gene21296;gene17839;gene17086;gene8329;gene14924;gene11819;gene27882;gene262;gene12406
GO:0048536	spleen development	16	17	0.00381262	0.592834	gene24345;gene13972;gene13973;gene14046;gene15628;gene17310;gene18728;gene2206;gene23428;gene2349;gene25006;gene2535;gene25505;gene6864;gene8322;gene891
GO:0090150	establishment of protein localization to membrane	94	127	0.00396472	0.607144	gene15312;gene24937;gene12427;gene18082;gene19809;gene21364;gene21745;gene25494;gene27534;gene27677;gene4000;gene4001;gene7513;gene22382;gene1303;gene14669;gene9706;gene10288;gene11566;gene12108;gene12903;gene20356;gene24886;gene26218;gene6245;gene6748;gene7594;gene3853;gene3854;gene5121;gene204;gene3086;gene7763;gene28045;gene1510;gene19791;gene17107;gene4814;gene8644;gene8754;gene11026;gene2731…
GO:0009636	response to toxic substance	51	65	0.0044445	0.646526	gene12617;gene21873;gene2615;gene3849;gene11570;gene11743;gene62;gene11669;gene12412;gene19058;gene20014;gene20587;gene21151;gene21217;gene23646;gene24044;gene24420;gene24932;gene28820;gene13680;gene13411;gene17421;gene28886;gene9479;gene11773;gene17769;gene4553;gene11026;gene12770;gene13474;gene14009;gene15450;gene17005;gene17641;gene1795;gene19265;gene19581;gene19782;gene22179;gene22512;gene229…
GO:0007264	small GTPase mediated signal transduction	143	200	0.00446126	0.646526	gene19402;gene20077;gene6402;gene18627;gene21115;gene25076;gene27832;gene9277;gene11866;gene20643;gene22871;gene23892;gene24314;gene26798;gene5208;gene9448;gene11059;gene12460;gene12805;gene13474;gene14012;gene18418;gene20014;gene21227;gene21745;gene23872;gene2451;gene26868;gene3291;gene3580;gene7513;gene7909;gene9119;gene9391;gene9840;gene11688;gene11759;gene11894;gene12040;gene12108;gene12113;g…
GO:0002768	immune response-regulating cell surface receptor signaling pathway	58	75	0.00447691	0.646526	gene13261;gene10890;gene11995;gene13355;gene13694;gene26065;gene26849;gene27676;gene479;gene8060;gene8554;gene8738;gene9391;gene26011;gene11866;gene12159;gene18012;gene19807;gene19809;gene19947;gene20527;gene20967;gene20983;gene22414;gene2349;gene23655;gene24251;gene24314;gene26018;gene5241;gene5242;gene6545;gene15024;gene20253;gene23600;gene4553;gene11026;gene12406;gene16639;gene17636;gene17707;…
GO:0006066	alcohol metabolic process	110	151	0.00462649	0.646526	gene10806;gene11817;gene12195;gene12196;gene12200;gene1331;gene13440;gene14501;gene16497;gene16815;gene17348;gene1740;gene18985;gene1990;gene23836;gene23901;gene2521;gene4017;gene17234;gene7147;gene23194;gene6020;gene14523;gene969;gene21905;gene7378;gene12177;gene16570;gene4093;gene16966;gene13622;gene18399;gene22536;gene22852;gene22853;gene24567;gene6611;gene24531;gene10885;gene11004;gene1656;ge…
GO:0061077	chaperone-mediated protein folding	28	33	0.00463071	0.646526	gene13400;gene26109;gene28067;gene1454;gene18303;gene2333;gene24389;gene24390;gene13314;gene13447;gene13784;gene1392;gene14457;gene15110;gene20334;gene22181;gene26680;gene2735;gene2785;gene29103;gene3604;gene6772;gene7763;gene804;gene8862;gene9669;gene19264;gene8716
GO:0002690	positive regulation of leukocyte chemotaxis	19	21	0.00463189	0.646526	gene18742;gene3600;gene3840;gene6864;gene851;gene1859;gene19669;gene9743;gene15279;gene1086;gene26901;gene8330;gene17851;gene5208;gene13596;gene14510;gene2736;gene3328;gene4852
GO:0097164	ammonium ion metabolic process	46	58	0.00466968	0.646526	gene17234;gene7147;gene11718;gene22272;gene5758;gene62;gene12177;gene16570;gene4093;gene20011;gene27059;gene11004;gene1656;gene18918;gene23793;gene2563;gene28074;gene7642;gene25664;gene4741;gene1031;gene10459;gene15593;gene23844;gene6869;gene9582;gene12353;gene24501;gene23055;gene23216;gene21439;gene5586;gene576;gene12146;gene25496;gene8308;gene8569;gene17134;gene2553;gene13495;gene27050;gene6855…
GO:0009611	response to wounding	116	160	0.00479987	0.65111	gene1035;gene10790;gene11657;gene1540;gene19049;gene20983;gene24339;gene24725;gene28036;gene5164;gene6545;gene2979;gene17882;gene24430;gene25006;gene15024;gene17173;gene18742;gene7281;gene7941;gene24418;gene26459;gene26644;gene13440;gene13574;gene15054;gene16272;gene18172;gene19082;gene21676;gene6643;gene9891;gene11026;gene14396;gene21873;gene22905;gene25584;gene5039;gene7640;gene16306;gene20071;…
GO:0006518	peptide metabolic process	286	417	0.00483163	0.65111	gene11484;gene12015;gene137;gene1553;gene16196;gene18490;gene18977;gene18978;gene21823;gene22365;gene22759;gene22760;gene24631;gene2496;gene3650;gene79;gene12490;gene17576;gene13594;gene15367;gene1552;gene15766;gene17316;gene18960;gene19541;gene19542;gene20990;gene21904;gene22511;gene2262;gene23027;gene25693;gene26801;gene4065;gene448;gene4946;gene542;gene5487;gene5924;gene7915;gene8091;gene9371;…
GO:0051094	positive regulation of developmental process	317	465	0.00533596	0.709612	gene23122;gene3987;gene14920;gene13242;gene16787;gene20401;gene4553;gene19836;gene25557;gene12817;gene952;gene6772;gene23144;gene18076;gene7898;gene9260;gene9735;gene22596;gene2731;gene11026;gene13924;gene14526;gene22552;gene23757;gene24438;gene24439;gene26976;gene6579;gene6715;gene9743;gene21601;gene14870;gene13781;gene20814;gene14607;gene28040;gene14243;gene17654;gene10245;gene4637;gene7232;gen…
GO:0016477	cell migration	187	267	0.0055753	0.731812	gene18076;gene7975;gene3600;gene12406;gene1479;gene17851;gene19640;gene19669;gene26042;gene8001;gene8003;gene927;gene6196;gene25584;gene24610;gene11866;gene19836;gene18742;gene17228;gene8814;gene6483;gene21751;gene20823;gene15910;gene21159;gene22914;gene22996;gene8061;gene9719;gene8407;gene18317;gene19082;gene1937;gene20003;gene22144;gene23224;gene24151;gene24154;gene28661;gene3799;gene6611;gene7…
GO:0097006	regulation of plasma lipoprotein particle levels	15	16	0.00577449	0.731916	gene16244;gene21354;gene2711;gene30259;gene10885;gene16570;gene5954;gene1990;gene3363;gene9582;gene1740;gene11817;gene9486;gene26002;gene743
GO:0022603	regulation of anatomical structure morphogenesis	301	441	0.00591567	0.731916	gene11995;gene13355;gene13694;gene1517;gene16339;gene16962;gene19077;gene19577;gene20726;gene21307;gene24430;gene25493;gene26849;gene27676;gene5208;gene5236;gene7225;gene8060;gene25006;gene24418;gene19629;gene9966;gene14375;gene18076;gene175;gene1760;gene19774;gene24610;gene2748;gene21601;gene2349;gene24953;gene17310;gene20814;gene10245;gene4637;gene2416;gene24340;gene1119;gene7563;gene62;gene225…
GO:0055085	transmembrane transport	161	228	0.00592092	0.731916	gene6445;gene9576;gene10513;gene11515;gene11603;gene16975;gene242;gene3086;gene7406;gene21016;gene7596;gene18830;gene14723;gene19438;gene21828;gene22350;gene24256;gene4291;gene8296;gene8984;gene10599;gene1283;gene16865;gene17875;gene20428;gene21283;gene27415;gene27911;gene28040;gene3564;gene556;gene630;gene632;gene6772;gene7353;gene7963;gene9743;gene26154;gene6193;gene9154;gene20791;gene8329;gene…
GO:0030029	actin filament-based process	153	216	0.00597571	0.731916	gene17395;gene20816;gene22414;gene23830;gene24547;gene28274;gene4472;gene4499;gene5241;gene5242;gene6401;gene9671;gene18045;gene2349;gene2533;gene26042;gene3118;gene5136;gene5208;gene5915;gene1344;gene8896;gene17151;gene9695;gene26541;gene15054;gene20071;gene24603;gene21024;gene94;gene13978;gene2658;gene3305;gene577;gene1444;gene11902;gene12136;gene14990;gene17660;gene299;gene4035;gene4300;gene53…
GO:0050679	positive regulation of epithelial cell proliferation	45	57	0.00601059	0.731916	gene17882;gene24430;gene25006;gene7131;gene13596;gene14012;gene14510;gene17442;gene18076;gene19058;gene1937;gene20003;gene24438;gene24439;gene24456;gene25418;gene26623;gene2736;gene28409;gene28867;gene4165;gene8456;gene8915;gene20401;gene11759;gene25929;gene22596;gene12805;gene17769;gene2541;gene17086;gene17228;gene17390;gene20377;gene20757;gene23122;gene23601;gene2451;gene25493;gene26532;gene273…
GO:0050900	leukocyte migration	45	57	0.00601059	0.731916	gene3600;gene12406;gene1479;gene17851;gene19640;gene19669;gene26042;gene8001;gene8003;gene927;gene20823;gene8407;gene18961;gene11039;gene9743;gene20919;gene24886;gene8415;gene11759;gene9448;gene10826;gene1258;gene5208;gene19955;gene10072;gene10804;gene12159;gene15450;gene15620;gene16834;gene17882;gene20983;gene24231;gene27388;gene2775;gene3148;gene4326;gene8215;gene9014;gene9391;gene20752;gene973…
GO:0002429	immune response-activating cell surface receptor signaling pathway	52	67	0.00613373	0.738019	gene13261;gene10890;gene11995;gene13355;gene13694;gene26065;gene26849;gene27676;gene479;gene8060;gene8554;gene8738;gene9391;gene11866;gene12159;gene18012;gene19807;gene19809;gene19947;gene20527;gene20967;gene20983;gene22414;gene2349;gene23655;gene24251;gene24314;gene26018;gene5241;gene5242;gene6545;gene15024;gene20253;gene23600;gene4553;gene11026;gene12406;gene16639;gene17636;gene17707;gene17708;…
GO:0050920	regulation of chemotaxis	40	50	0.00622811	0.740559	gene18076;gene18742;gene3600;gene3840;gene13596;gene14510;gene1859;gene25006;gene2736;gene1086;gene17851;gene22714;gene26901;gene5513;gene6864;gene851;gene24438;gene24439;gene12082;gene20923;gene26492;gene9920;gene19669;gene9743;gene15279;gene15054;gene11723;gene8330;gene21782;gene14012;gene17146;gene17147;gene6196;gene5208;gene3328;gene16458;gene360;gene4852;gene16834;gene28057
GO:0032940	secretion by cell	112	155	0.00657643	0.77018	gene14009;gene15046;gene2260;gene26486;gene26832;gene4089;gene7975;gene8098;gene8370;gene25006;gene7957;gene27240;gene6402;gene1016;gene19716;gene23348;gene20643;gene26227;gene12108;gene16953;gene23563;gene26306;gene26873;gene6329;gene1035;gene10790;gene1179;gene24632;gene3657;gene1803;gene20757;gene16339;gene26859;gene1086;gene14929;gene17774;gene17786;gene18609;gene22965;gene24976;gene27763;gen…
GO:0000038	very long-chain fatty acid metabolic process	18	20	0.00676498	0.77018	gene14480;gene14481;gene20364;gene4699;gene7406;gene9576;gene1297;gene1298;gene13686;gene15585;gene17964;gene25091;gene3796;gene661;gene19977;gene2291;gene28015;gene8457
GO:0002431	Fc receptor mediated stimulatory signaling pathway	18	20	0.00676498	0.77018	gene11866;gene12159;gene18012;gene19807;gene19809;gene19947;gene20527;gene20967;gene20983;gene22414;gene2349;gene23655;gene24251;gene24314;gene26018;gene5241;gene5242;gene6545
GO:0072657	protein localization to membrane	126	176	0.00685197	0.77018	gene15312;gene24937;gene12427;gene18082;gene19809;gene21364;gene21745;gene25494;gene27534;gene27677;gene4000;gene4001;gene7513;gene10288;gene16903;gene22382;gene1303;gene14669;gene9706;gene11566;gene12108;gene12903;gene20356;gene24886;gene26218;gene6245;gene6748;gene7594;gene19753;gene3853;gene3854;gene5121;gene204;gene3086;gene7763;gene28045;gene21340;gene1510;gene19791;gene27415;gene3200;gene17…
GO:0043043	peptide biosynthetic process	243	353	0.00685823	0.77018	gene11484;gene12015;gene137;gene1553;gene16196;gene18490;gene18977;gene18978;gene21823;gene22365;gene22759;gene22760;gene24631;gene2496;gene3650;gene79;gene12490;gene17576;gene13594;gene15367;gene1552;gene15766;gene17316;gene18960;gene19541;gene19542;gene20990;gene21904;gene22511;gene2262;gene23027;gene25693;gene26801;gene4065;gene448;gene4946;gene542;gene5487;gene5924;gene7915;gene8091;gene9371;…
GO:0051341	regulation of oxidoreductase activity	21	24	0.00699683	0.771947	gene22506;gene62;gene2725;gene10269;gene10885;gene26708;gene9391;gene1805;gene14046;gene17347;gene2349;gene13291;gene16530;gene18913;gene23757;gene11570;gene927;gene11056;gene16865;gene26622;gene27598
GO:0022900	electron transport chain	32	39	0.00702672	0.771947	gene12601;gene17185;gene20523;gene22616;gene5651;gene7287;gene15109;gene19110;gene22832;gene24224;gene4065;gene2827;gene7720;gene8900;gene11697;gene11743;gene19080;gene25093;gene25420;gene25421;gene26589;gene8574;gene10091;gene25769;gene6193;gene10316;gene12116;gene16282;gene23390;gene24461;gene5628;gene7099
GO:0006418	tRNA aminoacylation for protein translation	37	46	0.00716444	0.778613	gene12490;gene17576;gene19080;gene26705;gene14705;gene8190;gene10178;gene10209;gene11955;gene12818;gene15620;gene15627;gene17579;gene21823;gene5031;gene6013;gene9181;gene18710;gene2517;gene24898;gene19225;gene13247;gene16289;gene789;gene11987;gene12794;gene3841;gene4946;gene4947;gene23799;gene17305;gene20537;gene25248;gene448;gene10720;gene8361;gene20543
GO:0007010	cytoskeleton organization	312	459	0.0072886	0.783679	gene1413;gene7255;gene17395;gene20816;gene22414;gene23830;gene24547;gene28274;gene4472;gene4499;gene5241;gene5242;gene6401;gene9671;gene18045;gene2349;gene2533;gene26042;gene3118;gene5136;gene5208;gene5915;gene1344;gene8896;gene19836;gene25006;gene25237;gene5273;gene6678;gene8368;gene97;gene1303;gene19402;gene4723;gene94;gene12119;gene13849;gene19684;gene22382;gene22604;gene25163;gene4887;gene665…
GO:0044765	single-organism transport	845	1289	0.0079972	0.850818	gene20528;gene14009;gene15046;gene2260;gene26486;gene26832;gene4089;gene7975;gene8098;gene8370;gene1990;gene19044;gene6107;gene15312;gene24937;gene6445;gene9576;gene12195;gene12196;gene1249;gene14501;gene2521;gene12427;gene18082;gene19809;gene21364;gene21745;gene25494;gene27534;gene27677;gene4000;gene4001;gene7513;gene2379;gene20658;gene25348;gene26306;gene10513;gene11515;gene11603;gene16975;gene…
GO:0022898	regulation of transmembrane transporter activity	39	49	0.00809015	0.851741	gene2634;gene17151;gene24185;gene9684;gene15558;gene6545;gene871;gene16964;gene21016;gene11570;gene24434;gene794;gene2122;gene23075;gene15724;gene16943;gene6772;gene10597;gene10600;gene192;gene20320;gene22661;gene2803;gene8858;gene24676;gene16905;gene26622;gene893;gene896;gene10518;gene21296;gene17839;gene17086;gene8329;gene14924;gene11819;gene10260;gene27882;gene12406
GO:0010959	regulation of metal ion transport	62	82	0.00822885	0.857412	gene20401;gene24055;gene17151;gene21016;gene1479;gene19669;gene13411;gene26622;gene15558;gene24185;gene6545;gene871;gene16964;gene6430;gene24434;gene794;gene17951;gene27882;gene2122;gene19810;gene3067;gene15724;gene16943;gene6772;gene10597;gene10600;gene192;gene20320;gene22661;gene2803;gene8858;gene24676;gene14012;gene132;gene17671;gene262;gene8329;gene11026;gene13730;gene16639;gene2349;gene20580…
GO:1903522	regulation of blood circulation	46	59	0.00840529	0.863425	gene11039;gene20841;gene2349;gene26622;gene21058;gene12223;gene16964;gene17151;gene9695;gene17540;gene26990;gene12020;gene15530;gene10814;gene19058;gene17147;gene20320;gene24937;gene24438;gene24439;gene3323;gene16943;gene6772;gene1130;gene8858;gene16865;gene10925;gene12454;gene15167;gene19592;gene20285;gene12406;gene24434;gene794;gene12121;gene13440;gene19531;gene19716;gene18849;gene23676;gene224…
GO:0007267	cell-cell signaling	100	138	0.00868542	0.863425	gene25006;gene16962;gene7957;gene27240;gene6402;gene1016;gene23224;gene28661;gene4820;gene26227;gene11759;gene26532;gene9695;gene26306;gene2634;gene62;gene11570;gene16339;gene26859;gene11037;gene15306;gene2260;gene27415;gene3200;gene9391;gene24937;gene10555;gene1083;gene12069;gene12662;gene14335;gene16964;gene19265;gene19836;gene20401;gene23124;gene251;gene2607;gene2733;gene2753;gene3799;gene4153…
GO:0008360	regulation of cell shape	55	72	0.00876229	0.863425	gene26664;gene1009;gene10185;gene11079;gene11261;gene11657;gene11676;gene12136;gene12143;gene13274;gene13781;gene1460;gene14669;gene16183;gene18782;gene18839;gene19049;gene19669;gene20071;gene2026;gene2036;gene20875;gene21345;gene22031;gene22871;gene23892;gene24091;gene24251;gene24528;gene24860;gene25439;gene26501;gene26830;gene27388;gene27510;gene306;gene3303;gene4194;gene4258;gene4319;gene4545;…
GO:0006412	translation	235	342	0.00884302	0.863425	gene11484;gene12015;gene137;gene1553;gene16196;gene18490;gene18977;gene18978;gene21823;gene22365;gene22759;gene22760;gene24631;gene2496;gene3650;gene79;gene12490;gene17576;gene13594;gene15367;gene1552;gene15766;gene17316;gene18960;gene19541;gene19542;gene20990;gene21904;gene22511;gene2262;gene23027;gene25693;gene26801;gene4065;gene448;gene4946;gene542;gene5487;gene5924;gene7915;gene8091;gene9371;…
GO:0008202	steroid metabolic process	66	88	0.00892747	0.863425	gene21138;gene21159;gene22996;gene23600;gene4699;gene6611;gene10806;gene11817;gene12195;gene12196;gene12200;gene1331;gene13440;gene14501;gene16497;gene16815;gene17348;gene1740;gene18985;gene1990;gene23836;gene23901;gene2521;gene4017;gene14523;gene11020;gene16966;gene13622;gene18399;gene22536;gene22852;gene22853;gene24567;gene19362;gene10885;gene25377;gene5580;gene20703;gene24903;gene25996;gene551…
GO:0044283	small molecule biosynthetic process	152	216	0.00899068	0.863425	gene11711;gene23128;gene24362;gene24932;gene23314;gene11018;gene20290;gene9895;gene23194;gene6020;gene13686;gene15585;gene23386;gene893;gene26002;gene14523;gene4282;gene957;gene11519;gene17234;gene2330;gene26055;gene28390;gene18877;gene8183;gene8185;gene11791;gene16966;gene18799;gene10316;gene15770;gene17659;gene18013;gene22514;gene505;gene5687;gene19362;gene25369;gene11004;gene1656;gene18918;gen…
GO:1902578	single-organism localization	915	1400	0.00902589	0.863425	gene20528;gene14009;gene15046;gene2260;gene26486;gene26832;gene4089;gene7975;gene8098;gene8370;gene1990;gene19044;gene6107;gene15312;gene24937;gene6445;gene9576;gene12195;gene12196;gene1249;gene14501;gene2521;gene12427;gene18082;gene19809;gene21364;gene21745;gene25494;gene27534;gene27677;gene4000;gene4001;gene7513;gene2379;gene20658;gene25348;gene26306;gene18849;gene10513;gene11515;gene11603;gene…
GO:0050803	regulation of synapse structure or activity	48	62	0.00907413	0.863425	gene11037;gene23811;gene8740;gene4906;gene1303;gene2451;gene9391;gene21340;gene871;gene23031;gene25076;gene26306;gene3799;gene5758;gene21830;gene2260;gene23224;gene28661;gene3363;gene12668;gene17832;gene28374;gene7018;gene26290;gene26032;gene4394;gene6537;gene11591;gene19058;gene21384;gene25584;gene26081;gene27583;gene27620;gene4637;gene5645;gene651;gene9760;gene15686;gene13925;gene1082;gene14447…
GO:2001236	regulation of extrinsic apoptotic signaling pathway	57	75	0.00923867	0.863425	gene23515;gene1086;gene1265;gene21217;gene2535;gene25493;gene7262;gene7766;gene11570;gene19660;gene20857;gene22404;gene24418;gene24420;gene24551;gene28394;gene28785;gene1332;gene1479;gene5513;gene17449;gene23224;gene28661;gene13382;gene16441;gene18076;gene18194;gene1937;gene19581;gene21089;gene23518;gene24231;gene2533;gene2622;gene8465;gene9840;gene20003;gene20587;gene24677;gene25744;gene26622;ge…
GO:0033108	mitochondrial respiratory chain complex assembly	31	38	0.00935857	0.863425	gene12046;gene1207;gene13995;gene16317;gene20540;gene20892;gene21536;gene24461;gene25093;gene25581;gene2565;gene26845;gene27812;gene4283;gene494;gene6619;gene3184;gene8644;gene14919;gene16197;gene17682;gene20100;gene21531;gene2393;gene4090;gene10642;gene11588;gene13414;gene22616;gene25842;gene7287
GO:0010811	positive regulation of cell-substrate adhesion	36	45	0.00935912	0.863425	gene11146;gene11759;gene12805;gene12951;gene18151;gene18793;gene19807;gene23655;gene24547;gene26042;gene28036;gene3840;gene4394;gene5208;gene7131;gene8038;gene8780;gene11926;gene13596;gene13777;gene22714;gene2379;gene3045;gene17975;gene20888;gene21587;gene21672;gene22808;gene24231;gene2702;gene6545;gene8550;gene9014;gene15910;gene192;gene8330
GO:0042439	ethanolamine-containing compound metabolic process	23	27	0.0094382	0.863425	gene17234;gene7147;gene12177;gene16570;gene4093;gene2563;gene4741;gene1031;gene10459;gene15593;gene23844;gene6869;gene9582;gene23055;gene23216;gene21439;gene5586;gene576;gene12146;gene25496;gene8308;gene8569;gene9851
GO:0044710	single-organism metabolic process	1451	2246	0.0094848	0.863425	gene5903;gene9827;gene12617;gene21873;gene2615;gene3849;gene22506;gene23128;gene11711;gene24362;gene24932;gene14195;gene19885;gene24498;gene2464;gene6214;gene11570;gene11484;gene12015;gene137;gene1553;gene16196;gene18490;gene18977;gene18978;gene21823;gene22365;gene22759;gene22760;gene24631;gene2496;gene3650;gene79;gene20487;gene24969;gene291;gene351;gene1293;gene23262;gene4282;gene10077;gene10181…
GO:0032879	regulation of localization	637	965	0.00958676	0.863425	gene21981;gene3645;gene20014;gene10549;gene2260;gene22492;gene6003;gene13635;gene19058;gene1311;gene5576;gene6228;gene16306;gene8915;gene11059;gene11636;gene11808;gene11907;gene13838;gene16639;gene18185;gene1885;gene1963;gene20643;gene21115;gene21354;gene21782;gene23224;gene2436;gene25439;gene25493;gene27832;gene28661;gene3045;gene313;gene5039;gene6611;gene6792;gene7297;gene7448;gene7449;gene7941…
GO:0032410	negative regulation of transporter activity	17	19	0.00983687	0.863425	gene15558;gene24185;gene6545;gene871;gene24434;gene794;gene15724;gene16943;gene6772;gene24676;gene10260;gene18563;gene5010;gene896;gene17839;gene17086;gene23075
GO:0045103	intermediate filament-based process	17	19	0.00983687	0.863425	gene19278;gene19279;gene19281;gene20068;gene21873;gene6411;gene1125;gene1126;gene13394;gene14615;gene20857;gene2333;gene25129;gene8940;gene17961;gene24596;gene24653
GO:0045104	intermediate filament cytoskeleton organization	17	19	0.00983687	0.863425	gene19279;gene19281;gene20068;gene21873;gene6411;gene1125;gene1126;gene13394;gene14615;gene20857;gene2333;gene25129;gene8940;gene17961;gene19278;gene24596;gene24653
GO:0009914	hormone transport	20	23	0.00990969	0.863425	gene7957;gene27240;gene6402;gene1016;gene16339;gene26859;gene20745;gene27471;gene5657;gene19629;gene22525;gene23043;gene6216;gene6772;gene734;gene8370;gene893;gene20857;gene23563;gene6329
GO:0042773	ATP synthesis coupled electron transport	20	23	0.00990969	0.863425	gene12601;gene17185;gene20523;gene22616;gene5651;gene7287;gene22832;gene4065;gene2827;gene7720;gene10091;gene25769;gene6193;gene10316;gene12116;gene16282;gene23390;gene24461;gene5628;gene7099
GO:0007009	plasma membrane organization	78	106	0.0105605	0.911444	gene10759;gene21873;gene10288;gene16903;gene10220;gene15489;gene18839;gene8663;gene9743;gene22382;gene20071;gene23276;gene11566;gene12108;gene12903;gene20356;gene24886;gene25494;gene26218;gene6245;gene6748;gene7594;gene19753;gene13755;gene14060;gene3067;gene8658;gene23224;gene28661;gene27415;gene3200;gene22358;gene26622;gene26623;gene11146;gene18742;gene19810;gene22356;gene25407;gene28882;gene432…
GO:0040008	regulation of growth	201	291	0.0106412	0.911444	gene10245;gene4637;gene19469;gene20757;gene23122;gene19581;gene9966;gene18076;gene24438;gene24439;gene26644;gene24539;gene24830;gene6472;gene9609;gene11588;gene11759;gene13139;gene17530;gene18918;gene19278;gene19358;gene1937;gene19926;gene19955;gene21257;gene21845;gene22967;gene23958;gene25149;gene25493;gene26459;gene27676;gene27686;gene28129;gene3309;gene4172;gene6014;gene6864;gene7513;gene851;g…
GO:0030030	cell projection organization	280	412	0.0108452	0.921109	gene1082;gene13777;gene20923;gene21638;gene25584;gene25851;gene1413;gene7255;gene21873;gene21881;gene7875;gene8658;gene11866;gene12951;gene13755;gene14104;gene18961;gene20967;gene23046;gene23892;gene24886;gene2601;gene27892;gene5208;gene6119;gene8407;gene21782;gene21830;gene22815;gene10600;gene27830;gene94;gene10549;gene11723;gene12136;gene12881;gene15910;gene16272;gene18364;gene23248;gene2533;ge…
GO:0006909	phagocytosis	40	51	0.0115142	0.965852	gene27162;gene1086;gene5208;gene1035;gene10790;gene12815;gene18742;gene6850;gene18905;gene14009;gene20263;gene20588;gene21254;gene22550;gene8061;gene8070;gene11866;gene12159;gene18012;gene19807;gene19809;gene19947;gene20527;gene20967;gene20983;gene22414;gene2349;gene23655;gene24251;gene24314;gene26018;gene5241;gene5242;gene6545;gene15841;gene11894;gene19744;gene1990;gene24334;gene8814
GO:0050793	regulation of developmental process	627	951	0.0116799	0.965852	gene10925;gene19193;gene20814;gene2266;gene23813;gene23122;gene11995;gene13355;gene13694;gene1517;gene16339;gene16962;gene19077;gene19577;gene20726;gene21307;gene24430;gene25493;gene26849;gene27676;gene5208;gene5236;gene7225;gene8060;gene12082;gene21354;gene25006;gene3987;gene13414;gene8759;gene14920;gene13242;gene16787;gene20401;gene4553;gene19836;gene25557;gene12817;gene952;gene6772;gene6623;ge…
GO:0010817	regulation of hormone levels	92	127	0.0117135	0.965852	gene20745;gene16497;gene21138;gene21159;gene22996;gene23600;gene4699;gene6611;gene26990;gene27240;gene4637;gene6545;gene666;gene7182;gene7957;gene6402;gene1016;gene21084;gene3308;gene21461;gene6246;gene23268;gene11773;gene4895;gene19362;gene13414;gene23031;gene2553;gene3296;gene8083;gene8270;gene927;gene9695;gene16339;gene26859;gene20014;gene17769;gene25093;gene6772;gene11748;gene1179;gene1803;ge…
GO:0035150	regulation of tube size	25	30	0.0118498	0.965852	gene11039;gene15391;gene22856;gene26622;gene20841;gene2349;gene21058;gene17540;gene20149;gene20151;gene21873;gene23211;gene10288;gene5369;gene9413;gene3269;gene13382;gene8465;gene24438;gene24439;gene3323;gene12121;gene13440;gene19531;gene19716
GO:0050880	regulation of blood vessel size	25	30	0.0118498	0.965852	gene11039;gene15391;gene22856;gene26622;gene20841;gene2349;gene21058;gene17540;gene20149;gene20151;gene21873;gene23211;gene10288;gene5369;gene9413;gene3269;gene13382;gene8465;gene24438;gene24439;gene3323;gene12121;gene13440;gene19531;gene19716
GO:0046903	secretion	124	175	0.0123339	0.994941	gene14009;gene15046;gene2260;gene26486;gene26832;gene4089;gene7975;gene8098;gene8370;gene1990;gene25006;gene15593;gene17234;gene17421;gene7957;gene27240;gene6402;gene1016;gene19716;gene23348;gene20643;gene26227;gene12108;gene16953;gene23563;gene26306;gene26873;gene6329;gene1035;gene10790;gene1179;gene24632;gene3657;gene1803;gene20757;gene18609;gene16339;gene26859;gene1086;gene14929;gene17774;gene…
GO:0033559	unsaturated fatty acid metabolic process	30	37	0.0124035	0.994941	gene9895;gene15610;gene6611;gene11519;gene17234;gene2330;gene26055;gene28390;gene23386;gene2042;gene20364;gene25996;gene28015;gene2819;gene4699;gene12454;gene3699;gene3702;gene11657;gene14489;gene18933;gene1031;gene20917;gene5207;gene5576;gene13686;gene15585;gene25091;gene2816;gene661
GO:0002688	regulation of leukocyte chemotaxis	22	26	0.0130405	1	gene18742;gene3600;gene3840;gene6864;gene851;gene1859;gene19669;gene9743;gene15279;gene11723;gene1086;gene26901;gene8330;gene17851;gene5208;gene13596;gene14510;gene2736;gene3328;gene4852;gene16834;gene28057
GO:0030301	cholesterol transport	13	14	0.0131112	1	gene12195;gene12196;gene1249;gene14501;gene2521;gene1990;gene10885;gene11874;gene16570;gene17160;gene11817;gene9486;gene743
GO:0016053	organic acid biosynthetic process	91	126	0.0137963	1	gene11711;gene23128;gene24362;gene24932;gene23314;gene11018;gene20290;gene9895;gene13686;gene15585;gene23386;gene893;gene4282;gene957;gene11519;gene17234;gene2330;gene26055;gene28390;gene18877;gene8183;gene8185;gene18799;gene25369;gene2590;gene22011;gene28074;gene7642;gene3151;gene3828;gene3829;gene13622;gene20703;gene24567;gene24903;gene25996;gene4699;gene5516;gene25091;gene661;gene15785;gene159…
GO:0046394	carboxylic acid biosynthetic process	91	126	0.0137963	1	gene11711;gene23128;gene24362;gene24932;gene23314;gene11018;gene20290;gene9895;gene13686;gene15585;gene23386;gene893;gene4282;gene957;gene11519;gene17234;gene2330;gene26055;gene28390;gene18877;gene8183;gene8185;gene18799;gene25369;gene2590;gene22011;gene28074;gene7642;gene3151;gene3828;gene3829;gene13622;gene20703;gene24567;gene24903;gene25996;gene4699;gene5516;gene25091;gene661;gene15785;gene159…
GO:0042775	mitochondrial ATP synthesis coupled electron transport	19	22	0.0139628	1	gene12601;gene17185;gene20523;gene22616;gene5651;gene7287;gene2827;gene7720;gene10091;gene25769;gene6193;gene10316;gene12116;gene16282;gene23390;gene24461;gene4065;gene5628;gene7099
GO:0051785	positive regulation of nuclear division	19	22	0.0139628	1	gene6896;gene1480;gene18418;gene7090;gene22777;gene10717;gene18879;gene25992;gene9584;gene18486;gene4099;gene6353;gene7430;gene9840;gene25174;gene25557;gene1769;gene23395;gene4847
GO:0045766	positive regulation of angiogenesis	32	40	0.014128	1	gene27583;gene1086;gene11059;gene1119;gene12020;gene1267;gene13596;gene13711;gene14012;gene14510;gene17086;gene17442;gene18918;gene19058;gene20003;gene25418;gene26055;gene2736;gene3323;gene4165;gene4182;gene4597;gene6611;gene6792;gene7278;gene8456;gene8552;gene8915;gene9944;gene12412;gene15498;gene9014
GO:0097285	cell-type specific apoptotic process	32	40	0.014128	1	gene10375;gene11026;gene14396;gene18418;gene18690;gene22384;gene24825;gene25505;gene25974;gene26306;gene27812;gene9617;gene13411;gene8554;gene24154;gene11602;gene28866;gene927;gene24807;gene11503;gene39;gene2535;gene2349;gene11669;gene9489;gene1419;gene10925;gene20014;gene24438;gene24439;gene7262;gene9706
GO:0031032	actomyosin structure organization	27	33	0.0141675	1	gene1344;gene8896;gene15054;gene20071;gene24603;gene11902;gene12136;gene1444;gene14990;gene17660;gene299;gene4035;gene4300;gene5387;gene8453;gene917;gene17756;gene1919;gene1130;gene24418;gene19722;gene20554;gene26338;gene13978;gene14433;gene19283;gene20757
GO:0043271	negative regulation of ion transport	27	33	0.0141675	1	gene26976;gene15558;gene24185;gene6545;gene871;gene6430;gene17237;gene24434;gene794;gene19810;gene3067;gene15724;gene16943;gene6772;gene27686;gene24676;gene24632;gene9684;gene896;gene17839;gene20699;gene26622;gene17086;gene23075;gene10759;gene1086;gene28274
GO:0061178	regulation of insulin secretion involved in cellular response to glucose stimulus	16	18	0.0142345	1	gene27240;gene4637;gene6545;gene666;gene7182;gene25093;gene6772;gene11039;gene14607;gene16943;gene17951;gene20760;gene23031;gene2731;gene5513;gene7612
GO:0008210	estrogen metabolic process	9	9	0.0146205	1	gene21138;gene21159;gene22996;gene23600;gene4699;gene6611;gene13365;gene3113;gene7657
GO:0031581	hemidesmosome assembly	9	9	0.0146205	1	gene12197;gene12198;gene13394;gene17390;gene19279;gene19281;gene23465;gene24231;gene6962
GO:0035774	positive regulation of insulin secretion involved in cellular response to glucose stimulus	9	9	0.0146205	1	gene11039;gene14607;gene16943;gene17951;gene20760;gene23031;gene2731;gene5513;gene7612
GO:0050804	modulation of synaptic transmission	59	79	0.015116	1	gene26976;gene11037;gene23811;gene8740;gene4906;gene26032;gene11591;gene17832;gene24932;gene62;gene1303;gene2451;gene9391;gene23031;gene25076;gene26306;gene3799;gene5758;gene9719;gene2634;gene2260;gene23224;gene28661;gene3363;gene24632;gene10925;gene2333;gene26290;gene309;gene13925;gene17951;gene6545;gene9277;gene14433;gene23124;gene4394;gene17162;gene20580;gene21354;gene26081;gene1082;gene14447;…
GO:0050678	regulation of epithelial cell proliferation	86	119	0.0159746	1	gene17882;gene24430;gene25006;gene10739;gene14012;gene14431;gene16441;gene25929;gene25493;gene1248;gene21195;gene7131;gene13440;gene14056;gene1433;gene18418;gene21166;gene21622;gene22948;gene23224;gene25933;gene27319;gene28661;gene7406;gene8941;gene8915;gene26035;gene1086;gene12121;gene14450;gene14532;gene15620;gene18486;gene1937;gene26622;gene26623;gene27581;gene7448;gene7449;gene19821;gene4294;…
GO:0006414	translational elongation	67	91	0.01678	1	gene11484;gene11487;gene12015;gene12499;gene13552;gene13594;gene13599;gene15333;gene1552;gene1553;gene15766;gene15905;gene16196;gene17316;gene18355;gene18815;gene18960;gene18977;gene18978;gene19400;gene19407;gene19479;gene19541;gene19542;gene1958;gene20990;gene21823;gene21904;gene22759;gene22760;gene23027;gene24631;gene2496;gene25145;gene25165;gene25311;gene25693;gene26408;gene26801;gene2689;gene…
GO:0051092	positive regulation of NF-kappaB transcription factor activity	43	56	0.0168932	1	gene10177;gene10718;gene1119;gene12377;gene1258;gene13969;gene14012;gene14046;gene1540;gene15997;gene16311;gene18396;gene18918;gene19528;gene21216;gene21384;gene22181;gene23428;gene24418;gene24563;gene25504;gene25685;gene25744;gene26011;gene26065;gene26459;gene26708;gene2722;gene28028;gene28394;gene29103;gene3536;gene4638;gene479;gene6623;gene7278;gene7342;gene7906;gene8554;gene8738;gene9260;gene…
GO:0032412	regulation of ion transmembrane transporter activity	36	46	0.01726	1	gene2634;gene17151;gene24185;gene9684;gene15558;gene6545;gene871;gene16964;gene21016;gene24434;gene794;gene2122;gene23075;gene15724;gene16943;gene6772;gene10597;gene10600;gene192;gene20320;gene22661;gene2803;gene8858;gene24676;gene26622;gene893;gene896;gene10518;gene21296;gene17839;gene8329;gene14924;gene11819;gene10260;gene27882;gene12406
GO:0051270	regulation of cellular component movement	223	327	0.0173331	1	gene16306;gene8915;gene11059;gene11636;gene11808;gene11907;gene13838;gene16639;gene18185;gene1885;gene1963;gene20643;gene21115;gene21354;gene21782;gene23224;gene2436;gene25439;gene25493;gene27832;gene28661;gene3045;gene313;gene3645;gene5039;gene6611;gene6792;gene7297;gene7448;gene7449;gene7941;gene9136;gene9356;gene9746;gene20923;gene5115;gene18076;gene6141;gene18742;gene3600;gene3840;gene12471;g…
GO:0043623	cellular protein complex assembly	143	205	0.0174659	1	gene1413;gene7255;gene18045;gene20816;gene2349;gene2533;gene26042;gene3118;gene5136;gene5208;gene5915;gene14994;gene17661;gene26463;gene6483;gene9278;gene13358;gene18787;gene24752;gene10700;gene12084;gene20410;gene21559;gene23207;gene2430;gene26183;gene8060;gene11600;gene15198;gene15634;gene17424;gene19925;gene25142;gene327;gene14975;gene25992;gene62;gene26660;gene3840;gene13749;gene19684;gene168…
GO:0071900	regulation of protein serine/threonine kinase activity	139	199	0.0177253	1	gene17598;gene17611;gene17884;gene23498;gene25493;gene3087;gene3169;gene4238;gene8738;gene24752;gene28394;gene2933;gene479;gene12668;gene25992;gene16865;gene21354;gene6715;gene23224;gene28661;gene1086;gene1311;gene20218;gene20628;gene20983;gene21873;gene22492;gene22905;gene23850;gene25006;gene26708;gene3987;gene4099;gene6353;gene7342;gene9719;gene9840;gene9966;gene13474;gene18219;gene19161;gene20…
GO:0048639	positive regulation of developmental growth	45	59	0.0178744	1	gene10245;gene4637;gene19581;gene18076;gene24438;gene24439;gene10288;gene19254;gene21024;gene23509;gene24933;gene26532;gene804;gene8330;gene94;gene9576;gene16441;gene21084;gene1303;gene15254;gene15910;gene19836;gene20077;gene20356;gene23351;gene25163;gene26081;gene28374;gene4394;gene5853;gene9840;gene25557;gene4099;gene13440;gene15167;gene14920;gene22905;gene23122;gene4553;gene11740;gene17832;gen…
GO:0034762	regulation of transmembrane transport	58	78	0.0183812	1	gene2634;gene20401;gene17151;gene21016;gene1479;gene19669;gene24185;gene9684;gene15558;gene6545;gene871;gene16964;gene6430;gene11570;gene24434;gene794;gene2122;gene23075;gene15724;gene16943;gene6772;gene10597;gene10600;gene192;gene20320;gene22661;gene2803;gene8858;gene9743;gene14012;gene24676;gene16905;gene7230;gene26622;gene11026;gene13730;gene16639;gene2349;gene9695;gene16167;gene10260;gene893;…
GO:0072330	monocarboxylic acid biosynthetic process	58	78	0.0183812	1	gene20290;gene9895;gene13686;gene15585;gene23386;gene893;gene11519;gene17234;gene2330;gene26055;gene28390;gene28074;gene7642;gene13622;gene20703;gene24567;gene24903;gene25996;gene4699;gene5516;gene25091;gene661;gene10046;gene10127;gene13365;gene15076;gene18785;gene19267;gene19619;gene20917;gene22272;gene22434;gene24531;gene24960;gene26286;gene2814;gene3113;gene5628;gene8161;gene8457;gene8655;gene…
GO:0097306	cellular response to alcohol	31	39	0.0183945	1	gene10497;gene1657;gene6545;gene7297;gene27812;gene562;gene11669;gene17687;gene20861;gene22334;gene27388;gene17832;gene1770;gene7572;gene13484;gene25493;gene6643;gene18172;gene1990;gene24992;gene26532;gene9486;gene11030;gene15654;gene17530;gene21794;gene22375;gene23833;gene25174;gene20401;gene4901
GO:0050878	regulation of body fluid levels	81	112	0.018509	1	gene1035;gene10790;gene11657;gene1540;gene19049;gene20983;gene24339;gene24725;gene28036;gene5164;gene6545;gene2979;gene182;gene22316;gene26622;gene656;gene6668;gene25006;gene1086;gene9743;gene12143;gene13292;gene14810;gene15054;gene15450;gene15910;gene17751;gene21115;gene2260;gene25865;gene8370;gene22596;gene21753;gene10497;gene14815;gene23563;gene15024;gene11773;gene12055;gene12951;gene15095;gen…
GO:0051240	positive regulation of multicellular organismal process	344	514	0.0185996	1	gene23122;gene14920;gene13242;gene16787;gene20401;gene4553;gene19836;gene25557;gene14526;gene17293;gene18486;gene2725;gene617;gene6643;gene6948;gene6949;gene16311;gene20823;gene11039;gene20841;gene2349;gene26622;gene6772;gene20745;gene21384;gene23144;gene4895;gene18076;gene9260;gene22596;gene2731;gene12471;gene13924;gene22552;gene23757;gene24438;gene24439;gene26976;gene6579;gene6715;gene9743;gene…
GO:0045471	response to ethanol	26	32	0.0188539	1	gene10497;gene1657;gene6545;gene7297;gene12647;gene13411;gene13442;gene16443;gene18022;gene19058;gene19581;gene19984;gene20282;gene21873;gene22334;gene22905;gene23224;gene24145;gene24256;gene24420;gene2731;gene28661;gene5758;gene8415;gene617;gene9448
GO:2001238	positive regulation of extrinsic apoptotic signaling pathway	26	32	0.0188539	1	gene1086;gene1265;gene21217;gene2535;gene25493;gene7262;gene7766;gene17449;gene23224;gene28661;gene20003;gene20587;gene24677;gene25744;gene26622;gene28394;gene5853;gene8554;gene9706;gene11026;gene2592;gene26859;gene27162;gene4194;gene4901;gene6289
GO:0048878	chemical homeostasis	209	306	0.0189557	1	gene1297;gene1298;gene25743;gene2834;gene13495;gene20587;gene24345;gene13411;gene14815;gene20791;gene8800;gene26622;gene6772;gene7335;gene8412;gene23374;gene27781;gene6430;gene18800;gene22845;gene16275;gene1164;gene14447;gene17151;gene8858;gene9695;gene10563;gene1069;gene12353;gene14790;gene16838;gene18933;gene19977;gene20703;gene20892;gene22430;gene22522;gene23617;gene24501;gene2470;gene3843;gen…
GO:0032024	positive regulation of insulin secretion	18	21	0.0195635	1	gene11039;gene14607;gene16943;gene17951;gene20760;gene23031;gene2731;gene5513;gene7612;gene13440;gene14072;gene21084;gene22334;gene23018;gene23128;gene23518;gene24807;gene6545
GO:0046879	hormone secretion	18	21	0.0195635	1	gene7957;gene27240;gene6402;gene1016;gene16339;gene26859;gene20745;gene19629;gene22525;gene23043;gene6216;gene6772;gene734;gene8370;gene893;gene20857;gene23563;gene6329
GO:0034314	Arp2/3 complex-mediated actin nucleation	12	13	0.0196384	1	gene17395;gene20816;gene22414;gene23830;gene24547;gene28274;gene4472;gene4499;gene5241;gene5242;gene6401;gene9671
GO:0044091	membrane biogenesis	12	13	0.0196384	1	gene23224;gene28661;gene3086;gene7763;gene26622;gene26623;gene8658;gene19753;gene20253;gene8038;gene22316;gene13242
GO:0044319	wound healing, spreading of cells	12	13	0.0196384	1	gene20554;gene21195;gene2333;gene28036;gene8276;gene8550;gene14104;gene2416;gene25174;gene6864;gene8915;gene9014
GO:0046579	positive regulation of Ras protein signal transduction	12	13	0.0196384	1	gene17654;gene23500;gene2451;gene25006;gene8330;gene9840;gene14375;gene2036;gene21782;gene24339;gene7906;gene9391
GO:0048678	response to axon injury	12	13	0.0196384	1	gene11026;gene14396;gene21873;gene22905;gene25584;gene5039;gene7640;gene20545;gene20546;gene16171;gene16834;gene4901
GO:0090504	epiboly	12	13	0.0196384	1	gene20554;gene21195;gene2333;gene28036;gene8276;gene8550;gene14104;gene2416;gene25174;gene6864;gene8915;gene9014
GO:0090505	epiboly involved in wound healing	12	13	0.0196384	1	gene20554;gene21195;gene2333;gene28036;gene8276;gene8550;gene14104;gene2416;gene25174;gene6864;gene8915;gene9014
GO:0002790	peptide secretion	15	17	0.0204885	1	gene1990;gene7957;gene27240;gene6402;gene19629;gene22525;gene23043;gene6216;gene6772;gene734;gene8370;gene893;gene20857;gene23563;gene6329
GO:0015908	fatty acid transport	15	17	0.0204885	1	gene28015;gene8457;gene15593;gene17234;gene17421;gene17160;gene2291;gene18609;gene19716;gene2553;gene8161;gene13440;gene17134;gene27686;gene8717
GO:0015918	sterol transport	15	17	0.0204885	1	gene12195;gene12196;gene1249;gene14501;gene2521;gene1990;gene22852;gene22853;gene10885;gene11874;gene16570;gene17160;gene11817;gene9486;gene743
GO:0050808	synapse organization	28	35	0.0214497	1	gene23224;gene28661;gene7987;gene20401;gene23124;gene2379;gene893;gene12088;gene1478;gene18705;gene192;gene20545;gene20546;gene20770;gene27384;gene27679;gene871;gene8858;gene9719;gene21340;gene14404;gene21431;gene16962;gene18633;gene20951;gene25584;gene26306;gene26798
GO:0050921	positive regulation of chemotaxis	28	35	0.0214497	1	gene18076;gene18742;gene3600;gene3840;gene13596;gene14510;gene1859;gene25006;gene2736;gene1086;gene17851;gene22714;gene26901;gene5513;gene6864;gene851;gene24438;gene24439;gene19669;gene9743;gene15279;gene8330;gene14012;gene5208;gene3328;gene16458;gene360;gene4852
GO:0030500	regulation of bone mineralization	23	28	0.0215937	1	gene13924;gene14526;gene22552;gene23122;gene23757;gene24438;gene24439;gene26976;gene4553;gene6579;gene6715;gene9743;gene11039;gene22965;gene17086;gene27013;gene28213;gene291;gene6017;gene8407;gene9456;gene1119;gene19800
GO:0002764	immune response-regulating signaling pathway	78	108	0.0216406	1	gene24420;gene26065;gene26708;gene479;gene7342;gene8738;gene2457;gene23987;gene23988;gene13711;gene13261;gene6545;gene10890;gene11995;gene13355;gene13694;gene26849;gene27676;gene8060;gene8554;gene9391;gene14767;gene26011;gene16918;gene27041;gene28028;gene7421;gene11866;gene12159;gene18012;gene19807;gene19809;gene19947;gene20527;gene20967;gene20983;gene22414;gene2349;gene23655;gene24251;gene24314;…
GO:0007018	microtubule-based movement	78	108	0.0216406	1	gene11759;gene18031;gene20900;gene12817;gene12881;gene13836;gene14810;gene4684;gene7987;gene9103;gene952;gene11603;gene17009;gene17951;gene19836;gene5273;gene5586;gene6402;gene6678;gene14527;gene14528;gene14966;gene24171;gene21873;gene25823;gene9347;gene10042;gene27416;gene6651;gene1480;gene15634;gene19402;gene19687;gene25163;gene5974;gene12903;gene1344;gene20463;gene22410;gene25465;gene12507;gen…
GO:0070125	mitochondrial translational elongation	59	80	0.0227862	1	gene11484;gene11487;gene12015;gene12499;gene13552;gene13594;gene13599;gene15333;gene1552;gene1553;gene15766;gene15905;gene16196;gene17316;gene18355;gene18815;gene18960;gene18977;gene18978;gene19400;gene19407;gene19479;gene19541;gene19542;gene1958;gene20990;gene21823;gene21904;gene22759;gene22760;gene23027;gene24631;gene2496;gene25145;gene25165;gene25311;gene25693;gene26408;gene26801;gene2689;gene…
GO:0006734	NADH metabolic process	8	8	0.0233875	1	gene14072;gene8900;gene20320;gene6415;gene18179;gene22971;gene5571;gene9593
GO:0016601	Rac protein signal transduction	8	8	0.0233875	1	gene11866;gene20643;gene22871;gene23892;gene24314;gene26798;gene5208;gene9448
GO:0031102	neuron projection regeneration	8	8	0.0233875	1	gene20545;gene20546;gene10885;gene12662;gene16570;gene16171;gene16834;gene4901
GO:0034381	plasma lipoprotein particle clearance	8	8	0.0233875	1	gene16244;gene21354;gene2711;gene30259;gene5954;gene1740;gene11817;gene9486
GO:0051645	Golgi localization	8	8	0.0233875	1	gene16246;gene18031;gene21345;gene25516;gene4294;gene11759;gene20900;gene21195
GO:0070989	oxidative demethylation	8	8	0.0233875	1	gene10471;gene20189;gene3111;gene14553;gene15628;gene22955;gene22544;gene9827
GO:0072676	lymphocyte migration	8	8	0.0233875	1	gene3600;gene17851;gene19640;gene19669;gene19955;gene8407;gene18742;gene5516
GO:0080111	DNA demethylation	8	8	0.0233875	1	gene10471;gene3111;gene14245;gene14553;gene15628;gene22955;gene9827;gene22544
GO:0098815	modulation of excitatory postsynaptic potential	8	8	0.0233875	1	gene26032;gene10925;gene23224;gene28661;gene4394;gene18848;gene3987;gene9719
GO:0002685	regulation of leukocyte migration	30	38	0.0238222	1	gene6141;gene18742;gene3600;gene3840;gene14046;gene25207;gene27388;gene6864;gene851;gene1859;gene19669;gene9743;gene15279;gene11723;gene1086;gene26901;gene8330;gene2535;gene16458;gene17851;gene5208;gene13596;gene14510;gene2736;gene3328;gene4852;gene16834;gene28057;gene25557;gene1479
GO:0009653	anatomical structure morphogenesis	568	865	0.0242419	1	gene24345;gene25006;gene18076;gene1937;gene7575;gene23122;gene25174;gene1082;gene13777;gene20923;gene21638;gene25584;gene25851;gene1413;gene7255;gene21873;gene253;gene231;gene24231;gene15724;gene16171;gene19592;gene20935;gene21622;gene21751;gene25933;gene26532;gene3305;gene4553;gene11043;gene16441;gene14920;gene21881;gene7875;gene8658;gene27215;gene28127;gene11759;gene10694;gene15628;gene4295;gen…
GO:0000902	cell morphogenesis	249	369	0.0249592	1	gene1082;gene13777;gene20923;gene21638;gene25584;gene25851;gene1413;gene7255;gene21873;gene21881;gene7875;gene8658;gene10694;gene21782;gene21830;gene22815;gene10549;gene11723;gene12136;gene12881;gene15910;gene16272;gene18364;gene23248;gene2533;gene262;gene26798;gene8236;gene97;gene9719;gene1390;gene14859;gene20817;gene361;gene8657;gene11657;gene11720;gene12067;gene13274;gene13557;gene14009;gene15…
GO:0010508	positive regulation of autophagy	39	51	0.0250197	1	gene17582;gene18048;gene19386;gene2257;gene23811;gene26708;gene5576;gene7342;gene9246;gene19437;gene20463;gene3077;gene12020;gene1483;gene16133;gene16246;gene18353;gene19232;gene20257;gene20591;gene20843;gene20983;gene24738;gene24960;gene25076;gene2731;gene4294;gene7278;gene7297;gene927;gene9719;gene11743;gene11885;gene12120;gene15433;gene18396;gene25316;gene4352;gene1082
GO:0046486	glycerolipid metabolic process	111	158	0.0250373	1	gene17234;gene7147;gene12146;gene18802;gene2563;gene8308;gene8569;gene12177;gene16570;gene4093;gene8153;gene16244;gene20320;gene22022;gene23509;gene25496;gene25920;gene30259;gene6665;gene20917;gene22848;gene5894;gene8061;gene11846;gene1259;gene14416;gene14721;gene18334;gene19610;gene21423;gene25825;gene26082;gene7774;gene7934;gene879;gene25535;gene19386;gene104;gene10500;gene12033;gene14244;gene1…
GO:0030031	cell projection assembly	105	149	0.0254009	1	gene1413;gene7255;gene11866;gene12951;gene13755;gene14104;gene18961;gene20967;gene23046;gene23892;gene24886;gene2601;gene27892;gene5208;gene6119;gene8407;gene10600;gene27830;gene94;gene1390;gene14859;gene20817;gene361;gene8657;gene10555;gene16439;gene18782;gene21166;gene21751;gene6422;gene1009;gene10182;gene10288;gene10411;gene10472;gene10795;gene11688;gene11936;gene13389;gene14407;gene1495;gene1…
GO:0032989	cellular component morphogenesis	269	400	0.025517	1	gene1082;gene13777;gene20923;gene21638;gene25584;gene25851;gene1413;gene7255;gene21873;gene21881;gene7875;gene8658;gene10694;gene12136;gene9629;gene21782;gene21830;gene22815;gene10549;gene11723;gene12881;gene15910;gene16272;gene18364;gene23248;gene2533;gene262;gene26798;gene8236;gene97;gene9719;gene1390;gene14859;gene20817;gene361;gene8657;gene11657;gene11720;gene12067;gene13274;gene13557;gene140…
GO:1901605	alpha-amino acid metabolic process	83	116	0.0257629	1	gene11711;gene23128;gene24362;gene24932;gene4282;gene13291;gene8552;gene23314;gene26598;gene19831;gene22011;gene5484;gene14545;gene957;gene18877;gene8183;gene8185;gene23366;gene18799;gene25369;gene1069;gene21287;gene22089;gene25158;gene12377;gene19782;gene2590;gene7492;gene11018;gene3151;gene3828;gene3829;gene3843;gene15785;gene1593;gene10522;gene13382;gene22692;gene8465;gene18848;gene1454;gene72…
GO:0030198	extracellular matrix organization	87	122	0.0258481	1	gene18742;gene26976;gene7131;gene10334;gene11755;gene12197;gene12198;gene13242;gene17390;gene17700;gene18867;gene21838;gene22122;gene22808;gene23601;gene3148;gene4326;gene7941;gene26035;gene7448;gene844;gene101;gene10243;gene10421;gene1086;gene10905;gene11490;gene11926;gene1248;gene1333;gene1454;gene16815;gene16834;gene17228;gene17882;gene17982;gene18705;gene18706;gene1885;gene19890;gene20545;gen…
GO:0043062	extracellular structure organization	87	122	0.0258481	1	gene18742;gene26976;gene7131;gene10334;gene11755;gene12197;gene12198;gene13242;gene17390;gene17700;gene18867;gene21838;gene22122;gene22808;gene23601;gene3148;gene4326;gene7941;gene26035;gene7448;gene844;gene101;gene10243;gene10421;gene1086;gene10905;gene11490;gene11926;gene1248;gene1333;gene1454;gene16815;gene16834;gene17228;gene17882;gene17982;gene18705;gene18706;gene1885;gene19890;gene20545;gen…
GO:0007224	smoothened signaling pathway	32	41	0.0259749	1	gene1009;gene10182;gene12507;gene14823;gene14859;gene1511;gene16603;gene16787;gene17473;gene18617;gene19721;gene20173;gene21166;gene21622;gene21751;gene22031;gene22352;gene23315;gene24171;gene24820;gene25933;gene26434;gene26532;gene27991;gene3604;gene361;gene6422;gene8808;gene9265;gene14966;gene9664;gene28373
GO:0007005	mitochondrion organization	243	360	0.026051	1	gene11484;gene12015;gene137;gene1553;gene16196;gene18490;gene18977;gene18978;gene21823;gene22365;gene22759;gene22760;gene24631;gene2496;gene3650;gene79;gene10077;gene10181;gene11743;gene12427;gene14681;gene18769;gene19044;gene19981;gene21589;gene22545;gene27213;gene27287;gene27677;gene4000;gene4001;gene538;gene62;gene9522;gene17688;gene23191;gene1510;gene16525;gene17758;gene21665;gene22819;gene24…
GO:0071822	protein complex subunit organization	503	764	0.0260971	1	gene11484;gene12015;gene137;gene1553;gene16196;gene18490;gene18977;gene18978;gene21823;gene22365;gene22759;gene22760;gene24631;gene2496;gene3650;gene79;gene1413;gene7255;gene17395;gene20816;gene22414;gene23830;gene24547;gene28274;gene4472;gene4499;gene5241;gene5242;gene6401;gene9671;gene1249;gene18045;gene2349;gene2533;gene26042;gene3118;gene5136;gene5208;gene5915;gene1303;gene19402;gene4723;gene…
GO:0002250	adaptive immune response	54	73	0.0262915	1	gene3600;gene10208;gene10908;gene13488;gene18690;gene20348;gene3328;gene7339;gene16940;gene24389;gene2457;gene8554;gene1082;gene11039;gene11960;gene12235;gene1258;gene13354;gene13898;gene15024;gene16834;gene1723;gene21638;gene22027;gene22401;gene23167;gene2379;gene26798;gene27284;gene2744;gene4597;gene7342;gene871;gene927;gene13304;gene17509;gene24963;gene2979;gene9579;gene9580;gene9581;gene20253…
GO:0097031	mitochondrial respiratory chain complex I biogenesis	17	20	0.0272442	1	gene12046;gene1207;gene13995;gene16317;gene20540;gene20892;gene21536;gene24461;gene25093;gene25581;gene2565;gene26845;gene27812;gene4283;gene494;gene6619;gene14115
GO:0043604	amide biosynthetic process	259	385	0.0274425	1	gene11484;gene12015;gene137;gene1553;gene16196;gene18490;gene18977;gene18978;gene21823;gene22365;gene22759;gene22760;gene24631;gene2496;gene3650;gene79;gene12490;gene17576;gene13594;gene15367;gene1552;gene15766;gene17316;gene18960;gene19541;gene19542;gene20990;gene21904;gene22511;gene2262;gene23027;gene25693;gene26801;gene4065;gene448;gene4946;gene542;gene5487;gene5924;gene7915;gene8091;gene9371;…
GO:0009308	amine metabolic process	34	44	0.0279175	1	gene17234;gene7147;gene12177;gene16570;gene4093;gene20011;gene27059;gene23793;gene2563;gene25664;gene3843;gene4741;gene1031;gene10459;gene15593;gene23844;gene6869;gene9582;gene23055;gene23216;gene21439;gene5586;gene576;gene12146;gene25496;gene8308;gene8569;gene4247;gene19229;gene8415;gene27050;gene6855;gene7230;gene9851
GO:0007204	positive regulation of cytosolic calcium ion concentration	27	34	0.0279721	1	gene1164;gene14447;gene17151;gene8858;gene9695;gene21058;gene16865;gene11039;gene11503;gene13703;gene13925;gene15054;gene17160;gene17347;gene19049;gene22523;gene2349;gene3328;gene3600;gene9486;gene6772;gene1454;gene17851;gene20791;gene653;gene6545;gene9385
[truncated: 9,905 more rows]

## Sheet: GO for DE circRNAs
Additional file 14 GO terms for three differentiation stages (D2, D4, and D8) versus D0. GO terms for DE circRNAs from three differentiation stages (D2, D4, and D8) versus D0.
[truncated: 3,052 more rows]
