# Supplementary material for: A genome-wide landscape of mRNAs, lncRNAs, and circRNAs during subcutaneous adipogenesis in pigs
Source: J Anim Sci Biotechnol. 2018 Nov 1;9:76. doi: 10.1186/s40104-018-0292-7 (PMC6211446; doi:10.1186/s40104-018-0292-7)
Supplement: Supplementary file 15 — The relationship of common DE lncRNAs and their targeted common DE mRNAs involved in lipid metabolic and cell differentiation processes. (XLSX 34 kb) [file 40104_2018_292_MOESM15_ESM.xlsx]

## Sheet: co-expressed relationship
Additional file 15 List of common DE lncRNAs and their targeted common DE mRNAs involved in lipid metabolic and cell differentiation processes.
LncRNA Name	mRNA Name	Correlation	target type
LOC110260979	CEBPA	1	trans
LOC102167899	CEBPA	1	trans
LOC106504420	CEBPA	-1	trans
LOC106504875	CEBPA	1	trans
LOC110256294	CEBPA	-1	trans
LOC100514834	CEBPA	-1	trans
MSTRG.124323	CEBPA	-1	trans
MSTRG.143415	CEBPA	-1	trans
MSTRG.144551	CEBPA	1	trans
MSTRG.146410	CEBPA	-1	trans
MSTRG.156300	CEBPA	1	trans
MSTRG.22314	CEBPA	-1	trans
MSTRG.35547	CEBPA	-1	trans
MSTRG.42239	CEBPA	1	trans
MSTRG.49742	CEBPA	1	trans
MSTRG.5521	CEBPA	1	trans
MSTRG.62128	CEBPA	1	trans
MSTRG.67937	CEBPA	-1	trans
MSTRG.97367	CEBPA	-1	trans
MSTRG.98462	CEBPA	-1	trans
LOC106506626	NUMBL	-1	trans
MSTRG.100469	NUMBL	-1	trans
MSTRG.131380	NUMBL	1	trans
MSTRG.143373	NUMBL	-1	trans
MSTRG.18804	NUMBL	-1	trans
MSTRG.47163	NUMBL	1	trans
MSTRG.83843	NUMBL	1	trans
LOC110260979	ERF	-1	trans
LOC102167899	ERF	-1	trans
LOC106504420	ERF	1	trans
LOC106504875	ERF	-1	trans
LOC110256294	ERF	1	trans
LOC100514834	ERF	1	trans
MSTRG.124323	ERF	1	trans
MSTRG.143415	ERF	1	trans
MSTRG.144551	ERF	-1	trans
MSTRG.146410	ERF	1	trans
MSTRG.156300	ERF	-1	trans
MSTRG.22314	ERF	1	trans
MSTRG.35547	ERF	1	trans
MSTRG.42239	ERF	-1	trans
MSTRG.49742	ERF	-1	trans
MSTRG.5521	ERF	-1	trans
MSTRG.62128	ERF	-1	trans
MSTRG.67937	ERF	1	trans
MSTRG.97367	ERF	1	trans
MSTRG.98462	ERF	1	trans
SMIM4	APOE	1	trans
MSTRG.6375	APOE	1	trans
MSTRG.65804	APOE	-1	trans
MSTRG.88924	APOE	-1	trans
LOC106506626	VASP	-1	trans
MSTRG.100469	VASP	-1	trans
MSTRG.131380	VASP	1	trans
MSTRG.143373	VASP	-1	trans
MSTRG.18804	VASP	-1	trans
MSTRG.47163	VASP	1	trans
MSTRG.83843	VASP	1	trans
LOC106506626	MYADM	-1	trans
MSTRG.100469	MYADM	-1	trans
MSTRG.131380	MYADM	1	trans
MSTRG.143373	MYADM	-1	trans
MSTRG.18804	MYADM	-1	trans
MSTRG.47163	MYADM	1	trans
MSTRG.83843	MYADM	1	trans
SMIM4	IL11	-1	trans
MSTRG.6375	IL11	-1	trans
MSTRG.65804	IL11	1	trans
MSTRG.88924	IL11	1	trans
SMIM4	APCDD1	1	trans
MSTRG.6375	APCDD1	1	trans
MSTRG.65804	APCDD1	-1	trans
MSTRG.88924	APCDD1	-1	trans
SMIM4	EPB41L3	-1	trans
MSTRG.6375	EPB41L3	-1	trans
MSTRG.65804	EPB41L3	1	trans
MSTRG.88924	EPB41L3	1	trans
LOC106506626	NEXN	-1	trans
MSTRG.100469	NEXN	-1	trans
MSTRG.131380	NEXN	1	trans
MSTRG.143373	NEXN	-1	trans
MSTRG.18804	NEXN	-1	trans
MSTRG.47163	NEXN	1	trans
MSTRG.83843	NEXN	1	trans
LOC106506626	DOCK7	-1	trans
MSTRG.100469	DOCK7	-1	trans
MSTRG.131380	DOCK7	1	trans
MSTRG.143373	DOCK7	-1	trans
MSTRG.18804	DOCK7	-1	trans
MSTRG.47163	DOCK7	1	trans
MSTRG.83843	DOCK7	1	trans
LOC110260979	PTPRF	-1	trans
LOC102167899	PTPRF	-1	trans
LOC106504420	PTPRF	1	trans
LOC106504875	PTPRF	-1	trans
LOC110256294	PTPRF	1	trans
LOC100514834	PTPRF	1	trans
MSTRG.124323	PTPRF	1	trans
MSTRG.143415	PTPRF	1	trans
MSTRG.144551	PTPRF	-1	trans
MSTRG.146410	PTPRF	1	trans
MSTRG.156300	PTPRF	-1	trans
MSTRG.22314	PTPRF	1	trans
MSTRG.35547	PTPRF	1	trans
MSTRG.42239	PTPRF	-1	trans
MSTRG.49742	PTPRF	-1	trans
MSTRG.5521	PTPRF	-1	trans
MSTRG.62128	PTPRF	-1	trans
MSTRG.67937	PTPRF	1	trans
MSTRG.97367	PTPRF	1	trans
MSTRG.98462	PTPRF	1	trans
LOC106506626	ACTN1	-1	trans
MSTRG.100469	ACTN1	-1	trans
MSTRG.131380	ACTN1	1	trans
MSTRG.143373	ACTN1	-1	trans
MSTRG.18804	ACTN1	-1	trans
MSTRG.47163	ACTN1	1	trans
MSTRG.83843	ACTN1	1	trans
LOC110260979	SFRP2	-1	trans
LOC102167899	SFRP2	-1	trans
LOC106504420	SFRP2	1	trans
LOC106504875	SFRP2	-1	trans
LOC110256294	SFRP2	1	trans
LOC100514834	SFRP2	1	trans
MSTRG.124323	SFRP2	1	trans
MSTRG.143415	SFRP2	1	trans
MSTRG.144551	SFRP2	-1	trans
MSTRG.146410	SFRP2	1	trans
MSTRG.156300	SFRP2	-1	trans
MSTRG.22314	SFRP2	1	trans
MSTRG.35547	SFRP2	1	trans
MSTRG.42239	SFRP2	-1	trans
MSTRG.49742	SFRP2	-1	trans
MSTRG.5521	SFRP2	-1	trans
MSTRG.62128	SFRP2	-1	trans
MSTRG.67937	SFRP2	1	trans
MSTRG.97367	SFRP2	1	trans
MSTRG.98462	SFRP2	1	trans
LOC110260979	PDLIM5	-1	trans
LOC102167899	PDLIM5	-1	trans
LOC106504420	PDLIM5	1	trans
LOC106504875	PDLIM5	-1	trans
LOC110256294	PDLIM5	1	trans
LOC100514834	PDLIM5	1	trans
MSTRG.124323	PDLIM5	1	trans
MSTRG.143415	PDLIM5	1	trans
MSTRG.144551	PDLIM5	-1	trans
MSTRG.146410	PDLIM5	1	trans
MSTRG.156300	PDLIM5	-1	trans
MSTRG.22314	PDLIM5	1	trans
MSTRG.35547	PDLIM5	1	trans
MSTRG.42239	PDLIM5	-1	trans
MSTRG.49742	PDLIM5	-1	trans
MSTRG.5521	PDLIM5	-1	trans
MSTRG.62128	PDLIM5	-1	trans
MSTRG.67937	PDLIM5	1	trans
MSTRG.97367	PDLIM5	1	trans
MSTRG.98462	PDLIM5	1	trans
LOC106506626	PAK1	-1	trans
MSTRG.100469	PAK1	-1	trans
MSTRG.131380	PAK1	1	trans
MSTRG.143373	PAK1	-1	trans
MSTRG.18804	PAK1	-1	trans
MSTRG.47163	PAK1	1	trans
MSTRG.83843	PAK1	1	trans
LOC110260979	GAB2	1	trans
LOC102167899	GAB2	1	trans
LOC106504420	GAB2	-1	trans
LOC106504875	GAB2	1	trans
LOC110256294	GAB2	-1	trans
LOC100514834	GAB2	-1	trans
MSTRG.124323	GAB2	-1	trans
MSTRG.143415	GAB2	-1	trans
MSTRG.144551	GAB2	1	trans
MSTRG.146410	GAB2	-1	trans
MSTRG.156300	GAB2	1	trans
MSTRG.22314	GAB2	-1	trans
MSTRG.35547	GAB2	-1	trans
MSTRG.42239	GAB2	1	trans
MSTRG.49742	GAB2	1	trans
MSTRG.5521	GAB2	1	trans
MSTRG.62128	GAB2	1	trans
MSTRG.67937	GAB2	-1	trans
MSTRG.97367	GAB2	-1	trans
MSTRG.98462	GAB2	-1	trans
LOC110260979	FZD4	1	trans
LOC102167899	FZD4	1	trans
LOC106504420	FZD4	-1	trans
LOC106504875	FZD4	1	trans
LOC110256294	FZD4	-1	trans
LOC100514834	FZD4	-1	trans
MSTRG.124323	FZD4	-1	trans
MSTRG.143415	FZD4	-1	trans
MSTRG.144551	FZD4	1	trans
MSTRG.146410	FZD4	-1	trans
MSTRG.156300	FZD4	1	trans
MSTRG.22314	FZD4	-1	trans
MSTRG.35547	FZD4	-1	trans
MSTRG.42239	FZD4	1	trans
MSTRG.49742	FZD4	1	trans
MSTRG.5521	FZD4	1	trans
MSTRG.62128	FZD4	1	trans
MSTRG.67937	FZD4	-1	trans
MSTRG.97367	FZD4	-1	trans
MSTRG.98462	FZD4	-1	trans
LOC110260979	ZBTB16	1	trans
LOC102167899	ZBTB16	1	trans
LOC106504420	ZBTB16	-1	trans
LOC106504875	ZBTB16	1	trans
LOC110256294	ZBTB16	-1	trans
LOC100514834	ZBTB16	-1	trans
MSTRG.124323	ZBTB16	-1	trans
MSTRG.143415	ZBTB16	-1	trans
MSTRG.144551	ZBTB16	1	trans
MSTRG.146410	ZBTB16	-1	trans
MSTRG.156300	ZBTB16	1	trans
MSTRG.22314	ZBTB16	-1	trans
MSTRG.35547	ZBTB16	-1	trans
MSTRG.42239	ZBTB16	1	trans
MSTRG.49742	ZBTB16	1	trans
MSTRG.5521	ZBTB16	1	trans
MSTRG.62128	ZBTB16	1	trans
MSTRG.67937	ZBTB16	-1	trans
MSTRG.97367	ZBTB16	-1	trans
MSTRG.98462	ZBTB16	-1	trans
LOC110260979	NFIB	1	trans
LOC102167899	NFIB	1	trans
LOC106504420	NFIB	-1	trans
LOC106504875	NFIB	1	trans
LOC110256294	NFIB	-1	trans
LOC100514834	NFIB	-1	trans
MSTRG.124323	NFIB	-1	trans
MSTRG.143415	NFIB	-1	trans
MSTRG.144551	NFIB	1	trans
MSTRG.146410	NFIB	-1	trans
MSTRG.156300	NFIB	1	trans
MSTRG.22314	NFIB	-1	trans
MSTRG.35547	NFIB	-1	trans
MSTRG.42239	NFIB	1	trans
MSTRG.49742	NFIB	1	trans
MSTRG.5521	NFIB	1	trans
MSTRG.62128	NFIB	1	trans
MSTRG.67937	NFIB	-1	trans
MSTRG.97367	NFIB	-1	trans
MSTRG.98462	NFIB	-1	trans
SMIM4	PEG10	-1	trans
MSTRG.6375	PEG10	-1	trans
MSTRG.65804	PEG10	1	trans
MSTRG.88924	PEG10	1	trans
LOC100522935	ARL4A	1	trans
LOC102168178	ARL4A	1	trans
LOC102158914	ARL4A	1	trans
MSTRG.58078	ARL4A	1	trans
SMIM4	GPNMB	1	trans
MSTRG.6375	GPNMB	1	trans
MSTRG.65804	GPNMB	-1	trans
MSTRG.88924	GPNMB	-1	trans
LOC110260979	SEMA3D	-1	trans
LOC102167899	SEMA3D	-1	trans
LOC106504420	SEMA3D	1	trans
LOC106504875	SEMA3D	-1	trans
LOC110256294	SEMA3D	1	trans
LOC100514834	SEMA3D	1	trans
MSTRG.124323	SEMA3D	1	trans
MSTRG.143415	SEMA3D	1	trans
MSTRG.144551	SEMA3D	-1	trans
MSTRG.146410	SEMA3D	1	trans
MSTRG.156300	SEMA3D	-1	trans
MSTRG.22314	SEMA3D	1	trans
MSTRG.35547	SEMA3D	1	trans
MSTRG.42239	SEMA3D	-1	trans
MSTRG.49742	SEMA3D	-1	trans
MSTRG.5521	SEMA3D	-1	trans
MSTRG.62128	SEMA3D	-1	trans
MSTRG.67937	SEMA3D	1	trans
MSTRG.97367	SEMA3D	1	trans
MSTRG.98462	SEMA3D	1	trans
MSTRG.142096	SEMA3A	-1	trans
LOC110260979	SFRP4	-1	trans
LOC102167899	SFRP4	-1	trans
LOC106504420	SFRP4	1	trans
LOC106504875	SFRP4	-1	trans
LOC110256294	SFRP4	1	trans
LOC100514834	SFRP4	1	trans
MSTRG.124323	SFRP4	1	trans
MSTRG.143415	SFRP4	1	trans
MSTRG.144551	SFRP4	-1	trans
MSTRG.146410	SFRP4	1	trans
MSTRG.156300	SFRP4	-1	trans
MSTRG.22314	SFRP4	1	trans
MSTRG.35547	SFRP4	1	trans
MSTRG.42239	SFRP4	-1	trans
MSTRG.49742	SFRP4	-1	trans
MSTRG.5521	SFRP4	-1	trans
MSTRG.62128	SFRP4	-1	trans
MSTRG.67937	SFRP4	1	trans
MSTRG.97367	SFRP4	1	trans
MSTRG.98462	SFRP4	1	trans
SMIM4	BATF3	-1	trans
MSTRG.6375	BATF3	-1	trans
MSTRG.65804	BATF3	1	trans
MSTRG.88924	BATF3	1	trans
LOC110260979	ATF3	-1	trans
LOC102167899	ATF3	-1	trans
LOC106504420	ATF3	1	trans
LOC106504875	ATF3	-1	trans
LOC110256294	ATF3	1	trans
LOC100514834	ATF3	1	trans
MSTRG.124323	ATF3	1	trans
MSTRG.143415	ATF3	1	trans
MSTRG.144551	ATF3	-1	trans
MSTRG.146410	ATF3	1	trans
MSTRG.156300	ATF3	-1	trans
MSTRG.22314	ATF3	1	trans
MSTRG.35547	ATF3	1	trans
MSTRG.42239	ATF3	-1	trans
MSTRG.49742	ATF3	-1	trans
MSTRG.5521	ATF3	-1	trans
MSTRG.62128	ATF3	-1	trans
MSTRG.67937	ATF3	1	trans
MSTRG.97367	ATF3	1	trans
MSTRG.98462	ATF3	1	trans
MSTRG.142096	ENAH	1	trans
LOC106506626	CCL19	1	trans
MSTRG.100469	CCL19	1	trans
MSTRG.131380	CCL19	-1	trans
MSTRG.143373	CCL19	1	trans
MSTRG.18804	CCL19	1	trans
MSTRG.47163	CCL19	-1	trans
MSTRG.83843	CCL19	-1	trans
LOC110260979	RAP2A	-1	trans
LOC102167899	RAP2A	-1	trans
LOC106504420	RAP2A	1	trans
LOC106504875	RAP2A	-1	trans
LOC110256294	RAP2A	1	trans
LOC100514834	RAP2A	1	trans
MSTRG.124323	RAP2A	1	trans
MSTRG.143415	RAP2A	1	trans
MSTRG.144551	RAP2A	-1	trans
MSTRG.146410	RAP2A	1	trans
MSTRG.156300	RAP2A	-1	trans
MSTRG.22314	RAP2A	1	trans
MSTRG.35547	RAP2A	1	trans
MSTRG.42239	RAP2A	-1	trans
MSTRG.49742	RAP2A	-1	trans
MSTRG.5521	RAP2A	-1	trans
MSTRG.62128	RAP2A	-1	trans
MSTRG.67937	RAP2A	1	trans
MSTRG.97367	RAP2A	1	trans
MSTRG.98462	RAP2A	1	trans
LOC106506626	FN3K	1	trans
MSTRG.100469	FN3K	1	trans
MSTRG.131380	FN3K	-1	trans
MSTRG.143373	FN3K	1	trans
MSTRG.18804	FN3K	1	trans
MSTRG.47163	FN3K	-1	trans
MSTRG.83843	FN3K	-1	trans
MSTRG.142096	PRKCA	1	trans
LOC100522935	LOC100737113	1	trans
LOC102168178	LOC100737113	1	trans
LOC102158914	LOC100737113	1	trans
MSTRG.58078	LOC100737113	1	trans
LOC100522935	LOC110255272	1	trans
LOC102168178	LOC110255272	1	trans
LOC102158914	LOC110255272	1	trans
MSTRG.58078	LOC110255272	1	trans
LOC100522935	LOC110255312	1	trans
LOC102168178	LOC110255312	1	trans
LOC102158914	LOC110255312	1	trans
MSTRG.58078	LOC110255312	1	trans
LOC106506626	CCL2	-1	trans
MSTRG.100469	CCL2	-1	trans
MSTRG.131380	CCL2	1	trans
MSTRG.143373	CCL2	-1	trans
MSTRG.18804	CCL2	-1	trans
MSTRG.47163	CCL2	1	trans
MSTRG.83843	CCL2	1	trans
SMIM4	SSH2	1	trans
MSTRG.6375	SSH2	1	trans
MSTRG.65804	SSH2	-1	trans
MSTRG.88924	SSH2	-1	trans
LOC106506626	RFLNB	1	trans
MSTRG.100469	RFLNB	1	trans
MSTRG.131380	RFLNB	-1	trans
MSTRG.143373	RFLNB	1	trans
MSTRG.18804	RFLNB	1	trans
MSTRG.47163	RFLNB	-1	trans
MSTRG.83843	RFLNB	-1	trans
SMIM4	SLC2A4	1	trans
MSTRG.6375	SLC2A4	1	trans
MSTRG.65804	SLC2A4	-1	trans
MSTRG.88924	SLC2A4	-1	trans
SMIM4	THRB	1	trans
MSTRG.6375	THRB	1	trans
MSTRG.65804	THRB	-1	trans
MSTRG.88924	THRB	-1	trans
LOC110260979	ABHD5	1	trans
LOC102167899	ABHD5	1	trans
LOC106504420	ABHD5	-1	trans
LOC106504875	ABHD5	1	trans
LOC110256294	ABHD5	-1	trans
LOC100514834	ABHD5	-1	trans
MSTRG.124323	ABHD5	-1	trans
MSTRG.143415	ABHD5	-1	trans
MSTRG.144551	ABHD5	1	trans
MSTRG.146410	ABHD5	-1	trans
MSTRG.156300	ABHD5	1	trans
MSTRG.22314	ABHD5	-1	trans
MSTRG.35547	ABHD5	-1	trans
MSTRG.42239	ABHD5	1	trans
MSTRG.49742	ABHD5	1	trans
MSTRG.5521	ABHD5	1	trans
MSTRG.62128	ABHD5	1	trans
MSTRG.67937	ABHD5	-1	trans
MSTRG.97367	ABHD5	-1	trans
MSTRG.98462	ABHD5	-1	trans
LOC106506626	FLNB	-1	trans
MSTRG.100469	FLNB	-1	trans
MSTRG.131380	FLNB	1	trans
MSTRG.143373	FLNB	-1	trans
MSTRG.18804	FLNB	-1	trans
MSTRG.47163	FLNB	1	trans
MSTRG.83843	FLNB	1	trans
LOC110260979	PPARG	1	trans
LOC102167899	PPARG	1	trans
LOC106504420	PPARG	-1	trans
LOC106504875	PPARG	1	trans
LOC110256294	PPARG	-1	trans
LOC100514834	PPARG	-1	trans
MSTRG.124323	PPARG	-1	trans
MSTRG.143415	PPARG	-1	trans
MSTRG.144551	PPARG	1	trans
MSTRG.146410	PPARG	-1	trans
MSTRG.156300	PPARG	1	trans
MSTRG.22314	PPARG	-1	trans
MSTRG.35547	PPARG	-1	trans
MSTRG.42239	PPARG	1	trans
MSTRG.49742	PPARG	1	trans
MSTRG.5521	PPARG	1	trans
MSTRG.62128	PPARG	1	trans
MSTRG.67937	PPARG	-1	trans
MSTRG.97367	PPARG	-1	trans
MSTRG.98462	PPARG	-1	trans
SMIM4	ADIPOQ	1	trans
MSTRG.6375	ADIPOQ	1	trans
MSTRG.65804	ADIPOQ	-1	trans
MSTRG.88924	ADIPOQ	-1	trans
SMIM4	ALCAM	1	trans
MSTRG.6375	ALCAM	1	trans
MSTRG.65804	ALCAM	-1	trans
MSTRG.88924	ALCAM	-1	trans
LOC106506626	PALLD	-1	trans
MSTRG.100469	PALLD	-1	trans
MSTRG.131380	PALLD	1	trans
MSTRG.143373	PALLD	-1	trans
MSTRG.18804	PALLD	-1	trans
MSTRG.47163	PALLD	1	trans
MSTRG.83843	PALLD	1	trans
LOC106506626	CCSAP	-1	trans
MSTRG.100469	CCSAP	-1	trans
MSTRG.131380	CCSAP	1	trans
MSTRG.143373	CCSAP	-1	trans
MSTRG.18804	CCSAP	-1	trans
MSTRG.47163	CCSAP	1	trans
MSTRG.83843	CCSAP	1	trans
SMIM4	ARID5B	-1	trans
MSTRG.6375	ARID5B	-1	trans
MSTRG.65804	ARID5B	1	trans
MSTRG.88924	ARID5B	1	trans
LOC110260979	TET1	1	trans
LOC102167899	TET1	1	trans
LOC106504420	TET1	-1	trans
LOC106504875	TET1	1	trans
LOC110256294	TET1	-1	trans
LOC100514834	TET1	-1	trans
MSTRG.124323	TET1	-1	trans
MSTRG.143415	TET1	-1	trans
MSTRG.144551	TET1	1	trans
MSTRG.146410	TET1	-1	trans
MSTRG.156300	TET1	1	trans
MSTRG.22314	TET1	-1	trans
MSTRG.35547	TET1	-1	trans
MSTRG.42239	TET1	1	trans
MSTRG.49742	TET1	1	trans
MSTRG.5521	TET1	1	trans
MSTRG.62128	TET1	1	trans
MSTRG.67937	TET1	-1	trans
MSTRG.97367	TET1	-1	trans
MSTRG.98462	TET1	-1	trans
LOC110260979	SFRP5	1	trans
LOC102167899	SFRP5	1	trans
LOC106504420	SFRP5	-1	trans
LOC106504875	SFRP5	1	trans
LOC110256294	SFRP5	-1	trans
LOC100514834	SFRP5	-1	trans
MSTRG.124323	SFRP5	-1	trans
MSTRG.143415	SFRP5	-1	trans
MSTRG.144551	SFRP5	1	trans
MSTRG.146410	SFRP5	-1	trans
MSTRG.156300	SFRP5	1	trans
MSTRG.22314	SFRP5	-1	trans
MSTRG.35547	SFRP5	-1	trans
MSTRG.42239	SFRP5	1	trans
MSTRG.49742	SFRP5	1	trans
MSTRG.5521	SFRP5	1	trans
MSTRG.62128	SFRP5	1	trans
MSTRG.67937	SFRP5	-1	trans
MSTRG.97367	SFRP5	-1	trans
MSTRG.98462	SFRP5	-1	trans
SMIM4	KAZALD1	1	trans
MSTRG.6375	KAZALD1	1	trans
MSTRG.65804	KAZALD1	-1	trans
MSTRG.88924	KAZALD1	-1	trans
MSTRG.142096	NCS1	1	trans
SMIM4	COL3A1	1	trans
MSTRG.6375	COL3A1	1	trans
MSTRG.65804	COL3A1	-1	trans
MSTRG.88924	COL3A1	-1	trans
LOC106506626	CASP10	-1	trans
MSTRG.100469	CASP10	-1	trans
MSTRG.131380	CASP10	1	trans
MSTRG.143373	CASP10	-1	trans
MSTRG.18804	CASP10	-1	trans
MSTRG.47163	CASP10	1	trans
MSTRG.83843	CASP10	1	trans
SMIM4	SERPINE2	-1	trans
MSTRG.6375	SERPINE2	-1	trans
MSTRG.65804	SERPINE2	1	trans
MSTRG.88924	SERPINE2	1	trans
LOC106506626	BOK	-1	trans
MSTRG.100469	BOK	-1	trans
MSTRG.131380	BOK	1	trans
MSTRG.143373	BOK	-1	trans
MSTRG.18804	BOK	-1	trans
MSTRG.47163	BOK	1	trans
MSTRG.83843	BOK	1	trans
LOC110260979	FGF10	1	trans
LOC102167899	FGF10	1	trans
LOC106504420	FGF10	-1	trans
LOC106504875	FGF10	1	trans
LOC110256294	FGF10	-1	trans
LOC100514834	FGF10	-1	trans
MSTRG.124323	FGF10	-1	trans
MSTRG.143415	FGF10	-1	trans
MSTRG.144551	FGF10	1	trans
MSTRG.146410	FGF10	-1	trans
MSTRG.156300	FGF10	1	trans
MSTRG.22314	FGF10	-1	trans
MSTRG.35547	FGF10	-1	trans
MSTRG.42239	FGF10	1	trans
MSTRG.49742	FGF10	1	trans
MSTRG.5521	FGF10	1	trans
MSTRG.62128	FGF10	1	trans
MSTRG.67937	FGF10	-1	trans
MSTRG.97367	FGF10	-1	trans
MSTRG.98462	FGF10	-1	trans
SMIM4	PIK3R1	1	trans
MSTRG.6375	PIK3R1	1	trans
MSTRG.65804	PIK3R1	-1	trans
MSTRG.88924	PIK3R1	-1	trans
LOC100522935	ADIG	1	trans
LOC102168178	ADIG	1	trans
LOC102158914	ADIG	1	trans
MSTRG.58078	ADIG	1	trans
LOC106506626	SGK1	1	trans
MSTRG.100469	SGK1	1	trans
MSTRG.131380	SGK1	-1	trans
MSTRG.143373	SGK1	1	trans
MSTRG.18804	SGK1	1	trans
MSTRG.47163	SGK1	-1	trans
MSTRG.83843	SGK1	-1	trans
LOC106506626	PLXNA4	1	trans
MSTRG.100469	PLXNA4	1	trans
MSTRG.131380	PLXNA4	-1	trans
MSTRG.143373	PLXNA4	1	trans
MSTRG.18804	PLXNA4	1	trans
MSTRG.47163	PLXNA4	-1	trans
MSTRG.83843	PLXNA4	-1	trans
LOC110260979	FLNC	-1	trans
LOC102167899	FLNC	-1	trans
LOC106504420	FLNC	1	trans
LOC106504875	FLNC	-1	trans
LOC110256294	FLNC	1	trans
LOC100514834	FLNC	1	trans
MSTRG.124323	FLNC	1	trans
MSTRG.143415	FLNC	1	trans
MSTRG.144551	FLNC	-1	trans
MSTRG.146410	FLNC	1	trans
MSTRG.156300	FLNC	-1	trans
MSTRG.22314	FLNC	1	trans
MSTRG.35547	FLNC	1	trans
MSTRG.42239	FLNC	-1	trans
MSTRG.49742	FLNC	-1	trans
MSTRG.5521	FLNC	-1	trans
MSTRG.62128	FLNC	-1	trans
MSTRG.67937	FLNC	1	trans
MSTRG.97367	FLNC	1	trans
MSTRG.98462	FLNC	1	trans
LOC110260979	BMPER	1	trans
LOC102167899	BMPER	1	trans
LOC106504420	BMPER	-1	trans
LOC106504875	BMPER	1	trans
LOC110256294	BMPER	-1	trans
LOC100514834	BMPER	-1	trans
MSTRG.124323	BMPER	-1	trans
MSTRG.143415	BMPER	-1	trans
MSTRG.144551	BMPER	1	trans
MSTRG.146410	BMPER	-1	trans
MSTRG.156300	BMPER	1	trans
MSTRG.22314	BMPER	-1	trans
MSTRG.35547	BMPER	-1	trans
MSTRG.42239	BMPER	1	trans
MSTRG.49742	BMPER	1	trans
MSTRG.5521	BMPER	1	trans
MSTRG.62128	BMPER	1	trans
MSTRG.67937	BMPER	-1	trans
MSTRG.97367	BMPER	-1	trans
MSTRG.98462	BMPER	-1	trans
LOC100522935	SNX10	1	trans
LOC102168178	SNX10	1	trans
LOC102158914	SNX10	1	trans
MSTRG.58078	SNX10	1	trans
LOC100522935	TNMD	1	trans
LOC102168178	TNMD	1	trans
LOC102158914	TNMD	1	trans
MSTRG.58078	TNMD	1	trans
LOC110260979	GPSM1	-1	trans
LOC102167899	GPSM1	-1	trans
LOC106504420	GPSM1	1	trans
LOC106504875	GPSM1	-1	trans
LOC110256294	GPSM1	1	trans
LOC100514834	GPSM1	1	trans
MSTRG.124323	GPSM1	1	trans
MSTRG.143415	GPSM1	1	trans
MSTRG.144551	GPSM1	-1	trans
MSTRG.146410	GPSM1	1	trans
MSTRG.156300	GPSM1	-1	trans
MSTRG.22314	GPSM1	1	trans
MSTRG.35547	GPSM1	1	trans
MSTRG.42239	GPSM1	-1	trans
MSTRG.49742	GPSM1	-1	trans
MSTRG.5521	GPSM1	-1	trans
MSTRG.62128	GPSM1	-1	trans
MSTRG.67937	GPSM1	1	trans
MSTRG.97367	GPSM1	1	trans
MSTRG.98462	GPSM1	1	trans
SMIM4	LAMA2	1	trans
MSTRG.6375	LAMA2	1	trans
MSTRG.65804	LAMA2	-1	trans
MSTRG.88924	LAMA2	-1	trans
LOC110260979	RRAS2	-1	trans
LOC102167899	RRAS2	-1	trans
LOC106504420	RRAS2	1	trans
LOC106504875	RRAS2	-1	trans
LOC110256294	RRAS2	1	trans
LOC100514834	RRAS2	1	trans
MSTRG.124323	RRAS2	1	trans
MSTRG.143415	RRAS2	1	trans
MSTRG.144551	RRAS2	-1	trans
MSTRG.146410	RRAS2	1	trans
MSTRG.156300	RRAS2	-1	trans
MSTRG.22314	RRAS2	1	trans
MSTRG.35547	RRAS2	1	trans
MSTRG.42239	RRAS2	-1	trans
MSTRG.49742	RRAS2	-1	trans
MSTRG.5521	RRAS2	-1	trans
MSTRG.62128	RRAS2	-1	trans
MSTRG.67937	RRAS2	1	trans
MSTRG.97367	RRAS2	1	trans
MSTRG.98462	RRAS2	1	trans
LOC110260979	JUND	-1	trans
LOC102167899	JUND	-1	trans
LOC106504420	JUND	1	trans
LOC106504875	JUND	-1	trans
LOC110256294	JUND	1	trans
LOC100514834	JUND	1	trans
MSTRG.124323	JUND	1	trans
MSTRG.143415	JUND	1	trans
MSTRG.144551	JUND	-1	trans
MSTRG.146410	JUND	1	trans
MSTRG.156300	JUND	-1	trans
MSTRG.22314	JUND	1	trans
MSTRG.35547	JUND	1	trans
MSTRG.42239	JUND	-1	trans
MSTRG.49742	JUND	-1	trans
MSTRG.5521	JUND	-1	trans
MSTRG.62128	JUND	-1	trans
MSTRG.67937	JUND	1	trans
MSTRG.97367	JUND	1	trans
MSTRG.98462	JUND	1	trans
LOC106506626	EGR1	1	trans
MSTRG.100469	EGR1	1	trans
MSTRG.131380	EGR1	-1	trans
MSTRG.143373	EGR1	1	trans
MSTRG.18804	EGR1	1	trans
MSTRG.47163	EGR1	-1	trans
MSTRG.83843	EGR1	-1	trans
LOC106506626	TNFRSF12A	-1	trans
MSTRG.100469	TNFRSF12A	-1	trans
MSTRG.131380	TNFRSF12A	1	trans
MSTRG.143373	TNFRSF12A	-1	trans
MSTRG.18804	TNFRSF12A	-1	trans
MSTRG.47163	TNFRSF12A	1	trans
MSTRG.83843	TNFRSF12A	1	trans
LOC106506626	FHL2	-1	trans
MSTRG.100469	FHL2	-1	trans
MSTRG.131380	FHL2	1	trans
MSTRG.143373	FHL2	-1	trans
MSTRG.18804	FHL2	-1	trans
MSTRG.47163	FHL2	1	trans
MSTRG.83843	FHL2	1	trans
LOC110260979	PRKN	1	trans
LOC102167899	PRKN	1	trans
LOC106504420	PRKN	-1	trans
LOC106504875	PRKN	1	trans
LOC110256294	PRKN	-1	trans
LOC100514834	PRKN	-1	trans
MSTRG.124323	PRKN	-1	trans
MSTRG.143415	PRKN	-1	trans
MSTRG.144551	PRKN	1	trans
MSTRG.146410	PRKN	-1	trans
MSTRG.156300	PRKN	1	trans
MSTRG.22314	PRKN	-1	trans
MSTRG.35547	PRKN	-1	trans
MSTRG.42239	PRKN	1	trans
MSTRG.49742	PRKN	1	trans
MSTRG.5521	PRKN	1	trans
MSTRG.62128	PRKN	1	trans
MSTRG.67937	PRKN	-1	trans
MSTRG.97367	PRKN	-1	trans
MSTRG.98462	PRKN	-1	trans
SMIM4	LOXL3	-1	trans
MSTRG.6375	LOXL3	-1	trans
MSTRG.65804	LOXL3	1	trans
MSTRG.88924	LOXL3	1	trans
LOC106506626	LOC100738909	1	trans
MSTRG.100469	LOC100738909	1	trans
MSTRG.131380	LOC100738909	-1	trans
MSTRG.143373	LOC100738909	1	trans
MSTRG.18804	LOC100738909	1	trans
MSTRG.47163	LOC100738909	-1	trans
MSTRG.83843	LOC100738909	-1	trans
LOC106506626	SMAD2	-1	trans
MSTRG.100469	SMAD2	-1	trans
MSTRG.131380	SMAD2	1	trans
MSTRG.143373	SMAD2	-1	trans
MSTRG.18804	SMAD2	-1	trans
MSTRG.47163	SMAD2	1	trans
MSTRG.83843	SMAD2	1	trans
LOC106506626	S100A8	1	trans
MSTRG.100469	S100A8	1	trans
MSTRG.131380	S100A8	-1	trans
MSTRG.143373	S100A8	1	trans
MSTRG.18804	S100A8	1	trans
MSTRG.47163	S100A8	-1	trans
MSTRG.83843	S100A8	-1	trans
LOC106506626	CSF1	-1	trans
MSTRG.100469	CSF1	-1	trans
MSTRG.131380	CSF1	1	trans
MSTRG.143373	CSF1	-1	trans
MSTRG.18804	CSF1	-1	trans
MSTRG.47163	CSF1	1	trans
MSTRG.83843	CSF1	1	trans
SMIM4	VCAM1	1	trans
MSTRG.6375	VCAM1	1	trans
MSTRG.65804	VCAM1	-1	trans
MSTRG.88924	VCAM1	-1	trans
LOC110260979	MAFF	-1	trans
LOC102167899	MAFF	-1	trans
LOC106504420	MAFF	1	trans
LOC106504875	MAFF	-1	trans
LOC110256294	MAFF	1	trans
LOC100514834	MAFF	1	trans
MSTRG.124323	MAFF	1	trans
MSTRG.143415	MAFF	1	trans
MSTRG.144551	MAFF	-1	trans
MSTRG.146410	MAFF	1	trans
MSTRG.156300	MAFF	-1	trans
MSTRG.22314	MAFF	1	trans
MSTRG.35547	MAFF	1	trans
MSTRG.42239	MAFF	-1	trans
MSTRG.49742	MAFF	-1	trans
MSTRG.5521	MAFF	-1	trans
MSTRG.62128	MAFF	-1	trans
MSTRG.67937	MAFF	1	trans
MSTRG.97367	MAFF	1	trans
MSTRG.98462	MAFF	1	trans
SMIM4	TST	1	trans
MSTRG.6375	TST	1	trans
MSTRG.65804	TST	-1	trans
MSTRG.88924	TST	-1	trans
LOC106506626	MYH9	-1	trans
MSTRG.100469	MYH9	-1	trans
MSTRG.131380	MYH9	1	trans
MSTRG.143373	MYH9	-1	trans
MSTRG.18804	MYH9	-1	trans
MSTRG.47163	MYH9	1	trans
MSTRG.83843	MYH9	1	trans
LOC100522935	KRT5	1	trans
LOC102168178	KRT5	1	trans
LOC102158914	KRT5	1	trans
MSTRG.58078	KRT5	1	trans
SMIM4	ITGA7	1	trans
MSTRG.6375	ITGA7	1	trans
MSTRG.65804	ITGA7	-1	trans
MSTRG.88924	ITGA7	-1	trans
LOC110260979	FAM227B	1	trans
LOC102167899	FAM227B	1	trans
LOC106504420	FAM227B	-1	trans
LOC106504875	FAM227B	1	trans
LOC110256294	FAM227B	-1	trans
LOC100514834	FAM227B	-1	trans
MSTRG.124323	FAM227B	-1	trans
MSTRG.143415	FAM227B	-1	trans
MSTRG.144551	FAM227B	1	trans
MSTRG.146410	FAM227B	-1	trans
MSTRG.156300	FAM227B	1	trans
MSTRG.22314	FAM227B	-1	trans
MSTRG.35547	FAM227B	-1	trans
MSTRG.42239	FAM227B	1	trans
MSTRG.49742	FAM227B	1	trans
MSTRG.5521	FAM227B	1	trans
MSTRG.62128	FAM227B	1	trans
MSTRG.67937	FAM227B	-1	trans
MSTRG.97367	FAM227B	-1	trans
MSTRG.98462	FAM227B	-1	trans
LOC100522935	MGP	1	trans
LOC102168178	MGP	1	trans
LOC102158914	MGP	1	trans
MSTRG.58078	MGP	1	trans
LOC110260979	DUSP6	1	trans
LOC102167899	DUSP6	1	trans
LOC106504420	DUSP6	-1	trans
LOC106504875	DUSP6	1	trans
LOC110256294	DUSP6	-1	trans
LOC100514834	DUSP6	-1	trans
MSTRG.124323	DUSP6	-1	trans
MSTRG.143415	DUSP6	-1	trans
MSTRG.144551	DUSP6	1	trans
MSTRG.146410	DUSP6	-1	trans
MSTRG.156300	DUSP6	1	trans
MSTRG.22314	DUSP6	-1	trans
MSTRG.35547	DUSP6	-1	trans
MSTRG.42239	DUSP6	1	trans
MSTRG.49742	DUSP6	1	trans
MSTRG.5521	DUSP6	1	trans
MSTRG.62128	DUSP6	1	trans
MSTRG.67937	DUSP6	-1	trans
MSTRG.97367	DUSP6	-1	trans
MSTRG.98462	DUSP6	-1	trans
LOC110260979	ECH1	1	trans
LOC102167899	ECH1	1	trans
LOC106504420	ECH1	-1	trans
LOC106504875	ECH1	1	trans
LOC110256294	ECH1	-1	trans
LOC100514834	ECH1	-1	trans
MSTRG.124323	ECH1	-1	trans
MSTRG.143415	ECH1	-1	trans
MSTRG.144551	ECH1	1	trans
MSTRG.146410	ECH1	-1	trans
MSTRG.156300	ECH1	1	trans
MSTRG.22314	ECH1	-1	trans
MSTRG.35547	ECH1	-1	trans
MSTRG.42239	ECH1	1	trans
MSTRG.49742	ECH1	1	trans
MSTRG.5521	ECH1	1	trans
MSTRG.62128	ECH1	1	trans
MSTRG.67937	ECH1	-1	trans
MSTRG.97367	ECH1	-1	trans
MSTRG.98462	ECH1	-1	trans
SMIM4	LIPE	1	trans
MSTRG.6375	LIPE	1	trans
MSTRG.65804	LIPE	-1	trans
MSTRG.88924	LIPE	-1	trans
LOC110260979	SULT2A1	1	trans
LOC102167899	SULT2A1	1	trans
LOC106504420	SULT2A1	-1	trans
LOC106504875	SULT2A1	1	trans
LOC110256294	SULT2A1	-1	trans
LOC100514834	SULT2A1	-1	trans
MSTRG.124323	SULT2A1	-1	trans
MSTRG.143415	SULT2A1	-1	trans
MSTRG.144551	SULT2A1	1	trans
MSTRG.146410	SULT2A1	-1	trans
MSTRG.156300	SULT2A1	1	trans
MSTRG.22314	SULT2A1	-1	trans
MSTRG.35547	SULT2A1	-1	trans
MSTRG.42239	SULT2A1	1	trans
MSTRG.49742	SULT2A1	1	trans
MSTRG.5521	SULT2A1	1	trans
MSTRG.62128	SULT2A1	1	trans
MSTRG.67937	SULT2A1	-1	trans
MSTRG.97367	SULT2A1	-1	trans
MSTRG.98462	SULT2A1	-1	trans
LOC110260979	DHRS3	1	trans
LOC102167899	DHRS3	1	trans
LOC106504420	DHRS3	-1	trans
LOC106504875	DHRS3	1	trans
LOC110256294	DHRS3	-1	trans
LOC100514834	DHRS3	-1	trans
MSTRG.124323	DHRS3	-1	trans
MSTRG.143415	DHRS3	-1	trans
MSTRG.144551	DHRS3	1	trans
MSTRG.146410	DHRS3	-1	trans
MSTRG.156300	DHRS3	1	trans
MSTRG.22314	DHRS3	-1	trans
MSTRG.35547	DHRS3	-1	trans
MSTRG.42239	DHRS3	1	trans
MSTRG.49742	DHRS3	1	trans
MSTRG.5521	DHRS3	1	trans
MSTRG.62128	DHRS3	1	trans
MSTRG.67937	DHRS3	-1	trans
MSTRG.97367	DHRS3	-1	trans
MSTRG.98462	DHRS3	-1	trans
LOC100522935	CIDEA	1	trans
LOC102168178	CIDEA	1	trans
LOC102158914	CIDEA	1	trans
MSTRG.58078	CIDEA	1	trans
LOC110260979	CRABP1	1	trans
LOC102167899	CRABP1	1	trans
LOC106504420	CRABP1	-1	trans
LOC106504875	CRABP1	1	trans
LOC110256294	CRABP1	-1	trans
LOC100514834	CRABP1	-1	trans
MSTRG.124323	CRABP1	-1	trans
MSTRG.143415	CRABP1	-1	trans
MSTRG.144551	CRABP1	1	trans
MSTRG.146410	CRABP1	-1	trans
MSTRG.156300	CRABP1	1	trans
MSTRG.22314	CRABP1	-1	trans
MSTRG.35547	CRABP1	-1	trans
MSTRG.42239	CRABP1	1	trans
MSTRG.49742	CRABP1	1	trans
MSTRG.5521	CRABP1	1	trans
MSTRG.62128	CRABP1	1	trans
MSTRG.67937	CRABP1	-1	trans
MSTRG.97367	CRABP1	-1	trans
MSTRG.98462	CRABP1	-1	trans
SMIM4	PLIN1	1	trans
MSTRG.6375	PLIN1	1	trans
MSTRG.65804	PLIN1	-1	trans
MSTRG.88924	PLIN1	-1	trans
LOC106506626	AJUBA	-1	trans
MSTRG.100469	AJUBA	-1	trans
MSTRG.131380	AJUBA	1	trans
MSTRG.143373	AJUBA	-1	trans
MSTRG.18804	AJUBA	-1	trans
MSTRG.47163	AJUBA	1	trans
MSTRG.83843	AJUBA	1	trans
LOC110260979	LOC110255331	1	trans
LOC102167899	LOC110255331	1	trans
LOC106504420	LOC110255331	-1	trans
LOC106504875	LOC110255331	1	trans
LOC110256294	LOC110255331	-1	trans
LOC100514834	LOC110255331	-1	trans
MSTRG.124323	LOC110255331	-1	trans
MSTRG.143415	LOC110255331	-1	trans
MSTRG.144551	LOC110255331	1	trans
MSTRG.146410	LOC110255331	-1	trans
MSTRG.156300	LOC110255331	1	trans
MSTRG.22314	LOC110255331	-1	trans
MSTRG.35547	LOC110255331	-1	trans
MSTRG.42239	LOC110255331	1	trans
MSTRG.49742	LOC110255331	1	trans
MSTRG.5521	LOC110255331	1	trans
MSTRG.62128	LOC110255331	1	trans
MSTRG.67937	LOC110255331	-1	trans
MSTRG.97367	LOC110255331	-1	trans
MSTRG.98462	LOC110255331	-1	trans
LOC110260979	NAAA	1	trans
LOC102167899	NAAA	1	trans
LOC106504420	NAAA	-1	trans
LOC106504875	NAAA	1	trans
LOC110256294	NAAA	-1	trans
LOC100514834	NAAA	-1	trans
MSTRG.124323	NAAA	-1	trans
MSTRG.143415	NAAA	-1	trans
MSTRG.144551	NAAA	1	trans
MSTRG.146410	NAAA	-1	trans
MSTRG.156300	NAAA	1	trans
MSTRG.22314	NAAA	-1	trans
MSTRG.35547	NAAA	-1	trans
MSTRG.42239	NAAA	1	trans
MSTRG.49742	NAAA	1	trans
MSTRG.5521	NAAA	1	trans
MSTRG.62128	NAAA	1	trans
MSTRG.67937	NAAA	-1	trans
MSTRG.97367	NAAA	-1	trans
MSTRG.98462	NAAA	-1	trans
SMIM4	DGAT2	1	trans
MSTRG.6375	DGAT2	1	trans
MSTRG.65804	DGAT2	-1	trans
MSTRG.88924	DGAT2	-1	trans
SMIM4	THRSP	1	trans
MSTRG.6375	THRSP	1	trans
MSTRG.65804	THRSP	-1	trans
MSTRG.88924	THRSP	-1	trans
LOC110260979	ACER2	1	trans
LOC102167899	ACER2	1	trans
LOC106504420	ACER2	-1	trans
LOC106504875	ACER2	1	trans
LOC110256294	ACER2	-1	trans
LOC100514834	ACER2	-1	trans
MSTRG.124323	ACER2	-1	trans
MSTRG.143415	ACER2	-1	trans
MSTRG.144551	ACER2	1	trans
MSTRG.146410	ACER2	-1	trans
MSTRG.156300	ACER2	1	trans
MSTRG.22314	ACER2	-1	trans
MSTRG.35547	ACER2	-1	trans
MSTRG.42239	ACER2	1	trans
MSTRG.49742	ACER2	1	trans
MSTRG.5521	ACER2	1	trans
MSTRG.62128	ACER2	1	trans
MSTRG.67937	ACER2	-1	trans
MSTRG.97367	ACER2	-1	trans
MSTRG.98462	ACER2	-1	trans
LOC110260979	PRKAR2B	1	trans
LOC102167899	PRKAR2B	1	trans
LOC106504420	PRKAR2B	-1	trans
LOC106504875	PRKAR2B	1	trans
LOC110256294	PRKAR2B	-1	trans
LOC100514834	PRKAR2B	-1	trans
MSTRG.124323	PRKAR2B	-1	trans
MSTRG.143415	PRKAR2B	-1	trans
MSTRG.144551	PRKAR2B	1	trans
MSTRG.146410	PRKAR2B	-1	trans
MSTRG.156300	PRKAR2B	1	trans
MSTRG.22314	PRKAR2B	-1	trans
MSTRG.35547	PRKAR2B	-1	trans
MSTRG.42239	PRKAR2B	1	trans
MSTRG.49742	PRKAR2B	1	trans
MSTRG.5521	PRKAR2B	1	trans
MSTRG.62128	PRKAR2B	1	trans
MSTRG.67937	PRKAR2B	-1	trans
MSTRG.97367	PRKAR2B	-1	trans
MSTRG.98462	PRKAR2B	-1	trans
LOC106506626	HSD11B1	1	trans
MSTRG.100469	HSD11B1	1	trans
MSTRG.131380	HSD11B1	-1	trans
MSTRG.143373	HSD11B1	1	trans
MSTRG.18804	HSD11B1	1	trans
MSTRG.47163	HSD11B1	-1	trans
MSTRG.83843	HSD11B1	-1	trans
LOC106506626	ALDH1A1	1	trans
MSTRG.100469	ALDH1A1	1	trans
MSTRG.131380	ALDH1A1	-1	trans
MSTRG.143373	ALDH1A1	1	trans
MSTRG.18804	ALDH1A1	1	trans
MSTRG.47163	ALDH1A1	-1	trans
MSTRG.83843	ALDH1A1	-1	trans
SMIM4	PHYH	1	trans
MSTRG.6375	PHYH	1	trans
MSTRG.65804	PHYH	-1	trans
MSTRG.88924	PHYH	-1	trans
LOC110260979	CYGB	1	trans
LOC102167899	CYGB	1	trans
LOC106504420	CYGB	-1	trans
LOC106504875	CYGB	1	trans
LOC110256294	CYGB	-1	trans
LOC100514834	CYGB	-1	trans
MSTRG.124323	CYGB	-1	trans
MSTRG.143415	CYGB	-1	trans
MSTRG.144551	CYGB	1	trans
MSTRG.146410	CYGB	-1	trans
MSTRG.156300	CYGB	1	trans
MSTRG.22314	CYGB	-1	trans
MSTRG.35547	CYGB	-1	trans
MSTRG.42239	CYGB	1	trans
MSTRG.49742	CYGB	1	trans
MSTRG.5521	CYGB	1	trans
MSTRG.62128	CYGB	1	trans
MSTRG.67937	CYGB	-1	trans
MSTRG.97367	CYGB	-1	trans
MSTRG.98462	CYGB	-1	trans
LOC110260979	ORMDL3	1	trans
LOC102167899	ORMDL3	1	trans
LOC106504420	ORMDL3	-1	trans
LOC106504875	ORMDL3	1	trans
LOC110256294	ORMDL3	-1	trans
LOC100514834	ORMDL3	-1	trans
MSTRG.124323	ORMDL3	-1	trans
MSTRG.143415	ORMDL3	-1	trans
MSTRG.144551	ORMDL3	1	trans
MSTRG.146410	ORMDL3	-1	trans
MSTRG.156300	ORMDL3	1	trans
MSTRG.22314	ORMDL3	-1	trans
MSTRG.35547	ORMDL3	-1	trans
MSTRG.42239	ORMDL3	1	trans
MSTRG.49742	ORMDL3	1	trans
MSTRG.5521	ORMDL3	1	trans
MSTRG.62128	ORMDL3	1	trans
MSTRG.67937	ORMDL3	-1	trans
MSTRG.97367	ORMDL3	-1	trans
MSTRG.98462	ORMDL3	-1	trans
SMIM4	ACACA	1	trans
MSTRG.6375	ACACA	1	trans
MSTRG.65804	ACACA	-1	trans
MSTRG.88924	ACACA	-1	trans
SMIM4	ABCA1	1	trans
MSTRG.6375	ABCA1	1	trans
MSTRG.65804	ABCA1	-1	trans
MSTRG.88924	ABCA1	-1	trans
SMIM4	ACAA1	1	trans
MSTRG.6375	ACAA1	1	trans
MSTRG.65804	ACAA1	-1	trans
MSTRG.88924	ACAA1	-1	trans
LOC110260979	UGCG	-1	trans
LOC102167899	UGCG	-1	trans
LOC106504420	UGCG	1	trans
LOC106504875	UGCG	-1	trans
LOC110256294	UGCG	1	trans
LOC100514834	UGCG	1	trans
MSTRG.124323	UGCG	1	trans
MSTRG.143415	UGCG	1	trans
MSTRG.144551	UGCG	-1	trans
MSTRG.146410	UGCG	1	trans
MSTRG.156300	UGCG	-1	trans
MSTRG.22314	UGCG	1	trans
MSTRG.35547	UGCG	1	trans
MSTRG.42239	UGCG	-1	trans
MSTRG.49742	UGCG	-1	trans
MSTRG.5521	UGCG	-1	trans
MSTRG.62128	UGCG	-1	trans
MSTRG.67937	UGCG	1	trans
MSTRG.97367	UGCG	1	trans
MSTRG.98462	UGCG	1	trans
SMIM4	LPL	1	trans
MSTRG.6375	LPL	1	trans
MSTRG.65804	LPL	-1	trans
MSTRG.88924	LPL	-1	trans
SMIM4	SCD	1	trans
MSTRG.6375	SCD	1	trans
MSTRG.65804	SCD	-1	trans
MSTRG.88924	SCD	-1	trans
LOC110260979	PECR	1	trans
LOC102167899	PECR	1	trans
LOC106504420	PECR	-1	trans
LOC106504875	PECR	1	trans
LOC110256294	PECR	-1	trans
LOC100514834	PECR	-1	trans
MSTRG.124323	PECR	-1	trans
MSTRG.143415	PECR	-1	trans
MSTRG.144551	PECR	1	trans
MSTRG.146410	PECR	-1	trans
MSTRG.156300	PECR	1	trans
MSTRG.22314	PECR	-1	trans
MSTRG.35547	PECR	-1	trans
MSTRG.42239	PECR	1	trans
MSTRG.49742	PECR	1	trans
MSTRG.5521	PECR	1	trans
MSTRG.62128	PECR	1	trans
MSTRG.67937	PECR	-1	trans
MSTRG.97367	PECR	-1	trans
MSTRG.98462	PECR	-1	trans
LOC100522935	CYP27A1	1	trans
LOC102168178	CYP27A1	1	trans
LOC102158914	CYP27A1	1	trans
MSTRG.58078	CYP27A1	1	trans
LOC110260979	PNPLA2	1	trans
LOC102167899	PNPLA2	1	trans
LOC106504420	PNPLA2	-1	trans
LOC106504875	PNPLA2	1	trans
LOC110256294	PNPLA2	-1	trans
LOC100514834	PNPLA2	-1	trans
MSTRG.124323	PNPLA2	-1	trans
MSTRG.143415	PNPLA2	-1	trans
MSTRG.144551	PNPLA2	1	trans
MSTRG.146410	PNPLA2	-1	trans
MSTRG.156300	PNPLA2	1	trans
MSTRG.22314	PNPLA2	-1	trans
MSTRG.35547	PNPLA2	-1	trans
MSTRG.42239	PNPLA2	1	trans
MSTRG.49742	PNPLA2	1	trans
MSTRG.5521	PNPLA2	1	trans
MSTRG.62128	PNPLA2	1	trans
MSTRG.67937	PNPLA2	-1	trans
MSTRG.97367	PNPLA2	-1	trans
MSTRG.98462	PNPLA2	-1	trans
SMIM4	ELOVL7	1	trans
MSTRG.6375	ELOVL7	1	trans
MSTRG.65804	ELOVL7	-1	trans
MSTRG.88924	ELOVL7	-1	trans
LOC110260979	CDS2	1	trans
LOC102167899	CDS2	1	trans
LOC106504420	CDS2	-1	trans
LOC106504875	CDS2	1	trans
LOC110256294	CDS2	-1	trans
LOC100514834	CDS2	-1	trans
MSTRG.124323	CDS2	-1	trans
MSTRG.143415	CDS2	-1	trans
MSTRG.144551	CDS2	1	trans
MSTRG.146410	CDS2	-1	trans
MSTRG.156300	CDS2	1	trans
MSTRG.22314	CDS2	-1	trans
MSTRG.35547	CDS2	-1	trans
MSTRG.42239	CDS2	1	trans
MSTRG.49742	CDS2	1	trans
MSTRG.5521	CDS2	1	trans
MSTRG.62128	CDS2	1	trans
MSTRG.67937	CDS2	-1	trans
MSTRG.97367	CDS2	-1	trans
MSTRG.98462	CDS2	-1	trans
LOC110260979	PTGIS	1	trans
LOC102167899	PTGIS	1	trans
LOC106504420	PTGIS	-1	trans
LOC106504875	PTGIS	1	trans
LOC110256294	PTGIS	-1	trans
LOC100514834	PTGIS	-1	trans
MSTRG.124323	PTGIS	-1	trans
MSTRG.143415	PTGIS	-1	trans
MSTRG.144551	PTGIS	1	trans
MSTRG.146410	PTGIS	-1	trans
MSTRG.156300	PTGIS	1	trans
MSTRG.22314	PTGIS	-1	trans
MSTRG.35547	PTGIS	-1	trans
MSTRG.42239	PTGIS	1	trans
MSTRG.49742	PTGIS	1	trans
MSTRG.5521	PTGIS	1	trans
MSTRG.62128	PTGIS	1	trans
MSTRG.67937	PTGIS	-1	trans
MSTRG.97367	PTGIS	-1	trans
MSTRG.98462	PTGIS	-1	trans
SMIM4	PC	1	trans
MSTRG.6375	PC	1	trans
MSTRG.65804	PC	-1	trans
MSTRG.88924	PC	-1	trans
LOC110260979	FADS3	-1	trans
LOC102167899	FADS3	-1	trans
LOC106504420	FADS3	1	trans
LOC106504875	FADS3	-1	trans
LOC110256294	FADS3	1	trans
LOC100514834	FADS3	1	trans
MSTRG.124323	FADS3	1	trans
MSTRG.143415	FADS3	1	trans
MSTRG.144551	FADS3	-1	trans
MSTRG.146410	FADS3	1	trans
MSTRG.156300	FADS3	-1	trans
MSTRG.22314	FADS3	1	trans
MSTRG.35547	FADS3	1	trans
MSTRG.42239	FADS3	-1	trans
MSTRG.49742	FADS3	-1	trans
MSTRG.5521	FADS3	-1	trans
MSTRG.62128	FADS3	-1	trans
MSTRG.67937	FADS3	1	trans
MSTRG.97367	FADS3	1	trans
MSTRG.98462	FADS3	1	trans
LOC110260979	PTGDS	1	trans
LOC102167899	PTGDS	1	trans
LOC106504420	PTGDS	-1	trans
LOC106504875	PTGDS	1	trans
LOC110256294	PTGDS	-1	trans
LOC100514834	PTGDS	-1	trans
MSTRG.124323	PTGDS	-1	trans
MSTRG.143415	PTGDS	-1	trans
MSTRG.144551	PTGDS	1	trans
MSTRG.146410	PTGDS	-1	trans
MSTRG.156300	PTGDS	1	trans
MSTRG.22314	PTGDS	-1	trans
MSTRG.35547	PTGDS	-1	trans
MSTRG.42239	PTGDS	1	trans
MSTRG.49742	PTGDS	1	trans
MSTRG.5521	PTGDS	1	trans
MSTRG.62128	PTGDS	1	trans
MSTRG.67937	PTGDS	-1	trans
MSTRG.97367	PTGDS	-1	trans
MSTRG.98462	PTGDS	-1	trans
SMIM4	LOC110259135	1	trans
MSTRG.6375	LOC110259135	1	trans
MSTRG.65804	LOC110259135	-1	trans
MSTRG.88924	LOC110259135	-1	trans
SMIM4	HSD17B12	1	trans
MSTRG.6375	HSD17B12	1	trans
MSTRG.65804	HSD17B12	-1	trans
MSTRG.88924	HSD17B12	-1	trans
LOC100522935	LOC110255237	1	trans
LOC102168178	LOC110255237	1	trans
LOC102158914	LOC110255237	1	trans
MSTRG.58078	LOC110255237	1	trans
SMIM4	CYP4F55	1	trans
MSTRG.6375	CYP4F55	1	trans
MSTRG.65804	CYP4F55	-1	trans
MSTRG.88924	CYP4F55	-1	trans
LOC110260979	ECI1	1	trans
LOC102167899	ECI1	1	trans
LOC106504420	ECI1	-1	trans
LOC106504875	ECI1	1	trans
LOC110256294	ECI1	-1	trans
LOC100514834	ECI1	-1	trans
MSTRG.124323	ECI1	-1	trans
MSTRG.143415	ECI1	-1	trans
MSTRG.144551	ECI1	1	trans
MSTRG.146410	ECI1	-1	trans
MSTRG.156300	ECI1	1	trans
MSTRG.22314	ECI1	-1	trans
MSTRG.35547	ECI1	-1	trans
MSTRG.42239	ECI1	1	trans
MSTRG.49742	ECI1	1	trans
MSTRG.5521	ECI1	1	trans
MSTRG.62128	ECI1	1	trans
MSTRG.67937	ECI1	-1	trans
MSTRG.97367	ECI1	-1	trans
MSTRG.98462	ECI1	-1	trans
SMIM4	RETSAT	1	trans
MSTRG.6375	RETSAT	1	trans
MSTRG.65804	RETSAT	-1	trans
MSTRG.88924	RETSAT	-1	trans
LOC106506626	TTPA	1	trans
MSTRG.100469	TTPA	1	trans
MSTRG.131380	TTPA	-1	trans
MSTRG.143373	TTPA	1	trans
MSTRG.18804	TTPA	1	trans
MSTRG.47163	TTPA	-1	trans
MSTRG.83843	TTPA	-1	trans
SMIM4	RDH16	1	trans
MSTRG.6375	RDH16	1	trans
MSTRG.65804	RDH16	-1	trans
MSTRG.88924	RDH16	-1	trans
LOC100522935	PLBD1	1	trans
LOC102168178	PLBD1	1	trans
LOC102158914	PLBD1	1	trans
MSTRG.58078	PLBD1	1	trans
SMIM4	LPCAT3	1	trans
MSTRG.6375	LPCAT3	1	trans
MSTRG.65804	LPCAT3	-1	trans
MSTRG.88924	LPCAT3	-1	trans
LOC106504875	ZBTB16	65	cis
MSTRG.42239	TTPA	26900	cis
